# Supplementary material for: An ancient ecospecies of Helicobacter pylori
Source: Nature. 2024 Oct 16;635(8037):178–85. doi: 10.1038/s41586-024-07991-z (PMC11541087; doi:10.1038/s41586-024-07991-z)
Supplement: Supplementary file 3 — List of genomes used and information accessed to retrieve their sequence, accession number, project and references. [file 41586_2024_7991_MOESM3_ESM.xlsx]

## Sheet: New
Supplementary Table 1a - genomes first reported in this study
List of the genomes used and the information to retrieve their sequence: accession number, project and references.
Strain name	Id used in this study	Availability	Species	Enterobase assembly barcode	BioProject ID	SRA Project	BioSample
IR-OC1005	IR-OC-1005	First reported in this study	H. pylori		PRJNA1034282	SRP510013	SAMN38511262
IR-S65	IR-S-65-Hp	First reported in this study	H. pylori		PRJNA1034282	SRP510013	SAMN38511263
IR-OC543	IR-OC-543	First reported in this study	H. pylori		PRJNA1034282	SRP510013	SAMN38511264
IR-OC840	IR-OC-840	First reported in this study	H. pylori		PRJNA1034282	SRP510013	SAMN38511265
IR-HC206	IR-HC-206	First reported in this study	H. pylori		PRJNA1034282	SRP510013	SAMN38511266
IR-1038	IR-1038-Hp	First reported in this study	H. pylori		PRJNA1034282	SRP510013	SAMN38511267
IR-1036	IR-1036	First reported in this study	H. pylori		PRJNA1034282	SRP510013	SAMN38511268
IR-42C	IR-42-C-Hp	First reported in this study	H. pylori		PRJNA1034282	SRP510013	SAMN38511269
IR-S20	IR-S-20	First reported in this study	H. pylori		PRJNA1034282	SRP510013	SAMN38511270
IR-OC1116	IR-OC-1116	First reported in this study	H. pylori		PRJNA1034282	SRP510013	SAMN38511271
IR-OC375	IR-OC-375	First reported in this study	H. pylori		PRJNA1034282	SRP510013	SAMN38511272
IR-OC239	IR-OC-239	First reported in this study	H. pylori		PRJNA1034282	SRP510013	SAMN38511273
IR-S2	IR-S-2	First reported in this study	H. pylori		PRJNA1034282	SRP510013	SAMN38511274
IR-OC473	IR-OC-473	First reported in this study	H. pylori		PRJNA1034282	SRP510013	SAMN38511275
IR-HC164	IR-HC-164	First reported in this study	H. pylori		PRJNA1034282	SRP510013	SAMN38511276
IR-OC248	IR-OC-248	First reported in this study	H. pylori		PRJNA1034282	SRP510013	SAMN38511277
IR-OC722	IR-OC-722	First reported in this study	H. pylori		PRJNA1034282	SRP510013	SAMN38511278
IR-OC80	IR-OC-80	First reported in this study	H. pylori		PRJNA1034282	SRP510013	SAMN38511279
IR-OC245	IR-OC-245	First reported in this study	H. pylori		PRJNA1034282	SRP510013	SAMN38511280
IR-OC353	IR-OC-353	First reported in this study	H. pylori		PRJNA1034282	SRP510013	SAMN38511281
IR-OC854	IR-OC-854	First reported in this study	H. pylori		PRJNA1034282	SRP510013	SAMN38511282
IR-OC814	IR-OC-814	First reported in this study	H. pylori		PRJNA1034282	SRP510013	SAMN38511283
IR-1027	IR-1027	First reported in this study	H. pylori		PRJNA1034282	SRP510013	SAMN38511284
IR-HC447	IR-HC-447	First reported in this study	H. pylori		PRJNA1034282	SRP510013	SAMN38511285
IR-OC681	IR-OC-681	First reported in this study	H. pylori		PRJNA1034282	SRP510013	SAMN38511286
IR-S66	IR-S-66-Hp	First reported in this study	H. pylori		PRJNA1034282	SRP510013	SAMN38511287
IR-OC468	IR-OC-468	First reported in this study	H. pylori		PRJNA1034282	SRP510013	SAMN38511288
IR-46B	IR-46-B-Hp	First reported in this study	H. pylori		PRJNA1034282	SRP510013	SAMN38511289
IR-HC174	IR-HC-174	First reported in this study	H. pylori		PRJNA1034282	SRP510013	SAMN38511290
IR-OC1046	IR-OC-1046	First reported in this study	H. pylori		PRJNA1034282	SRP510013	SAMN38511291
IR-46C-Hp	IR-46-C-Hp	First reported in this study	H. pylori		PRJNA1034282	SRP510013	SAMN38511292
IR-HC446	IR-HC-446-Hp	First reported in this study	H. pylori		PRJNA1034282	SRP510013	SAMN38511293
IR-OC364	IR-OC-364	First reported in this study	H. pylori		PRJNA1034282	SRP510013	SAMN38511294
IR-S31	IR-S-31-Hp	First reported in this study	H. pylori		PRJNA1034282	SRP510013	SAMN38511295
IR-46A	IR-46-A	First reported in this study	H. pylori		PRJNA1034282	SRP510013	SAMN38511296
IR-153	IR-153	First reported in this study	H. pylori		PRJNA1034282	SRP510013	SAMN38511297
IR-OC776	IR-OC-776	First reported in this study	H. pylori		PRJNA1034282	SRP510013	SAMN38511298
IR-OC975	IR-OC-975	First reported in this study	H. pylori		PRJNA1034282	SRP510013	SAMN38511299
IR-HC176	IR-HC-176	First reported in this study	H. pylori		PRJNA1034282	SRP510013	SAMN38511300
IR-OC427	IR-OC-427-Hp	First reported in this study	H. pylori		PRJNA1034282	SRP510013	SAMN38511301
IR-OC963	IR-OC-963	First reported in this study	H. pylori		PRJNA1034282	SRP510013	SAMN38511302
IR-HC70	IR-HC-70	First reported in this study	H. pylori		PRJNA1034282	SRP510013	SAMN38511303
IR-OC953	IR-OC-953	First reported in this study	H. pylori		PRJNA1034282	SRP510013	SAMN38511304
IR-OC689	IR-OC-689	First reported in this study	H. pylori		PRJNA1034282	SRP510013	SAMN38511305
IR-OC639	IR-OC-639-Hp	First reported in this study	H. pylori		PRJNA1034282	SRP510013	SAMN38511306
IR-OC232	IR-OC-232	First reported in this study	H. pylori		PRJNA1034282	SRP510013	SAMN38511307
IR-S91	IR-S-91-Hp	First reported in this study	H. pylori		PRJNA1034282	SRP510013	SAMN38511308
IR-139	IR-139	First reported in this study	H. pylori		PRJNA1034282	SRP510013	SAMN38511309
IR-S15	IR-S-15	First reported in this study	H. pylori		PRJNA1034282	SRP510013	SAMN38511310
IR-HC738	IR-HC-738-Hp	First reported in this study	H. pylori		PRJNA1034282	SRP510013	SAMN38511311
IR-OC546	IR-OC-546-Hp	First reported in this study	H. pylori		PRJNA1034282	SRP510013	SAMN38511312
IR-HC119	IR-HC-119	First reported in this study	H. pylori		PRJNA1034282	SRP510013	SAMN38511313
IR-OC813	IR-OC-813	First reported in this study	H. pylori		PRJNA1034282	SRP510013	SAMN38511314
IR-S57	IR-S-57-Hp	First reported in this study	H. pylori		PRJNA1034282	SRP510013	SAMN38511315
IR-S16	IR-S-16-Hp	First reported in this study	H. pylori		PRJNA1034282	SRP510013	SAMN38511316
IR-OC1094	IR-OC-1094	First reported in this study	H. pylori		PRJNA1034282	SRP510013	SAMN38511317
IR-OC971	IR-OC-971	First reported in this study	H. pylori		PRJNA1034282	SRP510013	SAMN38511318
IR-OC561	IR-OC-561	First reported in this study	H. pylori		PRJNA1034282	SRP510013	SAMN38511319
IR-OC585	IR-OC-585	First reported in this study	H. pylori		PRJNA1034282	SRP510013	SAMN38511320
IR-OC947	IR-OC-947	First reported in this study	H. pylori		PRJNA1034282	SRP510013	SAMN38511321
IR-HC196	IR-HC-196	First reported in this study	H. pylori		PRJNA1034282	SRP510013	SAMN38511322
IR-S75	IR-S-75-Hp	First reported in this study	H. pylori		PRJNA1034282	SRP510013	SAMN38511323
IR-S49	IR-S-49-Hp	First reported in this study	H. pylori		PRJNA1034282	SRP510013	SAMN38511324
IR-OC1065	IR-OC-1065	First reported in this study	H. pylori		PRJNA1034282	SRP510013	SAMN38511325
IR-S54	IR-S-54-Hp	First reported in this study	H. pylori		PRJNA1034282	SRP510013	SAMN38511326
IR-OC937	IR-OC-937-Hp	First reported in this study	H. pylori		PRJNA1034282	SRP510013	SAMN38511327
IR-58C-Hp	IR-58-C-Hp	First reported in this study	H. pylori		PRJNA1034282	SRP510013	SAMN38511328
IR-HC506	IR-HC-506	First reported in this study	H. pylori		PRJNA1034282	SRP510013	SAMN38511329
IR-HC147	IR-HC-147-Hp	First reported in this study	H. pylori		PRJNA1034282	SRP510013	SAMN38511330
IR-OC816	IR-OC-816	First reported in this study	H. pylori		PRJNA1034282	SRP510013	SAMN38511331
IR-58A	IR-58-A-Hp	First reported in this study	H. pylori		PRJNA1034282	SRP510013	SAMN38511332
IR-OC159	IR-OC-159	First reported in this study	H. pylori		PRJNA1034282	SRP510013	SAMN38511333
IR-S12	IR-S-12	First reported in this study	H. pylori		PRJNA1034282	SRP510013	SAMN38511334
IR-OC112	IR-OC-112	First reported in this study	H. pylori		PRJNA1034282	SRP510013	SAMN38511335
IR-OC359	IR-OC-359	First reported in this study	H. pylori		PRJNA1034282	SRP510013	SAMN38511336
IR-OC808	IR-OC-808	First reported in this study	H. pylori		PRJNA1034282	SRP510013	SAMN38511337
IR-HC725	IR-HC-725-Hp	First reported in this study	H. pylori		PRJNA1034282	SRP510013	SAMN38511338
IR-OC1021	IR-OC-1021	First reported in this study	H. pylori		PRJNA1034282	SRP510013	SAMN38511339
IR-OC467	IR-OC-467	First reported in this study	H. pylori		PRJNA1034282	SRP510013	SAMN38511340
IR-OC815	IR-OC-815	First reported in this study	H. pylori		PRJNA1034282	SRP510013	SAMN38511341
IR-HC312	IR-HC-312	First reported in this study	H. pylori		PRJNA1034282	SRP510013	SAMN38511342
IR-1032	IR-1032-Hp	First reported in this study	H. pylori		PRJNA1034282	SRP510013	SAMN38511343
IR-OC652	IR-OC-652	First reported in this study	H. pylori		PRJNA1034282	SRP510013	SAMN38511344
IR-OC751	IR-OC-751-Hp	First reported in this study	H. pylori		PRJNA1034282	SRP510013	SAMN38511345
IR-HC143	IR-HC-143	First reported in this study	H. pylori		PRJNA1034282	SRP510013	SAMN38511346
IR-S45	IR-S-45	First reported in this study	H. pylori		PRJNA1034282	SRP510013	SAMN38511347
IR-15C	IR-15-C-Hp	First reported in this study	H. pylori		PRJNA1034282	SRP510013	SAMN38511348
IR-OC611	IR-OC-611	First reported in this study	H. pylori		PRJNA1034282	SRP510013	SAMN38511349
IR-OC15	IR-OC-15	First reported in this study	H. pylori		PRJNA1034282	SRP510013	SAMN38511350
IR-HC113	IR-HC-113-Hp	First reported in this study	H. pylori		PRJNA1034282	SRP510013	SAMN38511351
IR-52A	IR-52-A-Hp	First reported in this study	H. pylori		PRJNA1034282	SRP510013	SAMN38511352
IR-OC485	IR-OC-485	First reported in this study	H. pylori		PRJNA1034282	SRP510013	SAMN38511353
IR-OC256	IR-OC-256	First reported in this study	H. pylori		PRJNA1034282	SRP510013	SAMN38511354
IR-S6	IR-S-6-Hp	First reported in this study	H. pylori		PRJNA1034282	SRP510013	SAMN38511355
IR-OC803	IR-OC-803-Hp	First reported in this study	H. pylori		PRJNA1034282	SRP510013	SAMN38511356
IR-OC287	IR-OC-287	First reported in this study	H. pylori		PRJNA1034282	SRP510013	SAMN38511357
IR-23B	IR-23-B-Hp	First reported in this study	H. pylori		PRJNA1034282	SRP510013	SAMN38511358
IR-OC494	IR-OC-494-Hp	First reported in this study	H. pylori		PRJNA1034282	SRP510013	SAMN38511359
IR-OC23	IR-OC-23-Hp	First reported in this study	H. pylori		PRJNA1034282	SRP510013	SAMN38511360
IR-22C	IR-22-C	First reported in this study	H. pylori		PRJNA1034282	SRP510013	SAMN38511361
IR-OC457	IR-OC-457	First reported in this study	H. pylori		PRJNA1034282	SRP510013	SAMN38511362
IR-OC236	IR-OC-236	First reported in this study	H. pylori		PRJNA1034282	SRP510013	SAMN38511363
IR-HC172-Hp	IR-HC-172-Hp	First reported in this study	H. pylori		PRJNA1034282	SRP510013	SAMN38511364
IR-OC944	IR-OC-944	First reported in this study	H. pylori		PRJNA1034282	SRP510013	SAMN38511365
IR-S99	IR-S-99-Hp	First reported in this study	H. pylori		PRJNA1034282	SRP510013	SAMN38511366
IR-OC263	IR-OC-263-Hp	First reported in this study	H. pylori		PRJNA1034282	SRP510013	SAMN38511367
IR-HC179	IR-HC-179	First reported in this study	H. pylori		PRJNA1034282	SRP510013	SAMN38511368
IR-OC1110	IR-OC-1110-Hp	First reported in this study	H. pylori		PRJNA1034282	SRP510013	SAMN38511369
IR-HC132	IR-HC-132	First reported in this study	H. pylori		PRJNA1034282	SRP510013	SAMN38511370
IR-HC236	IR-HC-236	First reported in this study	H. pylori		PRJNA1034282	SRP510013	SAMN38511371
IR-S43	IR-S-43-Hp	First reported in this study	H. pylori		PRJNA1034282	SRP510013	SAMN38511372
IR-19A-Hp	IR-19-A-Hp	First reported in this study	H. pylori		PRJNA1034282	SRP510013	SAMN38511373
IR-OC1107	IR-OC-1107	First reported in this study	H. pylori		PRJNA1034282	SRP510013	SAMN38511374
IR-HC168	IR-HC-168	First reported in this study	H. pylori		PRJNA1034282	SRP510013	SAMN38511375
IR-OC806	IR-OC-806	First reported in this study	H. pylori		PRJNA1034282	SRP510013	SAMN38511376
IR-OC630	IR-OC-630-Hp	First reported in this study	H. pylori		PRJNA1034282	SRP510013	SAMN38511377
IR-OC664	IR-OC-664	First reported in this study	H. pylori		PRJNA1034282	SRP510013	SAMN38511378
IR-OC283	IR-OC-283	First reported in this study	H. pylori		PRJNA1034282	SRP510013	SAMN38511379
IR-168	IR-168	First reported in this study	H. pylori		PRJNA1034282	SRP510013	SAMN38511380
IR-19B	IR-19-B-Hp	First reported in this study	H. pylori		PRJNA1034282	SRP510013	SAMN38511381
IR-S47	IR-S-47-Hp	First reported in this study	H. pylori		PRJNA1034282	SRP510013	SAMN38511382
IR-HC514	IR-HC-514	First reported in this study	H. pylori		PRJNA1034282	SRP510013	SAMN38511383
IR-22A-Hp	IR-22-A-Hp	First reported in this study	H. pylori		PRJNA1034282	SRP510013	SAMN38511384
IR-OC910	IR-OC-910	First reported in this study	H. pylori		PRJNA1034282	SRP510013	SAMN38511385
IR-192	IR-192	First reported in this study	H. pylori		PRJNA1034282	SRP510013	SAMN38511386
IR-73B	IR-73-B	First reported in this study	H. pylori		PRJNA1034282	SRP510013	SAMN38511387
IR-OC192	IR-OC-192	First reported in this study	H. pylori		PRJNA1034282	SRP510013	SAMN38511388
IR-1025	IR-1025-Hp	First reported in this study	H. pylori		PRJNA1034282	SRP510013	SAMN38511389
IR-72B	IR-72-B	First reported in this study	H. pylori		PRJNA1034282	SRP510013	SAMN38511390
IR-OC217	IR-OC-217	First reported in this study	H. pylori		PRJNA1034282	SRP510013	SAMN38511391
IR-OC805	IR-OC-805	First reported in this study	H. pylori		PRJNA1034282	SRP510013	SAMN38511392
IR-HC138	IR-HC-138	First reported in this study	H. pylori		PRJNA1034282	SRP510013	SAMN38511393
IR-OC913	IR-OC-913	First reported in this study	H. pylori		PRJNA1034282	SRP510013	SAMN38511394
IR-OC562	IR-OC-562	First reported in this study	H. pylori		PRJNA1034282	SRP510013	SAMN38511395
IR-S5	IR-S-5-Hp	First reported in this study	H. pylori		PRJNA1034282	SRP510013	SAMN38511396
IR-OC505	IR-OC-505-Hp	First reported in this study	H. pylori		PRJNA1034282	SRP510013	SAMN38511397
IR-OC151	IR-OC-151	First reported in this study	H. pylori		PRJNA1034282	SRP510013	SAMN38511398
IR-OC180	IR-OC-180	First reported in this study	H. pylori		PRJNA1034282	SRP510013	SAMN38511399
IR-HC175	IR-HC-175	First reported in this study	H. pylori		PRJNA1034282	SRP510013	SAMN38511400
IR-HC163	IR-HC-163	First reported in this study	H. pylori		PRJNA1034282	SRP510013	SAMN38511401
IR-HC627	IR-HC-627	First reported in this study	H. pylori		PRJNA1034282	SRP510013	SAMN38511402
IR-OC309	IR-OC-309	First reported in this study	H. pylori		PRJNA1034282	SRP510013	SAMN38511403
IR-OC571	IR-OC-571	First reported in this study	H. pylori		PRJNA1034282	SRP510013	SAMN38511404
IR-HC207	IR-HC-207	First reported in this study	H. pylori		PRJNA1034282	SRP510013	SAMN38511405
IR-52B-Hp	IR-52-B-Hp	First reported in this study	H. pylori		PRJNA1034282	SRP510013	SAMN38511406
IR-OC795	IR-OC-795	First reported in this study	H. pylori		PRJNA1034282	SRP510013	SAMN38511407
IR-OC691	IR-OC-691	First reported in this study	H. pylori		PRJNA1034282	SRP510013	SAMN38511408
IR-173	IR-173	First reported in this study	H. pylori		PRJNA1034282	SRP510013	SAMN38511409
IR-OC731	IR-OC-731	First reported in this study	H. pylori		PRJNA1034282	SRP510013	SAMN38511410
IR-S35	IR-S-35	First reported in this study	H. pylori		PRJNA1034282	SRP510013	SAMN38511411
IR-OC443	IR-OC-443	First reported in this study	H. pylori		PRJNA1034282	SRP510013	SAMN38511412
IR-OC542	IR-OC-542	First reported in this study	H. pylori		PRJNA1034282	SRP510013	SAMN38511413
IR-OC739	IR-OC-739	First reported in this study	H. pylori		PRJNA1034282	SRP510013	SAMN38511414
IR-HC188	IR-HC-188	First reported in this study	H. pylori		PRJNA1034282	SRP510013	SAMN38511415
IR-OC81	IR-OC-81	First reported in this study	H. pylori		PRJNA1034282	SRP510013	SAMN38511416
IR-OC1062	IR-OC-1062	First reported in this study	H. pylori		PRJNA1034282	SRP510013	SAMN38511417
IR-S85	IR-S-85-Hp	First reported in this study	H. pylori		PRJNA1034282	SRP510013	SAMN38511418
IR-HC78	IR-HC-78-Hp	First reported in this study	H. pylori		PRJNA1034282	SRP510013	SAMN38511419
IR-HC87	IR-HC-87	First reported in this study	H. pylori		PRJNA1034282	SRP510013	SAMN38511420
IR-OC819	IR-OC-819	First reported in this study	H. pylori		PRJNA1034282	SRP510013	SAMN38511421
IR-1034	IR-1034-Hp	First reported in this study	H. pylori		PRJNA1034282	SRP510013	SAMN38511422
IR-OC231	IR-OC-231	First reported in this study	H. pylori		PRJNA1034282	SRP510013	SAMN38511423
IR-OC702	IR-OC-702	First reported in this study	H. pylori		PRJNA1034282	SRP510013	SAMN38511424
IR-OC1019	IR-OC-1019	First reported in this study	H. pylori		PRJNA1034282	SRP510013	SAMN38511425
IR-S18	IR-S-18-Hp	First reported in this study	H. pylori		PRJNA1034282	SRP510013	SAMN38511426
IR-S38	IR-S-38-Hp	First reported in this study	H. pylori		PRJNA1034282	SRP510013	SAMN38511427
IR-OC241	IR-OC-241	First reported in this study	H. pylori		PRJNA1034282	SRP510013	SAMN38511428
IR-S1	IR-S-1-Hp	First reported in this study	H. pylori		PRJNA1034282	SRP510013	SAMN38511429
IR-OC576	IR-OC-576	First reported in this study	H. pylori		PRJNA1034282	SRP510013	SAMN38511430
IR-OC237	IR-OC-237	First reported in this study	H. pylori		PRJNA1034282	SRP510013	SAMN38511431
IR-OC442	IR-OC-442-Hp	First reported in this study	H. pylori		PRJNA1034282	SRP510013	SAMN38511432
IR-OC939	IR-OC-939-Hp	First reported in this study	H. pylori		PRJNA1034282	SRP510013	SAMN38511433
IR-S61	IR-S-61	First reported in this study	H. pylori		PRJNA1034282	SRP510013	SAMN38511434
IR-OC528	IR-OC-528	First reported in this study	H. pylori		PRJNA1034282	SRP510013	SAMN38511435
IR-1043	IR-1043-Hp	First reported in this study	H. pylori		PRJNA1034282	SRP510013	SAMN38511436
IR-HC487	IR-HC-487-Hp	First reported in this study	H. pylori		PRJNA1034282	SRP510013	SAMN38511437
IR-S84	IR-S-84	First reported in this study	H. pylori		PRJNA1034282	SRP510013	SAMN38511438
IR-HC208	IR-HC-208	First reported in this study	H. pylori		PRJNA1034282	SRP510013	SAMN38511439
IR-OC601	IR-OC-601	First reported in this study	H. pylori		PRJNA1034282	SRP510013	SAMN38511440
IR-OC247	IR-OC-247	First reported in this study	H. pylori		PRJNA1034282	SRP510013	SAMN38511441
IR-S80	IR-S-80	First reported in this study	H. pylori		PRJNA1034282	SRP510013	SAMN38511442
IR-OC474	IR-OC-474	First reported in this study	H. pylori		PRJNA1034282	SRP510013	SAMN38511443
IR-HC231	IR-HC-231	First reported in this study	H. pylori		PRJNA1034282	SRP510013	SAMN38511444
IR-OC912	IR-OC-912	First reported in this study	H. pylori		PRJNA1034282	SRP510013	SAMN38511445
IR-HC194	IR-HC-194	First reported in this study	H. pylori		PRJNA1034282	SRP510013	SAMN38511446
IR-OC945	IR-OC-945	First reported in this study	H. pylori		PRJNA1034282	SRP510013	SAMN38511447
IR-S22	IR-S-22-Hp	First reported in this study	H. pylori		PRJNA1034282	SRP510013	SAMN38511448
IR-OC1127	IR-OC-1127	First reported in this study	H. pylori		PRJNA1034282	SRP510013	SAMN38511449
IR-HC187	IR-HC-187	First reported in this study	H. pylori		PRJNA1034282	SRP510013	SAMN38511450
IR-S7	IR-S-7-Hp	First reported in this study	H. pylori		PRJNA1034282	SRP510013	SAMN38511451
IR-S79	IR-S-79	First reported in this study	H. pylori		PRJNA1034282	SRP510013	SAMN38511452
IR-518	IR-518-Hp	First reported in this study	H. pylori		PRJNA1034282	SRP510013	SAMN38511453
IR-S21	IR-S-21-Hp	First reported in this study	H. pylori		PRJNA1034282	SRP510013	SAMN38511454
IR-OC261	IR-OC-261	First reported in this study	H. pylori		PRJNA1034282	SRP510013	SAMN38511455
IR-OC1051	IR-OC-1051	First reported in this study	H. pylori		PRJNA1034282	SRP510013	SAMN38511456
IR-OC175	IR-OC-175	First reported in this study	H. pylori		PRJNA1034282	SRP510013	SAMN38511457
IR-HC383	IR-HC-383	First reported in this study	H. pylori		PRJNA1034282	SRP510013	SAMN38511458
IR-OC179	IR-OC-179	First reported in this study	H. pylori		PRJNA1034282	SRP510013	SAMN38511459
IR-OC258	IR-OC-258	First reported in this study	H. pylori		PRJNA1034282	SRP510013	SAMN38511460
IR-OC661	IR-OC-661-Hp	First reported in this study	H. pylori		PRJNA1034282	SRP510013	SAMN38511461
IR-S104	IR-S-104-Hp	First reported in this study	H. pylori		PRJNA1034282	SRP510013	SAMN38511462
IR-OC3	IR-OC-3-Hp	First reported in this study	H. pylori		PRJNA1034282	SRP510013	SAMN38511463
IR-OC273	IR-OC-273	First reported in this study	H. pylori		PRJNA1034282	SRP510013	SAMN38511464
IR-HC727	IR-HC-727	First reported in this study	H. pylori		PRJNA1034282	SRP510013	SAMN38511465
IR-S3	IR-S-3-Hp	First reported in this study	H. pylori		PRJNA1034282	SRP510013	SAMN38511466
IR-OC897	IR-OC-897	First reported in this study	H. pylori		PRJNA1034282	SRP510013	SAMN38511467
IR-OC1112	IR-OC-1112	First reported in this study	H. pylori		PRJNA1034282	SRP510013	SAMN38511468
IR-S73	IR-S-73-Hp	First reported in this study	H. pylori		PRJNA1034282	SRP510013	SAMN38511469
IR-OC373	IR-OC-373-Hp	First reported in this study	H. pylori		PRJNA1034282	SRP510013	SAMN38511470
IR-OC454	IR-OC-454-Hp	First reported in this study	H. pylori		PRJNA1034282	SRP510013	SAMN38511471
IR-HC491	IR-HC-491	First reported in this study	H. pylori		PRJNA1034282	SRP510013	SAMN38511472
IR-OC348	IR-OC-348	First reported in this study	H. pylori		PRJNA1034282	SRP510013	SAMN38511473
IR-HC100	IR-HC-100	First reported in this study	H. pylori		PRJNA1034282	SRP510013	SAMN38511474
IR-HC133	IR-HC-133	First reported in this study	H. pylori		PRJNA1034282	SRP510013	SAMN38511475
IR-OC793	IR-OC-793	First reported in this study	H. pylori		PRJNA1034282	SRP510013	SAMN38511476
IR-OC796	IR-OC-796	First reported in this study	H. pylori		PRJNA1034282	SRP510013	SAMN38511477
IR-732	IR-732-Hp	First reported in this study	H. pylori		PRJNA1034282	SRP510013	SAMN38511478
IR-59B	IR-59-B-Hp	First reported in this study	H. pylori		PRJNA1034282	SRP510013	SAMN38511479
IR-OC748	IR-OC-748	First reported in this study	H. pylori		PRJNA1034282	SRP510013	SAMN38511480
IR-S97	IR-S-97-Hp	First reported in this study	H. pylori		PRJNA1034282	SRP510013	SAMN38511481
IR-HC452	IR-HC-452	First reported in this study	H. pylori		PRJNA1034282	SRP510013	SAMN38511482
IR-OC190	IR-OC-190	First reported in this study	H. pylori		PRJNA1034282	SRP510013	SAMN38511483
IR-OC4	IR-OC-4-Hp	First reported in this study	H. pylori		PRJNA1034282	SRP510013	SAMN38511484
IR-OC30	IR-OC-30	First reported in this study	H. pylori		PRJNA1034282	SRP510013	SAMN38511485
IR-S78	IR-S-78-Hp	First reported in this study	H. pylori		PRJNA1034282	SRP510013	SAMN38511486
IR-S50	IR-S-50-Hp	First reported in this study	H. pylori		PRJNA1034282	SRP510013	SAMN38511487
IR-HC255	IR-HC-255	First reported in this study	H. pylori		PRJNA1034282	SRP510013	SAMN38511488
IR-HC256	IR-HC-256	First reported in this study	H. pylori		PRJNA1034282	SRP510013	SAMN38511489
IR-S67	IR-S-67-Hp	First reported in this study	H. pylori		PRJNA1034282	SRP510013	SAMN38511490
IR-HC149	IR-HC-149	First reported in this study	H. pylori		PRJNA1034282	SRP510013	SAMN38511491
IR-HC320	IR-HC-320	First reported in this study	H. pylori		PRJNA1034282	SRP510013	SAMN38511492
IR-OC1047	IR-OC-1047	First reported in this study	H. pylori		PRJNA1034282	SRP510013	SAMN38511493
IR-OC254	IR-OC-254	First reported in this study	H. pylori		PRJNA1034282	SRP510013	SAMN41503788
IR-OC149	IR-OC-149	First reported in this study	H. pylori		PRJNA1034282	SRP510013	SAMN41503792
IR-HC180	IR-HC-180	First reported in this study	H. pylori		PRJNA1034282	SRP510013	SAMN41503793
IR-HC114	IR-HC-114	First reported in this study	H. pylori		PRJNA1034282	SRP510013	SAMN41503803
IR-OC557	IR-OC-557	First reported in this study	H. pylori		PRJNA1034282	SRP510013	SAMN41503804
IR-OC314	IR-OC-314	First reported in this study	H. pylori		PRJNA1034282	SRP510013	SAMN41503805
IR-OC250	IR-OC-250	First reported in this study	H. pylori		PRJNA1034282	SRP510013	SAMN41503811
IR-OC743	IR-OC-743	First reported in this study	H. pylori		PRJNA1034282	SRP510013	SAMN41503812
IR-HC173	IR-HC-173	First reported in this study	H. pylori		PRJNA1034282	SRP510013	SAMN41503815
IR-OC846	IR-OC-846	First reported in this study	H. pylori		PRJNA1034282	SRP510013	SAMN41503817
IR-OC220	IR-OC-220	First reported in this study	H. pylori		PRJNA1034282	SRP510013	SAMN41503818
IR-OC1031	IR-OC-1031	First reported in this study	H. pylori		PRJNA1034282	SRP510013	SAMN41503819
162	HEL_BA9494AA_AS	First reported in this study	H. pylori	HEL_BA9494AA_AS	PRJNA1034283		SAMN38528117
001UK	HEL_BA9419AA_AS	First reported in this study	H. pylori	HEL_BA9419AA_AS	PRJNA1034283		SAMN38528118
004UK	HEL_BA9615AA_AS	First reported in this study	H. pylori	HEL_BA9615AA_AS	PRJNA1034283		SAMN38528119
029UK	HEL_BA9793AA_AS	First reported in this study	H. pylori	HEL_BA9793AA_AS	PRJNA1034283		SAMN38528120
038UK	HEL_BA8870AA_AS	First reported in this study	H. pylori	HEL_BA8870AA_AS	PRJNA1034283		SAMN38528121
094UK	HEL_BA9500AA_AS	First reported in this study	H. pylori	HEL_BA9500AA_AS	PRJNA1034283		SAMN38528122
097UK	HEL_BA9168AA_AS	First reported in this study	H. pylori	HEL_BA9168AA_AS	PRJNA1034283		SAMN38528123
101UK	HEL_BA9252AA_AS	First reported in this study	H. pylori	HEL_BA9252AA_AS	PRJNA1034283		SAMN38528124
111UK	HEL_BA9207AA_AS	First reported in this study	H. pylori	HEL_BA9207AA_AS	PRJNA1034283		SAMN38528125
127UK	HEL_BA9273AA_AS	First reported in this study	H. pylori	HEL_BA9273AA_AS	PRJNA1034283		SAMN38528126
181-2-TWN	HEL_BA8898AA_AS	First reported in this study	H. pylori	HEL_BA8898AA_AS	PRJNA1034283		SAMN38528127
181-Taiwan	HEL_BA9334AA_AS	First reported in this study	H. pylori	HEL_BA9334AA_AS	PRJNA1034283		SAMN38528128
31s	HEL_BA9088AA_AS	First reported in this study	H. pylori	HEL_BA9088AA_AS	PRJNA1034283		SAMN38528129
34s	HEL_BA8885AA_AS	First reported in this study	H. pylori	HEL_BA8885AA_AS	PRJNA1034283		SAMN38528130
ALA7	HEL_BA9778AA_AS	First reported in this study	H. pylori	HEL_BA9778AA_AS	PRJNA1034283		SAMN38528131
altai01	HEL_BA9735AA_AS	First reported in this study	H. pylori	HEL_BA9735AA_AS	PRJNA1034283		SAMN38528132
altai02	HEL_BA9736AA_AS	First reported in this study	H. pylori	HEL_BA9736AA_AS	PRJNA1034283		SAMN38528133
altai05	HEL_BA9592AA_AS	First reported in this study	H. pylori	HEL_BA9592AA_AS	PRJNA1034283		SAMN38528134
altai07	HEL_BA9739AA_AS	First reported in this study	H. pylori	HEL_BA9739AA_AS	PRJNA1034283		SAMN38528135
altai10	HEL_BA9443AA_AS	First reported in this study	H. pylori	HEL_BA9443AA_AS	PRJNA1034283		SAMN38528136
altai13	HEL_BA9440AA_AS	First reported in this study	H. pylori	HEL_BA9440AA_AS	PRJNA1034283		SAMN38528137
altai19	HEL_BA9437AA_AS	First reported in this study	H. pylori	HEL_BA9437AA_AS	PRJNA1034283		SAMN38528138
altai21	HEL_BA9249AA_AS	First reported in this study	H. pylori	HEL_BA9249AA_AS	PRJNA1034283		SAMN38528139
altai31	HEL_BA8976AA_AS	First reported in this study	H. pylori	HEL_BA8976AA_AS	PRJNA1034283		SAMN38528140
altai36	HEL_BA9016AA_AS	First reported in this study	H. pylori	HEL_BA9016AA_AS	PRJNA1034283		SAMN38528141
altai37	HEL_BA9814AA_AS	First reported in this study	H. pylori	HEL_BA9814AA_AS	PRJNA1034283		SAMN38528142
altai40	HEL_BA9605AA_AS	First reported in this study	H. pylori	HEL_BA9605AA_AS	PRJNA1034283		SAMN38528143
altai41	HEL_BA9606AA_AS	First reported in this study	H. pylori	HEL_BA9606AA_AS	PRJNA1034283		SAMN38528144
altai42	HEL_BA9607AA_AS	First reported in this study	H. pylori	HEL_BA9607AA_AS	PRJNA1034283		SAMN38528145
altai43	HEL_BA9608AA_AS	First reported in this study	H. pylori	HEL_BA9608AA_AS	PRJNA1034283		SAMN38528146
altai44	HEL_BA9603AA_AS	First reported in this study	H. pylori	HEL_BA9603AA_AS	PRJNA1034283		SAMN38528147
altai48	HEL_BA9611AA_AS	First reported in this study	H. pylori	HEL_BA9611AA_AS	PRJNA1034283		SAMN38528148
altai49	HEL_BA9612AA_AS	First reported in this study	H. pylori	HEL_BA9612AA_AS	PRJNA1034283		SAMN38528149
altai50	HEL_BA9302AA_AS	First reported in this study	H. pylori	HEL_BA9302AA_AS	PRJNA1034283		SAMN38528150
altai51	HEL_BA9575AA_AS	First reported in this study	H. pylori	HEL_BA9575AA_AS	PRJNA1034283		SAMN38528151
altai54	HEL_BA9299AA_AS	First reported in this study	H. pylori	HEL_BA9299AA_AS	PRJNA1034283		SAMN38528152
altai55	HEL_BA9390AA_AS	First reported in this study	H. pylori	HEL_BA9390AA_AS	PRJNA1034283		SAMN38528153
altai63	HEL_BA9140AA_AS	First reported in this study	H. pylori	HEL_BA9140AA_AS	PRJNA1034283		SAMN38528154
altai65	HEL_BA9138AA_AS	First reported in this study	H. pylori	HEL_BA9138AA_AS	PRJNA1034283		SAMN38528155
altai71	HEL_BA8856AA_AS	First reported in this study	H. pylori	HEL_BA8856AA_AS	PRJNA1034283		SAMN38528156
altai74	HEL_BA9176AA_AS	First reported in this study	H. pylori	HEL_BA9176AA_AS	PRJNA1034283		SAMN38528157
altai77	HEL_BA9656AA_AS	First reported in this study	H. pylori	HEL_BA9656AA_AS	PRJNA1034283		SAMN38528158
altai78	HEL_BA9242AA_AS	First reported in this study	H. pylori	HEL_BA9242AA_AS	PRJNA1034283		SAMN38528159
ausabrAS42	HEL_BA9194AA_AS	First reported in this study	H. pylori	HEL_BA9194AA_AS	PRJNA1034283		SAMN38528160
ausabrAS43	HEL_BA9195AA_AS	First reported in this study	H. pylori	HEL_BA9195AA_AS	PRJNA1034283		SAMN38528161
ausabrAS44	HEL_BA9191AA_AS	First reported in this study	H. pylori	HEL_BA9191AA_AS	PRJNA1034283		SAMN38528162
ausabrAS45	HEL_BA9192AA_AS	First reported in this study	H. pylori	HEL_BA9192AA_AS	PRJNA1034283		SAMN38528163
ausabrAS46	HEL_BA9817AA_AS	First reported in this study	H. pylori	HEL_BA9817AA_AS	PRJNA1034283		SAMN38528164
ausabrJ02	HEL_BA9502AA_AS	First reported in this study	H. pylori	HEL_BA9502AA_AS	PRJNA1034283		SAMN38528165
ausabrJ03	HEL_BA9501AA_AS	First reported in this study	H. pylori	HEL_BA9501AA_AS	PRJNA1034283		SAMN38528166
ausabrJ06	HEL_BA9504AA_AS	First reported in this study	H. pylori	HEL_BA9504AA_AS	PRJNA1034283		SAMN38528167
ausabrJ08	HEL_BA8846AA_AS	First reported in this study	H. pylori	HEL_BA8846AA_AS	PRJNA1034283		SAMN38528168
ausabrJ10	HEL_BA9806AA_AS	First reported in this study	H. pylori	HEL_BA9806AA_AS	PRJNA1034283		SAMN38528169
ausabrJ14	HEL_BA9810AA_AS	First reported in this study	H. pylori	HEL_BA9810AA_AS	PRJNA1034283		SAMN38528170
ausabrJ16	HEL_BA9808AA_AS	First reported in this study	H. pylori	HEL_BA9808AA_AS	PRJNA1034283		SAMN38528171
ausabrJ22	HEL_BA9050AA_AS	First reported in this study	H. pylori	HEL_BA9050AA_AS	PRJNA1034283		SAMN38528172
ausabrJ24	HEL_BA9048AA_AS	First reported in this study	H. pylori	HEL_BA9048AA_AS	PRJNA1034283		SAMN38528173
ausabrJ25	HEL_BA9236AA_AS	First reported in this study	H. pylori	HEL_BA9236AA_AS	PRJNA1034283		SAMN38528174
ausabrJ29	HEL_BA9043AA_AS	First reported in this study	H. pylori	HEL_BA9043AA_AS	PRJNA1034283		SAMN38528175
ausabrJ32	HEL_BA9331AA_AS	First reported in this study	H. pylori	HEL_BA9331AA_AS	PRJNA1034283		SAMN38528176
ausabrJ33	HEL_BA9332AA_AS	First reported in this study	H. pylori	HEL_BA9332AA_AS	PRJNA1034283		SAMN38528177
ausabrp101	HEL_BA9481AA_AS	First reported in this study	H. pylori	HEL_BA9481AA_AS	PRJNA1034283		SAMN38528178
ausabrp102	HEL_BA9484AA_AS	First reported in this study	H. pylori	HEL_BA9484AA_AS	PRJNA1034283		SAMN38528179
ausabrp104	HEL_BA9478AA_AS	First reported in this study	H. pylori	HEL_BA9478AA_AS	PRJNA1034283		SAMN38528180
ausabrp105	HEL_BA9477AA_AS	First reported in this study	H. pylori	HEL_BA9477AA_AS	PRJNA1034283		SAMN38528181
ausabrp106	HEL_BA9480AA_AS	First reported in this study	H. pylori	HEL_BA9480AA_AS	PRJNA1034283		SAMN38528182
ausabrp108	HEL_BA9475AA_AS	First reported in this study	H. pylori	HEL_BA9475AA_AS	PRJNA1034283		SAMN38528183
ausabrP50	HEL_BA9624AA_AS	First reported in this study	H. pylori	HEL_BA9624AA_AS	PRJNA1034283		SAMN38528184
ausabrP51	HEL_BA9625AA_AS	First reported in this study	H. pylori	HEL_BA9625AA_AS	PRJNA1034283		SAMN38528185
ausabrP53	HEL_BA9363AA_AS	First reported in this study	H. pylori	HEL_BA9363AA_AS	PRJNA1034283		SAMN38528186
ausabrP56	HEL_BA9064AA_AS	First reported in this study	H. pylori	HEL_BA9064AA_AS	PRJNA1034283		SAMN38528187
ausabrP57	HEL_BA8912AA_AS	First reported in this study	H. pylori	HEL_BA8912AA_AS	PRJNA1034283		SAMN38528188
ausabrP58	HEL_BA9104AA_AS	First reported in this study	H. pylori	HEL_BA9104AA_AS	PRJNA1034283		SAMN38528189
ausabrP59	HEL_BA9092AA_AS	First reported in this study	H. pylori	HEL_BA9092AA_AS	PRJNA1034283		SAMN38528190
ausabrP60	HEL_BA9788AA_AS	First reported in this study	H. pylori	HEL_BA9788AA_AS	PRJNA1034283		SAMN38528191
ausabrP61	HEL_BA9320AA_AS	First reported in this study	H. pylori	HEL_BA9320AA_AS	PRJNA1034283		SAMN38528192
ausabrP62	HEL_BA9506AA_AS	First reported in this study	H. pylori	HEL_BA9506AA_AS	PRJNA1034283		SAMN38528193
ausabrP63	HEL_BA9789AA_AS	First reported in this study	H. pylori	HEL_BA9789AA_AS	PRJNA1034283		SAMN38528194
ausabrP64	HEL_BA9517AA_AS	First reported in this study	H. pylori	HEL_BA9517AA_AS	PRJNA1034283		SAMN38528195
ausabrP65	HEL_BA9791AA_AS	First reported in this study	H. pylori	HEL_BA9791AA_AS	PRJNA1034283		SAMN38528196
ausabrP66	HEL_BA8988AA_AS	First reported in this study	H. pylori	HEL_BA8988AA_AS	PRJNA1034283		SAMN38528197
ausabrP67	HEL_BA9521AA_AS	First reported in this study	H. pylori	HEL_BA9521AA_AS	PRJNA1034283		SAMN38528198
ausabrP69	HEL_BA9165AA_AS	First reported in this study	H. pylori	HEL_BA9165AA_AS	PRJNA1034283		SAMN38528199
ausabrp70	HEL_BA9114AA_AS	First reported in this study	H. pylori	HEL_BA9114AA_AS	PRJNA1034283		SAMN38528200
ausabrp72	HEL_BA9112AA_AS	First reported in this study	H. pylori	HEL_BA9112AA_AS	PRJNA1034283		SAMN38528201
ausabrp74	HEL_BA9118AA_AS	First reported in this study	H. pylori	HEL_BA9118AA_AS	PRJNA1034283		SAMN38528202
ausabrp75	HEL_BA9119AA_AS	First reported in this study	H. pylori	HEL_BA9119AA_AS	PRJNA1034283		SAMN38528203
ausabrp76	HEL_BA9116AA_AS	First reported in this study	H. pylori	HEL_BA9116AA_AS	PRJNA1034283		SAMN38528204
ausabrp77	HEL_BA9117AA_AS	First reported in this study	H. pylori	HEL_BA9117AA_AS	PRJNA1034283		SAMN38528205
ausabrp79	HEL_BA9121AA_AS	First reported in this study	H. pylori	HEL_BA9121AA_AS	PRJNA1034283		SAMN38528206
ausabrp80	HEL_BA9274AA_AS	First reported in this study	H. pylori	HEL_BA9274AA_AS	PRJNA1034283		SAMN38528207
ausabrp82	HEL_BA9634AA_AS	First reported in this study	H. pylori	HEL_BA9634AA_AS	PRJNA1034283		SAMN38528208
ausabrp83	HEL_BA9272AA_AS	First reported in this study	H. pylori	HEL_BA9272AA_AS	PRJNA1034283		SAMN38528209
ausabrp85	HEL_BA9277AA_AS	First reported in this study	H. pylori	HEL_BA9277AA_AS	PRJNA1034283		SAMN38528210
ausabrp86	HEL_BA9276AA_AS	First reported in this study	H. pylori	HEL_BA9276AA_AS	PRJNA1034283		SAMN38528211
ausabrp87	HEL_BA9275AA_AS	First reported in this study	H. pylori	HEL_BA9275AA_AS	PRJNA1034283		SAMN38528212
ausabrp88	HEL_BA9271AA_AS	First reported in this study	H. pylori	HEL_BA9271AA_AS	PRJNA1034283		SAMN38528213
ausabrp89	HEL_BA9270AA_AS	First reported in this study	H. pylori	HEL_BA9270AA_AS	PRJNA1034283		SAMN38528214
ausabrp90	HEL_BA9202AA_AS	First reported in this study	H. pylori	HEL_BA9202AA_AS	PRJNA1034283		SAMN38528215
ausabrp91	HEL_BA9586AA_AS	First reported in this study	H. pylori	HEL_BA9586AA_AS	PRJNA1034283		SAMN38528216
ausabrp92	HEL_BA9665AA_AS	First reported in this study	H. pylori	HEL_BA9665AA_AS	PRJNA1034283		SAMN38528217
ausabrp93	HEL_BA9587AA_AS	First reported in this study	H. pylori	HEL_BA9587AA_AS	PRJNA1034283		SAMN38528218
ausabrp95	HEL_BA9583AA_AS	First reported in this study	H. pylori	HEL_BA9583AA_AS	PRJNA1034283		SAMN38528219
ausabrp96	HEL_BA9295AA_AS	First reported in this study	H. pylori	HEL_BA9295AA_AS	PRJNA1034283		SAMN38528220
ausabrp97	HEL_BA9585AA_AS	First reported in this study	H. pylori	HEL_BA9585AA_AS	PRJNA1034283		SAMN38528221
ausabrp98	HEL_BA9580AA_AS	First reported in this study	H. pylori	HEL_BA9580AA_AS	PRJNA1034283		SAMN38528222
ausabrp99	HEL_BA9581AA_AS	First reported in this study	H. pylori	HEL_BA9581AA_AS	PRJNA1034283		SAMN38528223
auseurAS110	HEL_BA8937AA_AS	First reported in this study	H. pylori	HEL_BA8937AA_AS	PRJNA1034283		SAMN38528224
auseurAS111	HEL_BA9392AA_AS	First reported in this study	H. pylori	HEL_BA9392AA_AS	PRJNA1034283		SAMN38528225
auseurAS112	HEL_BA9717AA_AS	First reported in this study	H. pylori	HEL_BA9717AA_AS	PRJNA1034283		SAMN38528226
auseurAS114	HEL_BA9600AA_AS	First reported in this study	H. pylori	HEL_BA9600AA_AS	PRJNA1034283		SAMN38528227
auseurAS115	HEL_BA9053AA_AS	First reported in this study	H. pylori	HEL_BA9053AA_AS	PRJNA1034283		SAMN38528228
auseurAS116	HEL_BA9532AA_AS	First reported in this study	H. pylori	HEL_BA9532AA_AS	PRJNA1034283		SAMN38528229
auseurAS117	HEL_BA9675AA_AS	First reported in this study	H. pylori	HEL_BA9675AA_AS	PRJNA1034283		SAMN38528230
auseurAS118	HEL_BA9637AA_AS	First reported in this study	H. pylori	HEL_BA9637AA_AS	PRJNA1034283		SAMN38528231
auseurAS119	HEL_BA9522AA_AS	First reported in this study	H. pylori	HEL_BA9522AA_AS	PRJNA1034283		SAMN38528232
auseurAS120	HEL_BA9599AA_AS	First reported in this study	H. pylori	HEL_BA9599AA_AS	PRJNA1034283		SAMN38528233
auseurB121	HEL_BA9395AA_AS	First reported in this study	H. pylori	HEL_BA9395AA_AS	PRJNA1034283		SAMN38528234
auseurB122	HEL_BA9490AA_AS	First reported in this study	H. pylori	HEL_BA9490AA_AS	PRJNA1034283		SAMN38528235
auseurB123	HEL_BA9255AA_AS	First reported in this study	H. pylori	HEL_BA9255AA_AS	PRJNA1034283		SAMN38528236
auseurB124	HEL_BA9240AA_AS	First reported in this study	H. pylori	HEL_BA9240AA_AS	PRJNA1034283		SAMN38528237
auseurB125	HEL_BA9257AA_AS	First reported in this study	H. pylori	HEL_BA9257AA_AS	PRJNA1034283		SAMN38528238
auseurB126	HEL_BA8852AA_AS	First reported in this study	H. pylori	HEL_BA8852AA_AS	PRJNA1034283		SAMN38528239
auseurB128	HEL_BA9642AA_AS	First reported in this study	H. pylori	HEL_BA9642AA_AS	PRJNA1034283		SAMN38528240
auseurB129	HEL_BA9305AA_AS	First reported in this study	H. pylori	HEL_BA9305AA_AS	PRJNA1034283		SAMN38528241
auseurB130	HEL_BA9811AA_AS	First reported in this study	H. pylori	HEL_BA9811AA_AS	PRJNA1034283		SAMN38528242
auseurP135	HEL_BA9492AA_AS	First reported in this study	H. pylori	HEL_BA9492AA_AS	PRJNA1034283		SAMN38528243
auseurP136	HEL_BA9075AA_AS	First reported in this study	H. pylori	HEL_BA9075AA_AS	PRJNA1034283		SAMN38528244
auseurP137	HEL_BA9102AA_AS	First reported in this study	H. pylori	HEL_BA9102AA_AS	PRJNA1034283		SAMN38528245
auseurP138	HEL_BA9094AA_AS	First reported in this study	H. pylori	HEL_BA9094AA_AS	PRJNA1034283		SAMN38528246
auseurP139	HEL_BA8886AA_AS	First reported in this study	H. pylori	HEL_BA8886AA_AS	PRJNA1034283		SAMN38528247
auseurP140	HEL_BA9233AA_AS	First reported in this study	H. pylori	HEL_BA9233AA_AS	PRJNA1034283		SAMN38528248
auseurP141	HEL_BA9738AA_AS	First reported in this study	H. pylori	HEL_BA9738AA_AS	PRJNA1034283		SAMN38528249
auseurP142	HEL_BA9338AA_AS	First reported in this study	H. pylori	HEL_BA9338AA_AS	PRJNA1034283		SAMN38528250
auseurP143	HEL_BA8977AA_AS	First reported in this study	H. pylori	HEL_BA8977AA_AS	PRJNA1034283		SAMN38528251
auseurP144	HEL_BA8899AA_AS	First reported in this study	H. pylori	HEL_BA8899AA_AS	PRJNA1034283		SAMN38528252
auseurP145	HEL_BA9579AA_AS	First reported in this study	H. pylori	HEL_BA9579AA_AS	PRJNA1034283		SAMN38528253
auseurP146	HEL_BA9269AA_AS	First reported in this study	H. pylori	HEL_BA9269AA_AS	PRJNA1034283		SAMN38528254
auseurP147	HEL_BA9203AA_AS	First reported in this study	H. pylori	HEL_BA9203AA_AS	PRJNA1034283		SAMN38528255
auseurP148	HEL_BA9800AA_AS	First reported in this study	H. pylori	HEL_BA9800AA_AS	PRJNA1034283		SAMN38528256
auseurP149	HEL_BA9226AA_AS	First reported in this study	H. pylori	HEL_BA9226AA_AS	PRJNA1034283		SAMN38528257
auseurP150	HEL_BA9762AA_AS	First reported in this study	H. pylori	HEL_BA9762AA_AS	PRJNA1034283		SAMN38528258
auseurP151	HEL_BA8979AA_AS	First reported in this study	H. pylori	HEL_BA8979AA_AS	PRJNA1034283		SAMN38528259
auseurP152	HEL_BA9245AA_AS	First reported in this study	H. pylori	HEL_BA9245AA_AS	PRJNA1034283		SAMN38528260
auseurP153	HEL_BA9342AA_AS	First reported in this study	H. pylori	HEL_BA9342AA_AS	PRJNA1034283		SAMN38528261
auseurP154	HEL_BA9120AA_AS	First reported in this study	H. pylori	HEL_BA9120AA_AS	PRJNA1034283		SAMN38528262
auseurP155	HEL_BA9322AA_AS	First reported in this study	H. pylori	HEL_BA9322AA_AS	PRJNA1034283		SAMN38528263
auseurP156	HEL_BA8910AA_AS	First reported in this study	H. pylori	HEL_BA8910AA_AS	PRJNA1034283		SAMN38528264
auseurP157	HEL_BA8811AA_AS	First reported in this study	H. pylori	HEL_BA8811AA_AS	PRJNA1034283		SAMN38528265
auseurP158	HEL_BA9554AA_AS	First reported in this study	H. pylori	HEL_BA9554AA_AS	PRJNA1034283		SAMN38528266
auseurP159	HEL_BA9126AA_AS	First reported in this study	H. pylori	HEL_BA9126AA_AS	PRJNA1034283		SAMN38528267
auseurP160	HEL_BA9620AA_AS	First reported in this study	H. pylori	HEL_BA9620AA_AS	PRJNA1034283		SAMN38528268
auseurP161	HEL_BA9499AA_AS	First reported in this study	H. pylori	HEL_BA9499AA_AS	PRJNA1034283		SAMN38528269
auseurP162	HEL_BA9001AA_AS	First reported in this study	H. pylori	HEL_BA9001AA_AS	PRJNA1034283		SAMN38528270
auseurP163	HEL_BA9809AA_AS	First reported in this study	H. pylori	HEL_BA9809AA_AS	PRJNA1034283		SAMN38528271
auseurP164	HEL_BA9431AA_AS	First reported in this study	H. pylori	HEL_BA9431AA_AS	PRJNA1034283		SAMN38528272
auseurP165	HEL_BA9536AA_AS	First reported in this study	H. pylori	HEL_BA9536AA_AS	PRJNA1034283		SAMN38528273
auseurP166	HEL_BA8983AA_AS	First reported in this study	H. pylori	HEL_BA8983AA_AS	PRJNA1034283		SAMN38528274
auseurP167	HEL_BA9158AA_AS	First reported in this study	H. pylori	HEL_BA9158AA_AS	PRJNA1034283		SAMN38528275
auseurP168	HEL_BA8904AA_AS	First reported in this study	H. pylori	HEL_BA8904AA_AS	PRJNA1034283		SAMN38528276
auseurP169	HEL_BA9215AA_AS	First reported in this study	H. pylori	HEL_BA9215AA_AS	PRJNA1034283		SAMN38528277
auseurP170	HEL_BA9288AA_AS	First reported in this study	H. pylori	HEL_BA9288AA_AS	PRJNA1034283		SAMN38528278
auseurP171	HEL_BA9197AA_AS	First reported in this study	H. pylori	HEL_BA9197AA_AS	PRJNA1034283		SAMN38528279
auseurP172	HEL_BA9619AA_AS	First reported in this study	H. pylori	HEL_BA9619AA_AS	PRJNA1034283		SAMN38528280
auseurP173	HEL_BA9428AA_AS	First reported in this study	H. pylori	HEL_BA9428AA_AS	PRJNA1034283		SAMN38528281
auseurP174	HEL_BA9210AA_AS	First reported in this study	H. pylori	HEL_BA9210AA_AS	PRJNA1034283		SAMN38528282
auseurP175	HEL_BA9827AA_AS	First reported in this study	H. pylori	HEL_BA9827AA_AS	PRJNA1034283		SAMN38528283
auseurP176	HEL_BA8839AA_AS	First reported in this study	H. pylori	HEL_BA8839AA_AS	PRJNA1034283		SAMN38528284
auseurP177	HEL_BA8969AA_AS	First reported in this study	H. pylori	HEL_BA8969AA_AS	PRJNA1034283		SAMN38528285
auseurP178	HEL_BA9324AA_AS	First reported in this study	H. pylori	HEL_BA9324AA_AS	PRJNA1034283		SAMN38528286
auseurP179	HEL_BA9009AA_AS	First reported in this study	H. pylori	HEL_BA9009AA_AS	PRJNA1034283		SAMN38528287
auseurP180	HEL_BA9024AA_AS	First reported in this study	H. pylori	HEL_BA9024AA_AS	PRJNA1034283		SAMN38528288
auseurP181	HEL_BA9082AA_AS	First reported in this study	H. pylori	HEL_BA9082AA_AS	PRJNA1034283		SAMN38528289
auseurP182	HEL_BA9823AA_AS	First reported in this study	H. pylori	HEL_BA9823AA_AS	PRJNA1034283		SAMN38528290
auseurP183	HEL_BA8939AA_AS	First reported in this study	H. pylori	HEL_BA8939AA_AS	PRJNA1034283		SAMN38528291
auseurP184	HEL_BA9728AA_AS	First reported in this study	H. pylori	HEL_BA9728AA_AS	PRJNA1034283		SAMN38528292
auseurP185	HEL_BA9128AA_AS	First reported in this study	H. pylori	HEL_BA9128AA_AS	PRJNA1034283		SAMN38528293
auseurP186	HEL_BA8942AA_AS	First reported in this study	H. pylori	HEL_BA8942AA_AS	PRJNA1034283		SAMN38528294
auseurP187	HEL_BA9843AA_AS	First reported in this study	H. pylori	HEL_BA9843AA_AS	PRJNA1034283		SAMN38528295
auseurP188	HEL_BA9394AA_AS	First reported in this study	H. pylori	HEL_BA9394AA_AS	PRJNA1034283		SAMN38528296
auseurP189	HEL_BA9613AA_AS	First reported in this study	H. pylori	HEL_BA9613AA_AS	PRJNA1034283		SAMN38528297
auseurP190	HEL_BA8840AA_AS	First reported in this study	H. pylori	HEL_BA8840AA_AS	PRJNA1034283		SAMN38528298
auseurP192	HEL_BA9714AA_AS	First reported in this study	H. pylori	HEL_BA9714AA_AS	PRJNA1034283		SAMN38528299
auseurP193	HEL_BA9829AA_AS	First reported in this study	H. pylori	HEL_BA9829AA_AS	PRJNA1034283		SAMN38528300
auseurP194	HEL_BA9531AA_AS	First reported in this study	H. pylori	HEL_BA9531AA_AS	PRJNA1034283		SAMN38528301
auseurP196	HEL_BA9327AA_AS	First reported in this study	H. pylori	HEL_BA9327AA_AS	PRJNA1034283		SAMN38528302
auseurP197	HEL_BA9149AA_AS	First reported in this study	H. pylori	HEL_BA9149AA_AS	PRJNA1034283		SAMN38528303
auseurP199	HEL_BA9697AA_AS	First reported in this study	H. pylori	HEL_BA9697AA_AS	PRJNA1034283		SAMN38528304
auseurP200	HEL_BA8966AA_AS	First reported in this study	H. pylori	HEL_BA8966AA_AS	PRJNA1034283		SAMN38528305
auseurP201	HEL_BA9417AA_AS	First reported in this study	H. pylori	HEL_BA9417AA_AS	PRJNA1034283		SAMN38528306
auseurP203	HEL_BA8967AA_AS	First reported in this study	H. pylori	HEL_BA8967AA_AS	PRJNA1034283		SAMN38528307
auseurP204	HEL_BA9066AA_AS	First reported in this study	H. pylori	HEL_BA9066AA_AS	PRJNA1034283		SAMN38528308
auseurP205	HEL_BA9412AA_AS	First reported in this study	H. pylori	HEL_BA9412AA_AS	PRJNA1034283		SAMN38528309
auseurP206	HEL_BA9212AA_AS	First reported in this study	H. pylori	HEL_BA9212AA_AS	PRJNA1034283		SAMN38528310
auseurP208	HEL_BA9068AA_AS	First reported in this study	H. pylori	HEL_BA9068AA_AS	PRJNA1034283		SAMN38528311
auseurP209	HEL_BA9086AA_AS	First reported in this study	H. pylori	HEL_BA9086AA_AS	PRJNA1034283		SAMN38528312
bask8146	HEL_BA9217AA_AS	First reported in this study	H. pylori	HEL_BA9217AA_AS	PRJNA1034283		SAMN38528313
bask8168	HEL_BA9729AA_AS	First reported in this study	H. pylori	HEL_BA9729AA_AS	PRJNA1034283		SAMN38528314
bask8183	HEL_BA8869AA_AS	First reported in this study	H. pylori	HEL_BA8869AA_AS	PRJNA1034283		SAMN38528315
bask8205	HEL_BA9340AA_AS	First reported in this study	H. pylori	HEL_BA9340AA_AS	PRJNA1034283		SAMN38528316
bask8227	HEL_BA8893AA_AS	First reported in this study	H. pylori	HEL_BA8893AA_AS	PRJNA1034283		SAMN38528317
bask8271	HEL_BA9280AA_AS	First reported in this study	H. pylori	HEL_BA9280AA_AS	PRJNA1034283		SAMN38528318
bask8283	HEL_BA9597AA_AS	First reported in this study	H. pylori	HEL_BA9597AA_AS	PRJNA1034283		SAMN38528319
bask8392	HEL_BA9541AA_AS	First reported in this study	H. pylori	HEL_BA9541AA_AS	PRJNA1034283		SAMN38528320
bask8463	HEL_BA9012AA_AS	First reported in this study	H. pylori	HEL_BA9012AA_AS	PRJNA1034283		SAMN38528321
bask8780	HEL_BA9141AA_AS	First reported in this study	H. pylori	HEL_BA9141AA_AS	PRJNA1034283		SAMN38528322
bask8863	HEL_BA8844AA_AS	First reported in this study	H. pylori	HEL_BA8844AA_AS	PRJNA1034283		SAMN38528323
bask8880	HEL_BA9609AA_AS	First reported in this study	H. pylori	HEL_BA9609AA_AS	PRJNA1034283		SAMN38528324
bask8890	HEL_BA9818AA_AS	First reported in this study	H. pylori	HEL_BA9818AA_AS	PRJNA1034283		SAMN38528325
bask9192	HEL_BA8855AA_AS	First reported in this study	H. pylori	HEL_BA8855AA_AS	PRJNA1034283		SAMN38528326
bask9285	HEL_BA9589AA_AS	First reported in this study	H. pylori	HEL_BA9589AA_AS	PRJNA1034283		SAMN38528327
bask9422	HEL_BA8876AA_AS	First reported in this study	H. pylori	HEL_BA8876AA_AS	PRJNA1034283		SAMN38528328
bask9523	HEL_BA9385AA_AS	First reported in this study	H. pylori	HEL_BA9385AA_AS	PRJNA1034283		SAMN38528329
bask9855	HEL_BA9238AA_AS	First reported in this study	H. pylori	HEL_BA9238AA_AS	PRJNA1034283		SAMN38528330
bask9966	HEL_BA8974AA_AS	First reported in this study	H. pylori	HEL_BA8974AA_AS	PRJNA1034283		SAMN38528331
BASQ8590	HEL_BA9293AA_AS	First reported in this study	H. pylori	HEL_BA9293AA_AS	PRJNA1034283		SAMN38528332
BASQ8624	HEL_BA9574AA_AS	First reported in this study	H. pylori	HEL_BA9574AA_AS	PRJNA1034283		SAMN38528333
BASQ8705	HEL_BA9441AA_AS	First reported in this study	H. pylori	HEL_BA9441AA_AS	PRJNA1034283		SAMN38528334
BASQ8846	HEL_BA9496AA_AS	First reported in this study	H. pylori	HEL_BA9496AA_AS	PRJNA1034283		SAMN38528335
BASQ9358	HEL_BA9041AA_AS	First reported in this study	H. pylori	HEL_BA9041AA_AS	PRJNA1034283		SAMN38528336
Bel4602	HEL_BA9617AA_AS	First reported in this study	H. pylori	HEL_BA9617AA_AS	PRJNA1034283		SAMN38528337
BO265	HEL_BA9349AA_AS	First reported in this study	H. pylori	HEL_BA9349AA_AS	PRJNA1034283		SAMN38528338
BURYAT11	HEL_BA8959AA_AS	First reported in this study	H. pylori	HEL_BA8959AA_AS	PRJNA1034283		SAMN38528339
BURYAT33	HEL_BA9534AA_AS	First reported in this study	H. pylori	HEL_BA9534AA_AS	PRJNA1034283		SAMN38528340
BURYAT38	HEL_BA9538AA_AS	First reported in this study	H. pylori	HEL_BA9538AA_AS	PRJNA1034283		SAMN38528341
BURYAT4	HEL_BA9220AA_AS	First reported in this study	H. pylori	HEL_BA9220AA_AS	PRJNA1034283		SAMN38528342
BURYAT40	HEL_BA9115AA_AS	First reported in this study	H. pylori	HEL_BA9115AA_AS	PRJNA1034283		SAMN38528343
buryat47	HEL_BA9285AA_AS	First reported in this study	H. pylori	HEL_BA9285AA_AS	PRJNA1034283		SAMN38528344
BURYAT5	HEL_BA9221AA_AS	First reported in this study	H. pylori	HEL_BA9221AA_AS	PRJNA1034283		SAMN38528345
buryat7a	HEL_BA8921AA_AS	First reported in this study	H. pylori	HEL_BA8921AA_AS	PRJNA1034283		SAMN38528346
C164	HEL_BA9376AA_AS	First reported in this study	H. pylori	HEL_BA9376AA_AS	PRJNA1034283		SAMN38528347
C5	HEL_BA8853AA_AS	First reported in this study	H. pylori	HEL_BA8853AA_AS	PRJNA1034283		SAMN38528348
C5-1	HEL_BA9695AA_AS	First reported in this study	H. pylori	HEL_BA9695AA_AS	PRJNA1034283		SAMN38528349
Ca73	HEL_BA9758AA_AS	First reported in this study	H. pylori	HEL_BA9758AA_AS	PRJNA1034283		SAMN38528350
CC25a	HEL_BA8848AA_AS	First reported in this study	H. pylori	HEL_BA8848AA_AS	PRJNA1034283		SAMN38528351
CC28c	HEL_BA9635AA_AS	First reported in this study	H. pylori	HEL_BA9635AA_AS	PRJNA1034283		SAMN38528352
CC2c	HEL_BA9372AA_AS	First reported in this study	H. pylori	HEL_BA9372AA_AS	PRJNA1034283		SAMN38528353
CC31a	HEL_BA9174AA_AS	First reported in this study	H. pylori	HEL_BA9174AA_AS	PRJNA1034283		SAMN38528354
CC31C	HEL_BA9689AA_AS	First reported in this study	H. pylori	HEL_BA9689AA_AS	PRJNA1034283		SAMN38528355
CC42c	HEL_BA8873AA_AS	First reported in this study	H. pylori	HEL_BA8873AA_AS	PRJNA1034283		SAMN38528356
cc53c	HEL_BA9346AA_AS	First reported in this study	H. pylori	HEL_BA9346AA_AS	PRJNA1034283		SAMN38528357
CH95-10	HEL_BA9250AA_AS	First reported in this study	H. pylori	HEL_BA9250AA_AS	PRJNA1034283		SAMN38528358
Ch9512	HEL_BA9325AA_AS	First reported in this study	H. pylori	HEL_BA9325AA_AS	PRJNA1034283		SAMN38528359
Chukchi10	HEL_BA9315AA_AS	First reported in this study	H. pylori	HEL_BA9315AA_AS	PRJNA1034283		SAMN38528360
Chukchi43	HEL_BA9747AA_AS	First reported in this study	H. pylori	HEL_BA9747AA_AS	PRJNA1034283		SAMN38528361
Col354	HEL_BA8964AA_AS	First reported in this study	H. pylori	HEL_BA8964AA_AS	PRJNA1034283		SAMN38528362
Col391	HEL_BA9560AA_AS	First reported in this study	H. pylori	HEL_BA9560AA_AS	PRJNA1034283		SAMN38528363
DU23	HEL_BA9489AA_AS	First reported in this study	H. pylori	HEL_BA9489AA_AS	PRJNA1034283		SAMN38528364
DU52	HEL_BA8949AA_AS	First reported in this study	H. pylori	HEL_BA8949AA_AS	PRJNA1034283		SAMN38528365
E39	HEL_BA9411AA_AS	First reported in this study	H. pylori	HEL_BA9411AA_AS	PRJNA1034283		SAMN38528366
e43	HEL_BA9253AA_AS	First reported in this study	H. pylori	HEL_BA9253AA_AS	PRJNA1034283		SAMN38528367
ETH02	HEL_BA9282AA_AS	First reported in this study	H. pylori	HEL_BA9282AA_AS	PRJNA1034283		SAMN38528368
ETH03	HEL_BA9283AA_AS	First reported in this study	H. pylori	HEL_BA9283AA_AS	PRJNA1034283		SAMN38528369
ETH05	HEL_BA9648AA_AS	First reported in this study	H. pylori	HEL_BA9648AA_AS	PRJNA1034283		SAMN38528370
ETH06	HEL_BA9006AA_AS	First reported in this study	H. pylori	HEL_BA9006AA_AS	PRJNA1034283		SAMN38528371
ETH07	HEL_BA9281AA_AS	First reported in this study	H. pylori	HEL_BA9281AA_AS	PRJNA1034283		SAMN38528372
ETH08	HEL_BA9157AA_AS	First reported in this study	H. pylori	HEL_BA9157AA_AS	PRJNA1034283		SAMN38528373
ETH10	HEL_BA9413AA_AS	First reported in this study	H. pylori	HEL_BA9413AA_AS	PRJNA1034283		SAMN38528374
ETH14	HEL_BA9005AA_AS	First reported in this study	H. pylori	HEL_BA9005AA_AS	PRJNA1034283		SAMN38528375
ETH15	HEL_BA9004AA_AS	First reported in this study	H. pylori	HEL_BA9004AA_AS	PRJNA1034283		SAMN38528376
ETH16	HEL_BA9003AA_AS	First reported in this study	H. pylori	HEL_BA9003AA_AS	PRJNA1034283		SAMN38528377
ETH17	HEL_BA9013AA_AS	First reported in this study	H. pylori	HEL_BA9013AA_AS	PRJNA1034283		SAMN38528378
ETH18	HEL_BA9595AA_AS	First reported in this study	H. pylori	HEL_BA9595AA_AS	PRJNA1034283		SAMN38528379
ETH20	HEL_BA9028AA_AS	First reported in this study	H. pylori	HEL_BA9028AA_AS	PRJNA1034283		SAMN38528380
ETH21	HEL_BA9765AA_AS	First reported in this study	H. pylori	HEL_BA9765AA_AS	PRJNA1034283		SAMN38528381
ETH23	HEL_BA9010AA_AS	First reported in this study	H. pylori	HEL_BA9010AA_AS	PRJNA1034283		SAMN38528382
ETH24	HEL_BA9329AA_AS	First reported in this study	H. pylori	HEL_BA9329AA_AS	PRJNA1034283		SAMN38528383
ETH28	HEL_BA9756AA_AS	First reported in this study	H. pylori	HEL_BA9756AA_AS	PRJNA1034283		SAMN38528384
ETH31	HEL_BA9464AA_AS	First reported in this study	H. pylori	HEL_BA9464AA_AS	PRJNA1034283		SAMN38528385
ETH32	HEL_BA9291AA_AS	First reported in this study	H. pylori	HEL_BA9291AA_AS	PRJNA1034283		SAMN38528386
ETH33	HEL_BA9465AA_AS	First reported in this study	H. pylori	HEL_BA9465AA_AS	PRJNA1034283		SAMN38528387
ETH34	HEL_BA9254AA_AS	First reported in this study	H. pylori	HEL_BA9254AA_AS	PRJNA1034283		SAMN38528388
ETH36	HEL_BA9463AA_AS	First reported in this study	H. pylori	HEL_BA9463AA_AS	PRJNA1034283		SAMN38528389
ETH37	HEL_BA9462AA_AS	First reported in this study	H. pylori	HEL_BA9462AA_AS	PRJNA1034283		SAMN38528390
ETH38	HEL_BA9457AA_AS	First reported in this study	H. pylori	HEL_BA9457AA_AS	PRJNA1034283		SAMN38528391
ETH40	HEL_BA9426AA_AS	First reported in this study	H. pylori	HEL_BA9426AA_AS	PRJNA1034283		SAMN38528392
ETH42	HEL_BA9427AA_AS	First reported in this study	H. pylori	HEL_BA9427AA_AS	PRJNA1034283		SAMN38528393
ETH43	HEL_BA9424AA_AS	First reported in this study	H. pylori	HEL_BA9424AA_AS	PRJNA1034283		SAMN38528394
ETH44	HEL_BA9429AA_AS	First reported in this study	H. pylori	HEL_BA9429AA_AS	PRJNA1034283		SAMN38528395
ETH47	HEL_BA8987AA_AS	First reported in this study	H. pylori	HEL_BA8987AA_AS	PRJNA1034283		SAMN38528396
ETH48	HEL_BA9387AA_AS	First reported in this study	H. pylori	HEL_BA9387AA_AS	PRJNA1034283		SAMN38528397
ETH49	HEL_BA9422AA_AS	First reported in this study	H. pylori	HEL_BA9422AA_AS	PRJNA1034283		SAMN38528398
Even01	HEL_BA9414AA_AS	First reported in this study	H. pylori	HEL_BA9414AA_AS	PRJNA1034283		SAMN38528399
Even04	HEL_BA9726AA_AS	First reported in this study	H. pylori	HEL_BA9726AA_AS	PRJNA1034283		SAMN38528400
Even05	HEL_BA9819AA_AS	First reported in this study	H. pylori	HEL_BA9819AA_AS	PRJNA1034283		SAMN38528401
Even06	HEL_BA9518AA_AS	First reported in this study	H. pylori	HEL_BA9518AA_AS	PRJNA1034283		SAMN38528402
Even08	HEL_BA9402AA_AS	First reported in this study	H. pylori	HEL_BA9402AA_AS	PRJNA1034283		SAMN38528403
Even09	HEL_BA9715AA_AS	First reported in this study	H. pylori	HEL_BA9715AA_AS	PRJNA1034283		SAMN38528404
Even10	HEL_BA9171AA_AS	First reported in this study	H. pylori	HEL_BA9171AA_AS	PRJNA1034283		SAMN38528405
Even11	HEL_BA9200AA_AS	First reported in this study	H. pylori	HEL_BA9200AA_AS	PRJNA1034283		SAMN38528406
Even13	HEL_BA8895AA_AS	First reported in this study	H. pylori	HEL_BA8895AA_AS	PRJNA1034283		SAMN38528407
Even16	HEL_BA9216AA_AS	First reported in this study	H. pylori	HEL_BA9216AA_AS	PRJNA1034283		SAMN38528408
Even17	HEL_BA9263AA_AS	First reported in this study	H. pylori	HEL_BA9263AA_AS	PRJNA1034283		SAMN38528409
Even18	HEL_BA8955AA_AS	First reported in this study	H. pylori	HEL_BA8955AA_AS	PRJNA1034283		SAMN38528410
Even19	HEL_BA9127AA_AS	First reported in this study	H. pylori	HEL_BA9127AA_AS	PRJNA1034283		SAMN38528411
Even22	HEL_BA9103AA_AS	First reported in this study	H. pylori	HEL_BA9103AA_AS	PRJNA1034283		SAMN38528412
Even23	HEL_BA9244AA_AS	First reported in this study	H. pylori	HEL_BA9244AA_AS	PRJNA1034283		SAMN38528413
Even24	HEL_BA9393AA_AS	First reported in this study	H. pylori	HEL_BA9393AA_AS	PRJNA1034283		SAMN38528414
Even25	HEL_BA9497AA_AS	First reported in this study	H. pylori	HEL_BA9497AA_AS	PRJNA1034283		SAMN38528415
Even26	HEL_BA9593AA_AS	First reported in this study	H. pylori	HEL_BA9593AA_AS	PRJNA1034283		SAMN38528416
Even28	HEL_BA9438AA_AS	First reported in this study	H. pylori	HEL_BA9438AA_AS	PRJNA1034283		SAMN38528417
Even29	HEL_BA9364AA_AS	First reported in this study	H. pylori	HEL_BA9364AA_AS	PRJNA1034283		SAMN38528418
Even31	HEL_BA9279AA_AS	First reported in this study	H. pylori	HEL_BA9279AA_AS	PRJNA1034283		SAMN38528419
Even32	HEL_BA8991AA_AS	First reported in this study	H. pylori	HEL_BA8991AA_AS	PRJNA1034283		SAMN38528420
Even36	HEL_BA8973AA_AS	First reported in this study	H. pylori	HEL_BA8973AA_AS	PRJNA1034283		SAMN38528421
Even37	HEL_BA9526AA_AS	First reported in this study	H. pylori	HEL_BA9526AA_AS	PRJNA1034283		SAMN38528422
Even38	HEL_BA9287AA_AS	First reported in this study	H. pylori	HEL_BA9287AA_AS	PRJNA1034283		SAMN38528423
Even39	HEL_BA9677AA_AS	First reported in this study	H. pylori	HEL_BA9677AA_AS	PRJNA1034283		SAMN38528424
Even40	HEL_BA9355AA_AS	First reported in this study	H. pylori	HEL_BA9355AA_AS	PRJNA1034283		SAMN38528425
Even41	HEL_BA9668AA_AS	First reported in this study	H. pylori	HEL_BA9668AA_AS	PRJNA1034283		SAMN38528426
Even43	HEL_BA9655AA_AS	First reported in this study	H. pylori	HEL_BA9655AA_AS	PRJNA1034283		SAMN38528427
Evenky02	HEL_BA8872AA_AS	First reported in this study	H. pylori	HEL_BA8872AA_AS	PRJNA1034283		SAMN38528428
Evenky03	HEL_BA9760AA_AS	First reported in this study	H. pylori	HEL_BA9760AA_AS	PRJNA1034283		SAMN38528429
Evenky06	HEL_BA9840AA_AS	First reported in this study	H. pylori	HEL_BA9840AA_AS	PRJNA1034283		SAMN38528430
Evenky07	HEL_BA8847AA_AS	First reported in this study	H. pylori	HEL_BA8847AA_AS	PRJNA1034283		SAMN38528431
Evenky09	HEL_BA9144AA_AS	First reported in this study	H. pylori	HEL_BA9144AA_AS	PRJNA1034283		SAMN38528432
Evenky12	HEL_BA8945AA_AS	First reported in this study	H. pylori	HEL_BA8945AA_AS	PRJNA1034283		SAMN38528433
Evenky13	HEL_BA9343AA_AS	First reported in this study	H. pylori	HEL_BA9343AA_AS	PRJNA1034283		SAMN38528434
Evenky15	HEL_BA9546AA_AS	First reported in this study	H. pylori	HEL_BA9546AA_AS	PRJNA1034283		SAMN38528435
Evenky16	HEL_BA9304AA_AS	First reported in this study	H. pylori	HEL_BA9304AA_AS	PRJNA1034283		SAMN38528436
Evenky17	HEL_BA9321AA_AS	First reported in this study	H. pylori	HEL_BA9321AA_AS	PRJNA1034283		SAMN38528437
Evenky18	HEL_BA9348AA_AS	First reported in this study	H. pylori	HEL_BA9348AA_AS	PRJNA1034283		SAMN38528438
Evenky20	HEL_BA9748AA_AS	First reported in this study	H. pylori	HEL_BA9748AA_AS	PRJNA1034283		SAMN38528439
Evenky21	HEL_BA9676AA_AS	First reported in this study	H. pylori	HEL_BA9676AA_AS	PRJNA1034283		SAMN38528440
Evenky25	HEL_BA9759AA_AS	First reported in this study	H. pylori	HEL_BA9759AA_AS	PRJNA1034283		SAMN38528441
Evenky27	HEL_BA9772AA_AS	First reported in this study	H. pylori	HEL_BA9772AA_AS	PRJNA1034283		SAMN38528442
Evenky28	HEL_BA9686AA_AS	First reported in this study	H. pylori	HEL_BA9686AA_AS	PRJNA1034283		SAMN38528443
Evenky29	HEL_BA8867AA_AS	First reported in this study	H. pylori	HEL_BA8867AA_AS	PRJNA1034283		SAMN38528444
Evenky30	HEL_BA8989AA_AS	First reported in this study	H. pylori	HEL_BA8989AA_AS	PRJNA1034283		SAMN38528445
Evenky35	HEL_BA9549AA_AS	First reported in this study	H. pylori	HEL_BA9549AA_AS	PRJNA1034283		SAMN38528446
Evenky36	HEL_BA9318AA_AS	First reported in this study	H. pylori	HEL_BA9318AA_AS	PRJNA1034283		SAMN38528447
Evenky39	HEL_BA9434AA_AS	First reported in this study	H. pylori	HEL_BA9434AA_AS	PRJNA1034283		SAMN38528448
Evenky42	HEL_BA8812AA_AS	First reported in this study	H. pylori	HEL_BA8812AA_AS	PRJNA1034283		SAMN38528449
Evenky45	HEL_BA9341AA_AS	First reported in this study	H. pylori	HEL_BA9341AA_AS	PRJNA1034283		SAMN38528450
Evenky48	HEL_BA9821AA_AS	First reported in this study	H. pylori	HEL_BA9821AA_AS	PRJNA1034283		SAMN38528451
Evenky49	HEL_BA8993AA_AS	First reported in this study	H. pylori	HEL_BA8993AA_AS	PRJNA1034283		SAMN38528452
Evenky53	HEL_BA9406AA_AS	First reported in this study	H. pylori	HEL_BA9406AA_AS	PRJNA1034283		SAMN38528453
Evenky59	HEL_BA9768AA_AS	First reported in this study	H. pylori	HEL_BA9768AA_AS	PRJNA1034283		SAMN38528454
Evenky71	HEL_BA8858AA_AS	First reported in this study	H. pylori	HEL_BA8858AA_AS	PRJNA1034283		SAMN38528455
Evenky72	HEL_BA9445AA_AS	First reported in this study	H. pylori	HEL_BA9445AA_AS	PRJNA1034283		SAMN38528456
Evenky75	HEL_BA8842AA_AS	First reported in this study	H. pylori	HEL_BA8842AA_AS	PRJNA1034283		SAMN38528457
Evenky76	HEL_BA9047AA_AS	First reported in this study	H. pylori	HEL_BA9047AA_AS	PRJNA1034283		SAMN38528458
Evenky79	HEL_BA9746AA_AS	First reported in this study	H. pylori	HEL_BA9746AA_AS	PRJNA1034283		SAMN38528459
Fin9624	HEL_BA8924AA_AS	First reported in this study	H. pylori	HEL_BA8924AA_AS	PRJNA1034283		SAMN38528460
GU10	HEL_BA9702AA_AS	First reported in this study	H. pylori	HEL_BA9702AA_AS	PRJNA1034283		SAMN38528461
GU13	HEL_BA8953AA_AS	First reported in this study	H. pylori	HEL_BA8953AA_AS	PRJNA1034283		SAMN38528462
GU17	HEL_BA9680AA_AS	First reported in this study	H. pylori	HEL_BA9680AA_AS	PRJNA1034283		SAMN38528463
GU2	HEL_BA8927AA_AS	First reported in this study	H. pylori	HEL_BA8927AA_AS	PRJNA1034283		SAMN38528464
H1	HEL_BA9180AA_AS	First reported in this study	H. pylori	HEL_BA9180AA_AS	PRJNA1034283		SAMN38528465
H1-1	HEL_BA9074AA_AS	First reported in this study	H. pylori	HEL_BA9074AA_AS	PRJNA1034283		SAMN38528466
H1-2	HEL_BA8903AA_AS	First reported in this study	H. pylori	HEL_BA8903AA_AS	PRJNA1034283		SAMN38528467
H1418	HEL_BA9687AA_AS	First reported in this study	H. pylori	HEL_BA9687AA_AS	PRJNA1034283		SAMN38528468
H1419	HEL_BA8890AA_AS	First reported in this study	H. pylori	HEL_BA8890AA_AS	PRJNA1034283		SAMN38528469
H1420	HEL_BA9382AA_AS	First reported in this study	H. pylori	HEL_BA9382AA_AS	PRJNA1034283		SAMN38528470
H2-4	HEL_BA9093AA_AS	First reported in this study	H. pylori	HEL_BA9093AA_AS	PRJNA1034283		SAMN38528471
H3	HEL_BA8972AA_AS	First reported in this study	H. pylori	HEL_BA8972AA_AS	PRJNA1034283		SAMN38528472
H3-1	HEL_BA9396AA_AS	First reported in this study	H. pylori	HEL_BA9396AA_AS	PRJNA1034283		SAMN38528473
HK2559	HEL_BA9565AA_AS	First reported in this study	H. pylori	HEL_BA9565AA_AS	PRJNA1034283		SAMN38528474
HK2560	HEL_BA9045AA_AS	First reported in this study	H. pylori	HEL_BA9045AA_AS	PRJNA1034283		SAMN38528475
HK2561	HEL_BA9023AA_AS	First reported in this study	H. pylori	HEL_BA9023AA_AS	PRJNA1034283		SAMN38528476
HUI1685	HEL_BA9507AA_AS	First reported in this study	H. pylori	HEL_BA9507AA_AS	PRJNA1034283		SAMN38528477
Hui1688	HEL_BA9388AA_AS	First reported in this study	H. pylori	HEL_BA9388AA_AS	PRJNA1034283		SAMN38528478
Hui1692	HEL_BA9201AA_AS	First reported in this study	H. pylori	HEL_BA9201AA_AS	PRJNA1034283		SAMN38528479
Hui1693	HEL_BA9751AA_AS	First reported in this study	H. pylori	HEL_BA9751AA_AS	PRJNA1034283		SAMN38528480
Hui1766	Hui1766	First reported in this study	H. pylori	HEL_BA9076AA_AS	PRJNA1034283		SAMN38528481
Hui1769	Hui1769	First reported in this study	H. pylori	HEL_BA9067AA_AS	PRJNA1034283		SAMN38528482
Hui1770	HEL_BA9367AA_AS	First reported in this study	H. pylori	HEL_BA9367AA_AS	PRJNA1034283		SAMN38528483
Hui1986	HEL_BA9769AA_AS	First reported in this study	H. pylori	HEL_BA9769AA_AS	PRJNA1034283		SAMN38528484
Hui1987	HEL_BA9767AA_AS	First reported in this study	H. pylori	HEL_BA9767AA_AS	PRJNA1034283		SAMN38528485
Hui1994	HEL_BA9436AA_AS	First reported in this study	H. pylori	HEL_BA9436AA_AS	PRJNA1034283		SAMN38528486
Hui1995	HEL_BA9719AA_AS	First reported in this study	H. pylori	HEL_BA9719AA_AS	PRJNA1034283		SAMN38528487
Hui2010	HEL_BA9136AA_AS	First reported in this study	H. pylori	HEL_BA9136AA_AS	PRJNA1034283		SAMN38528488
Hui2012	HEL_BA9143AA_AS	First reported in this study	H. pylori	HEL_BA9143AA_AS	PRJNA1034283		SAMN38528489
IN645	HEL_BA9450AA_AS	First reported in this study	H. pylori	HEL_BA9450AA_AS	PRJNA1034283		SAMN38528490
IN650	HEL_BA9314AA_AS	First reported in this study	H. pylori	HEL_BA9314AA_AS	PRJNA1034283		SAMN38528491
IN762	HEL_BA9836AA_AS	First reported in this study	H. pylori	HEL_BA9836AA_AS	PRJNA1034283		SAMN38528492
inma10	HEL_BA9172AA_AS	First reported in this study	H. pylori	HEL_BA9172AA_AS	PRJNA1034283		SAMN38528493
inma50	HEL_BA9783AA_AS	First reported in this study	H. pylori	HEL_BA9783AA_AS	PRJNA1034283		SAMN38528494
JP10	HEL_BA9639AA_AS	First reported in this study	H. pylori	HEL_BA9639AA_AS	PRJNA1034283		SAMN38528495
JP25	HEL_BA9815AA_AS	First reported in this study	H. pylori	HEL_BA9815AA_AS	PRJNA1034283		SAMN38528496
JP716	HEL_BA9319AA_AS	First reported in this study	H. pylori	HEL_BA9319AA_AS	PRJNA1034283		SAMN38528497
JP9	HEL_BA9247AA_AS	First reported in this study	H. pylori	HEL_BA9247AA_AS	PRJNA1034283		SAMN38528498
JPT1-1192	HEL_BA8999AA_AS	First reported in this study	H. pylori	HEL_BA8999AA_AS	PRJNA1034283		SAMN38528499
JPT1-137	HEL_BA8838AA_AS	First reported in this study	H. pylori	HEL_BA8838AA_AS	PRJNA1034283		SAMN38528500
JPT1-160	HEL_BA8831AA_AS	First reported in this study	H. pylori	HEL_BA8831AA_AS	PRJNA1034283		SAMN38528501
JPT1-42	HEL_BA9084AA_AS	First reported in this study	H. pylori	HEL_BA9084AA_AS	PRJNA1034283		SAMN38528502
JPT1-433	HEL_BA8901AA_AS	First reported in this study	H. pylori	HEL_BA8901AA_AS	PRJNA1034283		SAMN38528503
JPT1-605	HEL_BA9831AA_AS	First reported in this study	H. pylori	HEL_BA9831AA_AS	PRJNA1034283		SAMN38528504
JPT1-733	HEL_BA8897AA_AS	First reported in this study	H. pylori	HEL_BA8897AA_AS	PRJNA1034283		SAMN38528505
JPT1-880	HEL_BA8906AA_AS	First reported in this study	H. pylori	HEL_BA8906AA_AS	PRJNA1034283		SAMN38528506
K006-Corpus	HEL_BA9399AA_AS	First reported in this study	H. pylori	HEL_BA9399AA_AS	PRJNA1034283		SAMN38528507
K012-Antrum	HEL_BA9460AA_AS	First reported in this study	H. pylori	HEL_BA9460AA_AS	PRJNA1034283		SAMN38528508
K012-Corpus	HEL_BA8938AA_AS	First reported in this study	H. pylori	HEL_BA8938AA_AS	PRJNA1034283		SAMN38528509
K014-Antrum	HEL_BA9721AA_AS	First reported in this study	H. pylori	HEL_BA9721AA_AS	PRJNA1034283		SAMN38528510
K02C	HEL_BA9771AA_AS	First reported in this study	H. pylori	HEL_BA9771AA_AS	PRJNA1034283		SAMN38528511
K1-1	HEL_BA9664AA_AS	First reported in this study	H. pylori	HEL_BA9664AA_AS	PRJNA1034283		SAMN38528512
K1-2	HEL_BA9528AA_AS	First reported in this study	H. pylori	HEL_BA9528AA_AS	PRJNA1034283		SAMN38528513
K1-3	HEL_BA9025AA_AS	First reported in this study	H. pylori	HEL_BA9025AA_AS	PRJNA1034283		SAMN38528514
K1-4	HEL_BA9703AA_AS	First reported in this study	H. pylori	HEL_BA9703AA_AS	PRJNA1034283		SAMN38528515
K12C	HEL_BA8919AA_AS	First reported in this study	H. pylori	HEL_BA8919AA_AS	PRJNA1034283		SAMN38528516
K25A	HEL_BA9193AA_AS	First reported in this study	H. pylori	HEL_BA9193AA_AS	PRJNA1034283		SAMN38528517
k2a	HEL_BA8933AA_AS	First reported in this study	H. pylori	HEL_BA8933AA_AS	PRJNA1034283		SAMN38528518
K3	HEL_BA9189AA_AS	First reported in this study	H. pylori	HEL_BA9189AA_AS	PRJNA1034283		SAMN38528519
K3-1	HEL_BA8818AA_AS	First reported in this study	H. pylori	HEL_BA8818AA_AS	PRJNA1034283		SAMN38528520
K3-2	HEL_BA9081AA_AS	First reported in this study	H. pylori	HEL_BA9081AA_AS	PRJNA1034283		SAMN38528521
K3-4	HEL_BA9054AA_AS	First reported in this study	H. pylori	HEL_BA9054AA_AS	PRJNA1034283		SAMN38528522
K3-5	HEL_BA9473AA_AS	First reported in this study	H. pylori	HEL_BA9473AA_AS	PRJNA1034283		SAMN38528523
K34C	HEL_BA8916AA_AS	First reported in this study	H. pylori	HEL_BA8916AA_AS	PRJNA1034283		SAMN38528524
K50	HEL_BA9418AA_AS	First reported in this study	H. pylori	HEL_BA9418AA_AS	PRJNA1034283		SAMN38528525
K58	HEL_BA9357AA_AS	First reported in this study	H. pylori	HEL_BA9357AA_AS	PRJNA1034283		SAMN38528526
K63	HEL_BA9222AA_AS	First reported in this study	H. pylori	HEL_BA9222AA_AS	PRJNA1034283		SAMN38528527
K8A	HEL_BA9306AA_AS	First reported in this study	H. pylori	HEL_BA9306AA_AS	PRJNA1034283		SAMN38528528
K9A	HEL_BA9183AA_AS	First reported in this study	H. pylori	HEL_BA9183AA_AS	PRJNA1034283		SAMN38528529
Keto01	HEL_BA9604AA_AS	First reported in this study	H. pylori	HEL_BA9604AA_AS	PRJNA1034283		SAMN38528530
Keto02	HEL_BA9148AA_AS	First reported in this study	H. pylori	HEL_BA9148AA_AS	PRJNA1034283		SAMN38528531
Keto04	HEL_BA9544AA_AS	First reported in this study	H. pylori	HEL_BA9544AA_AS	PRJNA1034283		SAMN38528532
Keto06	HEL_BA9294AA_AS	First reported in this study	H. pylori	HEL_BA9294AA_AS	PRJNA1034283		SAMN38528533
Keto07	HEL_BA9816AA_AS	First reported in this study	H. pylori	HEL_BA9816AA_AS	PRJNA1034283		SAMN38528534
Keto08	HEL_BA9561AA_AS	First reported in this study	H. pylori	HEL_BA9561AA_AS	PRJNA1034283		SAMN38528535
Keto11	HEL_BA9070AA_AS	First reported in this study	H. pylori	HEL_BA9070AA_AS	PRJNA1034283		SAMN38528536
Keto15	HEL_BA9442AA_AS	First reported in this study	H. pylori	HEL_BA9442AA_AS	PRJNA1034283		SAMN38528537
Keto17	HEL_BA9339AA_AS	First reported in this study	H. pylori	HEL_BA9339AA_AS	PRJNA1034283		SAMN38528538
Keto21	HEL_BA9266AA_AS	First reported in this study	H. pylori	HEL_BA9266AA_AS	PRJNA1034283		SAMN38528539
Keto22	HEL_BA9260AA_AS	First reported in this study	H. pylori	HEL_BA9260AA_AS	PRJNA1034283		SAMN38528540
Keto23	HEL_BA9825AA_AS	First reported in this study	H. pylori	HEL_BA9825AA_AS	PRJNA1034283		SAMN38528541
Keto25	HEL_BA9696AA_AS	First reported in this study	H. pylori	HEL_BA9696AA_AS	PRJNA1034283		SAMN38528542
Keto26	HEL_BA8849AA_AS	First reported in this study	H. pylori	HEL_BA8849AA_AS	PRJNA1034283		SAMN38528543
Keto29	HEL_BA8985AA_AS	First reported in this study	H. pylori	HEL_BA8985AA_AS	PRJNA1034283		SAMN38528544
Keto30	HEL_BA9169AA_AS	First reported in this study	H. pylori	HEL_BA9169AA_AS	PRJNA1034283		SAMN38528545
Keto33	HEL_BA8918AA_AS	First reported in this study	H. pylori	HEL_BA8918AA_AS	PRJNA1034283		SAMN38528546
Keto34	HEL_BA9046AA_AS	First reported in this study	H. pylori	HEL_BA9046AA_AS	PRJNA1034283		SAMN38528547
Keto39	HEL_BA9032AA_AS	First reported in this study	H. pylori	HEL_BA9032AA_AS	PRJNA1034283		SAMN38528548
Keto40	HEL_BA8996AA_AS	First reported in this study	H. pylori	HEL_BA8996AA_AS	PRJNA1034283		SAMN38528549
Keto42	HEL_BA9204AA_AS	First reported in this study	H. pylori	HEL_BA9204AA_AS	PRJNA1034283		SAMN38528550
Keto44	HEL_BA9491AA_AS	First reported in this study	H. pylori	HEL_BA9491AA_AS	PRJNA1034283		SAMN38528551
Keto48	HEL_BA9351AA_AS	First reported in this study	H. pylori	HEL_BA9351AA_AS	PRJNA1034283		SAMN38528552
Keto49	HEL_BA9790AA_AS	First reported in this study	H. pylori	HEL_BA9790AA_AS	PRJNA1034283		SAMN38528553
Keto50	HEL_BA9830AA_AS	First reported in this study	H. pylori	HEL_BA9830AA_AS	PRJNA1034283		SAMN38528554
Keto51	HEL_BA9365AA_AS	First reported in this study	H. pylori	HEL_BA9365AA_AS	PRJNA1034283		SAMN38528555
Keto53	HEL_BA9584AA_AS	First reported in this study	H. pylori	HEL_BA9584AA_AS	PRJNA1034283		SAMN38528556
Keto54	HEL_BA9838AA_AS	First reported in this study	H. pylori	HEL_BA9838AA_AS	PRJNA1034283		SAMN38528557
Keto58	HEL_BA9761AA_AS	First reported in this study	H. pylori	HEL_BA9761AA_AS	PRJNA1034283		SAMN38528558
Keto63	HEL_BA9110AA_AS	First reported in this study	H. pylori	HEL_BA9110AA_AS	PRJNA1034283		SAMN38528559
Keto64	HEL_BA8943AA_AS	First reported in this study	H. pylori	HEL_BA8943AA_AS	PRJNA1034283		SAMN38528560
Keto65	HEL_BA9705AA_AS	First reported in this study	H. pylori	HEL_BA9705AA_AS	PRJNA1034283		SAMN38528561
Keto69	HEL_BA9618AA_AS	First reported in this study	H. pylori	HEL_BA9618AA_AS	PRJNA1034283		SAMN38528562
Keto72	HEL_BA9792AA_AS	First reported in this study	H. pylori	HEL_BA9792AA_AS	PRJNA1034283		SAMN38528563
Khanty03	HEL_BA9826AA_AS	First reported in this study	H. pylori	HEL_BA9826AA_AS	PRJNA1034283		SAMN38528564
Khanty03a	HEL_BA9416AA_AS	First reported in this study	H. pylori	HEL_BA9416AA_AS	PRJNA1034283		SAMN38528565
Khanty06	HEL_BA9035AA_AS	First reported in this study	H. pylori	HEL_BA9035AA_AS	PRJNA1034283		SAMN38528566
Khanty20	HEL_BA9268AA_AS	First reported in this study	H. pylori	HEL_BA9268AA_AS	PRJNA1034283		SAMN38528567
Khanty22	HEL_BA9734AA_AS	First reported in this study	H. pylori	HEL_BA9734AA_AS	PRJNA1034283		SAMN38528568
Khanty24	HEL_BA8881AA_AS	First reported in this study	H. pylori	HEL_BA8881AA_AS	PRJNA1034283		SAMN38528569
Khanty29	HEL_BA9356AA_AS	First reported in this study	H. pylori	HEL_BA9356AA_AS	PRJNA1034283		SAMN38528570
Khanty38	HEL_BA9223AA_AS	First reported in this study	H. pylori	HEL_BA9223AA_AS	PRJNA1034283		SAMN38528571
Khoisan11A	HEL_BA9540AA_AS	First reported in this study	H. pylori	HEL_BA9540AA_AS	PRJNA1034283		SAMN38528572
Khoisan16C	HEL_BA9555AA_AS	First reported in this study	H. pylori	HEL_BA9555AA_AS	PRJNA1034283		SAMN38528573
Khoisan27A	HEL_BA8970AA_AS	First reported in this study	H. pylori	HEL_BA8970AA_AS	PRJNA1034283		SAMN38528574
Khoisan33A	HEL_BA9753AA_AS	First reported in this study	H. pylori	HEL_BA9753AA_AS	PRJNA1034283		SAMN38528575
KIR03A	HEL_BA9670AA_AS	First reported in this study	H. pylori	HEL_BA9670AA_AS	PRJNA1034283		SAMN38528576
KIR03B	HEL_BA9594AA_AS	First reported in this study	H. pylori	HEL_BA9594AA_AS	PRJNA1034283		SAMN38528577
KIR08A	HEL_BA9723AA_AS	First reported in this study	H. pylori	HEL_BA9723AA_AS	PRJNA1034283		SAMN38528578
KIR08B	HEL_BA9785AA_AS	First reported in this study	H. pylori	HEL_BA9785AA_AS	PRJNA1034283		SAMN38528579
KIR09A	HEL_BA9709AA_AS	First reported in this study	H. pylori	HEL_BA9709AA_AS	PRJNA1034283		SAMN38528580
KK20A	HEL_BA9154AA_AS	First reported in this study	H. pylori	HEL_BA9154AA_AS	PRJNA1034283		SAMN38528581
KK27A	HEL_BA9298AA_AS	First reported in this study	H. pylori	HEL_BA9298AA_AS	PRJNA1034283		SAMN38528582
KK73B	HEL_BA9362AA_AS	First reported in this study	H. pylori	HEL_BA9362AA_AS	PRJNA1034283		SAMN38528583
KK74A	HEL_BA8834AA_AS	First reported in this study	H. pylori	HEL_BA8834AA_AS	PRJNA1034283		SAMN38528584
Koryak01	HEL_BA9258AA_AS	First reported in this study	H. pylori	HEL_BA9258AA_AS	PRJNA1034283		SAMN38528585
Koryak02	HEL_BA9745AA_AS	First reported in this study	H. pylori	HEL_BA9745AA_AS	PRJNA1034283		SAMN38528586
Koryak03	HEL_BA9019AA_AS	First reported in this study	H. pylori	HEL_BA9019AA_AS	PRJNA1034283		SAMN38528587
Koryak05	HEL_BA9042AA_AS	First reported in this study	H. pylori	HEL_BA9042AA_AS	PRJNA1034283		SAMN38528588
Koryak06	HEL_BA8819AA_AS	First reported in this study	H. pylori	HEL_BA8819AA_AS	PRJNA1034283		SAMN38528589
Koryak07	HEL_BA9651AA_AS	First reported in this study	H. pylori	HEL_BA9651AA_AS	PRJNA1034283		SAMN38528590
Koryak08	HEL_BA9132AA_AS	First reported in this study	H. pylori	HEL_BA9132AA_AS	PRJNA1034283		SAMN38528591
Koryak11	HEL_BA8891AA_AS	First reported in this study	H. pylori	HEL_BA8891AA_AS	PRJNA1034283		SAMN38528592
Koryak13	HEL_BA9060AA_AS	First reported in this study	H. pylori	HEL_BA9060AA_AS	PRJNA1034283		SAMN38528593
Koryak15	HEL_BA9113AA_AS	First reported in this study	H. pylori	HEL_BA9113AA_AS	PRJNA1034283		SAMN38528594
Koryak17	HEL_BA9636AA_AS	First reported in this study	H. pylori	HEL_BA9636AA_AS	PRJNA1034283		SAMN38528595
Koryak21	HEL_BA9218AA_AS	First reported in this study	H. pylori	HEL_BA9218AA_AS	PRJNA1034283		SAMN38528596
Koryak23	HEL_BA9073AA_AS	First reported in this study	H. pylori	HEL_BA9073AA_AS	PRJNA1034283		SAMN38528597
Koryak24	HEL_BA9208AA_AS	First reported in this study	H. pylori	HEL_BA9208AA_AS	PRJNA1034283		SAMN38528598
Koryak25	HEL_BA9487AA_AS	First reported in this study	H. pylori	HEL_BA9487AA_AS	PRJNA1034283		SAMN38528599
Koryak26	HEL_BA9123AA_AS	First reported in this study	H. pylori	HEL_BA9123AA_AS	PRJNA1034283		SAMN38528600
Koryak27	HEL_BA9330AA_AS	First reported in this study	H. pylori	HEL_BA9330AA_AS	PRJNA1034283		SAMN38528601
Koryak29	HEL_BA9219AA_AS	First reported in this study	H. pylori	HEL_BA9219AA_AS	PRJNA1034283		SAMN38528602
Koryak30	HEL_BA9241AA_AS	First reported in this study	H. pylori	HEL_BA9241AA_AS	PRJNA1034283		SAMN38528603
Koryak31	HEL_BA8923AA_AS	First reported in this study	H. pylori	HEL_BA8923AA_AS	PRJNA1034283		SAMN38528604
Koryak32	HEL_BA9629AA_AS	First reported in this study	H. pylori	HEL_BA9629AA_AS	PRJNA1034283		SAMN38528605
Koryak33	HEL_BA9598AA_AS	First reported in this study	H. pylori	HEL_BA9598AA_AS	PRJNA1034283		SAMN38528606
Koryak36	HEL_BA9366AA_AS	First reported in this study	H. pylori	HEL_BA9366AA_AS	PRJNA1034283		SAMN38528607
Koryak38	Koryak38	First reported in this study	H. pylori	HEL_BA9750AA_AS	PRJNA1034283		SAMN38528608
Koryak39	HEL_BA9225AA_AS	First reported in this study	H. pylori	HEL_BA9225AA_AS	PRJNA1034283		SAMN38528609
Koryak40	HEL_BA9472AA_AS	First reported in this study	H. pylori	HEL_BA9472AA_AS	PRJNA1034283		SAMN38528610
Koryak41	HEL_BA8836AA_AS	First reported in this study	H. pylori	HEL_BA8836AA_AS	PRJNA1034283		SAMN38528611
Koryak42	HEL_BA9333AA_AS	First reported in this study	H. pylori	HEL_BA9333AA_AS	PRJNA1034283		SAMN38528612
Koryak45	HEL_BA9243AA_AS	First reported in this study	H. pylori	HEL_BA9243AA_AS	PRJNA1034283		SAMN38528613
KR02A	HEL_BA9653AA_AS	First reported in this study	H. pylori	HEL_BA9653AA_AS	PRJNA1034283		SAMN38528614
KR06A	HEL_BA0183AA_AS	First reported in this study	H. pylori	HEL_BA0183AA_AS	PRJNA1034283		SAMN38528615
KR06A	HEL_BA9730AA_AS	First reported in this study	H. pylori	HEL_BA9730AA_AS	PRJNA1034283		SAMN38528615
KR06B	HEL_BA9563AA_AS	First reported in this study	H. pylori	HEL_BA9563AA_AS	PRJNA1034283		SAMN38528616
KR09A	HEL_BA9519AA_AS	First reported in this study	H. pylori	HEL_BA9519AA_AS	PRJNA1034283		SAMN38528617
KR09B	HEL_BA9354AA_AS	First reported in this study	H. pylori	HEL_BA9354AA_AS	PRJNA1034283		SAMN38528618
KR11B	HEL_BA8892AA_AS	First reported in this study	H. pylori	HEL_BA8892AA_AS	PRJNA1034283		SAMN38528619
KR16B	HEL_BA9787AA_AS	First reported in this study	H. pylori	HEL_BA9787AA_AS	PRJNA1034283		SAMN38528620
KR22A	HEL_BA9182AA_AS	First reported in this study	H. pylori	HEL_BA9182AA_AS	PRJNA1034283		SAMN38528621
KR22B	HEL_BA8915AA_AS	First reported in this study	H. pylori	HEL_BA8915AA_AS	PRJNA1034283		SAMN38528622
KR23B	HEL_BA9832AA_AS	First reported in this study	H. pylori	HEL_BA9832AA_AS	PRJNA1034283		SAMN38528623
KR26A	HEL_BA9179AA_AS	First reported in this study	H. pylori	HEL_BA9179AA_AS	PRJNA1034283		SAMN38528624
KR26B	HEL_BA9011AA_AS	First reported in this study	H. pylori	HEL_BA9011AA_AS	PRJNA1034283		SAMN38528625
KR30B	HEL_BA9640AA_AS	First reported in this study	H. pylori	HEL_BA9640AA_AS	PRJNA1034283		SAMN38528626
KR31A	HEL_BA9310AA_AS	First reported in this study	H. pylori	HEL_BA9310AA_AS	PRJNA1034283		SAMN38528627
KR31C	HEL_BA9184AA_AS	First reported in this study	H. pylori	HEL_BA9184AA_AS	PRJNA1034283		SAMN38528628
KUS10A	HEL_BA9498AA_AS	First reported in this study	H. pylori	HEL_BA9498AA_AS	PRJNA1034283		SAMN38528629
KUS10B	HEL_BA9515AA_AS	First reported in this study	H. pylori	HEL_BA9515AA_AS	PRJNA1034283		SAMN38528630
KUS11A	HEL_BA9824AA_AS	First reported in this study	H. pylori	HEL_BA9824AA_AS	PRJNA1034283		SAMN38528631
KUS11B	HEL_BA9017AA_AS	First reported in this study	H. pylori	HEL_BA9017AA_AS	PRJNA1034283		SAMN38528632
KUS12A	HEL_BA9681AA_AS	First reported in this study	H. pylori	HEL_BA9681AA_AS	PRJNA1034283		SAMN38528633
KUS12B	HEL_BA9083AA_AS	First reported in this study	H. pylori	HEL_BA9083AA_AS	PRJNA1034283		SAMN38528634
KUS13B	HEL_BA9386AA_AS	First reported in this study	H. pylori	HEL_BA9386AA_AS	PRJNA1034283		SAMN38528635
KUS1A	HEL_BA8961AA_AS	First reported in this study	H. pylori	HEL_BA8961AA_AS	PRJNA1034283		SAMN38528636
KUS1B	HEL_BA9091AA_AS	First reported in this study	H. pylori	HEL_BA9091AA_AS	PRJNA1034283		SAMN38528637
KUS2A	HEL_BA9177AA_AS	First reported in this study	H. pylori	HEL_BA9177AA_AS	PRJNA1034283		SAMN38528638
KUS3A	HEL_BA8854AA_AS	First reported in this study	H. pylori	HEL_BA8854AA_AS	PRJNA1034283		SAMN38528639
KUS3B	HEL_BA9657AA_AS	First reported in this study	H. pylori	HEL_BA9657AA_AS	PRJNA1034283		SAMN38528640
KUS4A	HEL_BA9265AA_AS	First reported in this study	H. pylori	HEL_BA9265AA_AS	PRJNA1034283		SAMN38528641
KUS4B	HEL_BA8887AA_AS	First reported in this study	H. pylori	HEL_BA8887AA_AS	PRJNA1034283		SAMN38528642
KUS5A	HEL_BA9744AA_AS	First reported in this study	H. pylori	HEL_BA9744AA_AS	PRJNA1034283		SAMN38528643
KUS5B	HEL_BA9543AA_AS	First reported in this study	H. pylori	HEL_BA9543AA_AS	PRJNA1034283		SAMN38528644
KUS6A	HEL_BA9488AA_AS	First reported in this study	H. pylori	HEL_BA9488AA_AS	PRJNA1034283		SAMN38528645
KUS6B	HEL_BA9439AA_AS	First reported in this study	H. pylori	HEL_BA9439AA_AS	PRJNA1034283		SAMN38528646
KUS7A	HEL_BA9106AA_AS	First reported in this study	H. pylori	HEL_BA9106AA_AS	PRJNA1034283		SAMN38528647
KUS7B	HEL_BA9468AA_AS	First reported in this study	H. pylori	HEL_BA9468AA_AS	PRJNA1034283		SAMN38528648
KUS8A	HEL_BA9199AA_AS	First reported in this study	H. pylori	HEL_BA9199AA_AS	PRJNA1034283		SAMN38528649
KUS8B	HEL_BA9044AA_AS	First reported in this study	H. pylori	HEL_BA9044AA_AS	PRJNA1034283		SAMN38528650
KUS9A	HEL_BA9401AA_AS	First reported in this study	H. pylori	HEL_BA9401AA_AS	PRJNA1034283		SAMN38528651
KUS9B	HEL_BA9763AA_AS	First reported in this study	H. pylori	HEL_BA9763AA_AS	PRJNA1034283		SAMN38528652
L106	HEL_BA9666AA_AS	First reported in this study	H. pylori	HEL_BA9666AA_AS	PRJNA1034283		SAMN38528653
L28	HEL_BA9741AA_AS	First reported in this study	H. pylori	HEL_BA9741AA_AS	PRJNA1034283		SAMN38528654
L32	HEL_BA8900AA_AS	First reported in this study	H. pylori	HEL_BA8900AA_AS	PRJNA1034283		SAMN38528655
L60	HEL_BA9553AA_AS	First reported in this study	H. pylori	HEL_BA9553AA_AS	PRJNA1034283		SAMN38528656
L72	HEL_BA8813AA_AS	First reported in this study	H. pylori	HEL_BA8813AA_AS	PRJNA1034283		SAMN38528657
LSU1010-1	HEL_BA9206AA_AS	First reported in this study	H. pylori	HEL_BA9206AA_AS	PRJNA1034283		SAMN38528658
LSU1010-3	HEL_AA7358AA_AS	First reported in this study	H. pylori	HEL_AA7358AA_AS	PRJNA1034283		SAMN38528659
LSU1010-3	HEL_BA9786AA_AS	First reported in this study	H. pylori	HEL_BA9786AA_AS	PRJNA1034283		SAMN38528659
LSU1013-2	HEL_BA9173AA_AS	First reported in this study	H. pylori	HEL_BA9173AA_AS	PRJNA1034283		SAMN38528660
LSU1014-1	HEL_BA8965AA_AS	First reported in this study	H. pylori	HEL_BA8965AA_AS	PRJNA1034283		SAMN38528661
LSU1016-1	HEL_BA9527AA_AS	First reported in this study	H. pylori	HEL_BA9527AA_AS	PRJNA1034283		SAMN38528662
LSU1021-6	HEL_BA9403AA_AS	First reported in this study	H. pylori	HEL_BA9403AA_AS	PRJNA1034283		SAMN38528663
LSU1027-1	HEL_BA9432AA_AS	First reported in this study	H. pylori	HEL_BA9432AA_AS	PRJNA1034283		SAMN38528664
LSU1037-1	HEL_BA9743AA_AS	First reported in this study	H. pylori	HEL_BA9743AA_AS	PRJNA1034283		SAMN38528665
LSU1040-1	HEL_BA9550AA_AS	First reported in this study	H. pylori	HEL_BA9550AA_AS	PRJNA1034283		SAMN38528666
LSU1040-6	HEL_BA9377AA_AS	First reported in this study	H. pylori	HEL_BA9377AA_AS	PRJNA1034283		SAMN38528667
LSU1054-1	HEL_BA9078AA_AS	First reported in this study	H. pylori	HEL_BA9078AA_AS	PRJNA1034283		SAMN38528668
LSU1054-5	HEL_BA9107AA_AS	First reported in this study	H. pylori	HEL_BA9107AA_AS	PRJNA1034283		SAMN38528669
LSU1062-1	HEL_BA9150AA_AS	First reported in this study	H. pylori	HEL_BA9150AA_AS	PRJNA1034283		SAMN38528670
LSU1062-3	HEL_BA9486AA_AS	First reported in this study	H. pylori	HEL_BA9486AA_AS	PRJNA1034283		SAMN38528671
LSU1067-1	HEL_BA8841AA_AS	First reported in this study	H. pylori	HEL_BA8841AA_AS	PRJNA1034283		SAMN38528672
LSU1074-1	HEL_BA8835AA_AS	First reported in this study	H. pylori	HEL_BA8835AA_AS	PRJNA1034283		SAMN38528673
LSU1074-4	HEL_BA9446AA_AS	First reported in this study	H. pylori	HEL_BA9446AA_AS	PRJNA1034283		SAMN38528674
LSU2002-1	HEL_BA9015AA_AS	First reported in this study	H. pylori	HEL_BA9015AA_AS	PRJNA1034283		SAMN38528675
LSU2003-1	HEL_BA9224AA_AS	First reported in this study	H. pylori	HEL_BA9224AA_AS	PRJNA1034283		SAMN38528676
LSU2003-7	HEL_BA8894AA_AS	First reported in this study	H. pylori	HEL_BA8894AA_AS	PRJNA1034283		SAMN38528677
LSU3001-1	HEL_BA9358AA_AS	First reported in this study	H. pylori	HEL_BA9358AA_AS	PRJNA1034283		SAMN38528678
M49	HEL_BA9350AA_AS	First reported in this study	H. pylori	HEL_BA9350AA_AS	PRJNA1034283		SAMN38528679
MAC	HEL_BA9105AA_AS	First reported in this study	H. pylori	HEL_BA9105AA_AS	PRJNA1034283		SAMN38528680
MAC-not	HEL_BA8935AA_AS	First reported in this study	H. pylori	HEL_BA8935AA_AS	PRJNA1034283		SAMN38528681
monb16	HEL_BA9027AA_AS	First reported in this study	H. pylori	HEL_BA9027AA_AS	PRJNA1034283		SAMN38528682
monb32	HEL_BA9483AA_AS	First reported in this study	H. pylori	HEL_BA9483AA_AS	PRJNA1034283		SAMN38528683
monb33	HEL_BA9628AA_AS	First reported in this study	H. pylori	HEL_BA9628AA_AS	PRJNA1034283		SAMN38528684
monb34	HEL_BA9627AA_AS	First reported in this study	H. pylori	HEL_BA9627AA_AS	PRJNA1034283		SAMN38528685
monb35	HEL_BA9626AA_AS	First reported in this study	H. pylori	HEL_BA9626AA_AS	PRJNA1034283		SAMN38528686
monb80	HEL_BA9058AA_AS	First reported in this study	H. pylori	HEL_BA9058AA_AS	PRJNA1034283		SAMN38528687
monb81	HEL_BA9059AA_AS	First reported in this study	H. pylori	HEL_BA9059AA_AS	PRJNA1034283		SAMN38528688
mong01	HEL_BA9153AA_AS	First reported in this study	H. pylori	HEL_BA9153AA_AS	PRJNA1034283		SAMN38528689
mong10	HEL_BA8958AA_AS	First reported in this study	H. pylori	HEL_BA8958AA_AS	PRJNA1034283		SAMN38528690
mong14	HEL_BA9706AA_AS	First reported in this study	H. pylori	HEL_BA9706AA_AS	PRJNA1034283		SAMN38528691
mong16	HEL_BA8956AA_AS	First reported in this study	H. pylori	HEL_BA8956AA_AS	PRJNA1034283		SAMN38528692
mong17	HEL_BA8957AA_AS	First reported in this study	H. pylori	HEL_BA8957AA_AS	PRJNA1034283		SAMN38528693
mong18	HEL_BA9693AA_AS	First reported in this study	H. pylori	HEL_BA9693AA_AS	PRJNA1034283		SAMN38528694
mong30	HEL_BA9404AA_AS	First reported in this study	H. pylori	HEL_BA9404AA_AS	PRJNA1034283		SAMN38528695
mong34	HEL_BA9301AA_AS	First reported in this study	H. pylori	HEL_BA9301AA_AS	PRJNA1034283		SAMN38528696
mong37	HEL_BA9407AA_AS	First reported in this study	H. pylori	HEL_BA9407AA_AS	PRJNA1034283		SAMN38528697
mong39	HEL_BA9410AA_AS	First reported in this study	H. pylori	HEL_BA9410AA_AS	PRJNA1034283		SAMN38528698
mong40	HEL_BA9641AA_AS	First reported in this study	H. pylori	HEL_BA9641AA_AS	PRJNA1034283		SAMN38528699
mong45	mong45	First reported in this study	H. pylori	HEL_BA9034AA_AS	PRJNA1034283		SAMN38528700
monkey-b	HEL_BA9303AA_AS	First reported in this study	H. pylori	HEL_BA9303AA_AS	PRJNA1034283		SAMN38528701
monkey-c	HEL_BA9186AA_AS	First reported in this study	H. pylori	HEL_BA9186AA_AS	PRJNA1034283		SAMN38528702
monkey-d	HEL_BA9638AA_AS	First reported in this study	H. pylori	HEL_BA9638AA_AS	PRJNA1034283		SAMN38528703
monkey-e	HEL_BA9707AA_AS	First reported in this study	H. pylori	HEL_BA9707AA_AS	PRJNA1034283		SAMN38528704
N01	HEL_BA9264AA_AS	First reported in this study	H. pylori	HEL_BA9264AA_AS	PRJNA1034283		SAMN38528705
N02	HEL_BA9469AA_AS	First reported in this study	H. pylori	HEL_BA9469AA_AS	PRJNA1034283		SAMN38528706
N11	HEL_BA9373AA_AS	First reported in this study	H. pylori	HEL_BA9373AA_AS	PRJNA1034283		SAMN38528707
N2	HEL_BA9453AA_AS	First reported in this study	H. pylori	HEL_BA9453AA_AS	PRJNA1034283		SAMN38528708
N26	HEL_BA9684AA_AS	First reported in this study	H. pylori	HEL_BA9684AA_AS	PRJNA1034283		SAMN38528709
N34	N34	First reported in this study	H. pylori	HEL_BA9122AA_AS	PRJNA1034283		SAMN38528710
N41	HEL_BA9610AA_AS	First reported in this study	H. pylori	HEL_BA9610AA_AS	PRJNA1034283		SAMN38528711
N44	HEL_BA9799AA_AS	First reported in this study	H. pylori	HEL_BA9799AA_AS	PRJNA1034283		SAMN38528712
N50	HEL_BA8986AA_AS	First reported in this study	H. pylori	HEL_BA8986AA_AS	PRJNA1034283		SAMN38528713
N51	HEL_BA8997AA_AS	First reported in this study	H. pylori	HEL_BA8997AA_AS	PRJNA1034283		SAMN38528714
N52	HEL_BA9071AA_AS	First reported in this study	H. pylori	HEL_BA9071AA_AS	PRJNA1034283		SAMN38528715
N56	HEL_BA9124AA_AS	First reported in this study	H. pylori	HEL_BA9124AA_AS	PRJNA1034283		SAMN38528716
N63	HEL_BA8926AA_AS	First reported in this study	H. pylori	HEL_BA8926AA_AS	PRJNA1034283		SAMN38528717
N64	HEL_BA9688AA_AS	First reported in this study	H. pylori	HEL_BA9688AA_AS	PRJNA1034283		SAMN38528718
N66	HEL_BA9455AA_AS	First reported in this study	H. pylori	HEL_BA9455AA_AS	PRJNA1034283		SAMN38528719
N67	HEL_BA9007AA_AS	First reported in this study	H. pylori	HEL_BA9007AA_AS	PRJNA1034283		SAMN38528720
N71	HEL_BA9352AA_AS	First reported in this study	H. pylori	HEL_BA9352AA_AS	PRJNA1034283		SAMN38528721
N723	HEL_BA9591AA_AS	First reported in this study	H. pylori	HEL_BA9591AA_AS	PRJNA1034283		SAMN38528722
N91	HEL_BA8828AA_AS	First reported in this study	H. pylori	HEL_BA8828AA_AS	PRJNA1034283		SAMN38528723
N93	HEL_BA8888AA_AS	First reported in this study	H. pylori	HEL_BA8888AA_AS	PRJNA1034283		SAMN38528724
Nanai02	HEL_BA9621AA_AS	First reported in this study	H. pylori	HEL_BA9621AA_AS	PRJNA1034283		SAMN38528725
Nanai12	HEL_BA8871AA_AS	First reported in this study	H. pylori	HEL_BA8871AA_AS	PRJNA1034283		SAMN38528726
Nanai33	HEL_BA9448AA_AS	First reported in this study	H. pylori	HEL_BA9448AA_AS	PRJNA1034283		SAMN38528727
NCTC11638	HEL_BA8907AA_AS	First reported in this study	H. pylori	HEL_BA8907AA_AS	PRJNA1034283		SAMN38528728
Nentsy04	HEL_BA9774AA_AS	First reported in this study	H. pylori	HEL_BA9774AA_AS	PRJNA1034283		SAMN38528729
Nentsy05	HEL_BA9773AA_AS	First reported in this study	H. pylori	HEL_BA9773AA_AS	PRJNA1034283		SAMN38528730
Nentsy06	HEL_BA9415AA_AS	First reported in this study	H. pylori	HEL_BA9415AA_AS	PRJNA1034283		SAMN38528731
Nentsy08	HEL_BA8902AA_AS	First reported in this study	H. pylori	HEL_BA8902AA_AS	PRJNA1034283		SAMN38528732
Nentsy10	HEL_BA8815AA_AS	First reported in this study	H. pylori	HEL_BA8815AA_AS	PRJNA1034283		SAMN38528733
Nentsy12	HEL_BA9732AA_AS	First reported in this study	H. pylori	HEL_BA9732AA_AS	PRJNA1034283		SAMN38528734
Nentsy15	HEL_BA9476AA_AS	First reported in this study	H. pylori	HEL_BA9476AA_AS	PRJNA1034283		SAMN38528735
Nentsy98	HEL_BA9014AA_AS	First reported in this study	H. pylori	HEL_BA9014AA_AS	PRJNA1034283		SAMN38528736
Nigeria01	HEL_BA9822AA_AS	First reported in this study	H. pylori	HEL_BA9822AA_AS	PRJNA1034283		SAMN38528737
NIGH2491	HEL_BA9267AA_AS	First reported in this study	H. pylori	HEL_BA9267AA_AS	PRJNA1034283		SAMN38528738
NQ1671	HEL_BA9699AA_AS	First reported in this study	H. pylori	HEL_BA9699AA_AS	PRJNA1034283		SAMN38528739
NQ1886	HEL_BA9020AA_AS	First reported in this study	H. pylori	HEL_BA9020AA_AS	PRJNA1034283		SAMN38528740
NQ372	HEL_BA8981AA_AS	First reported in this study	H. pylori	HEL_BA8981AA_AS	PRJNA1034283		SAMN38528741
P1	HEL_BA9616AA_AS	First reported in this study	H. pylori	HEL_BA9616AA_AS	PRJNA1034283		SAMN38528742
PNGhigh102B	HEL_BA9674AA_AS	First reported in this study	H. pylori	HEL_BA9674AA_AS	PRJNA1034283		SAMN38528743
PNGhigh12A	HEL_BA9423AA_AS	First reported in this study	H. pylori	HEL_BA9423AA_AS	PRJNA1034283		SAMN38528744
PNGhigh13A	HEL_BA9516AA_AS	First reported in this study	H. pylori	HEL_BA9516AA_AS	PRJNA1034283		SAMN38528745
PNGhigh22A	HEL_BA9658AA_AS	First reported in this study	H. pylori	HEL_BA9658AA_AS	PRJNA1034283		SAMN38528746
PNGhigh23B	HEL_BA9380AA_AS	First reported in this study	H. pylori	HEL_BA9380AA_AS	PRJNA1034283		SAMN38528747
PNGhigh25A	HEL_BA8960AA_AS	First reported in this study	H. pylori	HEL_BA8960AA_AS	PRJNA1034283		SAMN38528748
PNGhigh38A	HEL_BA9408AA_AS	First reported in this study	H. pylori	HEL_BA9408AA_AS	PRJNA1034283		SAMN38528749
PNGhigh41A	HEL_BA9720AA_AS	First reported in this study	H. pylori	HEL_BA9720AA_AS	PRJNA1034283		SAMN38528750
PNGhigh42A	PNGhigh42A	First reported in this study	H. pylori	HEL_BA8954AA_AS	PRJNA1034283		SAMN38528751
PNGhigh46A	HEL_BA9784AA_AS	First reported in this study	H. pylori	HEL_BA9784AA_AS	PRJNA1034283		SAMN38528752
PNGhigh51A	HEL_BA9727AA_AS	First reported in this study	H. pylori	HEL_BA9727AA_AS	PRJNA1034283		SAMN38528753
PNGhigh56A	HEL_BA9109AA_AS	First reported in this study	H. pylori	HEL_BA9109AA_AS	PRJNA1034283		SAMN38528754
PNGhigh62A	HEL_BA8951AA_AS	First reported in this study	H. pylori	HEL_BA8951AA_AS	PRJNA1034283		SAMN38528755
PNGhigh63A	HEL_BA9766AA_AS	First reported in this study	H. pylori	HEL_BA9766AA_AS	PRJNA1034283		SAMN38528756
PNGhigh66A	PNGhigh66A	First reported in this study	H. pylori	HEL_BA9211AA_AS	PRJNA1034283		SAMN38528757
PNGhigh70A	HEL_BA9345AA_AS	First reported in this study	H. pylori	HEL_BA9345AA_AS	PRJNA1034283		SAMN38528758
PNGhigh75A	HEL_BA9459AA_AS	First reported in this study	H. pylori	HEL_BA9459AA_AS	PRJNA1034283		SAMN38528759
PNGhigh78A	PNGhigh78A	First reported in this study	H. pylori	HEL_BA9101AA_AS	PRJNA1034283		SAMN38528760
PNGhigh85A	HEL_BA8929AA_AS	First reported in this study	H. pylori	HEL_BA8929AA_AS	PRJNA1034283		SAMN38528761
PNGhigh87A	HEL_BA9834AA_AS	First reported in this study	H. pylori	HEL_BA9834AA_AS	PRJNA1034283		SAMN38528762
PNGhigh91A	HEL_BA9156AA_AS	First reported in this study	H. pylori	HEL_BA9156AA_AS	PRJNA1034283		SAMN38528763
PNGhigh97B	PNGhigh97B	First reported in this study	H. pylori	HEL_BA9842AA_AS	PRJNA1034283		SAMN38528764
RE05005	HEL_BA9389AA_AS	First reported in this study	H. pylori	HEL_BA9389AA_AS	PRJNA1034283		SAMN38528765
RE12003	HEL_BA8947AA_AS	First reported in this study	H. pylori	HEL_BA8947AA_AS	PRJNA1034283		SAMN38528766
RE7005	HEL_BA9524AA_AS	First reported in this study	H. pylori	HEL_BA9524AA_AS	PRJNA1034283		SAMN38528767
RE8030	HEL_BA9805AA_AS	First reported in this study	H. pylori	HEL_BA9805AA_AS	PRJNA1034283		SAMN38528768
RE8038	HEL_BA9551AA_AS	First reported in this study	H. pylori	HEL_BA9551AA_AS	PRJNA1034283		SAMN38528769
S16	HEL_BA9062AA_AS	First reported in this study	H. pylori	HEL_BA9062AA_AS	PRJNA1034283		SAMN38528770
S26	HEL_BA9683AA_AS	First reported in this study	H. pylori	HEL_BA9683AA_AS	PRJNA1034283		SAMN38528771
S28	HEL_BA9669AA_AS	First reported in this study	H. pylori	HEL_BA9669AA_AS	PRJNA1034283		SAMN38528772
S35	HEL_BA9652AA_AS	First reported in this study	H. pylori	HEL_BA9652AA_AS	PRJNA1034283		SAMN38528773
S46	HEL_BA9782AA_AS	First reported in this study	H. pylori	HEL_BA9782AA_AS	PRJNA1034283		SAMN38528774
S84	HEL_BA9100AA_AS	First reported in this study	H. pylori	HEL_BA9100AA_AS	PRJNA1034283		SAMN38528775
S85	HEL_BA8994AA_AS	First reported in this study	H. pylori	HEL_BA8994AA_AS	PRJNA1034283		SAMN38528776
S88	HEL_BA9375AA_AS	First reported in this study	H. pylori	HEL_BA9375AA_AS	PRJNA1034283		SAMN38528777
SA144A1	SA144A1	First reported in this study	H. pylori	HEL_BA9711AA_AS	PRJNA1034283		SAMN38528778
SA144C1	HEL_BA9328AA_AS	First reported in this study	H. pylori	HEL_BA9328AA_AS	PRJNA1034283		SAMN38528779
SA146C1	SA146C1	First reported in this study	H. pylori	HEL_BA9151AA_AS	PRJNA1034283		SAMN38528781
SA155A1	HEL_BA9682AA_AS	First reported in this study	H. pylori	HEL_BA9682AA_AS	PRJNA1034283		SAMN38528782
SA156A1	SA156A1	First reported in this study	H. pylori	HEL_BA9672AA_AS	PRJNA1034283		SAMN38528783
SA157A1	SA157A1	First reported in this study	H. pylori	HEL_BA8984AA_AS	PRJNA1034283		SAMN38528784
SA158A1	SA158A1	First reported in this study	H. pylori	HEL_BA8952AA_AS	PRJNA1034283		SAMN38528785
SA163A1	HEL_BA9548AA_AS	First reported in this study	H. pylori	HEL_BA9548AA_AS	PRJNA1034283		SAMN38528786
SA164A1	HEL_BA9795AA_AS	First reported in this study	H. pylori	HEL_BA9795AA_AS	PRJNA1034283		SAMN38528787
SA165A1	HEL_BA9704AA_AS	First reported in this study	H. pylori	HEL_BA9704AA_AS	PRJNA1034283		SAMN38528788
SA168A1	HEL_BA9397AA_AS	First reported in this study	H. pylori	HEL_BA9397AA_AS	PRJNA1034283		SAMN38528789
SA171A1	HEL_BA8946AA_AS	First reported in this study	H. pylori	HEL_BA8946AA_AS	PRJNA1034283		SAMN38528790
SA172C1	SA172C1	First reported in this study	H. pylori	HEL_BA8992AA_AS	PRJNA1034283		SAMN38528791
SA174C	HEL_BA9021AA_AS	First reported in this study	H. pylori	HEL_BA9021AA_AS	PRJNA1034283		SAMN38528792
SA194A1	SA194A1	First reported in this study	H. pylori	HEL_BA9724AA_AS	PRJNA1034283		SAMN38528793
SA224	SA224	First reported in this study	H. pylori	HEL_BA9230AA_AS	PRJNA1034283		SAMN38528794
SA226	SA226	First reported in this study	H. pylori	HEL_BA9647AA_AS	PRJNA1034283		SAMN38528795
SA227	SA227	First reported in this study	H. pylori	HEL_BA9142AA_AS	PRJNA1034283		SAMN38528796
SA253C1	SA253C1	First reported in this study	H. pylori	HEL_BA9002AA_AS	PRJNA1034283		SAMN38528797
SA303A	HEL_BA9749AA_AS	First reported in this study	H. pylori	HEL_BA9749AA_AS	PRJNA1034283		SAMN38528798
SA47C1	HEL_BA9353AA_AS	First reported in this study	H. pylori	HEL_BA9353AA_AS	PRJNA1034283		SAMN38528799
Sakhalin03	HEL_BA9065AA_AS	First reported in this study	H. pylori	HEL_BA9065AA_AS	PRJNA1034283		SAMN38528800
Sakhalin06	HEL_BA8864AA_AS	First reported in this study	H. pylori	HEL_BA8864AA_AS	PRJNA1034283		SAMN38528801
Sakhalin09	HEL_BA8995AA_AS	First reported in this study	H. pylori	HEL_BA8995AA_AS	PRJNA1034283		SAMN38528802
Sakhalin13	HEL_BA9159AA_AS	First reported in this study	H. pylori	HEL_BA9159AA_AS	PRJNA1034283		SAMN38528803
Sakhalin14	HEL_BA8882AA_AS	First reported in this study	H. pylori	HEL_BA8882AA_AS	PRJNA1034283		SAMN38528804
Sakhalin15a	HEL_BA9514AA_AS	First reported in this study	H. pylori	HEL_BA9514AA_AS	PRJNA1034283		SAMN38528805
Sakhalin16	HEL_BA8962AA_AS	First reported in this study	H. pylori	HEL_BA8962AA_AS	PRJNA1034283		SAMN38528806
Sakhalin18	HEL_BA9369AA_AS	First reported in this study	H. pylori	HEL_BA9369AA_AS	PRJNA1034283		SAMN38528807
Sakhalin20	HEL_BA9147AA_AS	First reported in this study	H. pylori	HEL_BA9147AA_AS	PRJNA1034283		SAMN38528808
Sakhalin22	HEL_BA9421AA_AS	First reported in this study	H. pylori	HEL_BA9421AA_AS	PRJNA1034283		SAMN38528809
Sakhalin25	HEL_BA9559AA_AS	First reported in this study	H. pylori	HEL_BA9559AA_AS	PRJNA1034283		SAMN38528810
Sakhalin29	HEL_BA8851AA_AS	First reported in this study	H. pylori	HEL_BA8851AA_AS	PRJNA1034283		SAMN38528811
Sakhalin32	HEL_BA9311AA_AS	First reported in this study	H. pylori	HEL_BA9311AA_AS	PRJNA1034283		SAMN38528812
Sakhalin33	HEL_BA9447AA_AS	First reported in this study	H. pylori	HEL_BA9447AA_AS	PRJNA1034283		SAMN38528813
Sakhalin35	HEL_BA9040AA_AS	First reported in this study	H. pylori	HEL_BA9040AA_AS	PRJNA1034283		SAMN38528814
Sakhalin39	HEL_BA9828AA_AS	First reported in this study	H. pylori	HEL_BA9828AA_AS	PRJNA1034283		SAMN38528815
Sakhalin40	HEL_BA9582AA_AS	First reported in this study	H. pylori	HEL_BA9582AA_AS	PRJNA1034283		SAMN38528816
Sakhalin41	HEL_BA9175AA_AS	First reported in this study	H. pylori	HEL_BA9175AA_AS	PRJNA1034283		SAMN38528817
Sakhalin44	HEL_BA8914AA_AS	First reported in this study	H. pylori	HEL_BA8914AA_AS	PRJNA1034283		SAMN38528818
Sakhalin46	HEL_BA8817AA_AS	First reported in this study	H. pylori	HEL_BA8817AA_AS	PRJNA1034283		SAMN38528819
Sakhalin47	HEL_BA9467AA_AS	First reported in this study	H. pylori	HEL_BA9467AA_AS	PRJNA1034283		SAMN38528820
Sakhalin49	HEL_BA9542AA_AS	First reported in this study	H. pylori	HEL_BA9542AA_AS	PRJNA1034283		SAMN38528821
Sakhalin51	HEL_BA9077AA_AS	First reported in this study	H. pylori	HEL_BA9077AA_AS	PRJNA1034283		SAMN38528822
Sakhalin52	HEL_BA9308AA_AS	First reported in this study	H. pylori	HEL_BA9308AA_AS	PRJNA1034283		SAMN38528823
Sakhalin54	HEL_BA9643AA_AS	First reported in this study	H. pylori	HEL_BA9643AA_AS	PRJNA1034283		SAMN38528824
Sakhalin56	HEL_BA9051AA_AS	First reported in this study	H. pylori	HEL_BA9051AA_AS	PRJNA1034283		SAMN38528825
Sakhalin57	HEL_BA9251AA_AS	First reported in this study	H. pylori	HEL_BA9251AA_AS	PRJNA1034283		SAMN38528826
Sakhalin58	HEL_BA9466AA_AS	First reported in this study	H. pylori	HEL_BA9466AA_AS	PRJNA1034283		SAMN38528827
Sakhalin63	HEL_BA9185AA_AS	First reported in this study	H. pylori	HEL_BA9185AA_AS	PRJNA1034283		SAMN38528828
Sakhalin64	HEL_BA9572AA_AS	First reported in this study	H. pylori	HEL_BA9572AA_AS	PRJNA1034283		SAMN38528829
Sakhalin65	HEL_BA8874AA_AS	First reported in this study	H. pylori	HEL_BA8874AA_AS	PRJNA1034283		SAMN38528830
Sakhalin68	HEL_BA8998AA_AS	First reported in this study	H. pylori	HEL_BA8998AA_AS	PRJNA1034283		SAMN38528831
Sakhalin70	HEL_BA9234AA_AS	First reported in this study	H. pylori	HEL_BA9234AA_AS	PRJNA1034283		SAMN38528832
Sakhalin71	HEL_BA8971AA_AS	First reported in this study	H. pylori	HEL_BA8971AA_AS	PRJNA1034283		SAMN38528833
Sakhalin72	HEL_BA8908AA_AS	First reported in this study	H. pylori	HEL_BA8908AA_AS	PRJNA1034283		SAMN38528834
Sakhalin73	HEL_BA9205AA_AS	First reported in this study	H. pylori	HEL_BA9205AA_AS	PRJNA1034283		SAMN38528835
Sakhalin76	HEL_BA9033AA_AS	First reported in this study	H. pylori	HEL_BA9033AA_AS	PRJNA1034283		SAMN38528836
Sakhalin81	HEL_BA9097AA_AS	First reported in this study	H. pylori	HEL_BA9097AA_AS	PRJNA1034283		SAMN38528837
Sakhalin82	HEL_BA9398AA_AS	First reported in this study	H. pylori	HEL_BA9398AA_AS	PRJNA1034283		SAMN38528838
Sakhalin84	HEL_BA9111AA_AS	First reported in this study	H. pylori	HEL_BA9111AA_AS	PRJNA1034283		SAMN38528839
Sakhalin85	HEL_BA9820AA_AS	First reported in this study	H. pylori	HEL_BA9820AA_AS	PRJNA1034283		SAMN38528840
Sakhalin86	HEL_BA9290AA_AS	First reported in this study	H. pylori	HEL_BA9290AA_AS	PRJNA1034283		SAMN38528841
Sakhalin87	HEL_BA9505AA_AS	First reported in this study	H. pylori	HEL_BA9505AA_AS	PRJNA1034283		SAMN38528842
Sakhalin88	HEL_BA9296AA_AS	First reported in this study	H. pylori	HEL_BA9296AA_AS	PRJNA1034283		SAMN38528843
Sakhalin90	HEL_BA9495AA_AS	First reported in this study	H. pylori	HEL_BA9495AA_AS	PRJNA1034283		SAMN38528844
Sakhalin91	HEL_BA8990AA_AS	First reported in this study	H. pylori	HEL_BA8990AA_AS	PRJNA1034283		SAMN38528845
Sakhalin92	HEL_BA9187AA_AS	First reported in this study	H. pylori	HEL_BA9187AA_AS	PRJNA1034283		SAMN38528846
Sakhalin93	HEL_BA8931AA_AS	First reported in this study	H. pylori	HEL_BA8931AA_AS	PRJNA1034283		SAMN38528847
Sakhalin97	HEL_BA9409AA_AS	First reported in this study	H. pylori	HEL_BA9409AA_AS	PRJNA1034283		SAMN38528848
Somalia3	HEL_BA8837AA_AS	First reported in this study	H. pylori	HEL_BA8837AA_AS	PRJNA1034283		SAMN38528849
su2	HEL_BA8928AA_AS	First reported in this study	H. pylori	HEL_BA8928AA_AS	PRJNA1034283		SAMN38528850
TAI187	HEL_BA9694AA_AS	First reported in this study	H. pylori	HEL_BA9694AA_AS	PRJNA1034283		SAMN38528851
TAI189	HEL_BA8930AA_AS	First reported in this study	H. pylori	HEL_BA8930AA_AS	PRJNA1034283		SAMN38528852
TAI196	HEL_BA9248AA_AS	First reported in this study	H. pylori	HEL_BA9248AA_AS	PRJNA1034283		SAMN38528853
TAI198	HEL_BA9678AA_AS	First reported in this study	H. pylori	HEL_BA9678AA_AS	PRJNA1034283		SAMN38528854
TH03	HEL_BA9229AA_AS	First reported in this study	H. pylori	HEL_BA9229AA_AS	PRJNA1034283		SAMN38528855
TH04	HEL_BA9812AA_AS	First reported in this study	H. pylori	HEL_BA9812AA_AS	PRJNA1034283		SAMN38528856
TH07	HEL_BA9300AA_AS	First reported in this study	H. pylori	HEL_BA9300AA_AS	PRJNA1034283		SAMN38528857
TH13	HEL_BA9052AA_AS	First reported in this study	H. pylori	HEL_BA9052AA_AS	PRJNA1034283		SAMN38528858
TH15	HEL_BA9055AA_AS	First reported in this study	H. pylori	HEL_BA9055AA_AS	PRJNA1034283		SAMN38528859
TJ32A	HEL_BA9361AA_AS	First reported in this study	H. pylori	HEL_BA9361AA_AS	PRJNA1034283		SAMN38528860
TJ34A	HEL_BA9152AA_AS	First reported in this study	H. pylori	HEL_BA9152AA_AS	PRJNA1034283		SAMN38528861
TJ37A	HEL_BA9508AA_AS	First reported in this study	H. pylori	HEL_BA9508AA_AS	PRJNA1034283		SAMN38528862
TJ43A	HEL_BA9089AA_AS	First reported in this study	H. pylori	HEL_BA9089AA_AS	PRJNA1034283		SAMN38528863
Todzha10	HEL_BA9556AA_AS	First reported in this study	H. pylori	HEL_BA9556AA_AS	PRJNA1034283		SAMN38528864
Todzha100	HEL_BA9261AA_AS	First reported in this study	H. pylori	HEL_BA9261AA_AS	PRJNA1034283		SAMN38528865
Todzha105	HEL_BA9256AA_AS	First reported in this study	H. pylori	HEL_BA9256AA_AS	PRJNA1034283		SAMN38528866
Todzha107	HEL_BA9807AA_AS	First reported in this study	H. pylori	HEL_BA9807AA_AS	PRJNA1034283		SAMN38528867
Todzha108	HEL_BA9722AA_AS	First reported in this study	H. pylori	HEL_BA9722AA_AS	PRJNA1034283		SAMN38528868
Todzha11	HEL_BA9262AA_AS	First reported in this study	H. acinonychis	HEL_BA9262AA_AS	PRJNA1034283		SAMN38528869
Todzha110	HEL_BA8875AA_AS	First reported in this study	H. pylori	HEL_BA8875AA_AS	PRJNA1034283		SAMN38528870
Todzha113	HEL_BA9379AA_AS	First reported in this study	H. pylori	HEL_BA9379AA_AS	PRJNA1034283		SAMN38528871
Todzha114	HEL_BA9614AA_AS	First reported in this study	H. pylori	HEL_BA9614AA_AS	PRJNA1034283		SAMN38528872
Todzha115	HEL_BA9449AA_AS	First reported in this study	H. pylori	HEL_BA9449AA_AS	PRJNA1034283		SAMN38528873
Todzha116	HEL_BA9646AA_AS	First reported in this study	H. pylori	HEL_BA9646AA_AS	PRJNA1034283		SAMN38528874
Todzha119	HEL_BA9601AA_AS	First reported in this study	H. pylori	HEL_BA9601AA_AS	PRJNA1034283		SAMN38528875
Todzha120	HEL_BA9797AA_AS	First reported in this study	H. pylori	HEL_BA9797AA_AS	PRJNA1034283		SAMN38528876
Todzha121	HEL_BA9568AA_AS	First reported in this study	H. pylori	HEL_BA9568AA_AS	PRJNA1034283		SAMN38528877
Todzha14	HEL_BA9259AA_AS	First reported in this study	H. pylori	HEL_BA9259AA_AS	PRJNA1034283		SAMN38528878
Todzha20	HEL_BA9566AA_AS	First reported in this study	H. pylori	HEL_BA9566AA_AS	PRJNA1034283		SAMN38528879
Todzha22	HEL_BA9564AA_AS	First reported in this study	H. pylori	HEL_BA9564AA_AS	PRJNA1034283		SAMN38528880
Todzha23	HEL_BA8830AA_AS	First reported in this study	H. pylori	HEL_BA8830AA_AS	PRJNA1034283		SAMN38528881
Todzha24	HEL_BA8889AA_AS	First reported in this study	H. pylori	HEL_BA8889AA_AS	PRJNA1034283		SAMN38528882
Todzha25	HEL_BA9571AA_AS	First reported in this study	H. pylori	HEL_BA9571AA_AS	PRJNA1034283		SAMN38528883
Todzha27	HEL_BA9569AA_AS	First reported in this study	H. pylori	HEL_BA9569AA_AS	PRJNA1034283		SAMN38528884
Todzha28	HEL_BA9752AA_AS	First reported in this study	H. pylori	HEL_BA9752AA_AS	PRJNA1034283		SAMN38528885
Todzha29	HEL_BA9562AA_AS	First reported in this study	H. pylori	HEL_BA9562AA_AS	PRJNA1034283		SAMN38528886
Todzha31	HEL_BA9098AA_AS	First reported in this study	H. pylori	HEL_BA9098AA_AS	PRJNA1034283		SAMN38528887
Todzha33	HEL_BA8829AA_AS	First reported in this study	H. pylori	HEL_BA8829AA_AS	PRJNA1034283		SAMN38528888
Todzha34	HEL_BA8824AA_AS	First reported in this study	H. pylori	HEL_BA8824AA_AS	PRJNA1034283		SAMN38528889
Todzha35	HEL_BA8823AA_AS	First reported in this study	H. pylori	HEL_BA8823AA_AS	PRJNA1034283		SAMN38528890
Todzha36	HEL_BA9576AA_AS	First reported in this study	H. pylori	HEL_BA9576AA_AS	PRJNA1034283		SAMN38528891
Todzha37	HEL_BA8825AA_AS	First reported in this study	H. pylori	HEL_BA8825AA_AS	PRJNA1034283		SAMN38528892
Todzha38	HEL_BA9181AA_AS	First reported in this study	H. pylori	HEL_BA9181AA_AS	PRJNA1034283		SAMN38528893
Todzha39	HEL_BA8868AA_AS	First reported in this study	H. pylori	HEL_BA8868AA_AS	PRJNA1034283		SAMN38528894
Todzha40	HEL_BA8860AA_AS	First reported in this study	H. pylori	HEL_BA8860AA_AS	PRJNA1034283		SAMN38528895
Todzha42	HEL_BA8861AA_AS	First reported in this study	H. pylori	HEL_BA8861AA_AS	PRJNA1034283		SAMN38528896
Todzha43	HEL_BA8862AA_AS	First reported in this study	H. pylori	HEL_BA8862AA_AS	PRJNA1034283		SAMN38528897
Todzha50	HEL_BA9049AA_AS	First reported in this study	H. pylori	HEL_BA9049AA_AS	PRJNA1034283		SAMN38528898
Todzha52	HEL_BA9841AA_AS	First reported in this study	H. pylori	HEL_BA9841AA_AS	PRJNA1034283		SAMN38528899
Todzha53	HEL_BA9837AA_AS	First reported in this study	H. pylori	HEL_BA9837AA_AS	PRJNA1034283		SAMN38528900
Todzha57	HEL_BA8814AA_AS	First reported in this study	H. pylori	HEL_BA8814AA_AS	PRJNA1034283		SAMN38528901
Todzha59	HEL_BA9130AA_AS	First reported in this study	H. pylori	HEL_BA9130AA_AS	PRJNA1034283		SAMN38528902
Todzha61	HEL_BA9804AA_AS	First reported in this study	H. pylori	HEL_BA9804AA_AS	PRJNA1034283		SAMN38528903
Todzha64	HEL_BA9451AA_AS	First reported in this study	H. pylori	HEL_BA9451AA_AS	PRJNA1034283		SAMN38528904
Todzha73	HEL_BA9733AA_AS	First reported in this study	H. pylori	HEL_BA9733AA_AS	PRJNA1034283		SAMN38528905
Todzha74	HEL_BA9170AA_AS	First reported in this study	H. pylori	HEL_BA9170AA_AS	PRJNA1034283		SAMN38528906
Todzha95	HEL_BA8932AA_AS	First reported in this study	H. pylori	HEL_BA8932AA_AS	PRJNA1034283		SAMN38528907
Todzha97	HEL_BA9471AA_AS	First reported in this study	H. pylori	HEL_BA9471AA_AS	PRJNA1034283		SAMN38528908
Tuva10	HEL_BA9780AA_AS	First reported in this study	H. pylori	HEL_BA9780AA_AS	PRJNA1034283		SAMN38528909
Tuva11	HEL_BA9776AA_AS	First reported in this study	H. pylori	HEL_BA9776AA_AS	PRJNA1034283		SAMN38528910
Tuva15	HEL_BA9479AA_AS	First reported in this study	H. pylori	HEL_BA9479AA_AS	PRJNA1034283		SAMN38528911
Tuva90X	HEL_BA9701AA_AS	First reported in this study	H. pylori	HEL_BA9701AA_AS	PRJNA1034283		SAMN38528912
Tuva91X	HEL_BA9039AA_AS	First reported in this study	H. pylori	HEL_BA9039AA_AS	PRJNA1034283		SAMN38528913
Tuva92X	HEL_BA9461AA_AS	First reported in this study	H. pylori	HEL_BA9461AA_AS	PRJNA1034283		SAMN38528914
Tuva93X	HEL_BA9470AA_AS	First reported in this study	H. pylori	HEL_BA9470AA_AS	PRJNA1034283		SAMN38528915
Tuva94X	HEL_BA9530AA_AS	First reported in this study	H. pylori	HEL_BA9530AA_AS	PRJNA1034283		SAMN38528916
Tuva96X	HEL_BA8832AA_AS	First reported in this study	H. pylori	HEL_BA8832AA_AS	PRJNA1034283		SAMN38528917
TUVAB11	HEL_BA8883AA_AS	First reported in this study	H. pylori	HEL_BA8883AA_AS	PRJNA1034283		SAMN38528918
TUVAB13	HEL_BA8884AA_AS	First reported in this study	H. pylori	HEL_BA8884AA_AS	PRJNA1034283		SAMN38528919
TUVAB14	HEL_BA8880AA_AS	First reported in this study	H. pylori	HEL_BA8880AA_AS	PRJNA1034283		SAMN38528920
TUVAB19	HEL_BA9018AA_AS	First reported in this study	H. pylori	HEL_BA9018AA_AS	PRJNA1034283		SAMN38528921
TUVAB20	HEL_BA9161AA_AS	First reported in this study	H. pylori	HEL_BA9161AA_AS	PRJNA1034283		SAMN38528922
TUVAB21	HEL_BA9160AA_AS	First reported in this study	H. pylori	HEL_BA9160AA_AS	PRJNA1034283		SAMN38528923
TUVAB23	HEL_BA9162AA_AS	First reported in this study	H. pylori	HEL_BA9162AA_AS	PRJNA1034283		SAMN38528924
TUVAB24	HEL_BA9163AA_AS	First reported in this study	H. pylori	HEL_BA9163AA_AS	PRJNA1034283		SAMN38528925
TUVAB28	HEL_BA9167AA_AS	First reported in this study	H. pylori	HEL_BA9167AA_AS	PRJNA1034283		SAMN38528926
TUVAB29	HEL_BA9166AA_AS	First reported in this study	H. pylori	HEL_BA9166AA_AS	PRJNA1034283		SAMN38528927
TUVAB3	HEL_BA9080AA_AS	First reported in this study	H. pylori	HEL_BA9080AA_AS	PRJNA1034283		SAMN38528928
TUVAB31	HEL_BA9454AA_AS	First reported in this study	H. pylori	HEL_BA9454AA_AS	PRJNA1034283		SAMN38528929
TUVAB32	HEL_BA9671AA_AS	First reported in this study	H. pylori	HEL_BA9671AA_AS	PRJNA1034283		SAMN38528930
TUVAB33a	HEL_BA9391AA_AS	First reported in this study	H. pylori	HEL_BA9391AA_AS	PRJNA1034283		SAMN38528931
TUVAB35	HEL_BA9667AA_AS	First reported in this study	H. pylori	HEL_BA9667AA_AS	PRJNA1034283		SAMN38528932
TUVAB36	HEL_BA9347AA_AS	First reported in this study	H. pylori	HEL_BA9347AA_AS	PRJNA1034283		SAMN38528933
TUVAB38	HEL_BA9458AA_AS	First reported in this study	H. pylori	HEL_BA9458AA_AS	PRJNA1034283		SAMN38528934
TUVAB39	HEL_BA9650AA_AS	First reported in this study	H. pylori	HEL_BA9650AA_AS	PRJNA1034283		SAMN38528935
TUVAB41	HEL_BA8911AA_AS	First reported in this study	H. pylori	HEL_BA8911AA_AS	PRJNA1034283		SAMN38528936
TUVAB42	HEL_BA9537AA_AS	First reported in this study	H. pylori	HEL_BA9537AA_AS	PRJNA1034283		SAMN38528937
Tuvac25	HEL_BA9129AA_AS	First reported in this study	H. pylori	HEL_BA9129AA_AS	PRJNA1034283		SAMN38528938
Tuvac34	HEL_BA9545AA_AS	First reported in this study	H. pylori	HEL_BA9545AA_AS	PRJNA1034283		SAMN38528939
Tuvac48	HEL_BA9209AA_AS	First reported in this study	H. pylori	HEL_BA9209AA_AS	PRJNA1034283		SAMN38528940
Tuvac56	HEL_BA9036AA_AS	First reported in this study	H. pylori	HEL_BA9036AA_AS	PRJNA1034283		SAMN38528941
Tuvac58	HEL_BA9770AA_AS	First reported in this study	H. pylori	HEL_BA9770AA_AS	PRJNA1034283		SAMN38528942
U868	HEL_BA9030AA_AS	First reported in this study	H. pylori	HEL_BA9030AA_AS	PRJNA1034283		SAMN38528943
U955	HEL_BA8913AA_AS	First reported in this study	H. pylori	HEL_BA8913AA_AS	PRJNA1034283		SAMN38528944
UZ01	HEL_BA9731AA_AS	First reported in this study	H. pylori	HEL_BA9731AA_AS	PRJNA1034283		SAMN38528945
UZ05	HEL_BA9198AA_AS	First reported in this study	H. pylori	HEL_BA9198AA_AS	PRJNA1034283		SAMN38528946
UZ06	HEL_BA9405AA_AS	First reported in this study	H. pylori	HEL_BA9405AA_AS	PRJNA1034283		SAMN38528947
UZ08	HEL_BA9685AA_AS	First reported in this study	H. pylori	HEL_BA9685AA_AS	PRJNA1034283		SAMN38528948
UZ108C	HEL_BA8922AA_AS	First reported in this study	H. pylori	HEL_BA8922AA_AS	PRJNA1034283		SAMN38528949
UZ12	HEL_BA9292AA_AS	First reported in this study	H. pylori	HEL_BA9292AA_AS	PRJNA1034283		SAMN38528950
UZ21	HEL_BA9512AA_AS	First reported in this study	H. pylori	HEL_BA9512AA_AS	PRJNA1034283		SAMN38528951
UZ22	HEL_BA9087AA_AS	First reported in this study	H. pylori	HEL_BA9087AA_AS	PRJNA1034283		SAMN38528952
UZ36	HEL_BA9654AA_AS	First reported in this study	H. pylori	HEL_BA9654AA_AS	PRJNA1034283		SAMN38528953
UZ39	HEL_BA9692AA_AS	First reported in this study	H. pylori	HEL_BA9692AA_AS	PRJNA1034283		SAMN38528954
UZ41	HEL_BA9690AA_AS	First reported in this study	H. pylori	HEL_BA9690AA_AS	PRJNA1034283		SAMN38528955
UZ45	HEL_BA8810AA_AS	First reported in this study	H. pylori	HEL_BA8810AA_AS	PRJNA1034283		SAMN38528956
UZ50	HEL_BA8978AA_AS	First reported in this study	H. pylori	HEL_BA8978AA_AS	PRJNA1034283		SAMN38528957
UZ54	HEL_BA8963AA_AS	First reported in this study	H. pylori	HEL_BA8963AA_AS	PRJNA1034283		SAMN38528958
UZ55	HEL_BA9764AA_AS	First reported in this study	H. pylori	HEL_BA9764AA_AS	PRJNA1034283		SAMN38528959
UZ57	HEL_BA9632AA_AS	First reported in this study	H. pylori	HEL_BA9632AA_AS	PRJNA1034283		SAMN38528960
UZ58	HEL_BA8944AA_AS	First reported in this study	H. pylori	HEL_BA8944AA_AS	PRJNA1034283		SAMN38528961
UZ62	HEL_BA8877AA_AS	First reported in this study	H. pylori	HEL_BA8877AA_AS	PRJNA1034283		SAMN38528962
UZ63	HEL_BA9833AA_AS	First reported in this study	H. pylori	HEL_BA9833AA_AS	PRJNA1034283		SAMN38528963
UZ64	HEL_BA9513AA_AS	First reported in this study	H. pylori	HEL_BA9513AA_AS	PRJNA1034283		SAMN38528964
UZ66B	HEL_BA9577AA_AS	First reported in this study	H. pylori	HEL_BA9577AA_AS	PRJNA1034283		SAMN38528965
UZ67A	HEL_BA9026AA_AS	First reported in this study	H. pylori	HEL_BA9026AA_AS	PRJNA1034283		SAMN38528966
UZ70A	HEL_BA9485AA_AS	First reported in this study	H. pylori	HEL_BA9485AA_AS	PRJNA1034283		SAMN38528967
UZ70B	HEL_BA9523AA_AS	First reported in this study	H. pylori	HEL_BA9523AA_AS	PRJNA1034283		SAMN38528968
UZ71	HEL_BA9196AA_AS	First reported in this study	H. pylori	HEL_BA9196AA_AS	PRJNA1034283		SAMN38528969
UZ71A	HEL_BA9493AA_AS	First reported in this study	H. pylori	HEL_BA9493AA_AS	PRJNA1034283		SAMN38528970
UZ73	HEL_BA9378AA_AS	First reported in this study	H. pylori	HEL_BA9378AA_AS	PRJNA1034283		SAMN38528971
UZ79C	HEL_BA9673AA_AS	First reported in this study	H. pylori	HEL_BA9673AA_AS	PRJNA1034283		SAMN38528972
UZ81	HEL_BA9008AA_AS	First reported in this study	H. pylori	HEL_BA9008AA_AS	PRJNA1034283		SAMN38528973
UZ83	HEL_BA9232AA_AS	First reported in this study	H. pylori	HEL_BA9232AA_AS	PRJNA1034283		SAMN38528974
UZ83C	HEL_BA9235AA_AS	First reported in this study	H. pylori	HEL_BA9235AA_AS	PRJNA1034283		SAMN38528975
UZ83D	HEL_BA8822AA_AS	First reported in this study	H. pylori	HEL_BA8822AA_AS	PRJNA1034283		SAMN38528976
UZ83E	HEL_BA9038AA_AS	First reported in this study	H. pylori	HEL_BA9038AA_AS	PRJNA1034283		SAMN38528977
UZ84B	HEL_BA9246AA_AS	First reported in this study	H. pylori	HEL_BA9246AA_AS	PRJNA1034283		SAMN38528978
UZ84B1	HEL_BA9742AA_AS	First reported in this study	H. pylori	HEL_BA9742AA_AS	PRJNA1034283		SAMN38528979
UZ85A	HEL_BA9775AA_AS	First reported in this study	H. pylori	HEL_BA9775AA_AS	PRJNA1034283		SAMN38528980
UZ85C	HEL_BA9801AA_AS	First reported in this study	H. pylori	HEL_BA9801AA_AS	PRJNA1034283		SAMN38528981
UZ86C	HEL_BA8940AA_AS	First reported in this study	H. pylori	HEL_BA8940AA_AS	PRJNA1034283		SAMN38528982
UZ87	HEL_BA9155AA_AS	First reported in this study	H. pylori	HEL_BA9155AA_AS	PRJNA1034283		SAMN38528983
UZ88	HEL_BA8950AA_AS	First reported in this study	H. pylori	HEL_BA8950AA_AS	PRJNA1034283		SAMN38528984
UZ90C	HEL_BA8934AA_AS	First reported in this study	H. pylori	HEL_BA8934AA_AS	PRJNA1034283		SAMN38528985
UZ91D	HEL_BA8843AA_AS	First reported in this study	H. pylori	HEL_BA8843AA_AS	PRJNA1034283		SAMN38528986
V131	HEL_BA9371AA_AS	First reported in this study	H. pylori	HEL_BA9371AA_AS	PRJNA1034283		SAMN38528987
V189	HEL_BA9178AA_AS	First reported in this study	H. pylori	HEL_BA9178AA_AS	PRJNA1034283		SAMN38528988
V19	HEL_BA8826AA_AS	First reported in this study	H. pylori	HEL_BA8826AA_AS	PRJNA1034283		SAMN38528989
V224-2	HEL_BA9433AA_AS	First reported in this study	H. pylori	HEL_BA9433AA_AS	PRJNA1034283		SAMN38528990
V230	HEL_BA9602AA_AS	First reported in this study	H. pylori	HEL_BA9602AA_AS	PRJNA1034283		SAMN38528991
V709	HEL_BA9710AA_AS	First reported in this study	H. pylori	HEL_BA9710AA_AS	PRJNA1034283		SAMN38528992
V791	HEL_BA8975AA_AS	First reported in this study	H. pylori	HEL_BA8975AA_AS	PRJNA1034283		SAMN38528993
VIE2690	HEL_BA9588AA_AS	First reported in this study	H. pylori	HEL_BA9588AA_AS	PRJNA1034283		SAMN38528994
VIE2691	HEL_BA9754AA_AS	First reported in this study	H. pylori	HEL_BA9754AA_AS	PRJNA1034283		SAMN38528995
VIE2692	HEL_BA9590AA_AS	First reported in this study	H. pylori	HEL_BA9590AA_AS	PRJNA1034283		SAMN38528996
VIE2704	HEL_BA9317AA_AS	First reported in this study	H. pylori	HEL_BA9317AA_AS	PRJNA1034283		SAMN38528997
VIE2706	HEL_BA9312AA_AS	First reported in this study	H. pylori	HEL_BA9312AA_AS	PRJNA1034283		SAMN38528998
VIE2707	HEL_BA9755AA_AS	First reported in this study	H. pylori	HEL_BA9755AA_AS	PRJNA1034283		SAMN38528999
VIE2708	HEL_BA9578AA_AS	First reported in this study	H. pylori	HEL_BA9578AA_AS	PRJNA1034283		SAMN38529000
VIE2729	HEL_BA9558AA_AS	First reported in this study	H. pylori	HEL_BA9558AA_AS	PRJNA1034283		SAMN38529001
VIE2730	HEL_BA9316AA_AS	First reported in this study	H. pylori	HEL_BA9316AA_AS	PRJNA1034283		SAMN38529002
VIE2750	HEL_BA8905AA_AS	First reported in this study	H. pylori	HEL_BA8905AA_AS	PRJNA1034283		SAMN38529003
VIE2759	HEL_BA9335AA_AS	First reported in this study	H. pylori	HEL_BA9335AA_AS	PRJNA1034283		SAMN38529004
VIE2770	HEL_BA8982AA_AS	First reported in this study	H. pylori	HEL_BA8982AA_AS	PRJNA1034283		SAMN38529005
VIE2771	HEL_BA9803AA_AS	First reported in this study	H. pylori	HEL_BA9803AA_AS	PRJNA1034283		SAMN38529006
VIE2772	HEL_BA9802AA_AS	First reported in this study	H. pylori	HEL_BA9802AA_AS	PRJNA1034283		SAMN38529007
VIE2820	HEL_BA9452AA_AS	First reported in this study	H. pylori	HEL_BA9452AA_AS	PRJNA1034283		SAMN38529008
VIE2867	HEL_BA9420AA_AS	First reported in this study	H. pylori	HEL_BA9420AA_AS	PRJNA1034283		SAMN38529009
VIE2868	HEL_BA8833AA_AS	First reported in this study	H. pylori	HEL_BA8833AA_AS	PRJNA1034283		SAMN38529010
VIE2869	HEL_BA9633AA_AS	First reported in this study	H. pylori	HEL_BA9633AA_AS	PRJNA1034283		SAMN38529011
VIE2870	HEL_BA9622AA_AS	First reported in this study	H. pylori	HEL_BA9622AA_AS	PRJNA1034283		SAMN38529012
VIE2871	HEL_BA9533AA_AS	First reported in this study	H. pylori	HEL_BA9533AA_AS	PRJNA1034283		SAMN38529013
VIE2953	HEL_BA9547AA_AS	First reported in this study	H. pylori	HEL_BA9547AA_AS	PRJNA1034283		SAMN38529014
VZ1	HEL_BA9713AA_AS	First reported in this study	H. pylori	HEL_BA9713AA_AS	PRJNA1034283		SAMN38529015
VZ17	HEL_BA9573AA_AS	First reported in this study	H. pylori	HEL_BA9573AA_AS	PRJNA1034283		SAMN38529016
VZ2	HEL_BA9712AA_AS	First reported in this study	H. pylori	HEL_BA9712AA_AS	PRJNA1034283		SAMN38529017
VZ21	HEL_BA9645AA_AS	First reported in this study	H. pylori	HEL_BA9645AA_AS	PRJNA1034283		SAMN38529018
VZ3	HEL_BA8879AA_AS	First reported in this study	H. pylori	HEL_BA8879AA_AS	PRJNA1034283		SAMN38529019
VZ5	HEL_BA9716AA_AS	First reported in this study	H. pylori	HEL_BA9716AA_AS	PRJNA1034283		SAMN38529020
VZ503	HEL_BA9214AA_AS	First reported in this study	H. pylori	HEL_BA9214AA_AS	PRJNA1034283		SAMN38529021
yak06	HEL_BA8865AA_AS	First reported in this study	H. pylori	HEL_BA8865AA_AS	PRJNA1034283		SAMN38529022
yak07	HEL_BA9679AA_AS	First reported in this study	H. pylori	HEL_BA9679AA_AS	PRJNA1034283		SAMN38529023
yak18	HEL_BA9383AA_AS	First reported in this study	H. pylori	HEL_BA9383AA_AS	PRJNA1034283		SAMN38529024
yak23	HEL_BA9085AA_AS	First reported in this study	H. pylori	HEL_BA9085AA_AS	PRJNA1034283		SAMN38529025
yak44	HEL_BA9079AA_AS	First reported in this study	H. pylori	HEL_BA9079AA_AS	PRJNA1034283		SAMN38529026
yak53	HEL_BA9286AA_AS	First reported in this study	H. pylori	HEL_BA9286AA_AS	PRJNA1034283		SAMN38529027
yak56	HEL_BA9096AA_AS	First reported in this study	H. pylori	HEL_BA9096AA_AS	PRJNA1034283		SAMN38529028
yak57	HEL_BA9095AA_AS	First reported in this study	H. pylori	HEL_BA9095AA_AS	PRJNA1034283		SAMN38529029
yak74	HEL_BA9649AA_AS	First reported in this study	H. pylori	HEL_BA9649AA_AS	PRJNA1034283		SAMN38529030
yak92	HEL_BA9063AA_AS	First reported in this study	H. pylori	HEL_BA9063AA_AS	PRJNA1034283		SAMN38529031
yak94	HEL_BA9037AA_AS	First reported in this study	H. pylori	HEL_BA9037AA_AS	PRJNA1034283		SAMN38529032
123UK	HEL_AA5970AA_AS	First reported in this study	H. pylori	HEL_AA5970AA_AS	PRJNA1034283		SAMN39950060
Ainu711	HEL_AA6077AA_AS	First reported in this study	H. pylori	HEL_AA6077AA_AS	PRJNA1034283		SAMN39950061
Ainu721	HEL_AA6006AA_AS	First reported in this study	H. pylori	HEL_AA6006AA_AS	PRJNA1034283		SAMN39950062
AinuN839	HEL_AA7386AA_AS	First reported in this study	H. pylori	HEL_AA7386AA_AS	PRJNA1034283		SAMN39950063
Ala12	HEL_AA5986AA_AS	First reported in this study	H. pylori	HEL_AA5986AA_AS	PRJNA1034283		SAMN39950064
ausabrAS40	HEL_AA5914AA_AS	First reported in this study	H. pylori	HEL_AA5914AA_AS	PRJNA1034283		SAMN39950065
ausabrAS41	HEL_AA6024AA_AS	First reported in this study	H. pylori	HEL_AA6024AA_AS	PRJNA1034283		SAMN39950066
ausabras47a	HEL_AA5952AA_AS	First reported in this study	H. pylori	HEL_AA5952AA_AS	PRJNA1034283		SAMN39950067
ausabrAS48	HEL_AA6007AA_AS	First reported in this study	H. pylori	HEL_AA6007AA_AS	PRJNA1034283		SAMN39950068
ausabrAS49	HEL_AA6008AA_AS	First reported in this study	H. pylori	HEL_AA6008AA_AS	PRJNA1034283		SAMN39950069
ausabrJ09	HEL_AA7296AA_AS	First reported in this study	H. pylori	HEL_AA7296AA_AS	PRJNA1034283		SAMN39950070
ausabrJ11	HEL_AA6055AA_AS	First reported in this study	H. pylori	HEL_AA6055AA_AS	PRJNA1034283		SAMN39950071
ausabrJ15	HEL_AA6054AA_AS	First reported in this study	H. pylori	HEL_AA6054AA_AS	PRJNA1034283		SAMN39950072
ausabrJ17	HEL_AA7349AA_AS	First reported in this study	H. pylori	HEL_AA7349AA_AS	PRJNA1034283		SAMN39950073
ausabrJ19	HEL_AA7327AA_AS	First reported in this study	H. pylori	HEL_AA7327AA_AS	PRJNA1034283		SAMN39950074
ausabrJ20	HEL_AA6030AA_AS	First reported in this study	H. pylori	HEL_AA6030AA_AS	PRJNA1034283		SAMN39950075
ausabrJ26	HEL_AA7251AA_AS	First reported in this study	H. pylori	HEL_AA7251AA_AS	PRJNA1034283		SAMN39950076
ausabrJ27	HEL_AA6026AA_AS	First reported in this study	H. pylori	HEL_AA6026AA_AS	PRJNA1034283		SAMN39950077
ausabrJ31	HEL_AA7390AA_AS	First reported in this study	H. pylori	HEL_AA7390AA_AS	PRJNA1034283		SAMN39950078
ausabrp103	HEL_AA5987AA_AS	First reported in this study	H. pylori	HEL_AA5987AA_AS	PRJNA1034283		SAMN39950079
ausabrp107	HEL_AA5990AA_AS	First reported in this study	H. pylori	HEL_AA5990AA_AS	PRJNA1034283		SAMN39950080
ausabrP52	HEL_AA6009AA_AS	First reported in this study	H. pylori	HEL_AA6009AA_AS	PRJNA1034283		SAMN39950081
ausabrP54	HEL_AA6010AA_AS	First reported in this study	H. pylori	HEL_AA6010AA_AS	PRJNA1034283		SAMN39950082
ausabrP55	HEL_AA6011AA_AS	First reported in this study	H. pylori	HEL_AA6011AA_AS	PRJNA1034283		SAMN39950083
ausabrp71	HEL_AA6047AA_AS	First reported in this study	H. pylori	HEL_AA6047AA_AS	PRJNA1034283		SAMN39950084
ausabrp73	HEL_AA6045AA_AS	First reported in this study	H. pylori	HEL_AA6045AA_AS	PRJNA1034283		SAMN39950085
ausabrp78	HEL_AA6025AA_AS	First reported in this study	H. pylori	HEL_AA6025AA_AS	PRJNA1034283		SAMN39950086
ausabrp94	HEL_AA6005AA_AS	First reported in this study	H. pylori	HEL_AA6005AA_AS	PRJNA1034283		SAMN39950087
auseurAS113	HEL_AA7216AA_AS	First reported in this study	H. pylori	HEL_AA7216AA_AS	PRJNA1034283		SAMN39950088
auseurB127	HEL_AA7345AA_AS	First reported in this study	H. pylori	HEL_AA7345AA_AS	PRJNA1034283		SAMN39950089
auseurB131	HEL_AA7258AA_AS	First reported in this study	H. pylori	HEL_AA7258AA_AS	PRJNA1034283		SAMN39950090
auseurB132	HEL_AA7253AA_AS	First reported in this study	H. pylori	HEL_AA7253AA_AS	PRJNA1034283		SAMN39950091
auseurB133	HEL_AA7254AA_AS	First reported in this study	H. pylori	HEL_AA7254AA_AS	PRJNA1034283		SAMN39950092
auseurB134	HEL_AA7227AA_AS	First reported in this study	H. pylori	HEL_AA7227AA_AS	PRJNA1034283		SAMN39950093
auseurP191	HEL_AA7272AA_AS	First reported in this study	H. pylori	HEL_AA7272AA_AS	PRJNA1034283		SAMN39950094
auseurP195	HEL_AA7277AA_AS	First reported in this study	H. pylori	HEL_AA7277AA_AS	PRJNA1034283		SAMN39950095
auseurP198	HEL_AA7276AA_AS	First reported in this study	H. pylori	HEL_AA7276AA_AS	PRJNA1034283		SAMN39950096
auseurP202	HEL_AA7280AA_AS	First reported in this study	H. pylori	HEL_AA7280AA_AS	PRJNA1034283		SAMN39950097
auseurP207	HEL_AA7322AA_AS	First reported in this study	H. pylori	HEL_AA7322AA_AS	PRJNA1034283		SAMN39950098
B225	HEL_AA6022AA_AS	First reported in this study	H. pylori	HEL_AA6022AA_AS	PRJNA1034283		SAMN39950099
bask8130	HEL_AA7315AA_AS	First reported in this study	H. pylori	HEL_AA7315AA_AS	PRJNA1034283		SAMN39950100
bask8212	HEL_AA7316AA_AS	First reported in this study	H. pylori	HEL_AA7316AA_AS	PRJNA1034283		SAMN39950101
bask8374	HEL_AA7310AA_AS	First reported in this study	H. pylori	HEL_AA7310AA_AS	PRJNA1034283		SAMN39950102
bask8616	HEL_AA7312AA_AS	First reported in this study	H. pylori	HEL_AA7312AA_AS	PRJNA1034283		SAMN39950103
bask9041	HEL_AA7294AA_AS	First reported in this study	H. pylori	HEL_AA7294AA_AS	PRJNA1034283		SAMN39950104
bask9140	HEL_AA7313AA_AS	First reported in this study	H. pylori	HEL_AA7313AA_AS	PRJNA1034283		SAMN39950105
BASQ8606	HEL_AA6069AA_AS	First reported in this study	H. pylori	HEL_AA6069AA_AS	PRJNA1034283		SAMN39950106
BASQ8607	HEL_AA5918AA_AS	First reported in this study	H. pylori	HEL_AA5918AA_AS	PRJNA1034283		SAMN39950107
BASQ8644	HEL_AA6064AA_AS	First reported in this study	H. pylori	HEL_AA6064AA_AS	PRJNA1034283		SAMN39950108
BASQ8704	HEL_AA6061AA_AS	First reported in this study	H. pylori	HEL_AA6061AA_AS	PRJNA1034283		SAMN39950109
BASQ8743	HEL_AA6041AA_AS	First reported in this study	H. pylori	HEL_AA6041AA_AS	PRJNA1034283		SAMN39950110
BASQ8869	HEL_AA5922AA_AS	First reported in this study	H. pylori	HEL_AA5922AA_AS	PRJNA1034283		SAMN39950111
BASQ8880	HEL_AA6062AA_AS	First reported in this study	H. pylori	HEL_AA6062AA_AS	PRJNA1034283		SAMN39950112
BASQ8895	HEL_AA6048AA_AS	First reported in this study	H. pylori	HEL_AA6048AA_AS	PRJNA1034283		SAMN39950113
BASQ9033	HEL_AA7346AA_AS	First reported in this study	H. pylori	HEL_AA7346AA_AS	PRJNA1034283		SAMN39950114
BASQ9359	HEL_AA6068AA_AS	First reported in this study	H. pylori	HEL_AA6068AA_AS	PRJNA1034283		SAMN39950115
BASQ9388	HEL_AA6065AA_AS	First reported in this study	H. pylori	HEL_AA6065AA_AS	PRJNA1034283		SAMN39950116
Be82	HEL_AA6067AA_AS	First reported in this study	H. pylori	HEL_AA6067AA_AS	PRJNA1034283		SAMN39950117
Chukchi09	HEL_AA7275AA_AS	First reported in this study	H. pylori	HEL_AA7275AA_AS	PRJNA1034283		SAMN39950118
Chukchi30	HEL_AA7278AA_AS	First reported in this study	H. pylori	HEL_AA7278AA_AS	PRJNA1034283		SAMN39950119
CM71	HEL_AA7289AA_AS	First reported in this study	H. pylori	HEL_AA7289AA_AS	PRJNA1034283		SAMN39950120
D4a	HEL_AA7299AA_AS	First reported in this study	H. pylori	HEL_AA7299AA_AS	PRJNA1034283		SAMN39950121
D6b	HEL_AA5948AA_AS	First reported in this study	H. pylori	HEL_AA5948AA_AS	PRJNA1034283		SAMN39950122
EGY1909	HEL_AA5979AA_AS	First reported in this study	H. pylori	HEL_AA5979AA_AS	PRJNA1034283		SAMN39950123
EGY2199	HEL_AA6018AA_AS	First reported in this study	H. pylori	HEL_AA6018AA_AS	PRJNA1034283		SAMN39950124
EGY3480	HEL_AA5946AA_AS	First reported in this study	H. pylori	HEL_AA5946AA_AS	PRJNA1034283		SAMN39950125
ETH09	HEL_AA6058AA_AS	First reported in this study	H. pylori	HEL_AA6058AA_AS	PRJNA1034283		SAMN39950126
ETH29	HEL_AA5931AA_AS	First reported in this study	H. pylori	HEL_AA5931AA_AS	PRJNA1034283		SAMN39950127
ETH52	HEL_AA5975AA_AS	First reported in this study	H. pylori	HEL_AA5975AA_AS	PRJNA1034283		SAMN39950128
Fin9625	HEL_AA6053AA_AS	First reported in this study	H. pylori	HEL_AA6053AA_AS	PRJNA1034283		SAMN39950129
H1413	HEL_AA7202AA_AS	First reported in this study	H. pylori	HEL_AA7202AA_AS	PRJNA1034283		SAMN39950130
H1417	HEL_AA7219AA_AS	First reported in this study	H. pylori	HEL_AA7219AA_AS	PRJNA1034283		SAMN39950131
Iran23	HEL_AA5985AA_AS	First reported in this study	H. pylori	HEL_AA5985AA_AS	PRJNA1034283		SAMN39950132
J318	HEL_AA6072AA_AS	First reported in this study	H. pylori	HEL_AA6072AA_AS	PRJNA1034283		SAMN39950133
J320	HEL_AA6073AA_AS	First reported in this study	H. pylori	HEL_AA6073AA_AS	PRJNA1034283		SAMN39950134
J328	HEL_AA5935AA_AS	First reported in this study	H. pylori	HEL_AA5935AA_AS	PRJNA1034283		SAMN39950135
J347	HEL_AA6071AA_AS	First reported in this study	H. pylori	HEL_AA6071AA_AS	PRJNA1034283		SAMN39950136
J348	HEL_AA6070AA_AS	First reported in this study	H. pylori	HEL_AA6070AA_AS	PRJNA1034283		SAMN39950137
JOR3466	HEL_AA5981AA_AS	First reported in this study	H. pylori	HEL_AA5981AA_AS	PRJNA1034283		SAMN39950138
JOR3505	HEL_AA5999AA_AS	First reported in this study	H. pylori	HEL_AA5999AA_AS	PRJNA1034283		SAMN39950139
K10A	HEL_AA7350AA_AS	First reported in this study	H. pylori	HEL_AA7350AA_AS	PRJNA1034283		SAMN39950140
K10C	HEL_AA7378AA_AS	First reported in this study	H. pylori	HEL_AA7378AA_AS	PRJNA1034283		SAMN39950141
K13C	HEL_AA7351AA_AS	First reported in this study	H. pylori	HEL_AA7351AA_AS	PRJNA1034283		SAMN39950142
K22A	HEL_AA7201AA_AS	First reported in this study	H. pylori	HEL_AA7201AA_AS	PRJNA1034283		SAMN39950143
K24A	HEL_AA7200AA_AS	First reported in this study	H. pylori	HEL_AA7200AA_AS	PRJNA1034283		SAMN39950144
K24C	HEL_AA7199AA_AS	First reported in this study	H. pylori	HEL_AA7199AA_AS	PRJNA1034283		SAMN39950145
K28A	HEL_AA7368AA_AS	First reported in this study	H. pylori	HEL_AA7368AA_AS	PRJNA1034283		SAMN39950146
K33C1	HEL_AA7203AA_AS	First reported in this study	H. pylori	HEL_AA7203AA_AS	PRJNA1034283		SAMN39950147
K33C2	HEL_AA7329AA_AS	First reported in this study	H. pylori	HEL_AA7329AA_AS	PRJNA1034283		SAMN39950148
KAZ3172	HEL_AA5964AA_AS	First reported in this study	H. pylori	HEL_AA5964AA_AS	PRJNA1034283		SAMN39950149
KAZ3176	HEL_AA5993AA_AS	First reported in this study	H. pylori	HEL_AA5993AA_AS	PRJNA1034283		SAMN39950150
KAZ3177	HEL_AA5965AA_AS	First reported in this study	H. pylori	HEL_AA5965AA_AS	PRJNA1034283		SAMN39950151
KAZ3190	HEL_AA5928AA_AS	First reported in this study	H. pylori	HEL_AA5928AA_AS	PRJNA1034283		SAMN39950152
KAZ3193	HEL_AA5971AA_AS	First reported in this study	H. pylori	HEL_AA5971AA_AS	PRJNA1034283		SAMN39950153
KAZ3194	HEL_AA6002AA_AS	First reported in this study	H. pylori	HEL_AA6002AA_AS	PRJNA1034283		SAMN39950154
Khanty48	HEL_AA7344AA_AS	First reported in this study	H. pylori	HEL_AA7344AA_AS	PRJNA1034283		SAMN39950155
Khoisan08A	HEL_AA7347AA_AS	First reported in this study	H. pylori	HEL_AA7347AA_AS	PRJNA1034283		SAMN39950156
Khoisan08C	HEL_AA7288AA_AS	First reported in this study	H. pylori	HEL_AA7288AA_AS	PRJNA1034283		SAMN39950157
Khoisan09A	HEL_AA7366AA_AS	First reported in this study	H. pylori	HEL_AA7366AA_AS	PRJNA1034283		SAMN39950158
Khoisan09C	HEL_AA7374AA_AS	First reported in this study	H. pylori	HEL_AA7374AA_AS	PRJNA1034283		SAMN39950159
Khoisan10A	HEL_AA7375AA_AS	First reported in this study	H. pylori	HEL_AA7375AA_AS	PRJNA1034283		SAMN39950160
Khoisan10C	HEL_AA7376AA_AS	First reported in this study	H. pylori	HEL_AA7376AA_AS	PRJNA1034283		SAMN39950161
Khoisan13A	HEL_AA7371AA_AS	First reported in this study	H. pylori	HEL_AA7371AA_AS	PRJNA1034283		SAMN39950162
Khoisan13C	HEL_AA7245AA_AS	First reported in this study	H. pylori	HEL_AA7245AA_AS	PRJNA1034283		SAMN39950163
Khoisan21A	HEL_AA7215AA_AS	First reported in this study	H. pylori	HEL_AA7215AA_AS	PRJNA1034283		SAMN39950164
Khoisan22A	HEL_AA7286AA_AS	First reported in this study	H. pylori	HEL_AA7286AA_AS	PRJNA1034283		SAMN39950165
Khoisan23A	HEL_AA7265AA_AS	First reported in this study	H. pylori	HEL_AA7265AA_AS	PRJNA1034283		SAMN39950166
Khoisan23C	HEL_AA7270AA_AS	First reported in this study	H. pylori	HEL_AA7270AA_AS	PRJNA1034283		SAMN39950167
Khoisan24A	HEL_AA7356AA_AS	First reported in this study	H. pylori	HEL_AA7356AA_AS	PRJNA1034283		SAMN39950168
Khoisan24C	HEL_AA7293AA_AS	First reported in this study	H. pylori	HEL_AA7293AA_AS	PRJNA1034283		SAMN39950169
Khoisan25A	HEL_AA7230AA_AS	First reported in this study	H. pylori	HEL_AA7230AA_AS	PRJNA1034283		SAMN39950170
Khoisan25C	HEL_AA7359AA_AS	First reported in this study	H. pylori	HEL_AA7359AA_AS	PRJNA1034283		SAMN39950171
Khoisan26A	HEL_AA7232AA_AS	First reported in this study	H. pylori	HEL_AA7232AA_AS	PRJNA1034283		SAMN39950172
Khoisan28A	HEL_AA7268AA_AS	First reported in this study	H. pylori	HEL_AA7268AA_AS	PRJNA1034283		SAMN39950173
Khoisan29A	HEL_AA7309AA_AS	First reported in this study	H. pylori	HEL_AA7309AA_AS	PRJNA1034283		SAMN39950174
Khoisan29C	HEL_AA7267AA_AS	First reported in this study	H. pylori	HEL_AA7267AA_AS	PRJNA1034283		SAMN39950175
Khoisan31A	HEL_AA7236AA_AS	First reported in this study	H. pylori	HEL_AA7236AA_AS	PRJNA1034283		SAMN39950176
Khoisan32A	HEL_AA7237AA_AS	First reported in this study	H. pylori	HEL_AA7237AA_AS	PRJNA1034283		SAMN39950177
Khoisan34A	HEL_AA7291AA_AS	First reported in this study	H. pylori	HEL_AA7291AA_AS	PRJNA1034283		SAMN39950178
Khoisan34C	HEL_AA7218AA_AS	First reported in this study	H. pylori	HEL_AA7218AA_AS	PRJNA1034283		SAMN39950179
KR03B	HEL_AA7303AA_AS	First reported in this study	H. pylori	HEL_AA7303AA_AS	PRJNA1034283		SAMN39950180
KR107A	HEL_AA7319AA_AS	First reported in this study	H. pylori	HEL_AA7319AA_AS	PRJNA1034283		SAMN39950181
KR113A	HEL_AA7331AA_AS	First reported in this study	H. pylori	HEL_AA7331AA_AS	PRJNA1034283		SAMN39950182
KR11A	HEL_AA7208AA_AS	First reported in this study	H. pylori	HEL_AA7208AA_AS	PRJNA1034283		SAMN39950183
KR13A	HEL_AA7210AA_AS	First reported in this study	H. pylori	HEL_AA7210AA_AS	PRJNA1034283		SAMN39950184
KR13B	HEL_AA7392AA_AS	First reported in this study	H. pylori	HEL_AA7392AA_AS	PRJNA1034283		SAMN39950185
KR23A	HEL_AA7335AA_AS	First reported in this study	H. pylori	HEL_AA7335AA_AS	PRJNA1034283		SAMN39950186
L158	HEL_AA7391AA_AS	First reported in this study	H. pylori	HEL_AA7391AA_AS	PRJNA1034283		SAMN39950187
L44	HEL_AA6044AA_AS	First reported in this study	H. pylori	HEL_AA6044AA_AS	PRJNA1034283		SAMN39950188
LEB3340	HEL_AA6021AA_AS	First reported in this study	H. pylori	HEL_AA6021AA_AS	PRJNA1034283		SAMN39950189
LEB3349	HEL_AA5996AA_AS	First reported in this study	H. pylori	HEL_AA5996AA_AS	PRJNA1034283		SAMN39950190
LEB3372	HEL_AA5998AA_AS	First reported in this study	H. pylori	HEL_AA5998AA_AS	PRJNA1034283		SAMN39950191
LEB3373	HEL_AA6020AA_AS	First reported in this study	H. pylori	HEL_AA6020AA_AS	PRJNA1034283		SAMN39950192
LEB3438	HEL_AA6017AA_AS	First reported in this study	H. pylori	HEL_AA6017AA_AS	PRJNA1034283		SAMN39950193
LEB3443	HEL_AA6085AA_AS	First reported in this study	H. pylori	HEL_AA6085AA_AS	PRJNA1034283		SAMN39950194
Nanai27	HEL_AA7217AA_AS	First reported in this study	H. pylori	HEL_AA7217AA_AS	PRJNA1034283		SAMN39950195
Neuguinea102	HEL_AA7229AA_AS	First reported in this study	H. pylori	HEL_AA7229AA_AS	PRJNA1034283		SAMN39950196
Neuguinea13	HEL_AA7225AA_AS	First reported in this study	H. pylori	HEL_AA7225AA_AS	PRJNA1034283		SAMN39950197
Neuguinea22	HEL_AA7328AA_AS	First reported in this study	H. pylori	HEL_AA7328AA_AS	PRJNA1034283		SAMN39950198
Neuguinea38	HEL_AA7292AA_AS	First reported in this study	H. pylori	HEL_AA7292AA_AS	PRJNA1034283		SAMN39950199
Neuguinea46	HEL_AA7326AA_AS	First reported in this study	H. pylori	HEL_AA7326AA_AS	PRJNA1034283		SAMN39950200
Neuguinea70	HEL_AA7325AA_AS	First reported in this study	H. pylori	HEL_AA7325AA_AS	PRJNA1034283		SAMN39950201
Neuguinea87	HEL_AA7248AA_AS	First reported in this study	H. pylori	HEL_AA7248AA_AS	PRJNA1034283		SAMN39950202
Neuguinea97	HEL_AA7234AA_AS	First reported in this study	H. pylori	HEL_AA7234AA_AS	PRJNA1034283		SAMN39950203
PAL3398	HEL_AA6001AA_AS	First reported in this study	H. pylori	HEL_AA6001AA_AS	PRJNA1034283		SAMN39950204
PAL3399	HEL_AA5989AA_AS	First reported in this study	H. pylori	HEL_AA5989AA_AS	PRJNA1034283		SAMN39950205
PAL3410	HEL_AA6000AA_AS	First reported in this study	H. pylori	HEL_AA6000AA_AS	PRJNA1034283		SAMN39950206
PAL3411	HEL_AA5927AA_AS	First reported in this study	H. pylori	HEL_AA5927AA_AS	PRJNA1034283		SAMN39950207
PAL3413	HEL_AA5997AA_AS	First reported in this study	H. pylori	HEL_AA5997AA_AS	PRJNA1034283		SAMN39950208
Sakhalin26	HEL_AA7207AA_AS	First reported in this study	H. pylori	HEL_AA7207AA_AS	PRJNA1034283		SAMN39950209
Sakhalin89	HEL_AA7213AA_AS	First reported in this study	H. pylori	HEL_AA7213AA_AS	PRJNA1034283		SAMN39950210
SOM3506	HEL_AA5944AA_AS	First reported in this study	H. pylori	HEL_AA5944AA_AS	PRJNA1034283		SAMN39950211
TJ06A	HEL_AA7262AA_AS	First reported in this study	H. pylori	HEL_AA7262AA_AS	PRJNA1034283		SAMN39950212
TJ104A	HEL_AA7361AA_AS	First reported in this study	H. pylori	HEL_AA7361AA_AS	PRJNA1034283		SAMN39950213
TJ22A	HEL_AA7259AA_AS	First reported in this study	H. pylori	HEL_AA7259AA_AS	PRJNA1034283		SAMN39950214
TJ26A	HEL_AA7260AA_AS	First reported in this study	H. pylori	HEL_AA7260AA_AS	PRJNA1034283		SAMN39950215
TJ29A	HEL_AA7257AA_AS	First reported in this study	H. pylori	HEL_AA7257AA_AS	PRJNA1034283		SAMN39950216
TJ33A	HEL_AA7256AA_AS	First reported in this study	H. pylori	HEL_AA7256AA_AS	PRJNA1034283		SAMN39950217
TJ48A	HEL_AA7382AA_AS	First reported in this study	H. pylori	HEL_AA7382AA_AS	PRJNA1034283		SAMN39950218
TJ60A	HEL_AA7385AA_AS	First reported in this study	H. pylori	HEL_AA7385AA_AS	PRJNA1034283		SAMN39950219
TJ86A	HEL_AA7360AA_AS	First reported in this study	H. pylori	HEL_AA7360AA_AS	PRJNA1034283		SAMN39950220
TUR3117	HEL_AA5983AA_AS	First reported in this study	H. pylori	HEL_AA5983AA_AS	PRJNA1034283		SAMN39950221
TUR3155	HEL_AA6013AA_AS	First reported in this study	H. pylori	HEL_AA6013AA_AS	PRJNA1034283		SAMN39950222
TUR3321	HEL_AA6003AA_AS	First reported in this study	H. pylori	HEL_AA6003AA_AS	PRJNA1034283		SAMN39950223
TUR3725	HEL_AA5982AA_AS	First reported in this study	H. pylori	HEL_AA5982AA_AS	PRJNA1034283		SAMN39950224
TUR3841	HEL_AA5984AA_AS	First reported in this study	H. pylori	HEL_AA5984AA_AS	PRJNA1034283		SAMN39950225
TUR673	HEL_AA5992AA_AS	First reported in this study	H. pylori	HEL_AA5992AA_AS	PRJNA1034283		SAMN39950226
Tuvac16	HEL_AA7336AA_AS	First reported in this study	H. pylori	HEL_AA7336AA_AS	PRJNA1034283		SAMN39950227
Ulchi51	HEL_AA7301AA_AS	First reported in this study	H. pylori	HEL_AA7301AA_AS	PRJNA1034283		SAMN39950228
Ulchi52	HEL_AA7302AA_AS	First reported in this study	H. pylori	HEL_AA7302AA_AS	PRJNA1034283		SAMN39950229
UZ37	HEL_AA7271AA_AS	First reported in this study	H. pylori	HEL_AA7271AA_AS	PRJNA1034283		SAMN39950230
UZ47	HEL_AA7318AA_AS	First reported in this study	H. pylori	HEL_AA7318AA_AS	PRJNA1034283		SAMN39950231
UZ66A	HEL_AA7381AA_AS	First reported in this study	H. pylori	HEL_AA7381AA_AS	PRJNA1034283		SAMN39950232
UZ71B	HEL_AA7240AA_AS	First reported in this study	H. pylori	HEL_AA7240AA_AS	PRJNA1034283		SAMN39950233
UZ73A	HEL_AA7223AA_AS	First reported in this study	H. pylori	HEL_AA7223AA_AS	PRJNA1034283		SAMN39950234
UZ74A	HEL_AA7285AA_AS	First reported in this study	H. pylori	HEL_AA7285AA_AS	PRJNA1034283		SAMN39950235
UZ79B	HEL_AA7298AA_AS	First reported in this study	H. pylori	HEL_AA7298AA_AS	PRJNA1034283		SAMN39950236
UZ81A	HEL_AA7300AA_AS	First reported in this study	H. pylori	HEL_AA7300AA_AS	PRJNA1034283		SAMN39950237
V185	HEL_AA5936AA_AS	First reported in this study	H. pylori	HEL_AA5936AA_AS	PRJNA1034283		SAMN39950238
VZ435	HEL_AA5973AA_AS	First reported in this study	H. pylori	HEL_AA5973AA_AS	PRJNA1034283		SAMN39950239
Kx-1090A	HEL_AA8690AA_AS	First reported in this study	H. pylori	HEL_AA8690AA_AS	PRJNA1073547		SAMN39832828
Kx-1099A	HEL_AA8708AA_AS	First reported in this study	H. pylori	HEL_AA8708AA_AS	PRJNA1073547		SAMN39832829
Kx-1102A	HEL_AA8657AA_AS	First reported in this study	H. pylori	HEL_AA8657AA_AS	PRJNA1073547		SAMN39832830
Kx-1108C	HEL_AA8691AA_AS	First reported in this study	H. pylori	HEL_AA8691AA_AS	PRJNA1073547		SAMN39832831
Kx-110A	HEL_AA8733AA_AS	First reported in this study	H. pylori	HEL_AA8733AA_AS	PRJNA1073547		SAMN39832832
Kx-1128A	HEL_AA8619AA_AS	First reported in this study	H. pylori	HEL_AA8619AA_AS	PRJNA1073547		SAMN39832833
Kx-112A	HEL_AA8694AA_AS	First reported in this study	H. pylori	HEL_AA8694AA_AS	PRJNA1073547		SAMN39832834
Kx-1135A	HEL_AA8621AA_AS	First reported in this study	H. pylori	HEL_AA8621AA_AS	PRJNA1073547		SAMN39832835
Kx-1138A	HEL_AA8703AA_AS	First reported in this study	H. pylori	HEL_AA8703AA_AS	PRJNA1073547		SAMN39832836
Kx-113A	HEL_AA8714AA_AS	First reported in this study	H. pylori	HEL_AA8714AA_AS	PRJNA1073547		SAMN39832837
Kx-1140A	HEL_AA8741AA_AS	First reported in this study	H. pylori	HEL_AA8741AA_AS	PRJNA1073547		SAMN39832838
Kx-1164A	HEL_AA8716AA_AS	First reported in this study	H. pylori	HEL_AA8716AA_AS	PRJNA1073547		SAMN39832839
Kx-1166C	HEL_AA8732AA_AS	First reported in this study	H. pylori	HEL_AA8732AA_AS	PRJNA1073547		SAMN39832840
Kx-116A	HEL_AA8624AA_AS	First reported in this study	H. pylori	HEL_AA8624AA_AS	PRJNA1073547		SAMN39832841
Kx-1172C	HEL_AA8629AA_AS	First reported in this study	H. pylori	HEL_AA8629AA_AS	PRJNA1073547		SAMN39832842
Kx-1196C	HEL_AA8745AA_AS	First reported in this study	H. pylori	HEL_AA8745AA_AS	PRJNA1073547		SAMN39832843
Kx-1200A	HEL_AA8731AA_AS	First reported in this study	H. pylori	HEL_AA8731AA_AS	PRJNA1073547		SAMN39832844
Kx-1208A	HEL_AA8724AA_AS	First reported in this study	H. pylori	HEL_AA8724AA_AS	PRJNA1073547		SAMN39832845
Kx-1222A	HEL_AA8617AA_AS	First reported in this study	H. pylori	HEL_AA8617AA_AS	PRJNA1073547		SAMN39832846
Kx-1225A	HEL_AA8635AA_AS	First reported in this study	H. pylori	HEL_AA8635AA_AS	PRJNA1073547		SAMN39832847
Kx-1227A	HEL_AA8740AA_AS	First reported in this study	H. pylori	HEL_AA8740AA_AS	PRJNA1073547		SAMN39832848
Kx-1234A	HEL_AA8689AA_AS	First reported in this study	H. pylori	HEL_AA8689AA_AS	PRJNA1073547		SAMN39832849
Kx-1237C	HEL_AA8744AA_AS	First reported in this study	H. pylori	HEL_AA8744AA_AS	PRJNA1073547		SAMN39832850
Kx-1255A	HEL_AA8644AA_AS	First reported in this study	H. pylori	HEL_AA8644AA_AS	PRJNA1073547		SAMN39832851
Kx-1259A	HEL_AA8715AA_AS	First reported in this study	H. pylori	HEL_AA8715AA_AS	PRJNA1073547		SAMN39832852
Kx-1266A	HEL_AA8742AA_AS	First reported in this study	H. pylori	HEL_AA8742AA_AS	PRJNA1073547		SAMN39832853
Kx-1270A	HEL_AA8670AA_AS	First reported in this study	H. pylori	HEL_AA8670AA_AS	PRJNA1073547		SAMN39832854
Kx-1271A	HEL_AA8623AA_AS	First reported in this study	H. pylori	HEL_AA8623AA_AS	PRJNA1073547		SAMN39832855
Kx-1273A	HEL_AA8656AA_AS	First reported in this study	H. pylori	HEL_AA8656AA_AS	PRJNA1073547		SAMN39832856
Kx-1277A	HEL_AA8728AA_AS	First reported in this study	H. pylori	HEL_AA8728AA_AS	PRJNA1073547		SAMN39832857
Kx-1282A	HEL_AA8671AA_AS	First reported in this study	H. pylori	HEL_AA8671AA_AS	PRJNA1073547		SAMN39832858
Kx-1288A	HEL_AA8645AA_AS	First reported in this study	H. pylori	HEL_AA8645AA_AS	PRJNA1073547		SAMN39832859
Kx-1294C	HEL_AA8628AA_AS	First reported in this study	H. pylori	HEL_AA8628AA_AS	PRJNA1073547		SAMN39832860
Kx-1299A	HEL_AA8688AA_AS	First reported in this study	H. pylori	HEL_AA8688AA_AS	PRJNA1073547		SAMN39832861
Kx-1324A	HEL_AA8642AA_AS	First reported in this study	H. pylori	HEL_AA8642AA_AS	PRJNA1073547		SAMN39832862
Kx-1333A	HEL_AA8658AA_AS	First reported in this study	H. pylori	HEL_AA8658AA_AS	PRJNA1073547		SAMN39832863
Kx-1335A	HEL_AA8712AA_AS	First reported in this study	H. pylori	HEL_AA8712AA_AS	PRJNA1073547		SAMN39832864
Kx-1338A	HEL_AA8696AA_AS	First reported in this study	H. pylori	HEL_AA8696AA_AS	PRJNA1073547		SAMN39832865
Kx-1343A	HEL_AA8634AA_AS	First reported in this study	H. pylori	HEL_AA8634AA_AS	PRJNA1073547		SAMN39832866
Kx-134A	HEL_AA8734AA_AS	First reported in this study	H. pylori	HEL_AA8734AA_AS	PRJNA1073547		SAMN39832867
Kx-1352A	HEL_AA8622AA_AS	First reported in this study	H. pylori	HEL_AA8622AA_AS	PRJNA1073547		SAMN39832868
Kx-135A	HEL_AA8746AA_AS	First reported in this study	H. pylori	HEL_AA8746AA_AS	PRJNA1073547		SAMN39832869
Kx-1363A	HEL_AA8638AA_AS	First reported in this study	H. pylori	HEL_AA8638AA_AS	PRJNA1073547		SAMN39832870
Kx-1364A	HEL_AA8723AA_AS	First reported in this study	H. pylori	HEL_AA8723AA_AS	PRJNA1073547		SAMN39832871
Kx-145A	HEL_AA8736AA_AS	First reported in this study	H. pylori	HEL_AA8736AA_AS	PRJNA1073547		SAMN39832872
Kx-152A	HEL_AA8747AA_AS	First reported in this study	H. pylori	HEL_AA8747AA_AS	PRJNA1073547		SAMN39832873
Kx-156A	HEL_AA8681AA_AS	First reported in this study	H. pylori	HEL_AA8681AA_AS	PRJNA1073547		SAMN39832874
Kx-158A	HEL_AA8699AA_AS	First reported in this study	H. pylori	HEL_AA8699AA_AS	PRJNA1073547		SAMN39832875
Kx-171A	HEL_AA8727AA_AS	First reported in this study	H. pylori	HEL_AA8727AA_AS	PRJNA1073547		SAMN39832876
Kx-178A	HEL_AA8722AA_AS	First reported in this study	H. pylori	HEL_AA8722AA_AS	PRJNA1073547		SAMN39832877
Kx-180C	HEL_AA8618AA_AS	First reported in this study	H. pylori	HEL_AA8618AA_AS	PRJNA1073547		SAMN39832878
Kx-184A	HEL_BA0204AA_AS	First reported in this study	H. pylori	HEL_BA0204AA_AS	PRJNA1073547		SAMN39832879
Kx-187A	HEL_AA8641AA_AS	First reported in this study	H. pylori	HEL_AA8641AA_AS	PRJNA1073547		SAMN39832880
Kx-193A	HEL_AA8705AA_AS	First reported in this study	H. pylori	HEL_AA8705AA_AS	PRJNA1073547		SAMN39832881
Kx-201A	HEL_AA8706AA_AS	First reported in this study	H. pylori	HEL_AA8706AA_AS	PRJNA1073547		SAMN39832882
Kx-203A	HEL_AA8683AA_AS	First reported in this study	H. pylori	HEL_AA8683AA_AS	PRJNA1073547		SAMN39832883
Kx-208A	HEL_AA8665AA_AS	First reported in this study	H. pylori	HEL_AA8665AA_AS	PRJNA1073547		SAMN39832884
Kx-210A	HEL_AA8743AA_AS	First reported in this study	H. pylori	HEL_AA8743AA_AS	PRJNA1073547		SAMN39832885
Kx-213A	HEL_AA8729AA_AS	First reported in this study	H. pylori	HEL_AA8729AA_AS	PRJNA1073547		SAMN39832886
Kx-214C	HEL_AA8639AA_AS	First reported in this study	H. pylori	HEL_AA8639AA_AS	PRJNA1073547		SAMN39832887
Kx-220A	HEL_AA8739AA_AS	First reported in this study	H. pylori	HEL_AA8739AA_AS	PRJNA1073547		SAMN39832888
Kx-224A	HEL_AA8674AA_AS	First reported in this study	H. pylori	HEL_AA8674AA_AS	PRJNA1073547		SAMN39832889
Kx-226A	HEL_AA8707AA_AS	First reported in this study	H. pylori	HEL_AA8707AA_AS	PRJNA1073547		SAMN39832890
Kx-241A	HEL_AA8709AA_AS	First reported in this study	H. pylori	HEL_AA8709AA_AS	PRJNA1073547		SAMN39832891
Kx-245A	HEL_AA8682AA_AS	First reported in this study	H. pylori	HEL_AA8682AA_AS	PRJNA1073547		SAMN39832892
Kx-250A	HEL_AA8660AA_AS	First reported in this study	H. pylori	HEL_AA8660AA_AS	PRJNA1073547		SAMN39832893
Kx-257A	HEL_AA8652AA_AS	First reported in this study	H. pylori	HEL_AA8652AA_AS	PRJNA1073547		SAMN39832894
Kx-364A	HEL_AA8750AA_AS	First reported in this study	H. pylori	HEL_AA8750AA_AS	PRJNA1073547		SAMN39832895
Kx-366C	HEL_AA8614AA_AS	First reported in this study	H. pylori	HEL_AA8614AA_AS	PRJNA1073547		SAMN39832896
Kx-430A	HEL_AA8664AA_AS	First reported in this study	H. pylori	HEL_AA8664AA_AS	PRJNA1073547		SAMN39832897
Kx-431A	HEL_AA8654AA_AS	First reported in this study	H. pylori	HEL_AA8654AA_AS	PRJNA1073547		SAMN39832898
Kx-443A	HEL_AA8695AA_AS	First reported in this study	H. pylori	HEL_AA8695AA_AS	PRJNA1073547		SAMN39832899
Kx-448A	HEL_AA8713AA_AS	First reported in this study	H. pylori	HEL_AA8713AA_AS	PRJNA1073547		SAMN39832900
Kx-450A	HEL_AA8749AA_AS	First reported in this study	H. pylori	HEL_AA8749AA_AS	PRJNA1073547		SAMN39832901
Kx-484A	HEL_AA8648AA_AS	First reported in this study	H. pylori	HEL_AA8648AA_AS	PRJNA1073547		SAMN39832902
Kx-500A	HEL_AA8647AA_AS	First reported in this study	H. pylori	HEL_AA8647AA_AS	PRJNA1073547		SAMN39832903
Kx-520A	HEL_AA8693AA_AS	First reported in this study	H. pylori	HEL_AA8693AA_AS	PRJNA1073547		SAMN39832904
Kx-522A	HEL_AA8659AA_AS	First reported in this study	H. pylori	HEL_AA8659AA_AS	PRJNA1073547		SAMN39832905
Kx-524A	HEL_AA8630AA_AS	First reported in this study	H. pylori	HEL_AA8630AA_AS	PRJNA1073547		SAMN39832906
Kx-531A	HEL_AA8730AA_AS	First reported in this study	H. pylori	HEL_AA8730AA_AS	PRJNA1073547		SAMN39832907
Kx-541A	HEL_AA8669AA_AS	First reported in this study	H. pylori	HEL_AA8669AA_AS	PRJNA1073547		SAMN39832908
Kx-553C	HEL_AA8721AA_AS	First reported in this study	H. pylori	HEL_AA8721AA_AS	PRJNA1073547		SAMN39832909
Kx-572C	HEL_AA8684AA_AS	First reported in this study	H. pylori	HEL_AA8684AA_AS	PRJNA1073547		SAMN39832910
Kx-573A	HEL_AA8701AA_AS	First reported in this study	H. pylori	HEL_AA8701AA_AS	PRJNA1073547		SAMN39832911
Kx-574A	HEL_AA8725AA_AS	First reported in this study	H. pylori	HEL_AA8725AA_AS	PRJNA1073547		SAMN39832912
Kx-575A	HEL_AA8737AA_AS	First reported in this study	H. pylori	HEL_AA8737AA_AS	PRJNA1073547		SAMN39832913
Kx-597A	HEL_AA8738AA_AS	First reported in this study	H. pylori	HEL_AA8738AA_AS	PRJNA1073547		SAMN39832914
Kx-610C	HEL_AA8627AA_AS	First reported in this study	H. pylori	HEL_AA8627AA_AS	PRJNA1073547		SAMN39832915
Kx-96A	HEL_AA8720AA_AS	First reported in this study	H. pylori	HEL_AA8720AA_AS	PRJNA1073547		SAMN39832916
IL-3153	HEL_BA0156AA_AS	First reported in this study	H. pylori	HEL_BA0156AA_AS	PRJNA479414		SAMN39832395
IL-3179	HEL_AA6860AA_AS	First reported in this study	H. pylori	HEL_AA6860AA_AS	PRJNA479414		SAMN39832396
IL-3189	HEL_AA6818AA_AS	First reported in this study	H. pylori	HEL_AA6818AA_AS	PRJNA479414		SAMN39832397
IL-3220	HEL_AA6594AA_AS	First reported in this study	H. pylori	HEL_AA6594AA_AS	PRJNA479414		SAMN39832398
IL-3233	HEL_AA6695AA_AS	First reported in this study	H. pylori	HEL_AA6695AA_AS	PRJNA479414		SAMN39832399
IL-3235	HEL_AA6694AA_AS	First reported in this study	H. pylori	HEL_AA6694AA_AS	PRJNA479414		SAMN39832400
IL-3238	HEL_AA6698AA_AS	First reported in this study	H. pylori	HEL_AA6698AA_AS	PRJNA479414		SAMN39832401
IL-3239	HEL_AA6699AA_AS	First reported in this study	H. pylori	HEL_AA6699AA_AS	PRJNA479414		SAMN39832402
IL-3244	HEL_AA6772AA_AS	First reported in this study	H. pylori	HEL_AA6772AA_AS	PRJNA479414		SAMN39832403
IL-3264	HEL_AA6885AA_AS	First reported in this study	H. pylori	HEL_AA6885AA_AS	PRJNA479414		SAMN39832404
IL-3267	HEL_AA6538AA_AS	First reported in this study	H. pylori	HEL_AA6538AA_AS	PRJNA479414		SAMN39832405
IL-3276	HEL_AA6697AA_AS	First reported in this study	H. pylori	HEL_AA6697AA_AS	PRJNA479414		SAMN39832406
IL-3306	HEL_AA6584AA_AS	First reported in this study	H. pylori	HEL_AA6584AA_AS	PRJNA479414		SAMN39832407
IL-3320	HEL_AA8653AA_AS	First reported in this study	H. pylori	HEL_AA8653AA_AS	PRJNA479414		SAMN39832408
Pt-8237	HEL_AA6529AA_AS	First reported in this study	H. pylori	HEL_AA6529AA_AS	PRJNA479414		SAMN39832409
PT-93-00	HEL_AA6798AA_AS	First reported in this study	H. pylori	HEL_AA6798AA_AS	PRJNA479414		SAMN39832410
TH-79	HEL_AA6614AA_AS	First reported in this study	H. pylori	HEL_AA6614AA_AS	PRJNA479414		SAMN39832411
TH-92	HEL_AA6504AA_AS	First reported in this study	H. pylori	HEL_AA6504AA_AS	PRJNA479414		SAMN39832412
TW-223	HEL_AA6598AA_AS	First reported in this study	H. pylori	HEL_AA6598AA_AS	PRJNA479414		SAMN39832413
TW-235	HEL_AA6567AA_AS	First reported in this study	H. pylori	HEL_AA6567AA_AS	PRJNA479414		SAMN39832414
TW-265	HEL_AA6795AA_AS	First reported in this study	H. pylori	HEL_AA6795AA_AS	PRJNA479414		SAMN39832415
VN-HCM135	HEL_AA6516AA_AS	First reported in this study	H. pylori	HEL_AA6516AA_AS	PRJNA479414		SAMN39832416
VN-HCM149	HEL_AA6526AA_AS	First reported in this study	H. pylori	HEL_AA6526AA_AS	PRJNA479414		SAMN39832417
Arg-110	HEL_AA6610AA_AS	First reported in this study	H. pylori	HEL_AA6610AA_AS	PRJNA479414		SAMN39832418
Arg-38	HEL_AA6719AA_AS	First reported in this study	H. pylori	HEL_AA6719AA_AS	PRJNA479414		SAMN39832419
CR-15	HEL_AA6648AA_AS	First reported in this study	H. pylori	HEL_AA6648AA_AS	PRJNA479414		SAMN39832420
CR-16	HEL_AA6665AA_AS	First reported in this study	H. pylori	HEL_AA6665AA_AS	PRJNA479414		SAMN39832421
CR-9	HEL_AA6600AA_AS	First reported in this study	H. pylori	HEL_AA6600AA_AS	PRJNA479414		SAMN39832422
IRAN1KH	IRAN1KH	First reported in this study	H. pylori		PRJNA479414		SAMN39832423
IRAN5KH	IRAN5KH	First reported in this study	H. pylori		PRJNA479414		SAMN39832424
IRAN65-B	IRAN65-B	First reported in this study	H. pylori		PRJNA479414		SAMN39832425
IRANL114-91	IRANL114-91	First reported in this study	H. pylori		PRJNA479414		SAMN39832426
IRANL118-91	IRANL118-91	First reported in this study	H. pylori		PRJNA479414		SAMN39832427
IRANL18	IRANL18	First reported in this study	H. pylori		PRJNA479414		SAMN39832428
IRANL59-11	IRANL59-11	First reported in this study	H. pylori		PRJNA479414		SAMN39832429
IRANL60-11	IRANL60-11	First reported in this study	H. pylori		PRJNA479414		SAMN39832430
IRANL63-11	IRANL63-11	First reported in this study	H. pylori		PRJNA479414		SAMN39832431
IRANL63-31	IRANL63-31	First reported in this study	H. pylori		PRJNA479414		SAMN39832432
IRANL65-31	IRANL65-31	First reported in this study	H. pylori		PRJNA479414		SAMN39832433
IRANL66-31	IRANL66-31	First reported in this study	H. pylori		PRJNA479414		SAMN39832434
IRANL72-31	IRANL72-31	First reported in this study	H. pylori		PRJNA479414		SAMN39832435
IRANL80	IRANL80	First reported in this study	H. pylori		PRJNA479414		SAMN39832436
IRANL81	IRANL81	First reported in this study	H. pylori		PRJNA479414		SAMN39832437
ES-27	HEL_AA6554AA_AS	First reported in this study	H. pylori	HEL_AA6554AA_AS	PRJNA601302		SAMN39832438
Arg-29UC1	HEL_AA6801AA_AS	First reported in this study	H. pylori	HEL_AA6801AA_AS	PRJNA601302		SAMN39832439
Bra-LPB36	HEL_AA6776AA_AS	First reported in this study	H. pylori	HEL_AA6776AA_AS	PRJNA601302		SAMN39832440
Bra-LPB39	HEL_BA0144AA_AS	First reported in this study	H. pylori	HEL_BA0144AA_AS	PRJNA601302		SAMN39832441
HE-NC23-2b	HEL_AA6506AA_AS	First reported in this study	H. pylori	HEL_AA6506AA_AS	PRJNA1136026		SAMN42501086
HE-NC14-2	HEL_AA6743AA_AS	First reported in this study	H. pylori	HEL_AA6743AA_AS	PRJNA1136026		SAMN42501078
HE-NC12-3	HEL_AA6797AA_AS	First reported in this study	H. pylori	HEL_AA6797AA_AS	PRJNA1136026		SAMN42501075
HE-NC-38-2	HEL_AA6829AA_AS	First reported in this study	H. pylori	HEL_AA6829AA_AS	PRJNA1136026		SAMN42501072
HE-C14	HEL_AA8692AA_AS	First reported in this study	H. pylori	HEL_AA8692AA_AS	PRJNA1136026		SAMN42501055
HE-NC52-1	HEL_AA8726AA_AS	First reported in this study	H. pylori	HEL_AA8726AA_AS	PRJNA1136026		SAMN42501102
AH105	AH105	First reported in this study	H. pylori		PRJDB17566		SAMD00751787
AH113	AH113	First reported in this study	H. pylori		PRJDB17566		SAMD00751788
AH119	AH119	First reported in this study	H. pylori		PRJDB17566		SAMD00751789
AH126	AH126	First reported in this study	H. pylori		PRJDB17566		SAMD00751790
AH128	AH128	First reported in this study	H. pylori		PRJDB17566		SAMD00751791
AH130	AH130	First reported in this study	H. pylori		PRJDB17566		SAMD00751792
AH168	AH168	First reported in this study	H. pylori		PRJDB17566		SAMD00751793
AH178	AH178	First reported in this study	H. pylori		PRJDB17566		SAMD00751794
AH185	AH185	First reported in this study	H. pylori		PRJDB17566		SAMD00751795
AH20	AH20	First reported in this study	H. pylori		PRJDB17566		SAMD00751796
AH201	AH201	First reported in this study	H. pylori		PRJDB17566		SAMD00751797
AH203	AH203	First reported in this study	H. pylori		PRJDB17566		SAMD00751798
AH205	AH205	First reported in this study	H. pylori		PRJDB17566		SAMD00751799
AH207	AH207	First reported in this study	H. pylori		PRJDB17566		SAMD00751800
AH209	AH209	First reported in this study	H. pylori		PRJDB17566		SAMD00751801
AH212	AH212	First reported in this study	H. pylori		PRJDB17566		SAMD00751802
AH221	AH221	First reported in this study	H. pylori		PRJDB17566		SAMD00751803
AH223	AH223	First reported in this study	H. pylori		PRJDB17566		SAMD00751804
AH226	AH226	First reported in this study	H. pylori		PRJDB17566		SAMD00751805
AH231	AH231	First reported in this study	H. pylori		PRJDB17566		SAMD00751806
AH238	AH238	First reported in this study	H. pylori		PRJDB17566		SAMD00751807
AH246	AH246	First reported in this study	H. pylori		PRJDB17566		SAMD00751808
AH249	AH249	First reported in this study	H. pylori		PRJDB17566		SAMD00751809
AH251	AH251	First reported in this study	H. pylori		PRJDB17566		SAMD00751810
AH254	AH254	First reported in this study	H. pylori		PRJDB17566		SAMD00751811
AH259	AH259	First reported in this study	H. pylori		PRJDB17566		SAMD00751812
AH269	AH269	First reported in this study	H. pylori		PRJDB17566		SAMD00751813
AH271	AH271	First reported in this study	H. pylori		PRJDB17566		SAMD00751814
AH275	AH275	First reported in this study	H. pylori		PRJDB17566		SAMD00751815
AH277	AH277	First reported in this study	H. pylori		PRJDB17566		SAMD00751816
AH280	AH280	First reported in this study	H. pylori		PRJDB17566		SAMD00751817
AH283	AH283	First reported in this study	H. pylori		PRJDB17566		SAMD00751818
AH315	AH315	First reported in this study	H. pylori		PRJDB17566		SAMD00751819
AH323	AH323	First reported in this study	H. pylori		PRJDB17566		SAMD00751820
AH328	AH328	First reported in this study	H. pylori		PRJDB17566		SAMD00751821
AH343	AH343	First reported in this study	H. pylori		PRJDB17566		SAMD00751822
AH359	AH359	First reported in this study	H. pylori		PRJDB17566		SAMD00751823
AH362	AH362	First reported in this study	H. pylori		PRJDB17566		SAMD00751824
AH369	AH369	First reported in this study	H. pylori		PRJDB17566		SAMD00751825
AH383	AH383	First reported in this study	H. pylori		PRJDB17566		SAMD00751826
AH396	AH396	First reported in this study	H. pylori		PRJDB17566		SAMD00751827
AH398	AH398	First reported in this study	H. pylori		PRJDB17566		SAMD00751828
AH402	AH402	First reported in this study	H. pylori		PRJDB17566		SAMD00751829
AH408	AH408	First reported in this study	H. pylori		PRJDB17566		SAMD00751830
AH412	AH412	First reported in this study	H. pylori		PRJDB17566		SAMD00751831
AH414	AH414	First reported in this study	H. pylori		PRJDB17566		SAMD00751832
AH416	AH416	First reported in this study	H. pylori		PRJDB17566		SAMD00751833
AH420	AH420	First reported in this study	H. pylori		PRJDB17566		SAMD00751834
AH439	AH439	First reported in this study	H. pylori		PRJDB17566		SAMD00751835
AH443	AH443	First reported in this study	H. pylori		PRJDB17566		SAMD00751836
AH445	AH445	First reported in this study	H. pylori		PRJDB17566		SAMD00751837
AH447	AH447	First reported in this study	H. pylori		PRJDB17566		SAMD00751838
AH451	AH451	First reported in this study	H. pylori		PRJDB17566		SAMD00751839
AH456	AH456	First reported in this study	H. pylori		PRJDB17566		SAMD00751840
AH534	AH534	First reported in this study	H. pylori		PRJDB17566		SAMD00751841
AH67	AH67	First reported in this study	H. pylori		PRJDB17566		SAMD00751842
AH70	AH70	First reported in this study	H. pylori		PRJDB17566		SAMD00751843
AH86	AH86	First reported in this study	H. pylori		PRJDB17566		SAMD00751844
BD0003	BD0003	First reported in this study	H. pylori		PRJDB17566		SAMD00751845
BD0010	BD0010	First reported in this study	H. pylori		PRJDB17566		SAMD00751846
BD0013	BD0013	First reported in this study	H. pylori		PRJDB17566		SAMD00751847
BD0014	BD0014	First reported in this study	H. pylori		PRJDB17566		SAMD00751848
BD0015	BD0015	First reported in this study	H. pylori		PRJDB17566		SAMD00751849
BD0016	BD0016	First reported in this study	H. pylori		PRJDB17566		SAMD00751850
BD0024	BD0024	First reported in this study	H. pylori		PRJDB17566		SAMD00751851
BD0027	BD0027	First reported in this study	H. pylori		PRJDB17566		SAMD00751852
BD0034	BD0034	First reported in this study	H. pylori		PRJDB17566		SAMD00751853
BD0036	BD0036	First reported in this study	H. pylori		PRJDB17566		SAMD00751854
BD0038	BD0038	First reported in this study	H. pylori		PRJDB17566		SAMD00751855
BD0042	BD0042	First reported in this study	H. pylori		PRJDB17566		SAMD00751856
BD0043	BD0043	First reported in this study	H. pylori		PRJDB17566		SAMD00751857
BD0045	BD0045	First reported in this study	H. pylori		PRJDB17566		SAMD00751858
BD0046	BD0046	First reported in this study	H. pylori		PRJDB17566		SAMD00751859
BD0047	BD0047	First reported in this study	H. pylori		PRJDB17566		SAMD00751860
BD0049	BD0049	First reported in this study	H. pylori		PRJDB17566		SAMD00751861
BD0052	BD0052	First reported in this study	H. pylori		PRJDB17566		SAMD00751862
BD0053	BD0053	First reported in this study	H. pylori		PRJDB17566		SAMD00751863
BD0054	BD0054	First reported in this study	H. pylori		PRJDB17566		SAMD00751864
BD0063	BD0063	First reported in this study	H. pylori		PRJDB17566		SAMD00751865
BD0065	BD0065	First reported in this study	H. pylori		PRJDB17566		SAMD00751866
BD0068	BD0068	First reported in this study	H. pylori		PRJDB17566		SAMD00751867
BD0069	BD0069	First reported in this study	H. pylori		PRJDB17566		SAMD00751868
BD0070	BD0070	First reported in this study	H. pylori		PRJDB17566		SAMD00751869
BD0072	BD0072	First reported in this study	H. pylori		PRJDB17566		SAMD00751870
BD0073	BD0073	First reported in this study	H. pylori		PRJDB17566		SAMD00751871
BD0076	BD0076	First reported in this study	H. pylori		PRJDB17566		SAMD00751872
BD0077	BD0077	First reported in this study	H. pylori		PRJDB17566		SAMD00751873
BD0078	BD0078	First reported in this study	H. pylori		PRJDB17566		SAMD00751874
BD0080	BD0080	First reported in this study	H. pylori		PRJDB17566		SAMD00751875
BD0081	BD0081	First reported in this study	H. pylori		PRJDB17566		SAMD00751876
BD0082	BD0082	First reported in this study	H. pylori		PRJDB17566		SAMD00751877
BD0084	BD0084	First reported in this study	H. pylori		PRJDB17566		SAMD00751878
BD0086	BD0086	First reported in this study	H. pylori		PRJDB17566		SAMD00751879
BD0090	BD0090	First reported in this study	H. pylori		PRJDB17566		SAMD00751880
BD0091	BD0091	First reported in this study	H. pylori		PRJDB17566		SAMD00751881
BD0094	BD0094	First reported in this study	H. pylori		PRJDB17566		SAMD00751882
BD0095	BD0095	First reported in this study	H. pylori		PRJDB17566		SAMD00751883
BD0096	BD0096	First reported in this study	H. pylori		PRJDB17566		SAMD00751884
BD0097	BD0097	First reported in this study	H. pylori		PRJDB17566		SAMD00751885
BD0101	BD0101	First reported in this study	H. pylori		PRJDB17566		SAMD00751886
BD0103	BD0103	First reported in this study	H. pylori		PRJDB17566		SAMD00751887
BD0104	BD0104	First reported in this study	H. pylori		PRJDB17566		SAMD00751888
BD0107	BD0107	First reported in this study	H. pylori		PRJDB17566		SAMD00751889
BD0109	BD0109	First reported in this study	H. pylori		PRJDB17566		SAMD00751890
BD0110	BD0110	First reported in this study	H. pylori		PRJDB17566		SAMD00751891
BD0111	BD0111	First reported in this study	H. pylori		PRJDB17566		SAMD00751892
BD0112	BD0112	First reported in this study	H. pylori		PRJDB17566		SAMD00751893
BD0114	BD0114	First reported in this study	H. pylori		PRJDB17566		SAMD00751894
BD0115	BD0115	First reported in this study	H. pylori		PRJDB17566		SAMD00751895
BD0119	BD0119	First reported in this study	H. pylori		PRJDB17566		SAMD00751896
BD0120	BD0120	First reported in this study	H. pylori		PRJDB17566		SAMD00751897
BD0127	BD0127	First reported in this study	H. pylori		PRJDB17566		SAMD00751898
BD0130	BD0130	First reported in this study	H. pylori		PRJDB17566		SAMD00751899
BD0133	BD0133	First reported in this study	H. pylori		PRJDB17566		SAMD00751900
BD0134	BD0134	First reported in this study	H. pylori		PRJDB17566		SAMD00751901
BD0135	BD0135	First reported in this study	H. pylori		PRJDB17566		SAMD00751902
BD0136	BD0136	First reported in this study	H. pylori		PRJDB17566		SAMD00751903
BD0137	BD0137	First reported in this study	H. pylori		PRJDB17566		SAMD00751904
BD0138	BD0138	First reported in this study	H. pylori		PRJDB17566		SAMD00751905
BD0139	BD0139	First reported in this study	H. pylori		PRJDB17566		SAMD00751906
BD0140	BD0140	First reported in this study	H. pylori		PRJDB17566		SAMD00751907
BD0141	BD0141	First reported in this study	H. pylori		PRJDB17566		SAMD00751908
BD0142	BD0142	First reported in this study	H. pylori		PRJDB17566		SAMD00751909
BD0143	BD0143	First reported in this study	H. pylori		PRJDB17566		SAMD00751910
BD0144	BD0144	First reported in this study	H. pylori		PRJDB17566		SAMD00751911
BHB_10-3	BHB_10-3	First reported in this study	H. pylori		PRJDB17566		SAMD00751912
BHB_13-3	BHB_13-3	First reported in this study	H. pylori		PRJDB17566		SAMD00751913
BHB_14-3	BHB_14-3	First reported in this study	H. pylori		PRJDB17566		SAMD00751914
BHB_15-3	BHB_15-3	First reported in this study	H. pylori		PRJDB17566		SAMD00751915
BHB_16-3	BHB_16-3	First reported in this study	H. pylori		PRJDB17566		SAMD00751916
BHB_17-3	BHB_17-3	First reported in this study	H. pylori		PRJDB17566		SAMD00751917
BHB_18-3	BHB_18-3	First reported in this study	H. pylori		PRJDB17566		SAMD00751918
BHB_2-3	BHB_2-3	First reported in this study	H. pylori		PRJDB17566		SAMD00751919
BHB_21-3	BHB_21-3	First reported in this study	H. pylori		PRJDB17566		SAMD00751920
BHB_23-3	BHB_23-3	First reported in this study	H. pylori		PRJDB17566		SAMD00751921
BHB_25-3	BHB_25-3	First reported in this study	H. pylori		PRJDB17566		SAMD00751922
BHB_28-3	BHB_28-3	First reported in this study	H. pylori		PRJDB17566		SAMD00751923
BHB_29-3	BHB_29-3	First reported in this study	H. pylori		PRJDB17566		SAMD00751924
BHB_3-3	BHB_3-3	First reported in this study	H. pylori		PRJDB17566		SAMD00751925
BHB_32-3	BHB_32-3	First reported in this study	H. pylori		PRJDB17566		SAMD00751926
BHB_33-3	BHB_33-3	First reported in this study	H. pylori		PRJDB17566		SAMD00751927
BHB_37-3	BHB_37-3	First reported in this study	H. pylori		PRJDB17566		SAMD00751928
BHB_38-3	BHB_38-3	First reported in this study	H. pylori		PRJDB17566		SAMD00751929
BHB_4-3	BHB_4-3	First reported in this study	H. pylori		PRJDB17566		SAMD00751930
BHB_45-3	BHB_45-3	First reported in this study	H. pylori		PRJDB17566		SAMD00751931
BHB_46-3	BHB_46-3	First reported in this study	H. pylori		PRJDB17566		SAMD00751932
BHB_47-3	BHB_47-3	First reported in this study	H. pylori		PRJDB17566		SAMD00751933
BHB_49-3	BHB_49-3	First reported in this study	H. pylori		PRJDB17566		SAMD00751934
BHB_5-3	BHB_5-3	First reported in this study	H. pylori		PRJDB17566		SAMD00751935
BHB_51-3	BHB_51-3	First reported in this study	H. pylori		PRJDB17566		SAMD00751936
BHB_8-3	BHB_8-3	First reported in this study	H. pylori		PRJDB17566		SAMD00751937
Bhutan_199-4	Bhutan_199-4	First reported in this study	H. pylori		PRJDB17566		SAMD00751938
Bhutan_227-4	Bhutan_227-4	First reported in this study	H. pylori		PRJDB17566		SAMD00751939
Bhutan_239-4	Bhutan_239-4	First reported in this study	H. pylori		PRJDB17566		SAMD00751940
Bhutan_27-4	Bhutan_27-4	First reported in this study	H. pylori		PRJDB17566		SAMD00751941
Bhutan_343-4	Bhutan_343-4	First reported in this study	H. pylori		PRJDB17566		SAMD00751942
Bhutan_357-4	Bhutan_357-4	First reported in this study	H. pylori		PRJDB17566		SAMD00751943
Bhutan_358-4	Bhutan_358-4	First reported in this study	H. pylori		PRJDB17566		SAMD00751944
Bhutan_61-4	Bhutan_61-4	First reported in this study	H. pylori		PRJDB17566		SAMD00751945
BON254	BON254	First reported in this study	H. pylori		PRJDB17566		SAMD00751946
BT0002	BT0002	First reported in this study	H. pylori		PRJDB17566		SAMD00751947
BT004	BT004	First reported in this study	H. pylori		PRJDB17566		SAMD00751948
BT0082	BT0082	First reported in this study	H. pylori		PRJDB17566		SAMD00751949
BT011	BT011	First reported in this study	H. pylori		PRJDB17566		SAMD00751950
BT013	BT013	First reported in this study	H. pylori		PRJDB17566		SAMD00751951
BT014	BT014	First reported in this study	H. pylori		PRJDB17566		SAMD00751952
BT0142	BT0142	First reported in this study	H. pylori		PRJDB17566		SAMD00751953
BT0144	BT0144	First reported in this study	H. pylori		PRJDB17566		SAMD00751954
BT015	BT015	First reported in this study	H. pylori		PRJDB17566		SAMD00751955
BT0154	BT0154	First reported in this study	H. pylori		PRJDB17566		SAMD00751956
BT016	BT016	First reported in this study	H. pylori		PRJDB17566		SAMD00751957
BT0162	BT0162	First reported in this study	H. pylori		PRJDB17566		SAMD00751958
BT018	BT018	First reported in this study	H. pylori		PRJDB17566		SAMD00751959
BT0181	BT0181	First reported in this study	H. pylori		PRJDB17566		SAMD00751960
BT0202	BT0202	First reported in this study	H. pylori		PRJDB17566		SAMD00751961
BT0205	BT0205	First reported in this study	H. pylori		PRJDB17566		SAMD00751962
BT0214	BT0214	First reported in this study	H. pylori		PRJDB17566		SAMD00751963
BT0224	BT0224	First reported in this study	H. pylori		PRJDB17566		SAMD00751964
BT0238	BT0238	First reported in this study	H. pylori		PRJDB17566		SAMD00751965
BT0247	BT0247	First reported in this study	H. pylori		PRJDB17566		SAMD00751966
BT025	BT025	First reported in this study	H. pylori		PRJDB17566		SAMD00751967
BT0258	BT0258	First reported in this study	H. pylori		PRJDB17566		SAMD00751968
BT026	BT026	First reported in this study	H. pylori		PRJDB17566		SAMD00751969
BT0262	BT0262	First reported in this study	H. pylori		PRJDB17566		SAMD00751970
BT0263	BT0263	First reported in this study	H. pylori		PRJDB17566		SAMD00751971
BT0282	BT0282	First reported in this study	H. pylori		PRJDB17566		SAMD00751972
BT030	BT030	First reported in this study	H. pylori		PRJDB17566		SAMD00751973
BT0302	BT0302	First reported in this study	H. pylori		PRJDB17566		SAMD00751974
BT0303	BT0303	First reported in this study	H. pylori		PRJDB17566		SAMD00751975
BT031	BT031	First reported in this study	H. pylori		PRJDB17566		SAMD00751976
BT032	BT032	First reported in this study	H. pylori		PRJDB17566		SAMD00751977
BT0326	BT0326	First reported in this study	H. pylori		PRJDB17566		SAMD00751978
BT036	BT036	First reported in this study	H. pylori		PRJDB17566		SAMD00751979
BT0363	BT0363	First reported in this study	H. pylori		PRJDB17566		SAMD00751980
BT038	BT038	First reported in this study	H. pylori		PRJDB17566		SAMD00751981
BT0383	BT0383	First reported in this study	H. pylori		PRJDB17566		SAMD00751982
BT039	BT039	First reported in this study	H. pylori		PRJDB17566		SAMD00751983
BT0391	BT0391	First reported in this study	H. pylori		PRJDB17566		SAMD00751984
BT056	BT056	First reported in this study	H. pylori		PRJDB17566		SAMD00751985
BT059	BT059	First reported in this study	H. pylori		PRJDB17566		SAMD00751986
BT060	BT060	First reported in this study	H. pylori		PRJDB17566		SAMD00751987
BT064	BT064	First reported in this study	H. pylori		PRJDB17566		SAMD00751988
BT069	BT069	First reported in this study	H. pylori		PRJDB17566		SAMD00751989
BT072	BT072	First reported in this study	H. pylori		PRJDB17566		SAMD00751990
BT074	BT074	First reported in this study	H. pylori		PRJDB17566		SAMD00751991
BT075	BT075	First reported in this study	H. pylori		PRJDB17566		SAMD00751992
BT076	BT076	First reported in this study	H. pylori		PRJDB17566		SAMD00751993
BT077	BT077	First reported in this study	H. pylori		PRJDB17566		SAMD00751994
BT079	BT079	First reported in this study	H. pylori		PRJDB17566		SAMD00751995
BT081	BT081	First reported in this study	H. pylori		PRJDB17566		SAMD00751996
BT085	BT085	First reported in this study	H. pylori		PRJDB17566		SAMD00751997
BT087	BT087	First reported in this study	H. pylori		PRJDB17566		SAMD00751998
BT088	BT088	First reported in this study	H. pylori		PRJDB17566		SAMD00751999
BT091	BT091	First reported in this study	H. pylori		PRJDB17566		SAMD00752000
BT093	BT093	First reported in this study	H. pylori		PRJDB17566		SAMD00752001
BT096	BT096	First reported in this study	H. pylori		PRJDB17566		SAMD00752002
BT101	BT101	First reported in this study	H. pylori		PRJDB17566		SAMD00752003
BT106	BT106	First reported in this study	H. pylori		PRJDB17566		SAMD00752004
BT107	BT107	First reported in this study	H. pylori		PRJDB17566		SAMD00752005
BT108	BT108	First reported in this study	H. pylori		PRJDB17566		SAMD00752006
BT110	BT110	First reported in this study	H. pylori		PRJDB17566		SAMD00752007
BT112	BT112	First reported in this study	H. pylori		PRJDB17566		SAMD00752008
BT115	BT115	First reported in this study	H. pylori		PRJDB17566		SAMD00752009
BT117	BT117	First reported in this study	H. pylori		PRJDB17566		SAMD00752010
BT120	BT120	First reported in this study	H. pylori		PRJDB17566		SAMD00752011
BT121	BT121	First reported in this study	H. pylori		PRJDB17566		SAMD00752012
BT123	BT123	First reported in this study	H. pylori		PRJDB17566		SAMD00752013
BT125	BT125	First reported in this study	H. pylori		PRJDB17566		SAMD00752014
BT131	BT131	First reported in this study	H. pylori		PRJDB17566		SAMD00752015
BT135	BT135	First reported in this study	H. pylori		PRJDB17566		SAMD00752016
BT138	BT138	First reported in this study	H. pylori		PRJDB17566		SAMD00752017
BT140	BT140	First reported in this study	H. pylori		PRJDB17566		SAMD00752018
BT143	BT143	First reported in this study	H. pylori		PRJDB17566		SAMD00752019
BT146	BT146	First reported in this study	H. pylori		PRJDB17566		SAMD00752020
BT148	BT148	First reported in this study	H. pylori		PRJDB17566		SAMD00752021
BT150	BT150	First reported in this study	H. pylori		PRJDB17566		SAMD00752022
BT151	BT151	First reported in this study	H. pylori		PRJDB17566		SAMD00752023
BT152	BT152	First reported in this study	H. pylori		PRJDB17566		SAMD00752024
BT153	BT153	First reported in this study	H. pylori		PRJDB17566		SAMD00752025
BT156	BT156	First reported in this study	H. pylori		PRJDB17566		SAMD00752026
BT157	BT157	First reported in this study	H. pylori		PRJDB17566		SAMD00752027
BT159	BT159	First reported in this study	H. pylori		PRJDB17566		SAMD00752028
BT164	BT164	First reported in this study	H. pylori		PRJDB17566		SAMD00752029
BT166	BT166	First reported in this study	H. pylori		PRJDB17566		SAMD00752030
BT170	BT170	First reported in this study	H. pylori		PRJDB17566		SAMD00752031
BT171	BT171	First reported in this study	H. pylori		PRJDB17566		SAMD00752032
BT174	BT174	First reported in this study	H. pylori		PRJDB17566		SAMD00752033
BT176	BT176	First reported in this study	H. pylori		PRJDB17566		SAMD00752034
BT187	BT187	First reported in this study	H. pylori		PRJDB17566		SAMD00752035
BT189	BT189	First reported in this study	H. pylori		PRJDB17566		SAMD00752036
BT192	BT192	First reported in this study	H. pylori		PRJDB17566		SAMD00752037
BT193	BT193	First reported in this study	H. pylori		PRJDB17566		SAMD00752038
BT203	BT203	First reported in this study	H. pylori		PRJDB17566		SAMD00752039
BT206	BT206	First reported in this study	H. pylori		PRJDB17566		SAMD00752040
BT209	BT209	First reported in this study	H. pylori		PRJDB17566		SAMD00752041
BT210	BT210	First reported in this study	H. pylori		PRJDB17566		SAMD00752042
BT211	BT211	First reported in this study	H. pylori		PRJDB17566		SAMD00752043
BT215	BT215	First reported in this study	H. pylori		PRJDB17566		SAMD00752044
BT220	BT220	First reported in this study	H. pylori		PRJDB17566		SAMD00752045
BT223	BT223	First reported in this study	H. pylori		PRJDB17566		SAMD00752046
BT226	BT226	First reported in this study	H. pylori		PRJDB17566		SAMD00752047
BT228	BT228	First reported in this study	H. pylori		PRJDB17566		SAMD00752048
BT230	BT230	First reported in this study	H. pylori		PRJDB17566		SAMD00752049
BT236	BT236	First reported in this study	H. pylori		PRJDB17566		SAMD00752050
BT240	BT240	First reported in this study	H. pylori		PRJDB17566		SAMD00752051
BT241	BT241	First reported in this study	H. pylori		PRJDB17566		SAMD00752052
BT249	BT249	First reported in this study	H. pylori		PRJDB17566		SAMD00752053
BT252	BT252	First reported in this study	H. pylori		PRJDB17566		SAMD00752054
BT259	BT259	First reported in this study	H. pylori		PRJDB17566		SAMD00752055
BT260	BT260	First reported in this study	H. pylori		PRJDB17566		SAMD00752056
BT265	BT265	First reported in this study	H. pylori		PRJDB17566		SAMD00752057
BT268	BT268	First reported in this study	H. pylori		PRJDB17566		SAMD00752058
BT271	BT271	First reported in this study	H. pylori		PRJDB17566		SAMD00752059
BT273	BT273	First reported in this study	H. pylori		PRJDB17566		SAMD00752060
BT274	BT274	First reported in this study	H. pylori		PRJDB17566		SAMD00752061
BT276	BT276	First reported in this study	H. pylori		PRJDB17566		SAMD00752062
BT281	BT281	First reported in this study	H. pylori		PRJDB17566		SAMD00752063
BT283	BT283	First reported in this study	H. pylori		PRJDB17566		SAMD00752064
BT288	BT288	First reported in this study	H. pylori		PRJDB17566		SAMD00752065
BT289	BT289	First reported in this study	H. pylori		PRJDB17566		SAMD00752066
BT292	BT292	First reported in this study	H. pylori		PRJDB17566		SAMD00752067
BT295	BT295	First reported in this study	H. pylori		PRJDB17566		SAMD00752068
BT307	BT307	First reported in this study	H. pylori		PRJDB17566		SAMD00752069
BT308	BT308	First reported in this study	H. pylori		PRJDB17566		SAMD00752070
BT318	BT318	First reported in this study	H. pylori		PRJDB17566		SAMD00752071
BT319	BT319	First reported in this study	H. pylori		PRJDB17566		SAMD00752072
BT320	BT320	First reported in this study	H. pylori		PRJDB17566		SAMD00752073
BT321	BT321	First reported in this study	H. pylori		PRJDB17566		SAMD00752074
BT322	BT322	First reported in this study	H. pylori		PRJDB17566		SAMD00752075
BT324	BT324	First reported in this study	H. pylori		PRJDB17566		SAMD00752076
BT327	BT327	First reported in this study	H. pylori		PRJDB17566		SAMD00752077
BT331	BT331	First reported in this study	H. pylori		PRJDB17566		SAMD00752078
BT333	BT333	First reported in this study	H. pylori		PRJDB17566		SAMD00752079
BT335	BT335	First reported in this study	H. pylori		PRJDB17566		SAMD00752080
BT336	BT336	First reported in this study	H. pylori		PRJDB17566		SAMD00752081
BT337	BT337	First reported in this study	H. pylori		PRJDB17566		SAMD00752082
BT339	BT339	First reported in this study	H. pylori		PRJDB17566		SAMD00752083
BT340	BT340	First reported in this study	H. pylori		PRJDB17566		SAMD00752084
BT341	BT341	First reported in this study	H. pylori		PRJDB17566		SAMD00752085
BT344	BT344	First reported in this study	H. pylori		PRJDB17566		SAMD00752086
BT345	BT345	First reported in this study	H. pylori		PRJDB17566		SAMD00752087
BT348	BT348	First reported in this study	H. pylori		PRJDB17566		SAMD00752088
BT349	BT349	First reported in this study	H. pylori		PRJDB17566		SAMD00752089
BT350	BT350	First reported in this study	H. pylori		PRJDB17566		SAMD00752090
BT351	BT351	First reported in this study	H. pylori		PRJDB17566		SAMD00752091
BT352	BT352	First reported in this study	H. pylori		PRJDB17566		SAMD00752092
BT353	BT353	First reported in this study	H. pylori		PRJDB17566		SAMD00752093
BT356	BT356	First reported in this study	H. pylori		PRJDB17566		SAMD00752094
BTM110	BTM110	First reported in this study	H. pylori		PRJDB17566		SAMD00752095
BTM112	BTM112	First reported in this study	H. pylori		PRJDB17566		SAMD00752096
BTM113	BTM113	First reported in this study	H. pylori		PRJDB17566		SAMD00752097
BTM115	BTM115	First reported in this study	H. pylori		PRJDB17566		SAMD00752098
BTM116	BTM116	First reported in this study	H. pylori		PRJDB17566		SAMD00752099
BTM119	BTM119	First reported in this study	H. pylori		PRJDB17566		SAMD00752100
BTM120	BTM120	First reported in this study	H. pylori		PRJDB17566		SAMD00752101
BTM122	BTM122	First reported in this study	H. pylori		PRJDB17566		SAMD00752102
BTM126	BTM126	First reported in this study	H. pylori		PRJDB17566		SAMD00752103
BTM142	BTM142	First reported in this study	H. pylori		PRJDB17566		SAMD00752104
BTM145	BTM145	First reported in this study	H. pylori		PRJDB17566		SAMD00752105
BTM148	BTM148	First reported in this study	H. pylori		PRJDB17566		SAMD00752106
BTM150	BTM150	First reported in this study	H. pylori		PRJDB17566		SAMD00752107
BTM151	BTM151	First reported in this study	H. pylori		PRJDB17566		SAMD00752108
BTM152	BTM152	First reported in this study	H. pylori		PRJDB17566		SAMD00752109
BTM153	BTM153	First reported in this study	H. pylori		PRJDB17566		SAMD00752110
BTM156	BTM156	First reported in this study	H. pylori		PRJDB17566		SAMD00752111
BTM158	BTM158	First reported in this study	H. pylori		PRJDB17566		SAMD00752112
BTM160	BTM160	First reported in this study	H. pylori		PRJDB17566		SAMD00752113
BTM161	BTM161	First reported in this study	H. pylori		PRJDB17566		SAMD00752114
BTM162	BTM162	First reported in this study	H. pylori		PRJDB17566		SAMD00752115
BTM165	BTM165	First reported in this study	H. pylori		PRJDB17566		SAMD00752116
BTM166	BTM166	First reported in this study	H. pylori		PRJDB17566		SAMD00752117
BTM169	BTM169	First reported in this study	H. pylori		PRJDB17566		SAMD00752118
BTM171	BTM171	First reported in this study	H. pylori		PRJDB17566		SAMD00752119
BTM173	BTM173	First reported in this study	H. pylori		PRJDB17566		SAMD00752120
BTM175	BTM175	First reported in this study	H. pylori		PRJDB17566		SAMD00752121
BTM181	BTM181	First reported in this study	H. pylori		PRJDB17566		SAMD00752122
BTM182	BTM182	First reported in this study	H. pylori		PRJDB17566		SAMD00752123
BTM188	BTM188	First reported in this study	H. pylori		PRJDB17566		SAMD00752124
BTM205	BTM205	First reported in this study	H. pylori		PRJDB17566		SAMD00752125
BTM207	BTM207	First reported in this study	H. pylori		PRJDB17566		SAMD00752126
BTM222	BTM222	First reported in this study	H. pylori		PRJDB17566		SAMD00752127
BTM223	BTM223	First reported in this study	H. pylori		PRJDB17566		SAMD00752128
BTM231	BTM231	First reported in this study	H. pylori		PRJDB17566		SAMD00752129
BTM233	BTM233	First reported in this study	H. pylori		PRJDB17566		SAMD00752130
BTM235	BTM235	First reported in this study	H. pylori		PRJDB17566		SAMD00752131
BTM237	BTM237	First reported in this study	H. pylori		PRJDB17566		SAMD00752132
BTM240	BTM240	First reported in this study	H. pylori		PRJDB17566		SAMD00752133
BTM245	BTM245	First reported in this study	H. pylori		PRJDB17566		SAMD00752134
BTM249	BTM249	First reported in this study	H. pylori		PRJDB17566		SAMD00752135
BTM252	BTM252	First reported in this study	H. pylori		PRJDB17566		SAMD00752136
BTM255	BTM255	First reported in this study	H. pylori		PRJDB17566		SAMD00752137
BTM258	BTM258	First reported in this study	H. pylori		PRJDB17566		SAMD00752138
BTM261	BTM261	First reported in this study	H. pylori		PRJDB17566		SAMD00752139
BTM273	BTM273	First reported in this study	H. pylori		PRJDB17566		SAMD00752140
BTM275	BTM275	First reported in this study	H. pylori		PRJDB17566		SAMD00752141
BTM277	BTM277	First reported in this study	H. pylori		PRJDB17566		SAMD00752142
BTM279	BTM279	First reported in this study	H. pylori		PRJDB17566		SAMD00752143
BTM285	BTM285	First reported in this study	H. pylori		PRJDB17566		SAMD00752144
BTM294	BTM294	First reported in this study	H. pylori		PRJDB17566		SAMD00752145
BTM297	BTM297	First reported in this study	H. pylori		PRJDB17566		SAMD00752146
BTM298	BTM298	First reported in this study	H. pylori		PRJDB17566		SAMD00752147
BTM303	BTM303	First reported in this study	H. pylori		PRJDB17566		SAMD00752148
BTM304	BTM304	First reported in this study	H. pylori		PRJDB17566		SAMD00752149
BTM305	BTM305	First reported in this study	H. pylori		PRJDB17566		SAMD00752150
BTM306	BTM306	First reported in this study	H. pylori		PRJDB17566		SAMD00752151
BTM308	BTM308	First reported in this study	H. pylori		PRJDB17566		SAMD00752152
BTM312	BTM312	First reported in this study	H. pylori		PRJDB17566		SAMD00752153
BTM314	BTM314	First reported in this study	H. pylori		PRJDB17566		SAMD00752154
BTM315	BTM315	First reported in this study	H. pylori		PRJDB17566		SAMD00752155
BTM317	BTM317	First reported in this study	H. pylori		PRJDB17566		SAMD00752156
BTM318	BTM318	First reported in this study	H. pylori		PRJDB17566		SAMD00752157
BTM319	BTM319	First reported in this study	H. pylori		PRJDB17566		SAMD00752158
BTM325	BTM325	First reported in this study	H. pylori		PRJDB17566		SAMD00752159
BTM326	BTM326	First reported in this study	H. pylori		PRJDB17566		SAMD00752160
BTM328	BTM328	First reported in this study	H. pylori		PRJDB17566		SAMD00752161
BTM329	BTM329	First reported in this study	H. pylori		PRJDB17566		SAMD00752162
BTM330	BTM330	First reported in this study	H. pylori		PRJDB17566		SAMD00752163
BTM333	BTM333	First reported in this study	H. pylori		PRJDB17566		SAMD00752164
BTM337	BTM337	First reported in this study	H. pylori		PRJDB17566		SAMD00752165
BTM342	BTM342	First reported in this study	H. pylori		PRJDB17566		SAMD00752166
BTM343	BTM343	First reported in this study	H. pylori		PRJDB17566		SAMD00752167
BTM344	BTM344	First reported in this study	H. pylori		PRJDB17566		SAMD00752168
BTM348	BTM348	First reported in this study	H. pylori		PRJDB17566		SAMD00752169
BTM351	BTM351	First reported in this study	H. pylori		PRJDB17566		SAMD00752170
BTM352	BTM352	First reported in this study	H. pylori		PRJDB17566		SAMD00752171
BTM353	BTM353	First reported in this study	H. pylori		PRJDB17566		SAMD00752172
BTM354	BTM354	First reported in this study	H. pylori		PRJDB17566		SAMD00752173
BTM355	BTM355	First reported in this study	H. pylori		PRJDB17566		SAMD00752174
BTM356	BTM356	First reported in this study	H. pylori		PRJDB17566		SAMD00752175
BTM359	BTM359	First reported in this study	H. pylori		PRJDB17566		SAMD00752176
BTM361	BTM361	First reported in this study	H. pylori		PRJDB17566		SAMD00752177
BTM363	BTM363	First reported in this study	H. pylori		PRJDB17566		SAMD00752178
BTM366	BTM366	First reported in this study	H. pylori		PRJDB17566		SAMD00752179
BTM368	BTM368	First reported in this study	H. pylori		PRJDB17566		SAMD00752180
BTM369	BTM369	First reported in this study	H. pylori		PRJDB17566		SAMD00752181
BTM370	BTM370	First reported in this study	H. pylori		PRJDB17566		SAMD00752182
BTM372	BTM372	First reported in this study	H. pylori		PRJDB17566		SAMD00752183
BTM374	BTM374	First reported in this study	H. pylori		PRJDB17566		SAMD00752184
BTM377	BTM377	First reported in this study	H. pylori		PRJDB17566		SAMD00752185
BTM378	BTM378	First reported in this study	H. pylori		PRJDB17566		SAMD00752186
BTM379	BTM379	First reported in this study	H. pylori		PRJDB17566		SAMD00752187
BTM381	BTM381	First reported in this study	H. pylori		PRJDB17566		SAMD00752188
BTM383	BTM383	First reported in this study	H. pylori		PRJDB17566		SAMD00752189
BTM384	BTM384	First reported in this study	H. pylori		PRJDB17566		SAMD00752190
BTM388	BTM388	First reported in this study	H. pylori		PRJDB17566		SAMD00752191
BTM391	BTM391	First reported in this study	H. pylori		PRJDB17566		SAMD00752192
BTM392	BTM392	First reported in this study	H. pylori		PRJDB17566		SAMD00752193
BTM393	BTM393	First reported in this study	H. pylori		PRJDB17566		SAMD00752194
BTM396	BTM396	First reported in this study	H. pylori		PRJDB17566		SAMD00752195
BTM398	BTM398	First reported in this study	H. pylori		PRJDB17566		SAMD00752196
BTM401	BTM401	First reported in this study	H. pylori		PRJDB17566		SAMD00752197
BTM402	BTM402	First reported in this study	H. pylori		PRJDB17566		SAMD00752198
BTM405	BTM405	First reported in this study	H. pylori		PRJDB17566		SAMD00752199
BTM408	BTM408	First reported in this study	H. pylori		PRJDB17566		SAMD00752200
BTM409	BTM409	First reported in this study	H. pylori		PRJDB17566		SAMD00752201
BTM410	BTM410	First reported in this study	H. pylori		PRJDB17566		SAMD00752202
BTM411	BTM411	First reported in this study	H. pylori		PRJDB17566		SAMD00752203
BTM412	BTM412	First reported in this study	H. pylori		PRJDB17566		SAMD00752204
BTM413	BTM413	First reported in this study	H. pylori		PRJDB17566		SAMD00752205
BTM415	BTM415	First reported in this study	H. pylori		PRJDB17566		SAMD00752206
BTM416	BTM416	First reported in this study	H. pylori		PRJDB17566		SAMD00752207
BTM417	BTM417	First reported in this study	H. pylori		PRJDB17566		SAMD00752208
BTM418	BTM418	First reported in this study	H. pylori		PRJDB17566		SAMD00752209
BTM419	BTM419	First reported in this study	H. pylori		PRJDB17566		SAMD00752210
BTM420	BTM420	First reported in this study	H. pylori		PRJDB17566		SAMD00752211
BTM423	BTM423	First reported in this study	H. pylori		PRJDB17566		SAMD00752212
BTM426	BTM426	First reported in this study	H. pylori		PRJDB17566		SAMD00752213
BTM427	BTM427	First reported in this study	H. pylori		PRJDB17566		SAMD00752214
BTM429	BTM429	First reported in this study	H. pylori		PRJDB17566		SAMD00752215
BTM430	BTM430	First reported in this study	H. pylori		PRJDB17566		SAMD00752216
BTM431	BTM431	First reported in this study	H. pylori		PRJDB17566		SAMD00752217
BTM432	BTM432	First reported in this study	H. pylori		PRJDB17566		SAMD00752218
BTM435	BTM435	First reported in this study	H. pylori		PRJDB17566		SAMD00752219
BTM438	BTM438	First reported in this study	H. pylori		PRJDB17566		SAMD00752220
BTM440	BTM440	First reported in this study	H. pylori		PRJDB17566		SAMD00752221
BTM442	BTM442	First reported in this study	H. pylori		PRJDB17566		SAMD00752222
BTM443	BTM443	First reported in this study	H. pylori		PRJDB17566		SAMD00752223
BTM444	BTM444	First reported in this study	H. pylori		PRJDB17566		SAMD00752224
BTM448	BTM448	First reported in this study	H. pylori		PRJDB17566		SAMD00752225
BTM449	BTM449	First reported in this study	H. pylori		PRJDB17566		SAMD00752226
BTM450	BTM450	First reported in this study	H. pylori		PRJDB17566		SAMD00752227
BTM451	BTM451	First reported in this study	H. pylori		PRJDB17566		SAMD00752228
BTM452	BTM452	First reported in this study	H. pylori		PRJDB17566		SAMD00752229
BTM453	BTM453	First reported in this study	H. pylori		PRJDB17566		SAMD00752230
BTM454	BTM454	First reported in this study	H. pylori		PRJDB17566		SAMD00752231
BTM460	BTM460	First reported in this study	H. pylori		PRJDB17566		SAMD00752232
BTM463	BTM463	First reported in this study	H. pylori		PRJDB17566		SAMD00752233
BTM467	BTM467	First reported in this study	H. pylori		PRJDB17566		SAMD00752234
BTM469	BTM469	First reported in this study	H. pylori		PRJDB17566		SAMD00752235
BTM471	BTM471	First reported in this study	H. pylori		PRJDB17566		SAMD00752236
BTM474	BTM474	First reported in this study	H. pylori		PRJDB17566		SAMD00752237
BTM478	BTM478	First reported in this study	H. pylori		PRJDB17566		SAMD00752238
BTM479	BTM479	First reported in this study	H. pylori		PRJDB17566		SAMD00752239
BTM48	BTM48	First reported in this study	H. pylori		PRJDB17566		SAMD00752240
BTM480	BTM480	First reported in this study	H. pylori		PRJDB17566		SAMD00752241
BTM482	BTM482	First reported in this study	H. pylori		PRJDB17566		SAMD00752242
BTM485	BTM485	First reported in this study	H. pylori		PRJDB17566		SAMD00752243
BTM49	BTM49	First reported in this study	H. pylori		PRJDB17566		SAMD00752244
BTM491	BTM491	First reported in this study	H. pylori		PRJDB17566		SAMD00752245
BTM492	BTM492	First reported in this study	H. pylori		PRJDB17566		SAMD00752246
BTM494	BTM494	First reported in this study	H. pylori		PRJDB17566		SAMD00752247
BTM495	BTM495	First reported in this study	H. pylori		PRJDB17566		SAMD00752248
BTM499	BTM499	First reported in this study	H. pylori		PRJDB17566		SAMD00752249
BTM500	BTM500	First reported in this study	H. pylori		PRJDB17566		SAMD00752250
BTM501	BTM501	First reported in this study	H. pylori		PRJDB17566		SAMD00752251
BTM502	BTM502	First reported in this study	H. pylori		PRJDB17566		SAMD00752252
BTM505	BTM505	First reported in this study	H. pylori		PRJDB17566		SAMD00752253
BTM53	BTM53	First reported in this study	H. pylori		PRJDB17566		SAMD00752254
BTM54	BTM54	First reported in this study	H. pylori		PRJDB17566		SAMD00752255
BTM60	BTM60	First reported in this study	H. pylori		PRJDB17566		SAMD00752256
BTM70	BTM70	First reported in this study	H. pylori		PRJDB17566		SAMD00752257
CG4	CG4	First reported in this study	H. pylori		PRJDB17566		SAMD00752258
CHA185	CHA185	First reported in this study	H. pylori		PRJDB17566		SAMD00752259
CHC108	CHC108	First reported in this study	H. pylori		PRJDB17566		SAMD00752260
CHC119	CHC119	First reported in this study	H. pylori		PRJDB17566		SAMD00752261
CHC121	CHC121	First reported in this study	H. pylori		PRJDB17566		SAMD00752262
CHC122	CHC122	First reported in this study	H. pylori		PRJDB17566		SAMD00752263
CHC126	CHC126	First reported in this study	H. pylori		PRJDB17566		SAMD00752264
CHC130	CHC130	First reported in this study	H. pylori		PRJDB17566		SAMD00752265
CHC139	CHC139	First reported in this study	H. pylori		PRJDB17566		SAMD00752266
CHC141	CHC141	First reported in this study	H. pylori		PRJDB17566		SAMD00752267
CHC143	CHC143	First reported in this study	H. pylori		PRJDB17566		SAMD00752268
CHC151	CHC151	First reported in this study	H. pylori		PRJDB17566		SAMD00752269
CHC156	CHC156	First reported in this study	H. pylori		PRJDB17566		SAMD00752270
CHC159	CHC159	First reported in this study	H. pylori		PRJDB17566		SAMD00752271
CHC162	CHC162	First reported in this study	H. pylori		PRJDB17566		SAMD00752272
CHC164	CHC164	First reported in this study	H. pylori		PRJDB17566		SAMD00752273
CHC165	CHC165	First reported in this study	H. pylori		PRJDB17566		SAMD00752274
CHC166	CHC166	First reported in this study	H. pylori		PRJDB17566		SAMD00752275
CHC167	CHC167	First reported in this study	H. pylori		PRJDB17566		SAMD00752276
CHC175	CHC175	First reported in this study	H. pylori		PRJDB17566		SAMD00752277
CHC179	CHC179	First reported in this study	H. pylori		PRJDB17566		SAMD00752278
CHC181	CHC181	First reported in this study	H. pylori		PRJDB17566		SAMD00752279
CHC183	CHC183	First reported in this study	H. pylori		PRJDB17566		SAMD00752280
CHC28	CHC28	First reported in this study	H. pylori		PRJDB17566		SAMD00752281
CHC41	CHC41	First reported in this study	H. pylori		PRJDB17566		SAMD00752282
CHC44	CHC44	First reported in this study	H. pylori		PRJDB17566		SAMD00752283
CHC45	CHC45	First reported in this study	H. pylori		PRJDB17566		SAMD00752284
CHC53	CHC53	First reported in this study	H. pylori		PRJDB17566		SAMD00752285
CHC60	CHC60	First reported in this study	H. pylori		PRJDB17566		SAMD00752286
CHC71	CHC71	First reported in this study	H. pylori		PRJDB17566		SAMD00752287
CHC75	CHC75	First reported in this study	H. pylori		PRJDB17566		SAMD00752288
CHC82	CHC82	First reported in this study	H. pylori		PRJDB17566		SAMD00752289
CHC88	CHC88	First reported in this study	H. pylori		PRJDB17566		SAMD00752290
CHC91	CHC91	First reported in this study	H. pylori		PRJDB17566		SAMD00752291
CHC92	CHC92	First reported in this study	H. pylori		PRJDB17566		SAMD00752292
CHC93	CHC93	First reported in this study	H. pylori		PRJDB17566		SAMD00752293
CHC95	CHC95	First reported in this study	H. pylori		PRJDB17566		SAMD00752294
CHC98	CHC98	First reported in this study	H. pylori		PRJDB17566		SAMD00752295
CHN1	CHN1	First reported in this study	H. pylori		PRJDB17566		SAMD00752296
CHN10	CHN10	First reported in this study	H. pylori		PRJDB17566		SAMD00752297
CHN102	CHN102	First reported in this study	H. pylori		PRJDB17566		SAMD00752298
CHN105	CHN105	First reported in this study	H. pylori		PRJDB17566		SAMD00752299
CHN18	CHN18	First reported in this study	H. pylori		PRJDB17566		SAMD00752300
[truncated: 1,619 more rows]

## Sheet: Public
Supplementary Table 1b - previously published genomes
List of the genomes used and the information to retrieve their sequence: accession number, project and references.
Strain name	Id used in this study	Availability	Species	Enterobase assembly barcode	BioProject ID	SRA Project	BioSample	Assembly accession	Citation
F16	F16	Public	H. pylori	HEL_AA0350AA_AS	PRJDA50589		SAMD00060971	GCA_000270005.1	Kawai et al., 2011, 10.1186/1471-2180-11-104
F30	F30	Public	H. pylori	HEL_AA0349AA_AS	PRJDA50591		SAMD00060972	GCA_000270025.1	Kawai et al., 2011, 10.1186/1471-2180-11-104
F32	HEL_AA0348AA_AS	Public	H. pylori	HEL_AA0348AA_AS	PRJDA50593		SAMD00060973	GCA_000270045.1	Kawai et al., 2011, 10.1186/1471-2180-11-104
F57	HEL_AA0347AA_AS	Public	H. pylori	HEL_AA0347AA_AS	PRJDA50595		SAMD00060974	GCA_000270065.1	Kawai et al., 2011, 10.1186/1471-2180-11-104
JSHR3	HEL_BA9902AA_AS	Public	H. pylori	HEL_BA9902AA_AS	PRJDB10083		SAMD00232837	GCA_023169645.1	No publication associated with BioProject
JSHR31	HEL_BA9901AA_AS	Public	H. pylori	HEL_BA9901AA_AS	PRJDB10083		SAMD00232839	GCA_023169665.1	No publication associated with BioProject
JSHR6	HEL_BA9900AA_AS	Public	H. pylori	HEL_BA9900AA_AS	PRJDB10083		SAMD00232838	GCA_023169785.1	No publication associated with BioProject
JCM 12093	HEL_CA2350AA_AS	Public	H. pylori	HEL_CA2350AA_AS	PRJDB10510		SAMD00245226	GCA_014654435.1	Wu et al., 2019, 10.1099/ijsem.0.003276
VN0211	HEL_CA0581AA_AS	Public	H. pylori	HEL_CA0581AA_AS	PRJDB10671		SAMD00254799	GCA_018329425.1	Phuc et al., 2021, 10.1038/s41598-021-83862-1
VN0212	HEL_CA0580AA_AS	Public	H. pylori	HEL_CA0580AA_AS	PRJDB10671		SAMD00254800	GCA_018329445.1	Phuc et al., 2021, 10.1038/s41598-021-83862-1
VN0219	HEL_CA0579AA_AS	Public	H. pylori	HEL_CA0579AA_AS	PRJDB10671		SAMD00254801	GCA_018329465.1	Phuc et al., 2021, 10.1038/s41598-021-83862-1
VN0220	HEL_CA0578AA_AS	Public	H. pylori	HEL_CA0578AA_AS	PRJDB10671		SAMD00254802	GCA_018329485.1	Phuc et al., 2021, 10.1038/s41598-021-83862-1
VN0223	HEL_CA0577AA_AS	Public	H. pylori	HEL_CA0577AA_AS	PRJDB10671		SAMD00254803	GCA_018329505.1	Phuc et al., 2021, 10.1038/s41598-021-83862-1
VN0224	HEL_CA0576AA_AS	Public	H. pylori	HEL_CA0576AA_AS	PRJDB10671		SAMD00254804	GCA_018329525.1	Phuc et al., 2021, 10.1038/s41598-021-83862-1
VN0227	HEL_CA0575AA_AS	Public	H. pylori	HEL_CA0575AA_AS	PRJDB10671		SAMD00254805	GCA_018329545.1	Phuc et al., 2021, 10.1038/s41598-021-83862-1
VN0228	HEL_CA0574AA_AS	Public	H. pylori	HEL_CA0574AA_AS	PRJDB10671		SAMD00254806	GCA_018329565.1	Phuc et al., 2021, 10.1038/s41598-021-83862-1
VN0229	HEL_CA0573AA_AS	Public	H. pylori	HEL_CA0573AA_AS	PRJDB10671		SAMD00254807	GCA_018329585.1	Phuc et al., 2021, 10.1038/s41598-021-83862-1
VN0232	HEL_CA0572AA_AS	Public	H. pylori	HEL_CA0572AA_AS	PRJDB10671		SAMD00254808	GCA_018329605.1	Phuc et al., 2021, 10.1038/s41598-021-83862-1
VN0235	HEL_CA0571AA_AS	Public	H. pylori	HEL_CA0571AA_AS	PRJDB10671		SAMD00254809	GCA_018329625.1	Phuc et al., 2021, 10.1038/s41598-021-83862-1
VN0240	HEL_CA0570AA_AS	Public	H. pylori	HEL_CA0570AA_AS	PRJDB10671		SAMD00254810	GCA_018329645.1	Phuc et al., 2021, 10.1038/s41598-021-83862-1
VN0244	HEL_CA0569AA_AS	Public	H. pylori	HEL_CA0569AA_AS	PRJDB10671		SAMD00254811	GCA_018329665.1	Phuc et al., 2021, 10.1038/s41598-021-83862-1
VN0246	HEL_CA0568AA_AS	Public	H. pylori	HEL_CA0568AA_AS	PRJDB10671		SAMD00254812	GCA_018329685.1	Phuc et al., 2021, 10.1038/s41598-021-83862-1
VN0264	HEL_CA0567AA_AS	Public	H. pylori	HEL_CA0567AA_AS	PRJDB10671		SAMD00254813	GCA_018329705.1	Phuc et al., 2021, 10.1038/s41598-021-83862-1
VN0268	HEL_CA0566AA_AS	Public	H. pylori	HEL_CA0566AA_AS	PRJDB10671		SAMD00254814	GCA_018329725.1	Phuc et al., 2021, 10.1038/s41598-021-83862-1
VN0271	HEL_CA0565AA_AS	Public	H. pylori	HEL_CA0565AA_AS	PRJDB10671		SAMD00254815	GCA_018329745.1	Phuc et al., 2021, 10.1038/s41598-021-83862-1
VN0272	HEL_CA0564AA_AS	Public	H. pylori	HEL_CA0564AA_AS	PRJDB10671		SAMD00254816	GCA_018329765.1	Phuc et al., 2021, 10.1038/s41598-021-83862-1
VN0274	HEL_CA0563AA_AS	Public	H. pylori	HEL_CA0563AA_AS	PRJDB10671		SAMD00254817	GCA_018329785.1	Phuc et al., 2021, 10.1038/s41598-021-83862-1
VN0280	HEL_CA0562AA_AS	Public	H. pylori	HEL_CA0562AA_AS	PRJDB10671		SAMD00254818	GCA_018329805.1	Phuc et al., 2021, 10.1038/s41598-021-83862-1
VN0283	HEL_CA0561AA_AS	Public	H. pylori	HEL_CA0561AA_AS	PRJDB10671		SAMD00254819	GCA_018329825.1	Phuc et al., 2021, 10.1038/s41598-021-83862-1
VN0324	HEL_CA0560AA_AS	Public	H. pylori	HEL_CA0560AA_AS	PRJDB10671		SAMD00254820	GCA_018329845.1	Phuc et al., 2021, 10.1038/s41598-021-83862-1
VN0338	HEL_CA0559AA_AS	Public	H. pylori	HEL_CA0559AA_AS	PRJDB10671		SAMD00254821	GCA_018329865.1	Phuc et al., 2021, 10.1038/s41598-021-83862-1
VN0348	HEL_CA0558AA_AS	Public	H. pylori	HEL_CA0558AA_AS	PRJDB10671		SAMD00254822	GCA_018329885.1	Phuc et al., 2021, 10.1038/s41598-021-83862-1
VN0352	HEL_CA0557AA_AS	Public	H. pylori	HEL_CA0557AA_AS	PRJDB10671		SAMD00254823	GCA_018329905.1	Phuc et al., 2021, 10.1038/s41598-021-83862-1
VN0355	HEL_CA0556AA_AS	Public	H. pylori	HEL_CA0556AA_AS	PRJDB10671		SAMD00254824	GCA_018329925.1	Phuc et al., 2021, 10.1038/s41598-021-83862-1
VN0361	HEL_CA0555AA_AS	Public	H. pylori	HEL_CA0555AA_AS	PRJDB10671		SAMD00254825	GCA_018329945.1	Phuc et al., 2021, 10.1038/s41598-021-83862-1
VN0363	HEL_CA0554AA_AS	Public	H. pylori	HEL_CA0554AA_AS	PRJDB10671		SAMD00254826	GCA_018329965.1	Phuc et al., 2021, 10.1038/s41598-021-83862-1
VN0366	HEL_CA0553AA_AS	Public	H. pylori	HEL_CA0553AA_AS	PRJDB10671		SAMD00254827	GCA_018329985.1	Phuc et al., 2021, 10.1038/s41598-021-83862-1
VN0382	HEL_CA0552AA_AS	Public	H. pylori	HEL_CA0552AA_AS	PRJDB10671		SAMD00254828	GCA_018330005.1	Phuc et al., 2021, 10.1038/s41598-021-83862-1
VN0390	HEL_CA0551AA_AS	Public	H. pylori	HEL_CA0551AA_AS	PRJDB10671		SAMD00254829	GCA_018330025.1	Phuc et al., 2021, 10.1038/s41598-021-83862-1
VN0401	HEL_CA0550AA_AS	Public	H. pylori	HEL_CA0550AA_AS	PRJDB10671		SAMD00254830	GCA_018330045.1	Phuc et al., 2021, 10.1038/s41598-021-83862-1
VN0403	HEL_CA0549AA_AS	Public	H. pylori	HEL_CA0549AA_AS	PRJDB10671		SAMD00254831	GCA_018330065.1	Phuc et al., 2021, 10.1038/s41598-021-83862-1
VN0405	HEL_CA0548AA_AS	Public	H. pylori	HEL_CA0548AA_AS	PRJDB10671		SAMD00254832	GCA_018330085.1	Phuc et al., 2021, 10.1038/s41598-021-83862-1
VN0406	HEL_CA0547AA_AS	Public	H. pylori	HEL_CA0547AA_AS	PRJDB10671		SAMD00254833	GCA_018330105.1	Phuc et al., 2021, 10.1038/s41598-021-83862-1
VN0410	HEL_CA0546AA_AS	Public	H. pylori	HEL_CA0546AA_AS	PRJDB10671		SAMD00254834	GCA_018330125.1	Phuc et al., 2021, 10.1038/s41598-021-83862-1
VN0411	HEL_CA0545AA_AS	Public	H. pylori	HEL_CA0545AA_AS	PRJDB10671		SAMD00254835	GCA_018330145.1	Phuc et al., 2021, 10.1038/s41598-021-83862-1
VN0418	HEL_CA0544AA_AS	Public	H. pylori	HEL_CA0544AA_AS	PRJDB10671		SAMD00254836	GCA_018330165.1	Phuc et al., 2021, 10.1038/s41598-021-83862-1
VN0420	HEL_CA0543AA_AS	Public	H. pylori	HEL_CA0543AA_AS	PRJDB10671		SAMD00254837	GCA_018330185.1	Phuc et al., 2021, 10.1038/s41598-021-83862-1
VN0431	HEL_CA0542AA_AS	Public	H. pylori	HEL_CA0542AA_AS	PRJDB10671		SAMD00254838	GCA_018330205.1	Phuc et al., 2021, 10.1038/s41598-021-83862-1
VN0434	HEL_CA0541AA_AS	Public	H. pylori	HEL_CA0541AA_AS	PRJDB10671		SAMD00254839	GCA_018330225.1	Phuc et al., 2021, 10.1038/s41598-021-83862-1
VN0438	HEL_CA0540AA_AS	Public	H. pylori	HEL_CA0540AA_AS	PRJDB10671		SAMD00254840	GCA_018330245.1	Phuc et al., 2021, 10.1038/s41598-021-83862-1
VN0443	HEL_CA0539AA_AS	Public	H. pylori	HEL_CA0539AA_AS	PRJDB10671		SAMD00254841	GCA_018330265.1	Phuc et al., 2021, 10.1038/s41598-021-83862-1
VN0448	HEL_CA0538AA_AS	Public	H. pylori	HEL_CA0538AA_AS	PRJDB10671		SAMD00254842	GCA_018330285.1	Phuc et al., 2021, 10.1038/s41598-021-83862-1
VN0452	HEL_CA0537AA_AS	Public	H. pylori	HEL_CA0537AA_AS	PRJDB10671		SAMD00254843	GCA_018330305.1	Phuc et al., 2021, 10.1038/s41598-021-83862-1
VN0453	HEL_CA0536AA_AS	Public	H. pylori	HEL_CA0536AA_AS	PRJDB10671		SAMD00254844	GCA_018330325.1	Phuc et al., 2021, 10.1038/s41598-021-83862-1
VN0464	HEL_CA0535AA_AS	Public	H. pylori	HEL_CA0535AA_AS	PRJDB10671		SAMD00254845	GCA_018330345.1	Phuc et al., 2021, 10.1038/s41598-021-83862-1
VN0472	HEL_CA0534AA_AS	Public	H. pylori	HEL_CA0534AA_AS	PRJDB10671		SAMD00254846	GCA_018330365.1	Phuc et al., 2021, 10.1038/s41598-021-83862-1
VN0481	HEL_CA0533AA_AS	Public	H. pylori	HEL_CA0533AA_AS	PRJDB10671		SAMD00254847	GCA_018330385.1	Phuc et al., 2021, 10.1038/s41598-021-83862-1
VN0484	HEL_CA0532AA_AS	Public	H. pylori	HEL_CA0532AA_AS	PRJDB10671		SAMD00254848	GCA_018330405.1	Phuc et al., 2021, 10.1038/s41598-021-83862-1
VN0495	HEL_CA0531AA_AS	Public	H. pylori	HEL_CA0531AA_AS	PRJDB10671		SAMD00254849	GCA_018330425.1	Phuc et al., 2021, 10.1038/s41598-021-83862-1
VN0511	HEL_CA0530AA_AS	Public	H. pylori	HEL_CA0530AA_AS	PRJDB10671		SAMD00254850	GCA_018330445.1	Phuc et al., 2021, 10.1038/s41598-021-83862-1
VN0559	HEL_CA0529AA_AS	Public	H. pylori	HEL_CA0529AA_AS	PRJDB10671		SAMD00254851	GCA_018330465.1	Phuc et al., 2021, 10.1038/s41598-021-83862-1
VN0614	HEL_CA0528AA_AS	Public	H. pylori	HEL_CA0528AA_AS	PRJDB10671		SAMD00254952	GCA_018330485.1	Phuc et al., 2021, 10.1038/s41598-021-83862-1
VN0638	HEL_CA0527AA_AS	Public	H. pylori	HEL_CA0527AA_AS	PRJDB10671		SAMD00254953	GCA_018330505.1	Phuc et al., 2021, 10.1038/s41598-021-83862-1
VN0645	HEL_CA0526AA_AS	Public	H. pylori	HEL_CA0526AA_AS	PRJDB10671		SAMD00254954	GCA_018330525.1	Phuc et al., 2021, 10.1038/s41598-021-83862-1
VN0647	HEL_CA0525AA_AS	Public	H. pylori	HEL_CA0525AA_AS	PRJDB10671		SAMD00254955	GCA_018330545.1	Phuc et al., 2021, 10.1038/s41598-021-83862-1
VN0664	HEL_CA0524AA_AS	Public	H. pylori	HEL_CA0524AA_AS	PRJDB10671		SAMD00254956	GCA_018330565.1	Phuc et al., 2021, 10.1038/s41598-021-83862-1
VN0681	HEL_CA0523AA_AS	Public	H. pylori	HEL_CA0523AA_AS	PRJDB10671		SAMD00254957	GCA_018330585.1	Phuc et al., 2021, 10.1038/s41598-021-83862-1
VN0682	HEL_CA0522AA_AS	Public	H. pylori	HEL_CA0522AA_AS	PRJDB10671		SAMD00254958	GCA_018330605.1	Phuc et al., 2021, 10.1038/s41598-021-83862-1
VN0754	HEL_CA0521AA_AS	Public	H. pylori	HEL_CA0521AA_AS	PRJDB10671		SAMD00254852	GCA_018330625.1	Phuc et al., 2021, 10.1038/s41598-021-83862-1
VN0759	HEL_CA0520AA_AS	Public	H. pylori	HEL_CA0520AA_AS	PRJDB10671		SAMD00254853	GCA_018330645.1	Phuc et al., 2021, 10.1038/s41598-021-83862-1
VN0802	HEL_CA0519AA_AS	Public	H. pylori	HEL_CA0519AA_AS	PRJDB10671		SAMD00254959	GCA_018330665.1	Phuc et al., 2021, 10.1038/s41598-021-83862-1
VN0899	HEL_CA0518AA_AS	Public	H. pylori	HEL_CA0518AA_AS	PRJDB10671		SAMD00254960	GCA_018330685.1	Phuc et al., 2021, 10.1038/s41598-021-83862-1
VN0926	HEL_CA0517AA_AS	Public	H. pylori	HEL_CA0517AA_AS	PRJDB10671		SAMD00254961	GCA_018330705.1	Phuc et al., 2021, 10.1038/s41598-021-83862-1
VN1027	HEL_CA0516AA_AS	Public	H. pylori	HEL_CA0516AA_AS	PRJDB10671		SAMD00254962	GCA_018330725.1	Phuc et al., 2021, 10.1038/s41598-021-83862-1
VN1154	HEL_CA0515AA_AS	Public	H. pylori	HEL_CA0515AA_AS	PRJDB10671		SAMD00254854	GCA_018330745.1	Phuc et al., 2021, 10.1038/s41598-021-83862-1
VN1155	HEL_CA0514AA_AS	Public	H. pylori	HEL_CA0514AA_AS	PRJDB10671		SAMD00254855	GCA_018330765.1	Phuc et al., 2021, 10.1038/s41598-021-83862-1
VN1156	HEL_CA0513AA_AS	Public	H. pylori	HEL_CA0513AA_AS	PRJDB10671		SAMD00254856	GCA_018330785.1	Phuc et al., 2021, 10.1038/s41598-021-83862-1
VN1158	HEL_CA0512AA_AS	Public	H. pylori	HEL_CA0512AA_AS	PRJDB10671		SAMD00254857	GCA_018330805.1	Phuc et al., 2021, 10.1038/s41598-021-83862-1
VN1161	HEL_CA0511AA_AS	Public	H. pylori	HEL_CA0511AA_AS	PRJDB10671		SAMD00254858	GCA_018330825.1	Phuc et al., 2021, 10.1038/s41598-021-83862-1
VN1163	HEL_CA0510AA_AS	Public	H. pylori	HEL_CA0510AA_AS	PRJDB10671		SAMD00254859	GCA_018330845.1	Phuc et al., 2021, 10.1038/s41598-021-83862-1
VN1165	HEL_CA0509AA_AS	Public	H. pylori	HEL_CA0509AA_AS	PRJDB10671		SAMD00254860	GCA_018330865.1	Phuc et al., 2021, 10.1038/s41598-021-83862-1
VN1167	HEL_CA0508AA_AS	Public	H. pylori	HEL_CA0508AA_AS	PRJDB10671		SAMD00254861	GCA_018330885.1	Phuc et al., 2021, 10.1038/s41598-021-83862-1
VN1169	HEL_CA0507AA_AS	Public	H. pylori	HEL_CA0507AA_AS	PRJDB10671		SAMD00254862	GCA_018330905.1	Phuc et al., 2021, 10.1038/s41598-021-83862-1
VN1171	HEL_CA0506AA_AS	Public	H. pylori	HEL_CA0506AA_AS	PRJDB10671		SAMD00254863	GCA_018330925.1	Phuc et al., 2021, 10.1038/s41598-021-83862-1
VN1172	HEL_CA0505AA_AS	Public	H. pylori	HEL_CA0505AA_AS	PRJDB10671		SAMD00254864	GCA_018330945.1	Phuc et al., 2021, 10.1038/s41598-021-83862-1
VN1175	HEL_CA0504AA_AS	Public	H. pylori	HEL_CA0504AA_AS	PRJDB10671		SAMD00254865	GCA_018330965.1	Phuc et al., 2021, 10.1038/s41598-021-83862-1
VN1176	HEL_CA0503AA_AS	Public	H. pylori	HEL_CA0503AA_AS	PRJDB10671		SAMD00254866	GCA_018330985.1	Phuc et al., 2021, 10.1038/s41598-021-83862-1
VN1178	HEL_CA0502AA_AS	Public	H. pylori	HEL_CA0502AA_AS	PRJDB10671		SAMD00254867	GCA_018331005.1	Phuc et al., 2021, 10.1038/s41598-021-83862-1
VN1180	HEL_CA0501AA_AS	Public	H. pylori	HEL_CA0501AA_AS	PRJDB10671		SAMD00254868	GCA_018331025.1	Phuc et al., 2021, 10.1038/s41598-021-83862-1
VN1183	HEL_CA0500AA_AS	Public	H. pylori	HEL_CA0500AA_AS	PRJDB10671		SAMD00254869	GCA_018331045.1	Phuc et al., 2021, 10.1038/s41598-021-83862-1
VN1184	HEL_CA0499AA_AS	Public	H. pylori	HEL_CA0499AA_AS	PRJDB10671		SAMD00254870	GCA_018331075.1	Phuc et al., 2021, 10.1038/s41598-021-83862-1
VN1186	HEL_CA0498AA_AS	Public	H. pylori	HEL_CA0498AA_AS	PRJDB10671		SAMD00254871	GCA_018331095.1	Phuc et al., 2021, 10.1038/s41598-021-83862-1
VN1192	HEL_CA0497AA_AS	Public	H. pylori	HEL_CA0497AA_AS	PRJDB10671		SAMD00254872	GCA_018331115.1	Phuc et al., 2021, 10.1038/s41598-021-83862-1
VN1193	HEL_CA0496AA_AS	Public	H. pylori	HEL_CA0496AA_AS	PRJDB10671		SAMD00254873	GCA_018331135.1	Phuc et al., 2021, 10.1038/s41598-021-83862-1
VN1195	HEL_CA0495AA_AS	Public	H. pylori	HEL_CA0495AA_AS	PRJDB10671		SAMD00254874	GCA_018331155.1	Phuc et al., 2021, 10.1038/s41598-021-83862-1
VN1196	HEL_CA0494AA_AS	Public	H. pylori	HEL_CA0494AA_AS	PRJDB10671		SAMD00254875	GCA_018331175.1	Phuc et al., 2021, 10.1038/s41598-021-83862-1
VN1197	HEL_CA0493AA_AS	Public	H. pylori	HEL_CA0493AA_AS	PRJDB10671		SAMD00254876	GCA_018331195.1	Phuc et al., 2021, 10.1038/s41598-021-83862-1
VN1199	HEL_CA0492AA_AS	Public	H. pylori	HEL_CA0492AA_AS	PRJDB10671		SAMD00254877	GCA_018331215.1	Phuc et al., 2021, 10.1038/s41598-021-83862-1
VN1200	HEL_CA0491AA_AS	Public	H. pylori	HEL_CA0491AA_AS	PRJDB10671		SAMD00254878	GCA_018331235.1	Phuc et al., 2021, 10.1038/s41598-021-83862-1
VN1202	HEL_CA0490AA_AS	Public	H. pylori	HEL_CA0490AA_AS	PRJDB10671		SAMD00254879	GCA_018331255.1	Phuc et al., 2021, 10.1038/s41598-021-83862-1
VN1203	HEL_CA0489AA_AS	Public	H. pylori	HEL_CA0489AA_AS	PRJDB10671		SAMD00254880	GCA_018331275.1	Phuc et al., 2021, 10.1038/s41598-021-83862-1
VN1204	HEL_CA0488AA_AS	Public	H. pylori	HEL_CA0488AA_AS	PRJDB10671		SAMD00254881	GCA_018331295.1	Phuc et al., 2021, 10.1038/s41598-021-83862-1
VN1210	HEL_CA0487AA_AS	Public	H. pylori	HEL_CA0487AA_AS	PRJDB10671		SAMD00254883	GCA_018331315.1	Phuc et al., 2021, 10.1038/s41598-021-83862-1
VN1212	HEL_CA0486AA_AS	Public	H. pylori	HEL_CA0486AA_AS	PRJDB10671		SAMD00254884	GCA_018331335.1	Phuc et al., 2021, 10.1038/s41598-021-83862-1
VN1213	HEL_CA0485AA_AS	Public	H. pylori	HEL_CA0485AA_AS	PRJDB10671		SAMD00254885	GCA_018331355.1	Phuc et al., 2021, 10.1038/s41598-021-83862-1
VN1215	HEL_CA0484AA_AS	Public	H. pylori	HEL_CA0484AA_AS	PRJDB10671		SAMD00254886	GCA_018331375.1	Phuc et al., 2021, 10.1038/s41598-021-83862-1
VN1217	HEL_CA0483AA_AS	Public	H. pylori	HEL_CA0483AA_AS	PRJDB10671		SAMD00254887	GCA_018331395.1	Phuc et al., 2021, 10.1038/s41598-021-83862-1
VN1218	HEL_CA0482AA_AS	Public	H. pylori	HEL_CA0482AA_AS	PRJDB10671		SAMD00254888	GCA_018331415.1	Phuc et al., 2021, 10.1038/s41598-021-83862-1
VN1219	HEL_CA0481AA_AS	Public	H. pylori	HEL_CA0481AA_AS	PRJDB10671		SAMD00254889	GCA_018331435.1	Phuc et al., 2021, 10.1038/s41598-021-83862-1
VN1221	HEL_CA0480AA_AS	Public	H. pylori	HEL_CA0480AA_AS	PRJDB10671		SAMD00254890	GCA_018331455.1	Phuc et al., 2021, 10.1038/s41598-021-83862-1
VN1222	HEL_CA0479AA_AS	Public	H. pylori	HEL_CA0479AA_AS	PRJDB10671		SAMD00254891	GCA_018331475.1	Phuc et al., 2021, 10.1038/s41598-021-83862-1
VN1224	HEL_CA0478AA_AS	Public	H. pylori	HEL_CA0478AA_AS	PRJDB10671		SAMD00254892	GCA_018331495.1	Phuc et al., 2021, 10.1038/s41598-021-83862-1
VN1225	HEL_CA0477AA_AS	Public	H. pylori	HEL_CA0477AA_AS	PRJDB10671		SAMD00254893	GCA_018331515.1	Phuc et al., 2021, 10.1038/s41598-021-83862-1
VN1226	HEL_CA0476AA_AS	Public	H. pylori	HEL_CA0476AA_AS	PRJDB10671		SAMD00254894	GCA_018331535.1	Phuc et al., 2021, 10.1038/s41598-021-83862-1
VN1227	HEL_CA0475AA_AS	Public	H. pylori	HEL_CA0475AA_AS	PRJDB10671		SAMD00254895	GCA_018331555.1	Phuc et al., 2021, 10.1038/s41598-021-83862-1
VN1229	HEL_CA0474AA_AS	Public	H. pylori	HEL_CA0474AA_AS	PRJDB10671		SAMD00254896	GCA_018331575.1	Phuc et al., 2021, 10.1038/s41598-021-83862-1
VN1230	HEL_CA0473AA_AS	Public	H. pylori	HEL_CA0473AA_AS	PRJDB10671		SAMD00254897	GCA_018331595.1	Phuc et al., 2021, 10.1038/s41598-021-83862-1
VN1233	HEL_CA0472AA_AS	Public	H. pylori	HEL_CA0472AA_AS	PRJDB10671		SAMD00254898	GCA_018331615.1	Phuc et al., 2021, 10.1038/s41598-021-83862-1
VN1235	HEL_CA0471AA_AS	Public	H. pylori	HEL_CA0471AA_AS	PRJDB10671		SAMD00254899	GCA_018331635.1	Phuc et al., 2021, 10.1038/s41598-021-83862-1
VN1236	HEL_CA0470AA_AS	Public	H. pylori	HEL_CA0470AA_AS	PRJDB10671		SAMD00254900	GCA_018331655.1	Phuc et al., 2021, 10.1038/s41598-021-83862-1
VN1237	HEL_CA0469AA_AS	Public	H. pylori	HEL_CA0469AA_AS	PRJDB10671		SAMD00254901	GCA_018331675.1	Phuc et al., 2021, 10.1038/s41598-021-83862-1
VN1239	HEL_CA0468AA_AS	Public	H. pylori	HEL_CA0468AA_AS	PRJDB10671		SAMD00254902	GCA_018331695.1	Phuc et al., 2021, 10.1038/s41598-021-83862-1
VN1240	HEL_CA0467AA_AS	Public	H. pylori	HEL_CA0467AA_AS	PRJDB10671		SAMD00254903	GCA_018331715.1	Phuc et al., 2021, 10.1038/s41598-021-83862-1
VN1241	HEL_CA0466AA_AS	Public	H. pylori	HEL_CA0466AA_AS	PRJDB10671		SAMD00254904	GCA_018331735.1	Phuc et al., 2021, 10.1038/s41598-021-83862-1
VN1244	HEL_CA0465AA_AS	Public	H. pylori	HEL_CA0465AA_AS	PRJDB10671		SAMD00254905	GCA_018331755.1	Phuc et al., 2021, 10.1038/s41598-021-83862-1
VN1246	HEL_CA0464AA_AS	Public	H. pylori	HEL_CA0464AA_AS	PRJDB10671		SAMD00254906	GCA_018331775.1	Phuc et al., 2021, 10.1038/s41598-021-83862-1
VN1247	HEL_CA0463AA_AS	Public	H. pylori	HEL_CA0463AA_AS	PRJDB10671		SAMD00254907	GCA_018331795.1	Phuc et al., 2021, 10.1038/s41598-021-83862-1
VN1248	HEL_CA0462AA_AS	Public	H. pylori	HEL_CA0462AA_AS	PRJDB10671		SAMD00254908	GCA_018331815.1	Phuc et al., 2021, 10.1038/s41598-021-83862-1
VN1249	HEL_CA0461AA_AS	Public	H. pylori	HEL_CA0461AA_AS	PRJDB10671		SAMD00254909	GCA_018331835.1	Phuc et al., 2021, 10.1038/s41598-021-83862-1
VN1250	HEL_CA0460AA_AS	Public	H. pylori	HEL_CA0460AA_AS	PRJDB10671		SAMD00254910	GCA_018331855.1	Phuc et al., 2021, 10.1038/s41598-021-83862-1
VN1251	HEL_CA0459AA_AS	Public	H. pylori	HEL_CA0459AA_AS	PRJDB10671		SAMD00254911	GCA_018331875.1	Phuc et al., 2021, 10.1038/s41598-021-83862-1
VN1258	HEL_CA0458AA_AS	Public	H. pylori	HEL_CA0458AA_AS	PRJDB10671		SAMD00254912	GCA_018331895.1	Phuc et al., 2021, 10.1038/s41598-021-83862-1
VN1260	HEL_CA0457AA_AS	Public	H. pylori	HEL_CA0457AA_AS	PRJDB10671		SAMD00254913	GCA_018331915.1	Phuc et al., 2021, 10.1038/s41598-021-83862-1
VN1261	HEL_CA0456AA_AS	Public	H. pylori	HEL_CA0456AA_AS	PRJDB10671		SAMD00254914	GCA_018331935.1	Phuc et al., 2021, 10.1038/s41598-021-83862-1
VN1262	HEL_CA0455AA_AS	Public	H. pylori	HEL_CA0455AA_AS	PRJDB10671		SAMD00254915	GCA_018331955.1	Phuc et al., 2021, 10.1038/s41598-021-83862-1
VN1263	HEL_CA0454AA_AS	Public	H. pylori	HEL_CA0454AA_AS	PRJDB10671		SAMD00254916	GCA_018331975.1	Phuc et al., 2021, 10.1038/s41598-021-83862-1
VN1264	HEL_CA0453AA_AS	Public	H. pylori	HEL_CA0453AA_AS	PRJDB10671		SAMD00254917	GCA_018331995.1	Phuc et al., 2021, 10.1038/s41598-021-83862-1
VN1266	HEL_CA0452AA_AS	Public	H. pylori	HEL_CA0452AA_AS	PRJDB10671		SAMD00254918	GCA_018332015.1	Phuc et al., 2021, 10.1038/s41598-021-83862-1
VN1269	HEL_CA0451AA_AS	Public	H. pylori	HEL_CA0451AA_AS	PRJDB10671		SAMD00254919	GCA_018332035.1	Phuc et al., 2021, 10.1038/s41598-021-83862-1
VN1270	HEL_CA0450AA_AS	Public	H. pylori	HEL_CA0450AA_AS	PRJDB10671		SAMD00254920	GCA_018332055.1	Phuc et al., 2021, 10.1038/s41598-021-83862-1
VN1272	HEL_CA0449AA_AS	Public	H. pylori	HEL_CA0449AA_AS	PRJDB10671		SAMD00254921	GCA_018332075.1	Phuc et al., 2021, 10.1038/s41598-021-83862-1
VN1274	HEL_CA0448AA_AS	Public	H. pylori	HEL_CA0448AA_AS	PRJDB10671		SAMD00254922	GCA_018332095.1	Phuc et al., 2021, 10.1038/s41598-021-83862-1
VN1276	HEL_CA0447AA_AS	Public	H. pylori	HEL_CA0447AA_AS	PRJDB10671		SAMD00254923	GCA_018332115.1	Phuc et al., 2021, 10.1038/s41598-021-83862-1
VN1277	HEL_CA0446AA_AS	Public	H. pylori	HEL_CA0446AA_AS	PRJDB10671		SAMD00254924	GCA_018332135.1	Phuc et al., 2021, 10.1038/s41598-021-83862-1
VN1279	HEL_CA0445AA_AS	Public	H. pylori	HEL_CA0445AA_AS	PRJDB10671		SAMD00254925	GCA_018332155.1	Phuc et al., 2021, 10.1038/s41598-021-83862-1
VN1280	HEL_CA0444AA_AS	Public	H. pylori	HEL_CA0444AA_AS	PRJDB10671		SAMD00254926	GCA_018332175.1	Phuc et al., 2021, 10.1038/s41598-021-83862-1
VN1281	HEL_CA0443AA_AS	Public	H. pylori	HEL_CA0443AA_AS	PRJDB10671		SAMD00254927	GCA_018332195.1	Phuc et al., 2021, 10.1038/s41598-021-83862-1
VN1283	HEL_CA0442AA_AS	Public	H. pylori	HEL_CA0442AA_AS	PRJDB10671		SAMD00254928	GCA_018332215.1	Phuc et al., 2021, 10.1038/s41598-021-83862-1
VN1284	HEL_CA0441AA_AS	Public	H. pylori	HEL_CA0441AA_AS	PRJDB10671		SAMD00254929	GCA_018332235.1	Phuc et al., 2021, 10.1038/s41598-021-83862-1
VN1286	HEL_CA0440AA_AS	Public	H. pylori	HEL_CA0440AA_AS	PRJDB10671		SAMD00254930	GCA_018332255.1	Phuc et al., 2021, 10.1038/s41598-021-83862-1
VN1288	HEL_CA0439AA_AS	Public	H. pylori	HEL_CA0439AA_AS	PRJDB10671		SAMD00254931	GCA_018332275.1	Phuc et al., 2021, 10.1038/s41598-021-83862-1
VN1289	HEL_CA0438AA_AS	Public	H. pylori	HEL_CA0438AA_AS	PRJDB10671		SAMD00254932	GCA_018332295.1	Phuc et al., 2021, 10.1038/s41598-021-83862-1
VN1290	HEL_CA0437AA_AS	Public	H. pylori	HEL_CA0437AA_AS	PRJDB10671		SAMD00254933	GCA_018332315.1	Phuc et al., 2021, 10.1038/s41598-021-83862-1
VN1291	HEL_CA0436AA_AS	Public	H. pylori	HEL_CA0436AA_AS	PRJDB10671		SAMD00254934	GCA_018332335.1	Phuc et al., 2021, 10.1038/s41598-021-83862-1
VN1205	HEL_CA0434AA_AS	Public	H. pylori	HEL_CA0434AA_AS	PRJDB10671		SAMD00254882	GCA_018340655.1	Phuc et al., 2021, 10.1038/s41598-021-83862-1
JP0037	HEL_CA2026AA_AS	Public	H. pylori	HEL_CA2026AA_AS	PRJDB10720		SAMD00255552	GCA_018327845.1	Tuan et al., 2021, 10.1099/mgen.0.000680
JP0038	HEL_CA2025AA_AS	Public	H. pylori	HEL_CA2025AA_AS	PRJDB10720		SAMD00255553	GCA_018327865.1	Tuan et al., 2021, 10.1099/mgen.0.000680
JP0039	HEL_CA2024AA_AS	Public	H. pylori	HEL_CA2024AA_AS	PRJDB10720		SAMD00255554	GCA_018327885.1	Tuan et al., 2021, 10.1099/mgen.0.000680
JP0040	HEL_CA2023AA_AS	Public	H. pylori	HEL_CA2023AA_AS	PRJDB10720		SAMD00255555	GCA_018327905.1	Tuan et al., 2021, 10.1099/mgen.0.000680
JP0041	HEL_CA2022AA_AS	Public	H. pylori	HEL_CA2022AA_AS	PRJDB10720		SAMD00255556	GCA_018327925.1	Tuan et al., 2021, 10.1099/mgen.0.000680
JP0042	HEL_CA2021AA_AS	Public	H. pylori	HEL_CA2021AA_AS	PRJDB10720		SAMD00255557	GCA_018327945.1	Tuan et al., 2021, 10.1099/mgen.0.000680
JP0043	HEL_CA2020AA_AS	Public	H. pylori	HEL_CA2020AA_AS	PRJDB10720		SAMD00255558	GCA_018327965.1	Tuan et al., 2021, 10.1099/mgen.0.000680
JP0044	HEL_CA2019AA_AS	Public	H. pylori	HEL_CA2019AA_AS	PRJDB10720		SAMD00255559	GCA_018327985.1	Tuan et al., 2021, 10.1099/mgen.0.000680
JP0045	HEL_CA2018AA_AS	Public	H. pylori	HEL_CA2018AA_AS	PRJDB10720		SAMD00255560	GCA_018328005.1	Tuan et al., 2021, 10.1099/mgen.0.000680
JP0046	HEL_CA2017AA_AS	Public	H. pylori	HEL_CA2017AA_AS	PRJDB10720		SAMD00255561	GCA_018328025.1	Tuan et al., 2021, 10.1099/mgen.0.000680
JP0047	HEL_CA2016AA_AS	Public	H. pylori	HEL_CA2016AA_AS	PRJDB10720		SAMD00255562	GCA_018328045.1	Tuan et al., 2021, 10.1099/mgen.0.000680
JP0048	HEL_CA2015AA_AS	Public	H. pylori	HEL_CA2015AA_AS	PRJDB10720		SAMD00255563	GCA_018328065.1	Tuan et al., 2021, 10.1099/mgen.0.000680
JP0049	HEL_CA2014AA_AS	Public	H. pylori	HEL_CA2014AA_AS	PRJDB10720		SAMD00255564	GCA_018328085.1	Tuan et al., 2021, 10.1099/mgen.0.000680
JP0050	HEL_CA2013AA_AS	Public	H. pylori	HEL_CA2013AA_AS	PRJDB10720		SAMD00255565	GCA_018328105.1	Tuan et al., 2021, 10.1099/mgen.0.000680
JP0051	HEL_CA2012AA_AS	Public	H. pylori	HEL_CA2012AA_AS	PRJDB10720		SAMD00255566	GCA_018328125.1	Tuan et al., 2021, 10.1099/mgen.0.000680
JP0052	HEL_CA2011AA_AS	Public	H. pylori	HEL_CA2011AA_AS	PRJDB10720		SAMD00255567	GCA_018328145.1	Tuan et al., 2021, 10.1099/mgen.0.000680
JP0053	HEL_CA2010AA_AS	Public	H. pylori	HEL_CA2010AA_AS	PRJDB10720		SAMD00255568	GCA_018328165.1	Tuan et al., 2021, 10.1099/mgen.0.000680
JP0054	HEL_CA2009AA_AS	Public	H. pylori	HEL_CA2009AA_AS	PRJDB10720		SAMD00255569	GCA_018328185.1	Tuan et al., 2021, 10.1099/mgen.0.000680
JP0056	HEL_CA2008AA_AS	Public	H. pylori	HEL_CA2008AA_AS	PRJDB10720		SAMD00255570	GCA_018328205.1	Tuan et al., 2021, 10.1099/mgen.0.000680
JP0057	HEL_CA2007AA_AS	Public	H. pylori	HEL_CA2007AA_AS	PRJDB10720		SAMD00255571	GCA_018328225.1	Tuan et al., 2021, 10.1099/mgen.0.000680
JP0058	HEL_CA2006AA_AS	Public	H. pylori	HEL_CA2006AA_AS	PRJDB10720		SAMD00255572	GCA_018328245.1	Tuan et al., 2021, 10.1099/mgen.0.000680
JP0059	HEL_CA2005AA_AS	Public	H. pylori	HEL_CA2005AA_AS	PRJDB10720		SAMD00255573	GCA_018328265.1	Tuan et al., 2021, 10.1099/mgen.0.000680
JP0060	HEL_CA2004AA_AS	Public	H. pylori	HEL_CA2004AA_AS	PRJDB10720		SAMD00255574	GCA_018328285.1	Tuan et al., 2021, 10.1099/mgen.0.000680
JP0061	HEL_CA0637AA_AS	Public	H. pylori	HEL_CA0637AA_AS	PRJDB10720		SAMD00255575	GCA_018328305.1	Tuan et al., 2021, 10.1099/mgen.0.000680
JP0063	HEL_CA0636AA_AS	Public	H. pylori	HEL_CA0636AA_AS	PRJDB10720		SAMD00255576	GCA_018328325.1	Tuan et al., 2021, 10.1099/mgen.0.000680
JP0065	HEL_CA0635AA_AS	Public	H. pylori	HEL_CA0635AA_AS	PRJDB10720		SAMD00255577	GCA_018328345.1	Tuan et al., 2021, 10.1099/mgen.0.000680
JP0067	HEL_CA0634AA_AS	Public	H. pylori	HEL_CA0634AA_AS	PRJDB10720		SAMD00255578	GCA_018328365.1	Tuan et al., 2021, 10.1099/mgen.0.000680
JP0068	HEL_CA0633AA_AS	Public	H. pylori	HEL_CA0633AA_AS	PRJDB10720		SAMD00255579	GCA_018328385.1	Tuan et al., 2021, 10.1099/mgen.0.000680
JP0069	HEL_CA0632AA_AS	Public	H. pylori	HEL_CA0632AA_AS	PRJDB10720		SAMD00255580	GCA_018328405.1	Tuan et al., 2021, 10.1099/mgen.0.000680
JP0070	HEL_CA0631AA_AS	Public	H. pylori	HEL_CA0631AA_AS	PRJDB10720		SAMD00255581	GCA_018328425.1	Tuan et al., 2021, 10.1099/mgen.0.000680
JP0072	HEL_CA0630AA_AS	Public	H. pylori	HEL_CA0630AA_AS	PRJDB10720		SAMD00255582	GCA_018328445.1	Tuan et al., 2021, 10.1099/mgen.0.000680
JP0074	HEL_CA0629AA_AS	Public	H. pylori	HEL_CA0629AA_AS	PRJDB10720		SAMD00255583	GCA_018328465.1	Tuan et al., 2021, 10.1099/mgen.0.000680
JP0075	HEL_CA0628AA_AS	Public	H. pylori	HEL_CA0628AA_AS	PRJDB10720		SAMD00255584	GCA_018328485.1	Tuan et al., 2021, 10.1099/mgen.0.000680
JP0076	HEL_CA0627AA_AS	Public	H. pylori	HEL_CA0627AA_AS	PRJDB10720		SAMD00255585	GCA_018328505.1	Tuan et al., 2021, 10.1099/mgen.0.000680
JP0077	HEL_CA0626AA_AS	Public	H. pylori	HEL_CA0626AA_AS	PRJDB10720		SAMD00255586	GCA_018328525.1	Tuan et al., 2021, 10.1099/mgen.0.000680
JP0078	HEL_CA0625AA_AS	Public	H. pylori	HEL_CA0625AA_AS	PRJDB10720		SAMD00255587	GCA_018328545.1	Tuan et al., 2021, 10.1099/mgen.0.000680
JP0085	HEL_CA0623AA_AS	Public	H. pylori	HEL_CA0623AA_AS	PRJDB10720		SAMD00255589	GCA_018328585.1	Tuan et al., 2021, 10.1099/mgen.0.000680
JP0086	HEL_CA0622AA_AS	Public	H. pylori	HEL_CA0622AA_AS	PRJDB10720		SAMD00255590	GCA_018328605.1	Tuan et al., 2021, 10.1099/mgen.0.000680
JP0087	HEL_CA0621AA_AS	Public	H. pylori	HEL_CA0621AA_AS	PRJDB10720		SAMD00255591	GCA_018328625.1	Tuan et al., 2021, 10.1099/mgen.0.000680
JP0088	HEL_CA0620AA_AS	Public	H. pylori	HEL_CA0620AA_AS	PRJDB10720		SAMD00255592	GCA_018328645.1	Tuan et al., 2021, 10.1099/mgen.0.000680
JP0089	HEL_CA0619AA_AS	Public	H. pylori	HEL_CA0619AA_AS	PRJDB10720		SAMD00255593	GCA_018328665.1	Tuan et al., 2021, 10.1099/mgen.0.000680
JP0090	HEL_CA0618AA_AS	Public	H. pylori	HEL_CA0618AA_AS	PRJDB10720		SAMD00255594	GCA_018328685.1	Tuan et al., 2021, 10.1099/mgen.0.000680
JP0092	HEL_CA0617AA_AS	Public	H. pylori	HEL_CA0617AA_AS	PRJDB10720		SAMD00255595	GCA_018328705.1	Tuan et al., 2021, 10.1099/mgen.0.000680
JP0093	HEL_CA0616AA_AS	Public	H. pylori	HEL_CA0616AA_AS	PRJDB10720		SAMD00255596	GCA_018328725.1	Tuan et al., 2021, 10.1099/mgen.0.000680
JP0094	HEL_CA0615AA_AS	Public	H. pylori	HEL_CA0615AA_AS	PRJDB10720		SAMD00255597	GCA_018328745.1	Tuan et al., 2021, 10.1099/mgen.0.000680
JP0095	HEL_CA0614AA_AS	Public	H. pylori	HEL_CA0614AA_AS	PRJDB10720		SAMD00255598	GCA_018328765.1	Tuan et al., 2021, 10.1099/mgen.0.000680
JP0096	HEL_CA0613AA_AS	Public	H. pylori	HEL_CA0613AA_AS	PRJDB10720		SAMD00255599	GCA_018328785.1	Tuan et al., 2021, 10.1099/mgen.0.000680
JP0097	HEL_CA0612AA_AS	Public	H. pylori	HEL_CA0612AA_AS	PRJDB10720		SAMD00255600	GCA_018328805.1	Tuan et al., 2021, 10.1099/mgen.0.000680
JP0098	HEL_CA0611AA_AS	Public	H. pylori	HEL_CA0611AA_AS	PRJDB10720		SAMD00255601	GCA_018328825.1	Tuan et al., 2021, 10.1099/mgen.0.000680
JP0099	HEL_CA0610AA_AS	Public	H. pylori	HEL_CA0610AA_AS	PRJDB10720		SAMD00255602	GCA_018328845.1	Tuan et al., 2021, 10.1099/mgen.0.000680
JP0100	HEL_CA0609AA_AS	Public	H. pylori	HEL_CA0609AA_AS	PRJDB10720		SAMD00255603	GCA_018328865.1	Tuan et al., 2021, 10.1099/mgen.0.000680
JP0101	HEL_CA0608AA_AS	Public	H. pylori	HEL_CA0608AA_AS	PRJDB10720		SAMD00255604	GCA_018328885.1	Tuan et al., 2021, 10.1099/mgen.0.000680
JP0103	HEL_CA0607AA_AS	Public	H. pylori	HEL_CA0607AA_AS	PRJDB10720		SAMD00255605	GCA_018328905.1	Tuan et al., 2021, 10.1099/mgen.0.000680
JP0104	HEL_CA0606AA_AS	Public	H. pylori	HEL_CA0606AA_AS	PRJDB10720		SAMD00255606	GCA_018328925.1	Tuan et al., 2021, 10.1099/mgen.0.000680
JP0105	HEL_CA0605AA_AS	Public	H. pylori	HEL_CA0605AA_AS	PRJDB10720		SAMD00255607	GCA_018328945.1	Tuan et al., 2021, 10.1099/mgen.0.000680
JP0109	HEL_CA0602AA_AS	Public	H. pylori	HEL_CA0602AA_AS	PRJDB10720		SAMD00255610	GCA_018329005.1	Tuan et al., 2021, 10.1099/mgen.0.000680
JP0110	HEL_CA0601AA_AS	Public	H. pylori	HEL_CA0601AA_AS	PRJDB10720		SAMD00255611	GCA_018329025.1	Tuan et al., 2021, 10.1099/mgen.0.000680
JP0111	HEL_CA0600AA_AS	Public	H. pylori	HEL_CA0600AA_AS	PRJDB10720		SAMD00255612	GCA_018329045.1	Tuan et al., 2021, 10.1099/mgen.0.000680
JP0112	HEL_CA0599AA_AS	Public	H. pylori	HEL_CA0599AA_AS	PRJDB10720		SAMD00255613	GCA_018329065.1	Tuan et al., 2021, 10.1099/mgen.0.000680
JP0113	HEL_CA0598AA_AS	Public	H. pylori	HEL_CA0598AA_AS	PRJDB10720		SAMD00255614	GCA_018329085.1	Tuan et al., 2021, 10.1099/mgen.0.000680
JP0115	HEL_CA0597AA_AS	Public	H. pylori	HEL_CA0597AA_AS	PRJDB10720		SAMD00255615	GCA_018329105.1	Tuan et al., 2021, 10.1099/mgen.0.000680
JP0116	HEL_CA0596AA_AS	Public	H. pylori	HEL_CA0596AA_AS	PRJDB10720		SAMD00255616	GCA_018329125.1	Tuan et al., 2021, 10.1099/mgen.0.000680
JP0117	HEL_CA0595AA_AS	Public	H. pylori	HEL_CA0595AA_AS	PRJDB10720		SAMD00255617	GCA_018329145.1	Tuan et al., 2021, 10.1099/mgen.0.000680
JP0118	HEL_CA0594AA_AS	Public	H. pylori	HEL_CA0594AA_AS	PRJDB10720		SAMD00255618	GCA_018329165.1	Tuan et al., 2021, 10.1099/mgen.0.000680
JP0119	HEL_CA0593AA_AS	Public	H. pylori	HEL_CA0593AA_AS	PRJDB10720		SAMD00255619	GCA_018329185.1	Tuan et al., 2021, 10.1099/mgen.0.000680
JP0120	HEL_CA0592AA_AS	Public	H. pylori	HEL_CA0592AA_AS	PRJDB10720		SAMD00255620	GCA_018329205.1	Tuan et al., 2021, 10.1099/mgen.0.000680
JP0121	HEL_CA0591AA_AS	Public	H. pylori	HEL_CA0591AA_AS	PRJDB10720		SAMD00255621	GCA_018329225.1	Tuan et al., 2021, 10.1099/mgen.0.000680
JP0122	HEL_CA0590AA_AS	Public	H. pylori	HEL_CA0590AA_AS	PRJDB10720		SAMD00255622	GCA_018329245.1	Tuan et al., 2021, 10.1099/mgen.0.000680
JP0123	HEL_CA0589AA_AS	Public	H. pylori	HEL_CA0589AA_AS	PRJDB10720		SAMD00255623	GCA_018329265.1	Tuan et al., 2021, 10.1099/mgen.0.000680
JP0125	HEL_CA0588AA_AS	Public	H. pylori	HEL_CA0588AA_AS	PRJDB10720		SAMD00255624	GCA_018329285.1	Tuan et al., 2021, 10.1099/mgen.0.000680
JP0126	HEL_CA0587AA_AS	Public	H. pylori	HEL_CA0587AA_AS	PRJDB10720		SAMD00255625	GCA_018329305.1	Tuan et al., 2021, 10.1099/mgen.0.000680
JP0128	HEL_CA0586AA_AS	Public	H. pylori	HEL_CA0586AA_AS	PRJDB10720		SAMD00255626	GCA_018329325.1	Tuan et al., 2021, 10.1099/mgen.0.000680
JP0129	HEL_CA0585AA_AS	Public	H. pylori	HEL_CA0585AA_AS	PRJDB10720		SAMD00255627	GCA_018329345.1	Tuan et al., 2021, 10.1099/mgen.0.000680
JP0130	HEL_CA0584AA_AS	Public	H. pylori	HEL_CA0584AA_AS	PRJDB10720		SAMD00255628	GCA_018329365.1	Tuan et al., 2021, 10.1099/mgen.0.000680
JP0131	HEL_CA0583AA_AS	Public	H. pylori	HEL_CA0583AA_AS	PRJDB10720		SAMD00255629	GCA_018329385.1	Tuan et al., 2021, 10.1099/mgen.0.000680
JP0132	HEL_CA0582AA_AS	Public	H. pylori	HEL_CA0582AA_AS	PRJDB10720		SAMD00255630	GCA_018329405.1	Tuan et al., 2021, 10.1099/mgen.0.000680
JP0521	HEL_CA0435AA_AS	Public	H. pylori	HEL_CA0435AA_AS	PRJDB10720		SAMD00260481	GCA_018332355.1	Tuan et al., 2021, 10.1099/mgen.0.000680
JP0524	HEL_CA0432AA_AS	Public	H. pylori	HEL_CA0432AA_AS	PRJDB10720		SAMD00260482	GCA_018402965.1	Tuan et al., 2021, 10.1099/mgen.0.000680
3401	HEL_CA0385AA_AS	Public	H. pylori	HEL_CA0385AA_AS	PRJDB11498	DRP007355	SAMD00296812	GCA_019670505.1	Takahashi et al., 2021, 10.1128/MRA.00647-21
#8	HEL_CA0133AA_AS	Public	H. pylori	HEL_CA0133AA_AS	PRJDB11956		SAMD00392802	GCA_019974055.1	Ichihara et al., 2021, 10.3390/toxins13070467
NY40	HEL_AA0381AA_AS	Public	H. pylori	HEL_AA0381AA_AS	PRJDB1537		SAMD00061026	GCA_000828955.1	No publication associated with BioProject
SAMD00012621	HEL_AA0440AA_AS	Public	H. pylori	HEL_AA0440AA_AS	PRJDB2569	DRP001315	SAMD00012621	DRR014835	No publication associated with BioProject
SAMD00012625	HEL_AA0165AA_AS	Public	H. pylori	HEL_AA0165AA_AS	PRJDB2569	DRP001315	SAMD00012625	DRR014837	No publication associated with BioProject
SAMD00012623	HEL_AA0167AA_AS	Public	H. pylori	HEL_AA0167AA_AS	PRJDB2569	DRP001315	SAMD00012623	DRR014839	No publication associated with BioProject
SAMD00012624	HEL_AA0168AA_AS	Public	H. pylori	HEL_AA0168AA_AS	PRJDB2569	DRP001315	SAMD00012624	DRR014840	No publication associated with BioProject
SAMD00012635	HEL_AA0169AA_AS	Public	H. pylori	HEL_AA0169AA_AS	PRJDB2569	DRP001315	SAMD00012635	DRR014841	No publication associated with BioProject
SAMD00012626	HEL_AA0170AA_AS	Public	H. pylori	HEL_AA0170AA_AS	PRJDB2569	DRP001315	SAMD00012626	DRR014842	No publication associated with BioProject
SAMD00012630	HEL_AA0171AA_AS	Public	H. pylori	HEL_AA0171AA_AS	PRJDB2569	DRP001315	SAMD00012630	DRR014843	No publication associated with BioProject
SAMD00012627	HEL_AA0172AA_AS	Public	H. pylori	HEL_AA0172AA_AS	PRJDB2569	DRP001315	SAMD00012627	DRR014844	No publication associated with BioProject
SAMD00012628	HEL_AA0173AA_AS	Public	H. pylori	HEL_AA0173AA_AS	PRJDB2569	DRP001315	SAMD00012628	DRR014845	No publication associated with BioProject
SAMD00012618	HEL_AA0174AA_AS	Public	H. pylori	HEL_AA0174AA_AS	PRJDB2569	DRP001315	SAMD00012618	DRR014846	No publication associated with BioProject
SAMD00012634	HEL_AA0175AA_AS	Public	H. pylori	HEL_AA0175AA_AS	PRJDB2569	DRP001315	SAMD00012634	DRR014847	No publication associated with BioProject
SAMD00012636	HEL_AA0176AA_AS	Public	H. pylori	HEL_AA0176AA_AS	PRJDB2569	DRP001315	SAMD00012636	DRR014848	No publication associated with BioProject
SAMD00012620	HEL_AA0177AA_AS	Public	H. pylori	HEL_AA0177AA_AS	PRJDB2569	DRP001315	SAMD00012620	DRR014849	No publication associated with BioProject
SAMD00012622	HEL_AA0178AA_AS	Public	H. pylori	HEL_AA0178AA_AS	PRJDB2569	DRP001315	SAMD00012622	DRR014850	No publication associated with BioProject
SAMD00012629	HEL_AA0179AA_AS	Public	H. pylori	HEL_AA0179AA_AS	PRJDB2569	DRP001315	SAMD00012629	DRR014851	No publication associated with BioProject
SAMD00012633	HEL_AA0180AA_AS	Public	H. pylori	HEL_AA0180AA_AS	PRJDB2569	DRP001315	SAMD00012633	DRR014852	No publication associated with BioProject
SAMD00012637	HEL_AA0181AA_AS	Public	H. pylori	HEL_AA0181AA_AS	PRJDB2569	DRP001315	SAMD00012637	DRR014853	No publication associated with BioProject
K16	HEL_AA0444AA_AS	Public	H. pylori	HEL_AA0444AA_AS	PRJDB3134	DRP002685	SAMD00019956	DRR023001	You, Thorell, et al., 2022, 10.1099/mgen.0.000676
K27	HEL_AA0199AA_AS	Public	H. pylori	HEL_AA0199AA_AS	PRJDB3134	DRP002685	SAMD00019964	DRR023009	You, Thorell, et al., 2022, 10.1099/mgen.0.000676
K29	HEL_AA0201AA_AS	Public	H. pylori	HEL_AA0201AA_AS	PRJDB3134	DRP002685	SAMD00019966	DRR023011	You, Thorell, et al., 2022, 10.1099/mgen.0.000676
K15	HEL_AA0443AA_AS	Public	H. pylori	HEL_AA0443AA_AS	PRJDB3134	DRP002685	SAMD00019955	DRR023000	Furuta et al., 2015, 10.1371/journal.pone.0127197
K17	HEL_AA0192AA_AS	Public	H. pylori	HEL_AA0192AA_AS	PRJDB3134	DRP002685	SAMD00019957	DRR023002	Furuta et al., 2015, 10.1371/journal.pone.0127197
K23	HEL_AA0195AA_AS	Public	H. pylori	HEL_AA0195AA_AS	PRJDB3134	DRP002685	SAMD00019960	DRR023005	Furuta et al., 2015, 10.1371/journal.pone.0127197
K24	HEL_AA0196AA_AS	Public	H. pylori	HEL_AA0196AA_AS	PRJDB3134	DRP002685	SAMD00019961	DRR023006	Furuta et al., 2015, 10.1371/journal.pone.0127197
K26	HEL_AA0198AA_AS	Public	H. pylori	HEL_AA0198AA_AS	PRJDB3134	DRP002685	SAMD00019963	DRR023008	Furuta et al., 2015, 10.1371/journal.pone.0127197
K28	HEL_AA0200AA_AS	Public	H. pylori	HEL_AA0200AA_AS	PRJDB3134	DRP002685	SAMD00019965	DRR023010	Furuta et al., 2015, 10.1371/journal.pone.0127197
K30	HEL_AA0202AA_AS	Public	H. pylori	HEL_AA0202AA_AS	PRJDB3134	DRP002685	SAMD00019967	DRR023012	Furuta et al., 2015, 10.1371/journal.pone.0127197
K32	HEL_AA0445AA_AS	Public	H. pylori	HEL_AA0445AA_AS	PRJDB3134	DRP002685	SAMD00019968	DRR023013	Furuta et al., 2015, 10.1371/journal.pone.0127197
K33	HEL_AA0204AA_AS	Public	H. pylori	HEL_AA0204AA_AS	PRJDB3134	DRP002685	SAMD00019969	DRR023014	Furuta et al., 2015, 10.1371/journal.pone.0127197
K34	HEL_AA0205AA_AS	Public	H. pylori	HEL_AA0205AA_AS	PRJDB3134	DRP002685	SAMD00019970	DRR023015	Furuta et al., 2015, 10.1371/journal.pone.0127197
K35	HEL_AA0206AA_AS	Public	H. pylori	HEL_AA0206AA_AS	PRJDB3134	DRP002685	SAMD00019971	DRR023016	Furuta et al., 2015, 10.1371/journal.pone.0127197
K36	HEL_AA0207AA_AS	Public	H. pylori	HEL_AA0207AA_AS	PRJDB3134	DRP002685	SAMD00019972	DRR023017	Furuta et al., 2015, 10.1371/journal.pone.0127197
K37	HEL_AA0208AA_AS	Public	H. pylori	HEL_AA0208AA_AS	PRJDB3134	DRP002685	SAMD00019973	DRR023018	Furuta et al., 2015, 10.1371/journal.pone.0127197
K21	HEL_BA4684AA_AS	Public	H. pylori	HEL_BA4684AA_AS	PRJDB3134	DRP002685	SAMD00019958	GCA_004307235.1	Furuta et al., 2015, 10.1371/journal.pone.0127197
K22	HEL_BA4683AA_AS	Public	H. pylori	HEL_BA4683AA_AS	PRJDB3134	DRP002685	SAMD00019959	GCA_004307275.1	Furuta et al., 2015, 10.1371/journal.pone.0127197
K25	HEL_BA4682AA_AS	Public	H. pylori	HEL_BA4682AA_AS	PRJDB3134	DRP002685	SAMD00019962	GCA_004307295.1	Furuta et al., 2015, 10.1371/journal.pone.0127197
SAMD00041250	HEL_AA0446AA_AS	Public	H. pylori	HEL_AA0446AA_AS	PRJDB3403	DRP002841	SAMD00041250	DRR028928	No publication associated with BioProject
SAMD00041246	HEL_AA0210AA_AS	Public	H. pylori	HEL_AA0210AA_AS	PRJDB3403	DRP002841	SAMD00041246	DRR028929	No publication associated with BioProject
SAMD00041247	HEL_AA0211AA_AS	Public	H. pylori	HEL_AA0211AA_AS	PRJDB3403	DRP002841	SAMD00041247	DRR028930	No publication associated with BioProject
SAMD00041248	HEL_AA0212AA_AS	Public	H. pylori	HEL_AA0212AA_AS	PRJDB3403	DRP002841	SAMD00041248	DRR028931	No publication associated with BioProject
SAMD00041249	HEL_AA0213AA_AS	Public	H. pylori	HEL_AA0213AA_AS	PRJDB3403	DRP002841	SAMD00041249	DRR028932	No publication associated with BioProject
ML1	HEL_AA0328AA_AS	Public	H. pylori	HEL_AA0328AA_AS	PRJDB3430		SAMD00024431	GCA_001549715.1	Wang et al. 2015
ML2	HEL_BA5446AA_AS	Public	H. pylori	HEL_BA5446AA_AS	PRJDB3430		SAMD00024432	GCA_001549855.1	Wang et al. 2015
ML3	HEL_AA0326AA_AS	Public	H. pylori	HEL_AA0326AA_AS	PRJDB3430		SAMD00024433	GCA_001549875.1	Wang et al. 2015
MKM5	HEL_AA4457AA_AS	Public	H. pylori	HEL_AA4457AA_AS	PRJDB4296	DRP003414	SAMD00042488	GCA_002357315.1	Kojima et al., 2016, 10.1093/molbev/msw162
F38	HEL_AA4455AA_AS	Public	H. pylori	HEL_AA4455AA_AS	PRJDB4296	DRP003414	SAMD00042473	GCA_002357355.1	Kojima et al., 2016, 10.1093/molbev/msw162
F63	HEL_AA4454AA_AS	Public	H. pylori	HEL_AA4454AA_AS	PRJDB4296	DRP003414	SAMD00042476	GCA_002357375.1	Kojima et al., 2016, 10.1093/molbev/msw162
F51	HEL_AA4453AA_AS	Public	H. pylori	HEL_AA4453AA_AS	PRJDB4296	DRP003414	SAMD00042474	GCA_002357395.1	Kojima et al., 2016, 10.1093/molbev/msw162
F78	HEL_AA4452AA_AS	Public	H. pylori	HEL_AA4452AA_AS	PRJDB4296	DRP003414	SAMD00042481	GCA_002357415.1	Kojima et al., 2016, 10.1093/molbev/msw162
F13	HEL_AA4451AA_AS	Public	H. pylori	HEL_AA4451AA_AS	PRJDB4296	DRP003414	SAMD00042462	GCA_002357435.1	Kojima et al., 2016, 10.1093/molbev/msw162
F17	HEL_AA4450AA_AS	Public	H. pylori	HEL_AA4450AA_AS	PRJDB4296	DRP003414	SAMD00042463	GCA_002357455.1	Kojima et al., 2016, 10.1093/molbev/msw162
F18	HEL_AA4449AA_AS	Public	H. pylori	HEL_AA4449AA_AS	PRJDB4296	DRP003414	SAMD00042464	GCA_002357475.1	Kojima et al., 2016, 10.1093/molbev/msw162
F209	HEL_AA4448AA_AS	Public	H. pylori	HEL_AA4448AA_AS	PRJDB4296	DRP003414	SAMD00042466	GCA_002357495.1	Kojima et al., 2016, 10.1093/molbev/msw162
F20	HEL_AA4447AA_AS	Public	H. pylori	HEL_AA4447AA_AS	PRJDB4296	DRP003414	SAMD00042465	GCA_002357515.1	Kojima et al., 2016, 10.1093/molbev/msw162
F210	HEL_AA4446AA_AS	Public	H. pylori	HEL_AA4446AA_AS	PRJDB4296	DRP003414	SAMD00042468	GCA_002357535.1	Kojima et al., 2016, 10.1093/molbev/msw162
F211	HEL_AA4445AA_AS	Public	H. pylori	HEL_AA4445AA_AS	PRJDB4296	DRP003414	SAMD00042469	GCA_002357555.1	Kojima et al., 2016, 10.1093/molbev/msw162
F24	HEL_AA4442AA_AS	Public	H. pylori	HEL_AA4442AA_AS	PRJDB4296	DRP003414	SAMD00042471	GCA_002357615.1	Kojima et al., 2016, 10.1093/molbev/msw162
F55	HEL_AA4441AA_AS	Public	H. pylori	HEL_AA4441AA_AS	PRJDB4296	DRP003414	SAMD00042475	GCA_002357635.1	Kojima et al., 2016, 10.1093/molbev/msw162
F67	HEL_AA4440AA_AS	Public	H. pylori	HEL_AA4440AA_AS	PRJDB4296	DRP003414	SAMD00042477	GCA_002357655.1	Kojima et al., 2016, 10.1093/molbev/msw162
F70	HEL_AA4439AA_AS	Public	H. pylori	HEL_AA4439AA_AS	PRJDB4296	DRP003414	SAMD00042478	GCA_002357675.1	Kojima et al., 2016, 10.1093/molbev/msw162
F72	HEL_AA4438AA_AS	Public	H. pylori	HEL_AA4438AA_AS	PRJDB4296	DRP003414	SAMD00042479	GCA_002357695.1	Kojima et al., 2016, 10.1093/molbev/msw162
F75	HEL_AA4437AA_AS	Public	H. pylori	HEL_AA4437AA_AS	PRJDB4296	DRP003414	SAMD00042480	GCA_002357715.1	Kojima et al., 2016, 10.1093/molbev/msw162
F90	HEL_AA4436AA_AS	Public	H. pylori	HEL_AA4436AA_AS	PRJDB4296	DRP003414	SAMD00042482	GCA_002357735.1	Kojima et al., 2016, 10.1093/molbev/msw162
MKF10	HEL_AA4434AA_AS	Public	H. pylori	HEL_AA4434AA_AS	PRJDB4296	DRP003414	SAMD00042484	GCA_002357775.1	Kojima et al., 2016, 10.1093/molbev/msw162
MKF3	HEL_AA4433AA_AS	Public	H. pylori	HEL_AA4433AA_AS	PRJDB4296	DRP003414	SAMD00042485	GCA_002357795.1	Kojima et al., 2016, 10.1093/molbev/msw162
MKF8	HEL_AA4432AA_AS	Public	H. pylori	HEL_AA4432AA_AS	PRJDB4296	DRP003414	SAMD00042486	GCA_002357815.1	Kojima et al., 2016, 10.1093/molbev/msw162
MKM1	HEL_AA4431AA_AS	Public	H. pylori	HEL_AA4431AA_AS	PRJDB4296	DRP003414	SAMD00042487	GCA_002357835.1	Kojima et al., 2016, 10.1093/molbev/msw162
MKM6	HEL_AA4430AA_AS	Public	H. pylori	HEL_AA4430AA_AS	PRJDB4296	DRP003414	SAMD00042489	GCA_002357855.1	Kojima et al., 2016, 10.1093/molbev/msw162
PMSS1	HEL_AA7800AA_AS	Public	H. pylori	HEL_AA7800AA_AS	PRJDB4521		SAMD00051589	GCA_004295545.1	No publication associated with BioProject
F21	HEL_AA0238AA_AS	Public	H. pylori	HEL_AA0238AA_AS	PRJDB4680	DRP003222	SAMD00051508	DRR060197	No publication associated with BioProject
F23	HEL_AA0239AA_AS	Public	H. pylori	HEL_AA0239AA_AS	PRJDB4680	DRP003222	SAMD00051509	DRR060198	No publication associated with BioProject
F28	HEL_AA0241AA_AS	Public	H. pylori	HEL_AA0241AA_AS	PRJDB4680	DRP003222	SAMD00051511	DRR060200	No publication associated with BioProject
F52	HEL_AA0243AA_AS	Public	H. pylori	HEL_AA0243AA_AS	PRJDB4680	DRP003222	SAMD00051513	DRR060202	No publication associated with BioProject
F94	HEL_AA0246AA_AS	Public	H. pylori	HEL_AA0246AA_AS	PRJDB4680	DRP003222	SAMD00051516	DRR060205	No publication associated with BioProject
F214	HEL_AA0247AA_AS	Public	H. pylori	HEL_AA0247AA_AS	PRJDB4680	DRP003222	SAMD00051517	DRR060206	No publication associated with BioProject
F215	HEL_AA0248AA_AS	Public	H. pylori	HEL_AA0248AA_AS	PRJDB4680	DRP003222	SAMD00051518	DRR060207	No publication associated with BioProject
F229	HEL_AA0249AA_AS	Public	H. pylori	HEL_AA0249AA_AS	PRJDB4680	DRP003222	SAMD00051519	DRR060208	No publication associated with BioProject
HZ2	HEL_AA0250AA_AS	Public	H. pylori	HEL_AA0250AA_AS	PRJDB4680	DRP003222	SAMD00051520	DRR060209	No publication associated with BioProject
HZ11	HEL_AA0251AA_AS	Public	H. pylori	HEL_AA0251AA_AS	PRJDB4680	DRP003222	SAMD00051521	DRR060210	No publication associated with BioProject
HZ21	HEL_AA0252AA_AS	Public	H. pylori	HEL_AA0252AA_AS	PRJDB4680	DRP003222	SAMD00051522	DRR060211	No publication associated with BioProject
HZ34	HEL_AA0253AA_AS	Public	H. pylori	HEL_AA0253AA_AS	PRJDB4680	DRP003222	SAMD00051523	DRR060212	No publication associated with BioProject
HZ53	HEL_AA0254AA_AS	Public	H. pylori	HEL_AA0254AA_AS	PRJDB4680	DRP003222	SAMD00051524	DRR060213	No publication associated with BioProject
HZ67	HEL_AA0255AA_AS	Public	H. pylori	HEL_AA0255AA_AS	PRJDB4680	DRP003222	SAMD00051525	DRR060214	No publication associated with BioProject
HZ82	HEL_AA0256AA_AS	Public	H. pylori	HEL_AA0256AA_AS	PRJDB4680	DRP003222	SAMD00051526	DRR060215	No publication associated with BioProject
Q-5-14	Q-5-14	Public	H. pylori		PRJDB5839		SAMD00084371	DRS101302	No publication associated with BioProject
AMI	AMI	Public	H. pylori		PRJDB5842		SAMD00084403	DRS101448	No publication associated with BioProject
Qsc35	Qsc35	Public	H. pylori		PRJDB5842		SAMD00084404	DRS101449	No publication associated with BioProject
OK113	HEL_AA0335AA_AS	Public	H. pylori	HEL_AA0335AA_AS	PRJDB693		SAMD00061056	GCA_000348865.1	Yahara et al., 2013, 10.1093/molbev/mst055
OK310	HEL_AA0331AA_AS	Public	H. pylori	HEL_AA0331AA_AS	PRJDB694		SAMD00061057	GCA_000348885.1	Yahara et al., 2013, 10.1093/molbev/mst055
PAGU611	HEL_AA0342AA_AS	Public	H. pylori	HEL_AA0342AA_AS	PRJDB88		SAMD00061064	GCA_000284635.1	Goto et al., 2012, 10.1128/JB.00645-12
12198	HEL_AA0392AA_AS	Public	H. pylori	HEL_AA0392AA_AS	PRJEA40677		SAMEA2272735	GCA_000091985.1	O'Toole et al., 2010, 10.1186/1471-2164-11-164
B8	HEL_AA0377AA_AS	Public	H. pylori	HEL_AA0377AA_AS	PRJEA41831		SAMEA2272698	GCA_000196755.1	Farnbacher et al., 2010, 10.1186/1471-2164-11-335
BCS100H1	HEL_BA5474AA_AS	Public	H. pylori	HEL_BA5474AA_AS	PRJEA62405		SAMEA2272805	GCA_000285035.1	Kenneman et al., 2011, 10.1073/pnas.1018444108
8A3	HEL_BA5473AA_AS	Public	H. pylori	HEL_BA5473AA_AS	PRJEA62409		SAMEA2272407	GCA_000285055.1	Kenneman et al., 2011, 10.1073/pnas.1018444108
NQ315	HEL_BA8087AA_AS	Public	H. pylori	HEL_BA8087AA_AS	PRJEA62437		SAMEA2272015	GCA_000285075.1	Kenneman et al., 2011, 10.1073/pnas.1018444108
NQ1712	HEL_BA8086AA_AS	Public	H. pylori	HEL_BA8086AA_AS	PRJEA62439		SAMEA2272517	GCA_000285095.1	Kenneman et al., 2011, 10.1073/pnas.1018444108
NQ352	HEL_BA5470AA_AS	Public	H. pylori	HEL_BA5470AA_AS	PRJEA62441		SAMEA2272230	GCA_000285115.1	Kenneman et al., 2011, 10.1073/pnas.1018444108
NQ1701	HEL_BA5469AA_AS	Public	H. pylori	HEL_BA5469AA_AS	PRJEA62443		SAMEA2272619	GCA_000285135.1	Kenneman et al., 2011, 10.1073/pnas.1018444108
NQ392	HEL_BA5468AA_AS	Public	H. pylori	HEL_BA5468AA_AS	PRJEA62445		SAMEA2272151	GCA_000285155.1	Kenneman et al., 2011, 10.1073/pnas.1018444108
NQ1707	HEL_BA5467AA_AS	Public	H. pylori	HEL_BA5467AA_AS	PRJEA62447		SAMEA2272498	GCA_000285175.1	Kenneman et al., 2011, 10.1073/pnas.1018444108
NQ4060	HEL_BA8081AA_AS	Public	H. pylori	HEL_BA8081AA_AS	PRJEA62449		SAMEA2271996	GCA_000285195.1	Kenneman et al., 2011, 10.1073/pnas.1018444108
NQ367	HEL_BA5465AA_AS	Public	H. pylori	HEL_BA5465AA_AS	PRJEA62451		SAMEA2271994	GCA_000285215.1	Kenneman et al., 2011, 10.1073/pnas.1018444108
NQ1671	HEL_BA5464AA_AS	Public	H. pylori	HEL_BA5464AA_AS	PRJEA62453		SAMEA2272392	GCA_000285235.1	Kenneman et al., 2011, 10.1073/pnas.1018444108
NQ4191	HEL_BA5463AA_AS	Public	H. pylori	HEL_BA5463AA_AS	PRJEA62455		SAMEA2272109	GCA_000285255.1	Kenneman et al., 2011, 10.1073/pnas.1018444108
CIII-1	HEL_AA0341AA_AS	Public	H. pylori	HEL_AA0341AA_AS	PRJEA65019		SAMEA2272649	GCA_000237285.1	Schott et al., 2011, 10.1128/JB.05439-11
N6	HEL_BA8077AA_AS	Public	H. pylori	HEL_BA8077AA_AS	PRJEA89447		SAMEA2272535	GCA_000285895.1	No publication associated with BioProject
Otzi	Otzi	Public	H. pylori	HEL_CA6248AA_AS	PRJEB11511				Maixner et al., 2016, 10.1126/science.aad2545
TC-1_5	HEL_BA5384AA_AS	Public	H. pylori	HEL_BA5384AA_AS	PRJEB13893		SAMEA3992708	GCA_900087465.1	Bubendorfer et al., 2016, 10.1038/ncomms11995
TC-2_10	HEL_BA8041AA_AS	Public	H. pylori	HEL_BA8041AA_AS	PRJEB13893		SAMEA3992714	GCA_900087515.1	Bubendorfer et al., 2016, 10.1038/ncomms11995
TC-2_8	HEL_BA5377AA_AS	Public	H. pylori	HEL_BA5377AA_AS	PRJEB13893		SAMEA3992713	GCA_900087545.1	Bubendorfer et al., 2016, 10.1038/ncomms11995
TC-1-1-2	HEL_BA8026AA_AS	Public	H. pylori	HEL_BA8026AA_AS	PRJEB13893		SAMEA3993946	GCA_900087575.1	Bubendorfer et al., 2016, 10.1038/ncomms11995
TC-1-2-3	HEL_BA5393AA_AS	Public	H. pylori	HEL_BA5393AA_AS	PRJEB13893		SAMEA3993953	GCA_900087665.1	Bubendorfer et al., 2016, 10.1038/ncomms11995
TC-1-1-1	HEL_BA5431AA_AS	Public	H. pylori	HEL_BA5431AA_AS	PRJEB13893		SAMEA3993945	GCA_900087755.1	Bubendorfer et al., 2016, 10.1038/ncomms11995
TC-1-2-4	HEL_BA5380AA_AS	Public	H. pylori	HEL_BA5380AA_AS	PRJEB13893		SAMEA3993954	GCA_900087835.1	Bubendorfer et al., 2016, 10.1038/ncomms11995
TC-1-2-5	HEL_BA5417AA_AS	Public	H. pylori	HEL_BA5417AA_AS	PRJEB13893		SAMEA3993955	GCA_900087845.1	Bubendorfer et al., 2016, 10.1038/ncomms11995
TC-3-1	HEL_BA5430AA_AS	Public	H. pylori	HEL_BA5430AA_AS	PRJEB13893		SAMEA3995857	GCA_900087935.1	Bubendorfer et al., 2016, 10.1038/ncomms11995
TC-3-3	HEL_BA5412AA_AS	Public	H. pylori	HEL_BA5412AA_AS	PRJEB13893		SAMEA3995859	GCA_900087955.1	Bubendorfer et al., 2016, 10.1038/ncomms11995
TC-3-6	HEL_BA5397AA_AS	Public	H. pylori	HEL_BA5397AA_AS	PRJEB13893		SAMEA3995862	GCA_900087975.1	Bubendorfer et al., 2016, 10.1038/ncomms11995
TC-2-1-1	HEL_BA5404AA_AS	Public	H. pylori	HEL_BA5404AA_AS	PRJEB13893		SAMEA3995843	GCA_900088015.1	Bubendorfer et al., 2016, 10.1038/ncomms11995
TC-2-1-4	HEL_BA5405AA_AS	Public	H. pylori	HEL_BA5405AA_AS	PRJEB13893		SAMEA3995846	GCA_900088025.1	Bubendorfer et al., 2016, 10.1038/ncomms11995
TC-2-2-3	HEL_BA8004AA_AS	Public	H. pylori	HEL_BA8004AA_AS	PRJEB13893		SAMEA3995851	GCA_900088035.1	Bubendorfer et al., 2016, 10.1038/ncomms11995
TC-2-1-6	HEL_BA5391AA_AS	Public	H. pylori	HEL_BA5391AA_AS	PRJEB13893		SAMEA3995848	GCA_900088075.1	Bubendorfer et al., 2016, 10.1038/ncomms11995
TC-2-2-1	HEL_BA5387AA_AS	Public	H. pylori	HEL_BA5387AA_AS	PRJEB13893		SAMEA3995849	GCA_900088115.1	Bubendorfer et al., 2016, 10.1038/ncomms11995
TC-2-2-4	HEL_BA5385AA_AS	Public	H. pylori	HEL_BA5385AA_AS	PRJEB13893		SAMEA3995852	GCA_900088135.1	Bubendorfer et al., 2016, 10.1038/ncomms11995
STT-1-1-2-Cm	HEL_BA5427AA_AS	Public	H. pylori	HEL_BA5427AA_AS	PRJEB13893		SAMEA4000260	GCA_900088155.1	Bubendorfer et al., 2016, 10.1038/ncomms11995
STT-1-1-1-Cm	HEL_BA8049AA_AS	Public	H. pylori	HEL_BA8049AA_AS	PRJEB13893		SAMEA4000259	GCA_900088175.1	Bubendorfer et al., 2016, 10.1038/ncomms11995
STT-1-1-3-Cm	HEL_BA5428AA_AS	Public	H. pylori	HEL_BA5428AA_AS	PRJEB13893		SAMEA4000261	GCA_900088185.1	Bubendorfer et al., 2016, 10.1038/ncomms11995
STT-1-1-11-Cm	HEL_BA5400AA_AS	Public	H. pylori	HEL_BA5400AA_AS	PRJEB13893		SAMEA4000265	GCA_900088215.1	Bubendorfer et al., 2016, 10.1038/ncomms11995
STT-1-1-13-Cm	HEL_BA5429AA_AS	Public	H. pylori	HEL_BA5429AA_AS	PRJEB13893		SAMEA4000267	GCA_900088235.1	Bubendorfer et al., 2016, 10.1038/ncomms11995
STT-1-1-14-Cm	HEL_BA5399AA_AS	Public	H. pylori	HEL_BA5399AA_AS	PRJEB13893		SAMEA4000268	GCA_900088245.1	Bubendorfer et al., 2016, 10.1038/ncomms11995
STT-1-1-12-Cm	HEL_BA5390AA_AS	Public	H. pylori	HEL_BA5390AA_AS	PRJEB13893		SAMEA4000266	GCA_900088255.1	Bubendorfer et al., 2016, 10.1038/ncomms11995
STT-1-2-3-Cm	HEL_BA5392AA_AS	Public	H. pylori	HEL_BA5392AA_AS	PRJEB13893		SAMEA4000272	GCA_900088265.1	Bubendorfer et al., 2016, 10.1038/ncomms11995
STT-1-2-1-Cm	HEL_BA5421AA_AS	Public	H. pylori	HEL_BA5421AA_AS	PRJEB13893		SAMEA4000270	GCA_900088275.1	Bubendorfer et al., 2016, 10.1038/ncomms11995
STT-1-2-13-Cm	HEL_BA5407AA_AS	Public	H. pylori	HEL_BA5407AA_AS	PRJEB13893		SAMEA4000277	GCA_900088315.1	Bubendorfer et al., 2016, 10.1038/ncomms11995
STT-1-2-2-Cm	HEL_BA5398AA_AS	Public	H. pylori	HEL_BA5398AA_AS	PRJEB13893		SAMEA4000271	GCA_900088335.1	Bubendorfer et al., 2016, 10.1038/ncomms11995
STT-1-2-10-Cm	HEL_BA8040AA_AS	Public	H. pylori	HEL_BA8040AA_AS	PRJEB13893		SAMEA4000274	GCA_900088355.1	Bubendorfer et al., 2016, 10.1038/ncomms11995
BAC555-8	HEL_BA5436AA_AS	Public	H. pylori	HEL_BA5436AA_AS	PRJEB13894		SAMEA3982711	GCA_900086675.1	Bubendorfer et al., 2016, 10.1038/ncomms11995
HE93/10	HEL_AA4428AA_AS	Public	H. pylori	HEL_AA4428AA_AS	PRJEB17945		SAMEA4554831	GCA_900120255.1	No publication associated with BioProject
HPARG63	HEL_BA8394AA_AS	Public	H. pylori	HEL_BA8394AA_AS	PRJEB1889		SAMEA2272629	GCA_000438495.1	No publication associated with BioProject
HPARG8G	HEL_BA8395AA_AS	Public	H. pylori	HEL_BA8395AA_AS	PRJEB1920		SAMEA2272011	GCA_000438475.1	No publication associated with BioProject
Hp GFP	HEL_BA4650AA_AS	Public	H. pylori	HEL_BA4650AA_AS	PRJEB23817	ERP105595	SAMEA104484363	GCA_901687245.1	No publication associated with BioProject
Hp tdT	HEL_BA4649AA_AS	Public	H. pylori	HEL_BA4649AA_AS	PRJEB23817	ERP105595	SAMEA104484364	GCA_901687255.1	No publication associated with BioProject
MGYG-HGUT-01431	HEL_BA4591AA_AS	Public	H. pylori	HEL_BA4591AA_AS	PRJEB33885		SAMEA5850934	GCA_902374915.1	No publication associated with BioProject
MGYG-HGUT-01357	HEL_BA3557AA_AS	Public	H. pylori	HEL_BA3557AA_AS	PRJEB33885		SAMEA5850860	GCA_902381665.1	No publication associated with BioProject
TUR3087	HEL_AA4492AA_AS	Public	H. pylori	HEL_AA4492AA_AS	PRJEB33900	ERP116731	SAMEA5855872	ERR3471107	No publication associated with BioProject
131UK	HEL_AA4494AA_AS	Public	H. pylori	HEL_AA4494AA_AS	PRJEB33901	ERP116732	SAMEA5855873	ERR3471108	No publication associated with BioProject
L164	HEL_AA4493AA_AS	Public	H. pylori	HEL_AA4493AA_AS	PRJEB33902	ERP116733	SAMEA5855874	ERR3471109	No publication associated with BioProject
type strain:ASB1.4	HEL_AA0329AA_AS	Public	H. pylori	HEL_AA0329AA_AS	PRJEB367		SAMEA2272416	GCA_000319205.1	Smet et al., 2012, 10.1099/ijs.0.029207-0
clinical	HEL_CA2219AA_AS	Public	H. pylori	HEL_CA2219AA_AS	PRJEB37854		SAMEA6623804	GCA_902842595.1	No publication associated with BioProject
clinical	HEL_CA2216AA_AS	Public	H. pylori	HEL_CA2216AA_AS	PRJEB37854		SAMEA6786607	GCA_902842705.1	No publication associated with BioProject
clinical	HEL_CA2217AA_AS	Public	H. pylori	HEL_CA2217AA_AS	PRJEB37854		SAMEA6786608	GCA_902842775.1	No publication associated with BioProject
clinical	HEL_CA2218AA_AS	Public	H. pylori	HEL_CA2218AA_AS	PRJEB37854		SAMEA6786605	GCA_902842795.1	No publication associated with BioProject
clinical	HEL_CA2214AA_AS	Public	H. pylori	HEL_CA2214AA_AS	PRJEB37854		SAMEA6786603	GCA_902842835.1	No publication associated with BioProject
clinical	HEL_CA2213AA_AS	Public	H. pylori	HEL_CA2213AA_AS	PRJEB37854		SAMEA6786606	GCA_902842855.1	No publication associated with BioProject
clinical	HEL_CA2215AA_AS	Public	H. pylori	HEL_CA2215AA_AS	PRJEB37854		SAMEA6786604	GCA_902842865.1	No publication associated with BioProject
clinical	HEL_CA2212AA_AS	Public	H. pylori	HEL_CA2212AA_AS	PRJEB37854		SAMEA6786602	GCA_902842885.1	No publication associated with BioProject
clinical	HEL_CA2211AA_AS	Public	H. pylori	HEL_CA2211AA_AS	PRJEB37854		SAMEA6786597	GCA_902843005.1	No publication associated with BioProject
clinical	HEL_CA2209AA_AS	Public	H. pylori	HEL_CA2209AA_AS	PRJEB37854		SAMEA6786594	GCA_902843025.1	No publication associated with BioProject
clinical	HEL_CA2208AA_AS	Public	H. pylori	HEL_CA2208AA_AS	PRJEB37854		SAMEA6786595	GCA_902843075.1	No publication associated with BioProject
clinical	HEL_CA2210AA_AS	Public	H. pylori	HEL_CA2210AA_AS	PRJEB37854		SAMEA6786596	GCA_902843095.1	No publication associated with BioProject
clinical	HEL_CA2206AA_AS	Public	H. pylori	HEL_CA2206AA_AS	PRJEB37854		SAMEA6786592	GCA_902843135.1	No publication associated with BioProject
clinical	HEL_CA2205AA_AS	Public	H. pylori	HEL_CA2205AA_AS	PRJEB37854		SAMEA6786590	GCA_902843145.1	No publication associated with BioProject
clinical	HEL_CA2204AA_AS	Public	H. pylori	HEL_CA2204AA_AS	PRJEB37854		SAMEA6786591	GCA_902843165.1	No publication associated with BioProject
clinical	HEL_CA2207AA_AS	Public	H. pylori	HEL_CA2207AA_AS	PRJEB37854		SAMEA6786593	GCA_902843175.1	No publication associated with BioProject
clinical	HEL_CA2203AA_AS	Public	H. pylori	HEL_CA2203AA_AS	PRJEB37854		SAMEA6786589	GCA_902843215.1	No publication associated with BioProject
clinical	HEL_CA2202AA_AS	Public	H. pylori	HEL_CA2202AA_AS	PRJEB37854		SAMEA6786588	GCA_902843235.1	No publication associated with BioProject
clinical	HEL_CA2201AA_AS	Public	H. pylori	HEL_CA2201AA_AS	PRJEB37854		SAMEA6786587	GCA_902843275.1	No publication associated with BioProject
clinical	HEL_CA2199AA_AS	Public	H. pylori	HEL_CA2199AA_AS	PRJEB37854		SAMEA6786599	GCA_902844845.1	No publication associated with BioProject
clinical	HEL_CA2197AA_AS	Public	H. pylori	HEL_CA2197AA_AS	PRJEB37854		SAMEA6786598	GCA_902844855.1	No publication associated with BioProject
clinical	HEL_CA2198AA_AS	Public	H. pylori	HEL_CA2198AA_AS	PRJEB37854		SAMEA6786600	GCA_902844915.1	No publication associated with BioProject
clinical	HEL_CA2200AA_AS	Public	H. pylori	HEL_CA2200AA_AS	PRJEB37854		SAMEA6786601	GCA_902844955.1	No publication associated with BioProject
clinical	HEL_CA2192AA_AS	Public	H. pylori	HEL_CA2192AA_AS	PRJEB37854		SAMEA6786585	GCA_902845675.1	No publication associated with BioProject
clinical	HEL_CA2191AA_AS	Public	H. pylori	HEL_CA2191AA_AS	PRJEB37854		SAMEA6786584	GCA_902845685.1	No publication associated with BioProject
clinical	HEL_CA2194AA_AS	Public	H. pylori	HEL_CA2194AA_AS	PRJEB37854		SAMEA6786586	GCA_902845725.1	No publication associated with BioProject
clinical	HEL_CA2195AA_AS	Public	H. pylori	HEL_CA2195AA_AS	PRJEB37854		SAMEA6786582	GCA_902845735.1	No publication associated with BioProject
clinical	HEL_CA2193AA_AS	Public	H. pylori	HEL_CA2193AA_AS	PRJEB37854		SAMEA6786581	GCA_902845745.1	No publication associated with BioProject
clinical	HEL_CA2196AA_AS	Public	H. pylori	HEL_CA2196AA_AS	PRJEB37854		SAMEA6786583	GCA_902845755.1	No publication associated with BioProject
clinical	HEL_CA2190AA_AS	Public	H. pylori	HEL_CA2190AA_AS	PRJEB37854		SAMEA6786580	GCA_902845775.1	No publication associated with BioProject
clinical	HEL_CA2188AA_AS	Public	H. pylori	HEL_CA2188AA_AS	PRJEB37854		SAMEA6786579	GCA_902845785.1	No publication associated with BioProject
clinical	HEL_CA2189AA_AS	Public	H. pylori	HEL_CA2189AA_AS	PRJEB37854		SAMEA6786578	GCA_902845825.1	No publication associated with BioProject
clinical	HEL_CA2187AA_AS	Public	H. pylori	HEL_CA2187AA_AS	PRJEB37854		SAMEA6786573	GCA_902845835.1	No publication associated with BioProject
clinical	HEL_CA2183AA_AS	Public	H. pylori	HEL_CA2183AA_AS	PRJEB37854		SAMEA6786577	GCA_902845875.1	No publication associated with BioProject
clinical	HEL_CA2185AA_AS	Public	H. pylori	HEL_CA2185AA_AS	PRJEB37854		SAMEA6786574	GCA_902845895.1	No publication associated with BioProject
clinical	HEL_CA2186AA_AS	Public	H. pylori	HEL_CA2186AA_AS	PRJEB37854		SAMEA6786575	GCA_902845935.1	No publication associated with BioProject
clinical	HEL_CA2184AA_AS	Public	H. pylori	HEL_CA2184AA_AS	PRJEB37854		SAMEA6786576	GCA_902845945.1	No publication associated with BioProject
clinical	HEL_CA2182AA_AS	Public	H. pylori	HEL_CA2182AA_AS	PRJEB37854		SAMEA6786572	GCA_902845995.1	No publication associated with BioProject
clinical	HEL_CA2181AA_AS	Public	H. pylori	HEL_CA2181AA_AS	PRJEB37854		SAMEA6786571	GCA_902846045.1	No publication associated with BioProject
clinical	HEL_CA2179AA_AS	Public	H. pylori	HEL_CA2179AA_AS	PRJEB37854		SAMEA6786563	GCA_902846105.1	No publication associated with BioProject
clinical	HEL_CA2180AA_AS	Public	H. pylori	HEL_CA2180AA_AS	PRJEB37854		SAMEA6786562	GCA_902846125.1	No publication associated with BioProject
clinical	HEL_CA2178AA_AS	Public	H. pylori	HEL_CA2178AA_AS	PRJEB37854		SAMEA6786565	GCA_902846135.1	No publication associated with BioProject
clinical	HEL_CA2177AA_AS	Public	H. pylori	HEL_CA2177AA_AS	PRJEB37854		SAMEA6786564	GCA_902846165.1	No publication associated with BioProject
clinical	HEL_CA2176AA_AS	Public	H. pylori	HEL_CA2176AA_AS	PRJEB37854		SAMEA6786566	GCA_902846255.1	No publication associated with BioProject
clinical	HEL_CA2175AA_AS	Public	H. pylori	HEL_CA2175AA_AS	PRJEB37854		SAMEA6786568	GCA_902849895.1	No publication associated with BioProject
clinical	HEL_CA2174AA_AS	Public	H. pylori	HEL_CA2174AA_AS	PRJEB37854		SAMEA6786569	GCA_902849915.1	No publication associated with BioProject
clinical	HEL_CA2173AA_AS	Public	H. pylori	HEL_CA2173AA_AS	PRJEB37854		SAMEA6786570	GCA_902849965.1	No publication associated with BioProject
clinical	HEL_CA2172AA_AS	Public	H. pylori	HEL_CA2172AA_AS	PRJEB37854		SAMEA6786567	GCA_902849975.1	No publication associated with BioProject
SA29A	SA29A	Public	H. pylori	HEL_BA5700AA_AS	PRJEB4021		SAMEA2272706	GCA_000476535.1	Didelot et al., 2013, 10.1073/pnas.1304681110
SA29C	HEL_BA8363AA_AS	Public	H. pylori	HEL_BA8363AA_AS	PRJEB4040		SAMEA2272443	GCA_000475555.1	Didelot et al., 2013, 10.1073/pnas.1304681110
SA30A	SA30A	Public	H. pylori	HEL_BA5695AA_AS	PRJEB4041		SAMEA2272413	GCA_000476635.1	Didelot et al., 2013, 10.1073/pnas.1304681110
SA30C	SA30C	Public	H. pylori	HEL_BA8298AA_AS	PRJEB4042		SAMEA2272105	GCA_000476875.1	Didelot et al., 2013, 10.1073/pnas.1304681110
SA31C	HEL_BA5701AA_AS	Public	H. pylori	HEL_BA5701AA_AS	PRJEB4043		SAMEA2272436	GCA_000476515.1	Didelot et al., 2013, 10.1073/pnas.1304681110
SA34A	HEL_BA5706AA_AS	Public	H. pylori	HEL_BA5706AA_AS	PRJEB4044		SAMEA2272671	GCA_000476415.1	Didelot et al., 2013, 10.1073/pnas.1304681110
SA34C	HEL_BA8357AA_AS	Public	H. pylori	HEL_BA8357AA_AS	PRJEB4045		SAMEA2272588	GCA_000475675.1	Didelot et al., 2013, 10.1073/pnas.1304681110
SA35A	HEL_BA5751AA_AS	Public	H. pylori	HEL_BA5751AA_AS	PRJEB4046		SAMEA2272726	GCA_000475495.1	Didelot et al., 2013, 10.1073/pnas.1304681110
SA35C	SA35C	Public	H. pylori	HEL_BA8258AA_AS	PRJEB4047		SAMEA3138959	GCA_000604265.1	Didelot et al., 2013, 10.1073/pnas.1304681110
SA36C	HEL_BA5677AA_AS	Public	H. pylori	HEL_BA5677AA_AS	PRJEB4048		SAMEA2272234	GCA_000476995.1	Didelot et al., 2013, 10.1073/pnas.1304681110
SA37A	HEL_BA8340AA_AS	Public	H. pylori	HEL_BA8340AA_AS	PRJEB4049		SAMEA2272170	GCA_000476015.1	Didelot et al., 2013, 10.1073/pnas.1304681110
SA37C	HEL_BA5718AA_AS	Public	H. pylori	HEL_BA5718AA_AS	PRJEB4050		SAMEA2272166	GCA_000476155.1	Didelot et al., 2013, 10.1073/pnas.1304681110
SA40A	HEL_BA5739AA_AS	Public	H. pylori	HEL_BA5739AA_AS	PRJEB4051		SAMEA2272704	GCA_000475735.1	Didelot et al., 2013, 10.1073/pnas.1304681110
SA40C	HEL_BA5685AA_AS	Public	H. pylori	HEL_BA5685AA_AS	PRJEB4052		SAMEA2272733	GCA_000476835.1	Didelot et al., 2013, 10.1073/pnas.1304681110
SA45A	HEL_BA5753AA_AS	Public	H. pylori	HEL_BA5753AA_AS	PRJEB4053		SAMEA2271971	GCA_000475455.1	Didelot et al., 2013, 10.1073/pnas.1304681110
SA45C	SA45C	Public	H. pylori	HEL_BA8293AA_AS	PRJEB4054		SAMEA2272102	GCA_000476975.1	Didelot et al., 2013, 10.1073/pnas.1304681110
SA46A	HEL_BA5641AA_AS	Public	H. pylori	HEL_BA5641AA_AS	PRJEB4055		SAMEA3138960	GCA_000604285.1	Didelot et al., 2013, 10.1073/pnas.1304681110
SA46C	SA46C	Public	H. pylori	HEL_BA5732AA_AS	PRJEB4056		SAMEA2272551	GCA_000475875.1	Didelot et al., 2013, 10.1073/pnas.1304681110
SA47A	HEL_BA5711AA_AS	Public	H. pylori	HEL_BA5711AA_AS	PRJEB4057		SAMEA2272045	GCA_000476295.1	Didelot et al., 2013, 10.1073/pnas.1304681110
SA47C	HEL_BA5709AA_AS	Public	H. pylori	HEL_BA5709AA_AS	PRJEB4058		SAMEA2272446	GCA_000476355.1	Didelot et al., 2013, 10.1073/pnas.1304681110
SA144A	SA144A	Public	H. pylori	HEL_BA8355AA_AS	PRJEB4059		SAMEA2272313	GCA_000475715.1	Didelot et al., 2013, 10.1073/pnas.1304681110
SA144C	HEL_BA5710AA_AS	Public	H. pylori	HEL_BA5710AA_AS	PRJEB4060		SAMEA2271972	GCA_000476325.1	Didelot et al., 2013, 10.1073/pnas.1304681110
SA146A	HEL_BA5669AA_AS	Public	H. pylori	HEL_BA5669AA_AS	PRJEB4061		SAMEA2272477	GCA_000477175.1	Didelot et al., 2013, 10.1073/pnas.1304681110
SA146C	SA146C	Public	H. pylori	HEL_BA8323AA_AS	PRJEB4062		SAMEA2272060	GCA_000476375.1	Didelot et al., 2013, 10.1073/pnas.1304681110
SA155A	SA155A	Public	H. pylori	HEL_BA5736AA_AS	PRJEB4063		SAMEA2272410	GCA_000475795.1	Didelot et al., 2013, 10.1073/pnas.1304681110
SA155C	HEL_BA8345AA_AS	Public	H. pylori	HEL_BA8345AA_AS	PRJEB4064		SAMEA2272366	GCA_000475915.1	Didelot et al., 2013, 10.1073/pnas.1304681110
SA156A	HEL_BA5737AA_AS	Public	H. pylori	HEL_BA5737AA_AS	PRJEB4065		SAMEA2272532	GCA_000475775.1	Didelot et al., 2013, 10.1073/pnas.1304681110
SA156C	HEL_BA5639AA_AS	Public	H. pylori	HEL_BA5639AA_AS	PRJEB4066		SAMEA3138963	GCA_000604345.1	Didelot et al., 2013, 10.1073/pnas.1304681110
SA157A	HEL_BA8360AA_AS	Public	H. pylori	HEL_BA8360AA_AS	PRJEB4067		SAMEA2272211	GCA_000475615.1	Didelot et al., 2013, 10.1073/pnas.1304681110
SA157C	HEL_BA8303AA_AS	Public	H. pylori	HEL_BA8303AA_AS	PRJEB4068		SAMEA2272585	GCA_000476775.1	Didelot et al., 2013, 10.1073/pnas.1304681110
SA158A	HEL_BA5722AA_AS	Public	H. pylori	HEL_BA5722AA_AS	PRJEB4069		SAMEA2272553	GCA_000476075.1	Didelot et al., 2013, 10.1073/pnas.1304681110
SA158C	SA158C	Public	H. pylori	HEL_BA5692AA_AS	PRJEB4070		SAMEA2272717	GCA_000476695.1	Didelot et al., 2013, 10.1073/pnas.1304681110
SA160A	HEL_BA5666AA_AS	Public	H. pylori	HEL_BA5666AA_AS	PRJEB4071		SAMEA2271968	GCA_000477235.1	Didelot et al., 2013, 10.1073/pnas.1304681110
SA160C	HEL_BA5680AA_AS	Public	H. pylori	HEL_BA5680AA_AS	PRJEB4072		SAMEA2272334	GCA_000476935.1	Didelot et al., 2013, 10.1073/pnas.1304681110
SA161A	SA161A	Public	H. pylori	HEL_BA5707AA_AS	PRJEB4073		SAMEA2271941	GCA_000476395.1	Didelot et al., 2013, 10.1073/pnas.1304681110
SA161C	SA161C	Public	H. pylori	HEL_BA5747AA_AS	PRJEB4074		SAMEA2272066	GCA_000475575.1	Didelot et al., 2013, 10.1073/pnas.1304681110
SA162A	HEL_BA5720AA_AS	Public	H. pylori	HEL_BA5720AA_AS	PRJEB4075		SAMEA2272133	GCA_000476115.1	Didelot et al., 2013, 10.1073/pnas.1304681110
SA162C	HEL_BA8361AA_AS	Public	H. pylori	HEL_BA8361AA_AS	PRJEB4076		SAMEA2271940	GCA_000475595.1	Didelot et al., 2013, 10.1073/pnas.1304681110
SA163A	HEL_BA5734AA_AS	Public	H. pylori	HEL_BA5734AA_AS	PRJEB4077		SAMEA2272670	GCA_000475835.1	Didelot et al., 2013, 10.1073/pnas.1304681110
SA163C	HEL_BA5719AA_AS	Public	H. pylori	HEL_BA5719AA_AS	PRJEB4078		SAMEA2272431	GCA_000476135.1	Didelot et al., 2013, 10.1073/pnas.1304681110
SA164A	HEL_BA5672AA_AS	Public	H. pylori	HEL_BA5672AA_AS	PRJEB4079		SAMEA2272266	GCA_000477115.1	Didelot et al., 2013, 10.1073/pnas.1304681110
SA164C	HEL_BA8282AA_AS	Public	H. pylori	HEL_BA8282AA_AS	PRJEB4080		SAMEA2272457	GCA_000477215.1	Didelot et al., 2013, 10.1073/pnas.1304681110
SA165A	HEL_BA5681AA_AS	Public	H. pylori	HEL_BA5681AA_AS	PRJEB4081		SAMEA2272643	GCA_000476915.1	Didelot et al., 2013, 10.1073/pnas.1304681110
SA165C	HEL_BA5674AA_AS	Public	H. pylori	HEL_BA5674AA_AS	PRJEB4082		SAMEA2272473	GCA_000477075.1	Didelot et al., 2013, 10.1073/pnas.1304681110
SA166A	SA166A	Public	H. pylori	HEL_BA5713AA_AS	PRJEB4083		SAMEA2272140	GCA_000476255.1	Didelot et al., 2013, 10.1073/pnas.1304681110
SA168A	HEL_BA5693AA_AS	Public	H. pylori	HEL_BA5693AA_AS	PRJEB4084		SAMEA2272590	GCA_000476675.1	Didelot et al., 2013, 10.1073/pnas.1304681110
SA168C	SA168C	Public	H. pylori	HEL_BA8353AA_AS	PRJEB4085		SAMEA2272157	GCA_000475755.1	Didelot et al., 2013, 10.1073/pnas.1304681110
SA169A	HEL_BA5642AA_AS	Public	H. pylori	HEL_BA5642AA_AS	PRJEB4086		SAMEA3138962	GCA_000604325.1	Didelot et al., 2013, 10.1073/pnas.1304681110
SA169C	SA169C	Public	H. pylori	HEL_BA5728AA_AS	PRJEB4087		SAMEA2272464	GCA_000475955.1	Didelot et al., 2013, 10.1073/pnas.1304681110
SA170A	HEL_BA5754AA_AS	Public	H. pylori	HEL_BA5754AA_AS	PRJEB4088		SAMEA2271951	GCA_000475435.1	Didelot et al., 2013, 10.1073/pnas.1304681110
SA170C	SA170C	Public	H. pylori	HEL_BA5670AA_AS	PRJEB4089		SAMEA2272099	GCA_000477155.1	Didelot et al., 2013, 10.1073/pnas.1304681110
SA171A	HEL_BA8338AA_AS	Public	H. pylori	HEL_BA8338AA_AS	PRJEB4090		SAMEA2272051	GCA_000476055.1	Didelot et al., 2013, 10.1073/pnas.1304681110
SA171C	HEL_BA8305AA_AS	Public	H. pylori	HEL_BA8305AA_AS	PRJEB4091		SAMEA2272468	GCA_000476735.1	Didelot et al., 2013, 10.1073/pnas.1304681110
SA172A	HEL_BA5697AA_AS	Public	H. pylori	HEL_BA5697AA_AS	PRJEB4092		SAMEA2272632	GCA_000476595.1	Didelot et al., 2013, 10.1073/pnas.1304681110
SA172C	SA172C	Public	H. pylori	HEL_BA5686AA_AS	PRJEB4093		SAMEA2272038	GCA_000476815.1	Didelot et al., 2013, 10.1073/pnas.1304681110
SA173A	HEL_BA5698AA_AS	Public	H. pylori	HEL_BA5698AA_AS	PRJEB4094		SAMEA2272533	GCA_000476575.1	Didelot et al., 2013, 10.1073/pnas.1304681110
SA173C	HEL_BA5741AA_AS	Public	H. pylori	HEL_BA5741AA_AS	PRJEB4095		SAMEA2271927	GCA_000475695.1	Didelot et al., 2013, 10.1073/pnas.1304681110
SA174A	HEL_BA8291AA_AS	Public	H. pylori	HEL_BA8291AA_AS	PRJEB4096		SAMEA2272097	GCA_000477015.1	Didelot et al., 2013, 10.1073/pnas.1304681110
SA175A	SA175A	Public	H. pylori	HEL_BA5682AA_AS	PRJEB4097		SAMEA2272259	GCA_000476895.1	Didelot et al., 2013, 10.1073/pnas.1304681110
SA175C	HEL_BA5715AA_AS	Public	H. pylori	HEL_BA5715AA_AS	PRJEB4098		SAMEA2272687	GCA_000476215.1	Didelot et al., 2013, 10.1073/pnas.1304681110
SA194A	HEL_BA8290AA_AS	Public	H. pylori	HEL_BA8290AA_AS	PRJEB4099		SAMEA2271981	GCA_000477055.1	Didelot et al., 2013, 10.1073/pnas.1304681110
SA194C	HEL_BA5731AA_AS	Public	H. pylori	HEL_BA5731AA_AS	PRJEB4100		SAMEA2272059	GCA_000475895.1	Didelot et al., 2013, 10.1073/pnas.1304681110
SA210A	HEL_BA8341AA_AS	Public	H. pylori	HEL_BA8341AA_AS	PRJEB4101		SAMEA2272576	GCA_000475995.1	Didelot et al., 2013, 10.1073/pnas.1304681110
SA210C	HEL_BA5704AA_AS	Public	H. pylori	HEL_BA5704AA_AS	PRJEB4102		SAMEA2272420	GCA_000476455.1	Didelot et al., 2013, 10.1073/pnas.1304681110
SA213A	HEL_BA8327AA_AS	Public	H. pylori	HEL_BA8327AA_AS	PRJEB4103		SAMEA2272778	GCA_000476275.1	Didelot et al., 2013, 10.1073/pnas.1304681110
SA213C	HEL_BA5640AA_AS	Public	H. pylori	HEL_BA5640AA_AS	PRJEB4104		SAMEA3138961	GCA_000604305.1	Didelot et al., 2013, 10.1073/pnas.1304681110
SA214A	HEL_BA5716AA_AS	Public	H. pylori	HEL_BA5716AA_AS	PRJEB4105		SAMEA2271979	GCA_000476195.1	Didelot et al., 2013, 10.1073/pnas.1304681110
SA214C	HEL_BA5727AA_AS	Public	H. pylori	HEL_BA5727AA_AS	PRJEB4106		SAMEA2271975	GCA_000475975.1	Didelot et al., 2013, 10.1073/pnas.1304681110
SA215C	HEL_BA5729AA_AS	Public	H. pylori	HEL_BA5729AA_AS	PRJEB4107		SAMEA2271976	GCA_000475935.1	Didelot et al., 2013, 10.1073/pnas.1304681110
SA216A	HEL_BA5444AA_AS	Public	H. pylori	HEL_BA5444AA_AS	PRJEB4108		SAMEA3158462	GCA_900005055.1	Didelot et al., 2013, 10.1073/pnas.1304681110
SA216C	HEL_BA5744AA_AS	Public	H. pylori	HEL_BA5744AA_AS	PRJEB4109		SAMEA2272700	GCA_000475635.1	Didelot et al., 2013, 10.1073/pnas.1304681110
SA220A	HEL_BA8364AA_AS	Public	H. pylori	HEL_BA8364AA_AS	PRJEB4110		SAMEA2272240	GCA_000475535.1	Didelot et al., 2013, 10.1073/pnas.1304681110
SA220C	SA220C	Public	H. pylori	HEL_BA5679AA_AS	PRJEB4111		SAMEA2272600	GCA_000476955.1	Didelot et al., 2013, 10.1073/pnas.1304681110
SA221A	HEL_BA5673AA_AS	Public	H. pylori	HEL_BA5673AA_AS	PRJEB4112		SAMEA2272364	GCA_000477095.1	Didelot et al., 2013, 10.1073/pnas.1304681110
SA221C	HEL_BA8299AA_AS	Public	H. pylori	HEL_BA8299AA_AS	PRJEB4113		SAMEA2272484	GCA_000476855.1	Didelot et al., 2013, 10.1073/pnas.1304681110
SA222A	HEL_BA5668AA_AS	Public	H. pylori	HEL_BA5668AA_AS	PRJEB4114		SAMEA2272455	GCA_000477195.1	Didelot et al., 2013, 10.1073/pnas.1304681110
SA222C	HEL_BA8320AA_AS	Public	H. pylori	HEL_BA8320AA_AS	PRJEB4115		SAMEA2272079	GCA_000476435.1	Didelot et al., 2013, 10.1073/pnas.1304681110
SA224A	HEL_BA5721AA_AS	Public	H. pylori	HEL_BA5721AA_AS	PRJEB4116		SAMEA2272789	GCA_000476095.1	Didelot et al., 2013, 10.1073/pnas.1304681110
SA224C	HEL_BA5687AA_AS	Public	H. pylori	HEL_BA5687AA_AS	PRJEB4117		SAMEA2272607	GCA_000476795.1	Didelot et al., 2013, 10.1073/pnas.1304681110
SA226A	SA226A	Public	H. pylori	HEL_BA8358AA_AS	PRJEB4118		SAMEA2272031	GCA_000475655.1	Didelot et al., 2013, 10.1073/pnas.1304681110
SA227A	HEL_BA5724AA_AS	Public	H. pylori	HEL_BA5724AA_AS	PRJEB4119		SAMEA2272662	GCA_000476035.1	Didelot et al., 2013, 10.1073/pnas.1304681110
SA227C	HEL_BA5638AA_AS	Public	H. pylori	HEL_BA5638AA_AS	PRJEB4120		SAMEA3138964	GCA_000604405.1	Didelot et al., 2013, 10.1073/pnas.1304681110
SA233A	HEL_BA5752AA_AS	Public	H. pylori	HEL_BA5752AA_AS	PRJEB4121		SAMEA2272061	GCA_000475475.1	Didelot et al., 2013, 10.1073/pnas.1304681110
SA233C	SA233C	Public	H. pylori	HEL_BA5696AA_AS	PRJEB4122		SAMEA2272033	GCA_000476615.1	Didelot et al., 2013, 10.1073/pnas.1304681110
SA251A	HEL_BA5671AA_AS	Public	H. pylori	HEL_BA5671AA_AS	PRJEB4123		SAMEA2272595	GCA_000477135.1	Didelot et al., 2013, 10.1073/pnas.1304681110
SA251C	SA251C	Public	H. pylori	HEL_BA5699AA_AS	PRJEB4124		SAMEA2272691	GCA_000476555.1	Didelot et al., 2013, 10.1073/pnas.1304681110
SA252A	HEL_BA5735AA_AS	Public	H. pylori	HEL_BA5735AA_AS	PRJEB4125		SAMEA2272280	GCA_000475815.1	Didelot et al., 2013, 10.1073/pnas.1304681110
SA252C	SA252C	Public	H. pylori	HEL_BA5702AA_AS	PRJEB4126		SAMEA2272620	GCA_000476495.1	Didelot et al., 2013, 10.1073/pnas.1304681110
SA253A	HEL_BA5714AA_AS	Public	H. pylori	HEL_BA5714AA_AS	PRJEB4127		SAMEA2272306	GCA_000476235.1	Didelot et al., 2013, 10.1073/pnas.1304681110
SA253C	SA253C	Public	H. pylori	HEL_BA5703AA_AS	PRJEB4128		SAMEA2272190	GCA_000476475.1	Didelot et al., 2013, 10.1073/pnas.1304681110
SA300A	HEL_BA5665AA_AS	Public	H. pylori	HEL_BA5665AA_AS	PRJEB4129		SAMEA2272580	GCA_000477255.1	Didelot et al., 2013, 10.1073/pnas.1304681110
SA300C	HEL_BA8304AA_AS	Public	H. pylori	HEL_BA8304AA_AS	PRJEB4130		SAMEA2272093	GCA_000476755.1	Didelot et al., 2013, 10.1073/pnas.1304681110
SA301A	HEL_BA5691AA_AS	Public	H. pylori	HEL_BA5691AA_AS	PRJEB4131		SAMEA2271915	GCA_000476715.1	Didelot et al., 2013, 10.1073/pnas.1304681110
SA301C	HEL_BA5733AA_AS	Public	H. pylori	HEL_BA5733AA_AS	PRJEB4132		SAMEA2272466	GCA_000475855.1	Didelot et al., 2013, 10.1073/pnas.1304681110
SA302A	HEL_BA5717AA_AS	Public	H. pylori	HEL_BA5717AA_AS	PRJEB4133		SAMEA2272546	GCA_000476175.1	Didelot et al., 2013, 10.1073/pnas.1304681110
SA302C	HEL_BA5750AA_AS	Public	H. pylori	HEL_BA5750AA_AS	PRJEB4134		SAMEA2272560	GCA_000475515.1	Didelot et al., 2013, 10.1073/pnas.1304681110
SA303C	HEL_BA8309AA_AS	Public	H. pylori	HEL_BA8309AA_AS	PRJEB4135		SAMEA2272201	GCA_000476655.1	Didelot et al., 2013, 10.1073/pnas.1304681110
HP87hu	HEL_BA5757AA_AS	Public	H. pylori	HEL_BA5757AA_AS	PRJEB4248		SAMEA2272409	GCA_000470135.1	Behrens et al., 2013, 10.1128/IAI.00750-13
HP87P7	HEL_BA8371AA_AS	Public	H. pylori	HEL_BA8371AA_AS	PRJEB4249		SAMEA2272152	GCA_000470355.1	Behrens et al., 2013, 10.1128/IAI.00750-13
HP87tlpD	HEL_BA5759AA_AS	Public	H. pylori	HEL_BA5759AA_AS	PRJEB4250		SAMEA2272729	GCA_000469985.1	Behrens et al., 2013, 10.1128/IAI.00750-13
HP87P7tlpDRI	HEL_BA5758AA_AS	Public	H. pylori	HEL_BA5758AA_AS	PRJEB4251		SAMEA2272529	GCA_000470075.1	Behrens et al., 2013, 10.1128/IAI.00750-13
SOP_10	HEL_AA0105AA_AS	Public	H. pylori	HEL_AA0105AA_AS	PRJEB4698	ERP004008	SAMEA2240933	ERR351243	No publication associated with BioProject
SOP_7	HEL_AA0421AA_AS	Public	H. pylori	HEL_AA0421AA_AS	PRJEB4698	ERP004008	SAMEA2240921	ERR351265	No publication associated with BioProject
SOP_8	HEL_AA0108AA_AS	Public	H. pylori	HEL_AA0108AA_AS	PRJEB4698	ERP004008	SAMEA2240922	ERR351266	No publication associated with BioProject
SOP_9	HEL_AA0109AA_AS	Public	H. pylori	HEL_AA0109AA_AS	PRJEB4698	ERP004008	SAMEA2240934	ERR351267	No publication associated with BioProject
NCTC11637	NCTC11637	Public	H. pylori		PRJEB6403	ERS630945	SAMEA3178013
NCTC13207	HEL_BA4273AA_AS	Public	H. pylori	HEL_BA4273AA_AS	PRJEB6403	ERP005928	SAMEA104210750	GCA_900450825.1	No publication associated with BioProject
NCTC13094	HEL_BA5039AA_AS	Public	H. pylori	HEL_BA5039AA_AS	PRJEB6403	ERP005928	SAMEA104224781	GCA_900451055.1	No publication associated with BioProject
NCTC13338	HEL_BA5038AA_AS	Public	H. pylori	HEL_BA5038AA_AS	PRJEB6403	ERP005928	SAMEA104224782	GCA_900451295.1	No publication associated with BioProject
NCTC13345	NCTC13345	Public	H. pylori	HEL_AA4484AA_AS	PRJEB6403	ERP005928	SAMEA104224776	GCA_900638475.1	No publication associated with BioProject
NCTC12823	HEL_AA4482AA_AS	Public	H. pylori	HEL_AA4482AA_AS	PRJEB6403	ERP005928	SAMEA104224786	GCA_900638505.1	No publication associated with BioProject
H3014	HEL_BA5616AA_AS	Public	H. pylori	HEL_BA5616AA_AS	PRJEB6882		SAMEA2674915	GCA_000824865.1	Krebes et al., 2014, 10.1016/j.ijmm.2014.08.007
H3016	HEL_BA5615AA_AS	Public	H. pylori	HEL_BA5615AA_AS	PRJEB6882		SAMEA2674916	GCA_000824885.1	Krebes et al., 2014, 10.1016/j.ijmm.2014.08.007
H3017	HEL_BA5614AA_AS	Public	H. pylori	HEL_BA5614AA_AS	PRJEB6882		SAMEA2674917	GCA_000824905.1	Krebes et al., 2014, 10.1016/j.ijmm.2014.08.007
H3018	HEL_BA5613AA_AS	Public	H. pylori	HEL_BA5613AA_AS	PRJEB6882		SAMEA2674918	GCA_000824925.1	Krebes et al., 2014, 10.1016/j.ijmm.2014.08.007
HE-NC89-1	HEL_AA6483AA_AS	Public	H. pylori	HEL_AA6483AA_AS	PRJNA1136026		SAMN42501109	GCA_040821705.1	Berthenet et al., 2018, 10.1186/s12915-018-0550-3
HPAG1	HPAG1	Public	H. pylori	HEL_AA0407AA_AS	PRJNA16183		SAMN02604311	GCA_000013245.1	Oh et al., 2006, 10.1073/pnas.0603784103
FD423	HEL_BA8096AA_AS	Public	H. pylori	HEL_BA8096AA_AS	PRJNA165757		SAMN00996392	GCA_000281675.2	Rehvathy et al., 2013, 10.1128/genomeA.00687-13
FD430	HEL_BA5455AA_AS	Public	H. pylori	HEL_BA5455AA_AS	PRJNA165757		SAMN00996393	GCA_000295975.2	Rehvathy et al., 2013, 10.1128/genomeA.00687-13
FD506	HEL_BA5454AA_AS	Public	H. pylori	HEL_BA5454AA_AS	PRJNA165757		SAMN00996394	GCA_000295995.2	Rehvathy et al., 2013, 10.1128/genomeA.00687-13
FD535	HEL_BA8068AA_AS	Public	H. pylori	HEL_BA8068AA_AS	PRJNA165757		SAMN00996486	GCA_000296015.2	Rehvathy et al., 2013, 10.1128/genomeA.00687-13
FD568	HEL_BA5452AA_AS	Public	H. pylori	HEL_BA5452AA_AS	PRJNA165757		SAMN00996395	GCA_000296035.2	Rehvathy et al., 2013, 10.1128/genomeA.00687-13
FD577	HEL_BA5451AA_AS	Public	H. pylori	HEL_BA5451AA_AS	PRJNA165757		SAMN00996396	GCA_000296055.2	Rehvathy et al., 2013, 10.1128/genomeA.00687-13
FD703	HEL_BA5450AA_AS	Public	H. pylori	HEL_BA5450AA_AS	PRJNA165757		SAMN00996398	GCA_000296075.2	Rehvathy et al., 2013, 10.1128/genomeA.00687-13
FD662	FD662	Public	H. pylori	HEL_BA8064AA_AS	PRJNA165757		SAMN00996397	GCA_000296095.2	Rehvathy et al., 2013, 10.1128/genomeA.00687-13
FD719	HEL_BA8063AA_AS	Public	H. pylori	HEL_BA8063AA_AS	PRJNA165757		SAMN00996399	GCA_000296115.2	Rehvathy et al., 2013, 10.1128/genomeA.00687-13
GC26	HEL_BA5447AA_AS	Public	H. pylori	HEL_BA5447AA_AS	PRJNA165757		SAMN00996400	GCA_000296135.2	Rehvathy et al., 2013, 10.1128/genomeA.00687-13
UMB-G1	UMB-G1	Public	H. pylori		PRJNA168619	SRS363762	SAMN01178405
MALT	HEL_BA5458AA_AS	Public	H. pylori	HEL_BA5458AA_AS	PRJNA168619	SRP015775	SAMN01178405	GCA_000349465.1	No publication associated with BioProject
CCHI 33	HEL_BA5459AA_AS	Public	H. pylori	HEL_BA5459AA_AS	PRJNA168620	SRP015774	SAMN01178404	GCA_000349485.1	No publication associated with BioProject
HLJHP193	HLJHP193	Public	H. pylori	HEL_AA5446AA_AS	PRJNA171124		SAMN02469498	GCA_000287835.1	You et al., 2012, 10.1128/JB.01399-12
HLJHP256	HLJHP256	Public	H. pylori	HEL_AA5445AA_AS	PRJNA171208		SAMN02469501	GCA_000287735.1	You et al., 2012, 10.1128/JB.01399-12
HLJHP271	HLJHP271	Public	H. pylori	HEL_AA5444AA_AS	PRJNA171210		SAMN02469502	GCA_000287755.1	You et al., 2012, 10.1128/JB.01399-12
HLJHP253	HLJHP253	Public	H. pylori	HEL_AA5443AA_AS	PRJNA171211		SAMN02469499	GCA_000287775.1	No publication associated with BioProject
Sheeba	HEL_AA0408AA_AS	Public	H. acinonychis	HEL_AA0408AA_AS	PRJNA17251		SAMEA3138199	GCA_000009305.1	Eppinger et al., 2006, 10.1371/journal.pgen.0020120
Sahul64	HEL_BA5661AA_AS	Public	H. pylori	HEL_BA5661AA_AS	PRJNA172821		SAMN02597453	GCA_000513515.1	Lu et al., 2014, 10.1128/JB.01021-13
C664	HEL_BA5295AA_AS	Public	H. pylori	HEL_BA5295AA_AS	PRJNA173201		SAMN03013094	GCA_002203985.1	No publication associated with BioProject
C333	HEL_BA5294AA_AS	Public	H. pylori	HEL_BA5294AA_AS	PRJNA173329		SAMN03013095	GCA_002204015.1	No publication associated with BioProject
A45	HEL_BA8132AA_AS	Public	H. pylori	HEL_BA8132AA_AS	PRJNA175046		SAMN02470830	GCA_000333835.2	No publication associated with BioProject
HP9192	HEL_CA2780AA_AS	Public	H. pylori	HEL_CA2780AA_AS	PRJNA175046		SAMN14820694	GCA_013122035.1	No publication associated with BioProject
HP1352	HEL_CA2779AA_AS	Public	H. pylori	HEL_CA2779AA_AS	PRJNA175046		SAMN14820693	GCA_013122055.1	No publication associated with BioProject
HPY	HEL_CA2778AA_AS	Public	H. pylori	HEL_CA2778AA_AS	PRJNA175046		SAMN14820692	GCA_013122115.1	No publication associated with BioProject
26695 new	HEL_AA0340AA_AS	Public	H. pylori	HEL_AA0340AA_AS	PRJNA175543		SAMN02603761	GCA_000307795.1	No publication associated with BioProject
D33	HEL_BA8239AA_AS	Public	H. pylori	HEL_BA8239AA_AS	PRJNA178929		SAMN02866191	GCA_000709945.1	Dong et al., 2014, 10.3748/wjg.v20.i19.5
ATCC 51449	HEL_AA0411AA_AS	Public	H. pylori	HEL_AA0411AA_AS	PRJNA185		SAMN02604097	GCA_000007905.1	Suerbaum et al., 2003, 10.1073/pnas.1332093100
NAK7	NAK7	Public	H. pylori	HEL_BA5443AA_AS	PRJNA186589		SAMN02471799	GCA_000401295.1	No publication associated with BioProject
UM018	HEL_BA5442AA_AS	Public	H. pylori	HEL_BA5442AA_AS	PRJNA187431		SAMN02471803	GCA_000401315.1	Kumar et al., 2015, 10.1093/nar/gku1271
UM054	HEL_BA8057AA_AS	Public	H. pylori	HEL_BA8057AA_AS	PRJNA187433		SAMN02471804	GCA_000401335.1	Kumar et al., 2015, 10.1093/nar/gku1271
UM007	HEL_BA5440AA_AS	Public	H. pylori	HEL_BA5440AA_AS	PRJNA187435		SAMN02471798	GCA_000401355.1	Kumar et al., 2015, 10.1093/nar/gku1271
UM034	HEL_BA5439AA_AS	Public	H. pylori	HEL_BA5439AA_AS	PRJNA187437		SAMN02471800	GCA_000401375.1	Kumar et al., 2015, 10.1093/nar/gku1271
CG-IMSS-2012	HEL_BA5755AA_AS	Public	H. pylori	HEL_BA5755AA_AS	PRJNA188779		SAMN02471329	GCA_000472305.1	Mendez-Tenorio et al, 2014, 10.1128/genomeA.01214-13
UM032	HEL_AA0325AA_AS	Public	H. pylori	HEL_AA0325AA_AS	PRJNA196982		SAMN02230257	GCA_000392455.3	Khosravi et al., 2013, 10.1186/1757-4749-5-25
UM298	HEL_AA0385AA_AS	Public	H. pylori	HEL_AA0385AA_AS	PRJNA196983		SAMN02641597	GCA_000439295.2	Khosravi et al., 2013, 10.1186/1757-4749-5-25
UM299	HEL_AA0324AA_AS	Public	H. pylori	HEL_AA0324AA_AS	PRJNA196984		SAMN02230259	GCA_000392475.3	Khosravi et al., 2013, 10.1186/1757-4749-5-25
UM037	HEL_AA0322AA_AS	Public	H. pylori	HEL_AA0322AA_AS	PRJNA196985		SAMN02604194	GCA_000392515.3	Rehvathy et al., 2013, 10.1128/genomeA.00687-13
C-Mx-2011-69	HEL_BA3553AA_AS	Public	H. pylori	HEL_BA3553AA_AS	PRJNA203445		SAMN09935064	GCA_008026175.1	Camorlinga-Ponce et al., 2021, 10.3389/fcimb.2020.539115
C-Mx-2011-152	HEL_BA3552AA_AS	Public	H. pylori	HEL_BA3552AA_AS	PRJNA203445		SAMN09935060	GCA_008026375.1	Camorlinga-Ponce et al., 2021, 10.3389/fcimb.2020.539115
C-Mx-2011-171	HEL_BA3551AA_AS	Public	H. pylori	HEL_BA3551AA_AS	PRJNA203445		SAMN09935057	GCA_008026615.1	Camorlinga-Ponce et al., 2021, 10.3389/fcimb.2020.539115
C-Mx-2011-145	HEL_BA3550AA_AS	Public	H. pylori	HEL_BA3550AA_AS	PRJNA203445		SAMN09935056	GCA_008026815.1	Camorlinga-Ponce et al., 2021, 10.3389/fcimb.2020.539115
C-Mx-2010-8	HEL_BA3549AA_AS	Public	H. pylori	HEL_BA3549AA_AS	PRJNA203445		SAMN09935059	GCA_008026995.1	Camorlinga-Ponce et al., 2021, 10.3389/fcimb.2020.539115
C-Mx-2010-5	HEL_BA3548AA_AS	Public	H. pylori	HEL_BA3548AA_AS	PRJNA203445		SAMN09935063	GCA_008027235.1	Camorlinga-Ponce et al., 2021, 10.3389/fcimb.2020.539115
C-Mx-2010-3	HEL_BA3547AA_AS	Public	H. pylori	HEL_BA3547AA_AS	PRJNA203445		SAMN09935062	GCA_008027395.1	Camorlinga-Ponce et al., 2021, 10.3389/fcimb.2020.539115
C-Mx-2008-31	HEL_BA3546AA_AS	Public	H. pylori	HEL_BA3546AA_AS	PRJNA203445		SAMN09935058	GCA_008027775.1	Camorlinga-Ponce et al., 2021, 10.3389/fcimb.2020.539115
G-Mx-2011-147	HEL_BA3545AA_AS	Public	H. pylori	HEL_BA3545AA_AS	PRJNA203445		SAMN09935054	GCA_008032475.1	Camorlinga-Ponce et al., 2021, 10.3389/fcimb.2020.539115
G-Mx-2011-124	HEL_BA3544AA_AS	Public	H. pylori	HEL_BA3544AA_AS	PRJNA203445		SAMN09935053	GCA_008032615.1	Camorlinga-Ponce et al., 2021, 10.3389/fcimb.2020.539115
C-Mx-2010-97	HEL_BA3543AA_AS	Public	H. pylori	HEL_BA3543AA_AS	PRJNA203445		SAMN09935055	GCA_008032735.1	Camorlinga-Ponce et al., 2021, 10.3389/fcimb.2020.539115
G-Mx-2006-583	HEL_BA3542AA_AS	Public	H. pylori	HEL_BA3542AA_AS	PRJNA203445		SAMN09935052	GCA_008032935.1	Camorlinga-Ponce et al., 2021, 10.3389/fcimb.2020.539115
G-Mx-2006-46	HEL_BA3541AA_AS	Public	H. pylori	HEL_BA3541AA_AS	PRJNA203445		SAMN09935046	GCA_008032955.1	Camorlinga-Ponce et al., 2021, 10.3389/fcimb.2020.539115
G-Mx-2006-152	HEL_BA3539AA_AS	Public	H. pylori	HEL_BA3539AA_AS	PRJNA203445		SAMN09935051	GCA_008032975.1	Camorlinga-Ponce et al., 2021, 10.3389/fcimb.2020.539115
G-Mx-2005-337	HEL_BA3540AA_AS	Public	H. pylori	HEL_BA3540AA_AS	PRJNA203445		SAMN09935050	GCA_008032995.1	Camorlinga-Ponce et al., 2021, 10.3389/fcimb.2020.539115
G-Mx-2005-108	HEL_BA3538AA_AS	Public	H. pylori	HEL_BA3538AA_AS	PRJNA203445		SAMN09935049	GCA_008033015.1	Camorlinga-Ponce et al., 2021, 10.3389/fcimb.2020.539115
G-Mx-2003-93	HEL_BA3537AA_AS	Public	H. pylori	HEL_BA3537AA_AS	PRJNA203445		SAMN09935048	GCA_008033035.1	Camorlinga-Ponce et al., 2021, 10.3389/fcimb.2020.539115
G-Mx-2003-250	HEL_BA3535AA_AS	Public	H. pylori	HEL_BA3535AA_AS	PRJNA203445		SAMN09935045	GCA_008033055.1	Camorlinga-Ponce et al., 2021, 10.3389/fcimb.2020.539115
G-Mx-2003-108	HEL_BA3536AA_AS	Public	H. pylori	HEL_BA3536AA_AS	PRJNA203445		SAMN09935047	GCA_008033075.1	Camorlinga-Ponce et al., 2021, 10.3389/fcimb.2020.539115
C-Mx-2010-12	HEL_BA3534AA_AS	Public	H. pylori	HEL_BA3534AA_AS	PRJNA203445		SAMN09935061	GCA_008281125.1	Camorlinga-Ponce et al., 2021, 10.3389/fcimb.2020.539115
C-Mx-2011-136	HEL_BA4435AA_AS	Public	H. pylori	HEL_BA4435AA_AS	PRJNA203445		SAMN10881974	GCA_011140335.1	Camorlinga-Ponce et al., 2021, 10.3389/fcimb.2020.539115
C-Mx-2011-117	HEL_BA3665AA_AS	Public	H. pylori	HEL_BA3665AA_AS	PRJNA203445		SAMN10881973	GCA_011140365.1	Camorlinga-Ponce et al., 2021, 10.3389/fcimb.2020.539115
C_Mx_2010_100	C_Mx_2010_100	Public	H. pylori	HEL_BA4433AA_AS	PRJNA203445		SAMN10881972	GCA_011140415.1	Camorlinga-Ponce et al., 2021, 10.3389/fcimb.2020.539115
C-Mx-2006-356	HEL_BA3662AA_AS	Public	H. pylori	HEL_BA3662AA_AS	PRJNA203445		SAMN10881968	GCA_011140425.1	Camorlinga-Ponce et al., 2021, 10.3389/fcimb.2020.539115
C-Mx-2006-664	HEL_BA3663AA_AS	Public	H. pylori	HEL_BA3663AA_AS	PRJNA203445		SAMN10881969	GCA_011140435.1	Camorlinga-Ponce et al., 2021, 10.3389/fcimb.2020.539115
C-Mx-2006-677	HEL_BA3660AA_AS	Public	H. pylori	HEL_BA3660AA_AS	PRJNA203445		SAMN10881970	GCA_011140475.1	Camorlinga-Ponce et al., 2021, 10.3389/fcimb.2020.539115
C-Mx-2010-11	HEL_BA4430AA_AS	Public	H. pylori	HEL_BA4430AA_AS	PRJNA203445		SAMN10881971	GCA_011140485.1	Camorlinga-Ponce et al., 2021, 10.3389/fcimb.2020.539115
C-Mx-2010-2	HEL_BA4428AA_AS	Public	H. pylori	HEL_BA4428AA_AS	PRJNA203445		SAMN10881967	GCA_011140515.1	Camorlinga-Ponce et al., 2021, 10.3389/fcimb.2020.539115
C-Mx-2010-103	HEL_BA4427AA_AS	Public	H. pylori	HEL_BA4427AA_AS	PRJNA203445		SAMN10881966	GCA_011140535.1	Camorlinga-Ponce et al., 2021, 10.3389/fcimb.2020.539115
C-Mx-2010-10	HEL_BA4424AA_AS	Public	H. pylori	HEL_BA4424AA_AS	PRJNA203445		SAMN10881965	GCA_011140545.1	Camorlinga-Ponce et al., 2021, 10.3389/fcimb.2020.539115
C-Mx-2006-52	HEL_BA4426AA_AS	Public	H. pylori	HEL_BA4426AA_AS	PRJNA203445		SAMN10881963	GCA_011140555.1	Camorlinga-Ponce et al., 2021, 10.3389/fcimb.2020.539115
C_Mx_2006_577	C_Mx_2006_577	Public	H. pylori	HEL_BA4425AA_AS	PRJNA203445		SAMN10881964	GCA_011140595.1	Camorlinga-Ponce et al., 2021, 10.3389/fcimb.2020.539115
C-Mx-2005-33	HEL_BA4423AA_AS	Public	H. pylori	HEL_BA4423AA_AS	PRJNA203445		SAMN10881962	GCA_011140615.1	Camorlinga-Ponce et al., 2021, 10.3389/fcimb.2020.539115
M-Mx-2008-34	HEL_BA4422AA_AS	Public	H. pylori	HEL_BA4422AA_AS	PRJNA203445		SAMN10881961	GCA_011140625.1	Camorlinga-Ponce et al., 2021, 10.3389/fcimb.2020.539115
M-Mx-2006-416	HEL_BA4420AA_AS	Public	H. pylori	HEL_BA4420AA_AS	PRJNA203445		SAMN10881959	GCA_011140655.1	Camorlinga-Ponce et al., 2021, 10.3389/fcimb.2020.539115
M-Mx-2006-427	HEL_BA4421AA_AS	Public	H. pylori	HEL_BA4421AA_AS	PRJNA203445		SAMN10881958	GCA_011140665.1	Camorlinga-Ponce et al., 2021, 10.3389/fcimb.2020.539115
M-Mx-2006-690	HEL_BA3650AA_AS	Public	H. pylori	HEL_BA3650AA_AS	PRJNA203445		SAMN10881960	GCA_011140675.1	Camorlinga-Ponce et al., 2021, 10.3389/fcimb.2020.539115
M-Mx-2006-276	HEL_BA4418AA_AS	Public	H. pylori	HEL_BA4418AA_AS	PRJNA203445		SAMN10881957	GCA_011140715.1	Camorlinga-Ponce et al., 2021, 10.3389/fcimb.2020.539115
M-Mx-2006-196	HEL_BA4417AA_AS	Public	H. pylori	HEL_BA4417AA_AS	PRJNA203445		SAMN10881956	GCA_011140735.1	Camorlinga-Ponce et al., 2021, 10.3389/fcimb.2020.539115
M-Mx-2005-152	HEL_BA4416AA_AS	Public	H. pylori	HEL_BA4416AA_AS	PRJNA203445		SAMN10881955	GCA_011140745.1	Camorlinga-Ponce et al., 2021, 10.3389/fcimb.2020.539115
M-Mx-2005-119	HEL_BA4415AA_AS	Public	H. pylori	HEL_BA4415AA_AS	PRJNA203445		SAMN10881954	GCA_011140755.1	Camorlinga-Ponce et al., 2021, 10.3389/fcimb.2020.539115
M-Mx-2005-106	HEL_BA4414AA_AS	Public	H. pylori	HEL_BA4414AA_AS	PRJNA203445		SAMN10881952	GCA_011140795.1	Camorlinga-Ponce et al., 2021, 10.3389/fcimb.2020.539115
M-Mx-2005-115	HEL_BA4413AA_AS	Public	H. pylori	HEL_BA4413AA_AS	PRJNA203445		SAMN10881953	GCA_011140805.1	Camorlinga-Ponce et al., 2021, 10.3389/fcimb.2020.539115
M-Mx-2003-230	HEL_BA3643AA_AS	Public	H. pylori	HEL_BA3643AA_AS	PRJNA203445		SAMN10881951	GCA_011140825.1	Camorlinga-Ponce et al., 2021, 10.3389/fcimb.2020.539115
G-Mx-2010-99	HEL_BA3642AA_AS	Public	H. pylori	HEL_BA3642AA_AS	PRJNA203445		SAMN10881949	GCA_011140845.1	Camorlinga-Ponce et al., 2021, 10.3389/fcimb.2020.539115
M-Mx-2011-113	HEL_BA4410AA_AS	Public	H. pylori	HEL_BA4410AA_AS	PRJNA203445		SAMN10881950	GCA_011140875.1	Camorlinga-Ponce et al., 2021, 10.3389/fcimb.2020.539115
G-Mx-2010-13	HEL_BA4409AA_AS	Public	H. pylori	HEL_BA4409AA_AS	PRJNA203445		SAMN10881948	GCA_011140895.1	Camorlinga-Ponce et al., 2021, 10.3389/fcimb.2020.539115
G-Mx-2006-513	HEL_BA4408AA_AS	Public	H. pylori	HEL_BA4408AA_AS	PRJNA203445		SAMN10881947	GCA_011140915.1	Camorlinga-Ponce et al., 2021, 10.3389/fcimb.2020.539115
G-Mx-2005-107	HEL_BA4407AA_AS	Public	H. pylori	HEL_BA4407AA_AS	PRJNA203445		SAMN10881945	GCA_011140925.1	Camorlinga-Ponce et al., 2021, 10.3389/fcimb.2020.539115
G-Mx-2006-4	HEL_BA4406AA_AS	Public	H. pylori	HEL_BA4406AA_AS	PRJNA203445		SAMN10881946	GCA_011140935.1	Camorlinga-Ponce et al., 2021, 10.3389/fcimb.2020.539115
G-Mx-2003-136	HEL_BA4405AA_AS	Public	H. pylori	HEL_BA4405AA_AS	PRJNA203445		SAMN10881944	GCA_011140955.1	Camorlinga-Ponce et al., 2021, 10.3389/fcimb.2020.539115
G-Mx-2011-41	HEL_BA4404AA_AS	Public	H. pylori	HEL_BA4404AA_AS	PRJNA203445		SAMN10881943	GCA_011140995.1	Camorlinga-Ponce et al., 2021, 10.3389/fcimb.2020.539115
G-Mx-2011-131	HEL_BA4403AA_AS	Public	H. pylori	HEL_BA4403AA_AS	PRJNA203445		SAMN10881942	GCA_011141015.1	Camorlinga-Ponce et al., 2021, 10.3389/fcimb.2020.539115
G-Mx-2005-70	HEL_BA4402AA_AS	Public	H. pylori	HEL_BA4402AA_AS	PRJNA203445		SAMN10881940	GCA_011141035.1	Camorlinga-Ponce et al., 2021, 10.3389/fcimb.2020.539115
G-Mx-2006-53	HEL_BA4401AA_AS	Public	H. pylori	HEL_BA4401AA_AS	PRJNA203445		SAMN10881941	GCA_011141045.1	Camorlinga-Ponce et al., 2021, 10.3389/fcimb.2020.539115
G-Mx-2005-109	HEL_BA4400AA_AS	Public	H. pylori	HEL_BA4400AA_AS	PRJNA203445		SAMN10881939	GCA_011141055.1	Camorlinga-Ponce et al., 2021, 10.3389/fcimb.2020.539115
G-Mx-2010-64	HEL_BA4399AA_AS	Public	H. pylori	HEL_BA4399AA_AS	PRJNA203445		SAMN10881938	GCA_011141095.1	Camorlinga-Ponce et al., 2021, 10.3389/fcimb.2020.539115
G-Mx-2005-104	HEL_BA4398AA_AS	Public	H. pylori	HEL_BA4398AA_AS	PRJNA203445		SAMN10881937	GCA_011141115.1	Camorlinga-Ponce et al., 2021, 10.3389/fcimb.2020.539115
G-Mx-2003-356	HEL_BA4397AA_AS	Public	H. pylori	HEL_BA4397AA_AS	PRJNA203445		SAMN10881935	GCA_011141135.1	Camorlinga-Ponce et al., 2021, 10.3389/fcimb.2020.539115
G-Mx-2005-100	HEL_BA4396AA_AS	Public	H. pylori	HEL_BA4396AA_AS	PRJNA203445		SAMN10881936	GCA_011141145.1	Camorlinga-Ponce et al., 2021, 10.3389/fcimb.2020.539115
MX-2017-198	HEL_CA2171AA_AS	Public	H. pylori	HEL_CA2171AA_AS	PRJNA203445		SAMN14206557	GCA_017594765.1	Camorlinga-Ponce et al., 2021, 10.3389/fcimb.2020.539115
MX-2017-151	HEL_CA2170AA_AS	Public	H. pylori	HEL_CA2170AA_AS	PRJNA203445		SAMN14206550	GCA_017594805.1	Camorlinga-Ponce et al., 2021, 10.3389/fcimb.2020.539115
MX-2017-192	HEL_CA2169AA_AS	Public	H. pylori	HEL_CA2169AA_AS	PRJNA203445		SAMN14206556	GCA_017594815.1	Camorlinga-Ponce et al., 2021, 10.3389/fcimb.2020.539115
MX-2017-161	HEL_CA2168AA_AS	Public	H. pylori	HEL_CA2168AA_AS	PRJNA203445		SAMN14206552	GCA_017594845.1	Camorlinga-Ponce et al., 2021, 10.3389/fcimb.2020.539115
MX-2017-107	HEL_CA2167AA_AS	Public	H. pylori	HEL_CA2167AA_AS	PRJNA203445		SAMN14206546	GCA_017594855.1	Camorlinga-Ponce et al., 2021, 10.3389/fcimb.2020.539115
MX-2017-78	HEL_CA2166AA_AS	Public	H. pylori	HEL_CA2166AA_AS	PRJNA203445		SAMN14206544	GCA_017594885.1	Camorlinga-Ponce et al., 2021, 10.3389/fcimb.2020.539115
MX-2017-149	HEL_CA2165AA_AS	Public	H. pylori	HEL_CA2165AA_AS	PRJNA203445		SAMN14206549	GCA_017594905.1	Camorlinga-Ponce et al., 2021, 10.3389/fcimb.2020.539115
MX-2017-105	HEL_CA2164AA_AS	Public	H. pylori	HEL_CA2164AA_AS	PRJNA203445		SAMN14206545	GCA_017594925.1	Camorlinga-Ponce et al., 2021, 10.3389/fcimb.2020.539115
MX-2017-58	HEL_CA2163AA_AS	Public	H. pylori	HEL_CA2163AA_AS	PRJNA203445		SAMN14206542	GCA_017594945.1	Camorlinga-Ponce et al., 2021, 10.3389/fcimb.2020.539115
MX-2017-54	HEL_CA2162AA_AS	Public	H. pylori	HEL_CA2162AA_AS	PRJNA203445		SAMN14206541	GCA_017594965.1	Camorlinga-Ponce et al., 2021, 10.3389/fcimb.2020.539115
MX-2017-69	HEL_CA2161AA_AS	Public	H. pylori	HEL_CA2161AA_AS	PRJNA203445		SAMN14206543	GCA_017594985.1	Camorlinga-Ponce et al., 2021, 10.3389/fcimb.2020.539115
MX-2017-44	HEL_CA2160AA_AS	Public	H. pylori	HEL_CA2160AA_AS	PRJNA203445		SAMN14206540	GCA_017595005.1	Camorlinga-Ponce et al., 2021, 10.3389/fcimb.2020.539115
MX-2017-38	HEL_CA2159AA_AS	Public	H. pylori	HEL_CA2159AA_AS	PRJNA203445		SAMN14206539	GCA_017595025.1	Camorlinga-Ponce et al., 2021, 10.3389/fcimb.2020.539115
MX-2017-27	HEL_CA2158AA_AS	Public	H. pylori	HEL_CA2158AA_AS	PRJNA203445		SAMN14206537	GCA_017595035.1	Camorlinga-Ponce et al., 2021, 10.3389/fcimb.2020.539115
MX-2017-20	HEL_CA2157AA_AS	Public	H. pylori	HEL_CA2157AA_AS	PRJNA203445		SAMN14206536	GCA_017595085.1	Camorlinga-Ponce et al., 2021, 10.3389/fcimb.2020.539115
2017-184	HEL_BA8467AA_AS	Public	H. pylori	HEL_BA8467AA_AS	PRJNA203445	SRP022914	SAMN16970088	SRR13254724	Camorlinga-Ponce et al., 2021, 10.3389/fcimb.2020.539115
2017-147	HEL_BA8462AA_AS	Public	H. pylori	HEL_BA8462AA_AS	PRJNA203445	SRP022914	SAMN16970081	SRR13254729	Camorlinga-Ponce et al., 2021, 10.3389/fcimb.2020.539115
BCW_8663	HEL_AA1827AA_AS	Public	H. pylori	HEL_AA1827AA_AS	PRJNA203445	SRP022914	SAMN05711856	SRR4070049	Camorlinga-Ponce et al., 2021, 10.3389/fcimb.2020.539115
BCW_8669	HEL_AA1826AA_AS	Public	H. pylori	HEL_AA1826AA_AS	PRJNA203445	SRP022914	SAMN05711857	SRR4070050	Camorlinga-Ponce et al., 2021, 10.3389/fcimb.2020.539115
PZ5004	HEL_BA8383AA_AS	Public	H. pylori	HEL_BA8383AA_AS	PRJNA205195		SAMN02470469	GCA_000448405.1	Sheh et al., 2013, 10.1128/genomeA.00736-13
PZ5024	HEL_BA5767AA_AS	Public	H. pylori	HEL_BA5767AA_AS	PRJNA205197		SAMN02470490	GCA_000448425.1	Sheh et al., 2013, 10.1128/genomeA.00736-13
PZ5026	HEL_BA8381AA_AS	Public	H. pylori	HEL_BA8381AA_AS	PRJNA205198		SAMN02470449	GCA_000448445.1	Sheh et al., 2013, 10.1128/genomeA.00736-13
PZ5056	HEL_BA8380AA_AS	Public	H. pylori	HEL_BA8380AA_AS	PRJNA205199		SAMN02470488	GCA_000448465.1	Sheh et al., 2013, 10.1128/genomeA.00736-13
PZ5080	HEL_BA5764AA_AS	Public	H. pylori	HEL_BA5764AA_AS	PRJNA205200		SAMN02470470	GCA_000448485.1	Sheh et al., 2013, 10.1128/genomeA.00736-13
PZ5086	HEL_BA8378AA_AS	Public	H. pylori	HEL_BA8378AA_AS	PRJNA205201		SAMN02470489	GCA_000448505.1	Sheh et al., 2013, 10.1128/genomeA.00736-13
wls-5-3	HEL_BA8393AA_AS	Public	H. pylori	HEL_BA8393AA_AS	PRJNA209467		SAMN02230044	GCA_000444175.1	Cao et al., 2015, 10.1136/gutjnl-2014-307345
SouthAfrica20	SouthAfrica20	Public	H. pylori	HEL_AA0401AA_AS	PRJNA209860		SAMN02604293	GCA_000590775.1	Duncan et al., 2013, 0.1128/genomeA.00729-13
SouthAfrica50	SouthAfrica50	Public	H. pylori	HEL_BA5762AA_AS	PRJNA209861		SAMN02472070	GCA_000448525.1	Duncan et al., 2013, 0.1128/genomeA.00729-13
wls-5-12	HEL_BA8076AA_AS	Public	H. pylori	HEL_BA8076AA_AS	PRJNA210821		SAMN02393727	GCA_000444195.2	Cao et al., 2015, 10.1136/gutjnl-2014-307345
UM023	HEL_BA5776AA_AS	Public	H. pylori	HEL_BA5776AA_AS	PRJNA212345		SAMN02230262	GCA_000444325.1	Rehvathy et al., 2013, 10.1128/genomeA.00687-13
UM038	HEL_BA8390AA_AS	Public	H. pylori	HEL_BA8390AA_AS	PRJNA212347		SAMN02214237	GCA_000444345.1	Rehvathy et al., 2013, 10.1128/genomeA.00687-13
UM065	HEL_BA5774AA_AS	Public	H. pylori	HEL_BA5774AA_AS	PRJNA212348		SAMN02230270	GCA_000444365.1	Rehvathy et al., 2013, 10.1128/genomeA.00687-13
UM066	HEL_BA8375AA_AS	Public	H. pylori	HEL_BA8375AA_AS	PRJNA212349		SAMN02230271	GCA_000451025.1	Rehvathy et al., 2013, 10.1128/genomeA.00687-13
UM067	HEL_BA5769AA_AS	Public	H. pylori	HEL_BA5769AA_AS	PRJNA212350		SAMN02230272	GCA_000444785.1	Rehvathy et al., 2013, 10.1128/genomeA.00687-13
UM084	HEL_BA8388AA_AS	Public	H. pylori	HEL_BA8388AA_AS	PRJNA212351		SAMN02230273	GCA_000444385.1	Rehvathy et al., 2013, 10.1128/genomeA.00687-13
UM085	HEL_BA8385AA_AS	Public	H. pylori	HEL_BA8385AA_AS	PRJNA212352		SAMN02214238	GCA_000444745.1	Rehvathy et al., 2013, 10.1128/genomeA.00687-13
UM077	HEL_BA5771AA_AS	Public	H. pylori	HEL_BA5771AA_AS	PRJNA212353		SAMN02214242	GCA_000444725.1	Rehvathy et al., 2013, 10.1128/genomeA.00687-13
UM111	HEL_BA5777AA_AS	Public	H. pylori	HEL_BA5777AA_AS	PRJNA212354		SAMN02214239	GCA_000444305.1	Rehvathy et al., 2013, 10.1128/genomeA.00687-13
UM114	HEL_BA8387AA_AS	Public	H. pylori	HEL_BA8387AA_AS	PRJNA212355		SAMN02230279	GCA_000444495.1	Rehvathy et al., 2013, 10.1128/genomeA.00687-13
oki102	HEL_AA0400AA_AS	Public	H. pylori	HEL_AA0400AA_AS	PRJNA215147		SAMN03081488	GCA_000600045.1	Satou et al., 2014, 10.1128/genomeA.00286-14
oki112	HEL_AA0399AA_AS	Public	H. pylori	HEL_AA0399AA_AS	PRJNA215148		SAMN03081489	GCA_000600085.1	Satou et al., 2014, 10.1128/genomeA.00286-14
oki422	HEL_AA0396AA_AS	Public	H. pylori	HEL_AA0396AA_AS	PRJNA215149		SAMN03081492	GCA_000600165.1	Satou et al., 2014, 10.1128/genomeA.00286-14
oki128	HEL_AA0398AA_AS	Public	H. pylori	HEL_AA0398AA_AS	PRJNA215150		SAMN03081490	GCA_000600125.1	Satou et al., 2014, 10.1128/genomeA.00286-14
oki898	HEL_AA0393AA_AS	Public	H. pylori	HEL_AA0393AA_AS	PRJNA215151		SAMN03081495	GCA_000600225.1	Satou et al., 2014, 10.1128/genomeA.00286-14
oki154	HEL_AA0397AA_AS	Public	H. pylori	HEL_AA0397AA_AS	PRJNA215152		SAMN03081491	GCA_000600145.1	Satou et al., 2014, 10.1128/genomeA.00286-14
oki828	HEL_AA0394AA_AS	Public	H. pylori	HEL_AA0394AA_AS	PRJNA215153		SAMN03081494	GCA_000600205.1	Satou et al., 2014, 10.1128/genomeA.00286-14
oki673	HEL_AA0395AA_AS	Public	H. pylori	HEL_AA0395AA_AS	PRJNA215154		SAMN03081493	GCA_000600185.1	Satou et al., 2014, 10.1128/genomeA.00286-14
X47-2AL	HEL_BA8071AA_AS	Public	H. pylori	HEL_BA8071AA_AS	PRJNA215156		SAMN02469942	GCA_000497465.2	Veyrier et al., 2013, 10.1128/genomeA.01095-13
E48	HEL_BA5663AA_AS	Public	H. pylori	HEL_BA5663AA_AS	PRJNA219052		SAMN02356207	GCA_000499345.2	No publication associated with BioProject
H13-1	HEL_BA8279AA_AS	Public	H. pylori	HEL_BA8279AA_AS	PRJNA219053		SAMN02355411	GCA_000499325.2	No publication associated with BioProject
BM012A	HEL_AA0403AA_AS	Public	H. pylori	HEL_AA0403AA_AS	PRJNA224090		SAMN02376623	GCA_000498315.1	Linz et al., 2013, 10.1371/journal.pone.0082187
BM012S	HEL_AA0402AA_AS	Public	H. pylori	HEL_AA0402AA_AS	PRJNA229079		SAMN02376624	GCA_000498335.1	Linz et al., 2013, 10.1371/journal.pone.0082187
Iso6	HEL_BA5141AA_AS	Public	H. pylori	HEL_BA5141AA_AS	PRJNA230062		SAMN04350627	GCA_002900195.1	No publication associated with BioProject
Iso8	HEL_BA5142AA_AS	Public	H. pylori	HEL_BA5142AA_AS	PRJNA230063		SAMN04350644	GCA_002900175.1	No publication associated with BioProject
FDAARGOS_298 = ATCC 43504D-5; NCTC 11637; JCM 7653; RPH 13487	HEL_AA4386AA_AS	Public	H. pylori	HEL_AA4386AA_AS	PRJNA231221	SRP040661	SAMN06173311	GCA_003050665.1	Sichtig et al., 2019, 10.1038/s41467-019-11306-6
FDAARGOS_1601	HEL_CA0131AA_AS	Public	H. pylori	HEL_CA0131AA_AS	PRJNA231221	SRP040661	SAMN22365130	GCA_020735525.1	Sichtig et al., 2019, 10.1038/s41467-019-11306-6
FDAARGOS_1563	HEL_CA0130AA_AS	Public	H. pylori	HEL_CA0130AA_AS	PRJNA231221	SRP040661	SAMN22091660	GCA_020735805.1	Sichtig et al., 2019, 10.1038/s41467-019-11306-6
HLJ039	HEL_BA5660AA_AS	Public	H. pylori	HEL_BA5660AA_AS	PRJNA232950		SAMN02597427	GCA_000521245.1	You et al., 2014, 10.1186/1757-4749-6-5
26695	26695	Public	H. pylori	HEL_AA0410AA_AS	PRJNA233		SAMN02603995	GCA_000008525.1	Tomb et al., 1997, 10.1038/41483
J99	J99	Public	H. pylori	HEL_AA0409AA_AS	PRJNA234		SAMN02602990	GCA_000008785.1	Alm et al., 1999, 10.1038/16495
wls-5-1	HEL_BA8274AA_AS	Public	H. pylori	HEL_BA8274AA_AS	PRJNA236057		SAMN02593663	GCA_000591095.1	Cao et al., 2015, 10.1136/gutjnl-2014-307345
wls-5-2	HEL_BA8273AA_AS	Public	H. pylori	HEL_BA8273AA_AS	PRJNA236061		SAMN02952975	GCA_000591115.1	Cao et al., 2015, 10.1136/gutjnl-2014-307345
wls-5-5	HEL_BA5650AA_AS	Public	H. pylori	HEL_BA5650AA_AS	PRJNA237681		SAMN02639403	GCA_000591275.1	Cao et al., 2015, 10.1136/gutjnl-2014-307345
wls-5-4	HEL_BA5651AA_AS	Public	H. pylori	HEL_BA5651AA_AS	PRJNA237682		SAMN02639404	GCA_000591255.1	Cao et al., 2015, 10.1136/gutjnl-2014-307345
wls-5-6	HEL_BA8264AA_AS	Public	H. pylori	HEL_BA8264AA_AS	PRJNA237683		SAMN02639405	GCA_000591295.1	Cao et al., 2015, 10.1136/gutjnl-2014-307345
wls-5-7	HEL_BA5657AA_AS	Public	H. pylori	HEL_BA5657AA_AS	PRJNA237684		SAMN02639406	GCA_000591135.1	Cao et al., 2015, 10.1136/gutjnl-2014-307345
wls-5-8	HEL_BA5648AA_AS	Public	H. pylori	HEL_BA5648AA_AS	PRJNA237693		SAMN02639407	GCA_000591315.1	Cao et al., 2015, 10.1136/gutjnl-2014-307345
wls-5-9	HEL_BA5656AA_AS	Public	H. pylori	HEL_BA5656AA_AS	PRJNA237694		SAMN02639408	GCA_000591155.1	Cao et al., 2015, 10.1136/gutjnl-2014-307345
wls-5-10	HEL_BA8270AA_AS	Public	H. pylori	HEL_BA8270AA_AS	PRJNA237695		SAMN02639409	GCA_000591175.1	Cao et al., 2015, 10.1136/gutjnl-2014-307345
wls-5-11	HEL_BA8269AA_AS	Public	H. pylori	HEL_BA8269AA_AS	PRJNA237696		SAMN02639410	GCA_000591195.1	Cao et al., 2015, 10.1136/gutjnl-2014-307345
wls-5-13	HEL_BA5647AA_AS	Public	H. pylori	HEL_BA5647AA_AS	PRJNA237697		SAMN02639411	GCA_000591335.1	Cao et al., 2015, 10.1136/gutjnl-2014-307345
wls-5-14	HEL_BA5646AA_AS	Public	H. pylori	HEL_BA5646AA_AS	PRJNA237698		SAMN02639412	GCA_000591355.1	Cao et al., 2015, 10.1136/gutjnl-2014-307345
wls-5-15	HEL_BA8260AA_AS	Public	H. pylori	HEL_BA8260AA_AS	PRJNA237699		SAMN02639413	GCA_000591375.1	Cao et al., 2015, 10.1136/gutjnl-2014-307345
wls-5-16	HEL_BA5653AA_AS	Public	H. pylori	HEL_BA5653AA_AS	PRJNA237700		SAMN02639414	GCA_000591215.1	Cao et al., 2015, 10.1136/gutjnl-2014-307345
wls-5-17	HEL_BA5652AA_AS	Public	H. pylori	HEL_BA5652AA_AS	PRJNA237701		SAMN02639415	GCA_000591235.1	Cao et al., 2015, 10.1136/gutjnl-2014-307345
wls-5-18	HEL_BA5644AA_AS	Public	H. pylori	HEL_BA5644AA_AS	PRJNA237702		SAMN02639416	GCA_000591395.1	Cao et al., 2015, 10.1136/gutjnl-2014-307345
Nic15-C	Nic15-C	Public	H. pylori		PRJNA242766	SRS679631	SAMN02709525
Nic20-A	Nic20-A	Public	H. pylori		PRJNA242766	SRS679640	SAMN02709534
Nic23-A	Nic23-A	Public	H. pylori		PRJNA242766	SRS679645	SAMN02709539
Nic01_A	HEL_AA0110AA_AS	Public	H. pylori	HEL_AA0110AA_AS	PRJNA242766	SRP045449	SAMN02709497	SRR1544629	Thorell et al., 2016, 10.1186/s12862-016-0619-y
Nic01_C	HEL_AA0111AA_AS	Public	H. pylori	HEL_AA0111AA_AS	PRJNA242766	SRP045449	SAMN02709498	SRR1544630	Thorell et al., 2016, 10.1186/s12862-016-0619-y
Nic02_A	HEL_AA0112AA_AS	Public	H. pylori	HEL_AA0112AA_AS	PRJNA242766	SRP045449	SAMN02709499	SRR1544631	Thorell et al., 2016, 10.1186/s12862-016-0619-y
Nic03_A	HEL_AA0113AA_AS	Public	H. pylori	HEL_AA0113AA_AS	PRJNA242766	SRP045449	SAMN02709500	SRR1544632	Thorell et al., 2016, 10.1186/s12862-016-0619-y
Nic03_C	HEL_AA0436AA_AS	Public	H. pylori	HEL_AA0436AA_AS	PRJNA242766	SRP045449	SAMN02709501	SRR1544633	Thorell et al., 2016, 10.1186/s12862-016-0619-y
Nic03-C	Nic03-C	Public	H. pylori	HEL_AA0436AA_AS	PRJNA242766	SRP045449	SAMN02709501	SRR1544633	Thorell et al., 2016, 10.1186/s12862-016-0619-y
Nic04_A	HEL_AA0422AA_AS	Public	H. pylori	HEL_AA0422AA_AS	PRJNA242766	SRP045449	SAMN02709502	SRR1544634	Thorell et al., 2016, 10.1186/s12862-016-0619-y
Nic04_C	HEL_AA0115AA_AS	Public	H. pylori	HEL_AA0115AA_AS	PRJNA242766	SRP045449	SAMN02709503	SRR1544635	Thorell et al., 2016, 10.1186/s12862-016-0619-y
Nic05_A	HEL_AA0116AA_AS	Public	H. pylori	HEL_AA0116AA_AS	PRJNA242766	SRP045449	SAMN02709504	SRR1544636	Thorell et al., 2016, 10.1186/s12862-016-0619-y
Nic05_C	HEL_AA0423AA_AS	Public	H. pylori	HEL_AA0423AA_AS	PRJNA242766	SRP045449	SAMN02709505	SRR1544637	Thorell et al., 2016, 10.1186/s12862-016-0619-y
Nic05-C	Nic05-C	Public	H. pylori	HEL_AA0423AA_AS	PRJNA242766	SRP045449	SAMN02709505	SRR1544637	Thorell et al., 2016, 10.1186/s12862-016-0619-y
Nic06_A	HEL_AA0118AA_AS	Public	H. pylori	HEL_AA0118AA_AS	PRJNA242766	SRP045449	SAMN02709506	SRR1544638	Thorell et al., 2016, 10.1186/s12862-016-0619-y
Nic06_A2	HEL_AA0119AA_AS	Public	H. pylori	HEL_AA0119AA_AS	PRJNA242766	SRP045449	SAMN02709507	SRR1544639	Thorell et al., 2016, 10.1186/s12862-016-0619-y
Nic07_A	HEL_AA0120AA_AS	Public	H. pylori	HEL_AA0120AA_AS	PRJNA242766	SRP045449	SAMN02709508	SRR1544640	Thorell et al., 2016, 10.1186/s12862-016-0619-y
Nic07_C	HEL_AA0121AA_AS	Public	H. pylori	HEL_AA0121AA_AS	PRJNA242766	SRP045449	SAMN02709509	SRR1544641	Thorell et al., 2016, 10.1186/s12862-016-0619-y
Nic08_C2	HEL_AA4350AA_AS	Public	H. pylori	HEL_AA4350AA_AS	PRJNA242766	SRP045449	SAMN02709510	SRR1544642	Thorell et al., 2016, 10.1186/s12862-016-0619-y
Nic08_C	HEL_AA0424AA_AS	Public	H. pylori	HEL_AA0424AA_AS	PRJNA242766	SRP045449	SAMN02709511	SRR1544643	Thorell et al., 2016, 10.1186/s12862-016-0619-y
Nic08-C	Nic08-C	Public	H. pylori	HEL_AA0424AA_AS	PRJNA242766	SRP045449	SAMN02709511	SRR1544643	Thorell et al., 2016, 10.1186/s12862-016-0619-y
Nic09_A	HEL_AA9198AA_AS	Public	H. pylori	HEL_AA9198AA_AS	PRJNA242766	SRP045449	SAMN02709512	SRR1544644	Thorell et al., 2016, 10.1186/s12862-016-0619-y
Nic09_C	HEL_AA0125AA_AS	Public	H. pylori	HEL_AA0125AA_AS	PRJNA242766	SRP045449	SAMN02709513	SRR1544645	Thorell et al., 2016, 10.1186/s12862-016-0619-y
Nic10_A	HEL_AA9197AA_AS	Public	H. pylori	HEL_AA9197AA_AS	PRJNA242766	SRP045449	SAMN02709514	SRR1544646	Thorell et al., 2016, 10.1186/s12862-016-0619-y
Nic10_C	HEL_AA4346AA_AS	Public	H. pylori	HEL_AA4346AA_AS	PRJNA242766	SRP045449	SAMN02709515	SRR1544647	Thorell et al., 2016, 10.1186/s12862-016-0619-y
Nic10-C	Nic10-C	Public	H. pylori	HEL_AA4346AA_AS	PRJNA242766	SRP045449	SAMN02709515	SRR1544647	Thorell et al., 2016, 10.1186/s12862-016-0619-y
Nic11_A	HEL_AA9194AA_AS	Public	H. pylori	HEL_AA9194AA_AS	PRJNA242766	SRP045449	SAMN02709516	SRR1544648	Thorell et al., 2016, 10.1186/s12862-016-0619-y
Nic11_C	HEL_AA0426AA_AS	Public	H. pylori	HEL_AA0426AA_AS	PRJNA242766	SRP045449	SAMN02709517	SRR1544649	Thorell et al., 2016, 10.1186/s12862-016-0619-y
Nic11-C	Nic11-C	Public	H. pylori	HEL_AA0426AA_AS	PRJNA242766	SRP045449	SAMN02709517	SRR1544649	Thorell et al., 2016, 10.1186/s12862-016-0619-y
Nic12_A	HEL_AA9193AA_AS	Public	H. pylori	HEL_AA9193AA_AS	PRJNA242766	SRP045449	SAMN02709518	SRR1544650	Thorell et al., 2016, 10.1186/s12862-016-0619-y
Nic12_C	HEL_AA0427AA_AS	Public	H. pylori	HEL_AA0427AA_AS	PRJNA242766	SRP045449	SAMN02709519	SRR1544651	Thorell et al., 2016, 10.1186/s12862-016-0619-y
Nic12-C	Nic12-C	Public	H. pylori	HEL_AA0427AA_AS	PRJNA242766	SRP045449	SAMN02709519	SRR1544651	Thorell et al., 2016, 10.1186/s12862-016-0619-y
Nic13_C	HEL_AA0428AA_AS	Public	H. pylori	HEL_AA0428AA_AS	PRJNA242766	SRP045449	SAMN02709521	SRR1544653	Thorell et al., 2016, 10.1186/s12862-016-0619-y
Nic13-C	Nic13-C	Public	H. pylori	HEL_AA0428AA_AS	PRJNA242766	SRP045449	SAMN02709521	SRR1544653	Thorell et al., 2016, 10.1186/s12862-016-0619-y
Nic14_A	HEL_AA9189AA_AS	Public	H. pylori	HEL_AA9189AA_AS	PRJNA242766	SRP045449	SAMN02709522	SRR1544654	Thorell et al., 2016, 10.1186/s12862-016-0619-y
Nic14_C	HEL_AA9190AA_AS	Public	H. pylori	HEL_AA9190AA_AS	PRJNA242766	SRP045449	SAMN02709523	SRR1544655	Thorell et al., 2016, 10.1186/s12862-016-0619-y
Nic15_A	HEL_AA9187AA_AS	Public	H. pylori	HEL_AA9187AA_AS	PRJNA242766	SRP045449	SAMN02709524	SRR1544656	Thorell et al., 2016, 10.1186/s12862-016-0619-y
Nic16_A	HEL_AA9185AA_AS	Public	H. pylori	HEL_AA9185AA_AS	PRJNA242766	SRP045449	SAMN02709526	SRR1544658	Thorell et al., 2016, 10.1186/s12862-016-0619-y
Nic16_C	HEL_AA0431AA_AS	Public	H. pylori	HEL_AA0431AA_AS	PRJNA242766	SRP045449	SAMN02709527	SRR1544659	Thorell et al., 2016, 10.1186/s12862-016-0619-y
Nic16-C	Nic16-C	Public	H. pylori	HEL_AA0431AA_AS	PRJNA242766	SRP045449	SAMN02709527	SRR1544659	Thorell et al., 2016, 10.1186/s12862-016-0619-y
Nic17_C	HEL_AA9182AA_AS	Public	H. pylori	HEL_AA9182AA_AS	PRJNA242766	SRP045449	SAMN02709529	SRR1544661	Thorell et al., 2016, 10.1186/s12862-016-0619-y
Nic18_C	HEL_AA9180AA_AS	Public	H. pylori	HEL_AA9180AA_AS	PRJNA242766	SRP045449	SAMN02709531	SRR1544663	Thorell et al., 2016, 10.1186/s12862-016-0619-y
Nic19_A	HEL_AA9177AA_AS	Public	H. pylori	HEL_AA9177AA_AS	PRJNA242766	SRP045449	SAMN02709532	SRR1544664	Thorell et al., 2016, 10.1186/s12862-016-0619-y
Nic19-C	Nic19-C	Public	H. pylori	HEL_AA9177AA_AS	PRJNA242766	SRP045449	SAMN02709532	SRR1544664	Thorell et al., 2016, 10.1186/s12862-016-0619-y
Nic20_C	HEL_AA9174AA_AS	Public	H. pylori	HEL_AA9174AA_AS	PRJNA242766	SRP045449	SAMN02709535	SRR1544667	Thorell et al., 2016, 10.1186/s12862-016-0619-y
Nic21_A	HEL_AA0435AA_AS	Public	H. pylori	HEL_AA0435AA_AS	PRJNA242766	SRP045449	SAMN02709536	SRR1544668	Thorell et al., 2016, 10.1186/s12862-016-0619-y
Nic21_C	Nic21_C	Public	H. pylori	HEL_AA9173AA_AS	PRJNA242766	SRP045449	SAMN02709537	SRR1544669	Thorell et al., 2016, 10.1186/s12862-016-0619-y
Nic22_A	HEL_AA0151AA_AS	Public	H. pylori	HEL_AA0151AA_AS	PRJNA242766	SRP045449	SAMN02709538	SRR1544670	Thorell et al., 2016, 10.1186/s12862-016-0619-y
Nic23_A	HEL_AA0437AA_AS	Public	H. pylori	HEL_AA0437AA_AS	PRJNA242766	SRP045449	SAMN02709539	SRR1544671	Thorell et al., 2016, 10.1186/s12862-016-0619-y
Nic24_A	Nic24_A	Public	H. pylori	HEL_AA0438AA_AS	PRJNA242766	SRP045449	SAMN02709540	SRR1544672	Thorell et al., 2016, 10.1186/s12862-016-0619-y
Nic25_A	HEL_AA0154AA_AS	Public	H. pylori	HEL_AA0154AA_AS	PRJNA242766	SRP045449	SAMN02709541	SRR1544673	Thorell et al., 2016, 10.1186/s12862-016-0619-y
Nic26_A	HEL_AA0155AA_AS	Public	H. pylori	HEL_AA0155AA_AS	PRJNA242766	SRP045449	SAMN02709542	SRR1544674	Thorell et al., 2016, 10.1186/s12862-016-0619-y
Nic27_A	HEL_AA0156AA_AS	Public	H. pylori	HEL_AA0156AA_AS	PRJNA242766	SRP045449	SAMN02709543	SRR1544675	Thorell et al., 2016, 10.1186/s12862-016-0619-y
Nic28_A	HEL_AA0157AA_AS	Public	H. pylori	HEL_AA0157AA_AS	PRJNA242766	SRP045449	SAMN02709544	SRR1544676	Thorell et al., 2016, 10.1186/s12862-016-0619-y
Nic29_A	Nic29_A	Public	H. pylori	HEL_AA0158AA_AS	PRJNA242766	SRP045449	SAMN02709545	SRR1544677	Thorell et al., 2016, 10.1186/s12862-016-0619-y
Nic30_A	Nic30_A	Public	H. pylori	HEL_AA0159AA_AS	PRJNA242766	SRP045449	SAMN02709546	SRR1544678	Thorell et al., 2016, 10.1186/s12862-016-0619-y
Nic31_A	HEL_AA0160AA_AS	Public	H. pylori	HEL_AA0160AA_AS	PRJNA242766	SRP045449	SAMN02709547	SRR1544679	Thorell et al., 2016, 10.1186/s12862-016-0619-y
Nic32_A	Nic32_A	Public	H. pylori	HEL_AA0439AA_AS	PRJNA242766	SRP045449	SAMN02709548	SRR1544680	Thorell et al., 2016, 10.1186/s12862-016-0619-y
TN2wt	HEL_BA3533AA_AS	Public	H. pylori	HEL_BA3533AA_AS	PRJNA244276		SAMN02724990	GCA_008326525.1	No publication associated with BioProject
L7	L7	Public	H. pylori	HEL_AA0320AA_AS	PRJNA245115		SAMN02731779	GCA_001653375.1	Montano et al., 2015, 0.1534/genetics.115.176404
DU15	HEL_AA0319AA_AS	Public	H. pylori	HEL_AA0319AA_AS	PRJNA245115		SAMN02731778	GCA_001653395.1	Montano et al., 2015, 0.1534/genetics.115.176404
CC33C	HEL_AA0318AA_AS	Public	H. pylori	HEL_AA0318AA_AS	PRJNA245115		SAMN02731783	GCA_001653415.1	Montano et al., 2015, 0.1534/genetics.115.176404
ausabrJ05	ausabrJ05	Public	H. pylori	HEL_AA0317AA_AS	PRJNA245115		SAMN02731780	GCA_001653435.1	Montano et al., 2015, 0.1534/genetics.115.176404
K26A1	K26A1	Public	H. pylori	HEL_AA0316AA_AS	PRJNA245115		SAMN02731784	GCA_001653455.1	Montano et al., 2015, 0.1534/genetics.115.176404
PNG84A	PNG84A	Public	H. pylori	HEL_AA0315AA_AS	PRJNA245115		SAMN02731781	GCA_001653475.1	Montano et al., 2015, 0.1534/genetics.115.176404
BM013A	HEL_AA0389AA_AS	Public	H. pylori	HEL_AA0389AA_AS	PRJNA245284		SAMN02736809	GCA_000685665.1	Linz et al., 2014, 10.1038/ncomms5165
J166	HEL_AA0390AA_AS	Public	H. pylori	HEL_AA0390AA_AS	PRJNA245313		SAMN02736817	GCA_000685625.1	Linz et al., 2014, 10.1038/ncomms5165
BM013B	HEL_AA0387AA_AS	Public	H. pylori	HEL_AA0387AA_AS	PRJNA245314		SAMN02736816	GCA_000685745.1	Linz et al., 2014, 10.1038/ncomms5165
BM012B	HEL_AA0388AA_AS	Public	H. pylori	HEL_AA0388AA_AS	PRJNA245316		SAMN02736818	GCA_000685705.1	Linz et al., 2014, 10.1038/ncomms5165
J166output_1wkB	HEL_BA5627AA_AS	Public	H. pylori	HEL_BA5627AA_AS	PRJNA245340		SAMN02736895	GCA_000689095.1	Linz et al., 2014, 10.1038/ncomms5165
J166output_2moA	HEL_BA8243AA_AS	Public	H. pylori	HEL_BA8243AA_AS	PRJNA245350		SAMN02736905	GCA_000689075.1	Linz et al., 2014, 10.1038/ncomms5165
oki109	HEL_CA2774AA_AS	Public	H. pylori	HEL_CA2774AA_AS	PRJNA246659		SAMN02769474	GCA_013181575.1	No publication associated with BioProject
oki439	HEL_CA2773AA_AS	Public	H. pylori	HEL_CA2773AA_AS	PRJNA246661		SAMN02769477	GCA_013181605.1	No publication associated with BioProject
oki601	HEL_CA2771AA_AS	Public	H. pylori	HEL_CA2771AA_AS	PRJNA246663		SAMN02769478	GCA_013183915.1	No publication associated with BioProject
oki804	HEL_CA2770AA_AS	Public	H. pylori	HEL_CA2770AA_AS	PRJNA246664		SAMN02769479	GCA_013183945.1	No publication associated with BioProject
oki891	HEL_CA2769AA_AS	Public	H. pylori	HEL_CA2769AA_AS	PRJNA246665		SAMN02769480	GCA_013183985.1	No publication associated with BioProject
oki1420	HEL_CA2772AA_AS	Public	H. pylori	HEL_CA2772AA_AS	PRJNA246666		SAMN02769481	GCA_013181635.1	No publication associated with BioProject
Col2025	HEL_AA5728AA_AS	Public	H. pylori	HEL_AA5728AA_AS	PRJNA252946		SAMN02864842	GCA_000730525.1	Gutierrez-Escobar et al., 2015, 10.1128/genomeA.00244-15
YN4-84	HEL_AA5726AA_AS	Public	H. pylori	HEL_AA5726AA_AS	PRJNA257763		SAMN02978809	GCA_000740115.1	You et al., 2015, 10.1371/journal.pone.0120659
YN1-91	HEL_AA5727AA_AS	Public	H. pylori	HEL_AA5727AA_AS	PRJNA257764		SAMN02978810	GCA_000740095.1	You et al., 2015, 10.1371/journal.pone.0120659
Manado-1	HEL_BA5618AA_AS	Public	H. pylori	HEL_BA5618AA_AS	PRJNA259567		SAMN03009497	GCA_000766035.1	Miftahussurur et al., 2014, 10.1186/s13099-014-0042-0
Taiwan-47	HEL_BA5617AA_AS	Public	H. pylori	HEL_BA5617AA_AS	PRJNA259568		SAMN03009498	GCA_000766025.1	Miftahussurur et al., 2014, 10.1186/s13099-014-0042-0
7C	HEL_AA0332AA_AS	Public	H. pylori	HEL_AA0332AA_AS	PRJNA264984		SAMN03144736	GCA_001433515.1	Mucito-Varela et al., 2016, 10.1128/genomeA.01512-15
29CaP	HEL_AA0333AA_AS	Public	H. pylori	HEL_AA0333AA_AS	PRJNA264984		SAMN03144734	GCA_001433495.1	Mucito-Varela et al., 2016, 10.1128/genomeA.01503-15
173/00	HEL_AA5689AA_AS	Public	H. pylori	HEL_AA5689AA_AS	PRJNA265112	SRP071065	SAMN03145647	GCA_000802625.1	Nunes et al., 2015, 0.1128/genomeA.01488-14
207/99	HEL_AA5698AA_AS	Public	H. pylori	HEL_AA5698AA_AS	PRJNA265160	SRP071066	SAMN03145759	GCA_000802505.1	Nunes et al., 2015, 0.1128/genomeA.01488-14
655/99	HEL_AA5696AA_AS	Public	H. pylori	HEL_AA5696AA_AS	PRJNA265189	SRP071069	SAMN03151520	GCA_000802575.1	Nunes et al., 2015, 0.1128/genomeA.01488-14
1089/03	HEL_AA5700AA_AS	Public	H. pylori	HEL_AA5700AA_AS	PRJNA265204	SRP071072	SAMN03151583	GCA_000802455.1	Nunes et al., 2015, 0.1128/genomeA.01488-14
1152/04	HEL_AA5701AA_AS	Public	H. pylori	HEL_AA5701AA_AS	PRJNA265819	SRP071057	SAMN03153300	GCA_000802445.1	Nunes et al., 2015, 0.1128/genomeA.01488-14
499/02	HEL_AA5697AA_AS	Public	H. pylori	HEL_AA5697AA_AS	PRJNA265824	SRP071064	SAMN03153403	GCA_000802525.1	Nunes et al., 2015, 0.1128/genomeA.01488-14
1198/04	HEL_AA5699AA_AS	Public	H. pylori	HEL_AA5699AA_AS	PRJNA265826	SRP071060	SAMN03153477	GCA_000802465.2	Nunes et al., 2015, 0.1128/genomeA.01488-14
1846/05	HEL_AA5687AA_AS	Public	H. pylori	HEL_AA5687AA_AS	PRJNA265846	SRP071062	SAMN03153510	GCA_000802645.1	Nunes et al., 2015, 0.1128/genomeA.01488-14
228/99	HEL_AA5691AA_AS	Public	H. pylori	HEL_AA5691AA_AS	PRJNA265858	SRP071067	SAMN03153534	GCA_000802545.1	Nunes et al., 2015, 0.1128/genomeA.01488-14
1786/05	HEL_AA5690AA_AS	Public	H. pylori	HEL_AA5690AA_AS	PRJNA265862	SRP071070	SAMN03153600	GCA_000802605.1	Nunes et al., 2015, 0.1128/genomeA.01488-14
Hp238	HEL_AA0384AA_AS	Public	H. pylori	HEL_AA0384AA_AS	PRJNA265917		SAMN03154060	GCA_000817025.1	Kao et al., 2015, 10.1128/genomeA.00006-15
22	HEL_BA8196AA_AS	Public	H. pylori	HEL_BA8196AA_AS	PRJNA284175		SAMN04011953	GCA_001278515.1	Kumar et al., 2017, 10.1111/hel.12323
45	HEL_BA5583AA_AS	Public	H. pylori	HEL_BA5583AA_AS	PRJNA284176		SAMN04011954	GCA_001278545.1	Kumar et al., 2017, 10.1111/hel.12323
59	59	Public	H. pylori		PRJNA284178		SAMN04011955	GCA_001278525.1	Kumar et al., 2017, 10.1111/hel.12323
HPKX_438_AG0C1	HEL_BA8238AA_AS	Public	H. pylori	HEL_BA8238AA_AS	PRJNA28543	SRP000390	SAMN00000754	GCA_000172195.1	Giannakis et al., 2008 10.1073/pnas.0800668105
HPKX_438_CA4C1	HEL_BA8237AA_AS	Public	H. pylori	HEL_BA8237AA_AS	PRJNA28545	SRP000392	SAMN00000755	GCA_000172215.1	Giannakis et al., 2008 10.1073/pnas.0800668105
UM045	HEL_BA8223AA_AS	Public	H. pylori	HEL_BA8223AA_AS	PRJNA286153		SAMN03765649	GCA_001051495.1	Kumar et al., 2015, 10.1093/nar/gku1271
UM520	HEL_BA8225AA_AS	Public	H. pylori	HEL_BA8225AA_AS	PRJNA286817		SAMN03770843	GCA_001051445.1	No publication associated with BioProject
UM087	HEL_BA5609AA_AS	Public	H. pylori	HEL_BA5609AA_AS	PRJNA286837		SAMN03770940	GCA_001051485.1	No publication associated with BioProject
UM122	HEL_BA5601AA_AS	Public	H. pylori	HEL_BA5601AA_AS	PRJNA286972		SAMN03774844	GCA_001185095.1	No publication associated with BioProject
UM119	HEL_BA5605AA_AS	Public	H. pylori	HEL_BA5605AA_AS	PRJNA286973		SAMN03774845	GCA_001185025.1	No publication associated with BioProject
UM131	HEL_BA8219AA_AS	Public	H. pylori	HEL_BA8219AA_AS	PRJNA286975		SAMN03774847	GCA_001185045.1	No publication associated with BioProject
UM139	HEL_BA5602AA_AS	Public	H. pylori	HEL_BA5602AA_AS	PRJNA286979		SAMN03774873	GCA_001185015.1	No publication associated with BioProject
UM158	HEL_BA5603AA_AS	Public	H. pylori	HEL_BA5603AA_AS	PRJNA286980		SAMN03774876	GCA_001185035.1	No publication associated with BioProject
UM163	HEL_BA5584AA_AS	Public	H. pylori	HEL_BA5584AA_AS	PRJNA286981		SAMN03774879	GCA_001275165.1	No publication associated with BioProject
UM096	HEL_BA5600AA_AS	Public	H. pylori	HEL_BA5600AA_AS	PRJNA287060		SAMN03776039	GCA_001189605.1	No publication associated with BioProject
UM165	HEL_BA5587AA_AS	Public	H. pylori	HEL_BA5587AA_AS	PRJNA287064		SAMN03776040	GCA_001248025.1	No publication associated with BioProject
UM202	HEL_BA8214AA_AS	Public	H. pylori	HEL_BA8214AA_AS	PRJNA287066		SAMN03776042	GCA_001189585.1	No publication associated with BioProject
UM209	HEL_BA5598AA_AS	Public	H. pylori	HEL_BA5598AA_AS	PRJNA287077		SAMN03776045	GCA_001189655.1	No publication associated with BioProject
UM152	HEL_BA8203AA_AS	Public	H. pylori	HEL_BA8203AA_AS	PRJNA287081		SAMN03776086	GCA_001248015.1	No publication associated with BioProject
UM211	HEL_BA8209AA_AS	Public	H. pylori	HEL_BA8209AA_AS	PRJNA287084		SAMN03776113	GCA_001189735.1	No publication associated with BioProject
UM228	HEL_BA5596AA_AS	Public	H. pylori	HEL_BA5596AA_AS	PRJNA287100		SAMN03776159	GCA_001189675.1	No publication associated with BioProject
UM246	HEL_BA5597AA_AS	Public	H. pylori	HEL_BA5597AA_AS	PRJNA287101		SAMN03776161	GCA_001189685.1	No publication associated with BioProject
UM291	HEL_BA5595AA_AS	Public	H. pylori	HEL_BA5595AA_AS	PRJNA287105		SAMN03776162	GCA_001189695.1	No publication associated with BioProject
UM300	HEL_BA5586AA_AS	Public	H. pylori	HEL_BA5586AA_AS	PRJNA287109		SAMN03776166	GCA_001248035.1	No publication associated with BioProject
UM352	HEL_BA5593AA_AS	Public	H. pylori	HEL_BA5593AA_AS	PRJNA287181		SAMN03777199	GCA_001189755.1	No publication associated with BioProject
UM370	HEL_BA5592AA_AS	Public	H. pylori	HEL_BA5592AA_AS	PRJNA287183		SAMN03777201	GCA_001189765.1	No publication associated with BioProject
UM408	HEL_BA5585AA_AS	Public	H. pylori	HEL_BA5585AA_AS	PRJNA287195		SAMN03777286	GCA_001248105.1	No publication associated with BioProject
UM411	HEL_BA8206AA_AS	Public	H. pylori	HEL_BA8206AA_AS	PRJNA287199		SAMN03777294	GCA_001189775.1	No publication associated with BioProject
UM196	HEL_BA5590AA_AS	Public	H. pylori	HEL_BA5590AA_AS	PRJNA287308		SAMN03780459	GCA_001189815.1	No publication associated with BioProject
UM147	HEL_BA8204AA_AS	Public	H. pylori	HEL_BA8204AA_AS	PRJNA287617		SAMN03784711	GCA_001189835.1	No publication associated with BioProject
Shi470	Shi470	Public	H. pylori	HEL_AA0406AA_AS	PRJNA29045		SAMN02604319	GCA_000020245.1	Kersulyte et al., 2010, 10.1371/journal.pone.0015076
UM229S	HEL_AA5340AA_AS	Public	H. pylori	HEL_AA5340AA_AS	PRJNA295350		SAMN04046444	GCA_001420425.2	No publication associated with BioProject
UM276S	HEL_AA5337AA_AS	Public	H. pylori	HEL_AA5337AA_AS	PRJNA295613		SAMN04076425	GCA_001446295.2	No publication associated with BioProject
UM229R	HEL_BA5357AA_AS	Public	H. pylori	HEL_BA5357AA_AS	PRJNA295616		SAMN04076427	GCA_001446315.2	No publication associated with BioProject
UM276R	HEL_BA5351AA_AS	Public	H. pylori	HEL_BA5351AA_AS	PRJNA295617		SAMN04076428	GCA_001446395.2	No publication associated with BioProject
UM171S	HEL_BA7971AA_AS	Public	H. pylori	HEL_BA7971AA_AS	PRJNA295618		SAMN04076429	GCA_001446305.2	No publication associated with BioProject
UM171R	HEL_BA5354AA_AS	Public	H. pylori	HEL_BA5354AA_AS	PRJNA295619		SAMN04076430	GCA_001446325.2	No publication associated with BioProject
UM137S	HEL_AA5345AA_AS	Public	H. pylori	HEL_AA5345AA_AS	PRJNA295620		SAMN04076431	GCA_001446375.2	No publication associated with BioProject
UM137R	HEL_BA5356AA_AS	Public	H. pylori	HEL_BA5356AA_AS	PRJNA295626		SAMN04076438	GCA_001446435.2	No publication associated with BioProject
UM233S	HEL_BA7969AA_AS	Public	H. pylori	HEL_BA7969AA_AS	PRJNA295641		SAMN04087145	GCA_001446385.2	No publication associated with BioProject
UM233R	HEL_BA7968AA_AS	Public	H. pylori	HEL_BA7968AA_AS	PRJNA295642		SAMN04087215	GCA_001538305.2	No publication associated with BioProject
287/01	HEL_AA0214AA_AS	Public	H. pylori	HEL_AA0214AA_AS	PRJNA298031	SRP064596	SAMN04153078	SRR2584022	No publication associated with BioProject
33390	HEL_AA0215AA_AS	Public	H. pylori	HEL_AA0215AA_AS	PRJNA298128	SRP064601	SAMN04155651	SRR2584348	No publication associated with BioProject
136/00	HEL_AA0216AA_AS	Public	H. pylori	HEL_AA0216AA_AS	PRJNA298131	SRP064602	SAMN04155686	SRR2584371	No publication associated with BioProject
441/02	HEL_AA0217AA_AS	Public	H. pylori	HEL_AA0217AA_AS	PRJNA298132	SRP064603	SAMN04155883	SRR2584387	No publication associated with BioProject
559/02	HEL_AA0218AA_AS	Public	H. pylori	HEL_AA0218AA_AS	PRJNA298133	SRP064604	SAMN04155890	SRR2584396	No publication associated with BioProject
1776/05	HEL_AA0219AA_AS	Public	H. pylori	HEL_AA0219AA_AS	PRJNA298136	SRP064606	SAMN04155892	SRR2584675	No publication associated with BioProject
45083	HEL_AA0220AA_AS	Public	H. pylori	HEL_AA0220AA_AS	PRJNA298137	SRP064608	SAMN04155893	SRR2584717	No publication associated with BioProject
27607	HEL_AA0447AA_AS	Public	H. pylori	HEL_AA0447AA_AS	PRJNA298138	SRP064611	SAMN04155894	SRR2584818	No publication associated with BioProject
15950	HEL_AA0222AA_AS	Public	H. pylori	HEL_AA0222AA_AS	PRJNA298139	SRP064612	SAMN04155895	SRR2584850	No publication associated with BioProject
Pt1918U	HEL_AA4369AA_AS	Public	H. pylori	HEL_AA4369AA_AS	PRJNA298344	SRP064706	SAMN04158508	SRR2626778	No publication associated with BioProject
Pt5771G	HEL_AA0224AA_AS	Public	H. pylori	HEL_AA0224AA_AS	PRJNA298345	SRP064707	SAMN04158526	SRR2627022	No publication associated with BioProject
UM163S	HEL_BA5350AA_AS	Public	H. pylori	HEL_BA5350AA_AS	PRJNA298381		SAMN04158716	GCA_001484155.2	No publication associated with BioProject
UM163R	HEL_BA7976AA_AS	Public	H. pylori	HEL_BA7976AA_AS	PRJNA298383		SAMN04158745	GCA_001484135.2	No publication associated with BioProject
UM303S	HEL_BA5362AA_AS	Public	H. pylori	HEL_BA5362AA_AS	PRJNA298384		SAMN04158747	GCA_001542385.2	No publication associated with BioProject
UM303R	HEL_BA7977AA_AS	Public	H. pylori	HEL_BA7977AA_AS	PRJNA298385		SAMN04158748	GCA_001542465.2	No publication associated with BioProject
UM400AS	HEL_BA5359AA_AS	Public	H. pylori	HEL_BA5359AA_AS	PRJNA298387		SAMN04158749	GCA_001484185.2	No publication associated with BioProject
UM400AR	HEL_AA5349AA_AS	Public	H. pylori	HEL_AA5349AA_AS	PRJNA298418		SAMN04159033	GCA_001542485.2	No publication associated with BioProject
UM443S	HEL_BA5363AA_AS	Public	H. pylori	HEL_BA5363AA_AS	PRJNA298419		SAMN04159052	GCA_001542505.2	No publication associated with BioProject
UM443R	HEL_BA7980AA_AS	Public	H. pylori	HEL_BA7980AA_AS	PRJNA298420		SAMN04159053	GCA_001542495.2	No publication associated with BioProject
FrG12G	HEL_AA0225AA_AS	Public	H. pylori	HEL_AA0225AA_AS	PRJNA298464	SRP064708	SAMN04159416	SRR2627021	Vale et al., 2017, 10.1038/srep42471
Pt4497U	HEL_AA0448AA_AS	Public	H. pylori	HEL_AA0448AA_AS	PRJNA298465	SRP064709	SAMN04159417	SRR2627020	Vale et al., 2017, 10.1038/srep42471
DeM53M	HEL_AA0227AA_AS	Public	H. pylori	HEL_AA0227AA_AS	PRJNA298466	SRP064710	SAMN04159436	SRR2626941	Vale et al., 2017, 10.1038/srep42471
633	HEL_BA3919AA_AS	Public	H. pylori	HEL_BA3919AA_AS	PRJNA298832		SAMN04166966	GCA_004117945.1	No publication associated with BioProject
V1267	HEL_BA4687AA_AS	Public	H. pylori	HEL_BA4687AA_AS	PRJNA298832		SAMN04167086	GCA_004117955.1	No publication associated with BioProject
V1086	HEL_BA4686AA_AS	Public	H. pylori	HEL_BA4686AA_AS	PRJNA298832		SAMN04167067	GCA_004117965.1	No publication associated with BioProject
p574	HEL_CA0139AA_AS	Public	H. pylori	HEL_CA0139AA_AS	PRJNA298832		SAMN04166656	GCA_019741025.1	No publication associated with BioProject
V1254	HEL_CA0138AA_AS	Public	H. pylori	HEL_CA0138AA_AS	PRJNA298832		SAMN04167084	GCA_019741035.1	No publication associated with BioProject
V1354	HEL_CA0137AA_AS	Public	H. pylori	HEL_CA0137AA_AS	PRJNA298832		SAMN04193471	GCA_019741075.1	No publication associated with BioProject
98-10	98_10	Public	H. pylori	HEL_BA5621AA_AS	PRJNA30395		SAMN02472069	GCA_000172935.1	McClain et al., 2009, 10.1186/1471-2164-10-3
B128	HEL_BA5620AA_AS	Public	H. pylori	HEL_BA5620AA_AS	PRJNA30397		SAMN02472068	GCA_000172955.1	McClain et al., 2009, 10.1186/1471-2164-10-3
PMSS1	HEL_AA4463AA_AS	Public	H. pylori	HEL_AA4463AA_AS	PRJNA306775		SAMN04362855	GCA_001991095.1	No publication associated with BioProject
G27	G27	Public	H. pylori	HEL_AA0405AA_AS	PRJNA31341		SAMN02604237	GCA_000021165.1	Baltrus et al., 2009, 10.1128/JB.01416-08
Pt4472G	HEL_AA1882AA_AS	Public	H. pylori	HEL_AA1882AA_AS	PRJNA314223	SRP071271	SAMN04530559	SRR3211617	Vale et al., 2017, 10.1038/srep42471
UKEN31U	HEL_AA1881AA_AS	Public	H. pylori	HEL_AA1881AA_AS	PRJNA314226	SRP071274	SAMN04530589	SRR3211683	Vale et al., 2017, 10.1038/srep42471
UKEN32U	HEL_AA1880AA_AS	Public	H. pylori	HEL_AA1880AA_AS	PRJNA314229	SRP071276	SAMN04530590	SRR3211685	Vale et al., 2017, 10.1038/srep42471
FrB58M	HEL_AA1879AA_AS	Public	H. pylori	HEL_AA1879AA_AS	PRJNA314230	SRP071277	SAMN04530591	SRR3211686	Vale et al., 2017, 10.1038/srep42471
PtB89G	HEL_AA1878AA_AS	Public	H. pylori	HEL_AA1878AA_AS	PRJNA314231	SRP071278	SAMN04530593	SRR3211731	Vale et al., 2017, 10.1038/srep42471
Pt4481G	HEL_AA1877AA_AS	Public	H. pylori	HEL_AA1877AA_AS	PRJNA314236	SRP071279	SAMN04530600	SRR3211750	Vale et al., 2017, 10.1038/srep42471
Pt1293U	HEL_AA1876AA_AS	Public	H. pylori	HEL_AA1876AA_AS	PRJNA314237	SRP071280	SAMN04530602	SRR3211816	Vale et al., 2017, 10.1038/srep42471
PtB92G	HEL_AA1875AA_AS	Public	H. pylori	HEL_AA1875AA_AS	PRJNA314238	SRP071282	SAMN04530611	SRR3211818	Vale et al., 2017, 10.1038/srep42471
Pt5322G	HEL_AA1872AA_AS	Public	H. pylori	HEL_AA1872AA_AS	PRJNA314240	SRP071284	SAMN04530612	SRR3211834	Vale et al., 2017, 10.1038/srep42471
Is3180G	HEL_AA1870AA_AS	Public	H. pylori	HEL_AA1870AA_AS	PRJNA314241	SRP071289	SAMN04530613	SRR3211948	Vale et al., 2017, 10.1038/srep42471
Pt259G	HEL_AA1868AA_AS	Public	H. pylori	HEL_AA1868AA_AS	PRJNA314242	SRP071290	SAMN04530614	SRR3211951	Vale et al., 2017, 10.1038/srep42471
Pt5303G	HEL_AA1866AA_AS	Public	H. pylori	HEL_AA1866AA_AS	PRJNA314244	SRP071291	SAMN04530837	SRR3211954	Vale et al., 2017, 10.1038/srep42471
Pt21299RU	HEL_AA1865AA_AS	Public	H. pylori	HEL_AA1865AA_AS	PRJNA314245	SRP071292	SAMN04530866	SRR3211956	Vale et al., 2017, 10.1038/srep42471
Sw577G	HEL_AA1864AA_AS	Public	H. pylori	HEL_AA1864AA_AS	PRJNA314246	SRP071293	SAMN04530889	SRR3211957	Vale et al., 2017, 10.1038/srep42471
SwA626G	HEL_AA1862AA_AS	Public	H. pylori	HEL_AA1862AA_AS	PRJNA314249	SRP071294	SAMN04530909	SRR3211959	Vale et al., 2017, 10.1038/srep42471
SwC388G	HEL_AA1860AA_AS	Public	H. pylori	HEL_AA1860AA_AS	PRJNA314250	SRP071295	SAMN04530915	SRR3211963	Vale et al., 2017, 10.1038/srep42471
SwC520G	HEL_AA1858AA_AS	Public	H. pylori	HEL_AA1858AA_AS	PRJNA314252	SRP071296	SAMN04530917	SRR3211965	Vale et al., 2017, 10.1038/srep42471
FrANT170U	HEL_AA1850AA_AS	Public	H. pylori	HEL_AA1850AA_AS	PRJNA316595	SRP072438	SAMN04588526	SRR3305671	Vale et al., 2017, 10.1038/srep42471
FrMEG235U	HEL_AA1849AA_AS	Public	H. pylori	HEL_AA1849AA_AS	PRJNA316596	SRP072439	SAMN04588527	SRR3305672	Vale et al., 2017, 10.1038/srep42471
FrGC43A	HEL_AA1848AA_AS	Public	H. pylori	HEL_AA1848AA_AS	PRJNA316597	SRP072440	SAMN04588528	SRR3305675	Vale et al., 2017, 10.1038/srep42471
FrB41M	HEL_AA1847AA_AS	Public	H. pylori	HEL_AA1847AA_AS	PRJNA316598	SRP072441	SAMN04588529	SRR3305676	Vale et al., 2017, 10.1038/srep42471
P12	P12	Public	H. pylori	HEL_AA0404AA_AS	PRJNA32291		SAMN02603595	GCA_000021465.1	Fischer et al., 2010, 10.1093/nar/gkq378
MIT 01-6242	HEL_AA0314AA_AS	Public	H. pylori	HEL_AA0314AA_AS	PRJNA328770		SAMN05379701	GCA_001693335.1	No publication associated with BioProject
A077	HEL_BA5262AA_AS	Public	H. pylori	HEL_BA5262AA_AS	PRJNA329202		SAMN05393166	GCA_002533105.1	Gutierrez-Escobar et al., 2017, 10.1186/s13099-017-0201-1
A039	HEL_BA5264AA_AS	Public	H. pylori	HEL_BA5264AA_AS	PRJNA329216		SAMN05393170	GCA_002533065.1	Gutierrez-Escobar et al., 2017, 10.1186/s13099-017-0201-1
A037	HEL_BA5263AA_AS	Public	H. pylori	HEL_BA5263AA_AS	PRJNA329217		SAMN05393172	GCA_002533095.1	Gutierrez-Escobar et al., 2017, 10.1186/s13099-017-0201-1
26100	HEL_AA6796AA_AS	Public	H. pylori	HEL_AA6796AA_AS	PRJNA329220		SAMN05393257	GCA_002533135.1	Gutierrez-Escobar et al., 2017, 10.1186/s13099-017-0201-1
26093	HEL_BA5265AA_AS	Public	H. pylori	HEL_BA5265AA_AS	PRJNA329221		SAMN05394518	GCA_002533055.1	Gutierrez-Escobar et al., 2017, 10.1186/s13099-017-0201-1
26084	HEL_BA7877AA_AS	Public	H. pylori	HEL_BA7877AA_AS	PRJNA329223		SAMN05395355	GCA_002533145.1	Gutierrez-Escobar et al., 2017, 10.1186/s13099-017-0201-1
26083	HEL_BA5285AA_AS	Public	H. pylori	HEL_BA5285AA_AS	PRJNA329225		SAMN05397823	GCA_002532605.1	Gutierrez-Escobar et al., 2017, 10.1186/s13099-017-0201-1
26024	HEL_BA7875AA_AS	Public	H. pylori	HEL_BA7875AA_AS	PRJNA329227		SAMN05399447	GCA_002533175.1	Gutierrez-Escobar et al., 2017, 10.1186/s13099-017-0201-1
24013	HEL_BA7874AA_AS	Public	H. pylori	HEL_BA7874AA_AS	PRJNA329229		SAMN05400733	GCA_002533195.1	Gutierrez-Escobar et al., 2017, 10.1186/s13099-017-0201-1
24012	HEL_BA7899AA_AS	Public	H. pylori	HEL_BA7899AA_AS	PRJNA329239		SAMN05402748	GCA_002532595.1	Gutierrez-Escobar et al., 2017, 10.1186/s13099-017-0201-1
24004	HEL_BA5256AA_AS	Public	H. pylori	HEL_BA5256AA_AS	PRJNA329242		SAMN05404045	GCA_002533235.1	Gutierrez-Escobar et al., 2017, 10.1186/s13099-017-0201-1
22402	HEL_BA5257AA_AS	Public	H. pylori	HEL_BA5257AA_AS	PRJNA329243		SAMN05405368	GCA_002533225.1	Gutierrez-Escobar et al., 2017, 10.1186/s13099-017-0201-1
22395	HEL_BA5255AA_AS	Public	H. pylori	HEL_BA5255AA_AS	PRJNA329244		SAMN05406444	GCA_002533205.1	Gutierrez-Escobar et al., 2017, 10.1186/s13099-017-0201-1
22393	HEL_BA5252AA_AS	Public	H. pylori	HEL_BA5252AA_AS	PRJNA329246		SAMN05407497	GCA_002533275.1	Gutierrez-Escobar et al., 2017, 10.1186/s13099-017-0201-1
22390	HEL_BA5254AA_AS	Public	H. pylori	HEL_BA5254AA_AS	PRJNA329248		SAMN05407969	GCA_002533285.1	Gutierrez-Escobar et al., 2017, 10.1186/s13099-017-0201-1
22389	HEL_BA5286AA_AS	Public	H. pylori	HEL_BA5286AA_AS	PRJNA329249		SAMN05407970	GCA_002532615.1	Gutierrez-Escobar et al., 2017, 10.1186/s13099-017-0201-1
22386	HEL_BA5253AA_AS	Public	H. pylori	HEL_BA5253AA_AS	PRJNA329251		SAMN05407971	GCA_002533295.1	Gutierrez-Escobar et al., 2017, 10.1186/s13099-017-0201-1
22385	HEL_BA5251AA_AS	Public	H. pylori	HEL_BA5251AA_AS	PRJNA329252		SAMN05407973	GCA_002533335.1	Gutierrez-Escobar et al., 2017, 10.1186/s13099-017-0201-1
22378	HEL_AA6794AA_AS	Public	H. pylori	HEL_AA6794AA_AS	PRJNA329253		SAMN05407974	GCA_002533365.1	Gutierrez-Escobar et al., 2017, 10.1186/s13099-017-0201-1
22377	HEL_BA7865AA_AS	Public	H. pylori	HEL_BA7865AA_AS	PRJNA329258		SAMN05407975	GCA_002533355.1	Gutierrez-Escobar et al., 2017, 10.1186/s13099-017-0201-1
22371	HEL_BA5248AA_AS	Public	H. pylori	HEL_BA5248AA_AS	PRJNA329259		SAMN05407976	GCA_002533375.1	Gutierrez-Escobar et al., 2017, 10.1186/s13099-017-0201-1
22370	HEL_BA5247AA_AS	Public	H. pylori	HEL_BA5247AA_AS	PRJNA329261		SAMN05407977	GCA_002533415.1	Gutierrez-Escobar et al., 2017, 10.1186/s13099-017-0201-1
22368	HEL_BA7862AA_AS	Public	H. pylori	HEL_BA7862AA_AS	PRJNA329262		SAMN05407978	GCA_002533425.1	Gutierrez-Escobar et al., 2017, 10.1186/s13099-017-0201-1
22367	HEL_BA5244AA_AS	Public	H. pylori	HEL_BA5244AA_AS	PRJNA329263		SAMN05407981	GCA_002533465.1	Gutierrez-Escobar et al., 2017, 10.1186/s13099-017-0201-1
22366	HEL_BA5245AA_AS	Public	H. pylori	HEL_BA5245AA_AS	PRJNA329266		SAMN05407983	GCA_002533455.1	Gutierrez-Escobar et al., 2017, 10.1186/s13099-017-0201-1
22362	HEL_BA7859AA_AS	Public	H. pylori	HEL_BA7859AA_AS	PRJNA329268		SAMN05407984	GCA_002533495.1	Gutierrez-Escobar et al., 2017, 10.1186/s13099-017-0201-1
22360	HEL_AA6652AA_AS	Public	H. pylori	HEL_AA6652AA_AS	PRJNA329269		SAMN05407985	GCA_002533525.1	Gutierrez-Escobar et al., 2017, 10.1186/s13099-017-0201-1
22360	22360	Public	H. pylori		PRJNA329269		SAMN05407985	GCA_002533525.1	Gutierrez-Escobar et al., 2017, 10.1186/s13099-017-0201-1
22352	22352	Public	H. pylori	HEL_BA5284AA_AS	PRJNA329270		SAMN05407986	GCA_002532625.1	Gutierrez-Escobar et al., 2017, 10.1186/s13099-017-0201-1
22351	HEL_BA5241AA_AS	Public	H. pylori	HEL_BA5241AA_AS	PRJNA329272		SAMN05407987	GCA_002533515.1	Gutierrez-Escobar et al., 2017, 10.1186/s13099-017-0201-1
22350	HEL_BA5240AA_AS	Public	H. pylori	HEL_BA5240AA_AS	PRJNA329273		SAMN05408003	GCA_002533535.1	Gutierrez-Escobar et al., 2017, 10.1186/s13099-017-0201-1
22347	HEL_BA5282AA_AS	Public	H. pylori	HEL_BA5282AA_AS	PRJNA329274		SAMN05408004	GCA_002532675.1	Gutierrez-Escobar et al., 2017, 10.1186/s13099-017-0201-1
22346	HEL_BA5239AA_AS	Public	H. pylori	HEL_BA5239AA_AS	PRJNA329276		SAMN05408005	GCA_002533575.1	Gutierrez-Escobar et al., 2017, 10.1186/s13099-017-0201-1
22343	HEL_BA5237AA_AS	Public	H. pylori	HEL_BA5237AA_AS	PRJNA329277		SAMN05408006	GCA_002533605.1	Gutierrez-Escobar et al., 2017, 10.1186/s13099-017-0201-1
22341	HEL_BA7854AA_AS	Public	H. pylori	HEL_BA7854AA_AS	PRJNA329278		SAMN05408020	GCA_002533595.1	Gutierrez-Escobar et al., 2017, 10.1186/s13099-017-0201-1
22339	HEL_BA5236AA_AS	Public	H. pylori	HEL_BA5236AA_AS	PRJNA329280		SAMN05408023	GCA_002533615.1	Gutierrez-Escobar et al., 2017, 10.1186/s13099-017-0201-1
22337	HEL_BA5201AA_AS	Public	H. pylori	HEL_BA5201AA_AS	PRJNA329281		SAMN05408278	GCA_002534325.1	Gutierrez-Escobar et al., 2017, 10.1186/s13099-017-0201-1
22336	HEL_BA5235AA_AS	Public	H. pylori	HEL_BA5235AA_AS	PRJNA329284		SAMN05408279	GCA_002533655.1	Gutierrez-Escobar et al., 2017, 10.1186/s13099-017-0201-1
22335	HEL_BA5232AA_AS	Public	H. pylori	HEL_BA5232AA_AS	PRJNA329285		SAMN05408280	GCA_002533675.1	Gutierrez-Escobar et al., 2017, 10.1186/s13099-017-0201-1
22331	HEL_BA7850AA_AS	Public	H. pylori	HEL_BA7850AA_AS	PRJNA329286		SAMN05408281	GCA_002533685.1	Gutierrez-Escobar et al., 2017, 10.1186/s13099-017-0201-1
22327	HEL_BA5200AA_AS	Public	H. pylori	HEL_BA5200AA_AS	PRJNA329287		SAMN05408282	GCA_002534315.1	Gutierrez-Escobar et al., 2017, 10.1186/s13099-017-0201-1
22322	HEL_BA5233AA_AS	Public	H. pylori	HEL_BA5233AA_AS	PRJNA329288		SAMN05408283	GCA_002533695.1	Gutierrez-Escobar et al., 2017, 10.1186/s13099-017-0201-1
22317	HEL_BA5268AA_AS	Public	H. pylori	HEL_BA5268AA_AS	PRJNA329289		SAMN05408284	GCA_002532975.1	Gutierrez-Escobar et al., 2017, 10.1186/s13099-017-0201-1
22316	HEL_BA5231AA_AS	Public	H. pylori	HEL_BA5231AA_AS	PRJNA329292		SAMN05408340	GCA_002533705.1	Gutierrez-Escobar et al., 2017, 10.1186/s13099-017-0201-1
22315	HEL_BA5266AA_AS	Public	H. pylori	HEL_BA5266AA_AS	PRJNA329293		SAMN05408341	GCA_002533025.1	Gutierrez-Escobar et al., 2017, 10.1186/s13099-017-0201-1
22312	HEL_BA5269AA_AS	Public	H. pylori	HEL_BA5269AA_AS	PRJNA329294		SAMN05408342	GCA_002532985.1	Gutierrez-Escobar et al., 2017, 10.1186/s13099-017-0201-1
22311	HEL_BA5230AA_AS	Public	H. pylori	HEL_BA5230AA_AS	PRJNA329302		SAMN05408385	GCA_002533755.1	Gutierrez-Escobar et al., 2017, 10.1186/s13099-017-0201-1
22308	HEL_BA5202AA_AS	Public	H. pylori	HEL_BA5202AA_AS	PRJNA329304		SAMN05408386	GCA_002534305.1	Gutierrez-Escobar et al., 2017, 10.1186/s13099-017-0201-1
22278	HEL_BA5280AA_AS	Public	H. pylori	HEL_BA5280AA_AS	PRJNA329306		SAMN05408387	GCA_002532725.1	Gutierrez-Escobar et al., 2017, 10.1186/s13099-017-0201-1
22211	HEL_BA5228AA_AS	Public	H. pylori	HEL_BA5228AA_AS	PRJNA329307		SAMN05408392	GCA_002533775.1	Gutierrez-Escobar et al., 2017, 10.1186/s13099-017-0201-1
22151	HEL_BA5229AA_AS	Public	H. pylori	HEL_BA5229AA_AS	PRJNA329308		SAMN05410328	GCA_002533765.1	Gutierrez-Escobar et al., 2017, 10.1186/s13099-017-0201-1
22095	HEL_BA7843AA_AS	Public	H. pylori	HEL_BA7843AA_AS	PRJNA329310		SAMN05410329	GCA_002533815.1	Gutierrez-Escobar et al., 2017, 10.1186/s13099-017-0201-1
22093	HEL_BA5224AA_AS	Public	H. pylori	HEL_BA5224AA_AS	PRJNA329311		SAMN05410330	GCA_002533845.1	Gutierrez-Escobar et al., 2017, 10.1186/s13099-017-0201-1
22087	22087	Public	H. pylori	HEL_BA7842AA_AS	PRJNA329313		SAMN05410345	GCA_002533825.1	Gutierrez-Escobar et al., 2017, 10.1186/s13099-017-0201-1
22046	HEL_AA6522AA_AS	Public	H. pylori	HEL_AA6522AA_AS	PRJNA329314		SAMN05410352	GCA_002532715.1	Gutierrez-Escobar et al., 2017, 10.1186/s13099-017-0201-1
22025	HEL_BA5198AA_AS	Public	H. pylori	HEL_BA5198AA_AS	PRJNA329315		SAMN05410354	GCA_002534375.1	Gutierrez-Escobar et al., 2017, 10.1186/s13099-017-0201-1
22023	HEL_BA5225AA_AS	Public	H. pylori	HEL_BA5225AA_AS	PRJNA329317		SAMN05410381	GCA_002533855.1	Gutierrez-Escobar et al., 2017, 10.1186/s13099-017-0201-1
22021	HEL_AA6645AA_AS	Public	H. pylori	HEL_AA6645AA_AS	PRJNA329319		SAMN05410567	GCA_002533895.1	Gutierrez-Escobar et al., 2017, 10.1186/s13099-017-0201-1
22020	HEL_BA5222AA_AS	Public	H. pylori	HEL_BA5222AA_AS	PRJNA329320		SAMN05410569	GCA_002533905.1	Gutierrez-Escobar et al., 2017, 10.1186/s13099-017-0201-1
22019	HEL_BA5220AA_AS	Public	H. pylori	HEL_BA5220AA_AS	PRJNA329322		SAMN05410572	GCA_002533915.1	Gutierrez-Escobar et al., 2017, 10.1186/s13099-017-0201-1
22013	HEL_BA5199AA_AS	Public	H. pylori	HEL_BA5199AA_AS	PRJNA329323		SAMN05410575	GCA_002534385.1	Gutierrez-Escobar et al., 2017, 10.1186/s13099-017-0201-1
22003	HEL_BA5196AA_AS	Public	H. pylori	HEL_BA5196AA_AS	PRJNA329324		SAMN05410579	GCA_002534435.1	Gutierrez-Escobar et al., 2017, 10.1186/s13099-017-0201-1
3136	HEL_BA7839AA_AS	Public	H. pylori	HEL_BA7839AA_AS	PRJNA329325		SAMN05410584	GCA_002533925.1	Gutierrez-Escobar et al., 2017, 10.1186/s13099-017-0201-1
3133	HEL_BA5219AA_AS	Public	H. pylori	HEL_BA5219AA_AS	PRJNA329326		SAMN05410589	GCA_002533975.1	Gutierrez-Escobar et al., 2017, 10.1186/s13099-017-0201-1
3125	HEL_BA5197AA_AS	Public	H. pylori	HEL_BA5197AA_AS	PRJNA329327		SAMN05410592	GCA_002534395.1	Gutierrez-Escobar et al., 2017, 10.1186/s13099-017-0201-1
3120	HEL_BA7811AA_AS	Public	H. pylori	HEL_BA7811AA_AS	PRJNA329328		SAMN05410593	GCA_002534455.1	Gutierrez-Escobar et al., 2017, 10.1186/s13099-017-0201-1
3118	HEL_BA5194AA_AS	Public	H. pylori	HEL_BA5194AA_AS	PRJNA329329		SAMN05410594	GCA_002534445.1	Gutierrez-Escobar et al., 2017, 10.1186/s13099-017-0201-1
3096	HEL_BA7889AA_AS	Public	H. pylori	HEL_BA7889AA_AS	PRJNA329330		SAMN05410595	GCA_002532925.1	Gutierrez-Escobar et al., 2017, 10.1186/s13099-017-0201-1
3076	HEL_BA7887AA_AS	Public	H. pylori	HEL_BA7887AA_AS	PRJNA329331		SAMN05410596	GCA_002532915.1	Gutierrez-Escobar et al., 2017, 10.1186/s13099-017-0201-1
3056	HEL_BA5272AA_AS	Public	H. pylori	HEL_BA5272AA_AS	PRJNA329333		SAMN05410597	GCA_002532895.1	Gutierrez-Escobar et al., 2017, 10.1186/s13099-017-0201-1
3053	HEL_BA7883AA_AS	Public	H. pylori	HEL_BA7883AA_AS	PRJNA329334		SAMN05410598	GCA_002532995.1	Gutierrez-Escobar et al., 2017, 10.1186/s13099-017-0201-1
3046	HEL_BA5270AA_AS	Public	H. pylori	HEL_BA5270AA_AS	PRJNA329336		SAMN05410604	GCA_002532905.1	Gutierrez-Escobar et al., 2017, 10.1186/s13099-017-0201-1
3045	HEL_BA5274AA_AS	Public	H. pylori	HEL_BA5274AA_AS	PRJNA329337		SAMN05410608	GCA_002532815.1	Gutierrez-Escobar et al., 2017, 10.1186/s13099-017-0201-1
3033	HEL_BA5217AA_AS	Public	H. pylori	HEL_BA5217AA_AS	PRJNA329338		SAMN05410609	GCA_002533995.1	Gutierrez-Escobar et al., 2017, 10.1186/s13099-017-0201-1
3029	HEL_BA5218AA_AS	Public	H. pylori	HEL_BA5218AA_AS	PRJNA329340		SAMN05410610	GCA_002533985.1	Gutierrez-Escobar et al., 2017, 10.1186/s13099-017-0201-1
3026	HEL_BA7832AA_AS	Public	H. pylori	HEL_BA7832AA_AS	PRJNA329341		SAMN05410611	GCA_002534005.1	Gutierrez-Escobar et al., 2017, 10.1186/s13099-017-0201-1
3004	HEL_BA7809AA_AS	Public	H. pylori	HEL_BA7809AA_AS	PRJNA329342		SAMN05410613	GCA_002534495.1	Gutierrez-Escobar et al., 2017, 10.1186/s13099-017-0201-1
2065	HEL_BA5214AA_AS	Public	H. pylori	HEL_BA5214AA_AS	PRJNA329343		SAMN05410614	GCA_002534065.1	Gutierrez-Escobar et al., 2017, 10.1186/s13099-017-0201-1
2061	HEL_BA5215AA_AS	Public	H. pylori	HEL_BA5215AA_AS	PRJNA329344		SAMN05410615	GCA_002534055.1	Gutierrez-Escobar et al., 2017, 10.1186/s13099-017-0201-1
2047	HEL_BA5213AA_AS	Public	H. pylori	HEL_BA5213AA_AS	PRJNA329345		SAMN05410616	GCA_002534095.1	Gutierrez-Escobar et al., 2017, 10.1186/s13099-017-0201-1
2040	HEL_BA5212AA_AS	Public	H. pylori	HEL_BA5212AA_AS	PRJNA329346		SAMN05410617	GCA_002534105.1	Gutierrez-Escobar et al., 2017, 10.1186/s13099-017-0201-1
2036	HEL_BA5211AA_AS	Public	H. pylori	HEL_BA5211AA_AS	PRJNA329348		SAMN05410628	GCA_002534135.1	Gutierrez-Escobar et al., 2017, 10.1186/s13099-017-0201-1
2029	HEL_BA7892AA_AS	Public	H. pylori	HEL_BA7892AA_AS	PRJNA329350		SAMN05410630	GCA_002532805.1	Gutierrez-Escobar et al., 2017, 10.1186/s13099-017-0201-1
2027	HEL_BA5210AA_AS	Public	H. pylori	HEL_BA5210AA_AS	PRJNA329351		SAMN05410635	GCA_002534145.1	Gutierrez-Escobar et al., 2017, 10.1186/s13099-017-0201-1
2025	HEL_BA5208AA_AS	Public	H. pylori	HEL_BA5208AA_AS	PRJNA329352		SAMN05410639	GCA_002534185.1	Gutierrez-Escobar et al., 2017, 10.1186/s13099-017-0201-1
2021	HEL_BA5192AA_AS	Public	H. pylori	HEL_BA5192AA_AS	PRJNA329353		SAMN05410649	GCA_002534515.1	Gutierrez-Escobar et al., 2017, 10.1186/s13099-017-0201-1
2020	HEL_BA5190AA_AS	Public	H. pylori	HEL_BA5190AA_AS	PRJNA329354		SAMN05410653	GCA_002534535.1	Gutierrez-Escobar et al., 2017, 10.1186/s13099-017-0201-1
2015	HEL_BA5209AA_AS	Public	H. pylori	HEL_BA5209AA_AS	PRJNA329355		SAMN05410682	GCA_002534175.1	Gutierrez-Escobar et al., 2017, 10.1186/s13099-017-0201-1
2010	HEL_BA5207AA_AS	Public	H. pylori	HEL_BA5207AA_AS	PRJNA329358		SAMN05410712	GCA_002534215.1	Gutierrez-Escobar et al., 2017, 10.1186/s13099-017-0201-1
2007	HEL_BA7821AA_AS	Public	H. pylori	HEL_BA7821AA_AS	PRJNA329359		SAMN05410718	GCA_002534225.1	Gutierrez-Escobar et al., 2017, 10.1186/s13099-017-0201-1
2006	HEL_BA5189AA_AS	Public	H. pylori	HEL_BA5189AA_AS	PRJNA329360		SAMN05410719	GCA_002534555.1	Gutierrez-Escobar et al., 2017, 10.1186/s13099-017-0201-1
1102	HEL_BA7822AA_AS	Public	H. pylori	HEL_BA7822AA_AS	PRJNA329361		SAMN05410721	GCA_002534235.1	Gutierrez-Escobar et al., 2017, 10.1186/s13099-017-0201-1
1095	HEL_BA5275AA_AS	Public	H. pylori	HEL_BA5275AA_AS	PRJNA329362		SAMN05410724	GCA_002532795.1	Gutierrez-Escobar et al., 2017, 10.1186/s13099-017-0201-1
1093	HEL_BA5278AA_AS	Public	H. pylori	HEL_BA5278AA_AS	PRJNA329363		SAMN05410733	GCA_002532745.1	Gutierrez-Escobar et al., 2017, 10.1186/s13099-017-0201-1
1086	HEL_BA5277AA_AS	Public	H. pylori	HEL_BA5277AA_AS	PRJNA329364		SAMN05410739	GCA_002532735.1	Gutierrez-Escobar et al., 2017, 10.1186/s13099-017-0201-1
1081	HEL_BA5204AA_AS	Public	H. pylori	HEL_BA5204AA_AS	PRJNA329367		SAMN05410748	GCA_002534245.1	Gutierrez-Escobar et al., 2017, 10.1186/s13099-017-0201-1
1077	HEL_BA7897AA_AS	Public	H. pylori	HEL_BA7897AA_AS	PRJNA329368		SAMN05410752	GCA_002532685.1	Gutierrez-Escobar et al., 2017, 10.1186/s13099-017-0201-1
1061	HEL_BA5203AA_AS	Public	H. pylori	HEL_BA5203AA_AS	PRJNA329369		SAMN05410754	GCA_002534295.1	Gutierrez-Escobar et al., 2017, 10.1186/s13099-017-0201-1
1059	HEL_BA5191AA_AS	Public	H. pylori	HEL_BA5191AA_AS	PRJNA329370		SAMN05410756	GCA_002534545.1	Gutierrez-Escobar et al., 2017, 10.1186/s13099-017-0201-1
1039	HEL_BA7804AA_AS	Public	H. pylori	HEL_BA7804AA_AS	PRJNA329371		SAMN05410759	GCA_002534585.1	Gutierrez-Escobar et al., 2017, 10.1186/s13099-017-0201-1
A033	HEL_BA5187AA_AS	Public	H. pylori	HEL_BA5187AA_AS	PRJNA329372		SAMN05410761	GCA_002534615.1	Gutierrez-Escobar et al., 2017, 10.1186/s13099-017-0201-1
MG-ms2	MG-ms2	Public	H. pylori		PRJNA338771		SAMN05569580		Muñoz-Ramirez et al., 2017, 10.3389/fcimb.2017.00050
MM-2003-103	MM-2003-103	Public	H. pylori		PRJNA338771		SAMN05569559		Muñoz-Ramirez et al., 2017, 10.3389/fcimb.2017.00050
MU-2003-84	MU-2003-84	Public	H. pylori		PRJNA338771		SAMN05569591		Muñoz-Ramirez et al., 2017, 10.3389/fcimb.2017.00050
MU-2004-2	MU-2004-2	Public	H. pylori		PRJNA338771		SAMN05569592		Muñoz-Ramirez et al., 2017, 10.3389/fcimb.2017.00050
MM2003-103	HEL_AA6812AA_AS	Public	H. pylori	HEL_AA6812AA_AS	PRJNA338771		SAMN05569559	GCA_002026445.1	Muñoz-Ramirez et al., 2017, 10.3389/fcimb.2017.00050
MCms931	HEL_BA5334AA_AS	Public	H. pylori	HEL_BA5334AA_AS	PRJNA338771		SAMN05569567	GCA_002026455.1	Muñoz-Ramirez et al., 2017, 10.3389/fcimb.2017.00050
MG2005-100	HEL_AA6755AA_AS	Public	H. pylori	HEL_AA6755AA_AS	PRJNA338771		SAMN05569570	GCA_002026485.1	Muñoz-Ramirez et al., 2017, 10.3389/fcimb.2017.00050
MCms1054	HEL_BA5332AA_AS	Public	H. pylori	HEL_BA5332AA_AS	PRJNA338771		SAMN05569562	GCA_002026505.1	Muñoz-Ramirez et al., 2017, 10.3389/fcimb.2017.00050
MC2011-145	HEL_AA6770AA_AS	Public	H. pylori	HEL_AA6770AA_AS	PRJNA338771		SAMN05569561	GCA_002026515.1	Muñoz-Ramirez et al., 2017, 10.3389/fcimb.2017.00050
MG2003-98	HEL_AA6664AA_AS	Public	H. pylori	HEL_AA6664AA_AS	PRJNA338771		SAMN05569569	GCA_002026545.1	Muñoz-Ramirez et al., 2017, 10.3389/fcimb.2017.00050
MG2006-407	HEL_AA6790AA_AS	Public	H. pylori	HEL_AA6790AA_AS	PRJNA338771		SAMN05569573	GCA_002026555.1	Muñoz-Ramirez et al., 2017, 10.3389/fcimb.2017.00050
MG2011-41	HEL_AA6623AA_AS	Public	H. pylori	HEL_AA6623AA_AS	PRJNA338771		SAMN05569575	GCA_002026585.1	Muñoz-Ramirez et al., 2017, 10.3389/fcimb.2017.00050
MG2005-98	MG2005_98	Public	H. pylori	HEL_AA6762AA_AS	PRJNA338771		SAMN05569571	GCA_002026595.1	Muñoz-Ramirez et al., 2017, 10.3389/fcimb.2017.00050
MG2006-4	HEL_BA5326AA_AS	Public	H. pylori	HEL_BA5326AA_AS	PRJNA338771		SAMN05569572	GCA_002026625.1	Muñoz-Ramirez et al., 2017, 10.3389/fcimb.2017.00050
MG2006-479	HEL_AA6619AA_AS	Public	H. pylori	HEL_AA6619AA_AS	PRJNA338771		SAMN05569574	GCA_002026645.1	Muñoz-Ramirez et al., 2017, 10.3389/fcimb.2017.00050
MG-ms13	MG-ms13	Public	H. pylori	HEL_BA7940AA_AS	PRJNA338771		SAMN05569576	GCA_002026665.1	Muñoz-Ramirez et al., 2017, 10.3389/fcimb.2017.00050
MGms13	HEL_BA7940AA_AS	Public	H. pylori	HEL_BA7940AA_AS	PRJNA338771		SAMN05569576	GCA_002026665.1	Muñoz-Ramirez et al., 2017, 10.3389/fcimb.2017.00050
MGms15	HEL_BA5323AA_AS	Public	H. pylori	HEL_BA5323AA_AS	PRJNA338771		SAMN05569577	GCA_002026675.1	Muñoz-Ramirez et al., 2017, 10.3389/fcimb.2017.00050
MGms167	HEL_BA5322AA_AS	Public	H. pylori	HEL_BA5322AA_AS	PRJNA338771		SAMN05569578	GCA_002026705.1	Muñoz-Ramirez et al., 2017, 10.3389/fcimb.2017.00050
MGms176	HEL_BA5321AA_AS	Public	H. pylori	HEL_BA5321AA_AS	PRJNA338771		SAMN05569579	GCA_002026725.1	Muñoz-Ramirez et al., 2017, 10.3389/fcimb.2017.00050
MGms2	HEL_BA5320AA_AS	Public	H. pylori	HEL_BA5320AA_AS	PRJNA338771		SAMN05569580	GCA_002026745.1	Muñoz-Ramirez et al., 2017, 10.3389/fcimb.2017.00050
MG-ms23	MG-ms23	Public	H. pylori	HEL_BA5319AA_AS	PRJNA338771		SAMN05569582	GCA_002026755.1	Muñoz-Ramirez et al., 2017, 10.3389/fcimb.2017.00050
MGms23	HEL_BA5319AA_AS	Public	H. pylori	HEL_BA5319AA_AS	PRJNA338771		SAMN05569582	GCA_002026755.1	Muñoz-Ramirez et al., 2017, 10.3389/fcimb.2017.00050
MM2004-20	MM2004_20	Public	H. pylori	HEL_AA6840AA_AS	PRJNA338771		SAMN05569584	GCA_002026785.1	Muñoz-Ramirez et al., 2017, 10.3389/fcimb.2017.00050
MM2006-103	HEL_AA6573AA_AS	Public	H. pylori	HEL_AA6573AA_AS	PRJNA338771		SAMN05569586	GCA_002026805.1	Muñoz-Ramirez et al., 2017, 10.3389/fcimb.2017.00050
MU2004-2	HEL_AA6582AA_AS	Public	H. pylori	HEL_AA6582AA_AS	PRJNA338771		SAMN05569592	GCA_002026825.1	Muñoz-Ramirez et al., 2017, 10.3389/fcimb.2017.00050
MC2006-52	HEL_AA6692AA_AS	Public	H. pylori	HEL_AA6692AA_AS	PRJNA338771		SAMN05569560	GCA_002026835.1	Muñoz-Ramirez et al., 2017, 10.3389/fcimb.2017.00050
MM2012-26	MM2012_26	Public	H. pylori	HEL_AA6851AA_AS	PRJNA338771		SAMN05569590	GCA_002026865.1	Muñoz-Ramirez et al., 2017, 10.3389/fcimb.2017.00050
MCms1055	MCms1055	Public	H. pylori	HEL_BA7929AA_AS	PRJNA338771		SAMN05569563	GCA_002026885.1	Muñoz-Ramirez et al., 2017, 10.3389/fcimb.2017.00050
MCms1063	HEL_BA5312AA_AS	Public	H. pylori	HEL_BA5312AA_AS	PRJNA338771		SAMN05569564	GCA_002026895.1	Muñoz-Ramirez et al., 2017, 10.3389/fcimb.2017.00050
MCms1080	HEL_BA5311AA_AS	Public	H. pylori	HEL_BA5311AA_AS	PRJNA338771		SAMN05569566	GCA_002026925.1	Muñoz-Ramirez et al., 2017, 10.3389/fcimb.2017.00050
MG2003-107	HEL_AA6814AA_AS	Public	H. pylori	HEL_AA6814AA_AS	PRJNA338771		SAMN05569568	GCA_002026935.1	Muñoz-Ramirez et al., 2017, 10.3389/fcimb.2017.00050
MGms203	MGms203	Public	H. pylori	HEL_BA5309AA_AS	PRJNA338771		SAMN05569581	GCA_002026955.1	Muñoz-Ramirez et al., 2017, 10.3389/fcimb.2017.00050
MGms44	HEL_BA5308AA_AS	Public	H. pylori	HEL_BA5308AA_AS	PRJNA338771		SAMN05569583	GCA_002026985.1	Muñoz-Ramirez et al., 2017, 10.3389/fcimb.2017.00050
MM2005-126	HEL_AA6577AA_AS	Public	H. pylori	HEL_AA6577AA_AS	PRJNA338771		SAMN05569587	GCA_002027005.1	Muñoz-Ramirez et al., 2017, 10.3389/fcimb.2017.00050
MCms1078	HEL_BA5306AA_AS	Public	H. pylori	HEL_BA5306AA_AS	PRJNA338771		SAMN05569565	GCA_002027025.1	Muñoz-Ramirez et al., 2017, 10.3389/fcimb.2017.00050
MU2003-84	HEL_AA6783AA_AS	Public	H. pylori	HEL_AA6783AA_AS	PRJNA338771		SAMN05569591	GCA_002027045.1	Muñoz-Ramirez et al., 2017, 10.3389/fcimb.2017.00050
MM2005-72	MM2005_72	Public	H. pylori	HEL_AA6871AA_AS	PRJNA338771		SAMN05569585	GCA_002027065.1	Muñoz-Ramirez et al., 2017, 10.3389/fcimb.2017.00050
MM2006-480	HEL_AA6880AA_AS	Public	H. pylori	HEL_AA6880AA_AS	PRJNA338771		SAMN05569588	GCA_002027085.1	Muñoz-Ramirez et al., 2017, 10.3389/fcimb.2017.00050
MM2006-56	HEL_AA6691AA_AS	Public	H. pylori	HEL_AA6691AA_AS	PRJNA338771		SAMN05569589	GCA_002027125.1	Muñoz-Ramirez et al., 2017, 10.3389/fcimb.2017.00050
MCms1049	HEL_BA4436AA_AS	Public	H. pylori	HEL_BA4436AA_AS	PRJNA338771		SAMN11483333	GCA_011105805.1	Muñoz-Ramirez et al., 2017, 10.3389/fcimb.2017.00050
132	HEL_BA5347AA_AS	Public	H. pylori	HEL_BA5347AA_AS	PRJNA342928		SAMN05771043	GCA_001939635.1	No publication associated with BioProject
241	HEL_BA5358AA_AS	Public	H. pylori	HEL_BA5358AA_AS	PRJNA342930		SAMN05771045	GCA_001901635.1	No publication associated with BioProject
428	HEL_BA5349AA_AS	Public	H. pylori	HEL_BA5349AA_AS	PRJNA342930	SRP090491	SAMN05827485	GCA_001939315.1	No publication associated with BioProject
178	HEL_BA5348AA_AS	Public	H. pylori	HEL_BA5348AA_AS	PRJNA342930		SAMN05771044	GCA_001939585.1	No publication associated with BioProject
H9	HEL_BA7962AA_AS	Public	H. pylori	HEL_BA7962AA_AS	PRJNA342930		SAMN05804593	GCA_001940015.1	No publication associated with BioProject
S380A	HEL_BA5345AA_AS	Public	H. pylori	HEL_BA5345AA_AS	PRJNA342930		SAMN05804594	GCA_001940025.1	No publication associated with BioProject
132A	HEL_AA5329AA_AS	Public	H. pylori	HEL_AA5329AA_AS	PRJNA342930		SAMN05804595	GCA_001940035.1	No publication associated with BioProject
H30	HEL_BA5344AA_AS	Public	H. pylori	HEL_BA5344AA_AS	PRJNA342930		SAMN05806843	GCA_001940085.1	No publication associated with BioProject
H30A	HEL_BA5343AA_AS	Public	H. pylori	HEL_BA5343AA_AS	PRJNA342930		SAMN05806844	GCA_001940095.1	No publication associated with BioProject
H9A	HEL_BA5342AA_AS	Public	H. pylori	HEL_BA5342AA_AS	PRJNA342930		SAMN05804676	GCA_001940115.1	No publication associated with BioProject
178A	HEL_BA5341AA_AS	Public	H. pylori	HEL_BA5341AA_AS	PRJNA342930		SAMN05791023	GCA_001940145.1	No publication associated with BioProject
1177	HEL_BA7956AA_AS	Public	H. pylori	HEL_BA7956AA_AS	PRJNA342930		SAMN05791070	GCA_001940175.1	No publication associated with BioProject
S468A	HEL_BA7955AA_AS	Public	H. pylori	HEL_BA7955AA_AS	PRJNA342930		SAMN05804677	GCA_001940185.1	No publication associated with BioProject
35A	35A	Public	H. pylori	HEL_AA0368AA_AS	PRJNA34603		SAMN02299423	GCA_000178935.2	No publication associated with BioProject
83	HEL_AA0359AA_AS	Public	H. pylori	HEL_AA0359AA_AS	PRJNA34609	SRP005162	SAMN00189522	GCA_000213135.1	No publication associated with BioProject
8671_HE-NC89-1	HEL_CA0431AA_AS	Public	H. pylori	HEL_CA0431AA_AS	PRJNA350256		SAMN18819935	GCA_019093745.1	Berthenet et al., 2018, 10.1186/s12915-018-0550-3
8670_HE-NC76-0	HEL_CA0430AA_AS	Public	H. pylori	HEL_CA0430AA_AS	PRJNA350256		SAMN18819934	GCA_019093765.1	Berthenet et al., 2018, 10.1186/s12915-018-0550-3
8641_HE-NC13-5	HEL_CA0429AA_AS	Public	H. pylori	HEL_CA0429AA_AS	PRJNA350256		SAMN18819932	GCA_019093785.1	Berthenet et al., 2018, 10.1186/s12915-018-0550-3
8658_HE-NC36-4	HEL_CA0428AA_AS	Public	H. pylori	HEL_CA0428AA_AS	PRJNA350256		SAMN18819933	GCA_019093805.1	Berthenet et al., 2018, 10.1186/s12915-018-0550-3
8676_HE-NC13-2	HEL_CA0427AA_AS	Public	H. pylori	HEL_CA0427AA_AS	PRJNA350256		SAMN18819931	GCA_019093825.1	Berthenet et al., 2018, 10.1186/s12915-018-0550-3
HE-NC13-2	HE-NC13-2	Public	H. pylori		PRJNA350256		SAMN18819931	GCA_019093825.1	Berthenet et al., 2018, 10.1186/s12915-018-0550-3
HE-NC13-5	HEL_AA6730AA_AS	Public	H. pylori	HEL_AA6730AA_AS	PRJNA350256		GCA_019093785.1	SAMN18819932	Berthenet et al., 2018, 10.1186/s12915-018-0550-3
HE-NC36-4	HEL_AA6753AA_AS	Public	H. pylori	HEL_AA6753AA_AS	PRJNA350256		GCA_019093805.1	SAMN18819933	Berthenet et al., 2018, 10.1186/s12915-018-0550-3
UM400b	HEL_BA5338AA_AS	Public	H. pylori	HEL_BA5338AA_AS	PRJNA351759		SAMN05954258	GCA_001976105.1	No publication associated with BioProject
UM400bM	HEL_BA5337AA_AS	Public	H. pylori	HEL_BA5337AA_AS	PRJNA351760		SAMN05954259	GCA_001976125.1	No publication associated with BioProject
CM-22013	CM-22013	Public	H. pylori		PRJNA352848		SAMN06187446		Muñoz-Ramirez et al., 2017, 10.3389/fcimb.2017.00050
CM-22021	CM-22021	Public	H. pylori		PRJNA352848		SAMN06187447		Muñoz-Ramirez et al., 2017, 10.3389/fcimb.2017.00050
CM-22046	CM-22046	Public	H. pylori		PRJNA352848		SAMN06187448		Muñoz-Ramirez et al., 2017, 10.3389/fcimb.2017.00050
CM-22341	CM-22341	Public	H. pylori		PRJNA352848		SAMN06187451		Muñoz-Ramirez et al., 2017, 10.3389/fcimb.2017.00050
CG-22370	CG-22370	Public	H. pylori	HEL_CA3611AA_AS	PRJNA352848		SAMN06187441		Muñoz-Ramirez et al., 2017, 10.3389/fcimb.2017.00050
CG-22371	CG-22371	Public	H. pylori	HEL_CA3616AA_AS	PRJNA352848		SAMN06187442		Muñoz-Ramirez et al., 2017, 10.3389/fcimb.2017.00050
CG-22378	CG-22378	Public	H. pylori	HEL_CA3617AA_AS	PRJNA352848		SAMN06187443		Muñoz-Ramirez et al., 2017, 10.3389/fcimb.2017.00050
CM-22360	CM-22360	Public	H. pylori	HEL_CA3749AA_AS	PRJNA352848		SAMN06187455		Muñoz-Ramirez et al., 2017, 10.3389/fcimb.2017.00050
CA22312	HEL_AA6532AA_AS	Public	H. pylori	HEL_AA6532AA_AS	PRJNA352848		SAMN06187421	GCA_002012395.1	Muñoz-Ramirez et al., 2017, 10.3389/fcimb.2017.00050
CA22019	HEL_AA6761AA_AS	Public	H. pylori	HEL_AA6761AA_AS	PRJNA352848		SAMN06187417	GCA_002012405.1	Muñoz-Ramirez et al., 2017, 10.3389/fcimb.2017.00050
CA22020	HEL_AA6644AA_AS	Public	H. pylori	HEL_AA6644AA_AS	PRJNA352848		SAMN06187418	GCA_002012415.1	Muñoz-Ramirez et al., 2017, 10.3389/fcimb.2017.00050
CA22095	HEL_AA6636AA_AS	Public	H. pylori	HEL_AA6636AA_AS	PRJNA352848		SAMN06187419	GCA_002012425.1	Muñoz-Ramirez et al., 2017, 10.3389/fcimb.2017.00050
CA22327	HEL_AA6602AA_AS	Public	H. pylori	HEL_AA6602AA_AS	PRJNA352848		SAMN06187422	GCA_002012475.1	Muñoz-Ramirez et al., 2017, 10.3389/fcimb.2017.00050
CA22335	HEL_AA6707AA_AS	Public	H. pylori	HEL_AA6707AA_AS	PRJNA352848		SAMN06187423	GCA_002012485.1	Muñoz-Ramirez et al., 2017, 10.3389/fcimb.2017.00050
CA22337	HEL_AA6708AA_AS	Public	H. pylori	HEL_AA6708AA_AS	PRJNA352848		SAMN06187424	GCA_002012495.1	Muñoz-Ramirez et al., 2017, 10.3389/fcimb.2017.00050
CA22311	HEL_AA6534AA_AS	Public	H. pylori	HEL_AA6534AA_AS	PRJNA352848		SAMN06187420	GCA_002012505.1	Muñoz-Ramirez et al., 2017, 10.3389/fcimb.2017.00050
CA22339	HEL_AA6710AA_AS	Public	H. pylori	HEL_AA6710AA_AS	PRJNA352848		SAMN06187425	GCA_002012555.1	Muñoz-Ramirez et al., 2017, 10.3389/fcimb.2017.00050
CA22362	HEL_AA6651AA_AS	Public	H. pylori	HEL_AA6651AA_AS	PRJNA352848		SAMN06187426	GCA_002012565.1	Muñoz-Ramirez et al., 2017, 10.3389/fcimb.2017.00050
CA24004	HEL_AA6524AA_AS	Public	H. pylori	HEL_AA6524AA_AS	PRJNA352848		SAMN06187428	GCA_002012575.1	Muñoz-Ramirez et al., 2017, 10.3389/fcimb.2017.00050
CA22393	HEL_AA6659AA_AS	Public	H. pylori	HEL_AA6659AA_AS	PRJNA352848		SAMN06187427	GCA_002012615.1	Muñoz-Ramirez et al., 2017, 10.3389/fcimb.2017.00050
CA26024	HEL_AA6842AA_AS	Public	H. pylori	HEL_AA6842AA_AS	PRJNA352848		SAMN06187429	GCA_002012635.1	Muñoz-Ramirez et al., 2017, 10.3389/fcimb.2017.00050
CC22093	HEL_AA6637AA_AS	Public	H. pylori	HEL_AA6637AA_AS	PRJNA352848		SAMN06187430	GCA_002012645.1	Muñoz-Ramirez et al., 2017, 10.3389/fcimb.2017.00050
CC22402	CC22402	Public	H. pylori	HEL_AA6754AA_AS	PRJNA352848		SAMN06187431	GCA_002012655.1	Muñoz-Ramirez et al., 2017, 10.3389/fcimb.2017.00050
CC26084	HEL_AA6561AA_AS	Public	H. pylori	HEL_AA6561AA_AS	PRJNA352848		SAMN06187432	GCA_002012685.1	Muñoz-Ramirez et al., 2017, 10.3389/fcimb.2017.00050
CG22023	HEL_AA6646AA_AS	Public	H. pylori	HEL_AA6646AA_AS	PRJNA352848		SAMN06187435	GCA_002012715.1	Muñoz-Ramirez et al., 2017, 10.3389/fcimb.2017.00050
CG22025	CG22025	Public	H. pylori	HEL_AA6647AA_AS	PRJNA352848		SAMN06187436	GCA_002012725.1	Muñoz-Ramirez et al., 2017, 10.3389/fcimb.2017.00050
CC26093	HEL_AA6858AA_AS	Public	H. pylori	HEL_AA6858AA_AS	PRJNA352848		SAMN06187433	GCA_002012745.1	Muñoz-Ramirez et al., 2017, 10.3389/fcimb.2017.00050
CG22087	HEL_AA6747AA_AS	Public	H. pylori	HEL_AA6747AA_AS	PRJNA352848		SAMN06187437	GCA_002012795.1	Muñoz-Ramirez et al., 2017, 10.3389/fcimb.2017.00050
CG22322	HEL_AA6604AA_AS	Public	H. pylori	HEL_AA6604AA_AS	PRJNA352848		SAMN06187438	GCA_002012805.1	Muñoz-Ramirez et al., 2017, 10.3389/fcimb.2017.00050
CG22367	HEL_AA6653AA_AS	Public	H. pylori	HEL_AA6653AA_AS	PRJNA352848		SAMN06187440	GCA_002012815.1	Muñoz-Ramirez et al., 2017, 10.3389/fcimb.2017.00050
CG22366	HEL_AA6654AA_AS	Public	H. pylori	HEL_AA6654AA_AS	PRJNA352848		SAMN06187439	GCA_002012855.1	Muñoz-Ramirez et al., 2017, 10.3389/fcimb.2017.00050
CG22371	HEL_AA6792AA_AS	Public	H. pylori	HEL_AA6792AA_AS	PRJNA352848		SAMN06187442	GCA_002012875.1	Muñoz-Ramirez et al., 2017, 10.3389/fcimb.2017.00050
CG22370	HEL_AA6791AA_AS	Public	H. pylori	HEL_AA6791AA_AS	PRJNA352848		SAMN06187441	GCA_002012915.1	Muñoz-Ramirez et al., 2017, 10.3389/fcimb.2017.00050
CG22389	HEL_AA6539AA_AS	Public	H. pylori	HEL_AA6539AA_AS	PRJNA352848		SAMN06187445	GCA_002012935.1	Muñoz-Ramirez et al., 2017, 10.3389/fcimb.2017.00050
CM22013	HEL_AA6793AA_AS	Public	H. pylori	HEL_AA6793AA_AS	PRJNA352848		SAMN06187446	GCA_002012945.1	Muñoz-Ramirez et al., 2017, 10.3389/fcimb.2017.00050
CG22385	HEL_AA6834AA_AS	Public	H. pylori	HEL_AA6834AA_AS	PRJNA352848		SAMN06187444	GCA_002012955.1	Muñoz-Ramirez et al., 2017, 10.3389/fcimb.2017.00050
CM22315	HEL_AA6531AA_AS	Public	H. pylori	HEL_AA6531AA_AS	PRJNA352848		SAMN06187449	GCA_002013015.1	Muñoz-Ramirez et al., 2017, 10.3389/fcimb.2017.00050
CM22331	HEL_AA6706AA_AS	Public	H. pylori	HEL_AA6706AA_AS	PRJNA352848		SAMN06187450	GCA_002013045.1	Muñoz-Ramirez et al., 2017, 10.3389/fcimb.2017.00050
CM22341	HEL_AA6487AA_AS	Public	H. pylori	HEL_AA6487AA_AS	PRJNA352848		SAMN06187451	GCA_002013055.1	Muñoz-Ramirez et al., 2017, 10.3389/fcimb.2017.00050
CM22346	HEL_AA6490AA_AS	Public	H. pylori	HEL_AA6490AA_AS	PRJNA352848		SAMN06187452	GCA_002013065.1	Muñoz-Ramirez et al., 2017, 10.3389/fcimb.2017.00050
CM22347	HEL_AA6489AA_AS	Public	H. pylori	HEL_AA6489AA_AS	PRJNA352848		SAMN06187453	GCA_002013115.1	Muñoz-Ramirez et al., 2017, 10.3389/fcimb.2017.00050
CM22351	HEL_AA6611AA_AS	Public	H. pylori	HEL_AA6611AA_AS	PRJNA352848		SAMN06187454	GCA_002013135.1	Muñoz-Ramirez et al., 2017, 10.3389/fcimb.2017.00050
CM22368	HEL_AA6650AA_AS	Public	H. pylori	HEL_AA6650AA_AS	PRJNA352848		SAMN06187456	GCA_002013175.1	Muñoz-Ramirez et al., 2017, 10.3389/fcimb.2017.00050
CM22388	HEL_AA6540AA_AS	Public	H. pylori	HEL_AA6540AA_AS	PRJNA352848		SAMN06187457	GCA_002013185.1	Muñoz-Ramirez et al., 2017, 10.3389/fcimb.2017.00050
CM22390	HEL_AA6660AA_AS	Public	H. pylori	HEL_AA6660AA_AS	PRJNA352848		SAMN06187458	GCA_002013205.1	Muñoz-Ramirez et al., 2017, 10.3389/fcimb.2017.00050
24008	HEL_BA4440AA_AS	Public	H. pylori	HEL_BA4440AA_AS	PRJNA352848		SAMN14080456	GCA_011058095.1	Muñoz-Ramirez et al., 2017, 10.3389/fcimb.2017.00050
22384	HEL_BA4441AA_AS	Public	H. pylori	HEL_BA4441AA_AS	PRJNA352848		SAMN14080455	GCA_011058105.1	Muñoz-Ramirez et al., 2017, 10.3389/fcimb.2017.00050
PZ5005_3A3	HEL_AA5320AA_AS	Public	H. pylori	HEL_AA5320AA_AS	PRJNA360417	SRP100916	SAMN06246757	GCA_001997965.1	No publication associated with BioProject
PZ5006_3A3	HEL_AA5319AA_AS	Public	H. pylori	HEL_AA5319AA_AS	PRJNA360417	SRP100916	SAMN06246771	GCA_001997995.1	No publication associated with BioProject
PZ5019_3A3	HEL_AA5318AA_AS	Public	H. pylori	HEL_AA5318AA_AS	PRJNA360417	SRP100916	SAMN06246899	GCA_001998045.1	No publication associated with BioProject
SV340_2	HEL_AA5317AA_AS	Public	H. pylori	HEL_AA5317AA_AS	PRJNA360417	SRP100916	SAMN06250733	GCA_001998125.1	No publication associated with BioProject
SV376_1	HEL_AA5316AA_AS	Public	H. pylori	HEL_AA5316AA_AS	PRJNA360417	SRP100916	SAMN06251087	GCA_001998165.1	No publication associated with BioProject
SV397_2	HEL_AA5315AA_AS	Public	H. pylori	HEL_AA5315AA_AS	PRJNA360417	SRP100916	SAMN06251160	GCA_001998205.1	No publication associated with BioProject
SV449_1	HEL_AA5314AA_AS	Public	H. pylori	HEL_AA5314AA_AS	PRJNA360417	SRP100916	SAMN06251163	GCA_001998245.1	No publication associated with BioProject
SV380_1	HEL_AA5313AA_AS	Public	H. pylori	HEL_AA5313AA_AS	PRJNA360417	SRP100916	SAMN06251192	GCA_001998285.1	No publication associated with BioProject
PZ5009-3A2	HEL_AA5312AA_AS	Public	H. pylori	HEL_AA5312AA_AS	PRJNA360417	SRP100916	SAMN06210232	GCA_001998295.1	No publication associated with BioProject
PZ5033_3A2	HEL_AA5311AA_AS	Public	H. pylori	HEL_AA5311AA_AS	PRJNA360417	SRP100916	SAMN06250661	GCA_001998385.1	No publication associated with BioProject
SV355_2	HEL_AA5310AA_AS	Public	H. pylori	HEL_AA5310AA_AS	PRJNA360417	SRP100916	SAMN06250976	GCA_001998405.1	No publication associated with BioProject
SV328_2	HEL_AA5309AA_AS	Public	H. pylori	HEL_AA5309AA_AS	PRJNA360417	SRP100916	SAMN06250692	GCA_001999845.1	No publication associated with BioProject
PZ5016_3A3	HEL_AA5308AA_AS	Public	H. pylori	HEL_AA5308AA_AS	PRJNA360417	SRP100916	SAMN06246878	GCA_001999865.1	No publication associated with BioProject
G4	HEL_BA7915AA_AS	Public	H. pylori	HEL_BA7915AA_AS	PRJNA362473	SRP174440	SAMN06459236	GCA_002093735.1	Kartti et al., 2020, 10.1128/MRA.00714-20
HP_151	HEL_BA8397AA_AS	Public	H. pylori	HEL_BA8397AA_AS	PRJNA362473	SRP174440	SAMN13427747	GCA_009798325.1	Kartti et al., 2020, 10.1128/MRA.00714-20
HP_751	HEL_BA3686AA_AS	Public	H. pylori	HEL_BA3686AA_AS	PRJNA362473		SAMN13427746	GCA_009798365.1	Kartti et al., 2020, 10.1128/MRA.00714-20
v225d	v225d	Public	H. pylori	HEL_AA0365AA_AS	PRJNA36609	SRP001115	SAMN00003101	GCA_000093185.1	Mane et al., 2010, 10.1128/JB.00063-10
OND3241C	HEL_AA1822AA_AS	Public	H. pylori	HEL_AA1822AA_AS	PRJNA374470	SRP099489	SAMN06323876	SRR5251654	No publication associated with BioProject
HPJ165	HEL_BA5015AA_AS	Public	H. pylori	HEL_BA5015AA_AS	PRJNA374603		SAMN06329620	GCA_003635545.1	Chua et al., 2019, 10.1093/gastro/goy048
HPJ040	HEL_BA4245AA_AS	Public	H. pylori	HEL_BA4245AA_AS	PRJNA374603		SAMN06329607	GCA_003635555.1	Chua et al., 2019, 10.1093/gastro/goy048
HPAS14	HEL_BA5013AA_AS	Public	H. pylori	HEL_BA5013AA_AS	PRJNA374603		SAMN06329599	GCA_003635585.1	Chua et al., 2019, 10.1093/gastro/goy048
HPJ013	HEL_BA5012AA_AS	Public	H. pylori	HEL_BA5012AA_AS	PRJNA374603		SAMN06329602	GCA_003635595.1	Chua et al., 2019, 10.1093/gastro/goy048
HP99647	HEL_BA5011AA_AS	Public	H. pylori	HEL_BA5011AA_AS	PRJNA374603		SAMN06329596	GCA_003635615.1	Chua et al., 2019, 10.1093/gastro/goy048
HP99521	HEL_BA5010AA_AS	Public	H. pylori	HEL_BA5010AA_AS	PRJNA374603		SAMN06329595	GCA_003635645.1	Chua et al., 2019, 10.1093/gastro/goy048
HP99392	HEL_BA4240AA_AS	Public	H. pylori	HEL_BA4240AA_AS	PRJNA374603		SAMN06329592	GCA_003635655.1	Chua et al., 2019, 10.1093/gastro/goy048
HP99330	HEL_BA4239AA_AS	Public	H. pylori	HEL_BA4239AA_AS	PRJNA374603		SAMN06329591	GCA_003635665.1	Chua et al., 2019, 10.1093/gastro/goy048
HP99255	HEL_BA5007AA_AS	Public	H. pylori	HEL_BA5007AA_AS	PRJNA374603		SAMN06329589	GCA_003635705.1	Chua et al., 2019, 10.1093/gastro/goy048
HP99216	HEL_BA4236AA_AS	Public	H. pylori	HEL_BA4236AA_AS	PRJNA374603		SAMN06329587	GCA_003635715.1	Chua et al., 2019, 10.1093/gastro/goy048
HP98317	HEL_BA5006AA_AS	Public	H. pylori	HEL_BA5006AA_AS	PRJNA374603		SAMN06329585	GCA_003635735.1	Chua et al., 2019, 10.1093/gastro/goy048
HP15067	HEL_BA4235AA_AS	Public	H. pylori	HEL_BA4235AA_AS	PRJNA374603		SAMN06329578	GCA_003635765.1	Chua et al., 2019, 10.1093/gastro/goy048
HP15059	HEL_BA5002AA_AS	Public	H. pylori	HEL_BA5002AA_AS	PRJNA374603		SAMN06329576	GCA_003635785.1	Chua et al., 2019, 10.1093/gastro/goy048
HP15060	HEL_BA5003AA_AS	Public	H. pylori	HEL_BA5003AA_AS	PRJNA374603		SAMN06329577	GCA_003635795.1	Chua et al., 2019, 10.1093/gastro/goy048
HP15058	HEL_BA5001AA_AS	Public	H. pylori	HEL_BA5001AA_AS	PRJNA374603		SAMN06329575	GCA_003635825.1	Chua et al., 2019, 10.1093/gastro/goy048
HP15050	HEL_BA4231AA_AS	Public	H. pylori	HEL_BA4231AA_AS	PRJNA374603		SAMN06329572	GCA_003635845.1	Chua et al., 2019, 10.1093/gastro/goy048
HP15039	HEL_BA4999AA_AS	Public	H. pylori	HEL_BA4999AA_AS	PRJNA374603		SAMN06329569	GCA_003635855.1	Chua et al., 2019, 10.1093/gastro/goy048
HP15036	HEL_BA4998AA_AS	Public	H. pylori	HEL_BA4998AA_AS	PRJNA374603		SAMN06329568	GCA_003635885.1	Chua et al., 2019, 10.1093/gastro/goy048
HP15035	HEL_BA4228AA_AS	Public	H. pylori	HEL_BA4228AA_AS	PRJNA374603		SAMN06329567	GCA_003635905.1	Chua et al., 2019, 10.1093/gastro/goy048
HP15034	HEL_BA4227AA_AS	Public	H. pylori	HEL_BA4227AA_AS	PRJNA374603		SAMN06329566	GCA_003635915.1	Chua et al., 2019, 10.1093/gastro/goy048
HP15032	HEL_BA4995AA_AS	Public	H. pylori	HEL_BA4995AA_AS	PRJNA374603		SAMN06329564	GCA_003635945.1	Chua et al., 2019, 10.1093/gastro/goy048
HP15028	HEL_BA4994AA_AS	Public	H. pylori	HEL_BA4994AA_AS	PRJNA374603		SAMN06329562	GCA_003635965.1	Chua et al., 2019, 10.1093/gastro/goy048
HP15031	HEL_BA4993AA_AS	Public	H. pylori	HEL_BA4993AA_AS	PRJNA374603		SAMN06329563	GCA_003635975.1	Chua et al., 2019, 10.1093/gastro/goy048
HP15027	HEL_BA4223AA_AS	Public	H. pylori	HEL_BA4223AA_AS	PRJNA374603		SAMN06329561	GCA_003636005.1	Chua et al., 2019, 10.1093/gastro/goy048
HP15022	HEL_BA4991AA_AS	Public	H. pylori	HEL_BA4991AA_AS	PRJNA374603		SAMN06329558	GCA_003636025.1	Chua et al., 2019, 10.1093/gastro/goy048
HP15026	HEL_BA4221AA_AS	Public	H. pylori	HEL_BA4221AA_AS	PRJNA374603		SAMN06329560	GCA_003636035.1	Chua et al., 2019, 10.1093/gastro/goy048
HP15018	HEL_BA4220AA_AS	Public	H. pylori	HEL_BA4220AA_AS	PRJNA374603		SAMN06329556	GCA_003636065.1	Chua et al., 2019, 10.1093/gastro/goy048
HP15015	HEL_BA4219AA_AS	Public	H. pylori	HEL_BA4219AA_AS	PRJNA374603		SAMN06329555	GCA_003636085.1	Chua et al., 2019, 10.1093/gastro/goy048
HP15013	HEL_BA4217AA_AS	Public	H. pylori	HEL_BA4217AA_AS	PRJNA374603		SAMN06329554	GCA_003636095.1	Chua et al., 2019, 10.1093/gastro/goy048
HP15012	HEL_BA4987AA_AS	Public	H. pylori	HEL_BA4987AA_AS	PRJNA374603		SAMN06329553	GCA_003636105.1	Chua et al., 2019, 10.1093/gastro/goy048
HP15011	HEL_BA4985AA_AS	Public	H. pylori	HEL_BA4985AA_AS	PRJNA374603		SAMN06329552	GCA_003636145.1	Chua et al., 2019, 10.1093/gastro/goy048
HP15006	HEL_BA4984AA_AS	Public	H. pylori	HEL_BA4984AA_AS	PRJNA374603		SAMN06329551	GCA_003636155.1	Chua et al., 2019, 10.1093/gastro/goy048
HP15005	HEL_BA4983AA_AS	Public	H. pylori	HEL_BA4983AA_AS	PRJNA374603		SAMN06329550	GCA_003636165.1	Chua et al., 2019, 10.1093/gastro/goy048
HPJ099	HEL_BA4982AA_AS	Public	H. pylori	HEL_BA4982AA_AS	PRJNA374603		SAMN06329614	GCA_003636205.1	Chua et al., 2019, 10.1093/gastro/goy048
HPJ118	HEL_BA4981AA_AS	Public	H. pylori	HEL_BA4981AA_AS	PRJNA374603		SAMN06329616	GCA_003636215.1	Chua et al., 2019, 10.1093/gastro/goy048
HPJ050	HEL_BA4980AA_AS	Public	H. pylori	HEL_BA4980AA_AS	PRJNA374603		SAMN06329608	GCA_003636225.1	Chua et al., 2019, 10.1093/gastro/goy048
HPJ025	HEL_BA4979AA_AS	Public	H. pylori	HEL_BA4979AA_AS	PRJNA374603		SAMN06329606	GCA_003636265.1	Chua et al., 2019, 10.1093/gastro/goy048
HP99689	HEL_BA4978AA_AS	Public	H. pylori	HEL_BA4978AA_AS	PRJNA374603		SAMN06329598	GCA_003636275.1	Chua et al., 2019, 10.1093/gastro/goy048
HPJ024	HEL_BA4208AA_AS	Public	H. pylori	HEL_BA4208AA_AS	PRJNA374603		SAMN06329605	GCA_003636285.1	Chua et al., 2019, 10.1093/gastro/goy048
HP99648	HEL_BA4976AA_AS	Public	H. pylori	HEL_BA4976AA_AS	PRJNA374603		SAMN06329597	GCA_003636325.1	Chua et al., 2019, 10.1093/gastro/goy048
HP99316	HEL_BA4975AA_AS	Public	H. pylori	HEL_BA4975AA_AS	PRJNA374603		SAMN06329590	GCA_003636335.1	Chua et al., 2019, 10.1093/gastro/goy048
HP99244	HEL_BA4205AA_AS	Public	H. pylori	HEL_BA4205AA_AS	PRJNA374603		SAMN06329588	GCA_003636355.1	Chua et al., 2019, 10.1093/gastro/goy048
HP98490	HEL_BA4973AA_AS	Public	H. pylori	HEL_BA4973AA_AS	PRJNA374603		SAMN06329586	GCA_003636385.1	Chua et al., 2019, 10.1093/gastro/goy048
HP98123	HEL_BA4203AA_AS	Public	H. pylori	HEL_BA4203AA_AS	PRJNA374603		SAMN06329583	GCA_003636395.1	Chua et al., 2019, 10.1093/gastro/goy048
HP97011	HEL_BA4202AA_AS	Public	H. pylori	HEL_BA4202AA_AS	PRJNA374603		SAMN06329582	GCA_003636415.1	Chua et al., 2019, 10.1093/gastro/goy048
HP16008	HEL_BA4969AA_AS	Public	H. pylori	HEL_BA4969AA_AS	PRJNA374603		SAMN06329581	GCA_003636445.1	Chua et al., 2019, 10.1093/gastro/goy048
HP16004	HEL_BA4970AA_AS	Public	H. pylori	HEL_BA4970AA_AS	PRJNA374603		SAMN06329580	GCA_003636455.1	Chua et al., 2019, 10.1093/gastro/goy048
HP16001	HEL_BA4968AA_AS	Public	H. pylori	HEL_BA4968AA_AS	PRJNA374603		SAMN06329579	GCA_003636485.1	Chua et al., 2019, 10.1093/gastro/goy048
HP15051	HEL_BA4967AA_AS	Public	H. pylori	HEL_BA4967AA_AS	PRJNA374603		SAMN06329573	GCA_003636505.1	Chua et al., 2019, 10.1093/gastro/goy048
HP15044	HEL_BA4197AA_AS	Public	H. pylori	HEL_BA4197AA_AS	PRJNA374603		SAMN06329571	GCA_003636525.1	Chua et al., 2019, 10.1093/gastro/goy048
HP15054	HEL_BA4964AA_AS	Public	H. pylori	HEL_BA4964AA_AS	PRJNA374603		SAMN06329574	GCA_003636545.1	Chua et al., 2019, 10.1093/gastro/goy048
HP15040	HEL_BA4965AA_AS	Public	H. pylori	HEL_BA4965AA_AS	PRJNA374603		SAMN06329570	GCA_003636555.1	Chua et al., 2019, 10.1093/gastro/goy048
HP15033	HEL_BA4963AA_AS	Public	H. pylori	HEL_BA4963AA_AS	PRJNA374603		SAMN06329565	GCA_003636585.1	Chua et al., 2019, 10.1093/gastro/goy048
HP15020	HEL_BA4962AA_AS	Public	H. pylori	HEL_BA4962AA_AS	PRJNA374603		SAMN06329557	GCA_003636605.1	Chua et al., 2019, 10.1093/gastro/goy048
HP15025	HEL_BA4192AA_AS	Public	H. pylori	HEL_BA4192AA_AS	PRJNA374603		SAMN06329559	GCA_003636615.1	Chua et al., 2019, 10.1093/gastro/goy048
HP15004	HEL_BA4960AA_AS	Public	H. pylori	HEL_BA4960AA_AS	PRJNA374603		SAMN06329549	GCA_003636645.1	Chua et al., 2019, 10.1093/gastro/goy048
HP15003	HEL_BA4189AA_AS	Public	H. pylori	HEL_BA4189AA_AS	PRJNA374603		SAMN06329548	GCA_003636665.1	Chua et al., 2019, 10.1093/gastro/goy048
HP15002	HEL_BA4190AA_AS	Public	H. pylori	HEL_BA4190AA_AS	PRJNA374603		SAMN06329547	GCA_003636675.1	Chua et al., 2019, 10.1093/gastro/goy048
HP14069	HEL_BA4957AA_AS	Public	H. pylori	HEL_BA4957AA_AS	PRJNA374603		SAMN06329546	GCA_003636705.1	Chua et al., 2019, 10.1093/gastro/goy048
HP14065	HEL_BA4187AA_AS	Public	H. pylori	HEL_BA4187AA_AS	PRJNA374603		SAMN06329545	GCA_003636725.1	Chua et al., 2019, 10.1093/gastro/goy048
HP14056	HEL_BA4955AA_AS	Public	H. pylori	HEL_BA4955AA_AS	PRJNA374603		SAMN06329544	GCA_003636745.1	Chua et al., 2019, 10.1093/gastro/goy048
HP14054	HEL_BA4954AA_AS	Public	H. pylori	HEL_BA4954AA_AS	PRJNA374603		SAMN06329543	GCA_003636765.1	Chua et al., 2019, 10.1093/gastro/goy048
HP14052	HEL_BA4184AA_AS	Public	H. pylori	HEL_BA4184AA_AS	PRJNA374603		SAMN06329542	GCA_003636785.1	Chua et al., 2019, 10.1093/gastro/goy048
HP14051	HEL_BA4183AA_AS	Public	H. pylori	HEL_BA4183AA_AS	PRJNA374603		SAMN06329541	GCA_003636805.1	Chua et al., 2019, 10.1093/gastro/goy048
HP14050	HEL_BA4951AA_AS	Public	H. pylori	HEL_BA4951AA_AS	PRJNA374603		SAMN06329540	GCA_003636825.1	Chua et al., 2019, 10.1093/gastro/goy048
HP14048	HEL_BA4950AA_AS	Public	H. pylori	HEL_BA4950AA_AS	PRJNA374603		SAMN06329539	GCA_003636845.1	Chua et al., 2019, 10.1093/gastro/goy048
HP14039	HEL_BA4685AA_AS	Public	H. pylori	HEL_BA4685AA_AS	PRJNA374603		SAMN06329538	GCA_003636855.2	Chua et al., 2019, 10.1093/gastro/goy048
HP14036	HEL_BA4180AA_AS	Public	H. pylori	HEL_BA4180AA_AS	PRJNA374603		SAMN06329537	GCA_003636885.1	Chua et al., 2019, 10.1093/gastro/goy048
HP14031	HEL_BA4179AA_AS	Public	H. pylori	HEL_BA4179AA_AS	PRJNA374603		SAMN06329536	GCA_003636905.1	Chua et al., 2019, 10.1093/gastro/goy048
HP14023	HEL_BA4947AA_AS	Public	H. pylori	HEL_BA4947AA_AS	PRJNA374603		SAMN06329535	GCA_003636925.1	Chua et al., 2019, 10.1093/gastro/goy048
HP14021	HEL_BA4946AA_AS	Public	H. pylori	HEL_BA4946AA_AS	PRJNA374603		SAMN06329534	GCA_003636935.1	Chua et al., 2019, 10.1093/gastro/goy048
HP13072	HEL_BA4945AA_AS	Public	H. pylori	HEL_BA4945AA_AS	PRJNA374603		SAMN06329533	GCA_003636965.1	Chua et al., 2019, 10.1093/gastro/goy048
HP13068	HEL_BA4944AA_AS	Public	H. pylori	HEL_BA4944AA_AS	PRJNA374603		SAMN06329532	GCA_003636985.1	Chua et al., 2019, 10.1093/gastro/goy048
HP13064	HEL_BA4174AA_AS	Public	H. pylori	HEL_BA4174AA_AS	PRJNA374603		SAMN06329531	GCA_003636995.1	Chua et al., 2019, 10.1093/gastro/goy048
HP13063	HEL_BA4942AA_AS	Public	H. pylori	HEL_BA4942AA_AS	PRJNA374603		SAMN06329530	GCA_003637025.1	Chua et al., 2019, 10.1093/gastro/goy048
HP13061	HEL_BA4939AA_AS	Public	H. pylori	HEL_BA4939AA_AS	PRJNA374603		SAMN06329529	GCA_003637045.1	Chua et al., 2019, 10.1093/gastro/goy048
HP13056	HEL_BA4172AA_AS	Public	H. pylori	HEL_BA4172AA_AS	PRJNA374603		SAMN06329528	GCA_003637055.1	Chua et al., 2019, 10.1093/gastro/goy048
HP13054	HEL_BA4171AA_AS	Public	H. pylori	HEL_BA4171AA_AS	PRJNA374603		SAMN06329527	GCA_003637065.1	Chua et al., 2019, 10.1093/gastro/goy048
HP13033	HEL_BA4938AA_AS	Public	H. pylori	HEL_BA4938AA_AS	PRJNA374603		SAMN06329525	GCA_003637105.1	Chua et al., 2019, 10.1093/gastro/goy048
HP13050	HEL_BA4168AA_AS	Public	H. pylori	HEL_BA4168AA_AS	PRJNA374603		SAMN06329526	GCA_003637115.1	Chua et al., 2019, 10.1093/gastro/goy048
HP13031	HEL_BA4936AA_AS	Public	H. pylori	HEL_BA4936AA_AS	PRJNA374603		SAMN06329524	GCA_003637135.1	Chua et al., 2019, 10.1093/gastro/goy048
HP13029	HEL_BA4935AA_AS	Public	H. pylori	HEL_BA4935AA_AS	PRJNA374603		SAMN06329523	GCA_003637165.1	Chua et al., 2019, 10.1093/gastro/goy048
HP13028	HEL_BA4165AA_AS	Public	H. pylori	HEL_BA4165AA_AS	PRJNA374603		SAMN06329522	GCA_003637175.1	Chua et al., 2019, 10.1093/gastro/goy048
HP13027	HEL_BA4933AA_AS	Public	H. pylori	HEL_BA4933AA_AS	PRJNA374603		SAMN06329521	GCA_003637205.1	Chua et al., 2019, 10.1093/gastro/goy048
HP13026	HEL_BA4163AA_AS	Public	H. pylori	HEL_BA4163AA_AS	PRJNA374603		SAMN06329520	GCA_003637225.1	Chua et al., 2019, 10.1093/gastro/goy048
HP13025	HEL_BA4162AA_AS	Public	H. pylori	HEL_BA4162AA_AS	PRJNA374603		SAMN06329519	GCA_003637235.1	Chua et al., 2019, 10.1093/gastro/goy048
HP13024	HEL_BA4930AA_AS	Public	H. pylori	HEL_BA4930AA_AS	PRJNA374603		SAMN06329518	GCA_003637265.1	Chua et al., 2019, 10.1093/gastro/goy048
HP13022	HEL_BA4928AA_AS	Public	H. pylori	HEL_BA4928AA_AS	PRJNA374603		SAMN06329517	GCA_003637285.1	Chua et al., 2019, 10.1093/gastro/goy048
HP13021	HEL_BA4929AA_AS	Public	H. pylori	HEL_BA4929AA_AS	PRJNA374603		SAMN06329516	GCA_003637295.1	Chua et al., 2019, 10.1093/gastro/goy048
HP13013	HEL_BA4158AA_AS	Public	H. pylori	HEL_BA4158AA_AS	PRJNA374603		SAMN06329515	GCA_003637305.1	Chua et al., 2019, 10.1093/gastro/goy048
HP13012	HEL_BA4157AA_AS	Public	H. pylori	HEL_BA4157AA_AS	PRJNA374603		SAMN06329514	GCA_003637345.1	Chua et al., 2019, 10.1093/gastro/goy048
HP13009	HEL_BA4156AA_AS	Public	H. pylori	HEL_BA4156AA_AS	PRJNA374603		SAMN06329512	GCA_003637365.1	Chua et al., 2019, 10.1093/gastro/goy048
HP13011	HEL_BA4155AA_AS	Public	H. pylori	HEL_BA4155AA_AS	PRJNA374603		SAMN06329513	GCA_003637375.1	Chua et al., 2019, 10.1093/gastro/goy048
HP13007	HEL_BA4923AA_AS	Public	H. pylori	HEL_BA4923AA_AS	PRJNA374603		SAMN06329511	GCA_003637405.1	Chua et al., 2019, 10.1093/gastro/goy048
HP13005	HEL_BA4922AA_AS	Public	H. pylori	HEL_BA4922AA_AS	PRJNA374603		SAMN06329510	GCA_003637415.1	Chua et al., 2019, 10.1093/gastro/goy048
HP12078	HEL_BA4152AA_AS	Public	H. pylori	HEL_BA4152AA_AS	PRJNA374603		SAMN06329509	GCA_003637435.1	Chua et al., 2019, 10.1093/gastro/goy048
HP12077	HEL_BA4151AA_AS	Public	H. pylori	HEL_BA4151AA_AS	PRJNA374603		SAMN06329508	GCA_003637465.1	Chua et al., 2019, 10.1093/gastro/goy048
HP12073	HEL_BA4919AA_AS	Public	H. pylori	HEL_BA4919AA_AS	PRJNA374603		SAMN06329507	GCA_003637485.1	Chua et al., 2019, 10.1093/gastro/goy048
HP12070	HEL_BA4149AA_AS	Public	H. pylori	HEL_BA4149AA_AS	PRJNA374603		SAMN06329506	GCA_003637505.1	Chua et al., 2019, 10.1093/gastro/goy048
HP12069	HEL_BA4917AA_AS	Public	H. pylori	HEL_BA4917AA_AS	PRJNA374603		SAMN06329505	GCA_003637515.1	Chua et al., 2019, 10.1093/gastro/goy048
HP12068	HEL_BA4916AA_AS	Public	H. pylori	HEL_BA4916AA_AS	PRJNA374603		SAMN06329504	GCA_003637545.1	Chua et al., 2019, 10.1093/gastro/goy048
HP12060	HEL_BA4145AA_AS	Public	H. pylori	HEL_BA4145AA_AS	PRJNA374603		SAMN06329502	GCA_003637565.1	Chua et al., 2019, 10.1093/gastro/goy048
HP12064	HEL_BA4915AA_AS	Public	H. pylori	HEL_BA4915AA_AS	PRJNA374603		SAMN06329503	GCA_003637575.1	Chua et al., 2019, 10.1093/gastro/goy048
HP12059	HEL_BA4913AA_AS	Public	H. pylori	HEL_BA4913AA_AS	PRJNA374603		SAMN06329501	GCA_003637605.1	Chua et al., 2019, 10.1093/gastro/goy048
HP12054	HEL_BA4143AA_AS	Public	H. pylori	HEL_BA4143AA_AS	PRJNA374603		SAMN06329500	GCA_003637625.1	Chua et al., 2019, 10.1093/gastro/goy048
HP12053	HEL_BA4911AA_AS	Public	H. pylori	HEL_BA4911AA_AS	PRJNA374603		SAMN06329499	GCA_003637635.1	Chua et al., 2019, 10.1093/gastro/goy048
HP12038	HEL_BA4910AA_AS	Public	H. pylori	HEL_BA4910AA_AS	PRJNA374603		SAMN06329498	GCA_003637665.1	Chua et al., 2019, 10.1093/gastro/goy048
HP12002	HEL_BA4909AA_AS	Public	H. pylori	HEL_BA4909AA_AS	PRJNA374603		SAMN06329493	GCA_003637685.1	Chua et al., 2019, 10.1093/gastro/goy048
HP11037	HEL_BA4908AA_AS	Public	H. pylori	HEL_BA4908AA_AS	PRJNA374603		SAMN06329486	GCA_003637695.1	Chua et al., 2019, 10.1093/gastro/goy048
HP11011	HEL_BA4907AA_AS	Public	H. pylori	HEL_BA4907AA_AS	PRJNA374603		SAMN06329482	GCA_003637715.1	Chua et al., 2019, 10.1093/gastro/goy048
HP11005	HEL_BA4906AA_AS	Public	H. pylori	HEL_BA4906AA_AS	PRJNA374603		SAMN06329481	GCA_003637745.1	Chua et al., 2019, 10.1093/gastro/goy048
HP09046	HEL_BA4905AA_AS	Public	H. pylori	HEL_BA4905AA_AS	PRJNA374603		SAMN06329479	GCA_003637755.1	Chua et al., 2019, 10.1093/gastro/goy048
HP08074	HEL_BA4135AA_AS	Public	H. pylori	HEL_BA4135AA_AS	PRJNA374603		SAMN06329478	GCA_003637775.1	Chua et al., 2019, 10.1093/gastro/goy048
HP08073	HEL_BA4903AA_AS	Public	H. pylori	HEL_BA4903AA_AS	PRJNA374603		SAMN06329477	GCA_003637805.1	Chua et al., 2019, 10.1093/gastro/goy048
HP08072	HEL_BA4902AA_AS	Public	H. pylori	HEL_BA4902AA_AS	PRJNA374603		SAMN06329476	GCA_003637825.1	Chua et al., 2019, 10.1093/gastro/goy048
HP08058	HEL_BA4901AA_AS	Public	H. pylori	HEL_BA4901AA_AS	PRJNA374603		SAMN06329474	GCA_003637835.1	Chua et al., 2019, 10.1093/gastro/goy048
HP08031	HEL_BA4900AA_AS	Public	H. pylori	HEL_BA4900AA_AS	PRJNA374603		SAMN06329473	GCA_003637865.1	Chua et al., 2019, 10.1093/gastro/goy048
HP07036	HEL_BA4130AA_AS	Public	H. pylori	HEL_BA4130AA_AS	PRJNA374603		SAMN06329472	GCA_003637875.1	Chua et al., 2019, 10.1093/gastro/goy048
HP06059	HEL_BA4898AA_AS	Public	H. pylori	HEL_BA4898AA_AS	PRJNA374603		SAMN06329470	GCA_003637885.1	Chua et al., 2019, 10.1093/gastro/goy048
HP03218	HEL_BA4128AA_AS	Public	H. pylori	HEL_BA4128AA_AS	PRJNA374603		SAMN06329460	GCA_003637925.1	Chua et al., 2019, 10.1093/gastro/goy048
HP01330	HEL_BA4896AA_AS	Public	H. pylori	HEL_BA4896AA_AS	PRJNA374603		SAMN06329456	GCA_003637935.1	Chua et al., 2019, 10.1093/gastro/goy048
HP00192	HEL_BA4894AA_AS	Public	H. pylori	HEL_BA4894AA_AS	PRJNA374603		SAMN06329446	GCA_003637965.1	Chua et al., 2019, 10.1093/gastro/goy048
HP12036	HEL_BA4895AA_AS	Public	H. pylori	HEL_BA4895AA_AS	PRJNA374603		SAMN06329497	GCA_003637985.1	Chua et al., 2019, 10.1093/gastro/goy048
HP11059	HEL_BA4123AA_AS	Public	H. pylori	HEL_BA4123AA_AS	PRJNA374603		SAMN06329492	GCA_003637995.1	Chua et al., 2019, 10.1093/gastro/goy048
HP11055	HEL_BA4893AA_AS	Public	H. pylori	HEL_BA4893AA_AS	PRJNA374603		SAMN06329491	GCA_003638025.1	Chua et al., 2019, 10.1093/gastro/goy048
HP11049	HEL_BA4891AA_AS	Public	H. pylori	HEL_BA4891AA_AS	PRJNA374603		SAMN06329489	GCA_003638045.1	Chua et al., 2019, 10.1093/gastro/goy048
HP11043	HEL_BA4890AA_AS	Public	H. pylori	HEL_BA4890AA_AS	PRJNA374603		SAMN06329488	GCA_003638055.1	Chua et al., 2019, 10.1093/gastro/goy048
HP11042	HEL_BA4889AA_AS	Public	H. pylori	HEL_BA4889AA_AS	PRJNA374603		SAMN06329487	GCA_003638085.1	Chua et al., 2019, 10.1093/gastro/goy048
HP11032	HEL_BA4119AA_AS	Public	H. pylori	HEL_BA4119AA_AS	PRJNA374603		SAMN06329485	GCA_003638105.1	Chua et al., 2019, 10.1093/gastro/goy048
HP11020	HEL_BA4887AA_AS	Public	H. pylori	HEL_BA4887AA_AS	PRJNA374603		SAMN06329484	GCA_003638115.1	Chua et al., 2019, 10.1093/gastro/goy048
HP08061	HEL_BA4886AA_AS	Public	H. pylori	HEL_BA4886AA_AS	PRJNA374603		SAMN06329475	GCA_003638135.1	Chua et al., 2019, 10.1093/gastro/goy048
HP06058	HEL_BA4116AA_AS	Public	H. pylori	HEL_BA4116AA_AS	PRJNA374603		SAMN06329469	GCA_003638165.1	Chua et al., 2019, 10.1093/gastro/goy048
HP06045	HEL_BA4884AA_AS	Public	H. pylori	HEL_BA4884AA_AS	PRJNA374603		SAMN06329468	GCA_003638175.1	Chua et al., 2019, 10.1093/gastro/goy048
HP04087	HEL_BA4114AA_AS	Public	H. pylori	HEL_BA4114AA_AS	PRJNA374603		SAMN06329465	GCA_003638195.1	Chua et al., 2019, 10.1093/gastro/goy048
HP04057	HEL_BA4882AA_AS	Public	H. pylori	HEL_BA4882AA_AS	PRJNA374603		SAMN06329463	GCA_003638225.1	Chua et al., 2019, 10.1093/gastro/goy048
HP04042	HEL_BA4881AA_AS	Public	H. pylori	HEL_BA4881AA_AS	PRJNA374603		SAMN06329462	GCA_003638235.1	Chua et al., 2019, 10.1093/gastro/goy048
HP03054	HEL_BA4111AA_AS	Public	H. pylori	HEL_BA4111AA_AS	PRJNA374603		SAMN06329458	GCA_003638245.1	Chua et al., 2019, 10.1093/gastro/goy048
HP00248	HEL_BA4109AA_AS	Public	H. pylori	HEL_BA4109AA_AS	PRJNA374603		SAMN06329447	GCA_003638285.1	Chua et al., 2019, 10.1093/gastro/goy048
HP01102	HEL_BA4108AA_AS	Public	H. pylori	HEL_BA4108AA_AS	PRJNA374603		SAMN06329449	GCA_003638295.1	Chua et al., 2019, 10.1093/gastro/goy048
HP00260	HEL_BA4879AA_AS	Public	H. pylori	HEL_BA4879AA_AS	PRJNA374603		SAMN06329448	GCA_003638305.1	Chua et al., 2019, 10.1093/gastro/goy048
HP12020	HEL_BA4876AA_AS	Public	H. pylori	HEL_BA4876AA_AS	PRJNA374603		SAMN06329496	GCA_003638345.1	Chua et al., 2019, 10.1093/gastro/goy048
HP12019	HEL_BA4875AA_AS	Public	H. pylori	HEL_BA4875AA_AS	PRJNA374603		SAMN06329495	GCA_003638355.1	Chua et al., 2019, 10.1093/gastro/goy048
HP12014	HEL_BA4874AA_AS	Public	H. pylori	HEL_BA4874AA_AS	PRJNA374603		SAMN06329494	GCA_003638375.1	Chua et al., 2019, 10.1093/gastro/goy048
HP11054	HEL_BA4104AA_AS	Public	H. pylori	HEL_BA4104AA_AS	PRJNA374603		SAMN06329490	GCA_003638405.1	Chua et al., 2019, 10.1093/gastro/goy048
HP11013	HEL_BA4872AA_AS	Public	H. pylori	HEL_BA4872AA_AS	PRJNA374603		SAMN06329483	GCA_003638415.1	Chua et al., 2019, 10.1093/gastro/goy048
HP11004	HEL_BA4102AA_AS	Public	H. pylori	HEL_BA4102AA_AS	PRJNA374603		SAMN06329480	GCA_003638425.1	Chua et al., 2019, 10.1093/gastro/goy048
HP06038	HEL_BA4869AA_AS	Public	H. pylori	HEL_BA4869AA_AS	PRJNA374603		SAMN06329467	GCA_003638465.1	Chua et al., 2019, 10.1093/gastro/goy048
HP07019	HEL_BA4101AA_AS	Public	H. pylori	HEL_BA4101AA_AS	PRJNA374603		SAMN06329471	GCA_003638475.1	Chua et al., 2019, 10.1093/gastro/goy048
HP05044	HEL_BA4868AA_AS	Public	H. pylori	HEL_BA4868AA_AS	PRJNA374603		SAMN06329466	GCA_003638485.1	Chua et al., 2019, 10.1093/gastro/goy048
HP04041	HEL_BA4866AA_AS	Public	H. pylori	HEL_BA4866AA_AS	PRJNA374603		SAMN06329461	GCA_003638525.1	Chua et al., 2019, 10.1093/gastro/goy048
HP04086	HEL_BA4098AA_AS	Public	H. pylori	HEL_BA4098AA_AS	PRJNA374603		SAMN06329464	GCA_003638535.1	Chua et al., 2019, 10.1093/gastro/goy048
HP02140	HEL_BA4864AA_AS	Public	H. pylori	HEL_BA4864AA_AS	PRJNA374603		SAMN06329457	GCA_003638565.1	Chua et al., 2019, 10.1093/gastro/goy048
HP01306	HEL_BA4865AA_AS	Public	H. pylori	HEL_BA4865AA_AS	PRJNA374603		SAMN06329453	GCA_003638585.1	Chua et al., 2019, 10.1093/gastro/goy048
HP01234	HEL_BA4863AA_AS	Public	H. pylori	HEL_BA4863AA_AS	PRJNA374603		SAMN06329452	GCA_003638595.1	Chua et al., 2019, 10.1093/gastro/goy048
HP00152	HEL_BA4862AA_AS	Public	H. pylori	HEL_BA4862AA_AS	PRJNA374603		SAMN06329445	GCA_003638625.1	Chua et al., 2019, 10.1093/gastro/goy048
HP16052	HEL_BA4677AA_AS	Public	H. pylori	HEL_BA4677AA_AS	PRJNA374603	SRP100110	SAMN07540333	GCA_004323305.1	Chua et al., 2019, 10.1093/gastro/goy048
HP15001	HEL_BA3907AA_AS	Public	H. pylori	HEL_BA3907AA_AS	PRJNA374603	SRP100110	SAMN07540330	GCA_004323315.1	Chua et al., 2019, 10.1093/gastro/goy048
HP16062	HEL_BA3903AA_AS	Public	H. pylori	HEL_BA3903AA_AS	PRJNA374603	SRP100110	SAMN07540336	GCA_004323385.1	Chua et al., 2019, 10.1093/gastro/goy048
HP16051	HEL_BA4671AA_AS	Public	H. pylori	HEL_BA4671AA_AS	PRJNA374603	SRP100110	SAMN07540332	GCA_004323415.1	Chua et al., 2019, 10.1093/gastro/goy048
HP14016	HEL_BA4668AA_AS	Public	H. pylori	HEL_BA4668AA_AS	PRJNA374603	SRP100110	SAMN07540329	GCA_004323445.1	Chua et al., 2019, 10.1093/gastro/goy048
HP16042	HEL_BA4670AA_AS	Public	H. pylori	HEL_BA4670AA_AS	PRJNA374603	SRP100110	SAMN07540331	GCA_004323455.1	Chua et al., 2019, 10.1093/gastro/goy048
HP16056	HEL_BA4667AA_AS	Public	H. pylori	HEL_BA4667AA_AS	PRJNA374603	SRP100110	SAMN07540335	GCA_004323515.1	Chua et al., 2019, 10.1093/gastro/goy048
HP16055	HEL_BA4665AA_AS	Public	H. pylori	HEL_BA4665AA_AS	PRJNA374603	SRP100110	SAMN07540334	GCA_004323525.1	Chua et al., 2019, 10.1093/gastro/goy048
HP14012	HEL_BA3897AA_AS	Public	H. pylori	HEL_BA3897AA_AS	PRJNA374603	SRP100110	SAMN07540328	GCA_004323545.1	Chua et al., 2019, 10.1093/gastro/goy048
HPJ156	HPJ156	Public	H. pylori	HEL_BA4589AA_AS	PRJNA374603		SAMN06329619	GCA_008304175.1	Chua et al., 2019, 10.1093/gastro/goy048
HPJ148	HPJ148	Public	H. pylori	HEL_BA3818AA_AS	PRJNA374603		SAMN06329618	GCA_008304195.1	Chua et al., 2019, 10.1093/gastro/goy048
HPJ207	HEL_BA4588AA_AS	Public	H. pylori	HEL_BA4588AA_AS	PRJNA374603		SAMN06329621	GCA_008304225.1	Chua et al., 2019, 10.1093/gastro/goy048
HPJ071	HPJ071	Public	H. pylori	HEL_BA3817AA_AS	PRJNA374603		SAMN06329612	GCA_008304245.1	Chua et al., 2019, 10.1093/gastro/goy048
HPJ056	HEL_BA4585AA_AS	Public	H. pylori	HEL_BA4585AA_AS	PRJNA374603		SAMN06329610	GCA_008304265.1	Chua et al., 2019, 10.1093/gastro/goy048
HPJ055	HEL_BA4584AA_AS	Public	H. pylori	HEL_BA4584AA_AS	PRJNA374603		SAMN06329609	GCA_008304285.1	Chua et al., 2019, 10.1093/gastro/goy048
HPJ057	HEL_BA3814AA_AS	Public	H. pylori	HEL_BA3814AA_AS	PRJNA374603		SAMN06329611	GCA_008304295.1	Chua et al., 2019, 10.1093/gastro/goy048
HPJ117	HEL_BA3813AA_AS	Public	H. pylori	HEL_BA3813AA_AS	PRJNA374603		SAMN06329615	GCA_008304325.1	Chua et al., 2019, 10.1093/gastro/goy048
HPJ098	HEL_BA3812AA_AS	Public	H. pylori	HEL_BA3812AA_AS	PRJNA374603		SAMN06329613	GCA_008304335.1	Chua et al., 2019, 10.1093/gastro/goy048
HPJ022	HEL_BA4580AA_AS	Public	H. pylori	HEL_BA4580AA_AS	PRJNA374603		SAMN06329603	GCA_008304365.1	Chua et al., 2019, 10.1093/gastro/goy048
HPAS23	HPAS23	Public	H. pylori	HEL_BA4579AA_AS	PRJNA374603		SAMN06329600	GCA_008304385.1	Chua et al., 2019, 10.1093/gastro/goy048
HPJ003	HEL_BA4578AA_AS	Public	H. pylori	HEL_BA4578AA_AS	PRJNA374603		SAMN06329601	GCA_008304405.1	Chua et al., 2019, 10.1093/gastro/goy048
HP99511	HEL_BA4577AA_AS	Public	H. pylori	HEL_BA4577AA_AS	PRJNA374603		SAMN06329594	GCA_008304425.1	Chua et al., 2019, 10.1093/gastro/goy048
HP98285	HEL_BA3807AA_AS	Public	H. pylori	HEL_BA3807AA_AS	PRJNA374603		SAMN06329584	GCA_008304445.1	Chua et al., 2019, 10.1093/gastro/goy048
HP03127	HEL_BA4575AA_AS	Public	H. pylori	HEL_BA4575AA_AS	PRJNA374603		SAMN06329459	GCA_008304465.1	Chua et al., 2019, 10.1093/gastro/goy048
HP01324	HEL_BA4574AA_AS	Public	H. pylori	HEL_BA4574AA_AS	PRJNA374603		SAMN06329455	GCA_008304485.1	Chua et al., 2019, 10.1093/gastro/goy048
HP01316	HEL_BA4573AA_AS	Public	H. pylori	HEL_BA4573AA_AS	PRJNA374603		SAMN06329454	GCA_008304505.1	Chua et al., 2019, 10.1093/gastro/goy048
HP01193	HEL_BA4572AA_AS	Public	H. pylori	HEL_BA4572AA_AS	PRJNA374603		SAMN06329451	GCA_008304525.1	Chua et al., 2019, 10.1093/gastro/goy048
HP01140	HEL_BA4571AA_AS	Public	H. pylori	HEL_BA4571AA_AS	PRJNA374603		SAMN06329450	GCA_008304545.1	Chua et al., 2019, 10.1093/gastro/goy048
HP99440	HP99440	Public	H. pylori	HEL_BA3801AA_AS	PRJNA374603		SAMN06329593	GCA_008304565.1	Chua et al., 2019, 10.1093/gastro/goy048
HPJ023	HPJ023	Public	H. pylori	HEL_BA4569AA_AS	PRJNA374603		SAMN06329604	GCA_008304575.1	Chua et al., 2019, 10.1093/gastro/goy048
HPJ119	HEL_BA4568AA_AS	Public	H. pylori	HEL_BA4568AA_AS	PRJNA374603		SAMN06329617	GCA_008304625.1	Chua et al., 2019, 10.1093/gastro/goy048
H. pylori S1	HEL_AA2009AA_AS	Public	H. pylori	HEL_AA2009AA_AS	PRJNA378317	SRP101469	SAMN06504474	SRR5317865	No publication associated with BioProject
H. pylori S2	HEL_AA2008AA_AS	Public	H. pylori	HEL_AA2008AA_AS	PRJNA378317	SRP101469	SAMN06504475	SRR5317874	No publication associated with BioProject
H. pylori S3	HEL_AA2006AA_AS	Public	H. pylori	HEL_AA2006AA_AS	PRJNA378317	SRP101469	SAMN06504476	SRR5317877	No publication associated with BioProject
H. pylori S4	HEL_AA2005AA_AS	Public	H. pylori	HEL_AA2005AA_AS	PRJNA378317	SRP101469	SAMN06504477	SRR5317878	No publication associated with BioProject
H. pylori S6	HEL_AA2004AA_AS	Public	H. pylori	HEL_AA2004AA_AS	PRJNA378317	SRP101469	SAMN06504478	SRR5317905	No publication associated with BioProject
H. pylori S7	HEL_AA2003AA_AS	Public	H. pylori	HEL_AA2003AA_AS	PRJNA378317	SRP101469	SAMN06504479	SRR5317906	No publication associated with BioProject
H. pylori S9	HEL_AA2002AA_AS	Public	H. pylori	HEL_AA2002AA_AS	PRJNA378317	SRP101469	SAMN06504480	SRR5317907	No publication associated with BioProject
H. pylori S10	HEL_AA2001AA_AS	Public	H. pylori	HEL_AA2001AA_AS	PRJNA378317	SRP101469	SAMN06504481	SRR5317908	No publication associated with BioProject
H. pylori S11	HEL_AA2000AA_AS	Public	H. pylori	HEL_AA2000AA_AS	PRJNA378317	SRP101469	SAMN06504482	SRR5317909	No publication associated with BioProject
H. pylori S12	HEL_AA1999AA_AS	Public	H. pylori	HEL_AA1999AA_AS	PRJNA378317	SRP101469	SAMN06504483	SRR5317910	No publication associated with BioProject
HPJP26	HEL_AA4458AA_AS	Public	H. pylori	HEL_AA4458AA_AS	PRJNA384245		SAMN07661065	GCA_002356595.1	No publication associated with BioProject
G272	HEL_AA4459AA_AS	Public	H. pylori	HEL_AA4459AA_AS	PRJNA393647		SAMN07338981	GCA_002222575.1	No publication associated with BioProject
52	52	Public	H. pylori	HEL_AA0366AA_AS	PRJNA39507		SAMN02603357	GCA_000023805.1	No publication associated with BioProject
B23	B23	Public	H. pylori		PRJNA395900		SAMN08381202
HE-NC55-1	HEL_AA6726AA_AS	Public	H. pylori	HEL_AA6726AA_AS	PRJNA395900		SAMN08381300	GCA_003058585.1	Berthenet et al., 2018, 10.1186/s12915-018-0550-3
HE-NC9-1	HEL_AA6572AA_AS	Public	H. pylori	HEL_AA6572AA_AS	PRJNA395900		SAMN08381307	GCA_003058595.1	Berthenet et al., 2018, 10.1186/s12915-018-0550-3
HE-NC47-5	HEL_AA6500AA_AS	Public	H. pylori	HEL_AA6500AA_AS	PRJNA395900		SAMN08381299	GCA_003058625.1	Berthenet et al., 2018, 10.1186/s12915-018-0550-3
HE-NC55-2	HEL_AA6725AA_AS	Public	H. pylori	HEL_AA6725AA_AS	PRJNA395900		SAMN08381301	GCA_003058635.1	Berthenet et al., 2018, 10.1186/s12915-018-0550-3
HE-NC38-5	HEL_AA6830AA_AS	Public	H. pylori	HEL_AA6830AA_AS	PRJNA395900		SAMN08381297	GCA_003058655.1	Berthenet et al., 2018, 10.1186/s12915-018-0550-3
HE-C57	HEL_AA6591AA_AS	Public	H. pylori	HEL_AA6591AA_AS	PRJNA395900		SAMN08381262	GCA_003058705.1	Berthenet et al., 2018, 10.1186/s12915-018-0550-3
HE-NC36-3	HEL_AA6588AA_AS	Public	H. pylori	HEL_AA6588AA_AS	PRJNA395900		SAMN08381294	GCA_003058715.1	Berthenet et al., 2018, 10.1186/s12915-018-0550-3
HE-C66	HEL_AA6662AA_AS	Public	H. pylori	HEL_AA6662AA_AS	PRJNA395900		SAMN08381265	GCA_003058745.1	Berthenet et al., 2018, 10.1186/s12915-018-0550-3
HE-C52	HEL_AA6593AA_AS	Public	H. pylori	HEL_AA6593AA_AS	PRJNA395900		SAMN08381260	GCA_003058755.1	Berthenet et al., 2018, 10.1186/s12915-018-0550-3
456	HEL_AA6816AA_AS	Public	H. pylori	HEL_AA6816AA_AS	PRJNA395900		SAMN08381249	GCA_003058785.1	Berthenet et al., 2018, 10.1186/s12915-018-0550-3
448	HEL_AA6488AA_AS	Public	H. pylori	HEL_AA6488AA_AS	PRJNA395900		SAMN08381248	GCA_003058805.1	Berthenet et al., 2018, 10.1186/s12915-018-0550-3
448	448	Public	H. pylori		PRJNA395900		SAMN08381248	GCA_003058805.1	Berthenet et al., 2018, 10.1186/s12915-018-0550-3
HE-C50	HE_C50	Public	H. pylori	HEL_AA6592AA_AS	PRJNA395900		SAMN08381259	GCA_003058825.1	Berthenet et al., 2018, 10.1186/s12915-018-0550-3
30950	30950	Public	H. pylori	HEL_AA6879AA_AS	PRJNA395900		SAMN08381243	GCA_003058845.1	Berthenet et al., 2018, 10.1186/s12915-018-0550-3
31235	HEL_AA6672AA_AS	Public	H. pylori	HEL_AA6672AA_AS	PRJNA395900		SAMN08381244	GCA_003058865.1	Berthenet et al., 2018, 10.1186/s12915-018-0550-3
30908	HEL_AA6541AA_AS	Public	H. pylori	HEL_AA6541AA_AS	PRJNA395900		SAMN08381242	GCA_003058885.1	Berthenet et al., 2018, 10.1186/s12915-018-0550-3
GC69-HL	HEL_BA5117AA_AS	Public	H. pylori	HEL_BA5117AA_AS	PRJNA395900		SAMN08381240	GCA_003058905.1	Berthenet et al., 2018, 10.1186/s12915-018-0550-3
565-99	HEL_BA5115AA_AS	Public	H. pylori	HEL_BA5115AA_AS	PRJNA395900		SAMN08381238	GCA_003058925.1	Berthenet et al., 2018, 10.1186/s12915-018-0550-3
TN2GF4	HEL_BA5114AA_AS	Public	H. pylori	HEL_BA5114AA_AS	PRJNA395900		SAMN08381237	GCA_003058945.1	Berthenet et al., 2018, 10.1186/s12915-018-0550-3
HE-NC55-5	HEL_AA6724AA_AS	Public	H. pylori	HEL_AA6724AA_AS	PRJNA395900		SAMN08381302	GCA_003058965.1	Berthenet et al., 2018, 10.1186/s12915-018-0550-3
HE-NC60-1	HEL_AA6505AA_AS	Public	H. pylori	HEL_AA6505AA_AS	PRJNA395900		SAMN08381303	GCA_003058985.1	Berthenet et al., 2018, 10.1186/s12915-018-0550-3
HE-NC29-2	HEL_AA6552AA_AS	Public	H. pylori	HEL_AA6552AA_AS	PRJNA395900		SAMN08381288	GCA_003058995.1	Berthenet et al., 2018, 10.1186/s12915-018-0550-3
HE-NC27-4	HEL_AA6764AA_AS	Public	H. pylori	HEL_AA6764AA_AS	PRJNA395900		SAMN08381287	GCA_003059025.1	Berthenet et al., 2018, 10.1186/s12915-018-0550-3
HE-NC18-2	HEL_AA6686AA_AS	Public	H. pylori	HEL_AA6686AA_AS	PRJNA395900		SAMN08381277	GCA_003059045.1	Berthenet et al., 2018, 10.1186/s12915-018-0550-3
HE-NC23-2a	HEL_AA6508AA_AS	Public	H. pylori	HEL_AA6508AA_AS	PRJNA395900		SAMN08381284	GCA_003059065.1	Berthenet et al., 2018, 10.1186/s12915-018-0550-3
HE-C73	HE-C73	Public	H. pylori		PRJNA395900		SAMN08381266	GCA_003059085.1	Berthenet et al., 2018, 10.1186/s12915-018-0550-3
HE-C32	HEL_AA6824AA_AS	Public	H. pylori	HEL_AA6824AA_AS	PRJNA395900		SAMN08381254	GCA_003059105.1	Berthenet et al., 2018, 10.1186/s12915-018-0550-3
638	HEL_AA6868AA_AS	Public	H. pylori	HEL_AA6868AA_AS	PRJNA395900		SAMN08381252	GCA_003059125.1	Berthenet et al., 2018, 10.1186/s12915-018-0550-3
518	HEL_AA6768AA_AS	Public	H. pylori	HEL_AA6768AA_AS	PRJNA395900		SAMN08381251	GCA_003059145.1	Berthenet et al., 2018, 10.1186/s12915-018-0550-3
38185	HEL_AA6533AA_AS	Public	H. pylori	HEL_AA6533AA_AS	PRJNA395900		SAMN08381246	GCA_003059165.1	Berthenet et al., 2018, 10.1186/s12915-018-0550-3
38185	38185	Public	H. pylori		PRJNA395900		SAMN08381246	GCA_003059165.1	Berthenet et al., 2018, 10.1186/s12915-018-0550-3
462	HEL_AA6663AA_AS	Public	H. pylori	HEL_AA6663AA_AS	PRJNA395900		SAMN08381250	GCA_003059185.1	Berthenet et al., 2018, 10.1186/s12915-018-0550-3
36166	HEL_AA6727AA_AS	Public	H. pylori	HEL_AA6727AA_AS	PRJNA395900		SAMN08381245	GCA_003059195.1	Berthenet et al., 2018, 10.1186/s12915-018-0550-3
3824	HEL_BA5101AA_AS	Public	H. pylori	HEL_BA5101AA_AS	PRJNA395900		SAMN08381236	GCA_003059225.1	Berthenet et al., 2018, 10.1186/s12915-018-0550-3
3699	HEL_BA4333AA_AS	Public	H. pylori	HEL_BA4333AA_AS	PRJNA395900		SAMN08381239	GCA_003059245.1	Berthenet et al., 2018, 10.1186/s12915-018-0550-3
GC52-HL	HEL_BA5098AA_AS	Public	H. pylori	HEL_BA5098AA_AS	PRJNA395900		SAMN08381232	GCA_003059265.1	Berthenet et al., 2018, 10.1186/s12915-018-0550-3
GC30-HL	HEL_BA5099AA_AS	Public	H. pylori	HEL_BA5099AA_AS	PRJNA395900		SAMN08381231	GCA_003059285.1	Berthenet et al., 2018, 10.1186/s12915-018-0550-3
3755	HEL_BA5097AA_AS	Public	H. pylori	HEL_BA5097AA_AS	PRJNA395900		SAMN08381233	GCA_003059305.1	Berthenet et al., 2018, 10.1186/s12915-018-0550-3
GC65_HL	GC65_HL	Public	H. pylori	HEL_BA4327AA_AS	PRJNA395900		SAMN08381224	GCA_003059325.1	Berthenet et al., 2018, 10.1186/s12915-018-0550-3
GC67-HL	HEL_BA5095AA_AS	Public	H. pylori	HEL_BA5095AA_AS	PRJNA395900		SAMN08381225	GCA_003059335.1	Berthenet et al., 2018, 10.1186/s12915-018-0550-3
GC26-HL	HEL_BA5094AA_AS	Public	H. pylori	HEL_BA5094AA_AS	PRJNA395900		SAMN08381218	GCA_003059365.1	Berthenet et al., 2018, 10.1186/s12915-018-0550-3
GC54-HL	HEL_BA5093AA_AS	Public	H. pylori	HEL_BA5093AA_AS	PRJNA395900		SAMN08381223	GCA_003059385.1	Berthenet et al., 2018, 10.1186/s12915-018-0550-3
GC11-HL	HEL_AA4928AA_AS	Public	H. pylori	HEL_AA4928AA_AS	PRJNA395900		SAMN08381216	GCA_003059405.1	Berthenet et al., 2018, 10.1186/s12915-018-0550-3
B47	B47	Public	H. pylori	HEL_BA5092AA_AS	PRJNA395900		SAMN08381215	GCA_003059425.1	Berthenet et al., 2018, 10.1186/s12915-018-0550-3
B44	HEL_BA5091AA_AS	Public	H. pylori	HEL_BA5091AA_AS	PRJNA395900		SAMN08381214	GCA_003059445.1	Berthenet et al., 2018, 10.1186/s12915-018-0550-3
GC23-HL	HEL_BA4321AA_AS	Public	H. pylori	HEL_BA4321AA_AS	PRJNA395900		SAMN08381217	GCA_003059455.1	Berthenet et al., 2018, 10.1186/s12915-018-0550-3
B37	HEL_AA4924AA_AS	Public	H. pylori	HEL_AA4924AA_AS	PRJNA395900		SAMN08381210	GCA_003059485.1	Berthenet et al., 2018, 10.1186/s12915-018-0550-3
B41	B41	Public	H. pylori		PRJNA395900		SAMN08381212	GCA_003059505.1	Berthenet et al., 2018, 10.1186/s12915-018-0550-3
[truncated: 4,178 more rows]
