# Supplementary material for: An ancient ecospecies of Helicobacter pylori
Source: Nature. 2024 Oct 16;635(8037):178–85. doi: 10.1038/s41586-024-07991-z (PMC11541087; doi:10.1038/s41586-024-07991-z)
Supplement: Supplementary file 4 — Metadata of the genomes used in the study. [file 41586_2024_7991_MOESM4_ESM.xlsx]

## Sheet: TS2
Supplementary Table 2
Metadata of the genomes used in the study.
Strain name	Id used in this study	Species	Continent	Country	Latitude	Longitude	Hp population	Availability	Inclusion notes	Ecotype	Analysis in which strains were included	26695_coverage (%)	Low Qual	Contaminated
Sheeba	HEL_AA0408AA_AS	H. acinonychis	Unknown	Unknown	NA	NA	hpAfrica2	Public	Included in final dataset	Hardy	;tree_HardyUbi_whole;tree_HardyUbi_subset;haplotypesDiffSites;nbHardyAlleles;pangenome;CagA_VacA_UreAB_presenceAbsence;tree_whole;PCA;dNdS;hardyBlocks;dotplots;tree_Hcetorum_BLAST;tree_UreA;tree_UreA	75.952	0	0
Todzha11	HEL_BA9262AA_AS	H. acinonychis	Europe	Russia	NA	NA	hpAfrica2	First reported in this study	Included in final dataset	Hardy	;tree_HardyUbi_whole;haplotypesDiffSites;nbHardyAlleles;pangenome;CagA_VacA_UreAB_presenceAbsence;tree_whole;PCA;dNdS;hardyBlocks;tree_Hcetorum_BLAST;tree_UreA;tree_UreA	77.072	0	0
Aklavik86	Aklavik86	H. pylori	America	Canada	68.22	-135.01	hspIndigenousNAmerica	Public	Included in final dataset	Hardy	;GWAS;tree_HardyUbi_whole;haplotypesDiffSites;map_HardyOutliers;pangenome;tree_whole;PCA;fineSTRUCTURE;dNdS;hardyBlocks;dotplots;tree_Hcetorum_BLAST;tree_UreA;tree_UreA	80.16	0	0
CAN_019	CAN_019	H. pylori	America	Canada	56	-101	hspIndigenousNAmerica	Public	Included in final dataset	Hardy	;GWAS;tree_HardyUbi_whole;tree_HardyUbi_subset;haplotypesDiffSites;map_HardyOutliers;pangenome;tree_whole;PCA;fineSTRUCTURE;dNdS;hardyBlocks;tree_Hcetorum_BLAST;tree_UreA;tree_UreA	80.117	0	0
CAN_290	CAN_290	H. pylori	America	Canada	56	-101	hspIndigenousNAmerica	Public	Included in final dataset	Hardy	;GWAS;tree_HardyUbi_whole;haplotypesDiffSites;map_HardyOutliers;pangenome;tree_whole;PCA;fineSTRUCTURE;dNdS;hardyBlocks;tree_Hcetorum_BLAST;tree_UreA;tree_UreA	80.157	0	0
CAN-247	HEL_CA2371AA_AS	H. pylori	America	Canada	68.2199	-135.008	hspIndigenousNAmerica	Public	Included in final dataset	Hardy	;GWAS;tree_HardyUbi_whole;tree_HardyUbi_subset;haplotypesDiffSites;nbHardyAlleles;map_HardyOutliers;pangenome;tree_whole;PCA;fineSTRUCTURE;dNdS;hardyBlocks;tree_Hcetorum_BLAST;tree_UreA;tree_UreA	80.149	0	0
Ca-97-30	HEL_AA6482AA_AS	H. pylori	America	Canada	70	-90	hspIndigenousNAmerica	Public	Included in final dataset	Hardy	;GWAS;tree_HardyUbi_whole;haplotypesDiffSites;map_HardyOutliers;pangenome;tree_whole;PCA;fineSTRUCTURE;dNdS;hardyBlocks;tree_Hcetorum_BLAST;tree_UreA;tree_UreA	80.581	0	0
inma11	HEL_AA5967AA_AS	H. pylori	America	Canada	60	-116	hspIndigenousNAmerica	Public	Included in final dataset	Hardy	;GWAS;tree_HardyUbi_whole;haplotypesDiffSites;nbHardyAlleles;map_HardyOutliers;pangenome;tree_whole;PCA;fineSTRUCTURE;dNdS;hardyBlocks;tree_Hcetorum_BLAST;tree_UreA;tree_UreA	80.485	0	0
Ca_97_34	Ca_97_34	H. pylori	America	Canada	56	-101	hspIndigenousNAmerica	Public	Included in final dataset	Hardy	;GWAS;tree_HardyUbi_whole;haplotypesDiffSites;map_HardyOutliers;pangenome;tree_whole;PCA;fineSTRUCTURE;dNdS;hardyBlocks;tree_Hcetorum_BLAST;tree_UreA;tree_UreA	80.556	0	0
inma14	HEL_AA6016AA_AS	H. pylori	America	Canada	60	-116	hspIndigenousNAmerica	Public	Included in final dataset	Hardy	;GWAS;tree_HardyUbi_whole;haplotypesDiffSites;nbHardyAlleles;map_HardyOutliers;pangenome;tree_whole;PCA;fineSTRUCTURE;dNdS;hardyBlocks;tree_Hcetorum_BLAST;tree_UreA;tree_UreA	80.514	0	0
inma15	HEL_AA7297AA_AS	H. pylori	America	Canada	60	-116	hspIndigenousNAmerica	Public	Included in final dataset	Hardy	;GWAS;tree_HardyUbi_whole;haplotypesDiffSites;nbHardyAlleles;map_HardyOutliers;pangenome;tree_whole;PCA;fineSTRUCTURE;dNdS;hardyBlocks;tree_Hcetorum_BLAST;tree_UreA;tree_UreA	80.348	0	0
CAN_095	CAN_095	H. pylori	America	Canada	56	-101	hspIndigenousNAmerica	Public	Included in final dataset	Hardy	;GWAS;tree_HardyUbi_whole;tree_HardyUbi_subset;haplotypesDiffSites;map_HardyOutliers;pangenome;tree_whole;PCA;fineSTRUCTURE;dNdS;hardyBlocks;tree_Hcetorum_BLAST;tree_UreA;tree_UreA	80.776	0	0
CAN_172	CAN_172	H. pylori	America	Canada	56	-101	hspIndigenousNAmerica	Public	Included in final dataset	Hardy	;GWAS;tree_HardyUbi_whole;haplotypesDiffSites;map_HardyOutliers;pangenome;tree_whole;PCA;fineSTRUCTURE;dNdS;hardyBlocks;tree_Hcetorum_BLAST;tree_UreA;tree_UreA	80.754	0	0
CAN_136	CAN_136	H. pylori	America	Canada	56	-101	hspIndigenousNAmerica	Public	Included in final dataset	Hardy	;GWAS;tree_HardyUbi_whole;haplotypesDiffSites;map_HardyOutliers;pangenome;tree_whole;PCA;fineSTRUCTURE;dNdS;hardyBlocks;tree_Hcetorum_BLAST;tree_UreA;tree_UreA	80.798	0	0
CAN_243	CAN_243	H. pylori	America	Canada	56	-101	hspIndigenousNAmerica	Public	Included in final dataset	Hardy	;GWAS;tree_HardyUbi_whole;tree_HardyUbi_subset;haplotypesDiffSites;map_HardyOutliers;pangenome;tree_whole;PCA;fineSTRUCTURE;dNdS;hardyBlocks;tree_Hcetorum_BLAST;tree_UreA;tree_UreA	79.85	0	0
CAN_258	CAN_258	H. pylori	America	Canada	56	-101	hspIndigenousNAmerica	Public	Included in final dataset	Hardy	;GWAS;tree_HardyUbi_whole;haplotypesDiffSites;map_HardyOutliers;pangenome;tree_whole;PCA;fineSTRUCTURE;dNdS;hardyBlocks;tree_Hcetorum_BLAST;tree_UreA;tree_UreA	80.769	0	0
CAN-005	HEL_CA2453AA_AS	H. pylori	America	Canada	68.2199	-135.008	hspIndigenousNAmerica	Public	Included in final dataset	Hardy	;GWAS;tree_HardyUbi_whole;haplotypesDiffSites;nbHardyAlleles;map_HardyOutliers;pangenome;tree_whole;PCA;fineSTRUCTURE;dNdS;hardyBlocks;tree_Hcetorum_BLAST;tree_UreA;tree_UreA	80.79	0	0
ALA11	HEL_AA5916AA_AS	H. pylori	America	USA	61.13	-149.54	hspIndigenousNAmerica	Public	Included in final dataset	Hardy	;GWAS;tree_HardyUbi_whole;haplotypesDiffSites;nbHardyAlleles;map_HardyOutliers;pangenome;tree_whole;PCA;fineSTRUCTURE;dNdS;hardyBlocks;tree_Hcetorum_BLAST;tree_UreA;tree_UreA	81.548	0	0
ALA10	HEL_AA6037AA_AS	H. pylori	America	USA	61.13	-149.54	hspIndigenousNAmerica	Public	Included in final dataset	Hardy	;GWAS;tree_HardyUbi_whole;haplotypesDiffSites;nbHardyAlleles;map_HardyOutliers;pangenome;tree_whole;PCA;fineSTRUCTURE;dNdS;hardyBlocks;tree_Hcetorum_BLAST;tree_UreA;tree_UreA	80.851	0	0
HpGP-CAN-010	HpGP-CAN-010	H. pylori	America	Canada	56	-101	hspIndigenousNAmerica	Public	Included in final dataset	Hardy	;GWAS;tree_HardyUbi_whole;haplotypesDiffSites;nbHardyAlleles;map_HardyOutliers;pangenome;CagA_VacA_UreAB_presenceAbsence;tree_whole;PCA;fineSTRUCTURE;dNdS;hardyBlocks;tree_Hcetorum_BLAST;tree_VacA;tree_UreA;tree_UreA	80.101	0	0
HpGP-CAN-011	HpGP-CAN-011	H. pylori	America	Canada	56	-101	hspIndigenousNAmerica	Public	Included in final dataset	Hardy	;GWAS;tree_HardyUbi_whole;haplotypesDiffSites;nbHardyAlleles;map_HardyOutliers;pangenome;CagA_VacA_UreAB_presenceAbsence;tree_whole;PCA;fineSTRUCTURE;dNdS;hardyBlocks;tree_Hcetorum_BLAST;tree_VacA;tree_UreA;tree_UreA	80.644	0	0
HpGP-CAN-006	HpGP-CAN-006	H. pylori	America	Canada	56	-101	hspIndigenousNAmerica	Public	Included in final dataset	Hardy	;GWAS;tree_HardyUbi_whole;haplotypesDiffSites;nbHardyAlleles;map_HardyOutliers;pangenome;CagA_VacA_UreAB_presenceAbsence;tree_whole;PCA;fineSTRUCTURE;dNdS;hardyBlocks;tree_Hcetorum_BLAST;tree_VacA;tree_UreA;tree_UreA	80.664	0	0
HpGP-CAN-007	HpGP-CAN-007	H. pylori	America	Canada	56	-101	hspIndigenousNAmerica	Public	Included in final dataset	Hardy	;GWAS;tree_HardyUbi_whole;haplotypesDiffSites;nbHardyAlleles;map_HardyOutliers;pangenome;CagA_VacA_UreAB_presenceAbsence;tree_whole;PCA;fineSTRUCTURE;dNdS;hardyBlocks;tree_Hcetorum_BLAST;tree_VacA;tree_UreA;tree_UreA	81.006	0	0
HpGP-CAN-015	HpGP-CAN-015	H. pylori	America	Canada	56	-101	hspIndigenousNAmerica	Public	Included in final dataset	Hardy	;GWAS;tree_HardyUbi_whole;haplotypesDiffSites;nbHardyAlleles;map_HardyOutliers;pangenome;CagA_VacA_UreAB_presenceAbsence;tree_whole;PCA;fineSTRUCTURE;dNdS;hardyBlocks;tree_Hcetorum_BLAST;tree_VacA;tree_UreA;tree_UreA	80.1	0	0
HpGP-CAN-016	HpGP-CAN-016	H. pylori	America	Canada	56	-101	hspIndigenousNAmerica	Public	Included in final dataset	Hardy	;GWAS;tree_HardyUbi_whole;haplotypesDiffSites;nbHardyAlleles;map_HardyOutliers;pangenome;CagA_VacA_UreAB_presenceAbsence;tree_whole;PCA;fineSTRUCTURE;dNdS;hardyBlocks;tree_Hcetorum_BLAST;tree_VacA;tree_UreA;tree_UreA	80.338	0	0
HpGP-CAN-018	HpGP-CAN-018	H. pylori	America	Canada	56	-101	hspIndigenousNAmerica	Public	Included in final dataset	Hardy	;GWAS;tree_HardyUbi_whole;haplotypesDiffSites;nbHardyAlleles;map_HardyOutliers;pangenome;CagA_VacA_UreAB_presenceAbsence;tree_whole;PCA;fineSTRUCTURE;dNdS;hardyBlocks;tree_Hcetorum_BLAST;tree_VacA;tree_UreA;tree_UreA	79.954	0	0
HpGP-CAN-019	HpGP-CAN-019	H. pylori	America	Canada	56	-101	hspIndigenousNAmerica	Public	Included in final dataset	Hardy	;GWAS;tree_HardyUbi_whole;haplotypesDiffSites;nbHardyAlleles;map_HardyOutliers;pangenome;CagA_VacA_UreAB_presenceAbsence;tree_whole;PCA;fineSTRUCTURE;dNdS;hardyBlocks;dotplots;tree_Hcetorum_BLAST;tree_VacA;tree_UreA;tree_UreA	80.717	0	0
HpGP-CHI-105	HpGP-CHI-105	H. pylori	America	Chile	-33.724	-71.015	hspIndigenousSAmerica	Public	Included in final dataset	Hardy	;tree_HardyUbi_whole;tree_HardyUbi_subset;haplotypesDiffSites;nbHardyAlleles;map_HardyOutliers;pangenome;CagA_VacA_UreAB_presenceAbsence;tree_whole;PCA;fineSTRUCTURE;dNdS;hardyBlocks;tree_Hcetorum_BLAST;tree_VacA;tree_UreA;tree_UreA	80.751	0	0
HpGP-CHI-116	HpGP-CHI-116	H. pylori	America	Chile	-33.724	-71.015	hspIndigenousSAmerica	Public	Included in final dataset	Hardy	;tree_HardyUbi_whole;tree_HardyUbi_subset;haplotypesDiffSites;nbHardyAlleles;map_HardyOutliers;pangenome;CagA_VacA_UreAB_presenceAbsence;tree_whole;PCA;fineSTRUCTURE;dNdS;hardyBlocks;dotplots;tree_Hcetorum_BLAST;tree_VacA;tree_UreA;tree_UreA	79.52	0	0
Khanty23	HEL_AA7311AA_AS	H. pylori	Europe	Russia	64.49	63.59	hspSiberia	Public	Included in final dataset	Hardy	;GWAS;tree_HardyUbi_whole;tree_HardyUbi_subset;haplotypesDiffSites;nbHardyAlleles;map_HardyOutliers;pangenome;tree_whole;PCA;fineSTRUCTURE;dNdS;hardyBlocks;tree_Hcetorum_BLAST;tree_UreA;tree_UreA	81.468	0	0
Chukchi03	HEL_AA7337AA_AS	H. pylori	Europe	Russia	68.03	166.26	hspIndigenousNAmerica	Public	Included in final dataset	Hardy	;GWAS;tree_HardyUbi_whole;haplotypesDiffSites;nbHardyAlleles;map_HardyOutliers;pangenome;tree_whole;PCA;fineSTRUCTURE;dNdS;hardyBlocks;tree_Hcetorum_BLAST;tree_UreA;tree_UreA	80.43	0	0
Khanty47	Khanty47	H. pylori	Europe	Russia	64.49	63.59	hspSiberia	Public	Included in final dataset	Hardy	;GWAS;tree_HardyUbi_whole;tree_HardyUbi_subset;haplotypesDiffSites;map_HardyOutliers;pangenome;tree_whole;PCA;fineSTRUCTURE;dNdS;hardyBlocks;tree_Hcetorum_BLAST;tree_UreA;tree_UreA	81.577	0	0
Koryak28	Koryak28	H. pylori	Europe	Russia	59.05	159.56	hspIndigenousNAmerica	Public	Included in final dataset	Hardy	;GWAS;tree_HardyUbi_whole;haplotypesDiffSites;map_HardyOutliers;pangenome;tree_whole;PCA;fineSTRUCTURE;dNdS;hardyBlocks;tree_Hcetorum_BLAST;tree_UreA;tree_UreA	81.836	0	0
Koryak37	Koryak37	H. pylori	Europe	Russia	59.05	159.56	hspIndigenousNAmerica	Public	Included in final dataset	Hardy	;GWAS;tree_HardyUbi_whole;tree_HardyUbi_subset;haplotypesDiffSites;map_HardyOutliers;pangenome;tree_whole;PCA;fineSTRUCTURE;dNdS;hardyBlocks;tree_Hcetorum_BLAST;tree_UreA;tree_UreA	82.311	0	0
inma10	HEL_BA9172AA_AS	H. pylori	America	Canada	60	-116	hspIndigenousNAmerica	First reported in this study	Included in final dataset	Hardy	;GWAS;tree_HardyUbi_whole;tree_HardyUbi_subset;haplotypesDiffSites;nbHardyAlleles;map_HardyOutliers;pangenome;tree_whole;PCA;fineSTRUCTURE;dNdS;hardyBlocks;tree_Hcetorum_BLAST;tree_UreA;tree_UreA	80.57	0	0
Sakhalin46	HEL_BA8817AA_AS	H. pylori	Europe	Russia	52.2	143.03	hspIndigenousNAmerica	First reported in this study	Included in final dataset	Hardy	;GWAS;tree_HardyUbi_whole;haplotypesDiffSites;nbHardyAlleles;map_HardyOutliers;pangenome;tree_whole;PCA;fineSTRUCTURE;dNdS;hardyBlocks;tree_Hcetorum_BLAST;tree_UreA;tree_UreA	81.246	0	0
Keto26	HEL_BA8849AA_AS	H. pylori	Europe	Russia	61.36	91.11	hspSiberia	First reported in this study	Included in final dataset	Hardy	;GWAS;tree_HardyUbi_whole;tree_HardyUbi_subset;haplotypesDiffSites;nbHardyAlleles;map_HardyOutliers;pangenome;tree_whole;PCA;fineSTRUCTURE;dNdS;hardyBlocks;tree_Hcetorum_BLAST;tree_UreA;tree_UreA	80.988	0	0
Koryak13	HEL_BA9060AA_AS	H. pylori	Europe	Russia	59.05	159.56	hspIndigenousNAmerica	First reported in this study	Included in final dataset	Hardy	;GWAS;tree_HardyUbi_whole;haplotypesDiffSites;nbHardyAlleles;map_HardyOutliers;pangenome;tree_whole;PCA;fineSTRUCTURE;dNdS;hardyBlocks;tree_Hcetorum_BLAST;tree_UreA;tree_UreA	81.815	0	0
Keto11	HEL_BA9070AA_AS	H. pylori	Europe	Russia	61.36	91.11	hspSiberia	First reported in this study	Included in final dataset	Hardy	;GWAS;tree_HardyUbi_whole;tree_HardyUbi_subset;haplotypesDiffSites;nbHardyAlleles;map_HardyOutliers;pangenome;tree_whole;PCA;fineSTRUCTURE;dNdS;hardyBlocks;tree_Hcetorum_BLAST;tree_UreA;tree_UreA	81.313	0	0
Even19	HEL_BA9127AA_AS	H. pylori	Europe	Russia	56.06	158.52	hspIndigenousNAmerica	First reported in this study	Included in final dataset	Hardy	;GWAS;tree_HardyUbi_whole;haplotypesDiffSites;nbHardyAlleles;map_HardyOutliers;pangenome;CagA_VacA_UreAB_presenceAbsence;tree_whole;PCA;fineSTRUCTURE;dNdS;hardyBlocks;tree_Hcetorum_BLAST;tree_UreA;tree_UreA	83.631	0	0
Koryak45	HEL_BA9243AA_AS	H. pylori	Europe	Russia	59.05	159.56	hspIndigenousNAmerica	First reported in this study	Included in final dataset	Hardy	;GWAS;tree_HardyUbi_whole;haplotypesDiffSites;nbHardyAlleles;map_HardyOutliers;pangenome;CagA_VacA_UreAB_presenceAbsence;tree_whole;PCA;fineSTRUCTURE;dNdS;hardyBlocks;tree_Hcetorum_BLAST;tree_UreA;tree_UreA	83.24	0	0
Koryak01	HEL_BA9258AA_AS	H. pylori	Europe	Russia	59.05	159.56	hspIndigenousNAmerica	First reported in this study	Included in final dataset	Hardy	;GWAS;tree_HardyUbi_whole;haplotypesDiffSites;nbHardyAlleles;map_HardyOutliers;pangenome;tree_whole;PCA;fineSTRUCTURE;dNdS;hardyBlocks;tree_Hcetorum_BLAST;tree_UreA;tree_UreA	81.095	0	0
Even38	HEL_BA9287AA_AS	H. pylori	Europe	Russia	56.06	158.52	hspIndigenousNAmerica	First reported in this study	Included in final dataset	Hardy	;GWAS;tree_HardyUbi_whole;haplotypesDiffSites;nbHardyAlleles;map_HardyOutliers;pangenome;tree_whole;PCA;fineSTRUCTURE;dNdS;hardyBlocks;tree_Hcetorum_BLAST;tree_UreA;tree_UreA	81.962	0	0
Even37	HEL_BA9526AA_AS	H. pylori	Europe	Russia	56.06	158.52	hspIndigenousNAmerica	First reported in this study	Included in final dataset	Hardy	;GWAS;tree_HardyUbi_whole;haplotypesDiffSites;nbHardyAlleles;map_HardyOutliers;pangenome;tree_whole;PCA;fineSTRUCTURE;dNdS;hardyBlocks;tree_Hcetorum_BLAST;tree_UreA;tree_UreA	81.055	0	0
Keto53	HEL_BA9584AA_AS	H. pylori	Europe	Russia	61.36	91.11	hspSiberia	First reported in this study	Included in final dataset	Hardy	;GWAS;tree_HardyUbi_whole;tree_HardyUbi_subset;haplotypesDiffSites;nbHardyAlleles;map_HardyOutliers;pangenome;tree_whole;PCA;fineSTRUCTURE;dNdS;hardyBlocks;tree_Hcetorum_BLAST;tree_UreA;tree_UreA	81.001	0	0
Koryak32	HEL_BA9629AA_AS	H. pylori	Europe	Russia	59.05	159.56	hspIndigenousNAmerica	First reported in this study	Included in final dataset	Hardy	;GWAS;tree_HardyUbi_whole;haplotypesDiffSites;nbHardyAlleles;map_HardyOutliers;pangenome;CagA_VacA_UreAB_presenceAbsence;tree_whole;PCA;fineSTRUCTURE;dNdS;hardyBlocks;tree_Hcetorum_BLAST;tree_UreA;tree_UreA	83.336	0	0
Todzha108	HEL_BA9722AA_AS	H. pylori	Europe	Russia	52.25	96.36	hspSiberia	First reported in this study	Included in final dataset	Hardy	;GWAS;tree_HardyUbi_whole;tree_HardyUbi_subset;haplotypesDiffSites;nbHardyAlleles;map_HardyOutliers;pangenome;tree_whole;PCA;fineSTRUCTURE;dNdS;hardyBlocks;tree_Hcetorum_BLAST;tree_UreA;tree_UreA	81.105	0	0
Even04	HEL_BA9726AA_AS	H. pylori	Europe	Russia	56.06	158.52	hspIndigenousNAmerica	First reported in this study	Included in final dataset	Hardy	;GWAS;tree_HardyUbi_whole;tree_HardyUbi_subset;haplotypesDiffSites;nbHardyAlleles;map_HardyOutliers;pangenome;tree_whole;PCA;fineSTRUCTURE;dNdS;hardyBlocks;tree_Hcetorum_BLAST;tree_UreA;tree_UreA	81.598	0	0
Evenky79	HEL_BA9746AA_AS	H. pylori	Europe	Russia	64.16	100.12	hspSiberia	First reported in this study	Included in final dataset	Hardy	;GWAS;tree_HardyUbi_whole;tree_HardyUbi_subset;haplotypesDiffSites;nbHardyAlleles;map_HardyOutliers;pangenome;tree_whole;PCA;fineSTRUCTURE;dNdS;hardyBlocks;tree_Hcetorum_BLAST;tree_UreA;tree_UreA	81.158	0	0
Koryak38	Koryak38	H. pylori	Europe	Russia	59.05	159.56	hspIndigenousNAmerica	First reported in this study	Included in final dataset	Hardy	;GWAS;tree_HardyUbi_whole;haplotypesDiffSites;nbHardyAlleles;map_HardyOutliers;pangenome;tree_whole;PCA;fineSTRUCTURE;dNdS;hardyBlocks;tree_Hcetorum_BLAST;tree_UreA;tree_UreA	82.371	0	0
monkey-b	HEL_BA9303AA_AS	H. pylori	Unknown	Unknown	NA	NA	hpSahul	First reported in this study	Included in final dataset	Hardy	;tree_HardyUbi_whole;tree_HardyUbi_subset;haplotypesDiffSites;nbHardyAlleles;pangenome;CagA_VacA_UreAB_presenceAbsence;tree_whole;PCA;ancestryProfiles_sahul;dNdS;hardyBlocks;tree_Hcetorum_BLAST;tree_UreA;tree_UreA	74.642	0	0
monkey-e	HEL_BA9707AA_AS	H. pylori	Unknown	Unknown	NA	NA	hpSahul	First reported in this study	Included in final dataset	Hardy	;tree_HardyUbi_whole;haplotypesDiffSites;nbHardyAlleles;pangenome;CagA_VacA_UreAB_presenceAbsence;tree_whole;PCA;ancestryProfiles_sahul;dNdS;hardyBlocks;tree_Hcetorum_BLAST;tree_UreA;tree_UreA	74.099	0	0
CAM-105A1	CAM-105A1	H. pylori	Africa	Cameroon	NA	NA	hpNEAfrica	Public	Included in final dataset	Ubiquitous	;tree_HardyUbi_whole;nbHardyAlleles;tree_whole;PCA;dNdS;hardyBlocks	90.623	0	0
CAM-107A1	CAM-107A1	H. pylori	Africa	Cameroon	NA	NA	hpNEAfrica	Public	Included in final dataset	Ubiquitous	;tree_HardyUbi_whole;haplotypesDiffSites;nbHardyAlleles;pangenome;tree_whole;PCA;dNdS;hardyBlocks;tree_Hcetorum_BLAST;tree_UreA;tree_UreA	89.954	0	0
CAM-108A1	CAM-108A1	H. pylori	Africa	Cameroon	NA	NA	hpNEAfrica	Public	Included in final dataset	Ubiquitous	;tree_HardyUbi_whole;nbHardyAlleles;tree_whole;PCA;dNdS;hardyBlocks	89.302	0	0
CAM-109A1	CAM-109A1	H. pylori	Africa	Cameroon	NA	NA	hpNEAfrica	Public	Included in final dataset	Ubiquitous	;tree_HardyUbi_whole;haplotypesDiffSites;nbHardyAlleles;pangenome;tree_whole;PCA;dNdS;hardyBlocks;tree_Hcetorum_BLAST;tree_UreA;tree_UreA	89.051	0	0
CAM-117A1	CAM-117A1	H. pylori	Africa	Cameroon	NA	NA	hpNEAfrica	Public	Included in final dataset	Ubiquitous	;tree_HardyUbi_whole;haplotypesDiffSites;nbHardyAlleles;pangenome;tree_whole;PCA;dNdS;hardyBlocks;tree_Hcetorum_BLAST;tree_UreA;tree_UreA	89.574	0	0
CAM-121A1	CAM-121A1	H. pylori	Africa	Cameroon	NA	NA	hpNEAfrica	Public	Included in final dataset	Ubiquitous	;tree_HardyUbi_whole;haplotypesDiffSites;nbHardyAlleles;pangenome;tree_whole;PCA;dNdS;hardyBlocks;tree_Hcetorum_BLAST;tree_UreA;tree_UreA	89.25	0	0
CAM-126C1	CAM-126C1	H. pylori	Africa	Cameroon	NA	NA	hpNEAfrica	Public	Included in final dataset	Ubiquitous	;tree_HardyUbi_whole;haplotypesDiffSites;nbHardyAlleles;pangenome;tree_whole;PCA;dNdS;hardyBlocks;tree_Hcetorum_BLAST;tree_UreA;tree_UreA	89.04	0	0
CAM-132C1	CAM-132C1	H. pylori	Africa	Cameroon	NA	NA	hpNEAfrica	Public	Included in final dataset	Ubiquitous	;tree_HardyUbi_whole;nbHardyAlleles;tree_whole;PCA;dNdS;hardyBlocks	86.466	0	0
CAM-133C1	CAM-133C1	H. pylori	Africa	Cameroon	NA	NA	hpNEAfrica	Public	Included in final dataset	Ubiquitous	;tree_HardyUbi_whole;nbHardyAlleles;tree_whole;PCA;dNdS;hardyBlocks	89.746	0	0
CAM-135C1	CAM-135C1	H. pylori	Africa	Cameroon	NA	NA	hpNEAfrica	Public	Included in final dataset	Ubiquitous	;tree_HardyUbi_whole;haplotypesDiffSites;nbHardyAlleles;pangenome;tree_whole;PCA;dNdS;hardyBlocks;tree_Hcetorum_BLAST;tree_UreA;tree_UreA	89.461	0	0
CAM-140C1	CAM-140C1	H. pylori	Africa	Cameroon	NA	NA	hpNEAfrica	Public	Included in final dataset	Ubiquitous	;tree_HardyUbi_whole;haplotypesDiffSites;nbHardyAlleles;pangenome;tree_whole;PCA;dNdS;hardyBlocks;tree_Hcetorum_BLAST;tree_UreA;tree_UreA	89.722	0	0
CAM-144C1	CAM-144C1	H. pylori	Africa	Cameroon	NA	NA	hpNEAfrica	Public	Included in final dataset	Ubiquitous	;tree_HardyUbi_whole;haplotypesDiffSites;nbHardyAlleles;pangenome;tree_whole;PCA;dNdS;hardyBlocks;tree_Hcetorum_BLAST;tree_UreA;tree_UreA	89.163	0	0
CAM-146C1	CAM-146C1	H. pylori	Africa	Cameroon	NA	NA	hpNEAfrica	Public	Included in final dataset	Ubiquitous	;tree_HardyUbi_whole;haplotypesDiffSites;nbHardyAlleles;pangenome;tree_whole;PCA;dNdS;hardyBlocks;tree_Hcetorum_BLAST;tree_UreA;tree_UreA	89.444	0	0
CAM-147C1	CAM-147C1	H. pylori	Africa	Cameroon	NA	NA	hpNEAfrica	Public	Included in final dataset	Ubiquitous	;tree_HardyUbi_whole;nbHardyAlleles;tree_whole;PCA;dNdS;hardyBlocks	90.275	0	0
CAM-21A1	CAM-21A1	H. pylori	Africa	Cameroon	NA	NA	hpNEAfrica	Public	Included in final dataset	Ubiquitous	;tree_HardyUbi_whole;nbHardyAlleles;tree_whole;PCA;dNdS;hardyBlocks	89.107	0	0
CAM-23A1	CAM-23A1	H. pylori	Africa	Cameroon	NA	NA	hpNEAfrica	Public	Included in final dataset	Ubiquitous	;tree_HardyUbi_whole;haplotypesDiffSites;nbHardyAlleles;pangenome;tree_whole;PCA;dNdS;hardyBlocks;tree_Hcetorum_BLAST;tree_UreA;tree_UreA	87.896	0	0
CC33C	HEL_AA0318AA_AS	H. pylori	Africa	South Africa	-33.55	18.25	hpAfrica1	Public	Included in final dataset	Ubiquitous	;tree_HardyUbi_whole;nbHardyAlleles;tree_whole;PCA;dNdS;hardyBlocks	89.554	0	0
HP260Bi	HEL_AA5462AA_AS	H. pylori	Africa	Gambia	NA	NA	hpAfrica1	Public	Included in final dataset	Ubiquitous	;tree_HardyUbi_whole;nbHardyAlleles;tree_whole;PCA;dNdS;hardyBlocks	89.549	0	0
HP260BFii	HEL_AA5463AA_AS	H. pylori	Africa	Gambia	NA	NA	hpAfrica1	Public	Included in final dataset	Ubiquitous	;tree_HardyUbi_whole;haplotypesDiffSites;nbHardyAlleles;pangenome;tree_whole;PCA;dNdS;hardyBlocks;tree_Hcetorum_BLAST;tree_UreA;tree_UreA	87.07	0	0
HP260ASii	HEL_AA5464AA_AS	H. pylori	Africa	Gambia	NA	NA	hpAfrica1	Public	Included in final dataset	Ubiquitous	;tree_HardyUbi_whole;nbHardyAlleles;tree_whole;PCA;dNdS;hardyBlocks	89.069	0	0
HP116Bi	HEL_AA5477AA_AS	H. pylori	Africa	Gambia	NA	NA	hpAfrica1	Public	Included in final dataset	Ubiquitous	;tree_HardyUbi_whole;nbHardyAlleles;tree_whole;PCA;dNdS;hardyBlocks	89.24	0	0
GAMchJs136i	HEL_AA5478AA_AS	H. pylori	Africa	Gambia	NA	NA	hpAfrica1	Public	Included in final dataset	Ubiquitous	;tree_HardyUbi_whole;nbHardyAlleles;tree_whole;PCA;dNdS;hardyBlocks	89.79	0	0
GAMchJs124i	HEL_AA5479AA_AS	H. pylori	Africa	Gambia	NA	NA	hpAfrica1	Public	Included in final dataset	Ubiquitous	;tree_HardyUbi_whole;nbHardyAlleles;tree_whole;PCA;dNdS;hardyBlocks	87.217	0	0
GAMchJs117Ai	HEL_AA5480AA_AS	H. pylori	Africa	Gambia	NA	NA	hpAfrica1	Public	Included in final dataset	Ubiquitous	;tree_HardyUbi_whole;nbHardyAlleles;tree_whole;PCA;dNdS;hardyBlocks	87.001	0	0
GAMchJs114i	HEL_AA5481AA_AS	H. pylori	Africa	Gambia	NA	NA	hpAfrica1	Public	Included in final dataset	Ubiquitous	;tree_HardyUbi_whole;nbHardyAlleles;tree_whole;PCA;dNdS;hardyBlocks	86.894	0	0
GAM96Ai	HEL_AA5483AA_AS	H. pylori	Africa	Gambia	NA	NA	hpAfrica1	Public	Included in final dataset	Ubiquitous	;tree_HardyUbi_whole;nbHardyAlleles;tree_whole;PCA;dNdS;hardyBlocks	87.067	0	0
GAM93Bi	HEL_AA5484AA_AS	H. pylori	Africa	Gambia	NA	NA	hpAfrica1	Public	Included in final dataset	Ubiquitous	;tree_HardyUbi_whole;nbHardyAlleles;tree_whole;PCA;dNdS;hardyBlocks	88.881	0	0
GAM83T	HEL_AA5485AA_AS	H. pylori	Africa	Gambia	NA	NA	hpAfrica1	Public	Included in final dataset	Ubiquitous	;tree_HardyUbi_whole;nbHardyAlleles;tree_whole;PCA;dNdS;hardyBlocks	86.214	0	0
GAM80Ai	HEL_AA5487AA_AS	H. pylori	Africa	Gambia	NA	NA	hpAfrica1	Public	Included in final dataset	Ubiquitous	;tree_HardyUbi_whole;nbHardyAlleles;tree_whole;PCA;dNdS;hardyBlocks	89.395	0	0
GAM71Ai	HEL_AA5488AA_AS	H. pylori	Africa	Gambia	NA	NA	hpAfrica1	Public	Included in final dataset	Ubiquitous	;tree_HardyUbi_whole;nbHardyAlleles;tree_whole;PCA;dNdS;hardyBlocks	85.768	0	0
GAM42Ai	HEL_AA5489AA_AS	H. pylori	Africa	Gambia	NA	NA	hpAfrica1	Public	Included in final dataset	Ubiquitous	;tree_HardyUbi_whole;nbHardyAlleles;tree_whole;PCA;dNdS;hardyBlocks	88.557	0	0
GAM270ASi	HEL_AA5490AA_AS	H. pylori	Africa	Gambia	NA	NA	hpAfrica1	Public	Included in final dataset	Ubiquitous	;tree_HardyUbi_whole;nbHardyAlleles;tree_whole;PCA;dNdS;hardyBlocks	89.259	0	0
GAM265BSii	HEL_AA5492AA_AS	H. pylori	Africa	Gambia	NA	NA	hpAfrica1	Public	Included in final dataset	Ubiquitous	;tree_HardyUbi_whole;nbHardyAlleles;tree_whole;PCA;dNdS;hardyBlocks	88.805	0	0
GAM264Ai	HEL_AA5493AA_AS	H. pylori	Africa	Gambia	NA	NA	hpAfrica1	Public	Included in final dataset	Ubiquitous	;tree_HardyUbi_whole;nbHardyAlleles;tree_whole;PCA;dNdS;hardyBlocks	87	0	0
GAM263BFi	HEL_AA5494AA_AS	H. pylori	Africa	Gambia	NA	NA	hpAfrica1	Public	Included in final dataset	Ubiquitous	;tree_HardyUbi_whole;nbHardyAlleles;tree_whole;PCA;dNdS;hardyBlocks	89.414	0	0
GAM254Ai	HEL_AA5498AA_AS	H. pylori	Africa	Gambia	NA	NA	hpAfrica1	Public	Included in final dataset	Ubiquitous	;tree_HardyUbi_whole;nbHardyAlleles;tree_whole;PCA;dNdS;hardyBlocks	89.211	0	0
GAM249T	HEL_AA5503AA_AS	H. pylori	Africa	Gambia	NA	NA	hpAfrica1	Public	Included in final dataset	Ubiquitous	;tree_HardyUbi_whole;nbHardyAlleles;tree_whole;PCA;dNdS;hardyBlocks	88.585	0	0
GAM244Ai	HEL_AA5506AA_AS	H. pylori	Africa	Gambia	NA	NA	hpAfrica1	Public	Included in final dataset	Ubiquitous	;tree_HardyUbi_whole;nbHardyAlleles;tree_whole;PCA;dNdS;hardyBlocks	86.175	0	0
GAM231Ai	HEL_AA5508AA_AS	H. pylori	Africa	Gambia	NA	NA	hpAfrica1	Public	Included in final dataset	Ubiquitous	;tree_HardyUbi_whole;nbHardyAlleles;tree_whole;PCA;dNdS;hardyBlocks	87.043	0	0
GAM210Bi	HEL_AA5509AA_AS	H. pylori	Africa	Gambia	NA	NA	hpAfrica1	Public	Included in final dataset	Ubiquitous	;tree_HardyUbi_whole;nbHardyAlleles;tree_whole;PCA;dNdS;hardyBlocks	88.834	0	0
GAM117Ai	HEL_AA5874AA_AS	H. pylori	Africa	Gambia	NA	NA	hpAfrica1	Public	Included in final dataset	Ubiquitous	;tree_HardyUbi_whole;nbHardyAlleles;tree_whole;PCA;dNdS;hardyBlocks	89.081	0	0
D1a	HEL_AA5949AA_AS	H. pylori	Africa	Senegal	14.41	-17.27	hpAfrica1	Public	Included in final dataset	Ubiquitous	;tree_HardyUbi_whole;nbHardyAlleles;tree_whole;PCA;dNdS;hardyBlocks	88.746	0	0
ETH04	HEL_AA6060AA_AS	H. pylori	Africa	Ethiopia	9.1	38.44	hpNEAfrica	Public	Included in final dataset	Ubiquitous	;tree_HardyUbi_whole;haplotypesDiffSites;nbHardyAlleles;pangenome;tree_whole;PCA;dNdS;hardyBlocks;tree_Hcetorum_BLAST;tree_UreA;tree_UreA	90.499	0	0
Khoisan03A	HEL_AA7206AA_AS	H. pylori	Africa	Namibia	NA	NA	hpAfrica2	Public	Included in final dataset	Ubiquitous	;tree_HardyUbi_whole;tree_HardyUbi_subset;haplotypesDiffSites;nbHardyAlleles;pangenome;tree_whole;PCA;hardyBlocks;tree_Hcetorum_BLAST;tree_UreA;tree_UreA	84.61	0	0
D3a	HEL_AA7317AA_AS	H. pylori	Africa	Senegal	14.41	-17.27	hpAfrica1	Public	Included in final dataset	Ubiquitous	;tree_HardyUbi_whole;nbHardyAlleles;tree_whole;PCA;dNdS;hardyBlocks	90.011	0	0
Khoisan01A	HEL_AA7352AA_AS	H. pylori	Africa	Namibia	NA	NA	hpAfrica1	Public	Included in final dataset	Ubiquitous	;tree_HardyUbi_whole;haplotypesDiffSites;nbHardyAlleles;pangenome;tree_whole;PCA;dNdS;hardyBlocks;tree_Hcetorum_BLAST;tree_UreA;tree_UreA	89	0	0
129	HEL_AA7362AA_AS	H. pylori	Africa	South Africa	-33.55	18.25	hpAfrica2	Public	Included in final dataset	Ubiquitous	;tree_HardyUbi_whole;haplotypesDiffSites;nbHardyAlleles;pangenome;tree_whole;PCA;hardyBlocks;tree_Hcetorum_BLAST;tree_UreA;tree_UreA	84.074	0	0
HP07019	HEL_BA4101AA_AS	H. pylori	Africa	Zimbabwe	NA	NA	hpEurope	Public	Included in final dataset	Ubiquitous	;tree_HardyUbi_whole;nbHardyAlleles;tree_whole;PCA;dNdS;hardyBlocks	87.858	0	0
HP11004	HEL_BA4102AA_AS	H. pylori	Africa	Zimbabwe	NA	NA	hpEurope	Public	Included in final dataset	Ubiquitous	;tree_HardyUbi_whole;nbHardyAlleles;tree_whole;PCA;dNdS;hardyBlocks	88.14	0	0
HP01102	HEL_BA4108AA_AS	H. pylori	Africa	Nigeria	NA	NA	hpAfrica1	Public	Included in final dataset	Ubiquitous	;tree_HardyUbi_whole;nbHardyAlleles;tree_whole;PCA;dNdS;hardyBlocks	89.659	0	0
HP06058	HEL_BA4116AA_AS	H. pylori	Africa	South Africa	NA	NA	hpEurope	Public	Included in final dataset	Ubiquitous	;tree_HardyUbi_whole;nbHardyAlleles;tree_whole;PCA;dNdS;hardyBlocks	89.499	0	0
HP03218	HEL_BA4128AA_AS	H. pylori	Africa	Egypt	NA	NA	hpEurope	Public	Included in final dataset	Ubiquitous	;tree_HardyUbi_whole;nbHardyAlleles;tree_whole;PCA;dNdS;hardyBlocks	88.335	0	0
HP07036	HEL_BA4130AA_AS	H. pylori	Africa	Somalia	NA	NA	hpEurope	Public	Included in final dataset	Ubiquitous	;tree_HardyUbi_whole;nbHardyAlleles;tree_whole;PCA;dNdS;hardyBlocks	90.274	0	0
HP08074	HEL_BA4135AA_AS	H. pylori	Africa	Ethiopia	NA	NA	hpNEAfrica	Public	Included in final dataset	Ubiquitous	;tree_HardyUbi_whole;nbHardyAlleles;tree_whole;PCA;dNdS;hardyBlocks	86.511	0	0
HP12054	HEL_BA4143AA_AS	H. pylori	Africa	South Africa	NA	NA	hpAfrica2	Public	Included in final dataset	Ubiquitous	;tree_HardyUbi_whole;haplotypesDiffSites;nbHardyAlleles;pangenome;tree_whole;PCA;hardyBlocks;tree_Hcetorum_BLAST;tree_UreA;tree_UreA	84.718	0	0
HP12077	HEL_BA4151AA_AS	H. pylori	Africa	Mauritius	NA	NA	hpEurope	Public	Included in final dataset	Ubiquitous	;tree_HardyUbi_whole;nbHardyAlleles;tree_whole;PCA;dNdS;hardyBlocks	87.346	0	0
HP13011	HEL_BA4155AA_AS	H. pylori	Africa	South africa	NA	NA	hpAfrica1	Public	Included in final dataset	Ubiquitous	;tree_HardyUbi_whole;nbHardyAlleles;tree_whole;PCA;dNdS;hardyBlocks	86.724	0	0
HP13026	HEL_BA4163AA_AS	H. pylori	Africa	South Africa	NA	NA	hpAfrica1	Public	Included in final dataset	Ubiquitous	;tree_HardyUbi_whole;haplotypesDiffSites;nbHardyAlleles;pangenome;tree_whole;PCA;dNdS;hardyBlocks;tree_Hcetorum_BLAST;tree_UreA;tree_UreA	89.351	0	0
HP13050	HEL_BA4168AA_AS	H. pylori	Africa	Sudan	NA	NA	hpNEAfrica	Public	Included in final dataset	Ubiquitous	;tree_HardyUbi_whole;tree_HardyUbi_subset;haplotypesDiffSites;nbHardyAlleles;pangenome;tree_whole;PCA;dNdS;hardyBlocks;tree_Hcetorum_BLAST;tree_UreA;tree_UreA	86.994	0	0
HP13056	HEL_BA4172AA_AS	H. pylori	Africa	South Africa	NA	NA	hpEurope	Public	Included in final dataset	Ubiquitous	;tree_HardyUbi_whole;nbHardyAlleles;tree_whole;PCA;dNdS;hardyBlocks	87.941	0	0
HP98123	HEL_BA4203AA_AS	H. pylori	Africa	North Africa	NA	NA	hpNEAfrica	Public	Included in final dataset	Ubiquitous	;tree_HardyUbi_whole;nbHardyAlleles;tree_whole;PCA;dNdS;hardyBlocks	90.095	0	0
HP99244	HEL_BA4205AA_AS	H. pylori	Africa	Mauritius	NA	NA	hpAsia2	Public	Included in final dataset	Ubiquitous	;tree_HardyUbi_whole;tree_HardyUbi_subset;haplotypesDiffSites;nbHardyAlleles;pangenome;tree_whole;PCA;dNdS;hardyBlocks;tree_Hcetorum_BLAST;tree_UreA;tree_UreA	88.965	0	0
HP15034	HEL_BA4227AA_AS	H. pylori	Africa	Sierra Leone	NA	NA	hpAfrica1	Public	Included in final dataset	Ubiquitous	;tree_HardyUbi_whole;nbHardyAlleles;tree_whole;PCA;dNdS;hardyBlocks	89.006	0	0
HP99216	HEL_BA4236AA_AS	H. pylori	Africa	Zimbabwe	NA	NA	hpAfrica1	Public	Included in final dataset	Ubiquitous	;tree_HardyUbi_whole;haplotypesDiffSites;nbHardyAlleles;pangenome;tree_whole;PCA;dNdS;hardyBlocks;tree_Hcetorum_BLAST;tree_UreA;tree_UreA	89.368	0	0
HP99330	HEL_BA4239AA_AS	H. pylori	Africa	Zambia	NA	NA	hpAfrica1	Public	Included in final dataset	Ubiquitous	;tree_HardyUbi_whole;nbHardyAlleles;tree_whole;PCA;dNdS;hardyBlocks	88.13	0	0
HP99392	HEL_BA4240AA_AS	H. pylori	Africa	Kenya	NA	NA	hpEurope	Public	Included in final dataset	Ubiquitous	;tree_HardyUbi_whole;nbHardyAlleles;tree_whole;PCA;dNdS;hardyBlocks	88.213	0	0
HP14039	HEL_BA4685AA_AS	H. pylori	Africa	Somalia	NA	NA	hpEurope	Public	Included in final dataset	Ubiquitous	;tree_HardyUbi_whole;nbHardyAlleles;tree_whole;PCA;dNdS;hardyBlocks	88.593	0	0
HP01234	HEL_BA4863AA_AS	H. pylori	Africa	Somalia	NA	NA	hpEurope	Public	Included in final dataset	Ubiquitous	;tree_HardyUbi_whole;nbHardyAlleles;tree_whole;PCA;dNdS;hardyBlocks	88.83	0	0
HP05044	HEL_BA4868AA_AS	H. pylori	Africa	Sudan	NA	NA	hpEurope	Public	Included in final dataset	Ubiquitous	;tree_HardyUbi_whole;nbHardyAlleles;tree_whole;PCA;dNdS;hardyBlocks	88.032	0	0
HP06038	HEL_BA4869AA_AS	H. pylori	Africa	South Africa	NA	NA	hpEurope	Public	Included in final dataset	Ubiquitous	;tree_HardyUbi_whole;nbHardyAlleles;tree_whole;PCA;dNdS;hardyBlocks	90.433	0	0
HP12014	HEL_BA4874AA_AS	H. pylori	Africa	South Africa	NA	NA	hpEurope	Public	Included in final dataset	Ubiquitous	;tree_HardyUbi_whole;nbHardyAlleles;tree_whole;PCA;dNdS;hardyBlocks	87.385	0	0
HP12020	HEL_BA4876AA_AS	H. pylori	Africa	West Africa	NA	NA	hpAfrica1	Public	Included in final dataset	Ubiquitous	;tree_HardyUbi_whole;nbHardyAlleles;tree_whole;PCA;dNdS;hardyBlocks	88.328	0	0
HP00260	HEL_BA4879AA_AS	H. pylori	Africa	Algeria	NA	NA	hpEurope	Public	Included in final dataset	Ubiquitous	;tree_HardyUbi_whole;nbHardyAlleles;tree_whole;PCA;dNdS;hardyBlocks	89.445	0	0
HP04057	HEL_BA4882AA_AS	H. pylori	Africa	Egypt	NA	NA	hpEurope	Public	Included in final dataset	Ubiquitous	;tree_HardyUbi_whole;nbHardyAlleles;tree_whole;PCA;dNdS;hardyBlocks	86.517	0	0
HP06045	HEL_BA4884AA_AS	H. pylori	Africa	South Africa	NA	NA	hpAfrica1	Public	Included in final dataset	Ubiquitous	;tree_HardyUbi_whole;nbHardyAlleles;tree_whole;PCA;dNdS;hardyBlocks	90.047	0	0
HP08061	HEL_BA4886AA_AS	H. pylori	Africa	Ethiopia	NA	NA	hpEurope	Public	Included in final dataset	Ubiquitous	;tree_HardyUbi_whole;nbHardyAlleles;tree_whole;PCA;dNdS;hardyBlocks	90.196	0	0
HP11049	HEL_BA4891AA_AS	H. pylori	Africa	Sudan	NA	NA	hpNEAfrica	Public	Included in final dataset	Ubiquitous	;tree_HardyUbi_whole;nbHardyAlleles;tree_whole;PCA;dNdS;hardyBlocks	86.351	0	0
HP06059	HEL_BA4898AA_AS	H. pylori	Africa	Seycelles	NA	NA	hpAfrica1	Public	Included in final dataset	Ubiquitous	;tree_HardyUbi_whole;nbHardyAlleles;tree_whole;PCA;dNdS;hardyBlocks	89.297	0	0
HP08031	HEL_BA4900AA_AS	H. pylori	Africa	South Africa	NA	NA	hpAfrica1	Public	Included in final dataset	Ubiquitous	;tree_HardyUbi_whole;nbHardyAlleles;tree_whole;PCA;dNdS;hardyBlocks	87.68	0	0
HP08058	HEL_BA4901AA_AS	H. pylori	Africa	Sudan	NA	NA	hpNEAfrica	Public	Included in final dataset	Ubiquitous	;tree_HardyUbi_whole;nbHardyAlleles;tree_whole;PCA;dNdS;hardyBlocks	86.382	0	0
HP08072	HEL_BA4902AA_AS	H. pylori	Africa	Ghana	NA	NA	hpAfrica1	Public	Included in final dataset	Ubiquitous	;tree_HardyUbi_whole;nbHardyAlleles;tree_whole;PCA;dNdS;hardyBlocks	88.138	0	0
HP08073	HEL_BA4903AA_AS	H. pylori	Africa	South Africa	NA	NA	hpEurope	Public	Included in final dataset	Ubiquitous	;tree_HardyUbi_whole;nbHardyAlleles;tree_whole;PCA;dNdS;hardyBlocks	88.359	0	0
HP09046	HEL_BA4905AA_AS	H. pylori	Africa	South Africa	NA	NA	hpAfrica1	Public	Included in final dataset	Ubiquitous	;tree_HardyUbi_whole;nbHardyAlleles;tree_whole;PCA;dNdS;hardyBlocks	88.728	0	0
HP11037	HEL_BA4908AA_AS	H. pylori	Africa	Liberia	NA	NA	hpEurope	Public	Included in final dataset	Ubiquitous	;tree_HardyUbi_whole;nbHardyAlleles;tree_whole;PCA;dNdS;hardyBlocks	88.606	0	0
HP12038	HEL_BA4910AA_AS	H. pylori	Africa	South Africa	NA	NA	hpEurope	Public	Included in final dataset	Ubiquitous	;tree_HardyUbi_whole;nbHardyAlleles;tree_whole;PCA;dNdS;hardyBlocks	89.199	0	0
HP12073	HEL_BA4919AA_AS	H. pylori	Africa	South Africa	NA	NA	hpAfrica2	Public	Included in final dataset	Ubiquitous	;tree_HardyUbi_whole;haplotypesDiffSites;nbHardyAlleles;pangenome;tree_whole;PCA;hardyBlocks;tree_Hcetorum_BLAST;tree_UreA;tree_UreA	84.71	0	0
HP13005	HEL_BA4922AA_AS	H. pylori	Africa	Sudan	NA	NA	hpNEAfrica	Public	Included in final dataset	Ubiquitous	;tree_HardyUbi_whole;nbHardyAlleles;tree_whole;PCA;dNdS;hardyBlocks	88.517	0	0
HP13033	HEL_BA4938AA_AS	H. pylori	Africa	South Africa	NA	NA	hpEurope	Public	Included in final dataset	Ubiquitous	;tree_HardyUbi_whole;nbHardyAlleles;tree_whole;PCA;dNdS;hardyBlocks	89.559	0	0
HP13068	HEL_BA4944AA_AS	H. pylori	Africa	Ethiopia	NA	NA	hpNEAfrica	Public	Included in final dataset	Ubiquitous	;tree_HardyUbi_whole;haplotypesDiffSites;nbHardyAlleles;pangenome;tree_whole;PCA;dNdS;hardyBlocks;tree_Hcetorum_BLAST;tree_UreA;tree_UreA	90.073	0	0
HP14021	HEL_BA4946AA_AS	H. pylori	Africa	Eritrea	NA	NA	hpEurope	Public	Included in final dataset	Ubiquitous	;tree_HardyUbi_whole;nbHardyAlleles;tree_whole;PCA;dNdS;hardyBlocks	87.881	0	0
HP14023	HEL_BA4947AA_AS	H. pylori	Africa	Uganda	NA	NA	hpAfrica1	Public	Included in final dataset	Ubiquitous	;tree_HardyUbi_whole;haplotypesDiffSites;nbHardyAlleles;pangenome;tree_whole;PCA;dNdS;hardyBlocks;tree_Hcetorum_BLAST;tree_UreA;tree_UreA	89.549	0	0
HP98490	HEL_BA4973AA_AS	H. pylori	Africa	Mauritius	NA	NA	hpNEAfrica	Public	Included in final dataset	Ubiquitous	;tree_HardyUbi_whole;haplotypesDiffSites;nbHardyAlleles;pangenome;tree_whole;PCA;dNdS;hardyBlocks;tree_Hcetorum_BLAST;tree_UreA;tree_UreA	90.825	0	0
HP99316	HEL_BA4975AA_AS	H. pylori	Africa	Mauritius	NA	NA	hpEurope	Public	Included in final dataset	Ubiquitous	;tree_HardyUbi_whole;nbHardyAlleles;tree_whole;PCA;dNdS;hardyBlocks	90.643	0	0
HP99648	HEL_BA4976AA_AS	H. pylori	Africa	Mauritius	NA	NA	hpAfrica1	Public	Included in final dataset	Ubiquitous	;tree_HardyUbi_whole;nbHardyAlleles;tree_whole;PCA;dNdS;hardyBlocks	89.101	0	0
HP99689	HEL_BA4978AA_AS	H. pylori	Africa	Egypt	NA	NA	hpEurope	Public	Included in final dataset	Ubiquitous	;tree_HardyUbi_whole;nbHardyAlleles;tree_whole;PCA;dNdS;hardyBlocks	87.895	0	0
HP15005	HEL_BA4983AA_AS	H. pylori	Africa	Eritrea	NA	NA	hpEurope	Public	Included in final dataset	Ubiquitous	;tree_HardyUbi_whole;nbHardyAlleles;tree_whole;PCA;dNdS;hardyBlocks	86.489	0	0
HP98317	HEL_BA5006AA_AS	H. pylori	Africa	North Africa	NA	NA	hpEurope	Public	Included in final dataset	Ubiquitous	;tree_HardyUbi_whole;nbHardyAlleles;tree_whole;PCA;dNdS;hardyBlocks	87.93	0	0
HP99255	HEL_BA5007AA_AS	H. pylori	Africa	Eritrea	NA	NA	hpEurope	Public	Included in final dataset	Ubiquitous	;tree_HardyUbi_whole;nbHardyAlleles;tree_whole;PCA;dNdS;hardyBlocks	87.503	0	0
HP99521	HEL_BA5010AA_AS	H. pylori	Africa	Mauritius	NA	NA	hpAfrica1	Public	Included in final dataset	Ubiquitous	;tree_HardyUbi_whole;nbHardyAlleles;tree_whole;PCA;dNdS;hardyBlocks	88.23	0	0
HP99647	HEL_BA5011AA_AS	H. pylori	Africa	Mauritius	NA	NA	hpEurope	Public	Included in final dataset	Ubiquitous	;tree_HardyUbi_whole;nbHardyAlleles;tree_whole;PCA;dNdS;hardyBlocks	89.632	0	0
SA213A	HEL_BA8327AA_AS	H. pylori	Africa	South Africa	NA	NA	hpEurope	Public	Included in final dataset	Ubiquitous	;tree_HardyUbi_whole;nbHardyAlleles;tree_whole;PCA;dNdS;hardyBlocks	87.439	0	0
SA160A	HEL_BA5666AA_AS	H. pylori	Africa	South Africa	NA	NA	hpAfrica2	Public	Included in final dataset	Ubiquitous	;tree_HardyUbi_whole;haplotypesDiffSites;nbHardyAlleles;pangenome;tree_whole;PCA;hardyBlocks;tree_Hcetorum_BLAST;tree_UreA;tree_UreA	85.003	0	0
SA222A	HEL_BA5668AA_AS	H. pylori	Africa	South Africa	NA	NA	hpAsia2	Public	Included in final dataset	Ubiquitous	;tree_HardyUbi_whole;nbHardyAlleles;tree_whole;PCA;dNdS;hardyBlocks	90.878	0	0
SA251A	HEL_BA5671AA_AS	H. pylori	Africa	South Africa	NA	NA	hpAfrica2	Public	Included in final dataset	Ubiquitous	;tree_HardyUbi_whole;haplotypesDiffSites;nbHardyAlleles;pangenome;tree_whole;PCA;hardyBlocks;tree_Hcetorum_BLAST;tree_UreA;tree_UreA	85.514	0	0
SA221C	HEL_BA8299AA_AS	H. pylori	Africa	South Africa	NA	NA	hpEurope	Public	Included in final dataset	Ubiquitous	;tree_HardyUbi_whole;nbHardyAlleles;tree_whole;PCA;dNdS;hardyBlocks	88.39	0	0
SA36C	HEL_BA5677AA_AS	H. pylori	Africa	South Africa	NA	NA	hpAfrica2	Public	Included in final dataset	Ubiquitous	;tree_HardyUbi_whole;haplotypesDiffSites;nbHardyAlleles;pangenome;tree_whole;PCA;hardyBlocks;tree_Hcetorum_BLAST;tree_UreA;tree_UreA	84.955	0	0
SA301A	HEL_BA5691AA_AS	H. pylori	Africa	South Africa	NA	NA	hpAfrica1	Public	Included in final dataset	Ubiquitous	;tree_HardyUbi_whole;nbHardyAlleles;tree_whole;PCA;dNdS;hardyBlocks	89.939	0	0
SA210C	HEL_BA5704AA_AS	H. pylori	Africa	South Africa	NA	NA	hpAfrica1	Public	Included in final dataset	Ubiquitous	;tree_HardyUbi_whole;nbHardyAlleles;tree_whole;PCA;dNdS;hardyBlocks	88.894	0	0
SA34A	HEL_BA5706AA_AS	H. pylori	Africa	South Africa	NA	NA	hpAfrica2	Public	Included in final dataset	Ubiquitous	;tree_HardyUbi_whole;haplotypesDiffSites;nbHardyAlleles;pangenome;tree_whole;PCA;hardyBlocks;tree_Hcetorum_BLAST;tree_UreA;tree_UreA	85.593	0	0
SA161A	SA161A	H. pylori	Africa	South Africa	NA	NA	hpAfrica1	Public	Included in final dataset	Ubiquitous	;tree_HardyUbi_whole;nbHardyAlleles;tree_whole;PCA;dNdS;hardyBlocks	87.911	0	0
SA47C	HEL_BA5709AA_AS	H. pylori	Africa	South Africa	NA	NA	hpAfrica2	Public	Included in final dataset	Ubiquitous	;tree_HardyUbi_whole;haplotypesDiffSites;nbHardyAlleles;pangenome;tree_whole;PCA;hardyBlocks;tree_Hcetorum_BLAST;tree_UreA;tree_UreA	86.294	0	0
SA175C	HEL_BA5715AA_AS	H. pylori	Africa	South Africa	NA	NA	hpAfrica2	Public	Included in final dataset	Ubiquitous	;tree_HardyUbi_whole;haplotypesDiffSites;nbHardyAlleles;pangenome;tree_whole;PCA;hardyBlocks;tree_Hcetorum_BLAST;tree_UreA;tree_UreA	84.488	0	0
SA214A	HEL_BA5716AA_AS	H. pylori	Africa	South Africa	NA	NA	hpAfrica1	Public	Included in final dataset	Ubiquitous	;tree_HardyUbi_whole;nbHardyAlleles;tree_whole;PCA;dNdS;hardyBlocks	87.348	0	0
SA302C	HEL_BA5750AA_AS	H. pylori	Africa	South Africa	NA	NA	hpEurope	Public	Included in final dataset	Ubiquitous	;tree_HardyUbi_whole;nbHardyAlleles;tree_whole;PCA;dNdS;hardyBlocks	86.98	0	0
SA37A	HEL_BA8340AA_AS	H. pylori	Africa	South Africa	NA	NA	hpEurope	Public	Included in final dataset	Ubiquitous	;tree_HardyUbi_whole;nbHardyAlleles;tree_whole;PCA;dNdS;hardyBlocks	88.274	0	0
SA162A	HEL_BA5720AA_AS	H. pylori	Africa	South Africa	NA	NA	hpAfrica1	Public	Included in final dataset	Ubiquitous	;tree_HardyUbi_whole;nbHardyAlleles;tree_whole;PCA;dNdS;hardyBlocks	90.087	0	0
SA252A	HEL_BA5735AA_AS	H. pylori	Africa	South Africa	NA	NA	hpAfrica1	Public	Included in final dataset	Ubiquitous	;tree_HardyUbi_whole;nbHardyAlleles;tree_whole;PCA;dNdS;hardyBlocks	89.58	0	0
SA40A	HEL_BA5739AA_AS	H. pylori	Africa	South Africa	NA	NA	hpAfrica2	Public	Included in final dataset	Ubiquitous	;tree_HardyUbi_whole;haplotypesDiffSites;nbHardyAlleles;pangenome;tree_whole;PCA;hardyBlocks;tree_Hcetorum_BLAST;tree_UreA;tree_UreA	84.946	0	0
SA173C	HEL_BA5741AA_AS	H. pylori	Africa	South Africa	NA	NA	hpEurope	Public	Included in final dataset	Ubiquitous	;tree_HardyUbi_whole;nbHardyAlleles;tree_whole;PCA;dNdS;hardyBlocks	89.01	0	0
SA174A	HEL_BA8291AA_AS	H. pylori	Africa	South Africa	NA	NA	hpAfrica2	Public	Included in final dataset	Ubiquitous	;tree_HardyUbi_whole;tree_HardyUbi_subset;haplotypesDiffSites;nbHardyAlleles;pangenome;tree_whole;PCA;hardyBlocks;tree_Hcetorum_BLAST;tree_UreA;tree_UreA	84.84	0	0
SA303C	HEL_BA8309AA_AS	H. pylori	Africa	South Africa	NA	NA	hpAfrica2	Public	Included in final dataset	Ubiquitous	;tree_HardyUbi_whole;haplotypesDiffSites;nbHardyAlleles;pangenome;tree_whole;PCA;hardyBlocks;tree_Hcetorum_BLAST;tree_UreA;tree_UreA	85.374	0	0
SA162C	HEL_BA8361AA_AS	H. pylori	Africa	South Africa	NA	NA	hpAfrica1	Public	Included in final dataset	Ubiquitous	;tree_HardyUbi_whole;tree_HardyUbi_subset;haplotypesDiffSites;nbHardyAlleles;pangenome;tree_whole;PCA;dNdS;hardyBlocks;tree_Hcetorum_BLAST;tree_UreA;tree_UreA	89.466	0	0
SA161C	SA161C	H. pylori	Africa	South Africa	NA	NA	hpAfrica1	Public	Included in final dataset	Ubiquitous	;tree_HardyUbi_whole;nbHardyAlleles;tree_whole;PCA;fineSTRUCTURE;dNdS;hardyBlocks	89.919	0	0
SUD-C1-1a	SUD-C1-1a	H. pylori	Africa	Sudan	NA	NA	hpNEAfrica	Public	Included in final dataset	Ubiquitous	;tree_HardyUbi_whole;haplotypesDiffSites;nbHardyAlleles;pangenome;tree_whole;PCA;dNdS;hardyBlocks;tree_Hcetorum_BLAST;tree_UreA;tree_UreA	89.808	0	0
SUD-C13-1	SUD-C13-1	H. pylori	Africa	Sudan	NA	NA	hpNEAfrica	Public	Included in final dataset	Ubiquitous	;tree_HardyUbi_whole;tree_HardyUbi_subset;haplotypesDiffSites;nbHardyAlleles;pangenome;tree_whole;PCA;dNdS;hardyBlocks;tree_Hcetorum_BLAST;tree_UreA;tree_UreA	90.107	0	0
SUD-C14-1	SUD-C14-1	H. pylori	Africa	Sudan	NA	NA	hpNEAfrica	Public	Included in final dataset	Ubiquitous	;tree_HardyUbi_whole;haplotypesDiffSites;nbHardyAlleles;pangenome;tree_whole;PCA;dNdS;hardyBlocks;tree_Hcetorum_BLAST;tree_UreA;tree_UreA	88.126	0	0
SUD-C16-3	SUD-C16-3	H. pylori	Africa	Sudan	NA	NA	hpNEAfrica	Public	Included in final dataset	Ubiquitous	;tree_HardyUbi_whole;haplotypesDiffSites;nbHardyAlleles;pangenome;tree_whole;PCA;dNdS;hardyBlocks;tree_Hcetorum_BLAST;tree_UreA;tree_UreA	86.712	0	0
SUD-I14	SUD-I14	H. pylori	Africa	Sudan	NA	NA	hpNEAfrica	Public	Included in final dataset	Ubiquitous	;tree_HardyUbi_whole;haplotypesDiffSites;nbHardyAlleles;pangenome;tree_whole;PCA;dNdS;hardyBlocks;tree_Hcetorum_BLAST;tree_UreA;tree_UreA	90.428	0	0
SUD-K201	SUD-K201	H. pylori	Africa	Sudan	NA	NA	hpNEAfrica	Public	Included in final dataset	Ubiquitous	;tree_HardyUbi_whole;nbHardyAlleles;tree_whole;PCA;dNdS;hardyBlocks	89.565	0	0
SUD-S12	SUD-S12	H. pylori	Africa	Sudan	NA	NA	hpNEAfrica	Public	Included in final dataset	Ubiquitous	;tree_HardyUbi_whole;nbHardyAlleles;tree_whole;PCA;dNdS;hardyBlocks	86.419	0	0
SUD-S72	SUD-S72	H. pylori	Africa	Sudan	NA	NA	hpNEAfrica	Public	Included in final dataset	Ubiquitous	;tree_HardyUbi_whole;haplotypesDiffSites;nbHardyAlleles;pangenome;tree_whole;PCA;dNdS;hardyBlocks;tree_Hcetorum_BLAST;tree_UreA;tree_UreA	87.405	0	0
SUD-S74	SUD-S74	H. pylori	Africa	Sudan	NA	NA	hpNEAfrica	Public	Included in final dataset	Ubiquitous	;tree_HardyUbi_whole;nbHardyAlleles;tree_whole;PCA;dNdS;hardyBlocks	89.411	0	0
SUD-SO32-1	SUD-SO32-1	H. pylori	Africa	Sudan	NA	NA	hpNEAfrica	Public	Included in final dataset	Ubiquitous	;tree_HardyUbi_whole;nbHardyAlleles;tree_whole;PCA;dNdS;hardyBlocks	89.639	0	0
SUD-SO35-1	SUD-SO35-1	H. pylori	Africa	Sudan	NA	NA	hpNEAfrica	Public	Included in final dataset	Ubiquitous	;tree_HardyUbi_whole;nbHardyAlleles;tree_whole;PCA;dNdS;hardyBlocks	89.678	0	0
SUD-SO42	SUD-SO42	H. pylori	Africa	Sudan	NA	NA	hpNEAfrica	Public	Included in final dataset	Ubiquitous	;tree_HardyUbi_whole;haplotypesDiffSites;nbHardyAlleles;pangenome;tree_whole;PCA;dNdS;hardyBlocks;tree_Hcetorum_BLAST;tree_UreA;tree_UreA	89.437	0	0
SUD-SO49-1	SUD-SO49-1	H. pylori	Africa	Sudan	NA	NA	hpNEAfrica	Public	Included in final dataset	Ubiquitous	;tree_HardyUbi_whole;haplotypesDiffSites;nbHardyAlleles;pangenome;tree_whole;PCA;dNdS;hardyBlocks;tree_Hcetorum_BLAST;tree_UreA;tree_UreA	89.123	0	0
SUD-SO50-1	SUD-SO50-1	H. pylori	Africa	Sudan	NA	NA	hpNEAfrica	Public	Included in final dataset	Ubiquitous	;tree_HardyUbi_whole;tree_HardyUbi_subset;haplotypesDiffSites;nbHardyAlleles;pangenome;tree_whole;PCA;dNdS;hardyBlocks;tree_Hcetorum_BLAST;tree_UreA;tree_UreA	86.565	0	0
SUD-SO60-1	SUD-SO60-1	H. pylori	Africa	Sudan	NA	NA	hpNEAfrica	Public	Included in final dataset	Ubiquitous	;tree_HardyUbi_whole;nbHardyAlleles;tree_whole;PCA;dNdS;hardyBlocks	89.786	0	0
CAM_104A1	CAM_104A1	H. pylori	Africa	Cameroon	NA	NA	hpNEAfrica	Public	Included in final dataset and used as donor	Ubiquitous	;tree_HardyUbi_whole;tree_whole;PCA;fineSTRUCTURE;dNdS;hardyBlocks	90.274	0	0
CAM_106A1	CAM_106A1	H. pylori	Africa	Cameroon	NA	NA	hpNEAfrica	Public	Included in final dataset and used as donor	Ubiquitous	;tree_HardyUbi_whole;haplotypesDiffSites;pangenome;tree_whole;PCA;fineSTRUCTURE;dNdS;hardyBlocks;tree_Hcetorum_BLAST;tree_UreA;tree_UreA	89.975	0	0
CAM_110A1	CAM_110A1	H. pylori	Africa	Cameroon	NA	NA	hpNEAfrica	Public	Included in final dataset and used as donor	Ubiquitous	;tree_HardyUbi_whole;haplotypesDiffSites;pangenome;tree_whole;PCA;fineSTRUCTURE;dNdS;hardyBlocks;tree_Hcetorum_BLAST;tree_UreA;tree_UreA	89.396	0	0
CAM_116A1	CAM_116A1	H. pylori	Africa	Cameroon	NA	NA	hpNEAfrica	Public	Included in final dataset and used as donor	Ubiquitous	;tree_HardyUbi_whole;tree_whole;PCA;fineSTRUCTURE;dNdS;hardyBlocks	90.296	0	0
CAM_118A1	CAM_118A1	H. pylori	Africa	Cameroon	NA	NA	hpNEAfrica	Public	Included in final dataset and used as donor	Ubiquitous	;tree_HardyUbi_whole;haplotypesDiffSites;pangenome;tree_whole;PCA;fineSTRUCTURE;dNdS;hardyBlocks;tree_Hcetorum_BLAST;tree_UreA;tree_UreA	90.383	0	0
CAM_125C1	CAM_125C1	H. pylori	Africa	Cameroon	NA	NA	hpNEAfrica	Public	Included in final dataset and used as donor	Ubiquitous	;tree_HardyUbi_whole;haplotypesDiffSites;pangenome;tree_whole;PCA;fineSTRUCTURE;dNdS;hardyBlocks;tree_Hcetorum_BLAST;tree_UreA;tree_UreA	89.347	0	0
CAM_141C1	CAM_141C1	H. pylori	Africa	Cameroon	NA	NA	hpNEAfrica	Public	Included in final dataset and used as donor	Ubiquitous	;tree_HardyUbi_whole;tree_whole;PCA;fineSTRUCTURE;dNdS;hardyBlocks	90.598	0	0
CAM_149C1	CAM_149C1	H. pylori	Africa	Cameroon	NA	NA	hpNEAfrica	Public	Included in final dataset and used as donor	Ubiquitous	;tree_HardyUbi_whole;tree_HardyUbi_subset;haplotypesDiffSites;pangenome;tree_whole;PCA;fineSTRUCTURE;dNdS;hardyBlocks;tree_Hcetorum_BLAST;tree_UreA;tree_UreA	89.867	0	0
CAM_14C1	CAM_14C1	H. pylori	Africa	Cameroon	NA	NA	hpNEAfrica	Public	Included in final dataset and used as donor	Ubiquitous	;tree_HardyUbi_whole;haplotypesDiffSites;pangenome;tree_whole;PCA;fineSTRUCTURE;dNdS;hardyBlocks;tree_Hcetorum_BLAST;tree_UreA;tree_UreA	87.112	0	0
CAM_153C1	CAM_153C1	H. pylori	Africa	Cameroon	NA	NA	hpNEAfrica	Public	Included in final dataset and used as donor	Ubiquitous	;tree_HardyUbi_whole;tree_HardyUbi_subset;haplotypesDiffSites;pangenome;tree_whole;PCA;fineSTRUCTURE;dNdS;hardyBlocks;tree_Hcetorum_BLAST;tree_UreA;tree_UreA	89.495	0	0
CAM_22A1	CAM_22A1	H. pylori	Africa	Cameroon	NA	NA	hpNEAfrica	Public	Included in final dataset and used as donor	Ubiquitous	;tree_HardyUbi_whole;haplotypesDiffSites;pangenome;tree_whole;PCA;fineSTRUCTURE;dNdS;hardyBlocks;tree_Hcetorum_BLAST;tree_UreA;tree_UreA	89.666	0	0
HpGP-COG-007	HpGP-COG-007	H. pylori	Africa	Congo	NA	NA	hpAfrica1	Public	Included in final dataset	Ubiquitous	;tree_HardyUbi_whole;nbHardyAlleles;tree_whole;PCA;dNdS;hardyBlocks	90.79	0	0
HpGP-COG-008	HpGP-COG-008	H. pylori	Africa	Congo	NA	NA	hpAfrica1	Public	Included in final dataset	Ubiquitous	;tree_HardyUbi_whole;nbHardyAlleles;tree_whole;PCA;dNdS;hardyBlocks	88.485	0	0
HpGP-COG-009	HpGP-COG-009	H. pylori	Africa	Congo	NA	NA	hpAfrica1	Public	Included in final dataset	Ubiquitous	;tree_HardyUbi_whole;nbHardyAlleles;tree_whole;PCA;dNdS;hardyBlocks	88.788	0	0
HpGP-COG-010	HpGP-COG-010	H. pylori	Africa	Congo	NA	NA	hpAfrica1	Public	Included in final dataset	Ubiquitous	;tree_HardyUbi_whole;nbHardyAlleles;tree_whole;PCA;dNdS;hardyBlocks	89.618	0	0
HpGP-COG-003	HpGP-COG-003	H. pylori	Africa	Congo	NA	NA	hpAfrica1	Public	Included in final dataset	Ubiquitous	;tree_HardyUbi_whole;haplotypesDiffSites;nbHardyAlleles;pangenome;CagA_VacA_UreAB_presenceAbsence;tree_whole;PCA;dNdS;hardyBlocks;tree_Hcetorum_BLAST;tree_VacA;tree_UreA;tree_UreA	89.223	0	0
HpGP-COG-001	HpGP-COG-001	H. pylori	Africa	Congo	NA	NA	hpAfrica1	Public	Included in final dataset	Ubiquitous	;tree_HardyUbi_whole;nbHardyAlleles;tree_whole;PCA;dNdS;hardyBlocks	89.177	0	0
HpGP-COG-004	HpGP-COG-004	H. pylori	Africa	Congo	NA	NA	hpAfrica1	Public	Included in final dataset	Ubiquitous	;tree_HardyUbi_whole;nbHardyAlleles;tree_whole;PCA;dNdS;hardyBlocks	89.039	0	0
GAM100Ai	GAM100Ai	H. pylori	Africa	Gambia	NA	NA	hpAfrica1	Public	Included in final dataset and used as donor	Ubiquitous	;tree_HardyUbi_whole;tree_whole;PCA;fineSTRUCTURE;dNdS;hardyBlocks	89.58	0	0
GAM101Biv	GAM101Biv	H. pylori	Africa	Gambia	NA	NA	hpAfrica1	Public	Included in final dataset and used as donor	Ubiquitous	;tree_HardyUbi_whole;tree_whole;PCA;fineSTRUCTURE;dNdS;hardyBlocks	86.901	0	0
GAM103Bi	GAM103Bi	H. pylori	Africa	Gambia	NA	NA	hpAfrica1	Public	Included in final dataset and used as donor	Ubiquitous	;tree_HardyUbi_whole;tree_whole;PCA;fineSTRUCTURE;dNdS;hardyBlocks	88.568	0	0
GAM105Ai	GAM105Ai	H. pylori	Africa	Gambia	NA	NA	hpAfrica1	Public	Included in final dataset and used as donor	Ubiquitous	;tree_HardyUbi_whole;tree_whole;PCA;fineSTRUCTURE;dNdS;hardyBlocks	89.157	0	0
GAM115Ai	GAM115Ai	H. pylori	Africa	Gambia	NA	NA	hpAfrica1	Public	Included in final dataset and used as donor	Ubiquitous	;tree_HardyUbi_whole;tree_whole;PCA;fineSTRUCTURE;dNdS;hardyBlocks	90.172	0	0
GAM118Bi	GAM118Bi	H. pylori	Africa	Gambia	NA	NA	hpAfrica1	Public	Included in final dataset and used as donor	Ubiquitous	;tree_HardyUbi_whole;tree_whole;PCA;fineSTRUCTURE;dNdS;hardyBlocks	89.406	0	0
GAM119Bi	GAM119Bi	H. pylori	Africa	Gambia	NA	NA	hpAfrica1	Public	Included in final dataset and used as donor	Ubiquitous	;tree_HardyUbi_whole;tree_whole;PCA;fineSTRUCTURE;dNdS;hardyBlocks	89.673	0	0
GAM120Ai	GAM120Ai	H. pylori	Africa	Gambia	NA	NA	hpAfrica1	Public	Included in final dataset and used as donor	Ubiquitous	;tree_HardyUbi_whole;tree_whole;PCA;fineSTRUCTURE;dNdS;hardyBlocks	90.572	0	0
GAM121Aii	GAM121Aii	H. pylori	Africa	Gambia	NA	NA	hpAfrica1	Public	Included in final dataset and used as donor	Ubiquitous	;tree_HardyUbi_whole;tree_whole;PCA;fineSTRUCTURE;dNdS;hardyBlocks	89.662	0	0
GAM201Ai	GAM201Ai	H. pylori	Africa	Gambia	NA	NA	hpAfrica1	Public	Included in final dataset and used as donor	Ubiquitous	;tree_HardyUbi_whole;tree_whole;PCA;fineSTRUCTURE;dNdS;hardyBlocks	86.677	0	0
GAM239Bi	GAM239Bi	H. pylori	Africa	Gambia	NA	NA	hpAfrica1	Public	Included in final dataset and used as donor	Ubiquitous	;tree_HardyUbi_whole;tree_whole;PCA;fineSTRUCTURE;dNdS;hardyBlocks	86.846	0	0
GAM245Ai	GAM245Ai	H. pylori	Africa	Gambia	NA	NA	hpAfrica1	Public	Included in final dataset and used as donor	Ubiquitous	;tree_HardyUbi_whole;haplotypesDiffSites;pangenome;tree_whole;PCA;fineSTRUCTURE;dNdS;hardyBlocks;tree_Hcetorum_BLAST;tree_UreA;tree_UreA	88.919	0	0
Gambia94_24	Gambia94_24	H. pylori	Africa	Gambia	NA	NA	hpAfrica1	Public	Included in final dataset and used as donor	Ubiquitous	;tree_HardyUbi_whole;tree_whole;PCA;fineSTRUCTURE;dNdS;hardyBlocks	90.723	0	0
GAMchjs106B	GAMchjs106B	H. pylori	Africa	Gambia	NA	NA	hpAfrica1	Public	Included in final dataset and used as donor	Ubiquitous	;tree_HardyUbi_whole;tree_whole;PCA;fineSTRUCTURE;dNdS;hardyBlocks	86.067	0	0
HpGP-GMB-009	HpGP-GMB-009	H. pylori	Africa	Gambia	NA	NA	hpAfrica1	Public	Included in final dataset	Ubiquitous	;tree_HardyUbi_whole;nbHardyAlleles;tree_whole;PCA;dNdS;hardyBlocks	89.078	0	0
HpGP-GMB-008	HpGP-GMB-008	H. pylori	Africa	Gambia	NA	NA	hpAfrica1	Public	Included in final dataset	Ubiquitous	;tree_HardyUbi_whole;nbHardyAlleles;tree_whole;PCA;dNdS;hardyBlocks	90.78	0	0
HpGP-GMB-004	HpGP-GMB-004	H. pylori	Africa	Gambia	NA	NA	hpAfrica1	Public	Included in final dataset	Ubiquitous	;tree_HardyUbi_whole;nbHardyAlleles;tree_whole;PCA;dNdS;hardyBlocks	89.426	0	0
K26A1	K26A1	H. pylori	Africa	Angola	-15.3	19	hpAfrica2	Public	Included in final dataset and used as donor	Ubiquitous	;tree_HardyUbi_whole;haplotypesDiffSites;pangenome;tree_whole;PCA;fineSTRUCTURE;hardyBlocks;tree_Hcetorum_BLAST;tree_UreA;tree_UreA	83.971	0	0
SA46C	SA46C	H. pylori	Africa	South Africa	NA	NA	hpAfrica1	Public	Included in final dataset and used as donor	Ubiquitous	;tree_HardyUbi_whole;tree_whole;PCA;fineSTRUCTURE;dNdS;hardyBlocks	88.528	0	0
SA169C	SA169C	H. pylori	Africa	South Africa	NA	NA	hpAfrica2	Public	Included in final dataset and used as donor	Ubiquitous	;tree_HardyUbi_whole;haplotypesDiffSites;pangenome;tree_whole;PCA;fineSTRUCTURE;dNdS;hardyBlocks;tree_Hcetorum_BLAST;tree_UreA;tree_UreA	84.693	0	0
SA158C	SA158C	H. pylori	Africa	South Africa	NA	NA	hpAfrica1	Public	Included in final dataset and used as donor	Ubiquitous	;tree_HardyUbi_whole;tree_whole;PCA;fineSTRUCTURE;dNdS;hardyBlocks	88.021	0	0
SA30C	SA30C	H. pylori	Africa	South Africa	NA	NA	hpAfrica1	Public	Included in final dataset and used as donor	Ubiquitous	;tree_HardyUbi_whole;tree_whole;PCA;fineSTRUCTURE;dNdS;hardyBlocks	89.19	0	0
SA155C	HEL_BA8345AA_AS	H. pylori	Africa	South Africa	NA	NA	hpAfrica2	Public	Included in final dataset and used as donor	Ubiquitous	;tree_HardyUbi_whole;haplotypesDiffSites;pangenome;tree_whole;PCA;fineSTRUCTURE;dNdS;hardyBlocks;tree_Hcetorum_BLAST;tree_UreA;tree_UreA	86.084	0	0
SA156C	HEL_BA5639AA_AS	H. pylori	Africa	South Africa	NA	NA	hpAfrica1	Public	Included in final dataset and used as donor	Ubiquitous	;tree_HardyUbi_whole;tree_whole;PCA;fineSTRUCTURE;dNdS;hardyBlocks	89.277	0	0
SA35C	SA35C	H. pylori	Africa	South Africa	NA	NA	hpAfrica1	Public	Included in final dataset and used as donor	Ubiquitous	;tree_HardyUbi_whole;haplotypesDiffSites;pangenome;tree_whole;PCA;fineSTRUCTURE;dNdS;hardyBlocks;tree_Hcetorum_BLAST;tree_UreA;tree_UreA	89.065	0	0
SA233C	SA233C	H. pylori	Africa	South Africa	NA	NA	hpAfrica2	Public	Included in final dataset and used as donor	Ubiquitous	;tree_HardyUbi_whole;haplotypesDiffSites;pangenome;tree_whole;PCA;fineSTRUCTURE;dNdS;hardyBlocks;tree_Hcetorum_BLAST;tree_UreA;tree_UreA	84.577	0	0
SA170C	SA170C	H. pylori	Africa	South Africa	NA	NA	hpAfrica1	Public	Included in final dataset and used as donor	Ubiquitous	;tree_HardyUbi_whole;tree_whole;PCA;fineSTRUCTURE;dNdS;hardyBlocks	88.796	0	0
SA194C	HEL_BA5731AA_AS	H. pylori	Africa	South Africa	NA	NA	hpAfrica2	Public	Included in final dataset and used as donor	Ubiquitous	;tree_HardyUbi_whole;haplotypesDiffSites;pangenome;tree_whole;PCA;fineSTRUCTURE;dNdS;hardyBlocks;tree_Hcetorum_BLAST;tree_UreA;tree_UreA	83.647	0	0
SA220C	SA220C	H. pylori	Africa	South Africa	NA	NA	hpAfrica1	Public	Included in final dataset and used as donor	Ubiquitous	;tree_HardyUbi_whole;haplotypesDiffSites;pangenome;tree_whole;PCA;fineSTRUCTURE;dNdS;hardyBlocks;tree_Hcetorum_BLAST;tree_UreA;tree_UreA	89.577	0	0
SA146C	SA146C	H. pylori	Africa	South Africa	NA	NA	hpAfrica1	Public	Included in final dataset and used as donor	Ubiquitous	;tree_HardyUbi_whole;tree_whole;PCA;fineSTRUCTURE;dNdS;hardyBlocks	89.313	0	0
SA226A	SA226A	H. pylori	Africa	South Africa	NA	NA	hpAfrica1	Public	Included in final dataset and used as donor	Ubiquitous	;tree_HardyUbi_whole;tree_whole;PCA;fineSTRUCTURE;dNdS;hardyBlocks	89.054	0	0
SA144A	SA144A	H. pylori	Africa	South Africa	NA	NA	hpAfrica2	Public	Included in final dataset and used as donor	Ubiquitous	;tree_HardyUbi_whole;haplotypesDiffSites;pangenome;tree_whole;PCA;fineSTRUCTURE;dNdS;hardyBlocks;tree_Hcetorum_BLAST;tree_UreA;tree_UreA	85.342	0	0
HpGP-ALG-001	HpGP-ALG-001	H. pylori	Africa	Algeria	NA	NA	hpEurope	Public	Included in final dataset	Ubiquitous	;tree_HardyUbi_whole;nbHardyAlleles;tree_whole;PCA;dNdS;hardyBlocks	88.036	0	0
HpGP-ALG-002	HpGP-ALG-002	H. pylori	Africa	Algeria	NA	NA	hpEurope	Public	Included in final dataset	Ubiquitous	;tree_HardyUbi_whole;nbHardyAlleles;tree_whole;PCA;dNdS;hardyBlocks	89.718	0	0
HpGP-ALG-003	HpGP-ALG-003	H. pylori	Africa	Algeria	NA	NA	hpEurope	Public	Included in final dataset	Ubiquitous	;tree_HardyUbi_whole;nbHardyAlleles;tree_whole;PCA;dNdS;hardyBlocks	90.826	0	0
HpGP-ALG-004	HpGP-ALG-004	H. pylori	Africa	Algeria	NA	NA	hpEurope	Public	Included in final dataset	Ubiquitous	;tree_HardyUbi_whole;nbHardyAlleles;tree_whole;PCA;dNdS;hardyBlocks	88.58	0	0
HpGP-ALG-005	HpGP-ALG-005	H. pylori	Africa	Algeria	NA	NA	hpEurope	Public	Included in final dataset	Ubiquitous	;tree_HardyUbi_whole;nbHardyAlleles;tree_whole;PCA;dNdS;hardyBlocks	87.441	0	0
HpGP-ALG-006	HpGP-ALG-006	H. pylori	Africa	Algeria	NA	NA	hpEurope	Public	Included in final dataset	Ubiquitous	;tree_HardyUbi_whole;nbHardyAlleles;tree_whole;PCA;dNdS;hardyBlocks	87.417	0	0
HpGP-ALG-007	HpGP-ALG-007	H. pylori	Africa	Algeria	NA	NA	hpEurope	Public	Included in final dataset	Ubiquitous	;tree_HardyUbi_whole;nbHardyAlleles;tree_whole;PCA;dNdS;hardyBlocks	88.479	0	0
HpGP-ALG-008	HpGP-ALG-008	H. pylori	Africa	Algeria	NA	NA	hpEurope	Public	Included in final dataset	Ubiquitous	;tree_HardyUbi_whole;nbHardyAlleles;tree_whole;PCA;dNdS;hardyBlocks	90.758	0	0
HpGP-ALG-009	HpGP-ALG-009	H. pylori	Africa	Algeria	NA	NA	hpEurope	Public	Included in final dataset	Ubiquitous	;tree_HardyUbi_whole;nbHardyAlleles;tree_whole;PCA;dNdS;hardyBlocks	87.92	0	0
HpGP-ALG-010	HpGP-ALG-010	H. pylori	Africa	Algeria	NA	NA	hpEurope	Public	Included in final dataset	Ubiquitous	;tree_HardyUbi_whole;nbHardyAlleles;tree_whole;PCA;dNdS;hardyBlocks	90.076	0	0
HpGP-COG-002	HpGP-COG-002	H. pylori	Africa	Congo	NA	NA	hpEurope	Public	Included in final dataset	Ubiquitous	;tree_HardyUbi_whole;nbHardyAlleles;tree_whole;PCA;dNdS;hardyBlocks	90.259	0	0
HpGP-COG-005	HpGP-COG-005	H. pylori	Africa	Congo	NA	NA	hpAfrica1	Public	Included in final dataset	Ubiquitous	;tree_HardyUbi_whole;nbHardyAlleles;tree_whole;PCA;dNdS;hardyBlocks	89.208	0	0
HpGP-COG-006	HpGP-COG-006	H. pylori	Africa	Congo	NA	NA	hpAfrica1	Public	Included in final dataset	Ubiquitous	;tree_HardyUbi_whole;nbHardyAlleles;tree_whole;PCA;dNdS;hardyBlocks	89.287	0	0
HpGP-COG-011	HpGP-COG-011	H. pylori	Africa	Congo	NA	NA	hpAfrica1	Public	Included in final dataset	Ubiquitous	;tree_HardyUbi_whole;nbHardyAlleles;tree_whole;PCA;dNdS;hardyBlocks	88.429	0	0
HpGP-GHA-003	HpGP-GHA-003	H. pylori	Africa	Ghana	NA	NA	hpAfrica1	Public	Included in final dataset	Ubiquitous	;tree_HardyUbi_whole;nbHardyAlleles;tree_whole;PCA;dNdS;hardyBlocks	87.425	0	0
HpGP-GHA-009	HpGP-GHA-009	H. pylori	Africa	Ghana	NA	NA	hpAfrica1	Public	Included in final dataset	Ubiquitous	;tree_HardyUbi_whole;nbHardyAlleles;tree_whole;PCA;dNdS;hardyBlocks	89.503	0	0
HpGP-GMB-003	HpGP-GMB-003	H. pylori	Africa	Gambia	NA	NA	hpAfrica1	Public	Included in final dataset	Ubiquitous	;tree_HardyUbi_whole;nbHardyAlleles;tree_whole;PCA;dNdS;hardyBlocks	87.563	0	0
HpGP-GMB-007	HpGP-GMB-007	H. pylori	Africa	Gambia	NA	NA	hpAfrica1	Public	Included in final dataset	Ubiquitous	;tree_HardyUbi_whole;nbHardyAlleles;tree_whole;PCA;dNdS;hardyBlocks	90.379	0	0
HpGP-NGA-006	HpGP-NGA-006	H. pylori	Africa	Nigeria	NA	NA	hpNEAfrica	Public	Included in final dataset	Ubiquitous	;tree_HardyUbi_whole;haplotypesDiffSites;nbHardyAlleles;pangenome;CagA_VacA_UreAB_presenceAbsence;tree_whole;PCA;dNdS;hardyBlocks;tree_Hcetorum_BLAST;tree_VacA;tree_UreA;tree_UreA	90.331	0	0
HpGP-NGA-010	HpGP-NGA-010	H. pylori	Africa	Nigeria	NA	NA	hpNEAfrica	Public	Included in final dataset	Ubiquitous	;tree_HardyUbi_whole;haplotypesDiffSites;nbHardyAlleles;pangenome;CagA_VacA_UreAB_presenceAbsence;tree_whole;PCA;dNdS;hardyBlocks;tree_Hcetorum_BLAST;tree_VacA;tree_UreA;tree_UreA	89.973	0	0
HpGP-NGA-017	HpGP-NGA-017	H. pylori	Africa	Nigeria	NA	NA	hpAfrica1	Public	Included in final dataset	Ubiquitous	;tree_HardyUbi_whole;nbHardyAlleles;tree_whole;PCA;dNdS;hardyBlocks	90.374	0	0
HpGP-NGA-019	HpGP-NGA-019	H. pylori	Africa	Nigeria	NA	NA	hpAfrica1	Public	Included in final dataset	Ubiquitous	;tree_HardyUbi_whole;nbHardyAlleles;tree_whole;PCA;dNdS;hardyBlocks	89.395	0	0
HpGP-ZAF-001	HpGP-ZAF-001	H. pylori	Africa	South Africa	NA	NA	hpAfrica2	Public	Included in final dataset	Ubiquitous	;tree_HardyUbi_whole;haplotypesDiffSites;nbHardyAlleles;pangenome;CagA_VacA_UreAB_presenceAbsence;tree_whole;PCA;hardyBlocks;dotplots;tree_Hcetorum_BLAST;tree_VacA;tree_UreA;tree_UreA	86.767	0	0
HpGP-ZAF-002	HpGP-ZAF-002	H. pylori	Africa	South Africa	NA	NA	hpAfrica1	Public	Included in final dataset	Ubiquitous	;tree_HardyUbi_whole;nbHardyAlleles;tree_whole;PCA;dNdS;hardyBlocks	89.37	0	0
HpGP-ZAF-004	HpGP-ZAF-004	H. pylori	Africa	South Africa	NA	NA	hpAfrica1	Public	Included in final dataset	Ubiquitous	;tree_HardyUbi_whole;nbHardyAlleles;tree_whole;PCA;dNdS;hardyBlocks	89.405	0	0
HpGP-ZAF-006	HpGP-ZAF-006	H. pylori	Africa	South Africa	NA	NA	hpAfrica2	Public	Included in final dataset	Ubiquitous	;tree_HardyUbi_whole;tree_HardyUbi_subset;haplotypesDiffSites;nbHardyAlleles;pangenome;tree_whole;PCA;hardyBlocks;tree_Hcetorum_BLAST;tree_VacA;tree_UreA;tree_UreA	85.431	0	0
HpGP-ZAF-007	HpGP-ZAF-007	H. pylori	Africa	South Africa	NA	NA	hpAfrica2	Public	Included in final dataset	Ubiquitous	;tree_HardyUbi_whole;haplotypesDiffSites;nbHardyAlleles;pangenome;tree_whole;PCA;hardyBlocks;tree_Hcetorum_BLAST;tree_VacA;tree_UreA;tree_UreA	84.878	0	0
HpGP-ZAF-008	HpGP-ZAF-008	H. pylori	Africa	South Africa	NA	NA	hpEurope	Public	Included in final dataset	Ubiquitous	;tree_HardyUbi_whole;nbHardyAlleles;tree_whole;PCA;dNdS;hardyBlocks	87.204	0	0
HpGP-ZAF-009	HpGP-ZAF-009	H. pylori	Africa	South Africa	NA	NA	hpAfrica2	Public	Included in final dataset	Ubiquitous	;tree_HardyUbi_whole;haplotypesDiffSites;nbHardyAlleles;pangenome;tree_whole;PCA;hardyBlocks;tree_Hcetorum_BLAST;tree_VacA;tree_UreA;tree_UreA	86.235	0	0
HpGP-ZAF-010	HpGP-ZAF-010	H. pylori	Africa	South Africa	NA	NA	hpAfrica1	Public	Included in final dataset	Ubiquitous	;tree_HardyUbi_whole;nbHardyAlleles;tree_whole;PCA;dNdS;hardyBlocks	87.929	0	0
HpGP-ZAF-011	HpGP-ZAF-011	H. pylori	Africa	South Africa	NA	NA	hpAfrica1	Public	Included in final dataset	Ubiquitous	;tree_HardyUbi_whole;nbHardyAlleles;tree_whole;PCA;dNdS;hardyBlocks	90.277	0	0
nigh2494	nigh2494	H. pylori	Africa	Nigeria	NA	NA	hpNEAfrica	Public	Included in final dataset and used as donor	Ubiquitous	;tree_HardyUbi_whole;tree_HardyUbi_subset;haplotypesDiffSites;pangenome;tree_whole;PCA;fineSTRUCTURE;dNdS;hardyBlocks;tree_Hcetorum_BLAST;tree_UreA;tree_UreA	89.682	0	0
SA166A	SA166A	H. pylori	Africa	South Africa	NA	NA	hpAfrica2	Public	Included in final dataset and used as donor	Ubiquitous	;tree_HardyUbi_whole;haplotypesDiffSites;pangenome;tree_whole;PCA;fineSTRUCTURE;hardyBlocks;tree_Hcetorum_BLAST;tree_UreA;tree_UreA	84.06	0	0
SA168C	SA168C	H. pylori	Africa	South Africa	NA	NA	hpAfrica1	Public	Included in final dataset and used as donor	Ubiquitous	;tree_HardyUbi_whole;tree_whole;PCA;fineSTRUCTURE;dNdS;hardyBlocks	89.784	0	0
SA175A	SA175A	H. pylori	Africa	South Africa	NA	NA	hpAfrica2	Public	Included in final dataset and used as donor	Ubiquitous	;tree_HardyUbi_whole;haplotypesDiffSites;pangenome;tree_whole;PCA;fineSTRUCTURE;dNdS;hardyBlocks;tree_Hcetorum_BLAST;tree_UreA;tree_UreA	84.203	0	0
SA227C	HEL_BA5638AA_AS	H. pylori	Africa	South Africa	NA	NA	hpAfrica1	Public	Included in final dataset and used as donor	Ubiquitous	;tree_HardyUbi_whole;tree_whole;PCA;fineSTRUCTURE;dNdS;hardyBlocks	89.925	0	0
SA251C	SA251C	H. pylori	Africa	South Africa	NA	NA	hpAfrica2	Public	Included in final dataset and used as donor	Ubiquitous	;tree_HardyUbi_whole;haplotypesDiffSites;pangenome;tree_whole;PCA;fineSTRUCTURE;dNdS;hardyBlocks;tree_Hcetorum_BLAST;tree_UreA;tree_UreA	85.468	0	0
SA252C	SA252C	H. pylori	Africa	South Africa	NA	NA	hpAfrica1	Public	Included in final dataset and used as donor	Ubiquitous	;tree_HardyUbi_whole;haplotypesDiffSites;pangenome;tree_whole;PCA;fineSTRUCTURE;dNdS;hardyBlocks;tree_Hcetorum_BLAST;tree_UreA;tree_UreA	90.221	0	0
SA29A	SA29A	H. pylori	Africa	South Africa	NA	NA	hpAfrica2	Public	Included in final dataset and used as donor	Ubiquitous	;tree_HardyUbi_whole;haplotypesDiffSites;pangenome;tree_whole;PCA;fineSTRUCTURE;hardyBlocks;tree_Hcetorum_BLAST;tree_UreA;tree_UreA	84.826	0	0
SA45C	SA45C	H. pylori	Africa	South Africa	NA	NA	hpAfrica1	Public	Included in final dataset and used as donor	Ubiquitous	;tree_HardyUbi_whole;tree_whole;PCA;fineSTRUCTURE;dNdS;hardyBlocks	89.141	0	0
SouthAfrica20	SouthAfrica20	H. pylori	Africa	South Africa	NA	NA	hpAfrica2	Public	Included in final dataset and used as donor	Ubiquitous	;tree_HardyUbi_whole;haplotypesDiffSites;pangenome;tree_whole;PCA;fineSTRUCTURE;dNdS;hardyBlocks;tree_Hcetorum_BLAST;tree_UreA;tree_UreA	85.483	0	0
SouthAfrica50	SouthAfrica50	H. pylori	Africa	South Africa	NA	NA	hpAfrica2	Public	Included in final dataset and used as donor	Ubiquitous	;tree_HardyUbi_whole;haplotypesDiffSites;pangenome;tree_whole;PCA;fineSTRUCTURE;dNdS;hardyBlocks;tree_Hcetorum_BLAST;tree_UreA;tree_UreA	84.293	0	0
SouthAfrica7	SouthAfrica7	H. pylori	Africa	South Africa	NA	NA	hpAfrica2	Public	Included in final dataset and used as donor	Ubiquitous	;tree_HardyUbi_whole;haplotypesDiffSites;pangenome;tree_whole;PCA;fineSTRUCTURE;hardyBlocks;tree_Hcetorum_BLAST;tree_UreA;tree_UreA	85.098	0	0
SUD-C15-1	SUD_C15_1	H. pylori	Africa	Sudan	NA	NA	hpNEAfrica	Public	Included in final dataset and used as donor	Ubiquitous	;tree_HardyUbi_whole;tree_whole;PCA;fineSTRUCTURE;dNdS;hardyBlocks	88.75	0	0
SUD-C17-1	SUD_C17_1	H. pylori	Africa	Sudan	NA	NA	hpNEAfrica	Public	Included in final dataset and used as donor	Ubiquitous	;tree_HardyUbi_whole;tree_whole;PCA;fineSTRUCTURE;dNdS;hardyBlocks	88.774	0	0
SUD-C18-1	SUD_C18_1	H. pylori	Africa	Sudan	NA	NA	hpNEAfrica	Public	Included in final dataset and used as donor	Ubiquitous	;tree_HardyUbi_whole;tree_whole;PCA;fineSTRUCTURE;dNdS;hardyBlocks	89.188	0	0
SUD-C5-1	SUD_C5_1	H. pylori	Africa	Sudan	NA	NA	hpNEAfrica	Public	Included in final dataset and used as donor	Ubiquitous	;tree_HardyUbi_whole;haplotypesDiffSites;pangenome;tree_whole;PCA;fineSTRUCTURE;dNdS;hardyBlocks;tree_Hcetorum_BLAST;tree_UreA;tree_UreA	89.638	0	0
SUD-C8-1	SUD_C8_1	H. pylori	Africa	Sudan	NA	NA	hpNEAfrica	Public	Included in final dataset and used as donor	Ubiquitous	;tree_HardyUbi_whole;haplotypesDiffSites;pangenome;tree_whole;PCA;fineSTRUCTURE;dNdS;hardyBlocks;tree_Hcetorum_BLAST;tree_UreA;tree_UreA	89.784	0	0
SUD-I2	SUD_I2	H. pylori	Africa	Sudan	NA	NA	hpNEAfrica	Public	Included in final dataset and used as donor	Ubiquitous	;tree_HardyUbi_whole;tree_whole;PCA;fineSTRUCTURE;dNdS;hardyBlocks	90.149	0	0
SUD-J1-1a	SUD_J1_1a	H. pylori	Africa	Sudan	NA	NA	hpNEAfrica	Public	Included in final dataset and used as donor	Ubiquitous	;tree_HardyUbi_whole;tree_whole;PCA;fineSTRUCTURE;dNdS;hardyBlocks	88.96	0	0
SUD-SO11-1	SUD_SO11_1	H. pylori	Africa	Sudan	NA	NA	hpNEAfrica	Public	Included in final dataset and used as donor	Ubiquitous	;tree_HardyUbi_whole;tree_whole;PCA;fineSTRUCTURE;dNdS;hardyBlocks	89.193	0	0
SUD-SO16-1	SUD_SO16_1	H. pylori	Africa	Sudan	NA	NA	hpNEAfrica	Public	Included in final dataset and used as donor	Ubiquitous	;tree_HardyUbi_whole;tree_whole;PCA;fineSTRUCTURE;dNdS;hardyBlocks	86.972	0	0
SUD-SO21-1	SUD_SO21_1	H. pylori	Africa	Sudan	NA	NA	hpNEAfrica	Public	Included in final dataset and used as donor	Ubiquitous	;tree_HardyUbi_whole;tree_whole;PCA;fineSTRUCTURE;dNdS;hardyBlocks	87.187	0	0
SUD-SO38-1	SUD_SO38_1	H. pylori	Africa	Sudan	NA	NA	hpNEAfrica	Public	Included in final dataset and used as donor	Ubiquitous	;tree_HardyUbi_whole;tree_whole;PCA;fineSTRUCTURE;dNdS;hardyBlocks	86.438	0	0
SUD-SO41-1	SUD_SO41_1	H. pylori	Africa	Sudan	NA	NA	hpNEAfrica	Public	Included in final dataset and used as donor	Ubiquitous	;tree_HardyUbi_whole;haplotypesDiffSites;pangenome;tree_whole;PCA;fineSTRUCTURE;dNdS;hardyBlocks;tree_Hcetorum_BLAST;tree_UreA;tree_UreA	90.414	0	0
SUD-SO43-1x	SUD_SO43_1x	H. pylori	Africa	Sudan	NA	NA	hpNEAfrica	Public	Included in final dataset and used as donor	Ubiquitous	;tree_HardyUbi_whole;tree_whole;PCA;fineSTRUCTURE;dNdS;hardyBlocks	89.286	0	0
SUD-SO48-1	SUD_SO48_1	H. pylori	Africa	Sudan	NA	NA	hpNEAfrica	Public	Included in final dataset and used as donor	Ubiquitous	;tree_HardyUbi_whole;tree_whole;PCA;fineSTRUCTURE;dNdS;hardyBlocks	90.085	0	0
SUD-YL1-6	SUD_YL1_6	H. pylori	Africa	Sudan	NA	NA	hpNEAfrica	Public	Included in final dataset and used as donor	Ubiquitous	;tree_HardyUbi_whole;tree_whole;PCA;fineSTRUCTURE;dNdS;hardyBlocks	89.15	0	0
26024	HEL_BA7875AA_AS	H. pylori	America	Colombia	4.38	-74.05	hpEurope	Public	Included in final dataset	Ubiquitous	;tree_HardyUbi_whole;nbHardyAlleles;tree_whole;PCA;dNdS;hardyBlocks	91.858	0	0
CAN_004	CAN_004	H. pylori	America	Canada	NA	NA	hpAfrica1	Public	Included in final dataset	Ubiquitous	;tree_HardyUbi_whole;nbHardyAlleles;tree_whole;PCA;dNdS;hardyBlocks	89.271	0	0
CG22370	HEL_AA6791AA_AS	H. pylori	America	Colombia	NA	NA	hpEurope	Public	Included in final dataset	Ubiquitous	;tree_HardyUbi_whole;nbHardyAlleles;tree_whole;PCA;dNdS;hardyBlocks	90.52	0	0
CM-22013	CM-22013	H. pylori	America	Colombia	NA	NA	hpEurope	Public	Included in final dataset	Ubiquitous	;tree_HardyUbi_whole;nbHardyAlleles;tree_whole;PCA;dNdS;hardyBlocks	89.939	0	0
CM-22021	CM-22021	H. pylori	America	Colombia	NA	NA	hpEurope	Public	Included in final dataset	Ubiquitous	;tree_HardyUbi_whole;nbHardyAlleles;tree_whole;PCA;dNdS;hardyBlocks	89.912	0	0
CM-22046	CM-22046	H. pylori	America	Colombia	NA	NA	hpEurope	Public	Included in final dataset	Ubiquitous	;tree_HardyUbi_whole;nbHardyAlleles;tree_whole;PCA;dNdS;hardyBlocks	89.698	0	0
CM-22341	CM-22341	H. pylori	America	Colombia	NA	NA	hpEurope	Public	Included in final dataset	Ubiquitous	;tree_HardyUbi_whole;nbHardyAlleles;tree_whole;PCA;dNdS;hardyBlocks	91.591	0	0
CO1766	CO1766	H. pylori	America	Colombia	3.73	-73.125	hspIndigenousSAmerica	Public	Included in final dataset	Ubiquitous	;tree_HardyUbi_whole;haplotypesDiffSites;nbHardyAlleles;map_HardyOutliers;pangenome;tree_whole;PCA;fineSTRUCTURE;dNdS;hardyBlocks;tree_Hcetorum_BLAST;tree_UreA;tree_UreA	86.985	0	0
CO1768	CO1768	H. pylori	America	Colombia	3.73	-73.125	hspIndigenousSAmerica	Public	Included in final dataset	Ubiquitous	;tree_HardyUbi_whole;tree_HardyUbi_subset;haplotypesDiffSites;nbHardyAlleles;map_HardyOutliers;pangenome;tree_whole;PCA;fineSTRUCTURE;dNdS;hardyBlocks;tree_Hcetorum_BLAST;tree_UreA;tree_UreA	88.43	0	0
Cuz20	Cuz20	H. pylori	America	Peru	-16.4	-71.52	hspIndigenousSAmerica	Public	Included in final dataset	Ubiquitous	;tree_HardyUbi_whole;haplotypesDiffSites;nbHardyAlleles;map_HardyOutliers;pangenome;tree_whole;PCA;fineSTRUCTURE;dNdS;hardyBlocks;dotplots;tree_Hcetorum_BLAST;tree_UreA;tree_UreA	87.44	0	0
SJM180	HEL_AA0376AA_AS	H. pylori	America	Peru	NA	NA	hpEurope	Public	Included in final dataset	Ubiquitous	;tree_HardyUbi_whole;nbHardyAlleles;tree_whole;PCA;dNdS;hardyBlocks	90.86	0	0
Nic01_C	HEL_AA0111AA_AS	H. pylori	America	Nicaragua	12.1506	-86.2681	hpEurope	Public	Included in final dataset	Ubiquitous	;tree_HardyUbi_whole;nbHardyAlleles;tree_whole;PCA;dNdS;hardyBlocks	90.837	0	0
Nic02_A	HEL_AA0112AA_AS	H. pylori	America	Nicaragua	12.1506	-86.2681	hpEurope	Public	Included in final dataset	Ubiquitous	;tree_HardyUbi_whole;nbHardyAlleles;tree_whole;PCA;dNdS;hardyBlocks	88.89	0	0
Nic03_A	HEL_AA0113AA_AS	H. pylori	America	Nicaragua	12.1506	-86.2681	hpAfrica1	Public	Included in final dataset	Ubiquitous	;tree_HardyUbi_whole;nbHardyAlleles;tree_whole;PCA;dNdS;hardyBlocks	88.764	0	0
Nic05_C	HEL_AA0423AA_AS	H. pylori	America	Nicaragua	12.1506	-86.2681	hpEurope	Public	Included in final dataset	Ubiquitous	;tree_HardyUbi_whole;nbHardyAlleles;tree_whole;PCA;dNdS;hardyBlocks	90.695	0	0
Nic06_A	HEL_AA0118AA_AS	H. pylori	America	Nicaragua	12.1506	-86.2681	hpAfrica1	Public	Included in final dataset	Ubiquitous	;tree_HardyUbi_whole;nbHardyAlleles;tree_whole;PCA;dNdS;hardyBlocks	90.772	0	0
Nic07_C	HEL_AA0121AA_AS	H. pylori	America	Nicaragua	12.1506	-86.2681	hpAfrica1	Public	Included in final dataset	Ubiquitous	;tree_HardyUbi_whole;nbHardyAlleles;tree_whole;PCA;dNdS;hardyBlocks	90.054	0	0
Nic09_C	HEL_AA0125AA_AS	H. pylori	America	Nicaragua	12.1506	-86.2681	hpEurope	Public	Included in final dataset	Ubiquitous	;tree_HardyUbi_whole;nbHardyAlleles;tree_whole;PCA;dNdS;hardyBlocks	88.213	0	0
Nic31_A	HEL_AA0160AA_AS	H. pylori	America	Nicaragua	12.1506	-86.2681	hpEurope	Public	Included in final dataset	Ubiquitous	;tree_HardyUbi_whole;nbHardyAlleles;tree_whole;PCA;dNdS;hardyBlocks	89.238	0	0
Nic38-A	HEL_BA4377AA_AS	H. pylori	America	Nicaragua	12.1494	-86.311	hpAfrica1	Public	Included in final dataset	Ubiquitous	;tree_HardyUbi_whole;nbHardyAlleles;tree_whole;PCA;dNdS;hardyBlocks	89.951	0	0
Nic26_A	HEL_AA0155AA_AS	H. pylori	America	Nicaragua	12.1506	-86.2681	hpAfrica1	Public	Included in final dataset	Ubiquitous	;tree_HardyUbi_whole;nbHardyAlleles;tree_whole;PCA;dNdS;hardyBlocks	90.127	0	0
Nic27_A	HEL_AA0156AA_AS	H. pylori	America	Nicaragua	12.1506	-86.2681	hpAfrica1	Public	Included in final dataset	Ubiquitous	;tree_HardyUbi_whole;nbHardyAlleles;tree_whole;PCA;dNdS;hardyBlocks	89.649	0	0
Nic28_A	HEL_AA0157AA_AS	H. pylori	America	Nicaragua	12.1506	-86.2681	hpAfrica1	Public	Included in final dataset	Ubiquitous	;tree_HardyUbi_whole;nbHardyAlleles;tree_whole;PCA;dNdS;hardyBlocks	89.974	0	0
7C	HEL_AA0332AA_AS	H. pylori	America	Mexico	19.3327	-99.1792	hpEurope	Public	Included in final dataset	Ubiquitous	;tree_HardyUbi_whole;nbHardyAlleles;tree_whole;PCA;dNdS;hardyBlocks	89.451	0	0
29CaP	HEL_AA0333AA_AS	H. pylori	America	Mexico	19.3327	-99.1792	hpEurope	Public	Included in final dataset	Ubiquitous	;tree_HardyUbi_whole;nbHardyAlleles;tree_whole;PCA;dNdS;hardyBlocks	89.353	0	0
ELS37	HEL_AA0372AA_AS	H. pylori	America	El Salvador	-1.34232	-48.361	hpEurope	Public	Included in final dataset	Ubiquitous	;tree_HardyUbi_whole;nbHardyAlleles;tree_whole;PCA;dNdS;hardyBlocks	90.654	0	0
J166	HEL_AA0390AA_AS	H. pylori	America	USA	NA	NA	hpEurope	Public	Included in final dataset	Ubiquitous	;tree_HardyUbi_whole;nbHardyAlleles;tree_whole;PCA;dNdS;hardyBlocks	89.789	0	0
Nic04_A	HEL_AA0422AA_AS	H. pylori	America	Nicaragua	12.1506	-86.2681	hpEurope	Public	Included in final dataset	Ubiquitous	;tree_HardyUbi_whole;nbHardyAlleles;tree_whole;PCA;dNdS;hardyBlocks	90.531	0	0
Nic08_C2	HEL_AA4350AA_AS	H. pylori	America	Nicaragua	12.1506	-86.2681	hpEurope	Public	Included in final dataset	Ubiquitous	;tree_HardyUbi_whole;nbHardyAlleles;tree_whole;PCA;dNdS;hardyBlocks	88.803	0	0
Nic11_A	HEL_AA9194AA_AS	H. pylori	America	Nicaragua	12.1506	-86.2681	hpAfrica1	Public	Included in final dataset	Ubiquitous	;tree_HardyUbi_whole;nbHardyAlleles;tree_whole;PCA;dNdS;hardyBlocks	89.847	0	0
Nic12_C	HEL_AA0427AA_AS	H. pylori	America	Nicaragua	12.1506	-86.2681	hpAfrica1	Public	Included in final dataset	Ubiquitous	;tree_HardyUbi_whole;nbHardyAlleles;tree_whole;PCA;dNdS;hardyBlocks	90.324	0	0
Nic13_C	HEL_AA0428AA_AS	H. pylori	America	Nicaragua	12.1506	-86.2681	hpAfrica1	Public	Included in final dataset	Ubiquitous	;tree_HardyUbi_whole;nbHardyAlleles;tree_whole;PCA;dNdS;hardyBlocks	89.837	0	0
Nic16_C	HEL_AA0431AA_AS	H. pylori	America	Nicaragua	12.1506	-86.2681	hpAfrica1	Public	Included in final dataset	Ubiquitous	;tree_HardyUbi_whole;nbHardyAlleles;tree_whole;PCA;dNdS;hardyBlocks	89.721	0	0
Nic23-A	Nic23-A	H. pylori	America	Nicaragua	NA	NA	hpEurope	Public	Included in final dataset	Ubiquitous	;tree_HardyUbi_whole;nbHardyAlleles;tree_whole;PCA;dNdS;hardyBlocks	90.281	0	0
Nic10_C	HEL_AA4346AA_AS	H. pylori	America	Nicaragua	12.1506	-86.2681	hpAfrica1	Public	Included in final dataset	Ubiquitous	;tree_HardyUbi_whole;nbHardyAlleles;tree_whole;PCA;dNdS;hardyBlocks	90.057	0	0
HPJP26	HEL_AA4458AA_AS	H. pylori	America	USA	NA	NA	hspEAsia	Public	Included in final dataset	Ubiquitous	;tree_HardyUbi_whole;nbHardyAlleles;tree_whole;PCA;dNdS;hardyBlocks	87.606	0	0
PZ5016_3A3	HEL_AA5308AA_AS	H. pylori	America	Colombia	1.79	-78.79	hpAfrica1	Public	Included in final dataset	Ubiquitous	;tree_HardyUbi_whole;nbHardyAlleles;tree_whole;PCA;dNdS;hardyBlocks	89.024	0	0
SV328_2	HEL_AA5309AA_AS	H. pylori	America	Colombia	1.0857	-77.6186	hpEurope	Public	Included in final dataset	Ubiquitous	;tree_HardyUbi_whole;nbHardyAlleles;tree_whole;PCA;dNdS;hardyBlocks	89.765	0	0
SV355_2	HEL_AA5310AA_AS	H. pylori	America	Colombia	1.0857	-77.6186	hpEurope	Public	Included in final dataset	Ubiquitous	;tree_HardyUbi_whole;nbHardyAlleles;tree_whole;PCA;dNdS;hardyBlocks	89.616	0	0
PZ5033_3A2	HEL_AA5311AA_AS	H. pylori	America	Colombia	1.79	-78.79	hpEurope	Public	Included in final dataset	Ubiquitous	;tree_HardyUbi_whole;nbHardyAlleles;tree_whole;PCA;dNdS;hardyBlocks	89.565	0	0
PZ5009-3A2	HEL_AA5312AA_AS	H. pylori	America	Colombia	1.79	-78.79	hpEurope	Public	Included in final dataset	Ubiquitous	;tree_HardyUbi_whole;nbHardyAlleles;tree_whole;PCA;dNdS;hardyBlocks	90.556	0	0
SV380_1	HEL_AA5313AA_AS	H. pylori	America	Colombia	1.0857	-77.6186	hpEurope	Public	Included in final dataset	Ubiquitous	;tree_HardyUbi_whole;nbHardyAlleles;tree_whole;PCA;dNdS;hardyBlocks	89.951	0	0
SV449_1	HEL_AA5314AA_AS	H. pylori	America	Colombia	1.0857	-77.6186	hpEurope	Public	Included in final dataset	Ubiquitous	;tree_HardyUbi_whole;nbHardyAlleles;tree_whole;PCA;dNdS;hardyBlocks	90.772	0	0
SV397_2	HEL_AA5315AA_AS	H. pylori	America	Colombia	1.0857	-77.6186	hpEurope	Public	Included in final dataset	Ubiquitous	;tree_HardyUbi_whole;nbHardyAlleles;tree_whole;PCA;dNdS;hardyBlocks	89.927	0	0
SV376_1	HEL_AA5316AA_AS	H. pylori	America	Colombia	1.0857	-77.6186	hpEurope	Public	Included in final dataset	Ubiquitous	;tree_HardyUbi_whole;nbHardyAlleles;tree_whole;PCA;dNdS;hardyBlocks	90.276	0	0
SV340_2	HEL_AA5317AA_AS	H. pylori	America	Colombia	1.0857	-77.6186	hpEurope	Public	Included in final dataset	Ubiquitous	;tree_HardyUbi_whole;nbHardyAlleles;tree_whole;PCA;dNdS;hardyBlocks	89.305	0	0
PZ5019_3A3	HEL_AA5318AA_AS	H. pylori	America	Colombia	1.79	-78.79	hpAfrica1	Public	Included in final dataset	Ubiquitous	;tree_HardyUbi_whole;nbHardyAlleles;tree_whole;PCA;dNdS;hardyBlocks	89.51	0	0
PZ5006_3A3	HEL_AA5319AA_AS	H. pylori	America	Colombia	1.0857	-77.6186	hpAfrica1	Public	Included in final dataset	Ubiquitous	;tree_HardyUbi_whole;nbHardyAlleles;tree_whole;PCA;dNdS;hardyBlocks	89.247	0	0
PZ5005_3A3	HEL_AA5320AA_AS	H. pylori	America	Colombia	1.0857	-77.6186	hpAfrica1	Public	Included in final dataset	Ubiquitous	;tree_HardyUbi_whole;nbHardyAlleles;tree_whole;PCA;dNdS;hardyBlocks	89.579	0	0
Hui1681	HEL_AA5991AA_AS	H. pylori	America	Colombia	-0.85	-71.41	hspIndigenousSAmerica	Public	Included in final dataset	Ubiquitous	;tree_HardyUbi_whole;haplotypesDiffSites;nbHardyAlleles;map_HardyOutliers;pangenome;tree_whole;PCA;fineSTRUCTURE;dNdS;hardyBlocks;tree_Hcetorum_BLAST;tree_UreA;tree_UreA	85.087	0	0
HP1352	HEL_CA2779AA_AS	H. pylori	America	Brazil	-5.71667	-43.1	hpEurope	Public	Included in final dataset	Ubiquitous	;tree_HardyUbi_whole;nbHardyAlleles;tree_whole;PCA;dNdS;hardyBlocks	88.758	0	0
AL04	HEL_CA0046AA_AS	H. pylori	America	USA	39.78	-100.45	hspIndigenousNAmerica	Public	Included in final dataset	Ubiquitous	;GWAS;tree_HardyUbi_whole;haplotypesDiffSites;nbHardyAlleles;map_HardyOutliers;pangenome;tree_whole;PCA;fineSTRUCTURE;dNdS;hardyBlocks;tree_Hcetorum_BLAST;tree_UreA;tree_UreA	85.688	0	0
CM22347	HEL_AA6489AA_AS	H. pylori	America	Colombia	NA	NA	hpEurope	Public	Included in final dataset	Ubiquitous	;tree_HardyUbi_whole;nbHardyAlleles;tree_whole;PCA;dNdS;hardyBlocks	91.129	0	0
CL-FE60	HEL_CA2377AA_AS	H. pylori	America	Chile	NA	NA	hpEurope	Public	Included in final dataset	Ubiquitous	;tree_HardyUbi_whole;nbHardyAlleles;tree_whole;PCA;dNdS;hardyBlocks	91.041	0	0
Bra-LPB44	HEL_CA2367AA_AS	H. pylori	America	Brazil	NA	NA	hpAfrica1	Public	Included in final dataset	Ubiquitous	;tree_HardyUbi_whole;nbHardyAlleles;tree_whole;PCA;dNdS;hardyBlocks	87.526	0	0
HN-G280	HEL_CA2426AA_AS	H. pylori	America	Honduras	NA	NA	hpAfrica1	Public	Included in final dataset	Ubiquitous	;tree_HardyUbi_whole;nbHardyAlleles;tree_whole;PCA;dNdS;hardyBlocks	89.835	0	0
Bra-LPB41	HEL_CA2359AA_AS	H. pylori	America	Brazil	NA	NA	hpAfrica1	Public	Included in final dataset	Ubiquitous	;tree_HardyUbi_whole;nbHardyAlleles;tree_whole;PCA;dNdS;hardyBlocks	89.562	0	0
HN-G315	HEL_CA2435AA_AS	H. pylori	America	Honduras	NA	NA	hpEurope	Public	Included in final dataset	Ubiquitous	;tree_HardyUbi_whole;nbHardyAlleles;tree_whole;PCA;dNdS;hardyBlocks	88.187	0	0
MX-2004-42	HEL_CA2461AA_AS	H. pylori	America	Mexico	NA	NA	hpEurope	Public	Included in final dataset	Ubiquitous	;tree_HardyUbi_whole;nbHardyAlleles;tree_whole;PCA;dNdS;hardyBlocks	89.033	0	0
MX-2004-67	HEL_CA2463AA_AS	H. pylori	America	Mexico	NA	NA	hpEurope	Public	Included in final dataset	Ubiquitous	;tree_HardyUbi_whole;nbHardyAlleles;tree_whole;PCA;dNdS;hardyBlocks	87.935	0	0
CA22312	HEL_AA6532AA_AS	H. pylori	America	Colombia	NA	NA	hpEurope	Public	Included in final dataset	Ubiquitous	;tree_HardyUbi_whole;nbHardyAlleles;tree_whole;PCA;dNdS;hardyBlocks	89.879	0	0
22311	HEL_BA5230AA_AS	H. pylori	America	Colombia	4.38	-74.05	hpEurope	Public	Included in final dataset	Ubiquitous	;tree_HardyUbi_whole;nbHardyAlleles;tree_whole;PCA;dNdS;hardyBlocks	90.195	0	0
VE-HV265	HEL_CA2483AA_AS	H. pylori	America	Venezuela	NA	NA	hpEurope	Public	Included in final dataset	Ubiquitous	;tree_HardyUbi_whole;nbHardyAlleles;tree_whole;PCA;dNdS;hardyBlocks	89.109	0	0
G-Mx-2006-513	HEL_BA4408AA_AS	H. pylori	America	Mexico	NA	NA	hpAfrica1	Public	Included in final dataset	Ubiquitous	;tree_HardyUbi_whole;nbHardyAlleles;tree_whole;PCA;dNdS;hardyBlocks	89.979	0	0
CG22389	HEL_AA6539AA_AS	H. pylori	America	Colombia	NA	NA	hpEurope	Public	Included in final dataset	Ubiquitous	;tree_HardyUbi_whole;nbHardyAlleles;tree_whole;PCA;dNdS;hardyBlocks	87.956	0	0
CM22388	HEL_AA6540AA_AS	H. pylori	America	Colombia	NA	NA	hpEurope	Public	Included in final dataset	Ubiquitous	;tree_HardyUbi_whole;nbHardyAlleles;tree_whole;PCA;dNdS;hardyBlocks	90.294	0	0
Arg-118EC2	HEL_CA2384AA_AS	H. pylori	America	Argentina	NA	NA	hpEurope	Public	Included in final dataset	Ubiquitous	;tree_HardyUbi_whole;nbHardyAlleles;tree_whole;PCA;dNdS;hardyBlocks	87.569	0	0
MX-2004-40	HEL_CA2458AA_AS	H. pylori	America	Mexico	NA	NA	hpEurope	Public	Included in final dataset	Ubiquitous	;tree_HardyUbi_whole;nbHardyAlleles;tree_whole;PCA;dNdS;hardyBlocks	87.846	0	0
HN-G249	HEL_CA2415AA_AS	H. pylori	America	Honduras	NA	NA	hpEurope	Public	Included in final dataset	Ubiquitous	;tree_HardyUbi_whole;nbHardyAlleles;tree_whole;PCA;dNdS;hardyBlocks	88.041	0	0
HN-G240	HEL_CA2410AA_AS	H. pylori	America	Honduras	NA	NA	hpAfrica1	Public	Included in final dataset	Ubiquitous	;tree_HardyUbi_whole;nbHardyAlleles;tree_whole;PCA;dNdS;hardyBlocks	89.69	0	0
HN-G242	HEL_CA2406AA_AS	H. pylori	America	Honduras	NA	NA	hpEurope	Public	Included in final dataset	Ubiquitous	;tree_HardyUbi_whole;nbHardyAlleles;tree_whole;PCA;dNdS;hardyBlocks	89.354	0	0
HN-G246	HEL_CA2411AA_AS	H. pylori	America	Honduras	NA	NA	hpAfrica1	Public	Included in final dataset	Ubiquitous	;tree_HardyUbi_whole;nbHardyAlleles;tree_whole;PCA;dNdS;hardyBlocks	87.428	0	0
MM2006-103	HEL_AA6573AA_AS	H. pylori	America	Mexico	NA	NA	hpAfrica1	Public	Included in final dataset	Ubiquitous	;tree_HardyUbi_whole;nbHardyAlleles;tree_whole;PCA;dNdS;hardyBlocks	89.662	0	0
HN-G339	HEL_CA2441AA_AS	H. pylori	America	Honduras	NA	NA	hpEurope	Public	Included in final dataset	Ubiquitous	;tree_HardyUbi_whole;nbHardyAlleles;tree_whole;PCA;dNdS;hardyBlocks	89.659	0	0
MM2005-126	HEL_AA6577AA_AS	H. pylori	America	Mexico	NA	NA	hpEurope	Public	Included in final dataset	Ubiquitous	;tree_HardyUbi_whole;nbHardyAlleles;tree_whole;PCA;dNdS;hardyBlocks	89.708	0	0
Arg-53RA1	HEL_CA2352AA_AS	H. pylori	America	Argentina	NA	NA	hpEurope	Public	Included in final dataset	Ubiquitous	;tree_HardyUbi_whole;nbHardyAlleles;tree_whole;PCA;dNdS;hardyBlocks	88.62	0	0
MX-2003-279	HEL_CA2489AA_AS	H. pylori	America	Mexico	NA	NA	hpEurope	Public	Included in final dataset	Ubiquitous	;tree_HardyUbi_whole;nbHardyAlleles;tree_whole;PCA;dNdS;hardyBlocks	90.698	0	0
CA22327	HEL_AA6602AA_AS	H. pylori	America	Colombia	NA	NA	hpEurope	Public	Included in final dataset	Ubiquitous	;tree_HardyUbi_whole;nbHardyAlleles;tree_whole;PCA;dNdS;hardyBlocks	90.278	0	0
Arg-7RA1	HEL_CA2353AA_AS	H. pylori	America	Argentina	NA	NA	hpEurope	Public	Included in final dataset	Ubiquitous	;tree_HardyUbi_whole;nbHardyAlleles;tree_whole;PCA;dNdS;hardyBlocks	88.986	0	0
VE-HET109	HEL_CA2408AA_AS	H. pylori	America	Venezuela	NA	NA	hpEurope	Public	Included in final dataset	Ubiquitous	;tree_HardyUbi_whole;nbHardyAlleles;tree_whole;PCA;dNdS;hardyBlocks	90.372	0	0
MG-2006-449	HEL_AA6723AA_AS	H. pylori	America	Mexico	NA	NA	hpEurope	Public	Included in final dataset	Ubiquitous	;tree_HardyUbi_whole;nbHardyAlleles;tree_whole;PCA;dNdS;hardyBlocks	89.572	0	0
G-Mx-2011-41	HEL_BA4404AA_AS	H. pylori	America	Mexico	NA	NA	hpEurope	Public	Included in final dataset	Ubiquitous	;tree_HardyUbi_whole;haplotypesDiffSites;nbHardyAlleles;pangenome;tree_whole;PCA;dNdS;hardyBlocks;tree_Hcetorum_BLAST;tree_UreA;tree_UreA	91.212	0	0
HN-G278	HEL_CA2423AA_AS	H. pylori	America	Honduras	NA	NA	hpEurope	Public	Included in final dataset	Ubiquitous	;tree_HardyUbi_whole;nbHardyAlleles;tree_whole;PCA;dNdS;hardyBlocks	90.583	0	0
MX-2004-137	HEL_CA2451AA_AS	H. pylori	America	Mexico	NA	NA	hpAfrica1	Public	Included in final dataset	Ubiquitous	;tree_HardyUbi_whole;haplotypesDiffSites;nbHardyAlleles;pangenome;tree_whole;PCA;dNdS;hardyBlocks;tree_Hcetorum_BLAST;tree_UreA;tree_UreA	88.96	0	0
CA22095	HEL_AA6636AA_AS	H. pylori	America	Colombia	NA	NA	hpEurope	Public	Included in final dataset	Ubiquitous	;tree_HardyUbi_whole;nbHardyAlleles;tree_whole;PCA;dNdS;hardyBlocks	88.087	0	0
CC22093	HEL_AA6637AA_AS	H. pylori	America	Colombia	NA	NA	hpEurope	Public	Included in final dataset	Ubiquitous	;tree_HardyUbi_whole;nbHardyAlleles;tree_whole;PCA;dNdS;hardyBlocks	87.042	0	0
HN-G307	HEL_CA2432AA_AS	H. pylori	America	Honduras	NA	NA	hpEurope	Public	Included in final dataset	Ubiquitous	;tree_HardyUbi_whole;nbHardyAlleles;tree_whole;PCA;dNdS;hardyBlocks	87.133	0	0
HN-G300	HEL_CA2430AA_AS	H. pylori	America	Honduras	NA	NA	hpEurope	Public	Included in final dataset	Ubiquitous	;tree_HardyUbi_whole;nbHardyAlleles;tree_whole;PCA;dNdS;hardyBlocks	89.822	0	0
VE-HET084	HEL_CA2469AA_AS	H. pylori	America	Venezuela	NA	NA	hpEurope	Public	Included in final dataset	Ubiquitous	;tree_HardyUbi_whole;nbHardyAlleles;tree_whole;PCA;dNdS;hardyBlocks	90.95	0	0
CA22020	HEL_AA6644AA_AS	H. pylori	America	Colombia	NA	NA	hpEurope	Public	Included in final dataset	Ubiquitous	;tree_HardyUbi_whole;nbHardyAlleles;tree_whole;PCA;dNdS;hardyBlocks	87.57	0	0
CG22023	HEL_AA6646AA_AS	H. pylori	America	Colombia	NA	NA	hpEurope	Public	Included in final dataset	Ubiquitous	;tree_HardyUbi_whole;nbHardyAlleles;tree_whole;PCA;dNdS;hardyBlocks	90.714	0	0
22362	HEL_BA7859AA_AS	H. pylori	America	Colombia	4.38	-74.05	hpEurope	Public	Included in final dataset	Ubiquitous	;tree_HardyUbi_whole;nbHardyAlleles;tree_whole;PCA;dNdS;hardyBlocks	90.993	0	0
CG22367	HEL_AA6653AA_AS	H. pylori	America	Colombia	NA	NA	hpEurope	Public	Included in final dataset	Ubiquitous	;tree_HardyUbi_whole;nbHardyAlleles;tree_whole;PCA;dNdS;hardyBlocks	90.367	0	0
Mx-04-130	HEL_AA6656AA_AS	H. pylori	America	Mexico	NA	NA	hpEurope	Public	Included in final dataset	Ubiquitous	;tree_HardyUbi_whole;nbHardyAlleles;tree_whole;PCA;dNdS;hardyBlocks	90.909	0	0
CA22393	HEL_AA6659AA_AS	H. pylori	America	Colombia	NA	NA	hpEurope	Public	Included in final dataset	Ubiquitous	;tree_HardyUbi_whole;nbHardyAlleles;tree_whole;PCA;dNdS;hardyBlocks	91.769	0	0
CM22390	HEL_AA6660AA_AS	H. pylori	America	Colombia	NA	NA	hpEurope	Public	Included in final dataset	Ubiquitous	;tree_HardyUbi_whole;nbHardyAlleles;tree_whole;PCA;dNdS;hardyBlocks	89.199	0	0
MG2003-98	HEL_AA6664AA_AS	H. pylori	America	Mexico	NA	NA	hpAfrica1	Public	Included in final dataset	Ubiquitous	;tree_HardyUbi_whole;nbHardyAlleles;tree_whole;PCA;dNdS;hardyBlocks	90.304	0	0
MX-2004-210	HEL_CA2455AA_AS	H. pylori	America	Mexico	NA	NA	hpEurope	Public	Included in final dataset	Ubiquitous	;tree_HardyUbi_whole;nbHardyAlleles;tree_whole;PCA;dNdS;hardyBlocks	87.969	0	0
Gt-04-218	HEL_AA6671AA_AS	H. pylori	America	Guatemala	NA	NA	hpEurope	Public	Included in final dataset	Ubiquitous	;tree_HardyUbi_whole;nbHardyAlleles;tree_whole;PCA;dNdS;hardyBlocks	90.144	0	0
HN-G341	HEL_CA2445AA_AS	H. pylori	America	Honduras	NA	NA	hpEurope	Public	Included in final dataset	Ubiquitous	;tree_HardyUbi_whole;nbHardyAlleles;tree_whole;PCA;dNdS;hardyBlocks	89.608	0	0
MX-2004-37	HEL_CA2452AA_AS	H. pylori	America	Mexico	NA	NA	hpEurope	Public	Included in final dataset	Ubiquitous	;tree_HardyUbi_whole;nbHardyAlleles;tree_whole;PCA;dNdS;hardyBlocks	90.334	0	0
HN-G346	HEL_CA2447AA_AS	H. pylori	America	Honduras	NA	NA	hpAfrica1	Public	Included in final dataset	Ubiquitous	;tree_HardyUbi_whole;nbHardyAlleles;tree_whole;PCA;dNdS;hardyBlocks	88.67	0	0
VE-HET046	HEL_CA2402AA_AS	H. pylori	America	Venezuela	NA	NA	hpEurope	Public	Included in final dataset	Ubiquitous	;tree_HardyUbi_whole;nbHardyAlleles;tree_whole;PCA;dNdS;hardyBlocks	89.857	0	0
VE-HET044	HEL_CA2400AA_AS	H. pylori	America	Venezuela	NA	NA	hpEurope	Public	Included in final dataset	Ubiquitous	;tree_HardyUbi_whole;nbHardyAlleles;tree_whole;PCA;dNdS;hardyBlocks	90.355	0	0
MM2006-56	HEL_AA6691AA_AS	H. pylori	America	Mexico	NA	NA	hpEurope	Public	Included in final dataset	Ubiquitous	;tree_HardyUbi_whole;nbHardyAlleles;tree_whole;PCA;dNdS;hardyBlocks	90.541	0	0
MC2006-52	HEL_AA6692AA_AS	H. pylori	America	Mexico	NA	NA	hpEurope	Public	Included in final dataset	Ubiquitous	;tree_HardyUbi_whole;nbHardyAlleles;tree_whole;PCA;dNdS;hardyBlocks	90.512	0	0
Arg-38RA2	HEL_AA6702AA_AS	H. pylori	America	Argentina	NA	NA	hpEurope	Public	Included in final dataset	Ubiquitous	;tree_HardyUbi_whole;nbHardyAlleles;tree_whole;PCA;dNdS;hardyBlocks	89.84	0	0
MX-2004-84	HEL_CA2464AA_AS	H. pylori	America	Mexico	NA	NA	hpEurope	Public	Included in final dataset	Ubiquitous	;tree_HardyUbi_whole;nbHardyAlleles;tree_whole;PCA;dNdS;hardyBlocks	90.516	0	0
CM22331	HEL_AA6706AA_AS	H. pylori	America	Colombia	NA	NA	hpEurope	Public	Included in final dataset	Ubiquitous	;tree_HardyUbi_whole;nbHardyAlleles;tree_whole;PCA;dNdS;hardyBlocks	87.676	0	0
CA22335	HEL_AA6707AA_AS	H. pylori	America	Colombia	NA	NA	hpEurope	Public	Included in final dataset	Ubiquitous	;tree_HardyUbi_whole;nbHardyAlleles;tree_whole;PCA;dNdS;hardyBlocks	89.662	0	0
CA22337	HEL_AA6708AA_AS	H. pylori	America	Colombia	NA	NA	hpEurope	Public	Included in final dataset	Ubiquitous	;tree_HardyUbi_whole;nbHardyAlleles;tree_whole;PCA;dNdS;hardyBlocks	88.247	0	0
CA22339	HEL_AA6710AA_AS	H. pylori	America	Colombia	NA	NA	hpEurope	Public	Included in final dataset	Ubiquitous	;tree_HardyUbi_whole;nbHardyAlleles;tree_whole;PCA;dNdS;hardyBlocks	89.587	0	0
Arg-23UA1	HEL_CA2386AA_AS	H. pylori	America	Argentina	NA	NA	hpAfrica1	Public	Included in final dataset	Ubiquitous	;tree_HardyUbi_whole;nbHardyAlleles;tree_whole;PCA;dNdS;hardyBlocks	89.906	0	0
VE-HET009	HEL_CA2470AA_AS	H. pylori	America	Venezuela	NA	NA	hpEurope	Public	Included in final dataset	Ubiquitous	;tree_HardyUbi_whole;nbHardyAlleles;tree_whole;PCA;dNdS;hardyBlocks	88.715	0	0
HN-G265	HEL_CA2416AA_AS	H. pylori	America	Honduras	NA	NA	hpEurope	Public	Included in final dataset	Ubiquitous	;tree_HardyUbi_whole;nbHardyAlleles;tree_whole;PCA;dNdS;hardyBlocks	89.123	0	0
CG22087	HEL_AA6747AA_AS	H. pylori	America	Colombia	NA	NA	hpEurope	Public	Included in final dataset	Ubiquitous	;tree_HardyUbi_whole;nbHardyAlleles;tree_whole;PCA;dNdS;hardyBlocks	90.352	0	0
G-Mx-2005-100	HEL_BA4396AA_AS	H. pylori	America	Mexico	NA	NA	hpEurope	Public	Included in final dataset	Ubiquitous	;tree_HardyUbi_whole;nbHardyAlleles;tree_whole;PCA;dNdS;hardyBlocks	90.642	0	0
Bra-LPB42	HEL_CA2362AA_AS	H. pylori	America	Brazil	NA	NA	hpAfrica1	Public	Included in final dataset	Ubiquitous	;tree_HardyUbi_whole;haplotypesDiffSites;nbHardyAlleles;pangenome;tree_whole;PCA;dNdS;hardyBlocks;tree_Hcetorum_BLAST;tree_UreA;tree_UreA	89.22	0	0
Bra-LPB40	HEL_CA2361AA_AS	H. pylori	America	Brazil	NA	NA	hpAfrica1	Public	Included in final dataset	Ubiquitous	;tree_HardyUbi_whole;nbHardyAlleles;tree_whole;PCA;dNdS;hardyBlocks	89.201	0	0
HN-G310	HEL_CA2436AA_AS	H. pylori	America	Honduras	NA	NA	hpEurope	Public	Included in final dataset	Ubiquitous	;tree_HardyUbi_whole;nbHardyAlleles;tree_whole;PCA;dNdS;hardyBlocks	89.53	0	0
CA22019	HEL_AA6761AA_AS	H. pylori	America	Colombia	NA	NA	hpEurope	Public	Included in final dataset	Ubiquitous	;tree_HardyUbi_whole;nbHardyAlleles;tree_whole;PCA;dNdS;hardyBlocks	89.553	0	0
Gt-04-059	HEL_CA2394AA_AS	H. pylori	America	Guatemala	NA	NA	hpEurope	Public	Included in final dataset	Ubiquitous	;tree_HardyUbi_whole;nbHardyAlleles;tree_whole;PCA;dNdS;hardyBlocks	90.555	0	0
C-Mx-2011-145	HEL_BA3550AA_AS	H. pylori	America	Mexico	NA	NA	hpEurope	Public	Included in final dataset	Ubiquitous	;tree_HardyUbi_whole;nbHardyAlleles;tree_whole;PCA;dNdS;hardyBlocks	90.257	0	0
Arg-34UA2	HEL_AA6771AA_AS	H. pylori	America	Argentina	NA	NA	hpEurope	Public	Included in final dataset	Ubiquitous	;tree_HardyUbi_whole;nbHardyAlleles;tree_whole;PCA;dNdS;hardyBlocks	89.895	0	0
Bra-LPB33	HEL_CA2357AA_AS	H. pylori	America	Brazil	NA	NA	hpEurope	Public	Included in final dataset	Ubiquitous	;tree_HardyUbi_whole;nbHardyAlleles;tree_whole;PCA;dNdS;hardyBlocks	87.535	0	0
Bra-LPB32	HEL_CA2351AA_AS	H. pylori	America	Brazil	NA	NA	hpAfrica1	Public	Included in final dataset	Ubiquitous	;tree_HardyUbi_whole;nbHardyAlleles;tree_whole;PCA;dNdS;hardyBlocks	89.507	0	0
Bra-LPB37	HEL_CA2358AA_AS	H. pylori	America	Brazil	NA	NA	hpAfrica1	Public	Included in final dataset	Ubiquitous	;tree_HardyUbi_whole;nbHardyAlleles;tree_whole;PCA;dNdS;hardyBlocks	90.709	0	0
Bra-LPB34	HEL_CA2356AA_AS	H. pylori	America	Brazil	NA	NA	hpAfrica1	Public	Included in final dataset	Ubiquitous	;tree_HardyUbi_whole;nbHardyAlleles;tree_whole;PCA;dNdS;hardyBlocks	88.52	0	0
MG2006-407	HEL_AA6790AA_AS	H. pylori	America	Mexico	NA	NA	hpEurope	Public	Included in final dataset	Ubiquitous	;tree_HardyUbi_whole;nbHardyAlleles;tree_whole;PCA;dNdS;hardyBlocks	91.373	0	0
VE-HET057	HEL_CA2405AA_AS	H. pylori	America	Venezuela	NA	NA	hpEurope	Public	Included in final dataset	Ubiquitous	;tree_HardyUbi_whole;nbHardyAlleles;tree_whole;PCA;dNdS;hardyBlocks	88.044	0	0
VE-HET052	HEL_CA2401AA_AS	H. pylori	America	Venezuela	NA	NA	hpEurope	Public	Included in final dataset	Ubiquitous	;tree_HardyUbi_whole;nbHardyAlleles;tree_whole;PCA;dNdS;hardyBlocks	89.733	0	0
CL-MASP	HEL_AA6815AA_AS	H. pylori	America	Chile	NA	NA	hpEurope	Public	Included in final dataset	Ubiquitous	;tree_HardyUbi_whole;nbHardyAlleles;tree_whole;PCA;dNdS;hardyBlocks	88.092	0	0
HN-G288	HEL_CA2427AA_AS	H. pylori	America	Honduras	NA	NA	hpEurope	Public	Included in final dataset	Ubiquitous	;tree_HardyUbi_whole;nbHardyAlleles;tree_whole;PCA;dNdS;hardyBlocks	89.548	0	0
HN-G285	HEL_CA2428AA_AS	H. pylori	America	Honduras	NA	NA	hpAfrica1	Public	Included in final dataset	Ubiquitous	;tree_HardyUbi_whole;nbHardyAlleles;tree_whole;PCA;dNdS;hardyBlocks	90.629	0	0
VE-HV076	HEL_CA2467AA_AS	H. pylori	America	Venezuela	NA	NA	hpEurope	Public	Included in final dataset	Ubiquitous	;tree_HardyUbi_whole;nbHardyAlleles;tree_whole;PCA;dNdS;hardyBlocks	89.428	0	0
CG22385	HEL_AA6834AA_AS	H. pylori	America	Colombia	NA	NA	hpEurope	Public	Included in final dataset	Ubiquitous	;tree_HardyUbi_whole;nbHardyAlleles;tree_whole;PCA;dNdS;hardyBlocks	90.441	0	0
VE-HV073	HEL_CA2476AA_AS	H. pylori	America	Venezuela	NA	NA	hpEurope	Public	Included in final dataset	Ubiquitous	;tree_HardyUbi_whole;nbHardyAlleles;tree_whole;PCA;dNdS;hardyBlocks	88.041	0	0
CG-22384	HEL_AA6836AA_AS	H. pylori	America	Colombia	NA	NA	hpEurope	Public	Included in final dataset	Ubiquitous	;tree_HardyUbi_whole;nbHardyAlleles;tree_whole;PCA;dNdS;hardyBlocks	88.252	0	0
HN-G258	HEL_CA2457AA_AS	H. pylori	America	Honduras	NA	NA	hpAfrica1	Public	Included in final dataset	Ubiquitous	;tree_HardyUbi_whole;nbHardyAlleles;tree_whole;PCA;dNdS;hardyBlocks	88.284	0	0
HN-G251	HEL_CA2414AA_AS	H. pylori	America	Honduras	NA	NA	hpEurope	Public	Included in final dataset	Ubiquitous	;tree_HardyUbi_whole;nbHardyAlleles;tree_whole;PCA;dNdS;hardyBlocks	90.914	0	0
HN-G250	HEL_CA2417AA_AS	H. pylori	America	Honduras	NA	NA	hpEurope	Public	Included in final dataset	Ubiquitous	;tree_HardyUbi_whole;nbHardyAlleles;tree_whole;PCA;dNdS;hardyBlocks	89.712	0	0
HN-G255	HEL_CA2460AA_AS	H. pylori	America	Honduras	NA	NA	hpEurope	Public	Included in final dataset	Ubiquitous	;tree_HardyUbi_whole;nbHardyAlleles;tree_whole;PCA;dNdS;hardyBlocks	89.463	0	0
MX-2004-51	HEL_AA6874AA_AS	H. pylori	America	Mexico	NA	NA	hpAfrica1	Public	Included in final dataset	Ubiquitous	;tree_HardyUbi_whole;nbHardyAlleles;tree_whole;PCA;dNdS;hardyBlocks	89.287	0	0
HN-G328	HEL_CA2439AA_AS	H. pylori	America	Honduras	NA	NA	hpEurope	Public	Included in final dataset	Ubiquitous	;tree_HardyUbi_whole;nbHardyAlleles;tree_whole;PCA;dNdS;hardyBlocks	87.596	0	0
Arg-19RC1	HEL_CA2388AA_AS	H. pylori	America	Argentina	NA	NA	hpEurope	Public	Included in final dataset	Ubiquitous	;tree_HardyUbi_whole;nbHardyAlleles;tree_whole;PCA;dNdS;hardyBlocks	90.429	0	0
MM2006-480	HEL_AA6880AA_AS	H. pylori	America	Mexico	NA	NA	hpEurope	Public	Included in final dataset	Ubiquitous	;tree_HardyUbi_whole;nbHardyAlleles;tree_whole;PCA;dNdS;hardyBlocks	90.185	0	0
Arg-39UA2	HEL_CA2354AA_AS	H. pylori	America	Argentina	NA	NA	hpEurope	Public	Included in final dataset	Ubiquitous	;tree_HardyUbi_whole;nbHardyAlleles;tree_whole;PCA;dNdS;hardyBlocks	89.16	0	0
MX-2003-368	HEL_CA2492AA_AS	H. pylori	America	Mexico	NA	NA	hpAfrica1	Public	Included in final dataset	Ubiquitous	;tree_HardyUbi_whole;nbHardyAlleles;tree_whole;PCA;dNdS;hardyBlocks	89.153	0	0
ALA3	HEL_AA7212AA_AS	H. pylori	America	USA	61.13	-149.54	hspIndigenousNAmerica	Public	Included in final dataset	Ubiquitous	;GWAS;tree_HardyUbi_whole;haplotypesDiffSites;nbHardyAlleles;map_HardyOutliers;pangenome;tree_whole;PCA;fineSTRUCTURE;dNdS;hardyBlocks;tree_Hcetorum_BLAST;tree_UreA;tree_UreA	87.532	0	0
ALA15	HEL_AA7339AA_AS	H. pylori	America	USA	61.13	-149.54	hspIndigenousNAmerica	Public	Included in final dataset	Ubiquitous	;GWAS;tree_HardyUbi_whole;haplotypesDiffSites;nbHardyAlleles;map_HardyOutliers;pangenome;tree_whole;PCA;fineSTRUCTURE;dNdS;hardyBlocks;tree_Hcetorum_BLAST;tree_UreA;tree_UreA	85.902	0	0
ALA5	HEL_AA7365AA_AS	H. pylori	America	USA	61.13	-149.54	hspIndigenousNAmerica	Public	Included in final dataset	Ubiquitous	;GWAS;tree_HardyUbi_whole;haplotypesDiffSites;nbHardyAlleles;map_HardyOutliers;pangenome;tree_whole;PCA;fineSTRUCTURE;dNdS;hardyBlocks;tree_Hcetorum_BLAST;tree_UreA;tree_UreA	84.148	0	0
Nic35-A	HEL_AA8615AA_AS	H. pylori	America	Nicaragua	12.1494	86.311	hpEurope	Public	Included in final dataset	Ubiquitous	;tree_HardyUbi_whole;nbHardyAlleles;tree_whole;PCA;dNdS;hardyBlocks	90.978	0	0
Nic56-A	HEL_BA3625AA_AS	H. pylori	America	Nicaragua	12.1494	-86.311	hpAfrica1	Public	Included in final dataset	Ubiquitous	;tree_HardyUbi_whole;nbHardyAlleles;tree_whole;PCA;dNdS;hardyBlocks	89.851	0	0
Nic39-A	HEL_AA8631AA_AS	H. pylori	America	Nicaragua	12.1494	86.311	hpAfrica1	Public	Included in final dataset	Ubiquitous	;tree_HardyUbi_whole;nbHardyAlleles;tree_whole;PCA;dNdS;hardyBlocks	89.329	0	0
Nic40-A	HEL_AA8632AA_AS	H. pylori	America	Nicaragua	12.1494	86.311	hpEurope	Public	Included in final dataset	Ubiquitous	;tree_HardyUbi_whole;nbHardyAlleles;tree_whole;PCA;dNdS;hardyBlocks	89.59	0	0
Nic34-A	HEL_AA8636AA_AS	H. pylori	America	Nicaragua	12.1494	86.311	hpEurope	Public	Included in final dataset	Ubiquitous	;tree_HardyUbi_whole;nbHardyAlleles;tree_whole;PCA;dNdS;hardyBlocks	90.096	0	0
Nic52-C	HEL_BA3622AA_AS	H. pylori	America	Nicaragua	12.1494	-86.311	hpAfrica1	Public	Included in final dataset	Ubiquitous	;tree_HardyUbi_whole;nbHardyAlleles;tree_whole;PCA;dNdS;hardyBlocks	89.066	0	0
Nic49-A	HEL_AA8651AA_AS	H. pylori	America	Nicaragua	12.1494	86.311	hpEurope	Public	Included in final dataset	Ubiquitous	;tree_HardyUbi_whole;nbHardyAlleles;tree_whole;PCA;dNdS;hardyBlocks	89.157	0	0
Nic33	HEL_BA3603AA_AS	H. pylori	America	Nicaragua	12.1494	-86.311	hpEurope	Public	Included in final dataset	Ubiquitous	;tree_HardyUbi_whole;nbHardyAlleles;tree_whole;PCA;dNdS;hardyBlocks	90.211	0	0
Nic46-A	HEL_AA8666AA_AS	H. pylori	America	Nicaragua	12.1494	86.311	hpAfrica1	Public	Included in final dataset	Ubiquitous	;tree_HardyUbi_whole;nbHardyAlleles;tree_whole;PCA;dNdS;hardyBlocks	88.112	0	0
Nic44-A	HEL_AA8668AA_AS	H. pylori	America	Nicaragua	12.1494	86.311	hpAfrica1	Public	Included in final dataset	Ubiquitous	;tree_HardyUbi_whole;nbHardyAlleles;tree_whole;PCA;dNdS;hardyBlocks	90.382	0	0
Nic50-A	HEL_AA8672AA_AS	H. pylori	America	Nicaragua	12.1494	86.311	hpAfrica1	Public	Included in final dataset	Ubiquitous	;tree_HardyUbi_whole;nbHardyAlleles;tree_whole;PCA;dNdS;hardyBlocks	89.303	0	0
Nic47	HEL_AA8673AA_AS	H. pylori	America	Nicaragua	12.1494	86.311	hpEurope	Public	Included in final dataset	Ubiquitous	;tree_HardyUbi_whole;nbHardyAlleles;tree_whole;PCA;dNdS;hardyBlocks	90.248	0	0
Nic45-C	HEL_AA8675AA_AS	H. pylori	America	Nicaragua	12.1494	86.311	hpAfrica1	Public	Included in final dataset	Ubiquitous	;tree_HardyUbi_whole;nbHardyAlleles;tree_whole;PCA;dNdS;hardyBlocks	89.339	0	0
Nic51-C	HEL_AA8678AA_AS	H. pylori	America	Nicaragua	12.1494	86.311	hpEurope	Public	Included in final dataset	Ubiquitous	;tree_HardyUbi_whole;nbHardyAlleles;tree_whole;PCA;dNdS;hardyBlocks	88.069	0	0
Nic41-A	HEL_AA8685AA_AS	H. pylori	America	Nicaragua	12.1494	86.311	hpEurope	Public	Included in final dataset	Ubiquitous	;tree_HardyUbi_whole;nbHardyAlleles;tree_whole;PCA;dNdS;hardyBlocks	90.792	0	0
Nic37-A	HEL_AA8698AA_AS	H. pylori	America	Nicaragua	12.1494	86.311	hpAfrica1	Public	Included in final dataset	Ubiquitous	;tree_HardyUbi_whole;haplotypesDiffSites;nbHardyAlleles;pangenome;tree_whole;PCA;dNdS;hardyBlocks;tree_Hcetorum_BLAST;tree_UreA;tree_UreA	90.871	0	0
Nic54-A	HEL_AA8700AA_AS	H. pylori	America	Nicaragua	12.1494	86.311	hpEurope	Public	Included in final dataset	Ubiquitous	;tree_HardyUbi_whole;nbHardyAlleles;tree_whole;PCA;dNdS;hardyBlocks	88.586	0	0
Nic55-C	HEL_AA8702AA_AS	H. pylori	America	Nicaragua	12.1494	86.311	hpAfrica1	Public	Included in final dataset	Ubiquitous	;tree_HardyUbi_whole;haplotypesDiffSites;nbHardyAlleles;pangenome;tree_whole;PCA;dNdS;hardyBlocks;tree_Hcetorum_BLAST;tree_UreA;tree_UreA	88.808	0	0
Nic36-A	HEL_AA8704AA_AS	H. pylori	America	Nicaragua	12.1494	86.311	hpAfrica1	Public	Included in final dataset	Ubiquitous	;tree_HardyUbi_whole;nbHardyAlleles;tree_whole;PCA;dNdS;hardyBlocks	90.472	0	0
MX-2004-123	HEL_AA8710AA_AS	H. pylori	America	Mexico	NA	NA	hpEurope	Public	Included in final dataset	Ubiquitous	;tree_HardyUbi_whole;nbHardyAlleles;tree_whole;PCA;dNdS;hardyBlocks	90.438	0	0
Nic48-A	HEL_AA8717AA_AS	H. pylori	America	Nicaragua	12.1494	86.311	hpAfrica1	Public	Included in final dataset	Ubiquitous	;tree_HardyUbi_whole;nbHardyAlleles;tree_whole;PCA;dNdS;hardyBlocks	89.403	0	0
Nic42-A	HEL_AA8718AA_AS	H. pylori	America	Nicaragua	12.1494	86.311	hpAfrica1	Public	Included in final dataset	Ubiquitous	;tree_HardyUbi_whole;nbHardyAlleles;tree_whole;PCA;dNdS;hardyBlocks	89.46	0	0
Nic53-A	HEL_BA4393AA_AS	H. pylori	America	Nicaragua	12.1494	-86.311	hpEurope	Public	Included in final dataset	Ubiquitous	;tree_HardyUbi_whole;nbHardyAlleles;tree_whole;PCA;dNdS;hardyBlocks	90.604	0	0
Nic43-A	HEL_AA8748AA_AS	H. pylori	America	Nicaragua	12.1494	86.311	hpEurope	Public	Included in final dataset	Ubiquitous	;tree_HardyUbi_whole;nbHardyAlleles;tree_whole;PCA;dNdS;hardyBlocks	90.541	0	0
Nic20_C	HEL_AA9174AA_AS	H. pylori	America	Nicaragua	12.1506	-86.2681	hpAfrica1	Public	Included in final dataset	Ubiquitous	;tree_HardyUbi_whole;haplotypesDiffSites;nbHardyAlleles;pangenome;tree_whole;PCA;dNdS;hardyBlocks;tree_Hcetorum_BLAST;tree_UreA;tree_UreA	89.127	0	0
Nic19_A	HEL_AA9177AA_AS	H. pylori	America	Nicaragua	12.1506	-86.2681	hpAfrica1	Public	Included in final dataset	Ubiquitous	;tree_HardyUbi_whole;haplotypesDiffSites;nbHardyAlleles;pangenome;tree_whole;PCA;dNdS;hardyBlocks;tree_Hcetorum_BLAST;tree_UreA;tree_UreA	89.954	0	0
Nic18_C	HEL_AA9180AA_AS	H. pylori	America	Nicaragua	12.1506	-86.2681	hpAfrica1	Public	Included in final dataset	Ubiquitous	;tree_HardyUbi_whole;haplotypesDiffSites;nbHardyAlleles;pangenome;tree_whole;PCA;dNdS;hardyBlocks;tree_Hcetorum_BLAST;tree_UreA;tree_UreA	89.794	0	0
Nic17_C	HEL_AA9182AA_AS	H. pylori	America	Nicaragua	12.1506	-86.2681	hpEurope	Public	Included in final dataset	Ubiquitous	;tree_HardyUbi_whole;nbHardyAlleles;tree_whole;PCA;dNdS;hardyBlocks	90.175	0	0
Nic15-C	Nic15-C	H. pylori	America	Nicaragua	NA	NA	hpEurope	Public	Included in final dataset	Ubiquitous	;tree_HardyUbi_whole;nbHardyAlleles;tree_whole;PCA;dNdS;hardyBlocks	88.931	0	0
Nic14_A	HEL_AA9189AA_AS	H. pylori	America	Nicaragua	12.1506	-86.2681	hpAfrica1	Public	Included in final dataset	Ubiquitous	;tree_HardyUbi_whole;nbHardyAlleles;tree_whole;PCA;dNdS;hardyBlocks	90.542	0	0
Nic14_C	HEL_AA9190AA_AS	H. pylori	America	Nicaragua	12.1506	-86.2681	hpEurope	Public	Included in final dataset	Ubiquitous	;tree_HardyUbi_whole;nbHardyAlleles;tree_whole;PCA;dNdS;hardyBlocks	88.977	0	0
HN-G267	HEL_CA2418AA_AS	H. pylori	America	Honduras	NA	NA	hpAfrica1	Public	Included in final dataset	Ubiquitous	;tree_HardyUbi_whole;nbHardyAlleles;tree_whole;PCA;dNdS;hardyBlocks	90.333	0	0
HN-G248	HEL_CA2412AA_AS	H. pylori	America	Honduras	NA	NA	hpEurope	Public	Included in final dataset	Ubiquitous	;tree_HardyUbi_whole;nbHardyAlleles;tree_whole;PCA;dNdS;hardyBlocks	90.556	0	0
GCT 97	HEL_BA3530AA_AS	H. pylori	America	Colombia	NA	NA	hpEurope	Public	Included in final dataset	Ubiquitous	;tree_HardyUbi_whole;nbHardyAlleles;tree_whole;PCA;dNdS;hardyBlocks	89.626	0	0
GCT 43	HEL_BA3531AA_AS	H. pylori	America	Colombia	NA	NA	hpEurope	Public	Included in final dataset	Ubiquitous	;tree_HardyUbi_whole;nbHardyAlleles;tree_whole;PCA;dNdS;hardyBlocks	89.505	0	0
GCT 27	HEL_BA3532AA_AS	H. pylori	America	Colombia	NA	NA	hpAfrica1	Public	Included in final dataset	Ubiquitous	;tree_HardyUbi_whole;nbHardyAlleles;tree_whole;PCA;dNdS;hardyBlocks	89.027	0	0
C-Mx-2010-12	HEL_BA3534AA_AS	H. pylori	America	Mexico	NA	NA	hpEurope	Public	Included in final dataset	Ubiquitous	;tree_HardyUbi_whole;nbHardyAlleles;tree_whole;PCA;dNdS;hardyBlocks	90.514	0	0
G-Mx-2003-250	HEL_BA3535AA_AS	H. pylori	America	Mexico	NA	NA	hpEurope	Public	Included in final dataset	Ubiquitous	;tree_HardyUbi_whole;nbHardyAlleles;tree_whole;PCA;dNdS;hardyBlocks	90.159	0	0
G-Mx-2003-108	HEL_BA3536AA_AS	H. pylori	America	Mexico	NA	NA	hpEurope	Public	Included in final dataset	Ubiquitous	;tree_HardyUbi_whole;nbHardyAlleles;tree_whole;PCA;dNdS;hardyBlocks	91.136	0	0
G-Mx-2003-93	HEL_BA3537AA_AS	H. pylori	America	Mexico	NA	NA	hpEurope	Public	Included in final dataset	Ubiquitous	;tree_HardyUbi_whole;nbHardyAlleles;tree_whole;PCA;dNdS;hardyBlocks	89.991	0	0
G-Mx-2005-108	HEL_BA3538AA_AS	H. pylori	America	Mexico	NA	NA	hpEurope	Public	Included in final dataset	Ubiquitous	;tree_HardyUbi_whole;nbHardyAlleles;tree_whole;PCA;dNdS;hardyBlocks	90.142	0	0
G-Mx-2006-152	HEL_BA3539AA_AS	H. pylori	America	Mexico	NA	NA	hpEurope	Public	Included in final dataset	Ubiquitous	;tree_HardyUbi_whole;nbHardyAlleles;tree_whole;PCA;dNdS;hardyBlocks	89.245	0	0
G-Mx-2005-337	HEL_BA3540AA_AS	H. pylori	America	Mexico	NA	NA	hpEurope	Public	Included in final dataset	Ubiquitous	;tree_HardyUbi_whole;nbHardyAlleles;tree_whole;PCA;dNdS;hardyBlocks	91.124	0	0
G-Mx-2006-46	HEL_BA3541AA_AS	H. pylori	America	Mexico	NA	NA	hpEurope	Public	Included in final dataset	Ubiquitous	;tree_HardyUbi_whole;nbHardyAlleles;tree_whole;PCA;dNdS;hardyBlocks	89.188	0	0
G-Mx-2006-583	HEL_BA3542AA_AS	H. pylori	America	Mexico	NA	NA	hpEurope	Public	Included in final dataset	Ubiquitous	;tree_HardyUbi_whole;nbHardyAlleles;tree_whole;PCA;dNdS;hardyBlocks	90.325	0	0
C-Mx-2010-97	HEL_BA3543AA_AS	H. pylori	America	Mexico	NA	NA	hpAfrica1	Public	Included in final dataset	Ubiquitous	;tree_HardyUbi_whole;nbHardyAlleles;tree_whole;PCA;dNdS;hardyBlocks	88.387	0	0
G-Mx-2011-124	HEL_BA3544AA_AS	H. pylori	America	Mexico	NA	NA	hpEurope	Public	Included in final dataset	Ubiquitous	;tree_HardyUbi_whole;nbHardyAlleles;tree_whole;PCA;dNdS;hardyBlocks	89.867	0	0
G-Mx-2011-147	HEL_BA3545AA_AS	H. pylori	America	Mexico	NA	NA	hpEurope	Public	Included in final dataset	Ubiquitous	;tree_HardyUbi_whole;nbHardyAlleles;tree_whole;PCA;dNdS;hardyBlocks	90.405	0	0
C-Mx-2011-152	HEL_BA3552AA_AS	H. pylori	America	Mexico	NA	NA	hpEurope	Public	Included in final dataset	Ubiquitous	;tree_HardyUbi_whole;nbHardyAlleles;tree_whole;PCA;dNdS;hardyBlocks	90.044	0	0
C-Mx-2010-3	HEL_BA3547AA_AS	H. pylori	America	Mexico	NA	NA	hpEurope	Public	Included in final dataset	Ubiquitous	;tree_HardyUbi_whole;nbHardyAlleles;tree_whole;PCA;dNdS;hardyBlocks	89.681	0	0
C-Mx-2010-8	HEL_BA3549AA_AS	H. pylori	America	Mexico	NA	NA	hpEurope	Public	Included in final dataset	Ubiquitous	;tree_HardyUbi_whole;nbHardyAlleles;tree_whole;PCA;dNdS;hardyBlocks	90.126	0	0
C-Mx-2011-171	HEL_BA3551AA_AS	H. pylori	America	Mexico	NA	NA	hpAfrica1	Public	Included in final dataset	Ubiquitous	;tree_HardyUbi_whole;haplotypesDiffSites;nbHardyAlleles;pangenome;tree_whole;PCA;dNdS;hardyBlocks;tree_Hcetorum_BLAST;tree_UreA;tree_UreA	89.537	0	0
C-Mx-2011-69	HEL_BA3553AA_AS	H. pylori	America	Mexico	NA	NA	hpEurope	Public	Included in final dataset	Ubiquitous	;tree_HardyUbi_whole;nbHardyAlleles;tree_whole;PCA;dNdS;hardyBlocks	89.332	0	0
G-Mx-2010-99	HEL_BA3642AA_AS	H. pylori	America	Mexico	NA	NA	hpEurope	Public	Included in final dataset	Ubiquitous	;tree_HardyUbi_whole;nbHardyAlleles;tree_whole;PCA;dNdS;hardyBlocks	87.761	0	0
M-Mx-2006-690	HEL_BA3650AA_AS	H. pylori	America	Mexico	NA	NA	hpEurope	Public	Included in final dataset	Ubiquitous	;tree_HardyUbi_whole;nbHardyAlleles;tree_whole;PCA;dNdS;hardyBlocks	90.206	0	0
C-Mx-2006-677	HEL_BA3660AA_AS	H. pylori	America	Mexico	NA	NA	hpEurope	Public	Included in final dataset	Ubiquitous	;tree_HardyUbi_whole;nbHardyAlleles;tree_whole;PCA;dNdS;hardyBlocks	89.315	0	0
C-Mx-2006-356	HEL_BA3662AA_AS	H. pylori	America	Mexico	NA	NA	hpEurope	Public	Included in final dataset	Ubiquitous	;tree_HardyUbi_whole;nbHardyAlleles;tree_whole;PCA;dNdS;hardyBlocks	89.817	0	0
C-Mx-2006-664	HEL_BA3663AA_AS	H. pylori	America	Mexico	NA	NA	hpAfrica1	Public	Included in final dataset	Ubiquitous	;tree_HardyUbi_whole;haplotypesDiffSites;nbHardyAlleles;pangenome;tree_whole;PCA;dNdS;hardyBlocks;tree_Hcetorum_BLAST;tree_UreA;tree_UreA	89.702	0	0
C-Mx-2011-117	HEL_BA3665AA_AS	H. pylori	America	Mexico	NA	NA	hpEurope	Public	Included in final dataset	Ubiquitous	;tree_HardyUbi_whole;nbHardyAlleles;tree_whole;PCA;dNdS;hardyBlocks	88.107	0	0
J99	J99	H. pylori	America	USA	NA	NA	hpAfrica1	Public	Included in final dataset	Ubiquitous	;tree_HardyUbi_whole;nbHardyAlleles;tree_whole;PCA;fineSTRUCTURE;dNdS;hardyBlocks	89.55	0	0
MHP02	HEL_BA3690AA_AS	H. pylori	America	USA	40.8448	-73.8648	hpAfrica1	Public	Included in final dataset	Ubiquitous	;tree_HardyUbi_whole;nbHardyAlleles;tree_whole;PCA;dNdS;hardyBlocks	88.934	0	0
MHP05	HEL_BA3694AA_AS	H. pylori	America	USA	40.8448	-73.8648	hpAfrica1	Public	Included in final dataset	Ubiquitous	;tree_HardyUbi_whole;nbHardyAlleles;tree_whole;PCA;dNdS;hardyBlocks	90.423	0	0
MHP10	HEL_BA3697AA_AS	H. pylori	America	USA	40.8448	-73.8648	hspEAsia	Public	Included in final dataset	Ubiquitous	;tree_HardyUbi_whole;nbHardyAlleles;tree_whole;PCA;dNdS;hardyBlocks	88.204	0	0
MHP17	HEL_BA3701AA_AS	H. pylori	America	USA	40.8448	-73.8648	hpAfrica1	Public	Included in final dataset	Ubiquitous	;tree_HardyUbi_whole;nbHardyAlleles;tree_whole;PCA;dNdS;hardyBlocks	89.853	0	0
MHP22	HEL_BA3705AA_AS	H. pylori	America	USA	40.8448	-73.8648	hpAfrica1	Public	Included in final dataset	Ubiquitous	;tree_HardyUbi_whole;nbHardyAlleles;tree_whole;PCA;dNdS;hardyBlocks	88.712	0	0
MHP30	HEL_BA3709AA_AS	H. pylori	America	USA	40.8448	-73.8648	hpEurope	Public	Included in final dataset	Ubiquitous	;tree_HardyUbi_whole;nbHardyAlleles;tree_whole;PCA;dNdS;hardyBlocks	88.854	0	0
MHP36	HEL_BA3715AA_AS	H. pylori	America	USA	40.8448	-73.8648	hpEurope	Public	Included in final dataset	Ubiquitous	;tree_HardyUbi_whole;nbHardyAlleles;tree_whole;PCA;dNdS;hardyBlocks	89.342	0	0
MHP37	HEL_BA3716AA_AS	H. pylori	America	USA	40.8448	-73.8648	hpEurope	Public	Included in final dataset	Ubiquitous	;tree_HardyUbi_whole;nbHardyAlleles;tree_whole;PCA;dNdS;hardyBlocks	88.4	0	0
MHP41	HEL_BA3723AA_AS	H. pylori	America	USA	40.8448	-73.8648	hpAfrica1	Public	Included in final dataset	Ubiquitous	;tree_HardyUbi_whole;nbHardyAlleles;tree_whole;PCA;dNdS;hardyBlocks	88.514	0	0
MHP13	HEL_BA3730AA_AS	H. pylori	America	USA	40.8448	-73.8648	hpAfrica1	Public	Included in final dataset	Ubiquitous	;tree_HardyUbi_whole;nbHardyAlleles;tree_whole;PCA;dNdS;hardyBlocks	89.321	0	0
PIMM-FM-UNAM-23CaC2	HEL_BA3782AA_AS	H. pylori	America	Mexico	19.3327	-99.1791	hpEurope	Public	Included in final dataset	Ubiquitous	;tree_HardyUbi_whole;nbHardyAlleles;tree_whole;PCA;dNdS;hardyBlocks	89.813	0	0
PIMM-FM-UNAM-29CaCe	HEL_BA3785AA_AS	H. pylori	America	Mexico	19.3327	-99.1791	hpAfrica1	Public	Included in final dataset	Ubiquitous	;tree_HardyUbi_whole;nbHardyAlleles;tree_whole;PCA;dNdS;hardyBlocks	89.253	0	0
PIMM-FM-UNAM-30Ca+5	HEL_BA4557AA_AS	H. pylori	America	Mexico	19.3327	-99.1791	hpAfrica1	Public	Included in final dataset	Ubiquitous	;tree_HardyUbi_whole;nbHardyAlleles;tree_whole;PCA;dNdS;hardyBlocks	89.739	0	0
PIMM-FM-UNAM-52A2	HEL_BA3796AA_AS	H. pylori	America	Mexico	19.3327	-99.1791	hpAfrica1	Public	Included in final dataset	Ubiquitous	;tree_HardyUbi_whole;nbHardyAlleles;tree_whole;PCA;dNdS;hardyBlocks	87.153	0	0
1071	HEL_BA4053AA_AS	H. pylori	America	Colombia	NA	NA	hpAfrica1	Public	Included in final dataset	Ubiquitous	;tree_HardyUbi_whole;nbHardyAlleles;tree_whole;PCA;dNdS;hardyBlocks	89.894	0	0
1088	HEL_BA4056AA_AS	H. pylori	America	Colombia	NA	NA	hpEurope	Public	Included in final dataset	Ubiquitous	;tree_HardyUbi_whole;nbHardyAlleles;tree_whole;PCA;dNdS;hardyBlocks	91.106	0	0
G-Mx-2010-64	HEL_BA4399AA_AS	H. pylori	America	Mexico	NA	NA	hpAfrica1	Public	Included in final dataset	Ubiquitous	;tree_HardyUbi_whole;nbHardyAlleles;tree_whole;PCA;dNdS;hardyBlocks	90.522	0	0
G-Mx-2005-109	HEL_BA4400AA_AS	H. pylori	America	Mexico	NA	NA	hpEurope	Public	Included in final dataset	Ubiquitous	;tree_HardyUbi_whole;nbHardyAlleles;tree_whole;PCA;dNdS;hardyBlocks	88.876	0	0
G-Mx-2006-53	HEL_BA4401AA_AS	H. pylori	America	Mexico	NA	NA	hpEurope	Public	Included in final dataset	Ubiquitous	;tree_HardyUbi_whole;nbHardyAlleles;tree_whole;PCA;dNdS;hardyBlocks	89.781	0	0
G-Mx-2005-70	HEL_BA4402AA_AS	H. pylori	America	Mexico	NA	NA	hpEurope	Public	Included in final dataset	Ubiquitous	;tree_HardyUbi_whole;nbHardyAlleles;tree_whole;PCA;dNdS;hardyBlocks	90.77	0	0
G-Mx-2011-131	HEL_BA4403AA_AS	H. pylori	America	Mexico	NA	NA	hpAfrica1	Public	Included in final dataset	Ubiquitous	;tree_HardyUbi_whole;nbHardyAlleles;tree_whole;PCA;dNdS;hardyBlocks	90.51	0	0
G-Mx-2003-136	HEL_BA4405AA_AS	H. pylori	America	Mexico	NA	NA	hpEurope	Public	Included in final dataset	Ubiquitous	;tree_HardyUbi_whole;nbHardyAlleles;tree_whole;PCA;dNdS;hardyBlocks	90.338	0	0
G-Mx-2006-4	HEL_BA4406AA_AS	H. pylori	America	Mexico	NA	NA	hpEurope	Public	Included in final dataset	Ubiquitous	;tree_HardyUbi_whole;nbHardyAlleles;tree_whole;PCA;dNdS;hardyBlocks	90.486	0	0
G-Mx-2005-107	HEL_BA4407AA_AS	H. pylori	America	Mexico	NA	NA	hpEurope	Public	Included in final dataset	Ubiquitous	;tree_HardyUbi_whole;nbHardyAlleles;tree_whole;PCA;dNdS;hardyBlocks	91.267	0	0
G-Mx-2010-13	HEL_BA4409AA_AS	H. pylori	America	Mexico	NA	NA	hpEurope	Public	Included in final dataset	Ubiquitous	;tree_HardyUbi_whole;nbHardyAlleles;tree_whole;PCA;dNdS;hardyBlocks	89.752	0	0
M-Mx-2011-113	HEL_BA4410AA_AS	H. pylori	America	Mexico	NA	NA	hpEurope	Public	Included in final dataset	Ubiquitous	;tree_HardyUbi_whole;nbHardyAlleles;tree_whole;PCA;dNdS;hardyBlocks	88.679	0	0
M-Mx-2005-115	HEL_BA4413AA_AS	H. pylori	America	Mexico	NA	NA	hpEurope	Public	Included in final dataset	Ubiquitous	;tree_HardyUbi_whole;nbHardyAlleles;tree_whole;PCA;dNdS;hardyBlocks	90.049	0	0
M-Mx-2005-106	HEL_BA4414AA_AS	H. pylori	America	Mexico	NA	NA	hpEurope	Public	Included in final dataset	Ubiquitous	;tree_HardyUbi_whole;nbHardyAlleles;tree_whole;PCA;dNdS;hardyBlocks	87.85	0	0
M-Mx-2005-119	HEL_BA4415AA_AS	H. pylori	America	Mexico	NA	NA	hpEurope	Public	Included in final dataset	Ubiquitous	;tree_HardyUbi_whole;nbHardyAlleles;tree_whole;PCA;dNdS;hardyBlocks	89.742	0	0
M-Mx-2006-276	HEL_BA4418AA_AS	H. pylori	America	Mexico	NA	NA	hpEurope	Public	Included in final dataset	Ubiquitous	;tree_HardyUbi_whole;nbHardyAlleles;tree_whole;PCA;dNdS;hardyBlocks	90.66	0	0
M-Mx-2006-416	HEL_BA4420AA_AS	H. pylori	America	Mexico	NA	NA	hpEurope	Public	Included in final dataset	Ubiquitous	;tree_HardyUbi_whole;nbHardyAlleles;tree_whole;PCA;dNdS;hardyBlocks	89.428	0	0
M-Mx-2006-427	HEL_BA4421AA_AS	H. pylori	America	Mexico	NA	NA	hpEurope	Public	Included in final dataset	Ubiquitous	;tree_HardyUbi_whole;nbHardyAlleles;tree_whole;PCA;dNdS;hardyBlocks	90.434	0	0
M-Mx-2008-34	HEL_BA4422AA_AS	H. pylori	America	Mexico	NA	NA	hpEurope	Public	Included in final dataset	Ubiquitous	;tree_HardyUbi_whole;nbHardyAlleles;tree_whole;PCA;dNdS;hardyBlocks	90.683	0	0
C-Mx-2010-103	HEL_BA4427AA_AS	H. pylori	America	Mexico	NA	NA	hpEurope	Public	Included in final dataset	Ubiquitous	;tree_HardyUbi_whole;nbHardyAlleles;tree_whole;PCA;dNdS;hardyBlocks	90.387	0	0
C-Mx-2011-136	HEL_BA4435AA_AS	H. pylori	America	Mexico	NA	NA	hpEurope	Public	Included in final dataset	Ubiquitous	;tree_HardyUbi_whole;nbHardyAlleles;tree_whole;PCA;dNdS;hardyBlocks	89.92	0	0
MHP01	HEL_BA4457AA_AS	H. pylori	America	USA	40.8448	-73.8648	hpAfrica1	Public	Included in final dataset	Ubiquitous	;tree_HardyUbi_whole;nbHardyAlleles;tree_whole;PCA;dNdS;hardyBlocks	89.378	0	0
MHP03	HEL_BA4458AA_AS	H. pylori	America	USA	40.8448	-73.8648	hspEAsia	Public	Included in final dataset	Ubiquitous	;tree_HardyUbi_whole;nbHardyAlleles;tree_whole;PCA;dNdS;hardyBlocks	87.451	0	0
MHP04	HEL_BA4460AA_AS	H. pylori	America	USA	40.8448	-73.8648	hspEAsia	Public	Included in final dataset	Ubiquitous	;tree_HardyUbi_whole;nbHardyAlleles;tree_whole;PCA;dNdS;hardyBlocks	87.614	0	0
MHP09C	HEL_BA4464AA_AS	H. pylori	America	USA	40.8448	-73.8648	hpEurope	Public	Included in final dataset	Ubiquitous	;tree_HardyUbi_whole;nbHardyAlleles;tree_whole;PCA;dNdS;hardyBlocks	89.413	0	0
MHP09L	HEL_BA4465AA_AS	H. pylori	America	USA	40.8448	-73.8648	hpAfrica1	Public	Included in final dataset	Ubiquitous	;tree_HardyUbi_whole;haplotypesDiffSites;nbHardyAlleles;pangenome;tree_whole;PCA;dNdS;hardyBlocks;tree_Hcetorum_BLAST;tree_UreA;tree_UreA	86.865	0	0
MHP11	HEL_BA4469AA_AS	H. pylori	America	USA	40.8448	-73.8648	hpEurope	Public	Included in final dataset	Ubiquitous	;tree_HardyUbi_whole;nbHardyAlleles;tree_whole;PCA;dNdS;hardyBlocks	89.922	0	0
MHP16	HEL_BA4471AA_AS	H. pylori	America	USA	40.8448	-73.8648	hpEurope	Public	Included in final dataset	Ubiquitous	;tree_HardyUbi_whole;nbHardyAlleles;tree_whole;PCA;dNdS;hardyBlocks	89.322	0	0
MHP23	HEL_BA4475AA_AS	H. pylori	America	USA	40.8448	-73.8648	hpAfrica1	Public	Included in final dataset	Ubiquitous	;tree_HardyUbi_whole;nbHardyAlleles;tree_whole;PCA;dNdS;hardyBlocks	89.478	0	0
MHP29	HEL_BA4477AA_AS	H. pylori	America	USA	40.8448	-73.8648	hpAfrica1	Public	Included in final dataset	Ubiquitous	;tree_HardyUbi_whole;nbHardyAlleles;tree_whole;PCA;dNdS;hardyBlocks	89.566	0	0
MHP31	HEL_BA4479AA_AS	H. pylori	America	USA	40.8448	-73.8648	hpAfrica1	Public	Included in final dataset	Ubiquitous	;tree_HardyUbi_whole;nbHardyAlleles;tree_whole;PCA;dNdS;hardyBlocks	89.558	0	0
MHP33	HEL_BA4481AA_AS	H. pylori	America	USA	40.8448	-73.8648	hpAfrica1	Public	Included in final dataset	Ubiquitous	;tree_HardyUbi_whole;nbHardyAlleles;tree_whole;PCA;dNdS;hardyBlocks	87.497	0	0
MHP35	HEL_BA4482AA_AS	H. pylori	America	USA	40.8448	-73.8648	hpAfrica1	Public	Included in final dataset	Ubiquitous	;tree_HardyUbi_whole;nbHardyAlleles;tree_whole;PCA;dNdS;hardyBlocks	88.815	0	0
MHP38	HEL_BA4486AA_AS	H. pylori	America	USA	40.8448	-73.8648	hpEurope	Public	Included in final dataset	Ubiquitous	;tree_HardyUbi_whole;nbHardyAlleles;tree_whole;PCA;dNdS;hardyBlocks	89.758	0	0
MHP40	HEL_BA4487AA_AS	H. pylori	America	USA	40.8448	-73.8648	hpAfrica1	Public	Included in final dataset	Ubiquitous	;tree_HardyUbi_whole;nbHardyAlleles;tree_whole;PCA;dNdS;hardyBlocks	88.522	0	0
MHP39	HEL_BA4488AA_AS	H. pylori	America	USA	40.8448	-73.8648	hpAfrica1	Public	Included in final dataset	Ubiquitous	;tree_HardyUbi_whole;nbHardyAlleles;tree_whole;PCA;dNdS;hardyBlocks	83.429	0	0
MHP42	HEL_BA4489AA_AS	H. pylori	America	USA	40.8448	-73.8648	hpAfrica1	Public	Included in final dataset	Ubiquitous	;tree_HardyUbi_whole;nbHardyAlleles;tree_whole;PCA;dNdS;hardyBlocks	89.257	0	0
MHP47	HEL_BA4490AA_AS	H. pylori	America	USA	40.8448	-73.8648	hpAfrica1	Public	Included in final dataset	Ubiquitous	;tree_HardyUbi_whole;nbHardyAlleles;tree_whole;PCA;dNdS;hardyBlocks	88.747	0	0
MHP43	HEL_BA4491AA_AS	H. pylori	America	USA	40.8448	-73.8648	hpAfrica1	Public	Included in final dataset	Ubiquitous	;tree_HardyUbi_whole;nbHardyAlleles;tree_whole;PCA;dNdS;hardyBlocks	88.605	0	0
MHP51	HEL_BA4494AA_AS	H. pylori	America	USA	40.8448	-73.8648	hpEurope	Public	Included in final dataset	Ubiquitous	;tree_HardyUbi_whole;nbHardyAlleles;tree_whole;PCA;dNdS;hardyBlocks	87.957	0	0
MHP54	HEL_BA4495AA_AS	H. pylori	America	USA	40.8448	-73.8648	hpAfrica1	Public	Included in final dataset	Ubiquitous	;tree_HardyUbi_whole;nbHardyAlleles;tree_whole;PCA;dNdS;hardyBlocks	86.772	0	0
MHP44	HEL_BA4497AA_AS	H. pylori	America	USA	40.8448	-73.8648	hpAfrica1	Public	Included in final dataset	Ubiquitous	;tree_HardyUbi_whole;nbHardyAlleles;tree_whole;PCA;dNdS;hardyBlocks	90.322	0	0
MHP19	HEL_BA4498AA_AS	H. pylori	America	USA	40.8448	-73.8648	hpEurope	Public	Included in final dataset	Ubiquitous	;tree_HardyUbi_whole;nbHardyAlleles;tree_whole;PCA;dNdS;hardyBlocks	88.171	0	0
PIMM-FM-UNAM-62A9	HEL_BA4549AA_AS	H. pylori	America	Mexico	19.3327	-99.1791	hpEurope	Public	Included in final dataset	Ubiquitous	;tree_HardyUbi_whole;nbHardyAlleles;tree_whole;PCA;dNdS;hardyBlocks	90.58	0	0
PIMM-FM-UNAM-11CaC2-9	HEL_BA4552AA_AS	H. pylori	America	Mexico	19.3327	-99.1791	hpEurope	Public	Included in final dataset	Ubiquitous	;tree_HardyUbi_whole;nbHardyAlleles;tree_whole;PCA;dNdS;hardyBlocks	89.89	0	0
PIMM-FM-UNAM-34CaC2	HEL_BA4556AA_AS	H. pylori	America	Mexico	19.3327	-99.1791	hpEurope	Public	Included in final dataset	Ubiquitous	;tree_HardyUbi_whole;nbHardyAlleles;tree_whole;PCA;dNdS;hardyBlocks	89.862	0	0
PIMM-FM-UNAM-36C	HEL_BA4558AA_AS	H. pylori	America	Mexico	19.3327	-99.1791	hpEurope	Public	Included in final dataset	Ubiquitous	;tree_HardyUbi_whole;nbHardyAlleles;tree_whole;PCA;dNdS;hardyBlocks	89.854	0	0
PIMM-FM-UNAM-21CaC3	HEL_BA4564AA_AS	H. pylori	America	Mexico	19.3327	-99.1791	hpEurope	Public	Included in final dataset	Ubiquitous	;tree_HardyUbi_whole;nbHardyAlleles;tree_whole;PCA;dNdS;hardyBlocks	89.688	0	0
PIMM-FM-UNAM-53C1	HEL_BA4566AA_AS	H. pylori	America	Mexico	19.3327	-99.1791	hpEurope	Public	Included in final dataset	Ubiquitous	;tree_HardyUbi_whole;nbHardyAlleles;tree_whole;PCA;dNdS;hardyBlocks	90.083	0	0
1002	HEL_BA4820AA_AS	H. pylori	America	Colombia	NA	NA	hpEurope	Public	Included in final dataset	Ubiquitous	;tree_HardyUbi_whole;nbHardyAlleles;tree_whole;PCA;dNdS;hardyBlocks	90.014	0	0
1057	HEL_BA4823AA_AS	H. pylori	America	Colombia	NA	NA	hpEurope	Public	Included in final dataset	Ubiquitous	;tree_HardyUbi_whole;nbHardyAlleles;tree_whole;PCA;dNdS;hardyBlocks	92.33	0	0
HP14050	HEL_BA4951AA_AS	H. pylori	America	Ecuador	NA	NA	hpEurope	Public	Included in final dataset	Ubiquitous	;tree_HardyUbi_whole;nbHardyAlleles;tree_whole;PCA;dNdS;hardyBlocks	88.394	0	0
A033	HEL_BA5187AA_AS	H. pylori	America	Colombia	4.38	-74.05	hpAfrica1	Public	Included in final dataset	Ubiquitous	;tree_HardyUbi_whole;nbHardyAlleles;tree_whole;PCA;dNdS;hardyBlocks	89.971	0	0
2006	HEL_BA5189AA_AS	H. pylori	America	Colombia	4.38	-74.05	hpEurope	Public	Included in final dataset	Ubiquitous	;tree_HardyUbi_whole;nbHardyAlleles;tree_whole;PCA;dNdS;hardyBlocks	90.166	0	0
2020	HEL_BA5190AA_AS	H. pylori	America	Colombia	4.38	-74.05	hpEurope	Public	Included in final dataset	Ubiquitous	;tree_HardyUbi_whole;nbHardyAlleles;tree_whole;PCA;dNdS;hardyBlocks	89.584	0	0
3118	HEL_BA5194AA_AS	H. pylori	America	Colombia	4.38	-74.05	hpEurope	Public	Included in final dataset	Ubiquitous	;tree_HardyUbi_whole;nbHardyAlleles;tree_whole;PCA;dNdS;hardyBlocks	90.051	0	0
22003	HEL_BA5196AA_AS	H. pylori	America	Colombia	4.38	-74.05	hpEurope	Public	Included in final dataset	Ubiquitous	;tree_HardyUbi_whole;nbHardyAlleles;tree_whole;PCA;dNdS;hardyBlocks	90.315	0	0
3125	HEL_BA5197AA_AS	H. pylori	America	Colombia	4.38	-74.05	hpAfrica1	Public	Included in final dataset	Ubiquitous	;tree_HardyUbi_whole;haplotypesDiffSites;nbHardyAlleles;pangenome;tree_whole;PCA;dNdS;hardyBlocks;tree_Hcetorum_BLAST;tree_UreA;tree_UreA	89.269	0	0
22013	HEL_BA5199AA_AS	H. pylori	America	Colombia	4.38	-74.05	hpEurope	Public	Included in final dataset	Ubiquitous	;tree_HardyUbi_whole;nbHardyAlleles;tree_whole;PCA;dNdS;hardyBlocks	90.048	0	0
22327	HEL_BA5200AA_AS	H. pylori	America	Colombia	4.38	-74.05	hpEurope	Public	Included in final dataset	Ubiquitous	;tree_HardyUbi_whole;nbHardyAlleles;tree_whole;PCA;dNdS;hardyBlocks	88.266	0	0
1061	HEL_BA5203AA_AS	H. pylori	America	Colombia	4.38	-74.05	hpAfrica1	Public	Included in final dataset	Ubiquitous	;tree_HardyUbi_whole;nbHardyAlleles;tree_whole;PCA;dNdS;hardyBlocks	89.489	0	0
1081	HEL_BA5204AA_AS	H. pylori	America	Colombia	4.38	-74.05	hpEurope	Public	Included in final dataset	Ubiquitous	;tree_HardyUbi_whole;nbHardyAlleles;tree_whole;PCA;dNdS;hardyBlocks	90.753	0	0
2010	HEL_BA5207AA_AS	H. pylori	America	Colombia	4.38	-74.05	hpEurope	Public	Included in final dataset	Ubiquitous	;tree_HardyUbi_whole;nbHardyAlleles;tree_whole;PCA;dNdS;hardyBlocks	90.108	0	0
2025	HEL_BA5208AA_AS	H. pylori	America	Colombia	4.38	-74.05	hpEurope	Public	Included in final dataset	Ubiquitous	;tree_HardyUbi_whole;nbHardyAlleles;tree_whole;PCA;dNdS;hardyBlocks	90.583	0	0
2015	HEL_BA5209AA_AS	H. pylori	America	Colombia	4.38	-74.05	hpEurope	Public	Included in final dataset	Ubiquitous	;tree_HardyUbi_whole;nbHardyAlleles;tree_whole;PCA;dNdS;hardyBlocks	87.905	0	0
2027	HEL_BA5210AA_AS	H. pylori	America	Colombia	4.38	-74.05	hpEurope	Public	Included in final dataset	Ubiquitous	;tree_HardyUbi_whole;nbHardyAlleles;tree_whole;PCA;dNdS;hardyBlocks	90.194	0	0
2036	HEL_BA5211AA_AS	H. pylori	America	Colombia	4.38	-74.05	hpEurope	Public	Included in final dataset	Ubiquitous	;tree_HardyUbi_whole;nbHardyAlleles;tree_whole;PCA;dNdS;hardyBlocks	89.9	0	0
2040	HEL_BA5212AA_AS	H. pylori	America	Colombia	4.38	-74.05	hpEurope	Public	Included in final dataset	Ubiquitous	;tree_HardyUbi_whole;nbHardyAlleles;tree_whole;PCA;dNdS;hardyBlocks	91.158	0	0
2047	HEL_BA5213AA_AS	H. pylori	America	Colombia	4.38	-74.05	hpEurope	Public	Included in final dataset	Ubiquitous	;tree_HardyUbi_whole;nbHardyAlleles;tree_whole;PCA;dNdS;hardyBlocks	91.294	0	0
2065	HEL_BA5214AA_AS	H. pylori	America	Colombia	4.38	-74.05	hpEurope	Public	Included in final dataset	Ubiquitous	;tree_HardyUbi_whole;nbHardyAlleles;tree_whole;PCA;dNdS;hardyBlocks	91.147	0	0
3029	HEL_BA5218AA_AS	H. pylori	America	Colombia	4.38	-74.05	hpEurope	Public	Included in final dataset	Ubiquitous	;tree_HardyUbi_whole;nbHardyAlleles;tree_whole;PCA;dNdS;hardyBlocks	90.69	0	0
3133	HEL_BA5219AA_AS	H. pylori	America	Colombia	4.38	-74.05	hpEurope	Public	Included in final dataset	Ubiquitous	;tree_HardyUbi_whole;nbHardyAlleles;tree_whole;PCA;dNdS;hardyBlocks	91.338	0	0
22211	HEL_BA5228AA_AS	H. pylori	America	Colombia	4.38	-74.05	hpEurope	Public	Included in final dataset	Ubiquitous	;tree_HardyUbi_whole;nbHardyAlleles;tree_whole;PCA;dNdS;hardyBlocks	91.072	0	0
22151	HEL_BA5229AA_AS	H. pylori	America	Colombia	4.38	-74.05	hpEurope	Public	Included in final dataset	Ubiquitous	;tree_HardyUbi_whole;nbHardyAlleles;tree_whole;PCA;dNdS;hardyBlocks	91.489	0	0
22316	HEL_BA5231AA_AS	H. pylori	America	Colombia	4.38	-74.05	hpEurope	Public	Included in final dataset	Ubiquitous	;tree_HardyUbi_whole;nbHardyAlleles;tree_whole;PCA;dNdS;hardyBlocks	90.081	0	0
22343	HEL_BA5237AA_AS	H. pylori	America	Colombia	4.38	-74.05	hpEurope	Public	Included in final dataset	Ubiquitous	;tree_HardyUbi_whole;nbHardyAlleles;tree_whole;PCA;dNdS;hardyBlocks	92.237	0	0
22350	HEL_BA5240AA_AS	H. pylori	America	Colombia	4.38	-74.05	hpEurope	Public	Included in final dataset	Ubiquitous	;tree_HardyUbi_whole;nbHardyAlleles;tree_whole;PCA;dNdS;hardyBlocks	89.797	0	0
22351	HEL_BA5241AA_AS	H. pylori	America	Colombia	4.38	-74.05	hpEurope	Public	Included in final dataset	Ubiquitous	;tree_HardyUbi_whole;nbHardyAlleles;tree_whole;PCA;dNdS;hardyBlocks	90.02	0	0
22386	HEL_BA5253AA_AS	H. pylori	America	Colombia	4.38	-74.05	hpEurope	Public	Included in final dataset	Ubiquitous	;tree_HardyUbi_whole;nbHardyAlleles;tree_whole;PCA;dNdS;hardyBlocks	89.97	0	0
22395	HEL_BA5255AA_AS	H. pylori	America	Colombia	4.38	-74.05	hpEurope	Public	Included in final dataset	Ubiquitous	;tree_HardyUbi_whole;nbHardyAlleles;tree_whole;PCA;dNdS;hardyBlocks	88.641	0	0
A077	HEL_BA5262AA_AS	H. pylori	America	Colombia	4.38	-74.05	hpEurope	Public	Included in final dataset	Ubiquitous	;tree_HardyUbi_whole;nbHardyAlleles;tree_whole;PCA;dNdS;hardyBlocks	90.551	0	0
A037	HEL_BA5263AA_AS	H. pylori	America	Colombia	4.38	-74.05	hpEurope	Public	Included in final dataset	Ubiquitous	;tree_HardyUbi_whole;nbHardyAlleles;tree_whole;PCA;dNdS;hardyBlocks	90.024	0	0
A039	HEL_BA5264AA_AS	H. pylori	America	Colombia	4.38	-74.05	hpEurope	Public	Included in final dataset	Ubiquitous	;tree_HardyUbi_whole;nbHardyAlleles;tree_whole;PCA;dNdS;hardyBlocks	87.893	0	0
3046	HEL_BA5270AA_AS	H. pylori	America	Colombia	4.38	-74.05	hpEurope	Public	Included in final dataset	Ubiquitous	;tree_HardyUbi_whole;nbHardyAlleles;tree_whole;PCA;dNdS;hardyBlocks	91.673	0	0
3056	HEL_BA5272AA_AS	H. pylori	America	Colombia	4.38	-74.05	hpEurope	Public	Included in final dataset	Ubiquitous	;tree_HardyUbi_whole;nbHardyAlleles;tree_whole;PCA;dNdS;hardyBlocks	90.347	0	0
1095	HEL_BA5275AA_AS	H. pylori	America	Colombia	4.38	-74.05	hpEurope	Public	Included in final dataset	Ubiquitous	;tree_HardyUbi_whole;nbHardyAlleles;tree_whole;PCA;dNdS;hardyBlocks	91.335	0	0
1086	HEL_BA5277AA_AS	H. pylori	America	Colombia	4.38	-74.05	hpEurope	Public	Included in final dataset	Ubiquitous	;tree_HardyUbi_whole;nbHardyAlleles;tree_whole;PCA;dNdS;hardyBlocks	89.569	0	0
1093	HEL_BA5278AA_AS	H. pylori	America	Colombia	4.38	-74.05	hpEurope	Public	Included in final dataset	Ubiquitous	;tree_HardyUbi_whole;nbHardyAlleles;tree_whole;PCA;dNdS;hardyBlocks	90.543	0	0
22278	HEL_BA5280AA_AS	H. pylori	America	Colombia	4.38	-74.05	hpEurope	Public	Included in final dataset	Ubiquitous	;tree_HardyUbi_whole;nbHardyAlleles;tree_whole;PCA;dNdS;hardyBlocks	89.428	0	0
22347	HEL_BA5282AA_AS	H. pylori	America	Colombia	4.38	-74.05	hpEurope	Public	Included in final dataset	Ubiquitous	;tree_HardyUbi_whole;nbHardyAlleles;tree_whole;PCA;dNdS;hardyBlocks	90.464	0	0
26083	HEL_BA5285AA_AS	H. pylori	America	Colombia	4.38	-74.05	hpEurope	Public	Included in final dataset	Ubiquitous	;tree_HardyUbi_whole;nbHardyAlleles;tree_whole;PCA;dNdS;hardyBlocks	91.072	0	0
MCms1078	HEL_BA5306AA_AS	H. pylori	America	Mexico	19.4978	-99.1269	hpEurope	Public	Included in final dataset	Ubiquitous	;tree_HardyUbi_whole;nbHardyAlleles;tree_whole;PCA;dNdS;hardyBlocks	90.772	0	0
MGms44	HEL_BA5308AA_AS	H. pylori	America	Mexico	19.4978	-99.1269	hpAfrica1	Public	Included in final dataset	Ubiquitous	;tree_HardyUbi_whole;nbHardyAlleles;tree_whole;PCA;dNdS;hardyBlocks	88.993	0	0
MCms1080	HEL_BA5311AA_AS	H. pylori	America	Mexico	19.4978	-99.1269	hpEurope	Public	Included in final dataset	Ubiquitous	;tree_HardyUbi_whole;nbHardyAlleles;tree_whole;PCA;dNdS;hardyBlocks	90.385	0	0
MGms23	HEL_BA5319AA_AS	H. pylori	America	Mexico	19.4978	-99.1269	hpEurope	Public	Included in final dataset	Ubiquitous	;tree_HardyUbi_whole;nbHardyAlleles;tree_whole;PCA;dNdS;hardyBlocks	89.771	0	0
MGms15	HEL_BA5323AA_AS	H. pylori	America	Mexico	19.4978	-99.1269	hpEurope	Public	Included in final dataset	Ubiquitous	;tree_HardyUbi_whole;nbHardyAlleles;tree_whole;PCA;dNdS;hardyBlocks	90.254	0	0
Hp H-1	HEL_BA5457AA_AS	H. pylori	America	USA	NA	NA	hpAfrica1	Public	Included in final dataset	Ubiquitous	;tree_HardyUbi_whole;nbHardyAlleles;tree_whole;PCA;dNdS;hardyBlocks	90.099	0	0
CCHI 33	HEL_BA5459AA_AS	H. pylori	America	Canada	NA	NA	hpAfrica1	Public	Included in final dataset	Ubiquitous	;tree_HardyUbi_whole;nbHardyAlleles;tree_whole;PCA;dNdS;hardyBlocks	89.968	0	0
NQ4060	HEL_BA8081AA_AS	H. pylori	America	Colombia	NA	NA	hpEurope	Public	Included in final dataset	Ubiquitous	;tree_HardyUbi_whole;nbHardyAlleles;tree_whole;PCA;dNdS;hardyBlocks	90.238	0	0
NQ1701	HEL_BA5469AA_AS	H. pylori	America	Colombia	NA	NA	hpEurope	Public	Included in final dataset	Ubiquitous	;tree_HardyUbi_whole;nbHardyAlleles;tree_whole;PCA;dNdS;hardyBlocks	89.637	0	0
NQ352	HEL_BA5470AA_AS	H. pylori	America	Colombia	NA	NA	hpEurope	Public	Included in final dataset	Ubiquitous	;tree_HardyUbi_whole;nbHardyAlleles;tree_whole;PCA;dNdS;hardyBlocks	89.574	0	0
Hp P-3	HEL_BA5477AA_AS	H. pylori	America	USA	NA	NA	hpAfrica1	Public	Included in final dataset	Ubiquitous	;tree_HardyUbi_whole;nbHardyAlleles;tree_whole;PCA;dNdS;hardyBlocks	89.185	0	0
NQ4110	HEL_BA5478AA_AS	H. pylori	America	Colombia	NA	NA	hpEurope	Public	Included in final dataset	Ubiquitous	;tree_HardyUbi_whole;nbHardyAlleles;tree_whole;PCA;dNdS;hardyBlocks	89.184	0	0
Hp P-62	HEL_BA5487AA_AS	H. pylori	America	USA	NA	NA	hpAfrica1	Public	Included in final dataset	Ubiquitous	;tree_HardyUbi_whole;nbHardyAlleles;tree_whole;PCA;dNdS;hardyBlocks	90.033	0	0
Hp P-41	HEL_BA5488AA_AS	H. pylori	America	USA	NA	NA	hpAfrica1	Public	Included in final dataset	Ubiquitous	;tree_HardyUbi_whole;nbHardyAlleles;tree_whole;PCA;dNdS;hardyBlocks	90.211	0	0
Hp P-30	HEL_BA5489AA_AS	H. pylori	America	USA	NA	NA	hpEurope	Public	Included in final dataset	Ubiquitous	;tree_HardyUbi_whole;nbHardyAlleles;tree_whole;PCA;dNdS;hardyBlocks	89.688	0	0
Hp A-4	HEL_BA5492AA_AS	H. pylori	America	USA	NA	NA	hpAfrica1	Public	Included in final dataset	Ubiquitous	;tree_HardyUbi_whole;nbHardyAlleles;tree_whole;PCA;dNdS;hardyBlocks	88.815	0	0
Hp A-17	HEL_BA5493AA_AS	H. pylori	America	USA	NA	NA	hpAfrica1	Public	Included in final dataset	Ubiquitous	;tree_HardyUbi_whole;nbHardyAlleles;tree_whole;PCA;dNdS;hardyBlocks	89.23	0	0
Hp P-25d	HEL_BA5495AA_AS	H. pylori	America	USA	NA	NA	hpAfrica1	Public	Included in final dataset	Ubiquitous	;tree_HardyUbi_whole;nbHardyAlleles;tree_whole;PCA;dNdS;hardyBlocks	90.04	0	0
Hp A-9	HEL_BA5496AA_AS	H. pylori	America	USA	NA	NA	hpEurope	Public	Included in final dataset	Ubiquitous	;tree_HardyUbi_whole;nbHardyAlleles;tree_whole;PCA;dNdS;hardyBlocks	91.727	0	0
Hp M1	HEL_BA5500AA_AS	H. pylori	America	USA	41.4994	-81.6956	hpAfrica1	Public	Included in final dataset	Ubiquitous	;tree_HardyUbi_whole;nbHardyAlleles;tree_whole;PCA;dNdS;hardyBlocks	89.868	0	0
NQ4216	HEL_BA5501AA_AS	H. pylori	America	Colombia	NA	NA	hpEurope	Public	Included in final dataset	Ubiquitous	;tree_HardyUbi_whole;nbHardyAlleles;tree_whole;PCA;dNdS;hardyBlocks	91.15	0	0
Hp P-4c	HEL_BA8105AA_AS	H. pylori	America	USA	NA	NA	hpAfrica1	Public	Included in final dataset	Ubiquitous	;tree_HardyUbi_whole;nbHardyAlleles;tree_whole;PCA;dNdS;hardyBlocks	90.054	0	0
NQ4161	HEL_BA5508AA_AS	H. pylori	America	Colombia	NA	NA	hpEurope	Public	Included in final dataset	Ubiquitous	;tree_HardyUbi_whole;nbHardyAlleles;tree_whole;PCA;dNdS;hardyBlocks	89.027	0	0
Hp H-11	HEL_BA5509AA_AS	H. pylori	America	USA	NA	NA	hpEurope	Public	Included in final dataset	Ubiquitous	;tree_HardyUbi_whole;nbHardyAlleles;tree_whole;PCA;dNdS;hardyBlocks	91.081	0	0
Hp P-1	HEL_BA5542AA_AS	H. pylori	America	USA	NA	NA	hpAfrica1	Public	Included in final dataset	Ubiquitous	;tree_HardyUbi_whole;nbHardyAlleles;tree_whole;PCA;dNdS;hardyBlocks	89.95	0	0
Hp P-15b	HEL_BA5511AA_AS	H. pylori	America	USA	NA	NA	hpEurope	Public	Included in final dataset	Ubiquitous	;tree_HardyUbi_whole;nbHardyAlleles;tree_whole;PCA;dNdS;hardyBlocks	89.382	0	0
Hp H-30	HEL_BA5516AA_AS	H. pylori	America	USA	NA	NA	hpAfrica1	Public	Included in final dataset	Ubiquitous	;tree_HardyUbi_whole;nbHardyAlleles;tree_whole;PCA;dNdS;hardyBlocks	89	0	0
R056a	HEL_BA5520AA_AS	H. pylori	America	Canada	NA	NA	hpEurope	Public	Included in final dataset	Ubiquitous	;tree_HardyUbi_whole;nbHardyAlleles;tree_whole;PCA;dNdS;hardyBlocks	89.226	0	0
R055a	HEL_BA5521AA_AS	H. pylori	America	Canada	NA	NA	hpEurope	Public	Included in final dataset	Ubiquitous	;tree_HardyUbi_whole;nbHardyAlleles;tree_whole;PCA;dNdS;hardyBlocks	90.056	0	0
R046Wa	HEL_BA5522AA_AS	H. pylori	America	Canada	NA	NA	hpEurope	Public	Included in final dataset	Ubiquitous	;tree_HardyUbi_whole;nbHardyAlleles;tree_whole;PCA;dNdS;hardyBlocks	88.288	0	0
R038b	HEL_BA5523AA_AS	H. pylori	America	Canada	NA	NA	hpEurope	Public	Included in final dataset	Ubiquitous	;tree_HardyUbi_whole;nbHardyAlleles;tree_whole;PCA;dNdS;hardyBlocks	88.622	0	0
R037c	HEL_BA5524AA_AS	H. pylori	America	Canada	NA	NA	hpEurope	Public	Included in final dataset	Ubiquitous	;tree_HardyUbi_whole;nbHardyAlleles;tree_whole;PCA;dNdS;hardyBlocks	88.043	0	0
R036d	HEL_BA5525AA_AS	H. pylori	America	Canada	NA	NA	hpEurope	Public	Included in final dataset	Ubiquitous	;tree_HardyUbi_whole;nbHardyAlleles;tree_whole;PCA;dNdS;hardyBlocks	90.183	0	0
R030b	HEL_BA5527AA_AS	H. pylori	America	Canada	NA	NA	hpAfrica1	Public	Included in final dataset	Ubiquitous	;tree_HardyUbi_whole;haplotypesDiffSites;nbHardyAlleles;pangenome;tree_whole;PCA;dNdS;hardyBlocks;tree_Hcetorum_BLAST;tree_UreA;tree_UreA	88.532	0	0
Hp H-5b	HEL_BA5531AA_AS	H. pylori	America	USA	NA	NA	hpAfrica1	Public	Included in final dataset	Ubiquitous	;tree_HardyUbi_whole;nbHardyAlleles;tree_whole;PCA;dNdS;hardyBlocks	90.38	0	0
Hp P-74	HEL_BA5533AA_AS	H. pylori	America	USA	NA	NA	hpEurope	Public	Included in final dataset	Ubiquitous	;tree_HardyUbi_whole;nbHardyAlleles;tree_whole;PCA;dNdS;hardyBlocks	89.391	0	0
Hp P-26	HEL_BA5534AA_AS	H. pylori	America	USA	NA	NA	hpAfrica1	Public	Included in final dataset	Ubiquitous	;tree_HardyUbi_whole;nbHardyAlleles;tree_whole;PCA;dNdS;hardyBlocks	89.802	0	0
Hp P-2b	HEL_BA8101AA_AS	H. pylori	America	USA	NA	NA	hpAfrica1	Public	Included in final dataset	Ubiquitous	;tree_HardyUbi_whole;haplotypesDiffSites;nbHardyAlleles;pangenome;tree_whole;PCA;dNdS;hardyBlocks;tree_Hcetorum_BLAST;tree_UreA;tree_UreA	90.27	0	0
Hp H-18	HEL_BA5546AA_AS	H. pylori	America	USA	NA	NA	hpAfrica1	Public	Included in final dataset	Ubiquitous	;tree_HardyUbi_whole;nbHardyAlleles;tree_whole;PCA;dNdS;hardyBlocks	90.037	0	0
Hp H-10	HEL_BA5547AA_AS	H. pylori	America	USA	NA	NA	hpAfrica1	Public	Included in final dataset	Ubiquitous	;tree_HardyUbi_whole;haplotypesDiffSites;nbHardyAlleles;pangenome;tree_whole;PCA;dNdS;hardyBlocks;tree_Hcetorum_BLAST;tree_UreA;tree_UreA	89.375	0	0
Hp H-3	HEL_BA5550AA_AS	H. pylori	America	USA	NA	NA	hpAfrica1	Public	Included in final dataset	Ubiquitous	;tree_HardyUbi_whole;nbHardyAlleles;tree_whole;PCA;dNdS;hardyBlocks	90.278	0	0
Hp A-26	HEL_BA5551AA_AS	H. pylori	America	USA	NA	NA	hpEurope	Public	Included in final dataset	Ubiquitous	;tree_HardyUbi_whole;nbHardyAlleles;tree_whole;PCA;dNdS;hardyBlocks	89.744	0	0
Hp A-16	HEL_BA5552AA_AS	H. pylori	America	USA	NA	NA	hpAfrica1	Public	Included in final dataset	Ubiquitous	;tree_HardyUbi_whole;nbHardyAlleles;tree_whole;PCA;dNdS;hardyBlocks	89.425	0	0
Hp A-6	HEL_BA5554AA_AS	H. pylori	America	USA	NA	NA	hpAfrica1	Public	Included in final dataset	Ubiquitous	;tree_HardyUbi_whole;nbHardyAlleles;tree_whole;PCA;dNdS;hardyBlocks	89.732	0	0
Hp H-44	HEL_BA5556AA_AS	H. pylori	America	USA	NA	NA	hpAfrica1	Public	Included in final dataset	Ubiquitous	;tree_HardyUbi_whole;nbHardyAlleles;tree_whole;PCA;dNdS;hardyBlocks	90.312	0	0
Hp H-43	HEL_BA5557AA_AS	H. pylori	America	USA	NA	NA	hpEurope	Public	Included in final dataset	Ubiquitous	;tree_HardyUbi_whole;nbHardyAlleles;tree_whole;PCA;dNdS;hardyBlocks	88.608	0	0
Hp H-42	HEL_BA5558AA_AS	H. pylori	America	USA	NA	NA	hpAfrica1	Public	Included in final dataset	Ubiquitous	;tree_HardyUbi_whole;haplotypesDiffSites;nbHardyAlleles;pangenome;tree_whole;PCA;dNdS;hardyBlocks;tree_Hcetorum_BLAST;tree_UreA;tree_UreA	90.726	0	0
Hp H-29	HEL_BA5561AA_AS	H. pylori	America	USA	NA	NA	hpAfrica1	Public	Included in final dataset	Ubiquitous	;tree_HardyUbi_whole;nbHardyAlleles;tree_whole;PCA;dNdS;hardyBlocks	90.178	0	0
Hp H-28	HEL_BA5562AA_AS	H. pylori	America	USA	NA	NA	hpEurope	Public	Included in final dataset	Ubiquitous	;tree_HardyUbi_whole;nbHardyAlleles;tree_whole;PCA;dNdS;hardyBlocks	90.265	0	0
Hp H-27	HEL_BA5563AA_AS	H. pylori	America	USA	NA	NA	hpEurope	Public	Included in final dataset	Ubiquitous	;tree_HardyUbi_whole;nbHardyAlleles;tree_whole;PCA;dNdS;hardyBlocks	89.345	0	0
Hp A-5	HEL_BA5566AA_AS	H. pylori	America	USA	NA	NA	hpAfrica1	Public	Included in final dataset	Ubiquitous	;tree_HardyUbi_whole;nbHardyAlleles;tree_whole;PCA;dNdS;hardyBlocks	89.919	0	0
NQ4076	HEL_BA5567AA_AS	H. pylori	America	Colombia	NA	NA	hpEurope	Public	Included in final dataset	Ubiquitous	;tree_HardyUbi_whole;nbHardyAlleles;tree_whole;PCA;dNdS;hardyBlocks	90.091	0	0
NQ4044	HEL_BA5568AA_AS	H. pylori	America	Colombia	NA	NA	hpEurope	Public	Included in final dataset	Ubiquitous	;tree_HardyUbi_whole;nbHardyAlleles;tree_whole;PCA;dNdS;hardyBlocks	91.315	0	0
NQ4053	HEL_BA5569AA_AS	H. pylori	America	Colombia	NA	NA	hpEurope	Public	Included in final dataset	Ubiquitous	;tree_HardyUbi_whole;nbHardyAlleles;tree_whole;PCA;dNdS;hardyBlocks	91.009	0	0
NQ4099	HEL_BA5570AA_AS	H. pylori	America	Colombia	NA	NA	hpEurope	Public	Included in final dataset	Ubiquitous	;tree_HardyUbi_whole;nbHardyAlleles;tree_whole;PCA;dNdS;hardyBlocks	90.479	0	0
NQ4228	HEL_BA5571AA_AS	H. pylori	America	Colombia	NA	NA	hpEurope	Public	Included in final dataset	Ubiquitous	;tree_HardyUbi_whole;nbHardyAlleles;tree_whole;PCA;dNdS;hardyBlocks	91.124	0	0
NQ4200	HEL_BA5572AA_AS	H. pylori	America	Colombia	NA	NA	hpEurope	Public	Included in final dataset	Ubiquitous	;tree_HardyUbi_whole;haplotypesDiffSites;nbHardyAlleles;pangenome;tree_whole;PCA;dNdS;hardyBlocks;tree_Hcetorum_BLAST;tree_UreA;tree_UreA	90.131	0	0
PZ5080	HEL_BA5764AA_AS	H. pylori	America	Colombia	NA	NA	hpEurope	Public	Included in final dataset	Ubiquitous	;tree_HardyUbi_whole;nbHardyAlleles;tree_whole;PCA;dNdS;hardyBlocks	87.207	0	0
PZ5024	HEL_BA5767AA_AS	H. pylori	America	Colombia	NA	NA	hpAfrica1	Public	Included in final dataset	Ubiquitous	;tree_HardyUbi_whole;nbHardyAlleles;tree_whole;PCA;dNdS;hardyBlocks	80.878	0	0
1039	HEL_BA7804AA_AS	H. pylori	America	Colombia	4.38	-74.05	hpEurope	Public	Included in final dataset	Ubiquitous	;tree_HardyUbi_whole;nbHardyAlleles;tree_whole;PCA;dNdS;hardyBlocks	90.028	0	0
3004	HEL_BA7809AA_AS	H. pylori	America	Colombia	4.38	-74.05	hpEurope	Public	Included in final dataset	Ubiquitous	;tree_HardyUbi_whole;nbHardyAlleles;tree_whole;PCA;dNdS;hardyBlocks	90.815	0	0
3120	HEL_BA7811AA_AS	H. pylori	America	Colombia	4.38	-74.05	hpEurope	Public	Included in final dataset	Ubiquitous	;tree_HardyUbi_whole;nbHardyAlleles;tree_whole;PCA;dNdS;hardyBlocks	90.677	0	0
2007	HEL_BA7821AA_AS	H. pylori	America	Colombia	4.38	-74.05	hpEurope	Public	Included in final dataset	Ubiquitous	;tree_HardyUbi_whole;nbHardyAlleles;tree_whole;PCA;dNdS;hardyBlocks	90.552	0	0
3026	HEL_BA7832AA_AS	H. pylori	America	Colombia	4.38	-74.05	hpEurope	Public	Included in final dataset	Ubiquitous	;tree_HardyUbi_whole;nbHardyAlleles;tree_whole;PCA;dNdS;hardyBlocks	90.384	0	0
3136	HEL_BA7839AA_AS	H. pylori	America	Colombia	4.38	-74.05	hpEurope	Public	Included in final dataset	Ubiquitous	;tree_HardyUbi_whole;nbHardyAlleles;tree_whole;PCA;dNdS;hardyBlocks	89.479	0	0
3053	HEL_BA7883AA_AS	H. pylori	America	Colombia	4.38	-74.05	hpEurope	Public	Included in final dataset	Ubiquitous	;tree_HardyUbi_whole;nbHardyAlleles;tree_whole;PCA;dNdS;hardyBlocks	87.887	0	0
3076	HEL_BA7887AA_AS	H. pylori	America	Colombia	4.38	-74.05	hpEurope	Public	Included in final dataset	Ubiquitous	;tree_HardyUbi_whole;nbHardyAlleles;tree_whole;PCA;dNdS;hardyBlocks	89.476	0	0
3096	HEL_BA7889AA_AS	H. pylori	America	Colombia	4.38	-74.05	hpEurope	Public	Included in final dataset	Ubiquitous	;tree_HardyUbi_whole;nbHardyAlleles;tree_whole;PCA;dNdS;hardyBlocks	90.656	0	0
2029	HEL_BA7892AA_AS	H. pylori	America	Colombia	4.38	-74.05	hpEurope	Public	Included in final dataset	Ubiquitous	;tree_HardyUbi_whole;nbHardyAlleles;tree_whole;PCA;dNdS;hardyBlocks	90.7	0	0
1077	HEL_BA7897AA_AS	H. pylori	America	Colombia	4.38	-74.05	hpEurope	Public	Included in final dataset	Ubiquitous	;tree_HardyUbi_whole;nbHardyAlleles;tree_whole;PCA;dNdS;hardyBlocks	91.318	0	0
24012	HEL_BA7899AA_AS	H. pylori	America	Colombia	4.38	-74.05	hpEurope	Public	Included in final dataset	Ubiquitous	;tree_HardyUbi_whole;nbHardyAlleles;tree_whole;PCA;dNdS;hardyBlocks	89.242	0	0
NQ315	HEL_BA8087AA_AS	H. pylori	America	Colombia	NA	NA	hpEurope	Public	Included in final dataset	Ubiquitous	;tree_HardyUbi_whole;nbHardyAlleles;tree_whole;PCA;dNdS;hardyBlocks	88.894	0	0
Hp H-21	HEL_BA8095AA_AS	H. pylori	America	USA	NA	NA	hpAfrica1	Public	Included in final dataset	Ubiquitous	;tree_HardyUbi_whole;nbHardyAlleles;tree_whole;PCA;dNdS;hardyBlocks	88.056	0	0
Hp P-28b	HEL_BA8106AA_AS	H. pylori	America	USA	NA	NA	hpAfrica1	Public	Included in final dataset	Ubiquitous	;tree_HardyUbi_whole;nbHardyAlleles;tree_whole;PCA;dNdS;hardyBlocks	88.006	0	0
Hp H-16	HEL_BA8109AA_AS	H. pylori	America	USA	NA	NA	hpAfrica1	Public	Included in final dataset	Ubiquitous	;tree_HardyUbi_whole;nbHardyAlleles;tree_whole;PCA;dNdS;hardyBlocks	90.977	0	0
Hp H-9	HEL_BA8128AA_AS	H. pylori	America	USA	NA	NA	hpEurope	Public	Included in final dataset	Ubiquitous	;tree_HardyUbi_whole;nbHardyAlleles;tree_whole;PCA;dNdS;hardyBlocks	90.542	0	0
R32b	HEL_BA8141AA_AS	H. pylori	America	Canada	NA	NA	hpEurope	Public	Included in final dataset	Ubiquitous	;tree_HardyUbi_whole;nbHardyAlleles;tree_whole;PCA;dNdS;hardyBlocks	89.601	0	0
Hp P-23	HEL_BA8151AA_AS	H. pylori	America	USA	NA	NA	hpEurope	Public	Included in final dataset	Ubiquitous	;tree_HardyUbi_whole;nbHardyAlleles;tree_whole;PCA;dNdS;hardyBlocks	89.659	0	0
Hp P-16	HEL_BA8152AA_AS	H. pylori	America	USA	NA	NA	hpEurope	Public	Included in final dataset	Ubiquitous	;tree_HardyUbi_whole;nbHardyAlleles;tree_whole;PCA;dNdS;hardyBlocks	87.301	0	0
Hp H-34	HEL_BA8158AA_AS	H. pylori	America	USA	NA	NA	hpAfrica1	Public	Included in final dataset	Ubiquitous	;tree_HardyUbi_whole;nbHardyAlleles;tree_whole;PCA;dNdS;hardyBlocks	87.438	0	0
Hp H-23	HEL_BA8159AA_AS	H. pylori	America	USA	NA	NA	hpAfrica1	Public	Included in final dataset	Ubiquitous	;tree_HardyUbi_whole;nbHardyAlleles;tree_whole;PCA;dNdS;hardyBlocks	89.86	0	0
Hp H-19	HEL_BA8160AA_AS	H. pylori	America	USA	NA	NA	hpAfrica1	Public	Included in final dataset	Ubiquitous	;tree_HardyUbi_whole;nbHardyAlleles;tree_whole;PCA;dNdS;hardyBlocks	89.389	0	0
Hp H-6	HEL_BA8163AA_AS	H. pylori	America	USA	NA	NA	hpAfrica1	Public	Included in final dataset	Ubiquitous	;tree_HardyUbi_whole;nbHardyAlleles;tree_whole;PCA;dNdS;hardyBlocks	90.285	0	0
Hp H-4	HEL_BA8164AA_AS	H. pylori	America	USA	NA	NA	hpAfrica1	Public	Included in final dataset	Ubiquitous	;tree_HardyUbi_whole;nbHardyAlleles;tree_whole;PCA;dNdS;hardyBlocks	89.889	0	0
Hp A-8	HEL_BA8168AA_AS	H. pylori	America	USA	NA	NA	hpAfrica1	Public	Included in final dataset	Ubiquitous	;tree_HardyUbi_whole;nbHardyAlleles;tree_whole;PCA;dNdS;hardyBlocks	89.378	0	0
Hp H-45	HEL_BA8170AA_AS	H. pylori	America	USA	NA	NA	hpEurope	Public	Included in final dataset	Ubiquitous	;tree_HardyUbi_whole;nbHardyAlleles;tree_whole;PCA;dNdS;hardyBlocks	91.104	0	0
Hp H-41	HEL_BA8174AA_AS	H. pylori	America	USA	NA	NA	hpAfrica1	Public	Included in final dataset	Ubiquitous	;tree_HardyUbi_whole;nbHardyAlleles;tree_whole;PCA;dNdS;hardyBlocks	89.242	0	0
Hp H-36	HEL_BA8175AA_AS	H. pylori	America	USA	NA	NA	hpAfrica1	Public	Included in final dataset	Ubiquitous	;tree_HardyUbi_whole;nbHardyAlleles;tree_whole;PCA;dNdS;hardyBlocks	90.122	0	0
Hp A-20	HEL_BA8180AA_AS	H. pylori	America	USA	NA	NA	hpAfrica1	Public	Included in final dataset	Ubiquitous	;tree_HardyUbi_whole;nbHardyAlleles;tree_whole;PCA;dNdS;hardyBlocks	90.11	0	0
PZ5086	HEL_BA8378AA_AS	H. pylori	America	Colombia	NA	NA	hpEurope	Public	Included in final dataset	Ubiquitous	;tree_HardyUbi_whole;nbHardyAlleles;tree_whole;PCA;dNdS;hardyBlocks	85.902	0	0
PZ5056	HEL_BA8380AA_AS	H. pylori	America	Colombia	NA	NA	hpEurope	Public	Included in final dataset	Ubiquitous	;tree_HardyUbi_whole;nbHardyAlleles;tree_whole;PCA;dNdS;hardyBlocks	87.191	0	0
HPARG63	HEL_BA8394AA_AS	H. pylori	America	Argentina	NA	NA	hpEurope	Public	Included in final dataset	Ubiquitous	;tree_HardyUbi_whole;nbHardyAlleles;tree_whole;PCA;dNdS;hardyBlocks	90.355	0	0
HPARG8G	HEL_BA8395AA_AS	H. pylori	America	Argentina	NA	NA	hpEurope	Public	Included in final dataset	Ubiquitous	;tree_HardyUbi_whole;nbHardyAlleles;tree_whole;PCA;dNdS;hardyBlocks	83.275	0	0
2017-147	HEL_BA8462AA_AS	H. pylori	America	Mexico	NA	NA	hpEurope	Public	Included in final dataset	Ubiquitous	;tree_HardyUbi_whole;nbHardyAlleles;tree_whole;PCA;dNdS;hardyBlocks	91.798	0	0
2017-184	HEL_BA8467AA_AS	H. pylori	America	Mexico	NA	NA	hpAfrica1	Public	Included in final dataset	Ubiquitous	;tree_HardyUbi_whole;nbHardyAlleles;tree_whole;PCA;dNdS;hardyBlocks	90.347	0	0
AL03	HEL_CA0045AA_AS	H. pylori	America	USA	39.78	-100.45	hspIndigenousNAmerica	Public	Included in final dataset	Ubiquitous	;GWAS;tree_HardyUbi_whole;tree_HardyUbi_subset;haplotypesDiffSites;nbHardyAlleles;map_HardyOutliers;pangenome;tree_whole;PCA;fineSTRUCTURE;dNdS;hardyBlocks;dotplots;tree_Hcetorum_BLAST;tree_UreA;tree_UreA	87.874	0	0
AL05	HEL_CA0047AA_AS	H. pylori	America	USA	39.78	-100.45	hspIndigenousNAmerica	Public	Included in final dataset	Ubiquitous	;GWAS;tree_HardyUbi_whole;haplotypesDiffSites;nbHardyAlleles;map_HardyOutliers;pangenome;tree_whole;PCA;fineSTRUCTURE;dNdS;hardyBlocks;tree_Hcetorum_BLAST;tree_UreA;tree_UreA	84.357	0	0
AL02	HEL_CA0057AA_AS	H. pylori	America	USA	39.78	-100.45	hspIndigenousNAmerica	Public	Included in final dataset	Ubiquitous	;GWAS;tree_HardyUbi_whole;haplotypesDiffSites;nbHardyAlleles;map_HardyOutliers;pangenome;tree_whole;PCA;fineSTRUCTURE;dNdS;hardyBlocks;tree_Hcetorum_BLAST;tree_UreA;tree_UreA	85.562	0	0
MT5124	HEL_CA2149AA_AS	H. pylori	America	Colombia	4.5	-74.29	hpAfrica1	Public	Included in final dataset	Ubiquitous	;tree_HardyUbi_whole;tree_HardyUbi_subset;haplotypesDiffSites;nbHardyAlleles;pangenome;tree_whole;PCA;dNdS;hardyBlocks;tree_Hcetorum_BLAST;tree_UreA;tree_UreA	89.296	0	0
MT5119	HEL_CA2150AA_AS	H. pylori	America	Colombia	4.5	-74.29	hpAfrica1	Public	Included in final dataset	Ubiquitous	;tree_HardyUbi_whole;haplotypesDiffSites;nbHardyAlleles;pangenome;tree_whole;PCA;dNdS;hardyBlocks;tree_Hcetorum_BLAST;tree_UreA;tree_UreA	89.659	0	0
MT5114	HEL_CA2151AA_AS	H. pylori	America	Colombia	4.5	-74.29	hpAfrica1	Public	Included in final dataset	Ubiquitous	;tree_HardyUbi_whole;nbHardyAlleles;tree_whole;PCA;dNdS;hardyBlocks	89.993	0	0
MT5135	HEL_CA2152AA_AS	H. pylori	America	Colombia	4.5	-74.29	hpAfrica1	Public	Included in final dataset	Ubiquitous	;tree_HardyUbi_whole;nbHardyAlleles;tree_whole;PCA;dNdS;hardyBlocks	88.971	0	0
MT5111	HEL_CA2153AA_AS	H. pylori	America	Colombia	4.5	-74.29	hpAfrica1	Public	Included in final dataset	Ubiquitous	;tree_HardyUbi_whole;nbHardyAlleles;tree_whole;PCA;dNdS;hardyBlocks	90.042	0	0
MT5125	HEL_CA2154AA_AS	H. pylori	America	Colombia	4.5	-74.29	hpAfrica1	Public	Included in final dataset	Ubiquitous	;tree_HardyUbi_whole;nbHardyAlleles;tree_whole;PCA;dNdS;hardyBlocks	90.065	0	0
MT5105	HEL_CA2155AA_AS	H. pylori	America	Colombia	4.5	-74.29	hpAfrica1	Public	Included in final dataset	Ubiquitous	;tree_HardyUbi_whole;nbHardyAlleles;tree_whole;PCA;dNdS;hardyBlocks	90.3	0	0
MT5118	HEL_CA2156AA_AS	H. pylori	America	Colombia	4.5	-74.29	hpEurope	Public	Included in final dataset	Ubiquitous	;tree_HardyUbi_whole;nbHardyAlleles;tree_whole;PCA;dNdS;hardyBlocks	90.831	0	0
MX-2017-20	HEL_CA2157AA_AS	H. pylori	America	Mexico	NA	NA	hpEurope	Public	Included in final dataset	Ubiquitous	;tree_HardyUbi_whole;nbHardyAlleles;tree_whole;PCA;dNdS;hardyBlocks	90.351	0	0
2017-38	HEL_CA2302AA_AS	H. pylori	America	Mexico	NA	NA	hpEurope	Public	Included in final dataset	Ubiquitous	;tree_HardyUbi_whole;nbHardyAlleles;tree_whole;PCA;dNdS;hardyBlocks	89.823	0	0
2017-69	HEL_CA2305AA_AS	H. pylori	America	Mexico	NA	NA	hpEurope	Public	Included in final dataset	Ubiquitous	;tree_HardyUbi_whole;nbHardyAlleles;tree_whole;PCA;dNdS;hardyBlocks	88.507	0	0
2017-54	HEL_CA2304AA_AS	H. pylori	America	Mexico	NA	NA	hpEurope	Public	Included in final dataset	Ubiquitous	;tree_HardyUbi_whole;nbHardyAlleles;tree_whole;PCA;dNdS;hardyBlocks	88.061	0	0
2017-143	HEL_CA2313AA_AS	H. pylori	America	Mexico	NA	NA	hpEurope	Public	Included in final dataset	Ubiquitous	;tree_HardyUbi_whole;nbHardyAlleles;tree_whole;PCA;dNdS;hardyBlocks	89.859	0	0
2017-105	HEL_CA2309AA_AS	H. pylori	America	Mexico	NA	NA	hpEurope	Public	Included in final dataset	Ubiquitous	;tree_HardyUbi_whole;nbHardyAlleles;tree_whole;PCA;dNdS;hardyBlocks	92.345	0	0
MX-2017-151	HEL_CA2170AA_AS	H. pylori	America	Mexico	NA	NA	hpEurope	Public	Included in final dataset	Ubiquitous	;tree_HardyUbi_whole;nbHardyAlleles;tree_whole;PCA;dNdS;hardyBlocks	89.801	0	0
2017-78	HEL_CA2303AA_AS	H. pylori	America	Mexico	NA	NA	hpEurope	Public	Included in final dataset	Ubiquitous	;tree_HardyUbi_whole;nbHardyAlleles;tree_whole;PCA;dNdS;hardyBlocks	89.294	0	0
2017-192	HEL_CA2315AA_AS	H. pylori	America	Mexico	NA	NA	hpAfrica1	Public	Included in final dataset	Ubiquitous	;tree_HardyUbi_whole;nbHardyAlleles;tree_whole;PCA;dNdS;hardyBlocks	89.408	0	0
2017-198	HEL_CA2316AA_AS	H. pylori	America	Mexico	NA	NA	hpEurope	Public	Included in final dataset	Ubiquitous	;tree_HardyUbi_whole;nbHardyAlleles;tree_whole;PCA;dNdS;hardyBlocks	89.723	0	0
Col-23PUJ	HEL_CA2227AA_AS	H. pylori	America	Colombia	4.62877	-74.0647	hpEurope	Public	Included in final dataset	Ubiquitous	;tree_HardyUbi_whole;nbHardyAlleles;tree_whole;PCA;dNdS;hardyBlocks	87.448	0	0
Col-6PUJ	HEL_CA2228AA_AS	H. pylori	America	Colombia	4.62877	-74.0647	hpEurope	Public	Included in final dataset	Ubiquitous	;tree_HardyUbi_whole;nbHardyAlleles;tree_whole;PCA;dNdS;hardyBlocks	87.614	0	0
Col-2PUJ	HEL_CA2230AA_AS	H. pylori	America	Colombia	4.62877	-74.0647	hpEurope	Public	Included in final dataset	Ubiquitous	;tree_HardyUbi_whole;nbHardyAlleles;tree_whole;PCA;dNdS;hardyBlocks	87.766	0	0
Col 27-PUJ	HEL_CA2242AA_AS	H. pylori	America	Colombia	4.62877	-74.0647	hpEurope	Public	Included in final dataset	Ubiquitous	;tree_HardyUbi_whole;nbHardyAlleles;tree_whole;PCA;dNdS;hardyBlocks	90.35	0	0
Col 1-PUJ	HEL_CA2234AA_AS	H. pylori	America	Colombia	4.62877	-74.0647	hpEurope	Public	Included in final dataset	Ubiquitous	;tree_HardyUbi_whole;nbHardyAlleles;tree_whole;PCA;dNdS;hardyBlocks	91.008	0	0
Col 51-PUJ	HEL_CA2252AA_AS	H. pylori	America	Colombia	4.62877	-74.0647	hpEurope	Public	Included in final dataset	Ubiquitous	;tree_HardyUbi_whole;nbHardyAlleles;tree_whole;PCA;dNdS;hardyBlocks	90.859	0	0
Col 12-PUJ	HEL_CA2238AA_AS	H. pylori	America	Colombia	4.62877	-74.0647	hpEurope	Public	Included in final dataset	Ubiquitous	;tree_HardyUbi_whole;nbHardyAlleles;tree_whole;PCA;dNdS;hardyBlocks	88.826	0	0
Col 14-PUJ	HEL_CA2246AA_AS	H. pylori	America	Colombia	4.62877	-74.0647	hpEurope	Public	Included in final dataset	Ubiquitous	;tree_HardyUbi_whole;haplotypesDiffSites;nbHardyAlleles;pangenome;tree_whole;PCA;dNdS;hardyBlocks;tree_Hcetorum_BLAST;tree_UreA;tree_UreA	90.218	0	0
Col 28-PUJ	HEL_CA2240AA_AS	H. pylori	America	Colombia	4.62877	-74.0647	hpEurope	Public	Included in final dataset	Ubiquitous	;tree_HardyUbi_whole;nbHardyAlleles;tree_whole;PCA;dNdS;hardyBlocks	90.271	0	0
Col 29-PUJ	HEL_CA2241AA_AS	H. pylori	America	Colombia	4.62877	-74.0647	hpEurope	Public	Included in final dataset	Ubiquitous	;tree_HardyUbi_whole;nbHardyAlleles;tree_whole;PCA;dNdS;hardyBlocks	87.436	0	0
Col 11-PUJ	HEL_CA2243AA_AS	H. pylori	America	Colombia	4.62877	-74.0647	hpEurope	Public	Included in final dataset	Ubiquitous	;tree_HardyUbi_whole;nbHardyAlleles;tree_whole;PCA;dNdS;hardyBlocks	89.144	0	0
Col 26-PUJ	HEL_CA2244AA_AS	H. pylori	America	Colombia	4.62877	-74.0647	hpEurope	Public	Included in final dataset	Ubiquitous	;tree_HardyUbi_whole;nbHardyAlleles;tree_whole;PCA;dNdS;hardyBlocks	89.275	0	0
Col 15-PUJ	HEL_CA2245AA_AS	H. pylori	America	Colombia	4.62877	-74.0647	hpEurope	Public	Included in final dataset	Ubiquitous	;tree_HardyUbi_whole;nbHardyAlleles;tree_whole;PCA;dNdS;hardyBlocks	88.257	0	0
Col 24-PUJ	HEL_CA2248AA_AS	H. pylori	America	Colombia	4.62877	-74.0647	hpEurope	Public	Included in final dataset	Ubiquitous	;tree_HardyUbi_whole;nbHardyAlleles;tree_whole;PCA;dNdS;hardyBlocks	90.039	0	0
Col 30-PUJ	HEL_CA2254AA_AS	H. pylori	America	Colombia	4.62877	-74.0647	hpEurope	Public	Included in final dataset	Ubiquitous	;tree_HardyUbi_whole;nbHardyAlleles;tree_whole;PCA;dNdS;hardyBlocks	87.572	0	0
Col 25-PUJ	HEL_CA2255AA_AS	H. pylori	America	Colombia	4.62877	-74.0647	hpEurope	Public	Included in final dataset	Ubiquitous	;tree_HardyUbi_whole;nbHardyAlleles;tree_whole;PCA;dNdS;hardyBlocks	90.654	0	0
SHIM-011	HEL_CA2257AA_AS	H. pylori	America	Peru	-9.19	-75.01	hspIndigenousSAmerica	Public	Included in final dataset	Ubiquitous	;tree_HardyUbi_whole;haplotypesDiffSites;nbHardyAlleles;map_HardyOutliers;pangenome;tree_whole;PCA;fineSTRUCTURE;dNdS;hardyBlocks;tree_Hcetorum_BLAST;tree_UreA;tree_UreA	87.656	0	0
PUNO-006	HEL_CA2258AA_AS	H. pylori	America	Peru	-9.19	-75.01	hspIndigenousSAmerica	Public	Included in final dataset	Ubiquitous	;tree_HardyUbi_whole;haplotypesDiffSites;nbHardyAlleles;map_HardyOutliers;pangenome;tree_whole;PCA;fineSTRUCTURE;dNdS;hardyBlocks;tree_Hcetorum_BLAST;tree_UreA;tree_UreA	89.082	0	0
LIM-002	HEL_CA2259AA_AS	H. pylori	America	Peru	-9.19	-75.01	hpEurope	Public	Included in final dataset	Ubiquitous	;tree_HardyUbi_whole;nbHardyAlleles;tree_whole;PCA;dNdS;hardyBlocks	88.077	0	0
ASHA-006	HEL_CA2260AA_AS	H. pylori	America	Peru	-9.19	-75.01	hspIndigenousSAmerica	Public	Included in final dataset	Ubiquitous	;tree_HardyUbi_whole;tree_HardyUbi_subset;haplotypesDiffSites;nbHardyAlleles;map_HardyOutliers;pangenome;tree_whole;PCA;fineSTRUCTURE;dNdS;hardyBlocks;tree_Hcetorum_BLAST;tree_UreA;tree_UreA	86.603	0	0
ASHA-008	HEL_CA2261AA_AS	H. pylori	America	Peru	-9.19	-75.01	hspIndigenousSAmerica	Public	Included in final dataset	Ubiquitous	;tree_HardyUbi_whole;haplotypesDiffSites;nbHardyAlleles;map_HardyOutliers;pangenome;tree_whole;PCA;fineSTRUCTURE;dNdS;hardyBlocks;tree_Hcetorum_BLAST;tree_UreA;tree_UreA	87.383	0	0
ASHA-009	HEL_CA2262AA_AS	H. pylori	America	Peru	-9.19	-75.01	hspIndigenousSAmerica	Public	Included in final dataset	Ubiquitous	;tree_HardyUbi_whole;haplotypesDiffSites;nbHardyAlleles;map_HardyOutliers;pangenome;tree_whole;PCA;fineSTRUCTURE;dNdS;hardyBlocks;tree_Hcetorum_BLAST;tree_UreA;tree_UreA	87.504	0	0
SHIM-007	HEL_CA2265AA_AS	H. pylori	America	Peru	-9.19	-75.01	hspIndigenousSAmerica	Public	Included in final dataset	Ubiquitous	;tree_HardyUbi_whole;haplotypesDiffSites;nbHardyAlleles;map_HardyOutliers;pangenome;tree_whole;PCA;fineSTRUCTURE;dNdS;hardyBlocks;tree_Hcetorum_BLAST;tree_UreA;tree_UreA	86.666	0	0
SHIM-014	HEL_CA2266AA_AS	H. pylori	America	Peru	-9.19	-75.01	hspIndigenousSAmerica	Public	Included in final dataset	Ubiquitous	;tree_HardyUbi_whole;haplotypesDiffSites;nbHardyAlleles;map_HardyOutliers;pangenome;tree_whole;PCA;fineSTRUCTURE;dNdS;hardyBlocks;tree_Hcetorum_BLAST;tree_UreA;tree_UreA	87.392	0	0
PUNO-001	HEL_CA2267AA_AS	H. pylori	America	Peru	-9.19	-75.01	hspIndigenousSAmerica	Public	Included in final dataset	Ubiquitous	;tree_HardyUbi_whole;haplotypesDiffSites;nbHardyAlleles;map_HardyOutliers;pangenome;tree_whole;PCA;fineSTRUCTURE;dNdS;hardyBlocks;tree_Hcetorum_BLAST;tree_UreA;tree_UreA	88.804	0	0
PUNO-002	HEL_CA2268AA_AS	H. pylori	America	Peru	-9.19	-75.01	hspIndigenousSAmerica	Public	Included in final dataset	Ubiquitous	;tree_HardyUbi_whole;haplotypesDiffSites;nbHardyAlleles;map_HardyOutliers;pangenome;tree_whole;PCA;fineSTRUCTURE;dNdS;hardyBlocks;tree_Hcetorum_BLAST;tree_UreA;tree_UreA	86.472	0	0
PUNO-003	HEL_CA2269AA_AS	H. pylori	America	Peru	-9.19	-75.01	hpEurope	Public	Included in final dataset	Ubiquitous	;tree_HardyUbi_whole;nbHardyAlleles;tree_whole;PCA;dNdS;hardyBlocks	87.446	0	0
PUNO-004	HEL_CA2270AA_AS	H. pylori	America	Peru	-9.19	-75.01	hspIndigenousSAmerica	Public	Included in final dataset	Ubiquitous	;tree_HardyUbi_whole;tree_HardyUbi_subset;haplotypesDiffSites;nbHardyAlleles;map_HardyOutliers;pangenome;tree_whole;PCA;fineSTRUCTURE;dNdS;hardyBlocks;tree_Hcetorum_BLAST;tree_UreA;tree_UreA	88.574	0	0
PUNO-007	HEL_CA2271AA_AS	H. pylori	America	Peru	-9.19	-75.01	hspIndigenousSAmerica	Public	Included in final dataset	Ubiquitous	;tree_HardyUbi_whole;haplotypesDiffSites;nbHardyAlleles;map_HardyOutliers;pangenome;tree_whole;PCA;fineSTRUCTURE;dNdS;hardyBlocks;tree_Hcetorum_BLAST;tree_UreA;tree_UreA	88.879	0	0
PUNO-008	HEL_CA2272AA_AS	H. pylori	America	Peru	-9.19	-75.01	hspIndigenousSAmerica	Public	Included in final dataset	Ubiquitous	;tree_HardyUbi_whole;haplotypesDiffSites;nbHardyAlleles;map_HardyOutliers;pangenome;tree_whole;PCA;fineSTRUCTURE;dNdS;hardyBlocks;tree_Hcetorum_BLAST;tree_UreA;tree_UreA	88.848	0	0
PUNO-009	HEL_CA2273AA_AS	H. pylori	America	Peru	-9.19	-75.01	hpEurope	Public	Included in final dataset	Ubiquitous	;tree_HardyUbi_whole;nbHardyAlleles;tree_whole;PCA;dNdS;hardyBlocks	87.309	0	0
LIM-003	HEL_CA2276AA_AS	H. pylori	America	Peru	-9.19	-75.01	hpEurope	Public	Included in final dataset	Ubiquitous	;tree_HardyUbi_whole;nbHardyAlleles;tree_whole;PCA;dNdS;hardyBlocks	89.916	0	0
LIM-005	HEL_CA2277AA_AS	H. pylori	America	Peru	-9.19	-75.01	hpEurope	Public	Included in final dataset	Ubiquitous	;tree_HardyUbi_whole;nbHardyAlleles;tree_whole;PCA;dNdS;hardyBlocks	88.052	0	0
LIM-006	HEL_CA2278AA_AS	H. pylori	America	Peru	-9.19	-75.01	hpEurope	Public	Included in final dataset	Ubiquitous	;tree_HardyUbi_whole;nbHardyAlleles;tree_whole;PCA;dNdS;hardyBlocks	91.461	0	0
LIM-007	HEL_CA2279AA_AS	H. pylori	America	Peru	-9.19	-75.01	hspIndigenousSAmerica	Public	Included in final dataset	Ubiquitous	;tree_HardyUbi_whole;haplotypesDiffSites;nbHardyAlleles;map_HardyOutliers;pangenome;tree_whole;PCA;fineSTRUCTURE;dNdS;hardyBlocks;tree_Hcetorum_BLAST;tree_UreA;tree_UreA	89.374	0	0
LIM-008	HEL_CA2280AA_AS	H. pylori	America	Peru	-9.19	-75.01	hpEurope	Public	Included in final dataset	Ubiquitous	;tree_HardyUbi_whole;nbHardyAlleles;tree_whole;PCA;dNdS;hardyBlocks	88.805	0	0
LIM-009	HEL_CA2281AA_AS	H. pylori	America	Peru	-9.19	-75.01	hpEurope	Public	Included in final dataset	Ubiquitous	;tree_HardyUbi_whole;nbHardyAlleles;tree_whole;PCA;dNdS;hardyBlocks	89.271	0	0
LIM-010	HEL_CA2282AA_AS	H. pylori	America	Peru	-9.19	-75.01	hpEurope	Public	Included in final dataset	Ubiquitous	;tree_HardyUbi_whole;nbHardyAlleles;tree_whole;PCA;dNdS;hardyBlocks	91.422	0	0
ASHA-005	HEL_CA2283AA_AS	H. pylori	America	Peru	-9.19	-75.01	hspIndigenousSAmerica	Public	Included in final dataset	Ubiquitous	;tree_HardyUbi_whole;tree_HardyUbi_subset;haplotypesDiffSites;nbHardyAlleles;map_HardyOutliers;pangenome;tree_whole;PCA;fineSTRUCTURE;dNdS;hardyBlocks;tree_Hcetorum_BLAST;tree_UreA;tree_UreA	87.676	0	0
ASHA-004	HEL_CA2284AA_AS	H. pylori	America	Peru	-9.19	-75.01	hspIndigenousSAmerica	Public	Included in final dataset	Ubiquitous	;tree_HardyUbi_whole;haplotypesDiffSites;nbHardyAlleles;map_HardyOutliers;pangenome;tree_whole;PCA;fineSTRUCTURE;dNdS;hardyBlocks;tree_Hcetorum_BLAST;tree_UreA;tree_UreA	86.312	0	0
ASHA-003	HEL_CA2285AA_AS	H. pylori	America	Peru	-9.19	-75.01	hpAfrica1	Public	Included in final dataset	Ubiquitous	;tree_HardyUbi_whole;nbHardyAlleles;tree_whole;PCA;dNdS;hardyBlocks	90.281	0	0
ASHA-002	HEL_CA2286AA_AS	H. pylori	America	Peru	-9.19	-75.01	hspIndigenousSAmerica	Public	Included in final dataset	Ubiquitous	;tree_HardyUbi_whole;haplotypesDiffSites;nbHardyAlleles;map_HardyOutliers;pangenome;tree_whole;PCA;fineSTRUCTURE;dNdS;hardyBlocks;tree_Hcetorum_BLAST;tree_UreA;tree_UreA	87.563	0	0
ASHA-001	HEL_CA2287AA_AS	H. pylori	America	Peru	-9.19	-75.01	hspIndigenousSAmerica	Public	Included in final dataset	Ubiquitous	;tree_HardyUbi_whole;haplotypesDiffSites;nbHardyAlleles;map_HardyOutliers;pangenome;tree_whole;PCA;fineSTRUCTURE;dNdS;hardyBlocks;tree_Hcetorum_BLAST;tree_UreA;tree_UreA	87.151	0	0
2017-177	HEL_CA2314AA_AS	H. pylori	America	Mexico	NA	NA	hpEurope	Public	Included in final dataset	Ubiquitous	;tree_HardyUbi_whole;nbHardyAlleles;tree_whole;PCA;dNdS;hardyBlocks	90	0	0
2017-94	HEL_CA2308AA_AS	H. pylori	America	Mexico	NA	NA	hpEurope	Public	Included in final dataset	Ubiquitous	;tree_HardyUbi_whole;nbHardyAlleles;tree_whole;PCA;dNdS;hardyBlocks	90.686	0	0
2017-124	HEL_CA2310AA_AS	H. pylori	America	Mexico	NA	NA	hpEurope	Public	Included in final dataset	Ubiquitous	;tree_HardyUbi_whole;nbHardyAlleles;tree_whole;PCA;dNdS;hardyBlocks	90.675	0	0
45064	HEL_CA2320AA_AS	H. pylori	America	Mexico	NA	NA	hpEurope	Public	Included in final dataset	Ubiquitous	;tree_HardyUbi_whole;nbHardyAlleles;tree_whole;PCA;dNdS;hardyBlocks	90.646	0	0
45157	HEL_CA2326AA_AS	H. pylori	America	Mexico	NA	NA	hpEurope	Public	Included in final dataset	Ubiquitous	;tree_HardyUbi_whole;nbHardyAlleles;tree_whole;PCA;dNdS;hardyBlocks	91.147	0	0
45095	HEL_CA2322AA_AS	H. pylori	America	Mexico	NA	NA	hpEurope	Public	Included in final dataset	Ubiquitous	;tree_HardyUbi_whole;nbHardyAlleles;tree_whole;PCA;dNdS;hardyBlocks	89.818	0	0
45065	HEL_CA2325AA_AS	H. pylori	America	Mexico	NA	NA	hpAfrica1	Public	Included in final dataset	Ubiquitous	;tree_HardyUbi_whole;nbHardyAlleles;tree_whole;PCA;dNdS;hardyBlocks	89.72	0	0
45004	HEL_CA2324AA_AS	H. pylori	America	Mexico	NA	NA	hpEurope	Public	Included in final dataset	Ubiquitous	;tree_HardyUbi_whole;nbHardyAlleles;tree_whole;PCA;dNdS;hardyBlocks	90.37	0	0
45096	HEL_CA2327AA_AS	H. pylori	America	Mexico	NA	NA	hpEurope	Public	Included in final dataset	Ubiquitous	;tree_HardyUbi_whole;nbHardyAlleles;tree_whole;PCA;dNdS;hardyBlocks	90.825	0	0
Bra-LPB43	HEL_CA2365AA_AS	H. pylori	America	Brazil	NA	NA	hpAfrica1	Public	Included in final dataset	Ubiquitous	;tree_HardyUbi_whole;nbHardyAlleles;tree_whole;PCA;dNdS;hardyBlocks	89.499	0	0
CL-FE70	HEL_CA2373AA_AS	H. pylori	America	Chile	NA	NA	hpEurope	Public	Included in final dataset	Ubiquitous	;tree_HardyUbi_whole;nbHardyAlleles;tree_whole;PCA;dNdS;hardyBlocks	89.148	0	0
NYPt292	HEL_CA2399AA_AS	H. pylori	America	USA	NA	NA	hpAfrica1	Public	Included in final dataset	Ubiquitous	;tree_HardyUbi_whole;nbHardyAlleles;tree_whole;PCA;dNdS;hardyBlocks	89.642	0	0
NYPt297	HEL_CA2403AA_AS	H. pylori	America	USA	NA	NA	hpEurope	Public	Included in final dataset	Ubiquitous	;tree_HardyUbi_whole;nbHardyAlleles;tree_whole;PCA;dNdS;hardyBlocks	86.981	0	0
HN-G331	HEL_CA2437AA_AS	H. pylori	America	Honduras	NA	NA	hpEurope	Public	Included in final dataset	Ubiquitous	;tree_HardyUbi_whole;nbHardyAlleles;tree_whole;PCA;dNdS;hardyBlocks	89.878	0	0
HN-G329	HEL_CA2438AA_AS	H. pylori	America	Honduras	NA	NA	hpEurope	Public	Included in final dataset	Ubiquitous	;tree_HardyUbi_whole;nbHardyAlleles;tree_whole;PCA;dNdS;hardyBlocks	88.068	0	0
NYPt64	HEL_CA2442AA_AS	H. pylori	America	USA	NA	NA	hpEurope	Public	Included in final dataset	Ubiquitous	;tree_HardyUbi_whole;nbHardyAlleles;tree_whole;PCA;dNdS;hardyBlocks	89.811	0	0
NYPt328	HEL_CA2444AA_AS	H. pylori	America	USA	NA	NA	hpEurope	Public	Included in final dataset	Ubiquitous	;tree_HardyUbi_whole;nbHardyAlleles;tree_whole;PCA;dNdS;hardyBlocks	89.64	0	0
NYPt66	HEL_CA2446AA_AS	H. pylori	America	USA	NA	NA	hpEurope	Public	Included in final dataset	Ubiquitous	;tree_HardyUbi_whole;nbHardyAlleles;tree_whole;PCA;dNdS;hardyBlocks	87.656	0	0
NYPt72	HEL_CA2449AA_AS	H. pylori	America	USA	NA	NA	hpEurope	Public	Included in final dataset	Ubiquitous	;tree_HardyUbi_whole;nbHardyAlleles;tree_whole;PCA;dNdS;hardyBlocks	88.223	0	0
NYPt127	HEL_CA2462AA_AS	H. pylori	America	USA	NA	NA	hpAfrica1	Public	Included in final dataset	Ubiquitous	;tree_HardyUbi_whole;nbHardyAlleles;tree_whole;PCA;dNdS;hardyBlocks	89.234	0	0
NYPt130	HEL_CA2465AA_AS	H. pylori	America	USA	NA	NA	hpAfrica1	Public	Included in final dataset	Ubiquitous	;tree_HardyUbi_whole;nbHardyAlleles;tree_whole;PCA;dNdS;hardyBlocks	89.902	0	0
NYPt133	HEL_CA2466AA_AS	H. pylori	America	USA	NA	NA	hpAfrica1	Public	Included in final dataset	Ubiquitous	;tree_HardyUbi_whole;nbHardyAlleles;tree_whole;PCA;dNdS;hardyBlocks	89.523	0	0
NYPt186	HEL_CA2473AA_AS	H. pylori	America	USA	NA	NA	hpEurope	Public	Included in final dataset	Ubiquitous	;tree_HardyUbi_whole;nbHardyAlleles;tree_whole;PCA;dNdS;hardyBlocks	89.168	0	0
NYPt170	HEL_CA2474AA_AS	H. pylori	America	USA	NA	NA	hpEurope	Public	Included in final dataset	Ubiquitous	;tree_HardyUbi_whole;nbHardyAlleles;tree_whole;PCA;dNdS;hardyBlocks	90.924	0	0
NYPt154	HEL_CA2475AA_AS	H. pylori	America	USA	NA	NA	hpAfrica1	Public	Included in final dataset	Ubiquitous	;tree_HardyUbi_whole;nbHardyAlleles;tree_whole;PCA;dNdS;hardyBlocks	89.059	0	0
NYPt187	HEL_CA2478AA_AS	H. pylori	America	USA	NA	NA	hpAfrica1	Public	Included in final dataset	Ubiquitous	;tree_HardyUbi_whole;nbHardyAlleles;tree_whole;PCA;dNdS;hardyBlocks	89.913	0	0
HN_G260	HN_G260	H. pylori	America	Honduras	NA	NA	hpEurope	Public	Included in final dataset	Ubiquitous	;tree_HardyUbi_whole;haplotypesDiffSites;nbHardyAlleles;pangenome;tree_whole;PCA;fineSTRUCTURE;dNdS;hardyBlocks;tree_Hcetorum_BLAST;tree_UreA;tree_UreA	87.499	0	0
NYPt19	HEL_CA2481AA_AS	H. pylori	America	USA	NA	NA	hpEurope	Public	Included in final dataset	Ubiquitous	;tree_HardyUbi_whole;nbHardyAlleles;tree_whole;PCA;dNdS;hardyBlocks	87.931	0	0
NYPt281	HEL_CA2484AA_AS	H. pylori	America	USA	NA	NA	hpEurope	Public	Included in final dataset	Ubiquitous	;tree_HardyUbi_whole;nbHardyAlleles;tree_whole;PCA;dNdS;hardyBlocks	90.623	0	0
NYPt94	HEL_CA2490AA_AS	H. pylori	America	USA	NA	NA	hpEurope	Public	Included in final dataset	Ubiquitous	;tree_HardyUbi_whole;nbHardyAlleles;tree_whole;PCA;dNdS;hardyBlocks	88.866	0	0
NYPt82	HEL_CA2495AA_AS	H. pylori	America	USA	NA	NA	hpAfrica1	Public	Included in final dataset	Ubiquitous	;tree_HardyUbi_whole;nbHardyAlleles;tree_whole;PCA;dNdS;hardyBlocks	87.361	0	0
NYPt95	HEL_CA2497AA_AS	H. pylori	America	USA	NA	NA	hpAfrica1	Public	Included in final dataset	Ubiquitous	;tree_HardyUbi_whole;nbHardyAlleles;tree_whole;PCA;dNdS;hardyBlocks	90.046	0	0
Hp_A_14	Hp_A_14	H. pylori	America	USA	NA	NA	hpEurope	Public	Included in final dataset	Ubiquitous	;tree_HardyUbi_whole;haplotypesDiffSites;nbHardyAlleles;pangenome;tree_whole;PCA;fineSTRUCTURE;dNdS;hardyBlocks;tree_Hcetorum_BLAST;tree_UreA;tree_UreA	88.383	0	0
Nic20-A	Nic20-A	H. pylori	America	Nicaragua	NA	NA	hpEurope	Public	Included in final dataset	Ubiquitous	;tree_HardyUbi_whole;nbHardyAlleles;tree_whole;PCA;dNdS;hardyBlocks	87.665	0	0
PeCan18	PeCan18	H. pylori	America	Peru	NA	NA	hpAfrica1	Public	Included in final dataset	Ubiquitous	;tree_HardyUbi_whole;nbHardyAlleles;tree_whole;PCA;fineSTRUCTURE;dNdS;hardyBlocks	90.373	0	0
MU-2004-2	MU-2004-2	H. pylori	America	Mexico	NA	NA	hpEurope	Public	Included in final dataset	Ubiquitous	;tree_HardyUbi_whole;nbHardyAlleles;tree_whole;PCA;dNdS;hardyBlocks	89.831	0	0
MU-2003-84	MU-2003-84	H. pylori	America	Mexico	NA	NA	hpEurope	Public	Included in final dataset	Ubiquitous	;tree_HardyUbi_whole;nbHardyAlleles;tree_whole;PCA;dNdS;hardyBlocks	90.536	0	0
MM-2003-103	MM-2003-103	H. pylori	America	Mexico	NA	NA	hpEurope	Public	Included in final dataset	Ubiquitous	;tree_HardyUbi_whole;nbHardyAlleles;tree_whole;PCA;dNdS;hardyBlocks	91.079	0	0
MG-ms2	MG-ms2	H. pylori	America	Mexico	NA	NA	hpEurope	Public	Included in final dataset	Ubiquitous	;tree_HardyUbi_whole;nbHardyAlleles;tree_whole;PCA;dNdS;hardyBlocks	89.729	0	0
MC-ms965	MC-ms965	H. pylori	America	Mexico	NA	NA	hpEurope	Public	Included in final dataset	Ubiquitous	;tree_HardyUbi_whole;nbHardyAlleles;tree_whole;PCA;dNdS;hardyBlocks	89.258	0	0
22087	22087	H. pylori	America	Colombia	4.38	-74.05	hpEurope	Public	Included in final dataset and used as donor	Ubiquitous	;tree_HardyUbi_whole;haplotypesDiffSites;pangenome;tree_whole;PCA;fineSTRUCTURE;dNdS;hardyBlocks;tree_Hcetorum_BLAST;tree_UreA;tree_UreA	90.172	0	0
22093	HEL_BA5224AA_AS	H. pylori	America	Colombia	4.38	-74.05	hpEurope	Public	Included in final dataset and used as donor	Ubiquitous	;tree_HardyUbi_whole;haplotypesDiffSites;pangenome;tree_whole;PCA;fineSTRUCTURE;dNdS;hardyBlocks;tree_Hcetorum_BLAST;tree_UreA;tree_UreA	90.312	0	0
22352	22352	H. pylori	America	Colombia	4.38	-74.05	hpEurope	Public	Included in final dataset and used as donor	Ubiquitous	;tree_HardyUbi_whole;haplotypesDiffSites;pangenome;tree_whole;PCA;fineSTRUCTURE;dNdS;hardyBlocks;tree_Hcetorum_BLAST;tree_UreA;tree_UreA	90.938	0	0
22360	22360	H. pylori	America	Colombia	NA	NA	hpEurope	Public	Included in final dataset and used as donor	Ubiquitous	;tree_HardyUbi_whole;haplotypesDiffSites;pangenome;tree_whole;PCA;fineSTRUCTURE;dNdS;hardyBlocks;tree_Hcetorum_BLAST;tree_UreA;tree_UreA	90.549	0	0
22402	HEL_BA5257AA_AS	H. pylori	America	Colombia	4.38	-74.05	hpEurope	Public	Included in final dataset and used as donor	Ubiquitous	;tree_HardyUbi_whole;haplotypesDiffSites;pangenome;tree_whole;PCA;fineSTRUCTURE;dNdS;hardyBlocks;tree_Hcetorum_BLAST;tree_UreA;tree_UreA	89.414	0	0
Aklavik117	Aklavik117	H. pylori	America	Canada	68.22	-135.01	hspIndigenousNAmerica	Public	Included in final dataset and used as donor	Ubiquitous	;GWAS;tree_HardyUbi_whole;tree_HardyUbi_subset;haplotypesDiffSites;nbHardyAlleles;map_HardyOutliers;pangenome;tree_whole;PCA;fineSTRUCTURE;dNdS;hardyBlocks;tree_Hcetorum_BLAST;tree_UreA;tree_UreA	85.866	0	0
HpGP-CAN-004	HpGP-CAN-004	H. pylori	America	Canada	NA	NA	hpAfrica1	Public	Included in final dataset	Ubiquitous	;tree_HardyUbi_whole;nbHardyAlleles;tree_whole;PCA;dNdS;hardyBlocks	89.635	0	0
CAN_196	CAN_196	H. pylori	America	Canada	56	-101	hspIndigenousSAmerica	Public	Included in final dataset and used as donor	Ubiquitous	;tree_HardyUbi_whole;haplotypesDiffSites;nbHardyAlleles;map_HardyOutliers;pangenome;tree_whole;PCA;fineSTRUCTURE;dNdS;hardyBlocks;tree_Hcetorum_BLAST;tree_UreA;tree_UreA	84.47	0	0
CAN_219	CAN_219	H. pylori	America	Canada	56	-101	hspIndigenousNAmerica	Public	Included in final dataset and used as donor	Ubiquitous	;GWAS;tree_HardyUbi_whole;haplotypesDiffSites;nbHardyAlleles;map_HardyOutliers;pangenome;tree_whole;PCA;fineSTRUCTURE;dNdS;hardyBlocks;tree_Hcetorum_BLAST;tree_UreA;tree_UreA	85.594	0	0
HpGP-COL-112	HpGP-COL-112	H. pylori	America	Colombia	NA	NA	hpEurope	Public	Included in final dataset	Ubiquitous	;tree_HardyUbi_whole;nbHardyAlleles;tree_whole;PCA;dNdS;hardyBlocks	90.38	0	0
HpGP-COL-109	HpGP-COL-109	H. pylori	America	Colombia	NA	NA	hpEurope	Public	Included in final dataset	Ubiquitous	;tree_HardyUbi_whole;nbHardyAlleles;tree_whole;PCA;dNdS;hardyBlocks	91.12	0	0
HpGP-COL-110	HpGP-COL-110	H. pylori	America	Colombia	NA	NA	hpEurope	Public	Included in final dataset	Ubiquitous	;tree_HardyUbi_whole;nbHardyAlleles;tree_whole;PCA;dNdS;hardyBlocks	89.674	0	0
HpGP-DOM-010	HpGP-DOM-010	H. pylori	America	Dominican Republic	NA	NA	hpEurope	Public	Included in final dataset	Ubiquitous	;tree_HardyUbi_whole;nbHardyAlleles;tree_whole;PCA;dNdS;hardyBlocks	90.016	0	0
HpGP-DOM-011	HpGP-DOM-011	H. pylori	America	Dominican Republic	NA	NA	hpAfrica1	Public	Included in final dataset	Ubiquitous	;tree_HardyUbi_whole;nbHardyAlleles;tree_whole;PCA;dNdS;hardyBlocks	89.049	0	0
HpGP-DOM-004	HpGP-DOM-004	H. pylori	America	Dominican Republic	NA	NA	hpAfrica1	Public	Included in final dataset	Ubiquitous	;tree_HardyUbi_whole;nbHardyAlleles;tree_whole;PCA;dNdS;hardyBlocks	89.528	0	0
HpGP-DOM-005	HpGP-DOM-005	H. pylori	America	Dominican Republic	NA	NA	hpEurope	Public	Included in final dataset	Ubiquitous	;tree_HardyUbi_whole;nbHardyAlleles;tree_whole;PCA;dNdS;hardyBlocks	91.036	0	0
HpGP-DOM-006	HpGP-DOM-006	H. pylori	America	Dominican Republic	NA	NA	hpAfrica1	Public	Included in final dataset	Ubiquitous	;tree_HardyUbi_whole;nbHardyAlleles;tree_whole;PCA;dNdS;hardyBlocks	87.944	0	0
PeCan4	PeCan4	H. pylori	America	Peru	-9.19	-75.01	hspIndigenousSAmerica	Public	Included in final dataset and used as donor	Ubiquitous	;tree_HardyUbi_whole;haplotypesDiffSites;nbHardyAlleles;map_HardyOutliers;pangenome;tree_whole;PCA;fineSTRUCTURE;dNdS;hardyBlocks;tree_Hcetorum_BLAST;tree_UreA;tree_UreA	89.777	0	0
Shi470	Shi470	H. pylori	America	Peru	-10.75	-73.74	hspIndigenousSAmerica	Public	Included in final dataset and used as donor	Ubiquitous	;tree_HardyUbi_whole;haplotypesDiffSites;nbHardyAlleles;map_HardyOutliers;pangenome;tree_whole;PCA;fineSTRUCTURE;dNdS;hardyBlocks;tree_Hcetorum_BLAST;tree_UreA;tree_UreA	88.025	0	0
HpGP-COL-119	HpGP-COL-119	H. pylori	America	Colombia	NA	NA	hpEurope	Public	Included in final dataset	Ubiquitous	;tree_HardyUbi_whole;nbHardyAlleles;tree_whole;PCA;dNdS;hardyBlocks	90.151	0	0
HpGP-COL-006	HpGP-COL-006	H. pylori	America	Colombia	NA	NA	hpEurope	Public	Included in final dataset	Ubiquitous	;tree_HardyUbi_whole;nbHardyAlleles;tree_whole;PCA;dNdS;hardyBlocks	90.49	0	0
HN-G274	HEL_CA2422AA_AS	H. pylori	America	Honduras	NA	NA	hpEurope	Public	Included in final dataset and used as donor	Ubiquitous	;tree_HardyUbi_whole;tree_whole;PCA;dNdS;hardyBlocks	87.692	0	0
HpGP-COL-122	HpGP-COL-122	H. pylori	America	Colombia	NA	NA	hpEurope	Public	Included in final dataset	Ubiquitous	;tree_HardyUbi_whole;nbHardyAlleles;tree_whole;PCA;dNdS;hardyBlocks	90.167	0	0
HpGP-COL-108	HpGP-COL-108	H. pylori	America	Colombia	NA	NA	hpAfrica1	Public	Included in final dataset	Ubiquitous	;tree_HardyUbi_whole;nbHardyAlleles;tree_whole;PCA;dNdS;hardyBlocks	89.978	0	0
HpGP-COL-114	HpGP-COL-114	H. pylori	America	Colombia	NA	NA	hpEurope	Public	Included in final dataset	Ubiquitous	;tree_HardyUbi_whole;nbHardyAlleles;tree_whole;PCA;dNdS;hardyBlocks	90.592	0	0
HpGP-USA-301	HpGP-USA-301	H. pylori	America	USA	NA	NA	hpAfrica1	Public	Included in final dataset	Ubiquitous	;tree_HardyUbi_whole;nbHardyAlleles;tree_whole;PCA;dNdS;hardyBlocks	89.515	0	0
MM2012_26	MM2012_26	H. pylori	America	Mexico	NA	NA	hpEurope	Public	Included in final dataset and used as donor	Ubiquitous	;tree_HardyUbi_whole;haplotypesDiffSites;pangenome;tree_whole;PCA;fineSTRUCTURE;dNdS;hardyBlocks;tree_Hcetorum_BLAST;tree_UreA;tree_UreA	90.126	0	0
MCms1055	MCms1055	H. pylori	America	Mexico	19.4978	-99.1269	hpEurope	Public	Included in final dataset and used as donor	Ubiquitous	;tree_HardyUbi_whole;haplotypesDiffSites;pangenome;tree_whole;PCA;fineSTRUCTURE;dNdS;hardyBlocks;tree_Hcetorum_BLAST;tree_UreA;tree_UreA	90.341	0	0
HpGP-USA-302	HpGP-USA-302	H. pylori	America	USA	NA	NA	hpEurope	Public	Included in final dataset	Ubiquitous	;tree_HardyUbi_whole;nbHardyAlleles;tree_whole;PCA;dNdS;hardyBlocks	90.436	0	0
HpGP-USA-303	HpGP-USA-303	H. pylori	America	USA	NA	NA	hpAfrica1	Public	Included in final dataset	Ubiquitous	;tree_HardyUbi_whole;tree_HardyUbi_subset;haplotypesDiffSites;nbHardyAlleles;pangenome;CagA_VacA_UreAB_presenceAbsence;tree_whole;PCA;dNdS;hardyBlocks;tree_Hcetorum_BLAST;tree_VacA;tree_UreA;tree_UreA	88.004	0	0
HpGP-USA-304	HpGP-USA-304	H. pylori	America	USA	NA	NA	hpAfrica1	Public	Included in final dataset	Ubiquitous	;tree_HardyUbi_whole;nbHardyAlleles;tree_whole;PCA;dNdS;hardyBlocks	90.143	0	0
HpGP-USA-305	HpGP-USA-305	H. pylori	America	USA	NA	NA	hpAfrica1	Public	Included in final dataset	Ubiquitous	;tree_HardyUbi_whole;nbHardyAlleles;tree_whole;PCA;dNdS;hardyBlocks	89.424	0	0
HpGP-USA-306	HpGP-USA-306	H. pylori	America	USA	NA	NA	hpAfrica1	Public	Included in final dataset	Ubiquitous	;tree_HardyUbi_whole;nbHardyAlleles;tree_whole;PCA;dNdS;hardyBlocks	89.759	0	0
HpGP-COL-118	HpGP-COL-118	H. pylori	America	Colombia	NA	NA	hpEurope	Public	Included in final dataset	Ubiquitous	;tree_HardyUbi_whole;nbHardyAlleles;tree_whole;PCA;dNdS;hardyBlocks	90.447	0	0
HpGP-COL-104	HpGP-COL-104	H. pylori	America	Colombia	NA	NA	hpEurope	Public	Included in final dataset	Ubiquitous	;tree_HardyUbi_whole;nbHardyAlleles;tree_whole;PCA;dNdS;hardyBlocks	90.537	0	0
HpGP-COL-107	HpGP-COL-107	H. pylori	America	Colombia	NA	NA	hpEurope	Public	Included in final dataset	Ubiquitous	;tree_HardyUbi_whole;nbHardyAlleles;tree_whole;PCA;dNdS;hardyBlocks	90.708	0	0
Hp_P_13	Hp_P_13	H. pylori	America	USA	NA	NA	hpAfrica1	Public	Included in final dataset and used as donor	Ubiquitous	;tree_HardyUbi_whole;tree_whole;PCA;fineSTRUCTURE;dNdS;hardyBlocks	90.162	0	0
HpGP-COL-102	HpGP-COL-102	H. pylori	America	Colombia	NA	NA	hpEurope	Public	Included in final dataset	Ubiquitous	;tree_HardyUbi_whole;nbHardyAlleles;tree_whole;PCA;dNdS;hardyBlocks	90.72	0	0
HpGP-COL-010	HpGP-COL-010	H. pylori	America	Colombia	NA	NA	hpEurope	Public	Included in final dataset	Ubiquitous	;tree_HardyUbi_whole;nbHardyAlleles;tree_whole;PCA;dNdS;hardyBlocks	88.476	0	0
HpGP-COL-211	HpGP-COL-211	H. pylori	America	Colombia	NA	NA	hpEurope	Public	Included in final dataset	Ubiquitous	;tree_HardyUbi_whole;nbHardyAlleles;tree_whole;PCA;dNdS;hardyBlocks	90.205	0	0
HpGP-COL-207	HpGP-COL-207	H. pylori	America	Colombia	NA	NA	hpAfrica1	Public	Included in final dataset	Ubiquitous	;tree_HardyUbi_whole;nbHardyAlleles;tree_whole;PCA;dNdS;hardyBlocks	90.471	0	0
HpGP-COL-205	HpGP-COL-205	H. pylori	America	Colombia	NA	NA	hpAfrica1	Public	Included in final dataset	Ubiquitous	;tree_HardyUbi_whole;nbHardyAlleles;tree_whole;PCA;dNdS;hardyBlocks	90.074	0	0
HpGP-PER-014	HpGP-PER-014	H. pylori	America	Peru	NA	NA	hpEurope	Public	Included in final dataset	Ubiquitous	;tree_HardyUbi_whole;nbHardyAlleles;tree_whole;PCA;dNdS;hardyBlocks	90.339	0	0
MX-2002-14	HEL_AA6511AA_AS	H. pylori	America	Mexico	23	-102	hspIndigenousSAmerica	Public	Included in final dataset and used as donor	Ubiquitous	;tree_HardyUbi_whole;haplotypesDiffSites;nbHardyAlleles;map_HardyOutliers;pangenome;tree_whole;PCA;fineSTRUCTURE;dNdS;hardyBlocks;tree_Hcetorum_BLAST;tree_UreA;tree_UreA	86.966	0	0
MX-2004-102	HEL_AA6578AA_AS	H. pylori	America	Mexico	NA	NA	hpAfrica1	Public	Included in final dataset and used as donor	Ubiquitous	;tree_HardyUbi_whole;haplotypesDiffSites;pangenome;tree_whole;PCA;dNdS;hardyBlocks;tree_Hcetorum_BLAST;tree_UreA;tree_UreA	89.294	0	0
MX-2004-125	HEL_AA6759AA_AS	H. pylori	America	Mexico	27.51	-107.71	hspIndigenousSAmerica	Public	Included in final dataset and used as donor	Ubiquitous	;tree_HardyUbi_whole;haplotypesDiffSites;nbHardyAlleles;map_HardyOutliers;pangenome;tree_whole;PCA;fineSTRUCTURE;dNdS;hardyBlocks;tree_Hcetorum_BLAST;tree_UreA;tree_UreA	86.319	0	0
HN-G266	HEL_AA6737AA_AS	H. pylori	America	Honduras	NA	NA	hpEurope	Public	Included in final dataset and used as donor	Ubiquitous	;tree_HardyUbi_whole;tree_whole;PCA;dNdS;hardyBlocks	87.514	0	0
HN-G262	HEL_AA6740AA_AS	H. pylori	America	Honduras	NA	NA	hpEurope	Public	Included in final dataset and used as donor	Ubiquitous	;tree_HardyUbi_whole;tree_whole;PCA;dNdS;hardyBlocks	90.854	0	0
HN-G257	HEL_AA6865AA_AS	H. pylori	America	Honduras	NA	NA	hpEurope	Public	Included in final dataset and used as donor	Ubiquitous	;tree_HardyUbi_whole;tree_whole;PCA;dNdS;hardyBlocks	88.142	0	0
HN-G260	HEL_AA6741AA_AS	H. pylori	America	Honduras	NA	NA	hpEurope	Public	Included in final dataset and used as donor	Ubiquitous	;tree_HardyUbi_whole;tree_whole;PCA;dNdS;hardyBlocks	87.529	0	0
Hp_A_11	Hp_A_11	H. pylori	America	USA	NA	NA	hpEurope	Public	Included in final dataset and used as donor	Ubiquitous	;tree_HardyUbi_whole;haplotypesDiffSites;pangenome;tree_whole;PCA;fineSTRUCTURE;dNdS;hardyBlocks;tree_Hcetorum_BLAST;tree_UreA;tree_UreA	90.266	0	0
Hp_A_27	Hp_A_27	H. pylori	America	USA	NA	NA	hpEurope	Public	Included in final dataset and used as donor	Ubiquitous	;tree_HardyUbi_whole;haplotypesDiffSites;pangenome;tree_whole;PCA;fineSTRUCTURE;dNdS;hardyBlocks;tree_Hcetorum_BLAST;tree_UreA;tree_UreA	90.287	0	0
HpGP-ARG-001	HpGP-ARG-001	H. pylori	America	Argentina	NA	NA	hpEurope	Public	Included in final dataset	Ubiquitous	;tree_HardyUbi_whole;nbHardyAlleles;tree_whole;PCA;dNdS;hardyBlocks	89.839	0	0
HpGP-ARG-002	HpGP-ARG-002	H. pylori	America	Argentina	NA	NA	hpEurope	Public	Included in final dataset	Ubiquitous	;tree_HardyUbi_whole;nbHardyAlleles;tree_whole;PCA;dNdS;hardyBlocks	89.063	0	0
HpGP-ARG-003	HpGP-ARG-003	H. pylori	America	Argentina	NA	NA	hpEurope	Public	Included in final dataset	Ubiquitous	;tree_HardyUbi_whole;nbHardyAlleles;tree_whole;PCA;dNdS;hardyBlocks	88.288	0	0
HpGP-ARG-004	HpGP-ARG-004	H. pylori	America	Argentina	NA	NA	hpEurope	Public	Included in final dataset	Ubiquitous	;tree_HardyUbi_whole;nbHardyAlleles;tree_whole;PCA;dNdS;hardyBlocks	87.639	0	0
HpGP-ARG-005	HpGP-ARG-005	H. pylori	America	Argentina	NA	NA	hpEurope	Public	Included in final dataset	Ubiquitous	;tree_HardyUbi_whole;nbHardyAlleles;tree_whole;PCA;dNdS;hardyBlocks	89.12	0	0
HpGP-ARG-006	HpGP-ARG-006	H. pylori	America	Argentina	NA	NA	hpAfrica1	Public	Included in final dataset	Ubiquitous	;tree_HardyUbi_whole;nbHardyAlleles;tree_whole;PCA;dNdS;hardyBlocks	88.981	0	0
HpGP-ARG-007	HpGP-ARG-007	H. pylori	America	Argentina	NA	NA	hpEurope	Public	Included in final dataset	Ubiquitous	;tree_HardyUbi_whole;nbHardyAlleles;tree_whole;PCA;dNdS;hardyBlocks	89.618	0	0
HpGP-ARG-008	HpGP-ARG-008	H. pylori	America	Argentina	NA	NA	hspEAsia	Public	Included in final dataset	Ubiquitous	;tree_HardyUbi_whole;nbHardyAlleles;tree_whole;PCA;dNdS;hardyBlocks	88.855	0	0
HpGP-ARG-009	HpGP-ARG-009	H. pylori	America	Argentina	NA	NA	hspEAsia	Public	Included in final dataset	Ubiquitous	;tree_HardyUbi_whole;nbHardyAlleles;tree_whole;PCA;dNdS;hardyBlocks	87.984	0	0
HpGP-ARG-010	HpGP-ARG-010	H. pylori	America	Argentina	NA	NA	hspEAsia	Public	Included in final dataset	Ubiquitous	;tree_HardyUbi_whole;nbHardyAlleles;tree_whole;PCA;dNdS;hardyBlocks	87.824	0	0
HpGP-BRA-001	HpGP-BRA-001	H. pylori	America	Brazil	NA	NA	hpAfrica1	Public	Included in final dataset	Ubiquitous	;tree_HardyUbi_whole;nbHardyAlleles;tree_whole;PCA;dNdS;hardyBlocks	89.262	0	0
HpGP-BRA-002	HpGP-BRA-002	H. pylori	America	Brazil	NA	NA	hpAfrica1	Public	Included in final dataset	Ubiquitous	;tree_HardyUbi_whole;nbHardyAlleles;tree_whole;PCA;dNdS;hardyBlocks	89.809	0	0
HpGP-BRA-003	HpGP-BRA-003	H. pylori	America	Brazil	NA	NA	hpEurope	Public	Included in final dataset	Ubiquitous	;tree_HardyUbi_whole;nbHardyAlleles;tree_whole;PCA;dNdS;hardyBlocks	88.675	0	0
HpGP-BRA-004	HpGP-BRA-004	H. pylori	America	Brazil	NA	NA	hpEurope	Public	Included in final dataset	Ubiquitous	;tree_HardyUbi_whole;nbHardyAlleles;tree_whole;PCA;dNdS;hardyBlocks	89.612	0	0
HpGP-BRA-005	HpGP-BRA-005	H. pylori	America	Brazil	NA	NA	hpAfrica1	Public	Included in final dataset	Ubiquitous	;tree_HardyUbi_whole;nbHardyAlleles;tree_whole;PCA;dNdS;hardyBlocks	90.395	0	0
HpGP-BRA-006	HpGP-BRA-006	H. pylori	America	Brazil	NA	NA	hpEurope	Public	Included in final dataset	Ubiquitous	;tree_HardyUbi_whole;nbHardyAlleles;tree_whole;PCA;dNdS;hardyBlocks	88.471	0	0
HpGP-BRA-007	HpGP-BRA-007	H. pylori	America	Brazil	NA	NA	hpAfrica1	Public	Included in final dataset	Ubiquitous	;tree_HardyUbi_whole;nbHardyAlleles;tree_whole;PCA;dNdS;hardyBlocks	89.299	0	0
HpGP-BRA-008	HpGP-BRA-008	H. pylori	America	Brazil	NA	NA	hpEurope	Public	Included in final dataset	Ubiquitous	;tree_HardyUbi_whole;nbHardyAlleles;tree_whole;PCA;dNdS;hardyBlocks	90.342	0	0
HpGP-BRA-009	HpGP-BRA-009	H. pylori	America	Brazil	NA	NA	hpEurope	Public	Included in final dataset	Ubiquitous	;tree_HardyUbi_whole;nbHardyAlleles;tree_whole;PCA;dNdS;hardyBlocks	88.55	0	0
HpGP-BRA-010	HpGP-BRA-010	H. pylori	America	Brazil	NA	NA	hpAfrica1	Public	Included in final dataset	Ubiquitous	;tree_HardyUbi_whole;nbHardyAlleles;tree_whole;PCA;dNdS;hardyBlocks	88.669	0	0
HpGP-BRA-012	HpGP-BRA-012	H. pylori	America	Brazil	NA	NA	hspEAsia	Public	Included in final dataset	Ubiquitous	;tree_HardyUbi_whole;nbHardyAlleles;tree_whole;PCA;dNdS;hardyBlocks	88.029	0	0
HpGP-BRA-013	HpGP-BRA-013	H. pylori	America	Brazil	NA	NA	hpAfrica1	Public	Included in final dataset	Ubiquitous	;tree_HardyUbi_whole;nbHardyAlleles;tree_whole;PCA;dNdS;hardyBlocks	90.082	0	0
HpGP-BRA-014	HpGP-BRA-014	H. pylori	America	Brazil	NA	NA	hpAfrica1	Public	Included in final dataset	Ubiquitous	;tree_HardyUbi_whole;nbHardyAlleles;tree_whole;PCA;dNdS;hardyBlocks	90.709	0	0
HpGP-BRA-015	HpGP-BRA-015	H. pylori	America	Brazil	NA	NA	hpEurope	Public	Included in final dataset	Ubiquitous	;tree_HardyUbi_whole;nbHardyAlleles;tree_whole;PCA;dNdS;hardyBlocks	90.74	0	0
HpGP-BRA-017	HpGP-BRA-017	H. pylori	America	Brazil	NA	NA	hpEurope	Public	Included in final dataset	Ubiquitous	;tree_HardyUbi_whole;nbHardyAlleles;tree_whole;PCA;dNdS;hardyBlocks	89.624	0	0
HpGP-BRA-018	HpGP-BRA-018	H. pylori	America	Brazil	NA	NA	hpAfrica1	Public	Included in final dataset	Ubiquitous	;tree_HardyUbi_whole;nbHardyAlleles;tree_whole;PCA;dNdS;hardyBlocks	90.281	0	0
HpGP-BRA-019	HpGP-BRA-019	H. pylori	America	Brazil	NA	NA	hpAfrica1	Public	Included in final dataset	Ubiquitous	;tree_HardyUbi_whole;nbHardyAlleles;tree_whole;PCA;dNdS;hardyBlocks	90.36	0	0
HpGP-BRA-020	HpGP-BRA-020	H. pylori	America	Brazil	NA	NA	hpAfrica1	Public	Included in final dataset	Ubiquitous	;tree_HardyUbi_whole;nbHardyAlleles;tree_whole;PCA;dNdS;hardyBlocks	88.698	0	0
HpGP-BRA-022	HpGP-BRA-022	H. pylori	America	Brazil	NA	NA	hpAfrica1	Public	Included in final dataset	Ubiquitous	;tree_HardyUbi_whole;nbHardyAlleles;tree_whole;PCA;dNdS;hardyBlocks	88.819	0	0
HpGP-BRA-023	HpGP-BRA-023	H. pylori	America	Brazil	NA	NA	hpAfrica1	Public	Included in final dataset	Ubiquitous	;tree_HardyUbi_whole;haplotypesDiffSites;nbHardyAlleles;pangenome;CagA_VacA_UreAB_presenceAbsence;tree_whole;PCA;dNdS;hardyBlocks;tree_Hcetorum_BLAST;tree_VacA;tree_UreA;tree_UreA	88.698	0	0
HpGP-BRA-025	HpGP-BRA-025	H. pylori	America	Brazil	NA	NA	hpEurope	Public	Included in final dataset	Ubiquitous	;tree_HardyUbi_whole;nbHardyAlleles;tree_whole;PCA;dNdS;hardyBlocks	90.356	0	0
HpGP-CAN-001	HpGP-CAN-001	H. pylori	America	Canada	56	-101	hspIndigenousNAmerica	Public	Included in final dataset	Ubiquitous	;GWAS;tree_HardyUbi_whole;haplotypesDiffSites;nbHardyAlleles;map_HardyOutliers;pangenome;CagA_VacA_UreAB_presenceAbsence;tree_whole;PCA;fineSTRUCTURE;dNdS;hardyBlocks;tree_Hcetorum_BLAST;tree_VacA;tree_UreA;tree_UreA	85.735	0	0
HpGP-CAN-002	HpGP-CAN-002	H. pylori	America	Canada	NA	NA	hpAfrica1	Public	Included in final dataset	Ubiquitous	;tree_HardyUbi_whole;nbHardyAlleles;tree_whole;PCA;dNdS;hardyBlocks	90.463	0	0
HpGP-CAN-008	HpGP-CAN-008	H. pylori	America	Canada	NA	NA	hpEurope	Public	Included in final dataset	Ubiquitous	;tree_HardyUbi_whole;nbHardyAlleles;tree_whole;PCA;dNdS;hardyBlocks	90.766	0	0
HpGP-CAN-012	HpGP-CAN-012	H. pylori	America	Canada	NA	NA	hpAfrica1	Public	Included in final dataset	Ubiquitous	;tree_HardyUbi_whole;nbHardyAlleles;tree_whole;PCA;dNdS;hardyBlocks	90.285	0	0
HpGP-CAN-017	HpGP-CAN-017	H. pylori	America	Canada	NA	NA	hpEurope	Public	Included in final dataset	Ubiquitous	;tree_HardyUbi_whole;nbHardyAlleles;tree_whole;PCA;dNdS;hardyBlocks	90.522	0	0
HpGP-CAN-020	HpGP-CAN-020	H. pylori	America	Canada	56	-101	hspIndigenousNAmerica	Public	Included in final dataset	Ubiquitous	;GWAS;tree_HardyUbi_whole;haplotypesDiffSites;nbHardyAlleles;map_HardyOutliers;pangenome;CagA_VacA_UreAB_presenceAbsence;tree_whole;PCA;fineSTRUCTURE;dNdS;hardyBlocks;tree_Hcetorum_BLAST;tree_VacA;tree_UreA;tree_UreA	84.572	0	0
HpGP-CAN-022	HpGP-CAN-022	H. pylori	America	Canada	NA	NA	hpEurope	Public	Included in final dataset	Ubiquitous	;tree_HardyUbi_whole;nbHardyAlleles;tree_whole;PCA;dNdS;hardyBlocks	91.296	0	0
HpGP-CAN-023	HpGP-CAN-023	H. pylori	America	Canada	56	-101	hspIndigenousNAmerica	Public	Included in final dataset	Ubiquitous	;GWAS;tree_HardyUbi_whole;haplotypesDiffSites;nbHardyAlleles;map_HardyOutliers;pangenome;CagA_VacA_UreAB_presenceAbsence;tree_whole;PCA;fineSTRUCTURE;dNdS;hardyBlocks;tree_Hcetorum_BLAST;tree_VacA;tree_UreA;tree_UreA	84.663	0	0
HpGP-CAN-025	HpGP-CAN-025	H. pylori	America	Canada	NA	NA	hpEurope	Public	Included in final dataset	Ubiquitous	;tree_HardyUbi_whole;nbHardyAlleles;tree_whole;PCA;dNdS;hardyBlocks	91.382	0	0
HpGP-CAN-026	HpGP-CAN-026	H. pylori	America	Canada	NA	NA	hpEurope	Public	Included in final dataset	Ubiquitous	;tree_HardyUbi_whole;nbHardyAlleles;tree_whole;PCA;dNdS;hardyBlocks	91.2	0	0
HpGP-CHI-001	HpGP-CHI-001	H. pylori	America	Chile	NA	NA	hpEurope	Public	Included in final dataset	Ubiquitous	;tree_HardyUbi_whole;nbHardyAlleles;tree_whole;PCA;dNdS;hardyBlocks	89.295	0	0
HpGP-CHI-002	HpGP-CHI-002	H. pylori	America	Chile	NA	NA	hpEurope	Public	Included in final dataset	Ubiquitous	;tree_HardyUbi_whole;nbHardyAlleles;tree_whole;PCA;dNdS;hardyBlocks	87.755	0	0
HpGP-CHI-004	HpGP-CHI-004	H. pylori	America	Chile	NA	NA	hpEurope	Public	Included in final dataset	Ubiquitous	;tree_HardyUbi_whole;nbHardyAlleles;tree_whole;PCA;dNdS;hardyBlocks	89.786	0	0
HpGP-CHI-005	HpGP-CHI-005	H. pylori	America	Chile	NA	NA	hpEurope	Public	Included in final dataset	Ubiquitous	;tree_HardyUbi_whole;nbHardyAlleles;tree_whole;PCA;dNdS;hardyBlocks	90.327	0	0
HpGP-CHI-007	HpGP-CHI-007	H. pylori	America	Chile	NA	NA	hpEurope	Public	Included in final dataset	Ubiquitous	;tree_HardyUbi_whole;nbHardyAlleles;tree_whole;PCA;dNdS;hardyBlocks	88.141	0	0
HpGP-CHI-008	HpGP-CHI-008	H. pylori	America	Chile	NA	NA	hpEurope	Public	Included in final dataset	Ubiquitous	;tree_HardyUbi_whole;nbHardyAlleles;tree_whole;PCA;dNdS;hardyBlocks	88.219	0	0
HpGP-CHI-010	HpGP-CHI-010	H. pylori	America	Chile	NA	NA	hpEurope	Public	Included in final dataset	Ubiquitous	;tree_HardyUbi_whole;nbHardyAlleles;tree_whole;PCA;dNdS;hardyBlocks	87.938	0	0
HpGP-CHI-011	HpGP-CHI-011	H. pylori	America	Chile	NA	NA	hpEurope	Public	Included in final dataset	Ubiquitous	;tree_HardyUbi_whole;nbHardyAlleles;tree_whole;PCA;dNdS;hardyBlocks	90.065	0	0
HpGP-CHI-014	HpGP-CHI-014	H. pylori	America	Chile	NA	NA	hpEurope	Public	Included in final dataset	Ubiquitous	;tree_HardyUbi_whole;nbHardyAlleles;tree_whole;PCA;dNdS;hardyBlocks	89.2	0	0
HpGP-CHI-016	HpGP-CHI-016	H. pylori	America	Chile	NA	NA	hpEurope	Public	Included in final dataset	Ubiquitous	;tree_HardyUbi_whole;nbHardyAlleles;tree_whole;PCA;dNdS;hardyBlocks	87.883	0	0
HpGP-CHI-017	HpGP-CHI-017	H. pylori	America	Chile	NA	NA	hpEurope	Public	Included in final dataset	Ubiquitous	;tree_HardyUbi_whole;nbHardyAlleles;tree_whole;PCA;dNdS;hardyBlocks	88.48	0	0
HpGP-CHI-018	HpGP-CHI-018	H. pylori	America	Chile	NA	NA	hpEurope	Public	Included in final dataset	Ubiquitous	;tree_HardyUbi_whole;nbHardyAlleles;tree_whole;PCA;dNdS;hardyBlocks	89.911	0	0
HpGP-CHI-021	HpGP-CHI-021	H. pylori	America	Chile	NA	NA	hpEurope	Public	Included in final dataset	Ubiquitous	;tree_HardyUbi_whole;nbHardyAlleles;tree_whole;PCA;dNdS;hardyBlocks	90.567	0	0
HpGP-CHI-023	HpGP-CHI-023	H. pylori	America	Chile	NA	NA	hpEurope	Public	Included in final dataset	Ubiquitous	;tree_HardyUbi_whole;nbHardyAlleles;tree_whole;PCA;dNdS;hardyBlocks	90.785	0	0
HpGP-CHI-024	HpGP-CHI-024	H. pylori	America	Chile	NA	NA	hpEurope	Public	Included in final dataset	Ubiquitous	;tree_HardyUbi_whole;nbHardyAlleles;tree_whole;PCA;dNdS;hardyBlocks	90.895	0	0
HpGP-CHI-026	HpGP-CHI-026	H. pylori	America	Chile	NA	NA	hpEurope	Public	Included in final dataset	Ubiquitous	;tree_HardyUbi_whole;nbHardyAlleles;tree_whole;PCA;dNdS;hardyBlocks	90.825	0	0
HpGP-CHI-027	HpGP-CHI-027	H. pylori	America	Chile	NA	NA	hpEurope	Public	Included in final dataset	Ubiquitous	;tree_HardyUbi_whole;nbHardyAlleles;tree_whole;PCA;dNdS;hardyBlocks	89.753	0	0
HpGP-CHI-028	HpGP-CHI-028	H. pylori	America	Chile	NA	NA	hpEurope	Public	Included in final dataset	Ubiquitous	;tree_HardyUbi_whole;nbHardyAlleles;tree_whole;PCA;dNdS;hardyBlocks	90.825	0	0
HpGP-CHI-101	HpGP-CHI-101	H. pylori	America	Chile	NA	NA	hpEurope	Public	Included in final dataset	Ubiquitous	;tree_HardyUbi_whole;nbHardyAlleles;tree_whole;PCA;dNdS;hardyBlocks	89.144	0	0
HpGP-CHI-102	HpGP-CHI-102	H. pylori	America	Chile	NA	NA	hpEurope	Public	Included in final dataset	Ubiquitous	;tree_HardyUbi_whole;nbHardyAlleles;tree_whole;PCA;dNdS;hardyBlocks	88.855	0	0
HpGP-CHI-103	HpGP-CHI-103	H. pylori	America	Chile	NA	NA	hpEurope	Public	Included in final dataset	Ubiquitous	;tree_HardyUbi_whole;nbHardyAlleles;tree_whole;PCA;dNdS;hardyBlocks	87.904	0	0
HpGP-CHI-104	HpGP-CHI-104	H. pylori	America	Chile	NA	NA	hpEurope	Public	Included in final dataset	Ubiquitous	;tree_HardyUbi_whole;nbHardyAlleles;tree_whole;PCA;dNdS;hardyBlocks	87.617	0	0
HpGP-CHI-106	HpGP-CHI-106	H. pylori	America	Chile	NA	NA	hpEurope	Public	Included in final dataset	Ubiquitous	;tree_HardyUbi_whole;nbHardyAlleles;tree_whole;PCA;dNdS;hardyBlocks	86.817	0	0
HpGP-CHI-107	HpGP-CHI-107	H. pylori	America	Chile	NA	NA	hpEurope	Public	Included in final dataset	Ubiquitous	;tree_HardyUbi_whole;nbHardyAlleles;tree_whole;PCA;dNdS;hardyBlocks	88.145	0	0
HpGP-CHI-110	HpGP-CHI-110	H. pylori	America	Chile	NA	NA	hpEurope	Public	Included in final dataset	Ubiquitous	;tree_HardyUbi_whole;nbHardyAlleles;tree_whole;PCA;dNdS;hardyBlocks	86.732	0	0
HpGP-CHI-113	HpGP-CHI-113	H. pylori	America	Chile	NA	NA	hpEurope	Public	Included in final dataset	Ubiquitous	;tree_HardyUbi_whole;nbHardyAlleles;tree_whole;PCA;dNdS;hardyBlocks	88.276	0	0
HpGP-CHI-114	HpGP-CHI-114	H. pylori	America	Chile	NA	NA	hpEurope	Public	Included in final dataset	Ubiquitous	;tree_HardyUbi_whole;nbHardyAlleles;tree_whole;PCA;dNdS;hardyBlocks	89.277	0	0
HpGP-CHI-117	HpGP-CHI-117	H. pylori	America	Chile	NA	NA	hpEurope	Public	Included in final dataset	Ubiquitous	;tree_HardyUbi_whole;nbHardyAlleles;tree_whole;PCA;dNdS;hardyBlocks	88.703	0	0
HpGP-CHI-119	HpGP-CHI-119	H. pylori	America	Chile	NA	NA	hpEurope	Public	Included in final dataset	Ubiquitous	;tree_HardyUbi_whole;nbHardyAlleles;tree_whole;PCA;dNdS;hardyBlocks	90.254	0	0
HpGP-CHI-122	HpGP-CHI-122	H. pylori	America	Chile	NA	NA	hpEurope	Public	Included in final dataset	Ubiquitous	;tree_HardyUbi_whole;nbHardyAlleles;tree_whole;PCA;dNdS;hardyBlocks	90.925	0	0
HpGP-CHI-123	HpGP-CHI-123	H. pylori	America	Chile	NA	NA	hpEurope	Public	Included in final dataset	Ubiquitous	;tree_HardyUbi_whole;nbHardyAlleles;tree_whole;PCA;dNdS;hardyBlocks	90.967	0	0
HpGP-CHI-124	HpGP-CHI-124	H. pylori	America	Chile	NA	NA	hpEurope	Public	Included in final dataset	Ubiquitous	;tree_HardyUbi_whole;nbHardyAlleles;tree_whole;PCA;dNdS;hardyBlocks	90.005	0	0
HpGP-CHI-125	HpGP-CHI-125	H. pylori	America	Chile	NA	NA	hpEurope	Public	Included in final dataset	Ubiquitous	;tree_HardyUbi_whole;nbHardyAlleles;tree_whole;PCA;dNdS;hardyBlocks	90.336	0	0
HpGP-CHI-126	HpGP-CHI-126	H. pylori	America	Chile	NA	NA	hpEurope	Public	Included in final dataset	Ubiquitous	;tree_HardyUbi_whole;nbHardyAlleles;tree_whole;PCA;dNdS;hardyBlocks	89.101	0	0
HpGP-CHI-127	HpGP-CHI-127	H. pylori	America	Chile	NA	NA	hpEurope	Public	Included in final dataset	Ubiquitous	;tree_HardyUbi_whole;nbHardyAlleles;tree_whole;PCA;dNdS;hardyBlocks	90.9	0	0
HpGP-CHI-204	HpGP-CHI-204	H. pylori	America	Chile	NA	NA	hpEurope	Public	Included in final dataset	Ubiquitous	;tree_HardyUbi_whole;nbHardyAlleles;tree_whole;PCA;dNdS;hardyBlocks	89.191	0	0
HpGP-CHI-207	HpGP-CHI-207	H. pylori	America	Chile	NA	NA	hpEurope	Public	Included in final dataset	Ubiquitous	;tree_HardyUbi_whole;nbHardyAlleles;tree_whole;PCA;dNdS;hardyBlocks	89.927	0	0
HpGP-CHI-208	HpGP-CHI-208	H. pylori	America	Chile	NA	NA	hspEAsia	Public	Included in final dataset	Ubiquitous	;tree_HardyUbi_whole;nbHardyAlleles;tree_whole;PCA;dNdS;hardyBlocks	88.357	0	0
HpGP-CHI-209	HpGP-CHI-209	H. pylori	America	Chile	NA	NA	hpEurope	Public	Included in final dataset	Ubiquitous	;tree_HardyUbi_whole;nbHardyAlleles;tree_whole;PCA;dNdS;hardyBlocks	90.236	0	0
HpGP-CHI-210	HpGP-CHI-210	H. pylori	America	Chile	NA	NA	hpEurope	Public	Included in final dataset	Ubiquitous	;tree_HardyUbi_whole;nbHardyAlleles;tree_whole;PCA;dNdS;hardyBlocks	87.656	0	0
HpGP-CHI-212	HpGP-CHI-212	H. pylori	America	Chile	NA	NA	hpEurope	Public	Included in final dataset	Ubiquitous	;tree_HardyUbi_whole;nbHardyAlleles;tree_whole;PCA;dNdS;hardyBlocks	91.058	0	0
HpGP-COL-002	HpGP-COL-002	H. pylori	America	Colombia	NA	NA	hpEurope	Public	Included in final dataset	Ubiquitous	;tree_HardyUbi_whole;nbHardyAlleles;tree_whole;PCA;dNdS;hardyBlocks	87.991	0	0
HpGP-COL-003	HpGP-COL-003	H. pylori	America	Colombia	NA	NA	hpAfrica1	Public	Included in final dataset	Ubiquitous	;tree_HardyUbi_whole;nbHardyAlleles;tree_whole;PCA;dNdS;hardyBlocks	90.319	0	0
HpGP-COL-004	HpGP-COL-004	H. pylori	America	Colombia	NA	NA	hpEurope	Public	Included in final dataset	Ubiquitous	;tree_HardyUbi_whole;nbHardyAlleles;tree_whole;PCA;dNdS;hardyBlocks	88.085	0	0
HpGP-COL-005	HpGP-COL-005	H. pylori	America	Colombia	NA	NA	hpEurope	Public	Included in final dataset	Ubiquitous	;tree_HardyUbi_whole;nbHardyAlleles;tree_whole;PCA;dNdS;hardyBlocks	90.025	0	0
HpGP-COL-008	HpGP-COL-008	H. pylori	America	Colombia	NA	NA	hpEurope	Public	Included in final dataset	Ubiquitous	;tree_HardyUbi_whole;nbHardyAlleles;tree_whole;PCA;dNdS;hardyBlocks	90.581	0	0
HpGP-COL-103	HpGP-COL-103	H. pylori	America	Colombia	NA	NA	hpEurope	Public	Included in final dataset	Ubiquitous	;tree_HardyUbi_whole;nbHardyAlleles;tree_whole;PCA;dNdS;hardyBlocks	88.295	0	0
HpGP-COL-105	HpGP-COL-105	H. pylori	America	Colombia	NA	NA	hpEurope	Public	Included in final dataset	Ubiquitous	;tree_HardyUbi_whole;nbHardyAlleles;tree_whole;PCA;dNdS;hardyBlocks	87.931	0	0
HpGP-COL-106	HpGP-COL-106	H. pylori	America	Colombia	NA	NA	hpEurope	Public	Included in final dataset	Ubiquitous	;tree_HardyUbi_whole;nbHardyAlleles;tree_whole;PCA;dNdS;hardyBlocks	87.499	0	0
HpGP-COL-113	HpGP-COL-113	H. pylori	America	Colombia	NA	NA	hpEurope	Public	Included in final dataset	Ubiquitous	;tree_HardyUbi_whole;nbHardyAlleles;tree_whole;PCA;dNdS;hardyBlocks	90.663	0	0
HpGP-COL-120	HpGP-COL-120	H. pylori	America	Colombia	NA	NA	hpEurope	Public	Included in final dataset	Ubiquitous	;tree_HardyUbi_whole;nbHardyAlleles;tree_whole;PCA;dNdS;hardyBlocks	91.596	0	0
HpGP-COL-121	HpGP-COL-121	H. pylori	America	Colombia	NA	NA	hpEurope	Public	Included in final dataset	Ubiquitous	;tree_HardyUbi_whole;nbHardyAlleles;tree_whole;PCA;dNdS;hardyBlocks	90.191	0	0
HpGP-COL-201	HpGP-COL-201	H. pylori	America	Colombia	NA	NA	hpEurope	Public	Included in final dataset	Ubiquitous	;tree_HardyUbi_whole;nbHardyAlleles;tree_whole;PCA;dNdS;hardyBlocks	87.581	0	0
HpGP-COL-202	HpGP-COL-202	H. pylori	America	Colombia	NA	NA	hpEurope	Public	Included in final dataset	Ubiquitous	;tree_HardyUbi_whole;nbHardyAlleles;tree_whole;PCA;dNdS;hardyBlocks	87.909	0	0
HpGP-COL-203	HpGP-COL-203	H. pylori	America	Colombia	NA	NA	hpEurope	Public	Included in final dataset	Ubiquitous	;tree_HardyUbi_whole;nbHardyAlleles;tree_whole;PCA;dNdS;hardyBlocks	89.697	0	0
HpGP-COL-204	HpGP-COL-204	H. pylori	America	Colombia	NA	NA	hpEurope	Public	Included in final dataset	Ubiquitous	;tree_HardyUbi_whole;nbHardyAlleles;tree_whole;PCA;dNdS;hardyBlocks	90.265	0	0
HpGP-COL-206	HpGP-COL-206	H. pylori	America	Colombia	NA	NA	hpEurope	Public	Included in final dataset	Ubiquitous	;tree_HardyUbi_whole;nbHardyAlleles;tree_whole;PCA;dNdS;hardyBlocks	90.934	0	0
HpGP-COL-208	HpGP-COL-208	H. pylori	America	Colombia	NA	NA	hpAfrica1	Public	Included in final dataset	Ubiquitous	;tree_HardyUbi_whole;nbHardyAlleles;tree_whole;PCA;dNdS;hardyBlocks	90.277	0	0
HpGP-COL-209	HpGP-COL-209	H. pylori	America	Colombia	NA	NA	hpEurope	Public	Included in final dataset	Ubiquitous	;tree_HardyUbi_whole;nbHardyAlleles;tree_whole;PCA;dNdS;hardyBlocks	87.604	0	0
HpGP-COL-210	HpGP-COL-210	H. pylori	America	Colombia	NA	NA	hpEurope	Public	Included in final dataset	Ubiquitous	;tree_HardyUbi_whole;nbHardyAlleles;tree_whole;PCA;dNdS;hardyBlocks	87.485	0	0
HpGP-COL-301	HpGP-COL-301	H. pylori	America	Colombia	NA	NA	hpEurope	Public	Included in final dataset	Ubiquitous	;tree_HardyUbi_whole;nbHardyAlleles;tree_whole;PCA;dNdS;hardyBlocks	90.772	0	0
HpGP-COL-302	HpGP-COL-302	H. pylori	America	Colombia	NA	NA	hpEurope	Public	Included in final dataset	Ubiquitous	;tree_HardyUbi_whole;nbHardyAlleles;tree_whole;PCA;dNdS;hardyBlocks	90.27	0	0
HpGP-COL-303	HpGP-COL-303	H. pylori	America	Colombia	NA	NA	hpEurope	Public	Included in final dataset	Ubiquitous	;tree_HardyUbi_whole;nbHardyAlleles;tree_whole;PCA;dNdS;hardyBlocks	88.031	0	0
HpGP-COL-305	HpGP-COL-305	H. pylori	America	Colombia	NA	NA	hpEurope	Public	Included in final dataset	Ubiquitous	;tree_HardyUbi_whole;nbHardyAlleles;tree_whole;PCA;dNdS;hardyBlocks	87.35	0	0
HpGP-COL-306	HpGP-COL-306	H. pylori	America	Colombia	NA	NA	hpAfrica1	Public	Included in final dataset	Ubiquitous	;tree_HardyUbi_whole;nbHardyAlleles;tree_whole;PCA;dNdS;hardyBlocks	90.258	0	0
HpGP-COL-307	HpGP-COL-307	H. pylori	America	Colombia	NA	NA	hpEurope	Public	Included in final dataset	Ubiquitous	;tree_HardyUbi_whole;nbHardyAlleles;tree_whole;PCA;dNdS;hardyBlocks	90.108	0	0
HpGP-COL-308	HpGP-COL-308	H. pylori	America	Colombia	NA	NA	hpEurope	Public	Included in final dataset	Ubiquitous	;tree_HardyUbi_whole;nbHardyAlleles;tree_whole;PCA;dNdS;hardyBlocks	92.316	0	0
HpGP-COL-309	HpGP-COL-309	H. pylori	America	Colombia	NA	NA	hpEurope	Public	Included in final dataset	Ubiquitous	;tree_HardyUbi_whole;nbHardyAlleles;tree_whole;PCA;dNdS;hardyBlocks	89.592	0	0
HpGP-COL-310	HpGP-COL-310	H. pylori	America	Colombia	NA	NA	hpEurope	Public	Included in final dataset	Ubiquitous	;tree_HardyUbi_whole;nbHardyAlleles;tree_whole;PCA;dNdS;hardyBlocks	88.208	0	0
HpGP-COL-318	HpGP-COL-318	H. pylori	America	Colombia	NA	NA	hpEurope	Public	Included in final dataset	Ubiquitous	;tree_HardyUbi_whole;nbHardyAlleles;tree_whole;PCA;dNdS;hardyBlocks	89.52	0	0
HpGP-CRI-001	HpGP-CRI-001	H. pylori	America	Costa Rica	NA	NA	hpEurope	Public	Included in final dataset	Ubiquitous	;tree_HardyUbi_whole;nbHardyAlleles;tree_whole;PCA;dNdS;hardyBlocks	90.904	0	0
HpGP-CRI-002	HpGP-CRI-002	H. pylori	America	Costa Rica	NA	NA	hpEurope	Public	Included in final dataset	Ubiquitous	;tree_HardyUbi_whole;nbHardyAlleles;tree_whole;PCA;dNdS;hardyBlocks	91.332	0	0
HpGP-CRI-003	HpGP-CRI-003	H. pylori	America	Costa Rica	NA	NA	hpEurope	Public	Included in final dataset	Ubiquitous	;tree_HardyUbi_whole;nbHardyAlleles;tree_whole;PCA;dNdS;hardyBlocks	90.596	0	0
HpGP-CRI-004	HpGP-CRI-004	H. pylori	America	Costa Rica	NA	NA	hpAfrica1	Public	Included in final dataset	Ubiquitous	;tree_HardyUbi_whole;nbHardyAlleles;tree_whole;PCA;dNdS;hardyBlocks	89.488	0	0
HpGP-CRI-005	HpGP-CRI-005	H. pylori	America	Costa Rica	NA	NA	hpEurope	Public	Included in final dataset	Ubiquitous	;tree_HardyUbi_whole;nbHardyAlleles;tree_whole;PCA;dNdS;hardyBlocks	90.975	0	0
HpGP-CRI-006	HpGP-CRI-006	H. pylori	America	Costa Rica	NA	NA	hpEurope	Public	Included in final dataset	Ubiquitous	;tree_HardyUbi_whole;nbHardyAlleles;tree_whole;PCA;dNdS;hardyBlocks	90.647	0	0
HpGP-CRI-007	HpGP-CRI-007	H. pylori	America	Costa Rica	NA	NA	hpAfrica1	Public	Included in final dataset	Ubiquitous	;tree_HardyUbi_whole;nbHardyAlleles;tree_whole;PCA;dNdS;hardyBlocks	89.37	0	0
HpGP-CRI-008	HpGP-CRI-008	H. pylori	America	Costa Rica	NA	NA	hpEurope	Public	Included in final dataset	Ubiquitous	;tree_HardyUbi_whole;nbHardyAlleles;tree_whole;PCA;dNdS;hardyBlocks	90.99	0	0
HpGP-DOM-001	HpGP-DOM-001	H. pylori	America	Dominican Republic	NA	NA	hpEurope	Public	Included in final dataset	Ubiquitous	;tree_HardyUbi_whole;nbHardyAlleles;tree_whole;PCA;dNdS;hardyBlocks	89.518	0	0
HpGP-DOM-002	HpGP-DOM-002	H. pylori	America	Dominican Republic	NA	NA	hpEurope	Public	Included in final dataset	Ubiquitous	;tree_HardyUbi_whole;nbHardyAlleles;tree_whole;PCA;dNdS;hardyBlocks	89.072	0	0
HpGP-DOM-003	HpGP-DOM-003	H. pylori	America	Dominican Republic	NA	NA	hpEurope	Public	Included in final dataset	Ubiquitous	;tree_HardyUbi_whole;nbHardyAlleles;tree_whole;PCA;dNdS;hardyBlocks	88.5	0	0
HpGP-DOM-007	HpGP-DOM-007	H. pylori	America	Dominican Republic	NA	NA	hpAfrica1	Public	Included in final dataset	Ubiquitous	;tree_HardyUbi_whole;nbHardyAlleles;tree_whole;PCA;dNdS;hardyBlocks	87.617	0	0
HpGP-DOM-008	HpGP-DOM-008	H. pylori	America	Dominican Republic	NA	NA	hpEurope	Public	Included in final dataset	Ubiquitous	;tree_HardyUbi_whole;nbHardyAlleles;tree_whole;PCA;dNdS;hardyBlocks	87.712	0	0
HpGP-DOM-009	HpGP-DOM-009	H. pylori	America	Dominican Republic	NA	NA	hpEurope	Public	Included in final dataset	Ubiquitous	;tree_HardyUbi_whole;nbHardyAlleles;tree_whole;PCA;dNdS;hardyBlocks	87.478	0	0
HpGP-GTM-004	HpGP-GTM-004	H. pylori	America	Guatemala	NA	NA	hpEurope	Public	Included in final dataset	Ubiquitous	;tree_HardyUbi_whole;nbHardyAlleles;tree_whole;PCA;dNdS;hardyBlocks	90.826	0	0
HpGP-GTM-007	HpGP-GTM-007	H. pylori	America	Guatemala	NA	NA	hpEurope	Public	Included in final dataset	Ubiquitous	;tree_HardyUbi_whole;nbHardyAlleles;tree_whole;PCA;dNdS;hardyBlocks	90.375	0	0
HpGP-GTM-010	HpGP-GTM-010	H. pylori	America	Guatemala	NA	NA	hpAfrica1	Public	Included in final dataset	Ubiquitous	;tree_HardyUbi_whole;nbHardyAlleles;tree_whole;PCA;dNdS;hardyBlocks	89.247	0	0
HpGP-HON-001	HpGP-HON-001	H. pylori	America	Honduras	NA	NA	hpEurope	Public	Included in final dataset	Ubiquitous	;tree_HardyUbi_whole;nbHardyAlleles;tree_whole;PCA;dNdS;hardyBlocks	89.489	0	0
HpGP-HON-003	HpGP-HON-003	H. pylori	America	Honduras	NA	NA	hpEurope	Public	Included in final dataset	Ubiquitous	;tree_HardyUbi_whole;nbHardyAlleles;tree_whole;PCA;dNdS;hardyBlocks	89.832	0	0
HpGP-HON-004	HpGP-HON-004	H. pylori	America	Honduras	NA	NA	hpAfrica1	Public	Included in final dataset	Ubiquitous	;tree_HardyUbi_whole;nbHardyAlleles;tree_whole;PCA;dNdS;hardyBlocks	89.328	0	0
HpGP-HON-005	HpGP-HON-005	H. pylori	America	Honduras	NA	NA	hpEurope	Public	Included in final dataset	Ubiquitous	;tree_HardyUbi_whole;nbHardyAlleles;tree_whole;PCA;dNdS;hardyBlocks	90.451	0	0
HpGP-HON-006	HpGP-HON-006	H. pylori	America	Honduras	NA	NA	hpAfrica1	Public	Included in final dataset	Ubiquitous	;tree_HardyUbi_whole;nbHardyAlleles;tree_whole;PCA;dNdS;hardyBlocks	90.559	0	0
HpGP-HON-007	HpGP-HON-007	H. pylori	America	Honduras	NA	NA	hpEurope	Public	Included in final dataset	Ubiquitous	;tree_HardyUbi_whole;nbHardyAlleles;tree_whole;PCA;dNdS;hardyBlocks	89.788	0	0
HpGP-HON-009	HpGP-HON-009	H. pylori	America	Honduras	NA	NA	hpEurope	Public	Included in final dataset	Ubiquitous	;tree_HardyUbi_whole;nbHardyAlleles;tree_whole;PCA;dNdS;hardyBlocks	89.886	0	0
HpGP-HON-010	HpGP-HON-010	H. pylori	America	Honduras	NA	NA	hpEurope	Public	Included in final dataset	Ubiquitous	;tree_HardyUbi_whole;nbHardyAlleles;tree_whole;PCA;dNdS;hardyBlocks	89.612	0	0
HpGP-HON-011	HpGP-HON-011	H. pylori	America	Honduras	NA	NA	hpEurope	Public	Included in final dataset	Ubiquitous	;tree_HardyUbi_whole;nbHardyAlleles;tree_whole;PCA;dNdS;hardyBlocks	89.109	0	0
HpGP-HON-012	HpGP-HON-012	H. pylori	America	Honduras	NA	NA	hpEurope	Public	Included in final dataset	Ubiquitous	;tree_HardyUbi_whole;nbHardyAlleles;tree_whole;PCA;dNdS;hardyBlocks	88.843	0	0
HpGP-HON-013	HpGP-HON-013	H. pylori	America	Honduras	NA	NA	hpAfrica1	Public	Included in final dataset	Ubiquitous	;tree_HardyUbi_whole;nbHardyAlleles;tree_whole;PCA;dNdS;hardyBlocks	90.214	0	0
HpGP-HON-014	HpGP-HON-014	H. pylori	America	Honduras	NA	NA	hpEurope	Public	Included in final dataset	Ubiquitous	;tree_HardyUbi_whole;nbHardyAlleles;tree_whole;PCA;dNdS;hardyBlocks	89.849	0	0
HpGP-HON-015	HpGP-HON-015	H. pylori	America	Honduras	NA	NA	hpAfrica1	Public	Included in final dataset	Ubiquitous	;tree_HardyUbi_whole;haplotypesDiffSites;nbHardyAlleles;pangenome;CagA_VacA_UreAB_presenceAbsence;tree_whole;PCA;dNdS;hardyBlocks;tree_Hcetorum_BLAST;tree_VacA;tree_UreA;tree_UreA	88.77	0	0
HpGP-HON-016	HpGP-HON-016	H. pylori	America	Honduras	NA	NA	hpEurope	Public	Included in final dataset	Ubiquitous	;tree_HardyUbi_whole;nbHardyAlleles;tree_whole;PCA;dNdS;hardyBlocks	90.649	0	0
HpGP-HON-017	HpGP-HON-017	H. pylori	America	Honduras	NA	NA	hpAfrica1	Public	Included in final dataset	Ubiquitous	;tree_HardyUbi_whole;nbHardyAlleles;tree_whole;PCA;dNdS;hardyBlocks	89.544	0	0
HpGP-HON-018	HpGP-HON-018	H. pylori	America	Honduras	NA	NA	hpEurope	Public	Included in final dataset	Ubiquitous	;tree_HardyUbi_whole;nbHardyAlleles;tree_whole;PCA;dNdS;hardyBlocks	89.437	0	0
HpGP-HON-019	HpGP-HON-019	H. pylori	America	Honduras	NA	NA	hpAfrica1	Public	Included in final dataset	Ubiquitous	;tree_HardyUbi_whole;nbHardyAlleles;tree_whole;PCA;dNdS;hardyBlocks	89.799	0	0
HpGP-HON-020	HpGP-HON-020	H. pylori	America	Honduras	NA	NA	hpEurope	Public	Included in final dataset	Ubiquitous	;tree_HardyUbi_whole;nbHardyAlleles;tree_whole;PCA;dNdS;hardyBlocks	89.23	0	0
HpGP-HON-021	HpGP-HON-021	H. pylori	America	Honduras	NA	NA	hpAfrica1	Public	Included in final dataset	Ubiquitous	;tree_HardyUbi_whole;nbHardyAlleles;tree_whole;PCA;dNdS;hardyBlocks	89.764	0	0
HpGP-HON-023	HpGP-HON-023	H. pylori	America	Honduras	NA	NA	hpAfrica1	Public	Included in final dataset	Ubiquitous	;tree_HardyUbi_whole;nbHardyAlleles;tree_whole;PCA;dNdS;hardyBlocks	88.823	0	0
HpGP-HON-024	HpGP-HON-024	H. pylori	America	Honduras	NA	NA	hpEurope	Public	Included in final dataset	Ubiquitous	;tree_HardyUbi_whole;nbHardyAlleles;tree_whole;PCA;dNdS;hardyBlocks	87.822	0	0
HpGP-HON-025	HpGP-HON-025	H. pylori	America	Honduras	NA	NA	hpEurope	Public	Included in final dataset	Ubiquitous	;tree_HardyUbi_whole;nbHardyAlleles;tree_whole;PCA;dNdS;hardyBlocks	90.881	0	0
HpGP-HON-026	HpGP-HON-026	H. pylori	America	Honduras	NA	NA	hpEurope	Public	Included in final dataset	Ubiquitous	;tree_HardyUbi_whole;nbHardyAlleles;tree_whole;PCA;dNdS;hardyBlocks	89.886	0	0
HpGP-HON-027	HpGP-HON-027	H. pylori	America	Honduras	NA	NA	hpEurope	Public	Included in final dataset	Ubiquitous	;tree_HardyUbi_whole;nbHardyAlleles;tree_whole;PCA;dNdS;hardyBlocks	89.3	0	0
HpGP-HON-028	HpGP-HON-028	H. pylori	America	Honduras	NA	NA	hpEurope	Public	Included in final dataset	Ubiquitous	;tree_HardyUbi_whole;nbHardyAlleles;tree_whole;PCA;dNdS;hardyBlocks	91.483	0	0
HpGP-MEX-001	HpGP-MEX-001	H. pylori	America	Mexico	NA	NA	hpEurope	Public	Included in final dataset	Ubiquitous	;tree_HardyUbi_whole;nbHardyAlleles;tree_whole;PCA;dNdS;hardyBlocks	90.709	0	0
HpGP-MEX-002	HpGP-MEX-002	H. pylori	America	Mexico	NA	NA	hpEurope	Public	Included in final dataset	Ubiquitous	;tree_HardyUbi_whole;nbHardyAlleles;tree_whole;PCA;dNdS;hardyBlocks	90.219	0	0
HpGP-MEX-003	HpGP-MEX-003	H. pylori	America	Mexico	NA	NA	hpEurope	Public	Included in final dataset	Ubiquitous	;tree_HardyUbi_whole;nbHardyAlleles;tree_whole;PCA;dNdS;hardyBlocks	90.293	0	0
HpGP-MEX-004	HpGP-MEX-004	H. pylori	America	Mexico	NA	NA	hpEurope	Public	Included in final dataset	Ubiquitous	;tree_HardyUbi_whole;nbHardyAlleles;tree_whole;PCA;dNdS;hardyBlocks	90.212	0	0
HpGP-MEX-006	HpGP-MEX-006	H. pylori	America	Mexico	NA	NA	hpEurope	Public	Included in final dataset	Ubiquitous	;tree_HardyUbi_whole;nbHardyAlleles;tree_whole;PCA;dNdS;hardyBlocks	89.989	0	0
HpGP-MEX-007	HpGP-MEX-007	H. pylori	America	Mexico	NA	NA	hpEurope	Public	Included in final dataset	Ubiquitous	;tree_HardyUbi_whole;nbHardyAlleles;tree_whole;PCA;dNdS;hardyBlocks	88.277	0	0
HpGP-MEX-008	HpGP-MEX-008	H. pylori	America	Mexico	NA	NA	hpEurope	Public	Included in final dataset	Ubiquitous	;tree_HardyUbi_whole;nbHardyAlleles;tree_whole;PCA;dNdS;hardyBlocks	88.54	0	0
HpGP-MEX-009	HpGP-MEX-009	H. pylori	America	Mexico	NA	NA	hpEurope	Public	Included in final dataset	Ubiquitous	;tree_HardyUbi_whole;nbHardyAlleles;tree_whole;PCA;dNdS;hardyBlocks	87.538	0	0
HpGP-MEX-010	HpGP-MEX-010	H. pylori	America	Mexico	NA	NA	hpEurope	Public	Included in final dataset	Ubiquitous	;tree_HardyUbi_whole;nbHardyAlleles;tree_whole;PCA;dNdS;hardyBlocks	90.812	0	0
HpGP-MEX-012	HpGP-MEX-012	H. pylori	America	Mexico	NA	NA	hpEurope	Public	Included in final dataset	Ubiquitous	;tree_HardyUbi_whole;nbHardyAlleles;tree_whole;PCA;dNdS;hardyBlocks	90.381	0	0
HpGP-MEX-023	HpGP-MEX-023	H. pylori	America	Mexico	NA	NA	hpEurope	Public	Included in final dataset	Ubiquitous	;tree_HardyUbi_whole;nbHardyAlleles;tree_whole;PCA;dNdS;hardyBlocks	88.401	0	0
HpGP-MEX-024	HpGP-MEX-024	H. pylori	America	Mexico	NA	NA	hpEurope	Public	Included in final dataset	Ubiquitous	;tree_HardyUbi_whole;nbHardyAlleles;tree_whole;PCA;dNdS;hardyBlocks	89.149	0	0
HpGP-MEX-027	HpGP-MEX-027	H. pylori	America	Mexico	NA	NA	hpEurope	Public	Included in final dataset	Ubiquitous	;tree_HardyUbi_whole;nbHardyAlleles;tree_whole;PCA;dNdS;hardyBlocks	90.125	0	0
HpGP-MEX-028	HpGP-MEX-028	H. pylori	America	Mexico	23	-102	hspIndigenousSAmerica	Public	Included in final dataset	Ubiquitous	;tree_HardyUbi_whole;haplotypesDiffSites;nbHardyAlleles;map_HardyOutliers;pangenome;CagA_VacA_UreAB_presenceAbsence;tree_whole;PCA;fineSTRUCTURE;dNdS;hardyBlocks;tree_Hcetorum_BLAST;tree_VacA;tree_UreA;tree_UreA	86.004	0	0
HpGP-MEX-032	HpGP-MEX-032	H. pylori	America	Mexico	NA	NA	hpEurope	Public	Included in final dataset	Ubiquitous	;tree_HardyUbi_whole;nbHardyAlleles;tree_whole;PCA;dNdS;hardyBlocks	89.555	0	0
HpGP-MEX-035	HpGP-MEX-035	H. pylori	America	Mexico	NA	NA	hpEurope	Public	Included in final dataset	Ubiquitous	;tree_HardyUbi_whole;nbHardyAlleles;tree_whole;PCA;dNdS;hardyBlocks	89.609	0	0
HpGP-MEX-040	HpGP-MEX-040	H. pylori	America	Mexico	NA	NA	hpEurope	Public	Included in final dataset	Ubiquitous	;tree_HardyUbi_whole;nbHardyAlleles;tree_whole;PCA;dNdS;hardyBlocks	90.354	0	0
HpGP-MEX-041	HpGP-MEX-041	H. pylori	America	Mexico	NA	NA	hpEurope	Public	Included in final dataset	Ubiquitous	;tree_HardyUbi_whole;nbHardyAlleles;tree_whole;PCA;dNdS;hardyBlocks	89.945	0	0
HpGP-MEX-043	HpGP-MEX-043	H. pylori	America	Mexico	NA	NA	hpEurope	Public	Included in final dataset	Ubiquitous	;tree_HardyUbi_whole;nbHardyAlleles;tree_whole;PCA;dNdS;hardyBlocks	90.778	0	0
HpGP-MEX-044	HpGP-MEX-044	H. pylori	America	Mexico	NA	NA	hpEurope	Public	Included in final dataset	Ubiquitous	;tree_HardyUbi_whole;nbHardyAlleles;tree_whole;PCA;dNdS;hardyBlocks	90.813	0	0
HpGP-MEX-045	HpGP-MEX-045	H. pylori	America	Mexico	NA	NA	hpEurope	Public	Included in final dataset	Ubiquitous	;tree_HardyUbi_whole;nbHardyAlleles;tree_whole;PCA;dNdS;hardyBlocks	90.344	0	0
HpGP-MEX-046	HpGP-MEX-046	H. pylori	America	Mexico	NA	NA	hpEurope	Public	Included in final dataset	Ubiquitous	;tree_HardyUbi_whole;haplotypesDiffSites;nbHardyAlleles;pangenome;CagA_VacA_UreAB_presenceAbsence;tree_whole;PCA;dNdS;hardyBlocks;tree_Hcetorum_BLAST;tree_VacA;tree_UreA;tree_UreA	90.62	0	0
HpGP-PER-011	HpGP-PER-011	H. pylori	America	Peru	-9.5	-74.62	hspIndigenousSAmerica	Public	Included in final dataset	Ubiquitous	;tree_HardyUbi_whole;haplotypesDiffSites;nbHardyAlleles;map_HardyOutliers;pangenome;CagA_VacA_UreAB_presenceAbsence;tree_whole;PCA;fineSTRUCTURE;dNdS;hardyBlocks;tree_Hcetorum_BLAST;tree_VacA;tree_UreA;tree_UreA	89.905	0	0
HpGP-PER-013	HpGP-PER-013	H. pylori	America	Peru	NA	NA	hpAfrica1	Public	Included in final dataset	Ubiquitous	;tree_HardyUbi_whole;nbHardyAlleles;tree_whole;PCA;dNdS;hardyBlocks	90.724	0	0
HpGP-PER-016	HpGP-PER-016	H. pylori	America	Peru	NA	NA	hpEurope	Public	Included in final dataset	Ubiquitous	;tree_HardyUbi_whole;nbHardyAlleles;tree_whole;PCA;dNdS;hardyBlocks	91.105	0	0
HpGP-PER-017	HpGP-PER-017	H. pylori	America	Peru	NA	NA	hpEurope	Public	Included in final dataset	Ubiquitous	;tree_HardyUbi_whole;nbHardyAlleles;tree_whole;PCA;dNdS;hardyBlocks	90.692	0	0
HpGP-PER-018	HpGP-PER-018	H. pylori	America	Peru	NA	NA	hpEurope	Public	Included in final dataset	Ubiquitous	;tree_HardyUbi_whole;nbHardyAlleles;tree_whole;PCA;dNdS;hardyBlocks	89.996	0	0
HpGP-PER-019	HpGP-PER-019	H. pylori	America	Peru	-9.5	-74.62	hspIndigenousSAmerica	Public	Included in final dataset	Ubiquitous	;tree_HardyUbi_whole;haplotypesDiffSites;nbHardyAlleles;map_HardyOutliers;pangenome;CagA_VacA_UreAB_presenceAbsence;tree_whole;PCA;fineSTRUCTURE;dNdS;hardyBlocks;tree_Hcetorum_BLAST;tree_VacA;tree_UreA;tree_UreA	88.888	0	0
HpGP-PER-020	HpGP-PER-020	H. pylori	America	Peru	NA	NA	hpAfrica1	Public	Included in final dataset	Ubiquitous	;tree_HardyUbi_whole;nbHardyAlleles;tree_whole;PCA;dNdS;hardyBlocks	89.818	0	0
HpGP-PER-021	HpGP-PER-021	H. pylori	America	Peru	NA	NA	hpEurope	Public	Included in final dataset	Ubiquitous	;tree_HardyUbi_whole;nbHardyAlleles;tree_whole;PCA;dNdS;hardyBlocks	90.368	0	0
HpGP-PER-101	HpGP-PER-101	H. pylori	America	Peru	NA	NA	hpEurope	Public	Included in final dataset	Ubiquitous	;tree_HardyUbi_whole;nbHardyAlleles;tree_whole;PCA;dNdS;hardyBlocks	90.316	0	0
HpGP-PER-102	HpGP-PER-102	H. pylori	America	Peru	NA	NA	hpEurope	Public	Included in final dataset	Ubiquitous	;tree_HardyUbi_whole;nbHardyAlleles;tree_whole;PCA;dNdS;hardyBlocks	90.425	0	0
HpGP-PER-103	HpGP-PER-103	H. pylori	America	Peru	NA	NA	hpEurope	Public	Included in final dataset	Ubiquitous	;tree_HardyUbi_whole;nbHardyAlleles;tree_whole;PCA;dNdS;hardyBlocks	90.605	0	0
HpGP-PER-104	HpGP-PER-104	H. pylori	America	Peru	NA	NA	hpEurope	Public	Included in final dataset	Ubiquitous	;tree_HardyUbi_whole;nbHardyAlleles;tree_whole;PCA;dNdS;hardyBlocks	90.565	0	0
HpGP-PER-105	HpGP-PER-105	H. pylori	America	Peru	NA	NA	hpEurope	Public	Included in final dataset	Ubiquitous	;tree_HardyUbi_whole;nbHardyAlleles;tree_whole;PCA;dNdS;hardyBlocks	89.578	0	0
HpGP-PER-106	HpGP-PER-106	H. pylori	America	Peru	NA	NA	hpEurope	Public	Included in final dataset	Ubiquitous	;tree_HardyUbi_whole;nbHardyAlleles;tree_whole;PCA;dNdS;hardyBlocks	89.405	0	0
HpGP-PER-107	HpGP-PER-107	H. pylori	America	Peru	NA	NA	hpEurope	Public	Included in final dataset	Ubiquitous	;tree_HardyUbi_whole;nbHardyAlleles;tree_whole;PCA;dNdS;hardyBlocks	90.35	0	0
HpGP-PER-108	HpGP-PER-108	H. pylori	America	Peru	NA	NA	hpEurope	Public	Included in final dataset	Ubiquitous	;tree_HardyUbi_whole;nbHardyAlleles;tree_whole;PCA;dNdS;hardyBlocks	90.384	0	0
HpGP-PER-109	HpGP-PER-109	H. pylori	America	Peru	NA	NA	hpEurope	Public	Included in final dataset	Ubiquitous	;tree_HardyUbi_whole;nbHardyAlleles;tree_whole;PCA;dNdS;hardyBlocks	89.655	0	0
HpGP-PER-110	HpGP-PER-110	H. pylori	America	Peru	NA	NA	hpEurope	Public	Included in final dataset	Ubiquitous	;tree_HardyUbi_whole;nbHardyAlleles;tree_whole;PCA;dNdS;hardyBlocks	91.1	0	0
HpGP-PER-111	HpGP-PER-111	H. pylori	America	Peru	-9.5	-74.62	hspIndigenousSAmerica	Public	Included in final dataset	Ubiquitous	;tree_HardyUbi_whole;haplotypesDiffSites;nbHardyAlleles;map_HardyOutliers;pangenome;CagA_VacA_UreAB_presenceAbsence;tree_whole;PCA;fineSTRUCTURE;dNdS;hardyBlocks;tree_Hcetorum_BLAST;tree_VacA;tree_UreA;tree_UreA	88.444	0	0
HpGP-PER-112	HpGP-PER-112	H. pylori	America	Peru	NA	NA	hpAfrica1	Public	Included in final dataset	Ubiquitous	;tree_HardyUbi_whole;nbHardyAlleles;tree_whole;PCA;dNdS;hardyBlocks	89.314	0	0
HpGP-PER-113	HpGP-PER-113	H. pylori	America	Peru	NA	NA	hpEurope	Public	Included in final dataset	Ubiquitous	;tree_HardyUbi_whole;nbHardyAlleles;tree_whole;PCA;dNdS;hardyBlocks	90.761	0	0
HpGP-PER-114	HpGP-PER-114	H. pylori	America	Peru	NA	NA	hpEurope	Public	Included in final dataset	Ubiquitous	;tree_HardyUbi_whole;nbHardyAlleles;tree_whole;PCA;dNdS;hardyBlocks	90.412	0	0
HpGP-PER-115	HpGP-PER-115	H. pylori	America	Peru	NA	NA	hpEurope	Public	Included in final dataset	Ubiquitous	;tree_HardyUbi_whole;nbHardyAlleles;tree_whole;PCA;dNdS;hardyBlocks	90.099	0	0
HpGP-PER-116	HpGP-PER-116	H. pylori	America	Peru	NA	NA	hpAfrica1	Public	Included in final dataset	Ubiquitous	;tree_HardyUbi_whole;nbHardyAlleles;tree_whole;PCA;dNdS;hardyBlocks	89.83	0	0
HpGP-PER-117	HpGP-PER-117	H. pylori	America	Peru	NA	NA	hpEurope	Public	Included in final dataset	Ubiquitous	;tree_HardyUbi_whole;nbHardyAlleles;tree_whole;PCA;dNdS;hardyBlocks	89.846	0	0
HpGP-PER-119	HpGP-PER-119	H. pylori	America	Peru	NA	NA	hpEurope	Public	Included in final dataset	Ubiquitous	;tree_HardyUbi_whole;nbHardyAlleles;tree_whole;PCA;dNdS;hardyBlocks	90.725	0	0
HpGP-PER-121	HpGP-PER-121	H. pylori	America	Peru	-9.5	-74.62	hspIndigenousSAmerica	Public	Included in final dataset	Ubiquitous	;tree_HardyUbi_whole;haplotypesDiffSites;nbHardyAlleles;map_HardyOutliers;pangenome;CagA_VacA_UreAB_presenceAbsence;tree_whole;PCA;fineSTRUCTURE;dNdS;hardyBlocks;tree_Hcetorum_BLAST;tree_VacA;tree_UreA;tree_UreA	89.137	0	0
HpGP-PER-124	HpGP-PER-124	H. pylori	America	Peru	NA	NA	hpEurope	Public	Included in final dataset	Ubiquitous	;tree_HardyUbi_whole;nbHardyAlleles;tree_whole;PCA;dNdS;hardyBlocks	89.218	0	0
HpGP-PER-130	HpGP-PER-130	H. pylori	America	Peru	NA	NA	hpEurope	Public	Included in final dataset	Ubiquitous	;tree_HardyUbi_whole;nbHardyAlleles;tree_whole;PCA;dNdS;hardyBlocks	90.504	0	0
HpGP-PER-136	HpGP-PER-136	H. pylori	America	Peru	NA	NA	hpEurope	Public	Included in final dataset	Ubiquitous	;tree_HardyUbi_whole;nbHardyAlleles;tree_whole;PCA;dNdS;hardyBlocks	90.47	0	0
HpGP-PER-138	HpGP-PER-138	H. pylori	America	Peru	-9.5	-74.62	hspIndigenousSAmerica	Public	Included in final dataset	Ubiquitous	;tree_HardyUbi_whole;haplotypesDiffSites;nbHardyAlleles;map_HardyOutliers;pangenome;CagA_VacA_UreAB_presenceAbsence;tree_whole;PCA;fineSTRUCTURE;dNdS;hardyBlocks;tree_Hcetorum_BLAST;tree_VacA;tree_UreA;tree_UreA	89.257	0	0
HpGP-PER-140	HpGP-PER-140	H. pylori	America	Peru	NA	NA	hpEurope	Public	Included in final dataset	Ubiquitous	;tree_HardyUbi_whole;nbHardyAlleles;tree_whole;PCA;dNdS;hardyBlocks	89.49	0	0
HpGP-PRI-001	HpGP-PRI-001	H. pylori	America	Puerto Rico	NA	NA	hpEurope	Public	Included in final dataset	Ubiquitous	;tree_HardyUbi_whole;nbHardyAlleles;tree_whole;PCA;dNdS;hardyBlocks	88.301	0	0
HpGP-PRI-002	HpGP-PRI-002	H. pylori	America	Puerto Rico	NA	NA	hpEurope	Public	Included in final dataset	Ubiquitous	;tree_HardyUbi_whole;nbHardyAlleles;tree_whole;PCA;dNdS;hardyBlocks	88.075	0	0
HpGP-PRI-004	HpGP-PRI-004	H. pylori	America	Puerto Rico	NA	NA	hpEurope	Public	Included in final dataset	Ubiquitous	;tree_HardyUbi_whole;nbHardyAlleles;tree_whole;PCA;dNdS;hardyBlocks	88.072	0	0
HpGP-PRI-005	HpGP-PRI-005	H. pylori	America	Puerto Rico	NA	NA	hpAfrica1	Public	Included in final dataset	Ubiquitous	;tree_HardyUbi_whole;nbHardyAlleles;tree_whole;PCA;dNdS;hardyBlocks	88.355	0	0
HpGP-PRI-006	HpGP-PRI-006	H. pylori	America	Puerto Rico	NA	NA	hpEurope	Public	Included in final dataset	Ubiquitous	;tree_HardyUbi_whole;nbHardyAlleles;tree_whole;PCA;dNdS;hardyBlocks	88.999	0	0
HpGP-PRI-008	HpGP-PRI-008	H. pylori	America	Puerto Rico	NA	NA	hpEurope	Public	Included in final dataset	Ubiquitous	;tree_HardyUbi_whole;nbHardyAlleles;tree_whole;PCA;dNdS;hardyBlocks	90.496	0	0
HpGP-USA-001	HpGP-USA-001	H. pylori	America	USA	NA	NA	hpEurope	Public	Included in final dataset	Ubiquitous	;tree_HardyUbi_whole;nbHardyAlleles;tree_whole;PCA;dNdS;hardyBlocks	90.461	0	0
HpGP-USA-002	HpGP-USA-002	H. pylori	America	USA	NA	NA	hpEurope	Public	Included in final dataset	Ubiquitous	;tree_HardyUbi_whole;nbHardyAlleles;tree_whole;PCA;dNdS;hardyBlocks	90.437	0	0
HpGP-USA-003	HpGP-USA-003	H. pylori	America	USA	NA	NA	hpAfrica1	Public	Included in final dataset	Ubiquitous	;tree_HardyUbi_whole;nbHardyAlleles;tree_whole;PCA;dNdS;hardyBlocks	90.09	0	0
HpGP-USA-004	HpGP-USA-004	H. pylori	America	USA	NA	NA	hpEurope	Public	Included in final dataset	Ubiquitous	;tree_HardyUbi_whole;nbHardyAlleles;tree_whole;PCA;dNdS;hardyBlocks	89.571	0	0
HpGP-USA-005	HpGP-USA-005	H. pylori	America	USA	NA	NA	hpEurope	Public	Included in final dataset	Ubiquitous	;tree_HardyUbi_whole;nbHardyAlleles;tree_whole;PCA;dNdS;hardyBlocks	88.565	0	0
HpGP-USA-008	HpGP-USA-008	H. pylori	America	USA	NA	NA	hpEurope	Public	Included in final dataset	Ubiquitous	;tree_HardyUbi_whole;nbHardyAlleles;tree_whole;PCA;dNdS;hardyBlocks	89.546	0	0
HpGP-USA-009	HpGP-USA-009	H. pylori	America	USA	NA	NA	hpEurope	Public	Included in final dataset	Ubiquitous	;tree_HardyUbi_whole;nbHardyAlleles;tree_whole;PCA;dNdS;hardyBlocks	88.64	0	0
HpGP-USA-011	HpGP-USA-011	H. pylori	America	USA	NA	NA	hspEAsia	Public	Included in final dataset	Ubiquitous	;tree_HardyUbi_whole;nbHardyAlleles;tree_whole;PCA;dNdS;hardyBlocks	88.661	0	0
HpGP-USA-101	HpGP-USA-101	H. pylori	America	USA	NA	NA	hpEurope	Public	Included in final dataset	Ubiquitous	;tree_HardyUbi_whole;nbHardyAlleles;tree_whole;PCA;dNdS;hardyBlocks	87.948	0	0
HpGP-USA-102	HpGP-USA-102	H. pylori	America	USA	NA	NA	hpAfrica1	Public	Included in final dataset	Ubiquitous	;tree_HardyUbi_whole;nbHardyAlleles;tree_whole;PCA;dNdS;hardyBlocks	90.242	0	0
HpGP-USA-104	HpGP-USA-104	H. pylori	America	USA	NA	NA	hpAfrica1	Public	Included in final dataset	Ubiquitous	;tree_HardyUbi_whole;nbHardyAlleles;tree_whole;PCA;dNdS;hardyBlocks	90.082	0	0
HpGP-USA-105	HpGP-USA-105	H. pylori	America	USA	NA	NA	hpAfrica1	Public	Included in final dataset	Ubiquitous	;tree_HardyUbi_whole;nbHardyAlleles;tree_whole;PCA;dNdS;hardyBlocks	90.115	0	0
HpGP-USA-106	HpGP-USA-106	H. pylori	America	USA	NA	NA	hpEurope	Public	Included in final dataset	Ubiquitous	;tree_HardyUbi_whole;nbHardyAlleles;tree_whole;PCA;dNdS;hardyBlocks	89.482	0	0
HpGP-USA-115	HpGP-USA-115	H. pylori	America	USA	NA	NA	hpEurope	Public	Included in final dataset	Ubiquitous	;tree_HardyUbi_whole;nbHardyAlleles;tree_whole;PCA;dNdS;hardyBlocks	89.695	0	0
HpGP-USA-116	HpGP-USA-116	H. pylori	America	USA	NA	NA	hpEurope	Public	Included in final dataset	Ubiquitous	;tree_HardyUbi_whole;nbHardyAlleles;tree_whole;PCA;dNdS;hardyBlocks	88.673	0	0
HpGP-USA-119	HpGP-USA-119	H. pylori	America	USA	NA	NA	hpEurope	Public	Included in final dataset	Ubiquitous	;tree_HardyUbi_whole;nbHardyAlleles;tree_whole;PCA;dNdS;hardyBlocks	89.032	0	0
HpGP-USA-120	HpGP-USA-120	H. pylori	America	USA	NA	NA	hpEurope	Public	Included in final dataset	Ubiquitous	;tree_HardyUbi_whole;nbHardyAlleles;tree_whole;PCA;dNdS;hardyBlocks	88.655	0	0
HpGP-USA-123	HpGP-USA-123	H. pylori	America	USA	NA	NA	hpEurope	Public	Included in final dataset	Ubiquitous	;tree_HardyUbi_whole;nbHardyAlleles;tree_whole;PCA;dNdS;hardyBlocks	87.818	0	0
HpGP-USA-201	HpGP-USA-201	H. pylori	America	USA	NA	NA	hpEurope	Public	Included in final dataset	Ubiquitous	;tree_HardyUbi_whole;nbHardyAlleles;tree_whole;PCA;dNdS;hardyBlocks	89.15	0	0
HpGP-USA-202	HpGP-USA-202	H. pylori	America	USA	NA	NA	hpAfrica1	Public	Included in final dataset	Ubiquitous	;tree_HardyUbi_whole;nbHardyAlleles;tree_whole;PCA;dNdS;hardyBlocks	89.384	0	0
HpGP-USA-203	HpGP-USA-203	H. pylori	America	USA	NA	NA	hpEurope	Public	Included in final dataset	Ubiquitous	;tree_HardyUbi_whole;nbHardyAlleles;tree_whole;PCA;dNdS;hardyBlocks	89.517	0	0
HpGP-USA-204	HpGP-USA-204	H. pylori	America	USA	NA	NA	hpEurope	Public	Included in final dataset	Ubiquitous	;tree_HardyUbi_whole;nbHardyAlleles;tree_whole;PCA;dNdS;hardyBlocks	91.793	0	0
HpGP-USA-205	HpGP-USA-205	H. pylori	America	USA	39.78	-100.45	hspIndigenousSAmerica	Public	Included in final dataset	Ubiquitous	;tree_HardyUbi_whole;tree_HardyUbi_subset;haplotypesDiffSites;nbHardyAlleles;map_HardyOutliers;pangenome;CagA_VacA_UreAB_presenceAbsence;tree_whole;PCA;fineSTRUCTURE;dNdS;hardyBlocks;tree_Hcetorum_BLAST;tree_VacA;tree_UreA;tree_UreA	85.76	0	0
HpGP-USA-206	HpGP-USA-206	H. pylori	America	USA	NA	NA	hpAfrica1	Public	Included in final dataset	Ubiquitous	;tree_HardyUbi_whole;nbHardyAlleles;tree_whole;PCA;dNdS;hardyBlocks	90.943	0	0
HpGP-USA-207	HpGP-USA-207	H. pylori	America	USA	NA	NA	hpEurope	Public	Included in final dataset	Ubiquitous	;tree_HardyUbi_whole;haplotypesDiffSites;nbHardyAlleles;pangenome;CagA_VacA_UreAB_presenceAbsence;tree_whole;PCA;dNdS;hardyBlocks;tree_Hcetorum_BLAST;tree_VacA;tree_UreA;tree_UreA	88.584	0	0
HpGP-USA-208	HpGP-USA-208	H. pylori	America	USA	NA	NA	hpEurope	Public	Included in final dataset	Ubiquitous	;tree_HardyUbi_whole;nbHardyAlleles;tree_whole;PCA;dNdS;hardyBlocks	90.183	0	0
HpGP-USA-311	HpGP-USA-311	H. pylori	America	USA	NA	NA	hpAfrica1	Public	Included in final dataset	Ubiquitous	;tree_HardyUbi_whole;nbHardyAlleles;tree_whole;PCA;dNdS;hardyBlocks	90.468	0	0
HpGP-USA-404	HpGP-USA-404	H. pylori	America	USA	NA	NA	hpEurope	Public	Included in final dataset	Ubiquitous	;tree_HardyUbi_whole;nbHardyAlleles;tree_whole;PCA;dNdS;hardyBlocks	88.035	0	0
HpGP-USA-402	HpGP-USA-402	H. pylori	America	USA	NA	NA	hpEurope	Public	Included in final dataset	Ubiquitous	;tree_HardyUbi_whole;nbHardyAlleles;tree_whole;PCA;dNdS;hardyBlocks	89.489	0	0
HpGP-USA-403	HpGP-USA-403	H. pylori	America	USA	NA	NA	hpAfrica1	Public	Included in final dataset	Ubiquitous	;tree_HardyUbi_whole;haplotypesDiffSites;nbHardyAlleles;pangenome;CagA_VacA_UreAB_presenceAbsence;tree_whole;PCA;dNdS;hardyBlocks;tree_Hcetorum_BLAST;tree_VacA;tree_UreA;tree_UreA	90.523	0	0
HpGP-USA-405	HpGP-USA-405	H. pylori	America	USA	NA	NA	hpEurope	Public	Included in final dataset	Ubiquitous	;tree_HardyUbi_whole;nbHardyAlleles;tree_whole;PCA;dNdS;hardyBlocks	89.636	0	0
HpGP-USA-406	HpGP-USA-406	H. pylori	America	USA	NA	NA	hpAfrica1	Public	Included in final dataset	Ubiquitous	;tree_HardyUbi_whole;nbHardyAlleles;tree_whole;PCA;dNdS;hardyBlocks	89.336	0	0
HpGP-USA-407	HpGP-USA-407	H. pylori	America	USA	NA	NA	hpEurope	Public	Included in final dataset	Ubiquitous	;tree_HardyUbi_whole;nbHardyAlleles;tree_whole;PCA;dNdS;hardyBlocks	89.523	0	0
HpGP-USA-408	HpGP-USA-408	H. pylori	America	USA	NA	NA	hpAfrica1	Public	Included in final dataset	Ubiquitous	;tree_HardyUbi_whole;nbHardyAlleles;tree_whole;PCA;dNdS;hardyBlocks	89.109	0	0
HpGP-USA-409	HpGP-USA-409	H. pylori	America	USA	NA	NA	hpAfrica1	Public	Included in final dataset	Ubiquitous	;tree_HardyUbi_whole;nbHardyAlleles;tree_whole;PCA;dNdS;hardyBlocks	90.113	0	0
HpGP-USA-410	HpGP-USA-410	H. pylori	America	USA	NA	NA	hpEurope	Public	Included in final dataset	Ubiquitous	;tree_HardyUbi_whole;nbHardyAlleles;tree_whole;PCA;dNdS;hardyBlocks	88.934	0	0
HpGP-USA-411	HpGP-USA-411	H. pylori	America	USA	NA	NA	hpAfrica1	Public	Included in final dataset	Ubiquitous	;tree_HardyUbi_whole;nbHardyAlleles;tree_whole;PCA;dNdS;hardyBlocks	88.454	0	0
HpGP-USA-412	HpGP-USA-412	H. pylori	America	USA	NA	NA	hpAfrica1	Public	Included in final dataset	Ubiquitous	;tree_HardyUbi_whole;nbHardyAlleles;tree_whole;PCA;dNdS;hardyBlocks	87.175	0	0
HpGP-USA-413	HpGP-USA-413	H. pylori	America	USA	NA	NA	hpAfrica1	Public	Included in final dataset	Ubiquitous	;tree_HardyUbi_whole;nbHardyAlleles;tree_whole;PCA;dNdS;hardyBlocks	89.467	0	0
HpGP-USA-414	HpGP-USA-414	H. pylori	America	USA	NA	NA	hpEurope	Public	Included in final dataset	Ubiquitous	;tree_HardyUbi_whole;nbHardyAlleles;tree_whole;PCA;dNdS;hardyBlocks	88.632	0	0
HpGP-USA-415	HpGP-USA-415	H. pylori	America	USA	NA	NA	hpAfrica1	Public	Included in final dataset	Ubiquitous	;tree_HardyUbi_whole;nbHardyAlleles;tree_whole;PCA;dNdS;hardyBlocks	89.207	0	0
HpGP-USA-416	HpGP-USA-416	H. pylori	America	USA	NA	NA	hpAfrica1	Public	Included in final dataset	Ubiquitous	;tree_HardyUbi_whole;nbHardyAlleles;tree_whole;PCA;dNdS;hardyBlocks	90.545	0	0
HpGP-USA-417	HpGP-USA-417	H. pylori	America	USA	NA	NA	hpAfrica1	Public	Included in final dataset	Ubiquitous	;tree_HardyUbi_whole;haplotypesDiffSites;nbHardyAlleles;pangenome;CagA_VacA_UreAB_presenceAbsence;tree_whole;PCA;dNdS;hardyBlocks;tree_Hcetorum_BLAST;tree_VacA;tree_UreA;tree_UreA	89.282	0	0
HpGP-USA-418	HpGP-USA-418	H. pylori	America	USA	NA	NA	hpAfrica1	Public	Included in final dataset	Ubiquitous	;tree_HardyUbi_whole;nbHardyAlleles;tree_whole;PCA;dNdS;hardyBlocks	89.694	0	0
HpGP-USA-419	HpGP-USA-419	H. pylori	America	USA	NA	NA	hpAfrica1	Public	Included in final dataset	Ubiquitous	;tree_HardyUbi_whole;nbHardyAlleles;tree_whole;PCA;dNdS;hardyBlocks	88.776	0	0
HpGP-USA-420	HpGP-USA-420	H. pylori	America	USA	NA	NA	hpAfrica1	Public	Included in final dataset	Ubiquitous	;tree_HardyUbi_whole;nbHardyAlleles;tree_whole;PCA;dNdS;hardyBlocks	87.666	0	0
HpGP-USA-421	HpGP-USA-421	H. pylori	America	USA	NA	NA	hpAfrica1	Public	Included in final dataset	Ubiquitous	;tree_HardyUbi_whole;nbHardyAlleles;tree_whole;PCA;dNdS;hardyBlocks	90.856	0	0
HpGP-USA-422	HpGP-USA-422	H. pylori	America	USA	NA	NA	hpAsia2	Public	Included in final dataset	Ubiquitous	;tree_HardyUbi_whole;tree_HardyUbi_subset;haplotypesDiffSites;nbHardyAlleles;pangenome;CagA_VacA_UreAB_presenceAbsence;tree_whole;PCA;dNdS;hardyBlocks;tree_Hcetorum_BLAST;tree_VacA;tree_UreA;tree_UreA	88.313	0	0
HpGP-USA-423	HpGP-USA-423	H. pylori	America	USA	NA	NA	hpEurope	Public	Included in final dataset	Ubiquitous	;tree_HardyUbi_whole;nbHardyAlleles;tree_whole;PCA;dNdS;hardyBlocks	88.284	0	0
HpGP-USA-424	HpGP-USA-424	H. pylori	America	USA	NA	NA	hpAfrica1	Public	Included in final dataset	Ubiquitous	;tree_HardyUbi_whole;nbHardyAlleles;tree_whole;PCA;dNdS;hardyBlocks	90.743	0	0
HpGP-USA-425	HpGP-USA-425	H. pylori	America	USA	NA	NA	hspEAsia	Public	Included in final dataset	Ubiquitous	;tree_HardyUbi_whole;nbHardyAlleles;tree_whole;PCA;dNdS;hardyBlocks	88.641	0	0
HpGP-USA-427	HpGP-USA-427	H. pylori	America	USA	NA	NA	hpAfrica1	Public	Included in final dataset	Ubiquitous	;tree_HardyUbi_whole;nbHardyAlleles;tree_whole;PCA;dNdS;hardyBlocks	89.387	0	0
HpGP-USA-428	HpGP-USA-428	H. pylori	America	USA	NA	NA	hpAfrica1	Public	Included in final dataset	Ubiquitous	;tree_HardyUbi_whole;nbHardyAlleles;tree_whole;PCA;dNdS;hardyBlocks	89.918	0	0
HpGP-USA-429	HpGP-USA-429	H. pylori	America	USA	NA	NA	hpAfrica1	Public	Included in final dataset	Ubiquitous	;tree_HardyUbi_whole;nbHardyAlleles;tree_whole;PCA;dNdS;hardyBlocks	89.538	0	0
HpGP-USA-431	HpGP-USA-431	H. pylori	America	USA	NA	NA	hpEurope	Public	Included in final dataset	Ubiquitous	;tree_HardyUbi_whole;nbHardyAlleles;tree_whole;PCA;dNdS;hardyBlocks	88.813	0	0
HpGP-USA-432	HpGP-USA-432	H. pylori	America	USA	NA	NA	hpAfrica1	Public	Included in final dataset	Ubiquitous	;tree_HardyUbi_whole;nbHardyAlleles;tree_whole;PCA;dNdS;hardyBlocks	90.149	0	0
HpGP-USA-433	HpGP-USA-433	H. pylori	America	USA	NA	NA	hpAfrica1	Public	Included in final dataset	Ubiquitous	;tree_HardyUbi_whole;nbHardyAlleles;tree_whole;PCA;dNdS;hardyBlocks	89.977	0	0
HpGP-USA-434	HpGP-USA-434	H. pylori	America	USA	NA	NA	hpAfrica1	Public	Included in final dataset	Ubiquitous	;tree_HardyUbi_whole;nbHardyAlleles;tree_whole;PCA;dNdS;hardyBlocks	89.454	0	0
HpGP-USA-435	HpGP-USA-435	H. pylori	America	USA	NA	NA	hpAfrica1	Public	Included in final dataset	Ubiquitous	;tree_HardyUbi_whole;nbHardyAlleles;tree_whole;PCA;dNdS;hardyBlocks	87.749	0	0
HpGP-USA-436	HpGP-USA-436	H. pylori	America	USA	NA	NA	hpEurope	Public	Included in final dataset	Ubiquitous	;tree_HardyUbi_whole;nbHardyAlleles;tree_whole;PCA;dNdS;hardyBlocks	89.688	0	0
HpGP-USA-437	HpGP-USA-437	H. pylori	America	USA	NA	NA	hpAfrica1	Public	Included in final dataset	Ubiquitous	;tree_HardyUbi_whole;nbHardyAlleles;tree_whole;PCA;dNdS;hardyBlocks	88.959	0	0
Hp_P_11b	Hp_P_11b	H. pylori	America	USA	NA	NA	hpAfrica1	Public	Included in final dataset and used as donor	Ubiquitous	;tree_HardyUbi_whole;tree_whole;PCA;fineSTRUCTURE;dNdS;hardyBlocks	89.077	0	0
Hp_P_8	Hp_P_8	H. pylori	America	USA	NA	NA	hpAfrica1	Public	Included in final dataset and used as donor	Ubiquitous	;tree_HardyUbi_whole;tree_whole;PCA;fineSTRUCTURE;dNdS;hardyBlocks	87.779	0	0
Hui1764	Hui1764	H. pylori	America	Colombia	-0.85	-71.41	hspIndigenousSAmerica	Public	Included in final dataset and used as donor	Ubiquitous	;tree_HardyUbi_whole;tree_HardyUbi_subset;haplotypesDiffSites;nbHardyAlleles;map_HardyOutliers;pangenome;tree_whole;PCA;fineSTRUCTURE;dNdS;hardyBlocks;tree_Hcetorum_BLAST;tree_UreA;tree_UreA	86.592	0	0
MG2005_98	MG2005_98	H. pylori	America	Mexico	NA	NA	hpEurope	Public	Included in final dataset and used as donor	Ubiquitous	;tree_HardyUbi_whole;haplotypesDiffSites;pangenome;tree_whole;PCA;fineSTRUCTURE;dNdS;hardyBlocks;tree_Hcetorum_BLAST;tree_UreA;tree_UreA	89.749	0	0
MGms203	MGms203	H. pylori	America	Mexico	19.4978	-99.1269	hpEurope	Public	Included in final dataset and used as donor	Ubiquitous	;tree_HardyUbi_whole;haplotypesDiffSites;pangenome;tree_whole;PCA;fineSTRUCTURE;dNdS;hardyBlocks;tree_Hcetorum_BLAST;tree_UreA;tree_UreA	90.644	0	0
MM2004_20	MM2004_20	H. pylori	America	Mexico	NA	NA	hpEurope	Public	Included in final dataset and used as donor	Ubiquitous	;tree_HardyUbi_whole;haplotypesDiffSites;pangenome;tree_whole;PCA;fineSTRUCTURE;dNdS;hardyBlocks;tree_Hcetorum_BLAST;tree_UreA;tree_UreA	90.31	0	0
MM2005_72	MM2005_72	H. pylori	America	Mexico	NA	NA	hpAfrica1	Public	Included in final dataset and used as donor	Ubiquitous	;tree_HardyUbi_whole;tree_whole;PCA;fineSTRUCTURE;dNdS;hardyBlocks	89.535	0	0
Nic21_C	Nic21_C	H. pylori	America	Nicaragua	12.1506	-86.2681	hpAfrica1	Public	Included in final dataset and used as donor	Ubiquitous	;tree_HardyUbi_whole;tree_whole;PCA;fineSTRUCTURE;dNdS;hardyBlocks	89.841	0	0
Nic24_A	Nic24_A	H. pylori	America	Nicaragua	12.1506	-86.2681	hpAfrica1	Public	Included in final dataset and used as donor	Ubiquitous	;tree_HardyUbi_whole;tree_whole;PCA;fineSTRUCTURE;dNdS;hardyBlocks	89.901	0	0
Nic29_A	Nic29_A	H. pylori	America	Nicaragua	12.1506	-86.2681	hpAfrica1	Public	Included in final dataset and used as donor	Ubiquitous	;tree_HardyUbi_whole;tree_whole;PCA;fineSTRUCTURE;dNdS;hardyBlocks	89.837	0	0
Nic30_A	Nic30_A	H. pylori	America	Nicaragua	12.1506	-86.2681	hpAfrica1	Public	Included in final dataset and used as donor	Ubiquitous	;tree_HardyUbi_whole;tree_whole;PCA;fineSTRUCTURE;dNdS;hardyBlocks	90.287	0	0
Nic32_A	Nic32_A	H. pylori	America	Nicaragua	12.1506	-86.2681	hpAfrica1	Public	Included in final dataset and used as donor	Ubiquitous	;tree_HardyUbi_whole;tree_whole;PCA;fineSTRUCTURE;dNdS;hardyBlocks	86.802	0	0
NYPt189	NYPt189	H. pylori	America	USA	NA	NA	hpAfrica1	Public	Included in final dataset and used as donor	Ubiquitous	;tree_HardyUbi_whole;haplotypesDiffSites;pangenome;tree_whole;PCA;fineSTRUCTURE;dNdS;hardyBlocks;tree_Hcetorum_BLAST;tree_UreA;tree_UreA	89.464	0	0
NYPt273	NYPt273	H. pylori	America	USA	NA	NA	hpAfrica1	Public	Included in final dataset and used as donor	Ubiquitous	;tree_HardyUbi_whole;tree_whole;PCA;fineSTRUCTURE;dNdS;hardyBlocks	88.782	0	0
NYPt310	NYPt310	H. pylori	America	USA	NA	NA	hpAfrica1	Public	Included in final dataset and used as donor	Ubiquitous	;tree_HardyUbi_whole;tree_whole;PCA;fineSTRUCTURE;dNdS;hardyBlocks	89.281	0	0
Puno120	Puno120	H. pylori	America	Peru	-15.84	-70.02	hspIndigenousSAmerica	Public	Included in final dataset and used as donor	Ubiquitous	;tree_HardyUbi_whole;haplotypesDiffSites;nbHardyAlleles;map_HardyOutliers;pangenome;tree_whole;PCA;fineSTRUCTURE;dNdS;hardyBlocks;tree_Hcetorum_BLAST;tree_UreA;tree_UreA	88.461	0	0
Puno135	Puno135	H. pylori	America	Peru	-15.84	-70.02	hspIndigenousSAmerica	Public	Included in final dataset and used as donor	Ubiquitous	;tree_HardyUbi_whole;haplotypesDiffSites;nbHardyAlleles;map_HardyOutliers;pangenome;tree_whole;PCA;fineSTRUCTURE;dNdS;hardyBlocks;tree_Hcetorum_BLAST;tree_UreA;tree_UreA	88.974	0	0
Sat464	Sat464	H. pylori	America	Peru	-9.19	-75.01	hspIndigenousSAmerica	Public	Included in final dataset and used as donor	Ubiquitous	;tree_HardyUbi_whole;haplotypesDiffSites;nbHardyAlleles;map_HardyOutliers;pangenome;tree_whole;PCA;fineSTRUCTURE;dNdS;hardyBlocks;tree_Hcetorum_BLAST;tree_UreA;tree_UreA	86.389	0	0
Shi112	Shi112	H. pylori	America	Peru	-10.75	-73.74	hspIndigenousSAmerica	Public	Included in final dataset and used as donor	Ubiquitous	;tree_HardyUbi_whole;haplotypesDiffSites;nbHardyAlleles;map_HardyOutliers;pangenome;tree_whole;PCA;fineSTRUCTURE;dNdS;hardyBlocks;tree_Hcetorum_BLAST;tree_UreA;tree_UreA	87.551	0	0
Shi169	Shi169	H. pylori	America	Peru	-10.75	-73.74	hspIndigenousSAmerica	Public	Included in final dataset and used as donor	Ubiquitous	;tree_HardyUbi_whole;haplotypesDiffSites;nbHardyAlleles;map_HardyOutliers;pangenome;tree_whole;PCA;fineSTRUCTURE;dNdS;hardyBlocks;tree_Hcetorum_BLAST;tree_UreA;tree_UreA	86.954	0	0
Shi417	Shi417	H. pylori	America	Peru	-10.75	-73.74	hspIndigenousSAmerica	Public	Included in final dataset and used as donor	Ubiquitous	;tree_HardyUbi_whole;haplotypesDiffSites;nbHardyAlleles;map_HardyOutliers;pangenome;tree_whole;PCA;fineSTRUCTURE;dNdS;hardyBlocks;tree_Hcetorum_BLAST;tree_UreA;tree_UreA	89.317	0	0
v225d	v225d	H. pylori	America	Venezuela	7.14	-66.31	hspIndigenousSAmerica	Public	Included in final dataset and used as donor	Ubiquitous	;tree_HardyUbi_whole;haplotypesDiffSites;nbHardyAlleles;map_HardyOutliers;pangenome;tree_whole;PCA;fineSTRUCTURE;dNdS;hardyBlocks;tree_Hcetorum_BLAST;tree_UreA;tree_UreA	87.92	0	0
VE_HV055	VE_HV055	H. pylori	America	Venezuela	NA	NA	hpAfrica1	Public	Included in final dataset and used as donor	Ubiquitous	;tree_HardyUbi_whole;tree_whole;PCA;fineSTRUCTURE;dNdS;hardyBlocks	88.828	0	0
59	59	H. pylori	Asia	Kuwait	NA	NA	hpEurope	Public	Included in final dataset	Ubiquitous	;tree_HardyUbi_whole;nbHardyAlleles;tree_whole;PCA;dNdS;hardyBlocks	90.647	0	0
AMI	AMI	H. pylori	Asia	India	NA	NA	hpEurope	Public	Included in final dataset	Ubiquitous	;tree_HardyUbi_whole;nbHardyAlleles;tree_whole;PCA;dNdS;hardyBlocks	88.966	0	0
CPY1124	CPY1124	H. pylori	Asia	Japan	NA	NA	hspEAsia	Public	Included in final dataset	Ubiquitous	;tree_HardyUbi_whole;nbHardyAlleles;tree_whole;PCA;fineSTRUCTURE;dNdS;hardyBlocks	87.403	0	0
DU1829	DU1829	H. pylori	Asia	Japan	NA	NA	hspEAsia	Public	Included in final dataset	Ubiquitous	;tree_HardyUbi_whole;nbHardyAlleles;tree_whole;PCA;dNdS;hardyBlocks	87.611	0	0
DU1838	DU1838	H. pylori	Asia	Japan	NA	NA	hspEAsia	Public	Included in final dataset	Ubiquitous	;tree_HardyUbi_whole;nbHardyAlleles;tree_whole;PCA;dNdS;hardyBlocks	88.421	0	0
DU1867	DU1867	H. pylori	Asia	Japan	NA	NA	hspEAsia	Public	Included in final dataset	Ubiquitous	;tree_HardyUbi_whole;nbHardyAlleles;tree_whole;PCA;dNdS;hardyBlocks	87.875	0	0
DU1888	DU1888	H. pylori	Asia	Japan	NA	NA	hspEAsia	Public	Included in final dataset	Ubiquitous	;tree_HardyUbi_whole;nbHardyAlleles;tree_whole;PCA;dNdS;hardyBlocks	88.462	0	0
F16	F16	H. pylori	Asia	Japan	NA	NA	hspEAsia	Public	Included in final dataset	Ubiquitous	;tree_HardyUbi_whole;nbHardyAlleles;tree_whole;PCA;fineSTRUCTURE;dNdS;hardyBlocks	87.171	0	0
F216	F216	H. pylori	Asia	Japan	NA	NA	hspEAsia	Public	Included in final dataset	Ubiquitous	;tree_HardyUbi_whole;nbHardyAlleles;tree_whole;PCA;dNdS;hardyBlocks	88.073	0	0
F219	F219	H. pylori	Asia	Japan	NA	NA	hspEAsia	Public	Included in final dataset	Ubiquitous	;tree_HardyUbi_whole;nbHardyAlleles;tree_whole;PCA;dNdS;hardyBlocks	87.8	0	0
F221	F221	H. pylori	Asia	Japan	NA	NA	hspEAsia	Public	Included in final dataset	Ubiquitous	;tree_HardyUbi_whole;nbHardyAlleles;tree_whole;PCA;dNdS;hardyBlocks	87.921	0	0
F225	F225	H. pylori	Asia	Japan	NA	NA	hspEAsia	Public	Included in final dataset	Ubiquitous	;tree_HardyUbi_whole;nbHardyAlleles;tree_whole;PCA;dNdS;hardyBlocks	88.798	0	0
F226	F226	H. pylori	Asia	Japan	NA	NA	hspEAsia	Public	Included in final dataset	Ubiquitous	;tree_HardyUbi_whole;nbHardyAlleles;tree_whole;PCA;dNdS;hardyBlocks	88.642	0	0
F227	F227	H. pylori	Asia	Japan	NA	NA	hspEAsia	Public	Included in final dataset	Ubiquitous	;tree_HardyUbi_whole;nbHardyAlleles;tree_whole;PCA;dNdS;hardyBlocks	88.43	0	0
F228	F228	H. pylori	Asia	Japan	NA	NA	hspEAsia	Public	Included in final dataset	Ubiquitous	;tree_HardyUbi_whole;nbHardyAlleles;tree_whole;PCA;dNdS;hardyBlocks	88.738	0	0
F232	F232	H. pylori	Asia	Japan	NA	NA	hspEAsia	Public	Included in final dataset	Ubiquitous	;tree_HardyUbi_whole;nbHardyAlleles;tree_whole;PCA;dNdS;hardyBlocks	87.517	0	0
F233	F233	H. pylori	Asia	Japan	NA	NA	hspEAsia	Public	Included in final dataset	Ubiquitous	;tree_HardyUbi_whole;nbHardyAlleles;tree_whole;PCA;dNdS;hardyBlocks	88.682	0	0
F234	F234	H. pylori	Asia	Japan	NA	NA	hspEAsia	Public	Included in final dataset	Ubiquitous	;tree_HardyUbi_whole;nbHardyAlleles;tree_whole;PCA;dNdS;hardyBlocks	87.574	0	0
F235	F235	H. pylori	Asia	Japan	NA	NA	hspEAsia	Public	Included in final dataset	Ubiquitous	;tree_HardyUbi_whole;nbHardyAlleles;tree_whole;PCA;dNdS;hardyBlocks	87.551	0	0
F93	F93	H. pylori	Asia	Malaysia	NA	NA	hspEAsia	Public	Included in final dataset	Ubiquitous	;tree_HardyUbi_whole;nbHardyAlleles;tree_whole;PCA;dNdS;hardyBlocks	88.35	0	0
GU1861	GU1861	H. pylori	Asia	Japan	NA	NA	hspEAsia	Public	Included in final dataset	Ubiquitous	;tree_HardyUbi_whole;nbHardyAlleles;tree_whole;PCA;dNdS;hardyBlocks	87.87	0	0
GU1862	GU1862	H. pylori	Asia	Japan	NA	NA	hspEAsia	Public	Included in final dataset	Ubiquitous	;tree_HardyUbi_whole;nbHardyAlleles;tree_whole;PCA;dNdS;hardyBlocks	88.387	0	0
GU1871	GU1871	H. pylori	Asia	Japan	NA	NA	hspEAsia	Public	Included in final dataset	Ubiquitous	;tree_HardyUbi_whole;nbHardyAlleles;tree_whole;PCA;dNdS;hardyBlocks	89.354	0	0
GU1882	GU1882	H. pylori	Asia	Japan	NA	NA	hspEAsia	Public	Included in final dataset	Ubiquitous	;tree_HardyUbi_whole;nbHardyAlleles;tree_whole;PCA;dNdS;hardyBlocks	88.929	0	0
GU1883	GU1883	H. pylori	Asia	Japan	NA	NA	hspEAsia	Public	Included in final dataset	Ubiquitous	;tree_HardyUbi_whole;nbHardyAlleles;tree_whole;PCA;dNdS;hardyBlocks	87.307	0	0
CPY6291	HEL_AA0103AA_AS	H. pylori	Asia	Japan	NA	NA	hspEAsia	Public	Included in final dataset	Ubiquitous	;tree_HardyUbi_whole;nbHardyAlleles;tree_whole;PCA;dNdS;hardyBlocks	87.812	0	0
K22	HEL_BA4683AA_AS	H. pylori	Asia	Japan	NA	NA	hspEAsia	Public	Included in final dataset	Ubiquitous	;tree_HardyUbi_whole;nbHardyAlleles;tree_whole;PCA;dNdS;hardyBlocks	87.49	0	0
K24	HEL_AA0196AA_AS	H. pylori	Asia	Japan	NA	NA	hspEAsia	Public	Included in final dataset	Ubiquitous	;tree_HardyUbi_whole;nbHardyAlleles;tree_whole;PCA;dNdS;hardyBlocks	88.731	0	0
K27	HEL_AA0199AA_AS	H. pylori	Asia	Japan	NA	NA	hspEAsia	Public	Included in final dataset	Ubiquitous	;tree_HardyUbi_whole;nbHardyAlleles;tree_whole;PCA;dNdS;hardyBlocks	88	0	0
K30	HEL_AA0202AA_AS	H. pylori	Asia	Japan	NA	NA	hspEAsia	Public	Included in final dataset	Ubiquitous	;tree_HardyUbi_whole;nbHardyAlleles;tree_whole;PCA;dNdS;hardyBlocks	85.512	0	0
K34	HEL_AA0205AA_AS	H. pylori	Asia	Japan	NA	NA	hspEAsia	Public	Included in final dataset	Ubiquitous	;tree_HardyUbi_whole;nbHardyAlleles;tree_whole;PCA;dNdS;hardyBlocks	87.847	0	0
HP32	HP32	H. pylori	Asia	Japan	NA	NA	hspEAsia	Public	Included in final dataset	Ubiquitous	;tree_HardyUbi_whole;nbHardyAlleles;tree_whole;PCA;dNdS;hardyBlocks	87.457	0	0
SAMD00041246	HEL_AA0210AA_AS	H. pylori	Asia	Vietnam	10.46	106.44	hspEAsia	Public	Included in final dataset	Ubiquitous	;tree_HardyUbi_whole;nbHardyAlleles;tree_whole;PCA;dNdS;hardyBlocks	87.175	0	0
SAMD00041247	HEL_AA0211AA_AS	H. pylori	Asia	Vietnam	10.46	106.45	hspEAsia	Public	Included in final dataset	Ubiquitous	;tree_HardyUbi_whole;nbHardyAlleles;tree_whole;PCA;dNdS;hardyBlocks	87.221	0	0
SAMD00041248	HEL_AA0212AA_AS	H. pylori	Asia	Vietnam	10.46	106.46	hspEAsia	Public	Included in final dataset	Ubiquitous	;tree_HardyUbi_whole;nbHardyAlleles;tree_whole;PCA;dNdS;hardyBlocks	87.994	0	0
SAMD00041249	HEL_AA0213AA_AS	H. pylori	Asia	Vietnam	10.46	106.47	hspEAsia	Public	Included in final dataset	Ubiquitous	;tree_HardyUbi_whole;nbHardyAlleles;tree_whole;PCA;dNdS;hardyBlocks	88.501	0	0
F21	HEL_AA0238AA_AS	H. pylori	Asia	Japan	NA	NA	hspEAsia	Public	Included in final dataset	Ubiquitous	;tree_HardyUbi_whole;nbHardyAlleles;tree_whole;PCA;dNdS;hardyBlocks	87.372	0	0
F23	HEL_AA0239AA_AS	H. pylori	Asia	Japan	NA	NA	hspEAsia	Public	Included in final dataset	Ubiquitous	;tree_HardyUbi_whole;nbHardyAlleles;tree_whole;PCA;dNdS;hardyBlocks	87.075	0	0
F28	HEL_AA0241AA_AS	H. pylori	Asia	Japan	NA	NA	hspEAsia	Public	Included in final dataset	Ubiquitous	;tree_HardyUbi_whole;nbHardyAlleles;tree_whole;PCA;dNdS;hardyBlocks	88.4	0	0
F52	HEL_AA0243AA_AS	H. pylori	Asia	Japan	NA	NA	hspEAsia	Public	Included in final dataset	Ubiquitous	;tree_HardyUbi_whole;nbHardyAlleles;tree_whole;PCA;dNdS;hardyBlocks	88.282	0	0
F94	HEL_AA0246AA_AS	H. pylori	Asia	Japan	NA	NA	hspEAsia	Public	Included in final dataset	Ubiquitous	;tree_HardyUbi_whole;nbHardyAlleles;tree_whole;PCA;dNdS;hardyBlocks	87.328	0	0
F214	HEL_AA0247AA_AS	H. pylori	Asia	Japan	NA	NA	hspEAsia	Public	Included in final dataset	Ubiquitous	;tree_HardyUbi_whole;nbHardyAlleles;tree_whole;PCA;dNdS;hardyBlocks	88.367	0	0
F215	HEL_AA0248AA_AS	H. pylori	Asia	Japan	NA	NA	hspEAsia	Public	Included in final dataset	Ubiquitous	;tree_HardyUbi_whole;nbHardyAlleles;tree_whole;PCA;dNdS;hardyBlocks	88.445	0	0
F229	HEL_AA0249AA_AS	H. pylori	Asia	Japan	NA	NA	hspEAsia	Public	Included in final dataset	Ubiquitous	;tree_HardyUbi_whole;nbHardyAlleles;tree_whole;PCA;dNdS;hardyBlocks	87.511	0	0
HZ2	HEL_AA0250AA_AS	H. pylori	Asia	China	NA	NA	hspEAsia	Public	Included in final dataset	Ubiquitous	;tree_HardyUbi_whole;nbHardyAlleles;tree_whole;PCA;dNdS;hardyBlocks	87.242	0	0
HZ11	HEL_AA0251AA_AS	H. pylori	Asia	China	NA	NA	hspEAsia	Public	Included in final dataset	Ubiquitous	;tree_HardyUbi_whole;nbHardyAlleles;tree_whole;PCA;dNdS;hardyBlocks	87.537	0	0
HZ21	HEL_AA0252AA_AS	H. pylori	Asia	China	NA	NA	hspEAsia	Public	Included in final dataset	Ubiquitous	;tree_HardyUbi_whole;nbHardyAlleles;tree_whole;PCA;dNdS;hardyBlocks	87.868	0	0
HZ34	HEL_AA0253AA_AS	H. pylori	Asia	China	NA	NA	hspEAsia	Public	Included in final dataset	Ubiquitous	;tree_HardyUbi_whole;nbHardyAlleles;tree_whole;PCA;dNdS;hardyBlocks	88.881	0	0
HZ53	HEL_AA0254AA_AS	H. pylori	Asia	China	NA	NA	hspEAsia	Public	Included in final dataset	Ubiquitous	;tree_HardyUbi_whole;nbHardyAlleles;tree_whole;PCA;dNdS;hardyBlocks	89.594	0	0
HZ67	HEL_AA0255AA_AS	H. pylori	Asia	China	NA	NA	hspEAsia	Public	Included in final dataset	Ubiquitous	;tree_HardyUbi_whole;nbHardyAlleles;tree_whole;PCA;dNdS;hardyBlocks	87.905	0	0
HZ82	HEL_AA0256AA_AS	H. pylori	Asia	China	NA	NA	hspEAsia	Public	Included in final dataset	Ubiquitous	;tree_HardyUbi_whole;nbHardyAlleles;tree_whole;PCA;dNdS;hardyBlocks	87.92	0	0
DU15	HEL_AA0319AA_AS	H. pylori	Asia	Korea	NA	NA	hspEAsia	Public	Included in final dataset	Ubiquitous	;tree_HardyUbi_whole;nbHardyAlleles;tree_whole;PCA;dNdS;hardyBlocks	88.963	0	0
UM037	HEL_AA0322AA_AS	H. pylori	Asia	Malaysia	NA	NA	hpEurope	Public	Included in final dataset	Ubiquitous	;tree_HardyUbi_whole;nbHardyAlleles;tree_whole;PCA;dNdS;hardyBlocks	90.586	0	0
UM299	HEL_AA0324AA_AS	H. pylori	Asia	Singapore	NA	NA	hspEAsia	Public	Included in final dataset	Ubiquitous	;tree_HardyUbi_whole;nbHardyAlleles;tree_whole;PCA;dNdS;hardyBlocks	88.697	0	0
ML3	HEL_AA0326AA_AS	H. pylori	Asia	China	25.0409	121.519	hspEAsia	Public	Included in final dataset	Ubiquitous	;tree_HardyUbi_whole;nbHardyAlleles;tree_whole;PCA;dNdS;hardyBlocks	89.243	0	0
ML1	HEL_AA0328AA_AS	H. pylori	Asia	China	25.0409	121.519	hspEAsia	Public	Included in final dataset	Ubiquitous	;tree_HardyUbi_whole;nbHardyAlleles;tree_whole;PCA;dNdS;hardyBlocks	88.071	0	0
OK310	HEL_AA0331AA_AS	H. pylori	Asia	Japan	NA	NA	hspEAsia	Public	Included in final dataset	Ubiquitous	;tree_HardyUbi_whole;nbHardyAlleles;tree_whole;PCA;dNdS;hardyBlocks	87.84	0	0
OK113	HEL_AA0335AA_AS	H. pylori	Asia	Japan	NA	NA	hspEAsia	Public	Included in final dataset	Ubiquitous	;tree_HardyUbi_whole;nbHardyAlleles;tree_whole;PCA;dNdS;hardyBlocks	88.164	0	0
Santal49	HEL_AA0364AA_AS	H. pylori	Asia	India	NA	NA	hpAsia2	Public	Included in final dataset	Ubiquitous	;tree_HardyUbi_whole;nbHardyAlleles;tree_whole;PCA;dNdS;hardyBlocks;dotplots	89.02	0	0
NY40	HEL_AA0381AA_AS	H. pylori	Asia	Japan	NA	NA	hpEurope	Public	Included in final dataset	Ubiquitous	;tree_HardyUbi_whole;nbHardyAlleles;tree_whole;PCA;dNdS;hardyBlocks	89.187	0	0
Hp238	HEL_AA0384AA_AS	H. pylori	Asia	China	23	120.12	hspEAsia	Public	Included in final dataset	Ubiquitous	;tree_HardyUbi_whole;nbHardyAlleles;tree_whole;PCA;dNdS;hardyBlocks	87.849	0	0
oki898	HEL_AA0393AA_AS	H. pylori	Asia	Japan	NA	NA	hpEurope	Public	Included in final dataset	Ubiquitous	;tree_HardyUbi_whole;nbHardyAlleles;tree_whole;PCA;dNdS;hardyBlocks	90.085	0	0
oki828	HEL_AA0394AA_AS	H. pylori	Asia	Japan	NA	NA	hspEAsia	Public	Included in final dataset	Ubiquitous	;tree_HardyUbi_whole;nbHardyAlleles;tree_whole;PCA;dNdS;hardyBlocks	86.612	0	0
oki673	HEL_AA0395AA_AS	H. pylori	Asia	Japan	NA	NA	hspEAsia	Public	Included in final dataset	Ubiquitous	;tree_HardyUbi_whole;nbHardyAlleles;tree_whole;PCA;dNdS;hardyBlocks	86.511	0	0
oki422	HEL_AA0396AA_AS	H. pylori	Asia	Japan	NA	NA	hpEurope	Public	Included in final dataset	Ubiquitous	;tree_HardyUbi_whole;nbHardyAlleles;tree_whole;PCA;dNdS;hardyBlocks	89.846	0	0
oki154	HEL_AA0397AA_AS	H. pylori	Asia	Japan	NA	NA	hspEAsia	Public	Included in final dataset	Ubiquitous	;tree_HardyUbi_whole;nbHardyAlleles;tree_whole;PCA;dNdS;hardyBlocks	86.596	0	0
oki112	HEL_AA0399AA_AS	H. pylori	Asia	Japan	NA	NA	hpEurope	Public	Included in final dataset	Ubiquitous	;tree_HardyUbi_whole;nbHardyAlleles;tree_whole;PCA;dNdS;hardyBlocks	89.712	0	0
oki102	HEL_AA0400AA_AS	H. pylori	Asia	Japan	NA	NA	hpEurope	Public	Included in final dataset	Ubiquitous	;tree_HardyUbi_whole;nbHardyAlleles;tree_whole;PCA;dNdS;hardyBlocks	89.948	0	0
K15	HEL_AA0443AA_AS	H. pylori	Asia	Japan	NA	NA	hspEAsia	Public	Included in final dataset	Ubiquitous	;tree_HardyUbi_whole;nbHardyAlleles;tree_whole;PCA;dNdS;hardyBlocks	87.612	0	0
HP76	HP76	H. pylori	Asia	Japan	NA	NA	hspEAsia	Public	Included in final dataset	Ubiquitous	;tree_HardyUbi_whole;nbHardyAlleles;tree_whole;PCA;dNdS;hardyBlocks	87.969	0	0
SAMD00041250	HEL_AA0446AA_AS	H. pylori	Asia	Vietnam	10.46	106.43	hspEAsia	Public	Included in final dataset	Ubiquitous	;tree_HardyUbi_whole;nbHardyAlleles;tree_whole;PCA;dNdS;hardyBlocks	88.638	0	0
Is3180G	HEL_AA1870AA_AS	H. pylori	Asia	Israel	NA	NA	hpEurope	Public	Included in final dataset	Ubiquitous	;tree_HardyUbi_whole;nbHardyAlleles;tree_whole;PCA;dNdS;hardyBlocks	86.777	0	0
H. pylori S12	HEL_AA1999AA_AS	H. pylori	Asia	China	NA	NA	hspEAsia	Public	Included in final dataset	Ubiquitous	;tree_HardyUbi_whole;nbHardyAlleles;tree_whole;PCA;dNdS;hardyBlocks	87.976	0	0
H. pylori S11	HEL_AA2000AA_AS	H. pylori	Asia	China	NA	NA	hspEAsia	Public	Included in final dataset	Ubiquitous	;tree_HardyUbi_whole;nbHardyAlleles;tree_whole;PCA;dNdS;hardyBlocks	87.38	0	0
H. pylori S10	HEL_AA2001AA_AS	H. pylori	Asia	China	NA	NA	hspEAsia	Public	Included in final dataset	Ubiquitous	;tree_HardyUbi_whole;nbHardyAlleles;tree_whole;PCA;dNdS;hardyBlocks	88.151	0	0
H. pylori S9	HEL_AA2002AA_AS	H. pylori	Asia	China	NA	NA	hspEAsia	Public	Included in final dataset	Ubiquitous	;tree_HardyUbi_whole;nbHardyAlleles;tree_whole;PCA;dNdS;hardyBlocks	88.785	0	0
H. pylori S7	HEL_AA2003AA_AS	H. pylori	Asia	China	NA	NA	hpEurope	Public	Included in final dataset	Ubiquitous	;tree_HardyUbi_whole;nbHardyAlleles;tree_whole;PCA;dNdS;hardyBlocks	89.419	0	0
H. pylori S6	HEL_AA2004AA_AS	H. pylori	Asia	China	NA	NA	hspEAsia	Public	Included in final dataset	Ubiquitous	;tree_HardyUbi_whole;nbHardyAlleles;tree_whole;PCA;dNdS;hardyBlocks	87.535	0	0
H. pylori S4	HEL_AA2005AA_AS	H. pylori	Asia	China	NA	NA	hspEAsia	Public	Included in final dataset	Ubiquitous	;tree_HardyUbi_whole;nbHardyAlleles;tree_whole;PCA;dNdS;hardyBlocks	87.888	0	0
H. pylori S3	HEL_AA2006AA_AS	H. pylori	Asia	China	NA	NA	hspEAsia	Public	Included in final dataset	Ubiquitous	;tree_HardyUbi_whole;nbHardyAlleles;tree_whole;PCA;dNdS;hardyBlocks	88.067	0	0
H. pylori S2	HEL_AA2008AA_AS	H. pylori	Asia	China	NA	NA	hspEAsia	Public	Included in final dataset	Ubiquitous	;tree_HardyUbi_whole;nbHardyAlleles;tree_whole;PCA;dNdS;hardyBlocks	88.438	0	0
H. pylori S1	HEL_AA2009AA_AS	H. pylori	Asia	China	NA	NA	hspEAsia	Public	Included in final dataset	Ubiquitous	;tree_HardyUbi_whole;nbHardyAlleles;tree_whole;PCA;dNdS;hardyBlocks	87.553	0	0
Hp_TH2099	HEL_AA4372AA_AS	H. pylori	Asia	Japan	35.22	136.56	hpAsia2	Public	Included in final dataset	Ubiquitous	;tree_HardyUbi_whole;nbHardyAlleles;tree_whole;PCA;dNdS;hardyBlocks	90.655	0	0
GD63	HEL_AA4373AA_AS	H. pylori	Asia	Vietnam	10.8055	106.694	hspEAsia	Public	Included in final dataset	Ubiquitous	;tree_HardyUbi_whole;nbHardyAlleles;tree_whole;PCA;dNdS;hardyBlocks	88.341	0	0
MKM6	HEL_AA4430AA_AS	H. pylori	Asia	Japan	36.08	136.21	hspEAsia	Public	Included in final dataset	Ubiquitous	;tree_HardyUbi_whole;nbHardyAlleles;tree_whole;PCA;dNdS;hardyBlocks	87.661	0	0
MKF8	HEL_AA4432AA_AS	H. pylori	Asia	Japan	36.08	136.21	hspEAsia	Public	Included in final dataset	Ubiquitous	;tree_HardyUbi_whole;nbHardyAlleles;tree_whole;PCA;dNdS;hardyBlocks	87.695	0	0
MKF3	HEL_AA4433AA_AS	H. pylori	Asia	Japan	36.08	136.21	hspEAsia	Public	Included in final dataset	Ubiquitous	;tree_HardyUbi_whole;nbHardyAlleles;tree_whole;PCA;dNdS;hardyBlocks	87.706	0	0
MKF10	HEL_AA4434AA_AS	H. pylori	Asia	Japan	36.08	136.21	hspEAsia	Public	Included in final dataset	Ubiquitous	;tree_HardyUbi_whole;nbHardyAlleles;tree_whole;PCA;dNdS;hardyBlocks	89.053	0	0
F90	HEL_AA4436AA_AS	H. pylori	Asia	Japan	36.08	136.21	hspEAsia	Public	Included in final dataset	Ubiquitous	;tree_HardyUbi_whole;nbHardyAlleles;tree_whole;PCA;dNdS;hardyBlocks	88.229	0	0
F75	HEL_AA4437AA_AS	H. pylori	Asia	Japan	36.08	136.21	hspEAsia	Public	Included in final dataset	Ubiquitous	;tree_HardyUbi_whole;nbHardyAlleles;tree_whole;PCA;dNdS;hardyBlocks	87.889	0	0
F72	HEL_AA4438AA_AS	H. pylori	Asia	Japan	36.08	136.21	hspEAsia	Public	Included in final dataset	Ubiquitous	;tree_HardyUbi_whole;nbHardyAlleles;tree_whole;PCA;dNdS;hardyBlocks	87.976	0	0
F70	HEL_AA4439AA_AS	H. pylori	Asia	Japan	36.08	136.21	hspEAsia	Public	Included in final dataset	Ubiquitous	;tree_HardyUbi_whole;haplotypesDiffSites;nbHardyAlleles;pangenome;tree_whole;PCA;dNdS;hardyBlocks;tree_Hcetorum_BLAST;tree_UreA;tree_UreA	84.576	0	0
F67	HEL_AA4440AA_AS	H. pylori	Asia	Japan	36.08	136.21	hspEAsia	Public	Included in final dataset	Ubiquitous	;tree_HardyUbi_whole;nbHardyAlleles;tree_whole;PCA;dNdS;hardyBlocks	87.989	0	0
F55	HEL_AA4441AA_AS	H. pylori	Asia	Japan	36.08	136.21	hspEAsia	Public	Included in final dataset	Ubiquitous	;tree_HardyUbi_whole;nbHardyAlleles;tree_whole;PCA;dNdS;hardyBlocks	88.644	0	0
F24	HEL_AA4442AA_AS	H. pylori	Asia	Japan	36.08	136.21	hspEAsia	Public	Included in final dataset	Ubiquitous	;tree_HardyUbi_whole;nbHardyAlleles;tree_whole;PCA;dNdS;hardyBlocks	87.526	0	0
F211	HEL_AA4445AA_AS	H. pylori	Asia	Japan	36.08	136.21	hspEAsia	Public	Included in final dataset	Ubiquitous	;tree_HardyUbi_whole;nbHardyAlleles;tree_whole;PCA;dNdS;hardyBlocks	88.154	0	0
F210	HEL_AA4446AA_AS	H. pylori	Asia	Japan	36.08	136.21	hspEAsia	Public	Included in final dataset	Ubiquitous	;tree_HardyUbi_whole;nbHardyAlleles;tree_whole;PCA;dNdS;hardyBlocks	88.979	0	0
F20	HEL_AA4447AA_AS	H. pylori	Asia	Japan	36.08	136.21	hspEAsia	Public	Included in final dataset	Ubiquitous	;tree_HardyUbi_whole;nbHardyAlleles;tree_whole;PCA;dNdS;hardyBlocks	88.171	0	0
F209	HEL_AA4448AA_AS	H. pylori	Asia	Japan	36.08	136.21	hspEAsia	Public	Included in final dataset	Ubiquitous	;tree_HardyUbi_whole;nbHardyAlleles;tree_whole;PCA;dNdS;hardyBlocks	88.255	0	0
F18	HEL_AA4449AA_AS	H. pylori	Asia	Japan	36.08	136.21	hspEAsia	Public	Included in final dataset	Ubiquitous	;tree_HardyUbi_whole;nbHardyAlleles;tree_whole;PCA;dNdS;hardyBlocks	87.749	0	0
F17	HEL_AA4450AA_AS	H. pylori	Asia	Japan	36.08	136.21	hspEAsia	Public	Included in final dataset	Ubiquitous	;tree_HardyUbi_whole;nbHardyAlleles;tree_whole;PCA;dNdS;hardyBlocks	87.113	0	0
F13	HEL_AA4451AA_AS	H. pylori	Asia	Japan	36.08	136.21	hspEAsia	Public	Included in final dataset	Ubiquitous	;tree_HardyUbi_whole;nbHardyAlleles;tree_whole;PCA;dNdS;hardyBlocks	87.386	0	0
F78	HEL_AA4452AA_AS	H. pylori	Asia	Japan	36.08	136.21	hspEAsia	Public	Included in final dataset	Ubiquitous	;tree_HardyUbi_whole;nbHardyAlleles;tree_whole;PCA;dNdS;hardyBlocks	89.183	0	0
F51	HEL_AA4453AA_AS	H. pylori	Asia	Japan	36.08	136.21	hspEAsia	Public	Included in final dataset	Ubiquitous	;tree_HardyUbi_whole;nbHardyAlleles;tree_whole;PCA;dNdS;hardyBlocks	85.851	0	0
F63	HEL_AA4454AA_AS	H. pylori	Asia	Japan	36.08	136.21	hspEAsia	Public	Included in final dataset	Ubiquitous	;tree_HardyUbi_whole;nbHardyAlleles;tree_whole;PCA;dNdS;hardyBlocks	87.919	0	0
F38	HEL_AA4455AA_AS	H. pylori	Asia	Japan	36.08	136.21	hspEAsia	Public	Included in final dataset	Ubiquitous	;tree_HardyUbi_whole;nbHardyAlleles;tree_whole;PCA;dNdS;hardyBlocks	87.881	0	0
MKM5	HEL_AA4457AA_AS	H. pylori	Asia	Japan	36.08	136.21	hspEAsia	Public	Included in final dataset	Ubiquitous	;tree_HardyUbi_whole;nbHardyAlleles;tree_whole;PCA;dNdS;hardyBlocks	87.239	0	0
G272	HEL_AA4459AA_AS	H. pylori	Asia	China	26.35	106.42	hspEAsia	Public	Included in final dataset	Ubiquitous	;tree_HardyUbi_whole;nbHardyAlleles;tree_whole;PCA;dNdS;hardyBlocks	87.258	0	0
Hpbs1	HEL_AA4464AA_AS	H. pylori	Asia	China	NA	NA	hspEAsia	Public	Included in final dataset	Ubiquitous	;tree_HardyUbi_whole;nbHardyAlleles;tree_whole;PCA;dNdS;hardyBlocks	88.147	0	0
H-137	HEL_AA4486AA_AS	H. pylori	Asia	Korea	NA	NA	hspEAsia	Public	Included in final dataset	Ubiquitous	;tree_HardyUbi_whole;nbHardyAlleles;tree_whole;PCA;dNdS;hardyBlocks	88.154	0	0
TUR3087	HEL_AA4492AA_AS	H. pylori	Asia	Turkey	NA	NA	hpEurope	Public	Included in final dataset	Ubiquitous	;tree_HardyUbi_whole;nbHardyAlleles;tree_whole;PCA;dNdS;hardyBlocks	90	0	0
L164	HEL_AA4493AA_AS	H. pylori	Asia	India	NA	NA	hpAsia2	Public	Included in final dataset	Ubiquitous	;tree_HardyUbi_whole;nbHardyAlleles;tree_whole;PCA;dNdS;hardyBlocks	89.622	0	0
132A	HEL_AA5329AA_AS	H. pylori	Asia	Singapore	1.44	103.64	hpAsia2	Public	Included in final dataset	Ubiquitous	;tree_HardyUbi_whole;nbHardyAlleles;tree_whole;PCA;dNdS;hardyBlocks	90.705	0	0
UM276S	HEL_AA5337AA_AS	H. pylori	Asia	Malaysia	NA	NA	hspEAsia	Public	Included in final dataset	Ubiquitous	;tree_HardyUbi_whole;nbHardyAlleles;tree_whole;PCA;dNdS;hardyBlocks	87.612	0	0
UM229S	HEL_AA5340AA_AS	H. pylori	Asia	Malaysia	NA	NA	hspEAsia	Public	Included in final dataset	Ubiquitous	;tree_HardyUbi_whole;nbHardyAlleles;tree_whole;PCA;dNdS;hardyBlocks	86.923	0	0
UM137S	HEL_AA5345AA_AS	H. pylori	Asia	Malaysia	NA	NA	hspEAsia	Public	Included in final dataset	Ubiquitous	;tree_HardyUbi_whole;nbHardyAlleles;tree_whole;PCA;dNdS;hardyBlocks	87.633	0	0
UM400AS	HEL_BA5359AA_AS	H. pylori	Asia	Malaysia	NA	NA	hpAsia2	Public	Included in final dataset	Ubiquitous	;tree_HardyUbi_whole;nbHardyAlleles;tree_whole;PCA;dNdS;hardyBlocks	89.895	0	0
YN4-84	HEL_AA5726AA_AS	H. pylori	Asia	China	26.83	100.47	hspEAsia	Public	Included in final dataset	Ubiquitous	;tree_HardyUbi_whole;nbHardyAlleles;tree_whole;PCA;dNdS;hardyBlocks	88.849	0	0
YN1-91	HEL_AA5727AA_AS	H. pylori	Asia	China	25.05	102.73	hspEAsia	Public	Included in final dataset	Ubiquitous	;tree_HardyUbi_whole;nbHardyAlleles;tree_whole;PCA;dNdS;hardyBlocks	87.651	0	0
Hpbs2	HEL_AA5898AA_AS	H. pylori	Asia	China	24.8	107.15	hspEAsia	Public	Included in final dataset	Ubiquitous	;tree_HardyUbi_whole;nbHardyAlleles;tree_whole;PCA;dNdS;hardyBlocks	85.774	0	0
Hpbs3	HEL_AA5899AA_AS	H. pylori	Asia	China	24.8	107.15	hspEAsia	Public	Included in final dataset	Ubiquitous	;tree_HardyUbi_whole;nbHardyAlleles;tree_whole;PCA;dNdS;hardyBlocks	85.041	0	0
H1415	HEL_AA5920AA_AS	H. pylori	Asia	Bangladesh	23.87	90.07	hpAsia2	Public	Included in final dataset	Ubiquitous	;tree_HardyUbi_whole;nbHardyAlleles;tree_whole;PCA;dNdS;hardyBlocks	89.248	0	0
H1414	HEL_AA5921AA_AS	H. pylori	Asia	Bangladesh	23.87	90.07	hpAsia2	Public	Included in final dataset	Ubiquitous	;tree_HardyUbi_whole;nbHardyAlleles;tree_whole;PCA;dNdS;hardyBlocks	89.923	0	0
L119	HEL_AA5923AA_AS	H. pylori	Asia	India	34	78	hspEAsia	Public	Included in final dataset	Ubiquitous	;tree_HardyUbi_whole;nbHardyAlleles;tree_whole;PCA;fineSTRUCTURE;dNdS;hardyBlocks	88.118	0	0
L83	HEL_AA5924AA_AS	H. pylori	Asia	India	34	78	hpEurope	Public	Included in final dataset	Ubiquitous	;tree_HardyUbi_whole;nbHardyAlleles;tree_whole;PCA;dNdS;hardyBlocks	90.05	0	0
L74	HEL_AA5926AA_AS	H. pylori	Asia	India	34	78	hpEurope	Public	Included in final dataset	Ubiquitous	;tree_HardyUbi_whole;nbHardyAlleles;tree_whole;PCA;dNdS;hardyBlocks	89.873	0	0
L135	HEL_AA5929AA_AS	H. pylori	Asia	India	34	78	hspEAsia	Public	Included in final dataset	Ubiquitous	;tree_HardyUbi_whole;nbHardyAlleles;tree_whole;PCA;dNdS;hardyBlocks	89.062	0	0
L139	HEL_AA5930AA_AS	H. pylori	Asia	India	34	78	hspEAsia	Public	Included in final dataset	Ubiquitous	;tree_HardyUbi_whole;nbHardyAlleles;tree_whole;PCA;dNdS;hardyBlocks	88.351	0	0
L144	HEL_AA5950AA_AS	H. pylori	Asia	India	34	78	hpEurope	Public	Included in final dataset	Ubiquitous	;tree_HardyUbi_whole;nbHardyAlleles;tree_whole;PCA;dNdS;hardyBlocks	89.474	0	0
L8	HEL_AA5953AA_AS	H. pylori	Asia	India	34	78	hspEAsia	Public	Included in final dataset	Ubiquitous	;tree_HardyUbi_whole;nbHardyAlleles;tree_whole;PCA;dNdS;hardyBlocks	88.209	0	0
L90	HEL_AA5954AA_AS	H. pylori	Asia	India	34	78	hpEurope	Public	Included in final dataset	Ubiquitous	;tree_HardyUbi_whole;nbHardyAlleles;tree_whole;PCA;dNdS;hardyBlocks	91.127	0	0
L13	HEL_AA5974AA_AS	H. pylori	Asia	India	34	78	hpEurope	Public	Included in final dataset	Ubiquitous	;tree_HardyUbi_whole;nbHardyAlleles;tree_whole;PCA;dNdS;hardyBlocks	88.963	0	0
L27	HEL_AA5977AA_AS	H. pylori	Asia	India	34	78	hpEurope	Public	Included in final dataset	Ubiquitous	;tree_HardyUbi_whole;nbHardyAlleles;tree_whole;PCA;dNdS;hardyBlocks	90.861	0	0
L36	HEL_AA5978AA_AS	H. pylori	Asia	India	34	78	hpEurope	Public	Included in final dataset	Ubiquitous	;tree_HardyUbi_whole;nbHardyAlleles;tree_whole;PCA;dNdS;hardyBlocks	89.172	0	0
L6	HEL_AA6012AA_AS	H. pylori	Asia	India	34	78	hpEurope	Public	Included in final dataset	Ubiquitous	;tree_HardyUbi_whole;nbHardyAlleles;tree_whole;PCA;dNdS;hardyBlocks	89.677	0	0
TH08	HEL_AA6014AA_AS	H. pylori	Asia	Thailand	13.43	100.31	hpAsia2	Public	Included in final dataset	Ubiquitous	;tree_HardyUbi_whole;nbHardyAlleles;tree_whole;PCA;dNdS;hardyBlocks	86.917	0	0
JPT1-552	HEL_AA6015AA_AS	H. pylori	Asia	Japan	26.7	128	hspEAsia	Public	Included in final dataset	Ubiquitous	;tree_HardyUbi_whole;nbHardyAlleles;tree_whole;PCA;dNdS;hardyBlocks	87.401	0	0
L126	HEL_AA6019AA_AS	H. pylori	Asia	India	34	78	hpEurope	Public	Included in final dataset	Ubiquitous	;tree_HardyUbi_whole;nbHardyAlleles;tree_whole;PCA;dNdS;hardyBlocks	89.141	0	0
L172	HEL_AA6023AA_AS	H. pylori	Asia	India	34	78	hspEAsia	Public	Included in final dataset	Ubiquitous	;tree_HardyUbi_whole;nbHardyAlleles;tree_whole;PCA;dNdS;hardyBlocks	88.649	0	0
L25	HEL_AA6033AA_AS	H. pylori	Asia	India	34	78	hpAsia2	Public	Included in final dataset	Ubiquitous	;tree_HardyUbi_whole;nbHardyAlleles;tree_whole;PCA;dNdS;hardyBlocks	89.984	0	0
TAI182	HEL_AA6034AA_AS	H. pylori	Asia	China	25.02	121.31	hspEAsia	Public	Included in final dataset	Ubiquitous	;tree_HardyUbi_whole;nbHardyAlleles;tree_whole;PCA;dNdS;hardyBlocks	88.626	0	0
L71	HEL_AA6038AA_AS	H. pylori	Asia	India	34	78	hpEurope	Public	Included in final dataset	Ubiquitous	;tree_HardyUbi_whole;nbHardyAlleles;tree_whole;PCA;dNdS;hardyBlocks	90.351	0	0
L11	HEL_AA6040AA_AS	H. pylori	Asia	India	34	78	hspEAsia	Public	Included in final dataset	Ubiquitous	;tree_HardyUbi_whole;nbHardyAlleles;tree_whole;PCA;dNdS;hardyBlocks	87.871	0	0
L113	HEL_AA6042AA_AS	H. pylori	Asia	India	34	78	hspEAsia	Public	Included in final dataset	Ubiquitous	;tree_HardyUbi_whole;nbHardyAlleles;tree_whole;PCA;fineSTRUCTURE;dNdS;hardyBlocks	89.97	0	0
L57	HEL_AA6043AA_AS	H. pylori	Asia	India	34	78	hpEurope	Public	Included in final dataset	Ubiquitous	;tree_HardyUbi_whole;nbHardyAlleles;tree_whole;PCA;dNdS;hardyBlocks	89.998	0	0
L134	HEL_AA6046AA_AS	H. pylori	Asia	India	34	78	hspEAsia	Public	Included in final dataset	Ubiquitous	;tree_HardyUbi_whole;nbHardyAlleles;tree_whole;PCA;dNdS;hardyBlocks	87.312	0	0
L20	HEL_AA6063AA_AS	H. pylori	Asia	India	34	78	hpEurope	Public	Included in final dataset	Ubiquitous	;tree_HardyUbi_whole;nbHardyAlleles;tree_whole;PCA;dNdS;hardyBlocks	89.186	0	0
L120	HEL_AA6066AA_AS	H. pylori	Asia	India	34	78	hpAsia2	Public	Included in final dataset	Ubiquitous	;tree_HardyUbi_whole;nbHardyAlleles;tree_whole;PCA;dNdS;hardyBlocks	91.031	0	0
RE7006	HEL_AA6074AA_AS	H. pylori	Asia	Singapore	1.2	103.5	hpAsia2	Public	Included in final dataset	Ubiquitous	;tree_HardyUbi_whole;nbHardyAlleles;tree_whole;PCA;dNdS;hardyBlocks	88.831	0	0
TAI175	HEL_AA6076AA_AS	H. pylori	Asia	China	25.02	121.31	hspEAsia	Public	Included in final dataset	Ubiquitous	;tree_HardyUbi_whole;nbHardyAlleles;tree_whole;PCA;dNdS;hardyBlocks	87.992	0	0
TAI179	HEL_AA6078AA_AS	H. pylori	Asia	China	25.02	121.31	hspEAsia	Public	Included in final dataset	Ubiquitous	;tree_HardyUbi_whole;nbHardyAlleles;tree_whole;PCA;dNdS;hardyBlocks	87.561	0	0
TH01	HEL_AA6079AA_AS	H. pylori	Asia	Thailand	13.43	100.31	hpAsia2	Public	Included in final dataset	Ubiquitous	;tree_HardyUbi_whole;haplotypesDiffSites;nbHardyAlleles;pangenome;tree_whole;PCA;dNdS;hardyBlocks;tree_Hcetorum_BLAST;tree_UreA;tree_UreA	89.788	0	0
TAI204	HEL_AA6080AA_AS	H. pylori	Asia	China	25.02	121.31	hspEAsia	Public	Included in final dataset	Ubiquitous	;tree_HardyUbi_whole;nbHardyAlleles;tree_whole;PCA;dNdS;hardyBlocks	88.713	0	0
TAI190	HEL_AA6081AA_AS	H. pylori	Asia	China	25.02	121.31	hspEAsia	Public	Included in final dataset	Ubiquitous	;tree_HardyUbi_whole;nbHardyAlleles;tree_whole;PCA;dNdS;hardyBlocks	88.216	0	0
L23	HEL_AA6083AA_AS	H. pylori	Asia	India	34	78	hpEurope	Public	Included in final dataset	Ubiquitous	;tree_HardyUbi_whole;nbHardyAlleles;tree_whole;PCA;dNdS;hardyBlocks	88.893	0	0
L52	HEL_AA6086AA_AS	H. pylori	Asia	India	34	78	hpAsia2	Public	Included in final dataset	Ubiquitous	;tree_HardyUbi_whole;nbHardyAlleles;tree_whole;PCA;dNdS;hardyBlocks	90.126	0	0
IL-3282	HEL_AA6513AA_AS	H. pylori	Asia	Israel	NA	NA	hpEurope	Public	Included in final dataset	Ubiquitous	;tree_HardyUbi_whole;nbHardyAlleles;tree_whole;PCA;dNdS;hardyBlocks	87.453	0	0
IL-3280	HEL_AA6514AA_AS	H. pylori	Asia	Israel	NA	NA	hpEurope	Public	Included in final dataset	Ubiquitous	;tree_HardyUbi_whole;nbHardyAlleles;tree_whole;PCA;dNdS;hardyBlocks	87.991	0	0
IL-3265	HEL_AA6536AA_AS	H. pylori	Asia	Israel	NA	NA	hpEurope	Public	Included in final dataset	Ubiquitous	;tree_HardyUbi_whole;nbHardyAlleles;tree_whole;PCA;dNdS;hardyBlocks	89.072	0	0
IL-3169	HEL_AA6559AA_AS	H. pylori	Asia	Israel	NA	NA	hpEurope	Public	Included in final dataset	Ubiquitous	;tree_HardyUbi_whole;nbHardyAlleles;tree_whole;PCA;dNdS;hardyBlocks	87.426	0	0
IL-3163	HEL_AA6563AA_AS	H. pylori	Asia	Israel	NA	NA	hpEurope	Public	Included in final dataset	Ubiquitous	;tree_HardyUbi_whole;nbHardyAlleles;tree_whole;PCA;dNdS;hardyBlocks	87.736	0	0
IL-3227	HEL_AA6597AA_AS	H. pylori	Asia	Israel	NA	NA	hpEurope	Public	Included in final dataset	Ubiquitous	;tree_HardyUbi_whole;nbHardyAlleles;tree_whole;PCA;dNdS;hardyBlocks	89.907	0	0
IL-3193	HEL_AA6620AA_AS	H. pylori	Asia	Israel	NA	NA	hpEurope	Public	Included in final dataset	Ubiquitous	;tree_HardyUbi_whole;nbHardyAlleles;tree_whole;PCA;dNdS;hardyBlocks	88.282	0	0
IL-3199	HEL_AA6628AA_AS	H. pylori	Asia	Israel	NA	NA	hpEurope	Public	Included in final dataset	Ubiquitous	;tree_HardyUbi_whole;nbHardyAlleles;tree_whole;PCA;dNdS;hardyBlocks	87.789	0	0
IL-3270	HEL_AA6657AA_AS	H. pylori	Asia	Israel	NA	NA	hpEurope	Public	Included in final dataset	Ubiquitous	;tree_HardyUbi_whole;nbHardyAlleles;tree_whole;PCA;dNdS;hardyBlocks	89.325	0	0
IL-3205	HEL_AA6817AA_AS	H. pylori	Asia	Israel	NA	NA	hpEurope	Public	Included in final dataset	Ubiquitous	;tree_HardyUbi_whole;nbHardyAlleles;tree_whole;PCA;dNdS;hardyBlocks	90.445	0	0
IL-3178	HEL_AA6862AA_AS	H. pylori	Asia	Israel	NA	NA	hpEurope	Public	Included in final dataset	Ubiquitous	;tree_HardyUbi_whole;nbHardyAlleles;tree_whole;PCA;dNdS;hardyBlocks	88.314	0	0
IL-3257	HEL_AA6886AA_AS	H. pylori	Asia	Israel	NA	NA	hpEurope	Public	Included in final dataset	Ubiquitous	;tree_HardyUbi_whole;nbHardyAlleles;tree_whole;PCA;dNdS;hardyBlocks	89.398	0	0
L107	HEL_AA7222AA_AS	H. pylori	Asia	India	34	78	hpEurope	Public	Included in final dataset	Ubiquitous	;tree_HardyUbi_whole;nbHardyAlleles;tree_whole;PCA;dNdS;hardyBlocks	91.029	0	0
L98	HEL_AA7242AA_AS	H. pylori	Asia	India	34	78	hpEurope	Public	Included in final dataset	Ubiquitous	;tree_HardyUbi_whole;nbHardyAlleles;tree_whole;PCA;dNdS;hardyBlocks	89.31	0	0
L12	HEL_AA7273AA_AS	H. pylori	Asia	India	34	78	hspEAsia	Public	Included in final dataset	Ubiquitous	;tree_HardyUbi_whole;nbHardyAlleles;tree_whole;PCA;dNdS;hardyBlocks	88.377	0	0
L128	HEL_AA7320AA_AS	H. pylori	Asia	India	34	78	hpEurope	Public	Included in final dataset	Ubiquitous	;tree_HardyUbi_whole;nbHardyAlleles;tree_whole;PCA;dNdS;hardyBlocks	89.991	0	0
KR16A	HEL_AA7332AA_AS	H. pylori	Asia	Kyrgyzstan	40.56	73	hspSiberia	Public	Included in final dataset	Ubiquitous	;GWAS;tree_HardyUbi_whole;haplotypesDiffSites;nbHardyAlleles;map_HardyOutliers;pangenome;tree_whole;PCA;fineSTRUCTURE;dNdS;hardyBlocks;tree_Hcetorum_BLAST;tree_UreA;tree_UreA	90.524	0	0
L15	HEL_AA7340AA_AS	H. pylori	Asia	India	34	78	hpEurope	Public	Included in final dataset	Ubiquitous	;tree_HardyUbi_whole;nbHardyAlleles;tree_whole;PCA;dNdS;hardyBlocks	89.809	0	0
L39	HEL_AA7388AA_AS	H. pylori	Asia	India	34	78	hpEurope	Public	Included in final dataset	Ubiquitous	;tree_HardyUbi_whole;nbHardyAlleles;tree_whole;PCA;dNdS;hardyBlocks	89.333	0	0
TN2wt	HEL_BA3533AA_AS	H. pylori	Asia	Japan	33	133	hspEAsia	Public	Included in final dataset	Ubiquitous	;tree_HardyUbi_whole;nbHardyAlleles;tree_whole;PCA;dNdS;hardyBlocks	88.861	0	0
CHL10	HEL_BA3745AA_AS	H. pylori	Asia	China	NA	NA	hspEAsia	Public	Included in final dataset	Ubiquitous	;tree_HardyUbi_whole;nbHardyAlleles;tree_whole;PCA;dNdS;hardyBlocks	87.897	0	0
CHL8	HEL_BA3746AA_AS	H. pylori	Asia	China	NA	NA	hspEAsia	Public	Included in final dataset	Ubiquitous	;tree_HardyUbi_whole;nbHardyAlleles;tree_whole;PCA;dNdS;hardyBlocks	88.581	0	0
CHL21	HEL_BA3754AA_AS	H. pylori	Asia	China	NA	NA	hspEAsia	Public	Included in final dataset	Ubiquitous	;tree_HardyUbi_whole;nbHardyAlleles;tree_whole;PCA;dNdS;hardyBlocks	87.595	0	0
CHL23	HEL_BA3757AA_AS	H. pylori	Asia	China	NA	NA	hspEAsia	Public	Included in final dataset	Ubiquitous	;tree_HardyUbi_whole;nbHardyAlleles;tree_whole;PCA;dNdS;hardyBlocks	88.601	0	0
CHL31	HEL_BA3763AA_AS	H. pylori	Asia	China	NA	NA	hspEAsia	Public	Included in final dataset	Ubiquitous	;tree_HardyUbi_whole;nbHardyAlleles;tree_whole;PCA;dNdS;hardyBlocks	88.153	0	0
CHL35	HEL_BA3766AA_AS	H. pylori	Asia	China	NA	NA	hspEAsia	Public	Included in final dataset	Ubiquitous	;tree_HardyUbi_whole;nbHardyAlleles;tree_whole;PCA;dNdS;hardyBlocks	88.226	0	0
CHL36	HEL_BA3768AA_AS	H. pylori	Asia	China	NA	NA	hspEAsia	Public	Included in final dataset	Ubiquitous	;tree_HardyUbi_whole;nbHardyAlleles;tree_whole;PCA;dNdS;hardyBlocks	86.901	0	0
CHL42	HEL_BA3773AA_AS	H. pylori	Asia	China	NA	NA	hspEAsia	Public	Included in final dataset	Ubiquitous	;tree_HardyUbi_whole;nbHardyAlleles;tree_whole;PCA;dNdS;hardyBlocks	87.957	0	0
CHL51	HEL_BA3776AA_AS	H. pylori	Asia	China	NA	NA	hspEAsia	Public	Included in final dataset	Ubiquitous	;tree_HardyUbi_whole;nbHardyAlleles;tree_whole;PCA;dNdS;hardyBlocks	88.83	0	0
KH0110	HEL_BA3828AA_AS	H. pylori	Asia	Cambodia	NA	NA	hspEAsia	Public	Included in final dataset	Ubiquitous	;tree_HardyUbi_whole;nbHardyAlleles;tree_whole;PCA;dNdS;hardyBlocks	87.278	0	0
KH0075	HEL_BA3835AA_AS	H. pylori	Asia	Cambodia	NA	NA	hspEAsia	Public	Included in final dataset	Ubiquitous	;tree_HardyUbi_whole;nbHardyAlleles;tree_whole;PCA;dNdS;hardyBlocks	87.845	0	0
KH0016	HEL_BA3836AA_AS	H. pylori	Asia	Cambodia	NA	NA	hspEAsia	Public	Included in final dataset	Ubiquitous	;tree_HardyUbi_whole;nbHardyAlleles;tree_whole;PCA;dNdS;hardyBlocks	88.914	0	0
KH0119	HEL_BA3839AA_AS	H. pylori	Asia	Cambodia	NA	NA	hpEurope	Public	Included in final dataset	Ubiquitous	;tree_HardyUbi_whole;nbHardyAlleles;tree_whole;PCA;dNdS;hardyBlocks	89.248	0	0
KH0012	HEL_BA3840AA_AS	H. pylori	Asia	Cambodia	NA	NA	hspEAsia	Public	Included in final dataset	Ubiquitous	;tree_HardyUbi_whole;nbHardyAlleles;tree_whole;PCA;dNdS;hardyBlocks	88.708	0	0
KH0072	HEL_BA3843AA_AS	H. pylori	Asia	Cambodia	NA	NA	hpEurope	Public	Included in final dataset	Ubiquitous	;tree_HardyUbi_whole;nbHardyAlleles;tree_whole;PCA;dNdS;hardyBlocks	89.653	0	0
KH0113	HEL_BA3844AA_AS	H. pylori	Asia	Cambodia	NA	NA	hspEAsia	Public	Included in final dataset	Ubiquitous	;tree_HardyUbi_whole;nbHardyAlleles;tree_whole;PCA;dNdS;hardyBlocks	88.274	0	0
KH0153	HEL_BA3846AA_AS	H. pylori	Asia	Cambodia	NA	NA	hspEAsia	Public	Included in final dataset	Ubiquitous	;tree_HardyUbi_whole;nbHardyAlleles;tree_whole;PCA;dNdS;hardyBlocks	88.561	0	0
KH0106	HEL_BA3850AA_AS	H. pylori	Asia	Cambodia	NA	NA	hpEurope	Public	Included in final dataset	Ubiquitous	;tree_HardyUbi_whole;nbHardyAlleles;tree_whole;PCA;dNdS;hardyBlocks	88.986	0	0
KH0033	HEL_BA3857AA_AS	H. pylori	Asia	Cambodia	NA	NA	hspEAsia	Public	Included in final dataset	Ubiquitous	;tree_HardyUbi_whole;nbHardyAlleles;tree_whole;PCA;dNdS;hardyBlocks	88.434	0	0
KH0086	HEL_BA3859AA_AS	H. pylori	Asia	Cambodia	NA	NA	hspEAsia	Public	Included in final dataset	Ubiquitous	;tree_HardyUbi_whole;nbHardyAlleles;tree_whole;PCA;dNdS;hardyBlocks	89.133	0	0
KH0097	HEL_BA3865AA_AS	H. pylori	Asia	Cambodia	NA	NA	hpAsia2	Public	Included in final dataset	Ubiquitous	;tree_HardyUbi_whole;nbHardyAlleles;tree_whole;PCA;dNdS;hardyBlocks	88.199	0	0
KH0178	HEL_BA3868AA_AS	H. pylori	Asia	Cambodia	NA	NA	hpEurope	Public	Included in final dataset	Ubiquitous	;tree_HardyUbi_whole;nbHardyAlleles;tree_whole;PCA;dNdS;hardyBlocks	89.032	0	0
KH0176	HEL_BA3870AA_AS	H. pylori	Asia	Cambodia	NA	NA	hpEurope	Public	Included in final dataset	Ubiquitous	;tree_HardyUbi_whole;nbHardyAlleles;tree_whole;PCA;dNdS;hardyBlocks	90.053	0	0
KH0210	HEL_BA3871AA_AS	H. pylori	Asia	Cambodia	NA	NA	hpEurope	Public	Included in final dataset	Ubiquitous	;tree_HardyUbi_whole;nbHardyAlleles;tree_whole;PCA;dNdS;hardyBlocks	88.754	0	0
KH0167	HEL_BA3872AA_AS	H. pylori	Asia	Cambodia	NA	NA	hspEAsia	Public	Included in final dataset	Ubiquitous	;tree_HardyUbi_whole;nbHardyAlleles;tree_whole;PCA;dNdS;hardyBlocks	87.863	0	0
HP14012	HEL_BA3897AA_AS	H. pylori	Asia	Vietnam	NA	NA	hpEurope	Public	Included in final dataset	Ubiquitous	;tree_HardyUbi_whole;nbHardyAlleles;tree_whole;PCA;dNdS;hardyBlocks	86.796	0	0
633	HEL_BA3919AA_AS	H. pylori	Asia	China	24.1845	120.605	hspEAsia	Public	Included in final dataset	Ubiquitous	;tree_HardyUbi_whole;nbHardyAlleles;tree_whole;PCA;dNdS;hardyBlocks	88.686	0	0
HP12078	HEL_BA4152AA_AS	H. pylori	Asia	China	NA	NA	hspEAsia	Public	Included in final dataset	Ubiquitous	;tree_HardyUbi_whole;nbHardyAlleles;tree_whole;PCA;dNdS;hardyBlocks	88.317	0	0
HP13012	HEL_BA4157AA_AS	H. pylori	Asia	Vietnam	NA	NA	hspEAsia	Public	Included in final dataset	Ubiquitous	;tree_HardyUbi_whole;nbHardyAlleles;tree_whole;PCA;dNdS;hardyBlocks	88.944	0	0
HP13013	HEL_BA4158AA_AS	H. pylori	Asia	Vietnam	NA	NA	hspEAsia	Public	Included in final dataset	Ubiquitous	;tree_HardyUbi_whole;nbHardyAlleles;tree_whole;PCA;dNdS;hardyBlocks	88.968	0	0
HP13054	HEL_BA4171AA_AS	H. pylori	Asia	India	NA	NA	hpEurope	Public	Included in final dataset	Ubiquitous	;tree_HardyUbi_whole;nbHardyAlleles;tree_whole;PCA;dNdS;hardyBlocks	89.107	0	0
HP13064	HEL_BA4174AA_AS	H. pylori	Asia	Iran	NA	NA	hpEurope	Public	Included in final dataset	Ubiquitous	;tree_HardyUbi_whole;nbHardyAlleles;tree_whole;PCA;dNdS;hardyBlocks	91.384	0	0
HP14031	HEL_BA4179AA_AS	H. pylori	Asia	Vietnam	NA	NA	hspEAsia	Public	Included in final dataset	Ubiquitous	;tree_HardyUbi_whole;nbHardyAlleles;tree_whole;PCA;dNdS;hardyBlocks	87.609	0	0
HP14036	HEL_BA4180AA_AS	H. pylori	Asia	Vietnam	NA	NA	hpEurope	Public	Included in final dataset	Ubiquitous	;tree_HardyUbi_whole;nbHardyAlleles;tree_whole;PCA;dNdS;hardyBlocks	90.018	0	0
HP14051	HEL_BA4183AA_AS	H. pylori	Asia	Vietnam	NA	NA	hspEAsia	Public	Included in final dataset	Ubiquitous	;tree_HardyUbi_whole;nbHardyAlleles;tree_whole;PCA;dNdS;hardyBlocks	86.953	0	0
HP14052	HEL_BA4184AA_AS	H. pylori	Asia	China	NA	NA	hspEAsia	Public	Included in final dataset	Ubiquitous	;tree_HardyUbi_whole;nbHardyAlleles;tree_whole;PCA;dNdS;hardyBlocks	87.456	0	0
HP14065	HEL_BA4187AA_AS	H. pylori	Asia	Afghanistan	NA	NA	hpEurope	Public	Included in final dataset	Ubiquitous	;tree_HardyUbi_whole;nbHardyAlleles;tree_whole;PCA;dNdS;hardyBlocks	90.251	0	0
HP15003	HEL_BA4189AA_AS	H. pylori	Asia	China	NA	NA	hspEAsia	Public	Included in final dataset	Ubiquitous	;tree_HardyUbi_whole;nbHardyAlleles;tree_whole;PCA;dNdS;hardyBlocks	87.663	0	0
HP15002	HEL_BA4190AA_AS	H. pylori	Asia	Vietnam	NA	NA	hspEAsia	Public	Included in final dataset	Ubiquitous	;tree_HardyUbi_whole;nbHardyAlleles;tree_whole;PCA;dNdS;hardyBlocks	88.725	0	0
HP15025	HEL_BA4192AA_AS	H. pylori	Asia	Vietnam	NA	NA	hpEurope	Public	Included in final dataset	Ubiquitous	;tree_HardyUbi_whole;nbHardyAlleles;tree_whole;PCA;dNdS;hardyBlocks	90.475	0	0
HP15044	HEL_BA4197AA_AS	H. pylori	Asia	China	NA	NA	hpEurope	Public	Included in final dataset	Ubiquitous	;tree_HardyUbi_whole;nbHardyAlleles;tree_whole;PCA;dNdS;hardyBlocks	88.875	0	0
HP15013	HEL_BA4217AA_AS	H. pylori	Asia	India	NA	NA	hpEurope	Public	Included in final dataset	Ubiquitous	;tree_HardyUbi_whole;nbHardyAlleles;tree_whole;PCA;dNdS;hardyBlocks	87.98	0	0
HP15015	HEL_BA4219AA_AS	H. pylori	Asia	China	NA	NA	hspEAsia	Public	Included in final dataset	Ubiquitous	;tree_HardyUbi_whole;nbHardyAlleles;tree_whole;PCA;dNdS;hardyBlocks	87.283	0	0
HP15018	HEL_BA4220AA_AS	H. pylori	Asia	Vietnam	NA	NA	hspEAsia	Public	Included in final dataset	Ubiquitous	;tree_HardyUbi_whole;nbHardyAlleles;tree_whole;PCA;dNdS;hardyBlocks	87.011	0	0
HP15026	HEL_BA4221AA_AS	H. pylori	Asia	Afghanistan	NA	NA	hpEurope	Public	Included in final dataset	Ubiquitous	;tree_HardyUbi_whole;nbHardyAlleles;tree_whole;PCA;dNdS;hardyBlocks	91.807	0	0
HP15027	HEL_BA4223AA_AS	H. pylori	Asia	Vietnam	NA	NA	hspEAsia	Public	Included in final dataset	Ubiquitous	;tree_HardyUbi_whole;nbHardyAlleles;tree_whole;PCA;dNdS;hardyBlocks	88.804	0	0
HP15035	HEL_BA4228AA_AS	H. pylori	Asia	Iran	NA	NA	hpEurope	Public	Included in final dataset	Ubiquitous	;tree_HardyUbi_whole;nbHardyAlleles;tree_whole;PCA;dNdS;hardyBlocks	88.194	0	0
HP15050	HEL_BA4231AA_AS	H. pylori	Asia	Iran	NA	NA	hpEurope	Public	Included in final dataset	Ubiquitous	;tree_HardyUbi_whole;nbHardyAlleles;tree_whole;PCA;dNdS;hardyBlocks	90.688	0	0
HP15067	HEL_BA4235AA_AS	H. pylori	Asia	China	NA	NA	hspEAsia	Public	Included in final dataset	Ubiquitous	;tree_HardyUbi_whole;nbHardyAlleles;tree_whole;PCA;dNdS;hardyBlocks	88.262	0	0
CHL44	HEL_BA4503AA_AS	H. pylori	Asia	China	NA	NA	hspEAsia	Public	Included in final dataset	Ubiquitous	;tree_HardyUbi_whole;nbHardyAlleles;tree_whole;PCA;dNdS;hardyBlocks	87.693	0	0
CHL54	HEL_BA4504AA_AS	H. pylori	Asia	China	NA	NA	hspEAsia	Public	Included in final dataset	Ubiquitous	;tree_HardyUbi_whole;nbHardyAlleles;tree_whole;PCA;dNdS;hardyBlocks	88.296	0	0
CA2	HEL_BA4505AA_AS	H. pylori	Asia	Japan	NA	NA	hspEAsia	Public	Included in final dataset	Ubiquitous	;tree_HardyUbi_whole;nbHardyAlleles;tree_whole;PCA;dNdS;hardyBlocks	88.146	0	0
CHL2	HEL_BA4506AA_AS	H. pylori	Asia	China	NA	NA	hspEAsia	Public	Included in final dataset	Ubiquitous	;tree_HardyUbi_whole;nbHardyAlleles;tree_whole;PCA;dNdS;hardyBlocks	87.418	0	0
CHL1	HEL_BA4507AA_AS	H. pylori	Asia	China	NA	NA	hspEAsia	Public	Included in final dataset	Ubiquitous	;tree_HardyUbi_whole;nbHardyAlleles;tree_whole;PCA;dNdS;hardyBlocks	88.123	0	0
CHL3	HEL_BA4508AA_AS	H. pylori	Asia	China	NA	NA	hspEAsia	Public	Included in final dataset	Ubiquitous	;tree_HardyUbi_whole;nbHardyAlleles;tree_whole;PCA;dNdS;hardyBlocks	87.991	0	0
CHL5	HEL_BA4509AA_AS	H. pylori	Asia	China	NA	NA	hspEAsia	Public	Included in final dataset	Ubiquitous	;tree_HardyUbi_whole;nbHardyAlleles;tree_whole;PCA;dNdS;hardyBlocks	86.969	0	0
CHL4	HEL_BA4510AA_AS	H. pylori	Asia	China	NA	NA	hspEAsia	Public	Included in final dataset	Ubiquitous	;tree_HardyUbi_whole;nbHardyAlleles;tree_whole;PCA;dNdS;hardyBlocks	88.042	0	0
CHL6	HEL_BA4511AA_AS	H. pylori	Asia	China	NA	NA	hspEAsia	Public	Included in final dataset	Ubiquitous	;tree_HardyUbi_whole;nbHardyAlleles;tree_whole;PCA;dNdS;hardyBlocks	88.414	0	0
CHL7	HEL_BA4512AA_AS	H. pylori	Asia	China	NA	NA	hspEAsia	Public	Included in final dataset	Ubiquitous	;tree_HardyUbi_whole;nbHardyAlleles;tree_whole;PCA;dNdS;hardyBlocks	85.42	0	0
CHL9	HEL_BA4513AA_AS	H. pylori	Asia	China	NA	NA	hspEAsia	Public	Included in final dataset	Ubiquitous	;tree_HardyUbi_whole;nbHardyAlleles;tree_whole;PCA;dNdS;hardyBlocks	86.842	0	0
CHL11	HEL_BA4516AA_AS	H. pylori	Asia	China	NA	NA	hspEAsia	Public	Included in final dataset	Ubiquitous	;tree_HardyUbi_whole;nbHardyAlleles;tree_whole;PCA;dNdS;hardyBlocks	89.23	0	0
CHL12	HEL_BA4517AA_AS	H. pylori	Asia	China	NA	NA	hspEAsia	Public	Included in final dataset	Ubiquitous	;tree_HardyUbi_whole;nbHardyAlleles;tree_whole;PCA;dNdS;hardyBlocks	88.182	0	0
CHL14	HEL_BA4518AA_AS	H. pylori	Asia	China	NA	NA	hspEAsia	Public	Included in final dataset	Ubiquitous	;tree_HardyUbi_whole;nbHardyAlleles;tree_whole;PCA;dNdS;hardyBlocks	88.077	0	0
CHL19	HEL_BA4519AA_AS	H. pylori	Asia	China	NA	NA	hspEAsia	Public	Included in final dataset	Ubiquitous	;tree_HardyUbi_whole;nbHardyAlleles;tree_whole;PCA;dNdS;hardyBlocks	87.967	0	0
CHL16	HEL_BA4520AA_AS	H. pylori	Asia	China	NA	NA	hspEAsia	Public	Included in final dataset	Ubiquitous	;tree_HardyUbi_whole;nbHardyAlleles;tree_whole;PCA;dNdS;hardyBlocks	88.432	0	0
CHL17	HEL_BA4521AA_AS	H. pylori	Asia	China	NA	NA	hspEAsia	Public	Included in final dataset	Ubiquitous	;tree_HardyUbi_whole;nbHardyAlleles;tree_whole;PCA;dNdS;hardyBlocks	87.934	0	0
CHL20	HEL_BA4522AA_AS	H. pylori	Asia	China	NA	NA	hspEAsia	Public	Included in final dataset	Ubiquitous	;tree_HardyUbi_whole;nbHardyAlleles;tree_whole;PCA;dNdS;hardyBlocks	86.916	0	0
CHL22	HEL_BA4524AA_AS	H. pylori	Asia	China	NA	NA	hspEAsia	Public	Included in final dataset	Ubiquitous	;tree_HardyUbi_whole;nbHardyAlleles;tree_whole;PCA;dNdS;hardyBlocks	85.013	0	0
CHL41	HEL_BA4525AA_AS	H. pylori	Asia	China	NA	NA	hspEAsia	Public	Included in final dataset	Ubiquitous	;tree_HardyUbi_whole;nbHardyAlleles;tree_whole;PCA;dNdS;hardyBlocks	87.713	0	0
CHL25	HEL_BA4528AA_AS	H. pylori	Asia	China	NA	NA	hspEAsia	Public	Included in final dataset	Ubiquitous	;tree_HardyUbi_whole;nbHardyAlleles;tree_whole;PCA;dNdS;hardyBlocks	89.582	0	0
CHL26	HEL_BA4529AA_AS	H. pylori	Asia	China	NA	NA	hspEAsia	Public	Included in final dataset	Ubiquitous	;tree_HardyUbi_whole;nbHardyAlleles;tree_whole;PCA;dNdS;hardyBlocks	88.374	0	0
CHL27	HEL_BA4530AA_AS	H. pylori	Asia	China	NA	NA	hspEAsia	Public	Included in final dataset	Ubiquitous	;tree_HardyUbi_whole;nbHardyAlleles;tree_whole;PCA;dNdS;hardyBlocks	86.48	0	0
CHL48	HEL_BA4531AA_AS	H. pylori	Asia	China	NA	NA	hspEAsia	Public	Included in final dataset	Ubiquitous	;tree_HardyUbi_whole;nbHardyAlleles;tree_whole;PCA;dNdS;hardyBlocks	87.27	0	0
CHL29	HEL_BA4533AA_AS	H. pylori	Asia	China	NA	NA	hspEAsia	Public	Included in final dataset	Ubiquitous	;tree_HardyUbi_whole;nbHardyAlleles;tree_whole;PCA;dNdS;hardyBlocks	88.531	0	0
CHL32	HEL_BA4534AA_AS	H. pylori	Asia	China	NA	NA	hspEAsia	Public	Included in final dataset	Ubiquitous	;tree_HardyUbi_whole;nbHardyAlleles;tree_whole;PCA;dNdS;hardyBlocks	88.258	0	0
CHL33	HEL_BA4536AA_AS	H. pylori	Asia	China	NA	NA	hspEAsia	Public	Included in final dataset	Ubiquitous	;tree_HardyUbi_whole;nbHardyAlleles;tree_whole;PCA;dNdS;hardyBlocks	87.84	0	0
CHL39	HEL_BA4538AA_AS	H. pylori	Asia	China	NA	NA	hspEAsia	Public	Included in final dataset	Ubiquitous	;tree_HardyUbi_whole;nbHardyAlleles;tree_whole;PCA;dNdS;hardyBlocks	88.807	0	0
CHL38	HEL_BA4539AA_AS	H. pylori	Asia	China	NA	NA	hspEAsia	Public	Included in final dataset	Ubiquitous	;tree_HardyUbi_whole;nbHardyAlleles;tree_whole;PCA;dNdS;hardyBlocks	88.276	0	0
CHL37	HEL_BA4540AA_AS	H. pylori	Asia	China	NA	NA	hspEAsia	Public	Included in final dataset	Ubiquitous	;tree_HardyUbi_whole;nbHardyAlleles;tree_whole;PCA;dNdS;hardyBlocks	88.353	0	0
CHL46	HEL_BA4541AA_AS	H. pylori	Asia	China	NA	NA	hspEAsia	Public	Included in final dataset	Ubiquitous	;tree_HardyUbi_whole;nbHardyAlleles;tree_whole;PCA;dNdS;hardyBlocks	88.443	0	0
CHL47	HEL_BA4543AA_AS	H. pylori	Asia	China	NA	NA	hspEAsia	Public	Included in final dataset	Ubiquitous	;tree_HardyUbi_whole;nbHardyAlleles;tree_whole;PCA;dNdS;hardyBlocks	88.223	0	0
CHL50	HEL_BA4544AA_AS	H. pylori	Asia	China	NA	NA	hspEAsia	Public	Included in final dataset	Ubiquitous	;tree_HardyUbi_whole;nbHardyAlleles;tree_whole;PCA;dNdS;hardyBlocks	86.084	0	0
CHL52	HEL_BA4546AA_AS	H. pylori	Asia	China	NA	NA	hspEAsia	Public	Included in final dataset	Ubiquitous	;tree_HardyUbi_whole;nbHardyAlleles;tree_whole;PCA;dNdS;hardyBlocks	88.463	0	0
CHL49	HEL_BA4547AA_AS	H. pylori	Asia	China	NA	NA	hspEAsia	Public	Included in final dataset	Ubiquitous	;tree_HardyUbi_whole;nbHardyAlleles;tree_whole;PCA;dNdS;hardyBlocks	88.733	0	0
KH0120	HEL_BA4596AA_AS	H. pylori	Asia	Cambodia	NA	NA	hspEAsia	Public	Included in final dataset	Ubiquitous	;tree_HardyUbi_whole;nbHardyAlleles;tree_whole;PCA;dNdS;hardyBlocks	87.929	0	0
KH0001	HEL_BA4598AA_AS	H. pylori	Asia	Cambodia	NA	NA	hpEurope	Public	Included in final dataset	Ubiquitous	;tree_HardyUbi_whole;nbHardyAlleles;tree_whole;PCA;dNdS;hardyBlocks	88.887	0	0
KH0122	HEL_BA4599AA_AS	H. pylori	Asia	Cambodia	NA	NA	hpEurope	Public	Included in final dataset	Ubiquitous	;tree_HardyUbi_whole;nbHardyAlleles;tree_whole;PCA;dNdS;hardyBlocks	89.364	0	0
KH0172	HEL_BA4600AA_AS	H. pylori	Asia	Cambodia	NA	NA	hpEurope	Public	Included in final dataset	Ubiquitous	;tree_HardyUbi_whole;nbHardyAlleles;tree_whole;PCA;dNdS;hardyBlocks	89.362	0	0
KH0025	HEL_BA4601AA_AS	H. pylori	Asia	Cambodia	NA	NA	hpAsia2	Public	Included in final dataset	Ubiquitous	;tree_HardyUbi_whole;nbHardyAlleles;tree_whole;PCA;dNdS;hardyBlocks	89.731	0	0
KH0156	HEL_BA4602AA_AS	H. pylori	Asia	Cambodia	NA	NA	hspEAsia	Public	Included in final dataset	Ubiquitous	;tree_HardyUbi_whole;nbHardyAlleles;tree_whole;PCA;dNdS;hardyBlocks	88.053	0	0
KH0158	HEL_BA4603AA_AS	H. pylori	Asia	Cambodia	NA	NA	hspEAsia	Public	Included in final dataset	Ubiquitous	;tree_HardyUbi_whole;nbHardyAlleles;tree_whole;PCA;dNdS;hardyBlocks	88.508	0	0
KH0045	HEL_BA4606AA_AS	H. pylori	Asia	Cambodia	NA	NA	hpEurope	Public	Included in final dataset	Ubiquitous	;tree_HardyUbi_whole;nbHardyAlleles;tree_whole;PCA;dNdS;hardyBlocks	92.039	0	0
KH0042	HEL_BA4607AA_AS	H. pylori	Asia	Cambodia	NA	NA	hspEAsia	Public	Included in final dataset	Ubiquitous	;tree_HardyUbi_whole;nbHardyAlleles;tree_whole;PCA;dNdS;hardyBlocks	88.222	0	0
KH0095	HEL_BA4610AA_AS	H. pylori	Asia	Cambodia	NA	NA	hspEAsia	Public	Included in final dataset	Ubiquitous	;tree_HardyUbi_whole;nbHardyAlleles;tree_whole;PCA;dNdS;hardyBlocks	88.199	0	0
KH0031	HEL_BA4611AA_AS	H. pylori	Asia	Cambodia	NA	NA	hspEAsia	Public	Included in final dataset	Ubiquitous	;tree_HardyUbi_whole;nbHardyAlleles;tree_whole;PCA;dNdS;hardyBlocks	88.303	0	0
KH0127	HEL_BA4614AA_AS	H. pylori	Asia	Cambodia	NA	NA	hspEAsia	Public	Included in final dataset	Ubiquitous	;tree_HardyUbi_whole;nbHardyAlleles;tree_whole;PCA;dNdS;hardyBlocks	88.649	0	0
KH0071	HEL_BA4616AA_AS	H. pylori	Asia	Cambodia	NA	NA	hpEurope	Public	Included in final dataset	Ubiquitous	;tree_HardyUbi_whole;nbHardyAlleles;tree_whole;PCA;dNdS;hardyBlocks	89.45	0	0
KH0092	HEL_BA4617AA_AS	H. pylori	Asia	Cambodia	NA	NA	hpEurope	Public	Included in final dataset	Ubiquitous	;tree_HardyUbi_whole;nbHardyAlleles;tree_whole;PCA;dNdS;hardyBlocks	89.934	0	0
KH0125	HEL_BA4618AA_AS	H. pylori	Asia	Cambodia	NA	NA	hpEurope	Public	Included in final dataset	Ubiquitous	;tree_HardyUbi_whole;nbHardyAlleles;tree_whole;PCA;dNdS;hardyBlocks	89.092	0	0
KH0065	HEL_BA4620AA_AS	H. pylori	Asia	Cambodia	NA	NA	hpEurope	Public	Included in final dataset	Ubiquitous	;tree_HardyUbi_whole;nbHardyAlleles;tree_whole;PCA;dNdS;hardyBlocks	91.338	0	0
KH0070	HEL_BA4621AA_AS	H. pylori	Asia	Cambodia	NA	NA	hpEurope	Public	Included in final dataset	Ubiquitous	;tree_HardyUbi_whole;nbHardyAlleles;tree_whole;PCA;dNdS;hardyBlocks	91.405	0	0
KH0143	HEL_BA4622AA_AS	H. pylori	Asia	Cambodia	NA	NA	hpEurope	Public	Included in final dataset	Ubiquitous	;tree_HardyUbi_whole;nbHardyAlleles;tree_whole;PCA;dNdS;hardyBlocks	86.729	0	0
KH0040	HEL_BA4623AA_AS	H. pylori	Asia	Cambodia	NA	NA	hpEurope	Public	Included in final dataset	Ubiquitous	;tree_HardyUbi_whole;nbHardyAlleles;tree_whole;PCA;dNdS;hardyBlocks	89.09	0	0
KH0022	HEL_BA4624AA_AS	H. pylori	Asia	Cambodia	NA	NA	hspEAsia	Public	Included in final dataset	Ubiquitous	;tree_HardyUbi_whole;nbHardyAlleles;tree_whole;PCA;dNdS;hardyBlocks	88.368	0	0
KH0126	HEL_BA4625AA_AS	H. pylori	Asia	Cambodia	NA	NA	hpAsia2	Public	Included in final dataset	Ubiquitous	;tree_HardyUbi_whole;nbHardyAlleles;tree_whole;PCA;dNdS;hardyBlocks	89.856	0	0
KH0054	HEL_BA4627AA_AS	H. pylori	Asia	Cambodia	NA	NA	hpEurope	Public	Included in final dataset	Ubiquitous	;tree_HardyUbi_whole;nbHardyAlleles;tree_whole;PCA;dNdS;hardyBlocks	89.414	0	0
KH0161	HEL_BA4629AA_AS	H. pylori	Asia	Cambodia	NA	NA	hspEAsia	Public	Included in final dataset	Ubiquitous	;tree_HardyUbi_whole;nbHardyAlleles;tree_whole;PCA;dNdS;hardyBlocks	86.629	0	0
KH0141	HEL_BA4630AA_AS	H. pylori	Asia	Cambodia	NA	NA	hpEurope	Public	Included in final dataset	Ubiquitous	;tree_HardyUbi_whole;nbHardyAlleles;tree_whole;PCA;dNdS;hardyBlocks	89.248	0	0
KH0129	HEL_BA4631AA_AS	H. pylori	Asia	Cambodia	NA	NA	hpEurope	Public	Included in final dataset	Ubiquitous	;tree_HardyUbi_whole;nbHardyAlleles;tree_whole;PCA;dNdS;hardyBlocks	89.051	0	0
KH0032	HEL_BA4632AA_AS	H. pylori	Asia	Cambodia	NA	NA	hspEAsia	Public	Included in final dataset	Ubiquitous	;tree_HardyUbi_whole;nbHardyAlleles;tree_whole;PCA;dNdS;hardyBlocks	88.488	0	0
KH0148	HEL_BA4633AA_AS	H. pylori	Asia	Cambodia	NA	NA	hpEurope	Public	Included in final dataset	Ubiquitous	;tree_HardyUbi_whole;nbHardyAlleles;tree_whole;PCA;dNdS;hardyBlocks	89.024	0	0
KH0066	HEL_BA4635AA_AS	H. pylori	Asia	Cambodia	NA	NA	hspEAsia	Public	Included in final dataset	Ubiquitous	;tree_HardyUbi_whole;nbHardyAlleles;tree_whole;PCA;dNdS;hardyBlocks	87.964	0	0
KH0149	HEL_BA4636AA_AS	H. pylori	Asia	Cambodia	NA	NA	hspEAsia	Public	Included in final dataset	Ubiquitous	;tree_HardyUbi_whole;nbHardyAlleles;tree_whole;PCA;dNdS;hardyBlocks	87.324	0	0
KH0159	HEL_BA4638AA_AS	H. pylori	Asia	Cambodia	NA	NA	hpEurope	Public	Included in final dataset	Ubiquitous	;tree_HardyUbi_whole;nbHardyAlleles;tree_whole;PCA;dNdS;hardyBlocks	89.538	0	0
KH0198	HEL_BA4642AA_AS	H. pylori	Asia	Cambodia	NA	NA	hpEurope	Public	Included in final dataset	Ubiquitous	;tree_HardyUbi_whole;nbHardyAlleles;tree_whole;PCA;dNdS;hardyBlocks	88.135	0	0
KH0165	HEL_BA4643AA_AS	H. pylori	Asia	Cambodia	NA	NA	hpEurope	Public	Included in final dataset	Ubiquitous	;tree_HardyUbi_whole;nbHardyAlleles;tree_whole;PCA;dNdS;hardyBlocks	89.431	0	0
KH0191	HEL_BA4644AA_AS	H. pylori	Asia	Cambodia	NA	NA	hspEAsia	Public	Included in final dataset	Ubiquitous	;tree_HardyUbi_whole;nbHardyAlleles;tree_whole;PCA;dNdS;hardyBlocks	88.785	0	0
KH0175	HEL_BA4645AA_AS	H. pylori	Asia	Cambodia	NA	NA	hspEAsia	Public	Included in final dataset	Ubiquitous	;tree_HardyUbi_whole;nbHardyAlleles;tree_whole;PCA;dNdS;hardyBlocks	87.043	0	0
KH0173	HEL_BA4646AA_AS	H. pylori	Asia	Cambodia	NA	NA	hspEAsia	Public	Included in final dataset	Ubiquitous	;tree_HardyUbi_whole;nbHardyAlleles;tree_whole;PCA;dNdS;hardyBlocks	86.092	0	0
KH0207	HEL_BA4647AA_AS	H. pylori	Asia	Cambodia	NA	NA	hpEurope	Public	Included in final dataset	Ubiquitous	;tree_HardyUbi_whole;nbHardyAlleles;tree_whole;PCA;dNdS;hardyBlocks	89.936	0	0
KH0182	HEL_BA4648AA_AS	H. pylori	Asia	Cambodia	NA	NA	hspEAsia	Public	Included in final dataset	Ubiquitous	;tree_HardyUbi_whole;nbHardyAlleles;tree_whole;PCA;dNdS;hardyBlocks	87.492	0	0
HP14016	HEL_BA4668AA_AS	H. pylori	Asia	India	NA	NA	hpEurope	Public	Included in final dataset	Ubiquitous	;tree_HardyUbi_whole;nbHardyAlleles;tree_whole;PCA;dNdS;hardyBlocks	87.845	0	0
K21	HEL_BA4684AA_AS	H. pylori	Asia	Japan	NA	NA	hspEAsia	Public	Included in final dataset	Ubiquitous	;tree_HardyUbi_whole;nbHardyAlleles;tree_whole;PCA;dNdS;hardyBlocks	87.847	0	0
V1086	HEL_BA4686AA_AS	H. pylori	Asia	China	24.1845	120.605	hpNEAfrica	Public	Included in final dataset	Ubiquitous	;tree_HardyUbi_whole;haplotypesDiffSites;nbHardyAlleles;pangenome;tree_whole;PCA;dNdS;hardyBlocks;tree_Hcetorum_BLAST;tree_UreA;tree_UreA	89.53	0	0
V1267	HEL_BA4687AA_AS	H. pylori	Asia	China	24.1845	120.605	hspEAsia	Public	Included in final dataset	Ubiquitous	;tree_HardyUbi_whole;nbHardyAlleles;tree_whole;PCA;dNdS;hardyBlocks	87.798	0	0
HP11043	HEL_BA4890AA_AS	H. pylori	Asia	Afghanistan	NA	NA	hpEurope	Public	Included in final dataset	Ubiquitous	;tree_HardyUbi_whole;nbHardyAlleles;tree_whole;PCA;dNdS;hardyBlocks	90.006	0	0
HP11055	HEL_BA4893AA_AS	H. pylori	Asia	Vietnam	NA	NA	hpEurope	Public	Included in final dataset	Ubiquitous	;tree_HardyUbi_whole;nbHardyAlleles;tree_whole;PCA;dNdS;hardyBlocks	88.93	0	0
HP12036	HEL_BA4895AA_AS	H. pylori	Asia	China	NA	NA	hspEAsia	Public	Included in final dataset	Ubiquitous	;tree_HardyUbi_whole;nbHardyAlleles;tree_whole;PCA;dNdS;hardyBlocks	87.988	0	0
HP12059	HEL_BA4913AA_AS	H. pylori	Asia	Pakistan	NA	NA	hpEurope	Public	Included in final dataset	Ubiquitous	;tree_HardyUbi_whole;nbHardyAlleles;tree_whole;PCA;dNdS;hardyBlocks	89.631	0	0
HP12064	HEL_BA4915AA_AS	H. pylori	Asia	China	NA	NA	hspEAsia	Public	Included in final dataset	Ubiquitous	;tree_HardyUbi_whole;nbHardyAlleles;tree_whole;PCA;dNdS;hardyBlocks	88.327	0	0
HP12068	HEL_BA4916AA_AS	H. pylori	Asia	India	NA	NA	hpEurope	Public	Included in final dataset	Ubiquitous	;tree_HardyUbi_whole;nbHardyAlleles;tree_whole;PCA;dNdS;hardyBlocks	89.509	0	0
HP12069	HEL_BA4917AA_AS	H. pylori	Asia	Vietnam	NA	NA	hspEAsia	Public	Included in final dataset	Ubiquitous	;tree_HardyUbi_whole;nbHardyAlleles;tree_whole;PCA;dNdS;hardyBlocks	88.208	0	0
HP13031	HEL_BA4936AA_AS	H. pylori	Asia	Vietnam	NA	NA	hpEurope	Public	Included in final dataset	Ubiquitous	;tree_HardyUbi_whole;nbHardyAlleles;tree_whole;PCA;dNdS;hardyBlocks	88.622	0	0
HP13061	HEL_BA4939AA_AS	H. pylori	Asia	China	NA	NA	hspEAsia	Public	Included in final dataset	Ubiquitous	;tree_HardyUbi_whole;nbHardyAlleles;tree_whole;PCA;dNdS;hardyBlocks	91.001	0	0
HP14048	HEL_BA4950AA_AS	H. pylori	Asia	Afghanistan	NA	NA	hpEurope	Public	Included in final dataset	Ubiquitous	;tree_HardyUbi_whole;nbHardyAlleles;tree_whole;PCA;dNdS;hardyBlocks	90.623	0	0
HP14054	HEL_BA4954AA_AS	H. pylori	Asia	India	NA	NA	hpEurope	Public	Included in final dataset	Ubiquitous	;tree_HardyUbi_whole;nbHardyAlleles;tree_whole;PCA;dNdS;hardyBlocks	87.8	0	0
HP14056	HEL_BA4955AA_AS	H. pylori	Asia	Vietnam	NA	NA	hspEAsia	Public	Included in final dataset	Ubiquitous	;tree_HardyUbi_whole;nbHardyAlleles;tree_whole;PCA;dNdS;hardyBlocks	87.878	0	0
HP14069	HEL_BA4957AA_AS	H. pylori	Asia	China	NA	NA	hspEAsia	Public	Included in final dataset	Ubiquitous	;tree_HardyUbi_whole;nbHardyAlleles;tree_whole;PCA;dNdS;hardyBlocks	88.296	0	0
HP15004	HEL_BA4960AA_AS	H. pylori	Asia	Vietnam	NA	NA	hspEAsia	Public	Included in final dataset	Ubiquitous	;tree_HardyUbi_whole;nbHardyAlleles;tree_whole;PCA;dNdS;hardyBlocks	88.588	0	0
HP15020	HEL_BA4962AA_AS	H. pylori	Asia	Vietnam	NA	NA	hspEAsia	Public	Included in final dataset	Ubiquitous	;tree_HardyUbi_whole;nbHardyAlleles;tree_whole;PCA;dNdS;hardyBlocks	87.835	0	0
HP15033	HEL_BA4963AA_AS	H. pylori	Asia	Vietnam	NA	NA	hpEurope	Public	Included in final dataset	Ubiquitous	;tree_HardyUbi_whole;nbHardyAlleles;tree_whole;PCA;dNdS;hardyBlocks	88.118	0	0
HP15054	HEL_BA4964AA_AS	H. pylori	Asia	Bangladesh	NA	NA	hpEurope	Public	Included in final dataset	Ubiquitous	;tree_HardyUbi_whole;nbHardyAlleles;tree_whole;PCA;dNdS;hardyBlocks	89.262	0	0
HP15040	HEL_BA4965AA_AS	H. pylori	Asia	Vietnam	NA	NA	hspEAsia	Public	Included in final dataset	Ubiquitous	;tree_HardyUbi_whole;nbHardyAlleles;tree_whole;PCA;dNdS;hardyBlocks	87.742	0	0
HP15051	HEL_BA4967AA_AS	H. pylori	Asia	Vietnam	NA	NA	hspEAsia	Public	Included in final dataset	Ubiquitous	;tree_HardyUbi_whole;nbHardyAlleles;tree_whole;PCA;dNdS;hardyBlocks	88.217	0	0
HP16008	HEL_BA4969AA_AS	H. pylori	Asia	Vietnam	NA	NA	hpEurope	Public	Included in final dataset	Ubiquitous	;tree_HardyUbi_whole;nbHardyAlleles;tree_whole;PCA;dNdS;hardyBlocks	88.602	0	0
HP16004	HEL_BA4970AA_AS	H. pylori	Asia	China	NA	NA	hspEAsia	Public	Included in final dataset	Ubiquitous	;tree_HardyUbi_whole;nbHardyAlleles;tree_whole;PCA;dNdS;hardyBlocks	85.905	0	0
HP15006	HEL_BA4984AA_AS	H. pylori	Asia	Afghanistan	NA	NA	hpEurope	Public	Included in final dataset	Ubiquitous	;tree_HardyUbi_whole;nbHardyAlleles;tree_whole;PCA;dNdS;hardyBlocks	90	0	0
HP15011	HEL_BA4985AA_AS	H. pylori	Asia	Vietnam	NA	NA	hspEAsia	Public	Included in final dataset	Ubiquitous	;tree_HardyUbi_whole;nbHardyAlleles;tree_whole;PCA;dNdS;hardyBlocks	88.505	0	0
HP15012	HEL_BA4987AA_AS	H. pylori	Asia	India	NA	NA	hpEurope	Public	Included in final dataset	Ubiquitous	;tree_HardyUbi_whole;nbHardyAlleles;tree_whole;PCA;dNdS;hardyBlocks	89.398	0	0
HP15022	HEL_BA4991AA_AS	H. pylori	Asia	Afghanistan	NA	NA	hpEurope	Public	Included in final dataset	Ubiquitous	;tree_HardyUbi_whole;haplotypesDiffSites;nbHardyAlleles;pangenome;tree_whole;PCA;dNdS;hardyBlocks;tree_Hcetorum_BLAST;tree_UreA;tree_UreA	90.102	0	0
HP15031	HEL_BA4993AA_AS	H. pylori	Asia	Vietnam	NA	NA	hspEAsia	Public	Included in final dataset	Ubiquitous	;tree_HardyUbi_whole;nbHardyAlleles;tree_whole;PCA;dNdS;hardyBlocks	88.261	0	0
HP15032	HEL_BA4995AA_AS	H. pylori	Asia	China	NA	NA	hspEAsia	Public	Included in final dataset	Ubiquitous	;tree_HardyUbi_whole;nbHardyAlleles;tree_whole;PCA;dNdS;hardyBlocks	88.452	0	0
HP15036	HEL_BA4998AA_AS	H. pylori	Asia	China	NA	NA	hspEAsia	Public	Included in final dataset	Ubiquitous	;tree_HardyUbi_whole;nbHardyAlleles;tree_whole;PCA;dNdS;hardyBlocks	86.226	0	0
HP15060	HEL_BA5003AA_AS	H. pylori	Asia	Nepal	NA	NA	hpEurope	Public	Included in final dataset	Ubiquitous	;tree_HardyUbi_whole;nbHardyAlleles;tree_whole;PCA;dNdS;hardyBlocks	89.917	0	0
KH1	HEL_BA5145AA_AS	H. pylori	Asia	India	NA	NA	hpEurope	Public	Included in final dataset	Ubiquitous	;tree_HardyUbi_whole;nbHardyAlleles;tree_whole;PCA;dNdS;hardyBlocks	90.472	0	0
KH2	HEL_BA5147AA_AS	H. pylori	Asia	India	NA	NA	hpEurope	Public	Included in final dataset	Ubiquitous	;tree_HardyUbi_whole;nbHardyAlleles;tree_whole;PCA;dNdS;hardyBlocks	88.03	0	0
KH8	HEL_BA5149AA_AS	H. pylori	Asia	India	NA	NA	hpEurope	Public	Included in final dataset	Ubiquitous	;tree_HardyUbi_whole;nbHardyAlleles;tree_whole;PCA;dNdS;hardyBlocks	88.474	0	0
KH9	HEL_BA5150AA_AS	H. pylori	Asia	India	NA	NA	hpEurope	Public	Included in final dataset	Ubiquitous	;tree_HardyUbi_whole;nbHardyAlleles;tree_whole;PCA;dNdS;hardyBlocks	89.295	0	0
KH13	HEL_BA5153AA_AS	H. pylori	Asia	India	NA	NA	hpEurope	Public	Included in final dataset	Ubiquitous	;tree_HardyUbi_whole;nbHardyAlleles;tree_whole;PCA;dNdS;hardyBlocks	88.197	0	0
KH22	HEL_BA5155AA_AS	H. pylori	Asia	India	NA	NA	hpAsia2	Public	Included in final dataset	Ubiquitous	;tree_HardyUbi_whole;nbHardyAlleles;tree_whole;PCA;dNdS;hardyBlocks	89.744	0	0
KH19	HEL_BA5156AA_AS	H. pylori	Asia	India	NA	NA	hpEurope	Public	Included in final dataset	Ubiquitous	;tree_HardyUbi_whole;nbHardyAlleles;tree_whole;PCA;dNdS;hardyBlocks	89.898	0	0
KH18	HEL_BA5158AA_AS	H. pylori	Asia	India	NA	NA	hpEurope	Public	Included in final dataset	Ubiquitous	;tree_HardyUbi_whole;nbHardyAlleles;tree_whole;PCA;dNdS;hardyBlocks	90.318	0	0
KH32	HEL_BA5162AA_AS	H. pylori	Asia	India	NA	NA	hpAsia2	Public	Included in final dataset	Ubiquitous	;tree_HardyUbi_whole;nbHardyAlleles;tree_whole;PCA;dNdS;hardyBlocks	90.274	0	0
KH31	HEL_BA5164AA_AS	H. pylori	Asia	India	NA	NA	hpAsia2	Public	Included in final dataset	Ubiquitous	;tree_HardyUbi_whole;nbHardyAlleles;tree_whole;PCA;dNdS;hardyBlocks	89.875	0	0
KH33	HEL_BA5165AA_AS	H. pylori	Asia	India	NA	NA	hpEurope	Public	Included in final dataset	Ubiquitous	;tree_HardyUbi_whole;nbHardyAlleles;tree_whole;PCA;dNdS;hardyBlocks	89.404	0	0
KH37	HEL_BA5166AA_AS	H. pylori	Asia	India	NA	NA	hpAsia2	Public	Included in final dataset	Ubiquitous	;tree_HardyUbi_whole;nbHardyAlleles;tree_whole;PCA;dNdS;hardyBlocks	90.057	0	0
KH35	HEL_BA5167AA_AS	H. pylori	Asia	India	NA	NA	hpEurope	Public	Included in final dataset	Ubiquitous	;tree_HardyUbi_whole;nbHardyAlleles;tree_whole;PCA;dNdS;hardyBlocks	90.149	0	0
KH34	HEL_BA5168AA_AS	H. pylori	Asia	India	NA	NA	hpAsia2	Public	Included in final dataset	Ubiquitous	;tree_HardyUbi_whole;nbHardyAlleles;tree_whole;PCA;dNdS;hardyBlocks	88.881	0	0
KH3	HEL_BA5169AA_AS	H. pylori	Asia	India	NA	NA	hpEurope	Public	Included in final dataset	Ubiquitous	;tree_HardyUbi_whole;nbHardyAlleles;tree_whole;PCA;dNdS;hardyBlocks	87.943	0	0
KH4	HEL_BA5172AA_AS	H. pylori	Asia	India	NA	NA	hpAsia2	Public	Included in final dataset	Ubiquitous	;tree_HardyUbi_whole;nbHardyAlleles;tree_whole;PCA;dNdS;hardyBlocks	89.315	0	0
KH11	HEL_BA5173AA_AS	H. pylori	Asia	India	NA	NA	hpAsia2	Public	Included in final dataset	Ubiquitous	;tree_HardyUbi_whole;nbHardyAlleles;tree_whole;PCA;dNdS;hardyBlocks	89.81	0	0
KH10	HEL_BA5174AA_AS	H. pylori	Asia	India	NA	NA	hpAsia2	Public	Included in final dataset	Ubiquitous	;tree_HardyUbi_whole;nbHardyAlleles;tree_whole;PCA;dNdS;hardyBlocks	90.342	0	0
KH16	HEL_BA5176AA_AS	H. pylori	Asia	India	NA	NA	hpEurope	Public	Included in final dataset	Ubiquitous	;tree_HardyUbi_whole;nbHardyAlleles;tree_whole;PCA;dNdS;hardyBlocks	87.942	0	0
KH20	HEL_BA5177AA_AS	H. pylori	Asia	India	NA	NA	hpEurope	Public	Included in final dataset	Ubiquitous	;tree_HardyUbi_whole;nbHardyAlleles;tree_whole;PCA;dNdS;hardyBlocks	89.491	0	0
KH36	HEL_BA5179AA_AS	H. pylori	Asia	India	NA	NA	hpEurope	Public	Included in final dataset	Ubiquitous	;tree_HardyUbi_whole;nbHardyAlleles;tree_whole;PCA;dNdS;hardyBlocks	90.37	0	0
KH25	HEL_BA5180AA_AS	H. pylori	Asia	India	NA	NA	hpEurope	Public	Included in final dataset	Ubiquitous	;tree_HardyUbi_whole;nbHardyAlleles;tree_whole;PCA;dNdS;hardyBlocks	90.476	0	0
KH39	HEL_BA5182AA_AS	H. pylori	Asia	India	NA	NA	hpAsia2	Public	Included in final dataset	Ubiquitous	;tree_HardyUbi_whole;nbHardyAlleles;tree_whole;PCA;dNdS;hardyBlocks	89.983	0	0
C664	HEL_BA5295AA_AS	H. pylori	Asia	China	NA	NA	hspEAsia	Public	Included in final dataset	Ubiquitous	;tree_HardyUbi_whole;nbHardyAlleles;tree_whole;PCA;dNdS;hardyBlocks	86.997	0	0
178	HEL_BA5348AA_AS	H. pylori	Asia	Singapore	1.4418	103.637	hspEAsia	Public	Included in final dataset	Ubiquitous	;tree_HardyUbi_whole;nbHardyAlleles;tree_whole;PCA;dNdS;hardyBlocks	87.278	0	0
H9	HEL_BA7962AA_AS	H. pylori	Asia	Singapore	1.44	103.64	hspEAsia	Public	Included in final dataset	Ubiquitous	;tree_HardyUbi_whole;nbHardyAlleles;tree_whole;PCA;dNdS;hardyBlocks	87.653	0	0
H30	HEL_BA5344AA_AS	H. pylori	Asia	Singapore	1.24	103.81	hspEAsia	Public	Included in final dataset	Ubiquitous	;tree_HardyUbi_whole;nbHardyAlleles;tree_whole;PCA;dNdS;hardyBlocks	87.589	0	0
S380A	HEL_BA5345AA_AS	H. pylori	Asia	Singapore	1.44	103.64	hspEAsia	Public	Included in final dataset	Ubiquitous	;tree_HardyUbi_whole;nbHardyAlleles;tree_whole;PCA;dNdS;hardyBlocks	87.782	0	0
428	HEL_BA5349AA_AS	H. pylori	Asia	Singapore	1.2938	103.783	hspEAsia	Public	Included in final dataset	Ubiquitous	;tree_HardyUbi_whole;nbHardyAlleles;tree_whole;PCA;dNdS;hardyBlocks	87.582	0	0
UM137R	HEL_BA5356AA_AS	H. pylori	Asia	Malaysia	NA	NA	hspEAsia	Public	Included in final dataset	Ubiquitous	;tree_HardyUbi_whole;nbHardyAlleles;tree_whole;PCA;dNdS;hardyBlocks	87.658	0	0
241	HEL_BA5358AA_AS	H. pylori	Asia	Singapore	1.4418	103.637	hspEAsia	Public	Included in final dataset	Ubiquitous	;tree_HardyUbi_whole;nbHardyAlleles;tree_whole;PCA;dNdS;hardyBlocks	87.112	0	0
UM303S	HEL_BA5362AA_AS	H. pylori	Asia	Malaysia	NA	NA	hspEAsia	Public	Included in final dataset	Ubiquitous	;tree_HardyUbi_whole;nbHardyAlleles;tree_whole;PCA;dNdS;hardyBlocks	87.507	0	0
UM443R	HEL_BA7980AA_AS	H. pylori	Asia	Malaysia	NA	NA	hspEAsia	Public	Included in final dataset	Ubiquitous	;tree_HardyUbi_whole;nbHardyAlleles;tree_whole;PCA;dNdS;hardyBlocks	88.539	0	0
UM007	HEL_BA5440AA_AS	H. pylori	Asia	Malaysia	NA	NA	hspEAsia	Public	Included in final dataset	Ubiquitous	;tree_HardyUbi_whole;nbHardyAlleles;tree_whole;PCA;dNdS;hardyBlocks	88.441	0	0
ML2	HEL_BA5446AA_AS	H. pylori	Asia	China	NA	NA	hspEAsia	Public	Included in final dataset	Ubiquitous	;tree_HardyUbi_whole;nbHardyAlleles;tree_whole;PCA;dNdS;hardyBlocks	87.629	0	0
GC26	HEL_BA5447AA_AS	H. pylori	Asia	Malaysia	NA	NA	hspEAsia	Public	Included in final dataset	Ubiquitous	;tree_HardyUbi_whole;nbHardyAlleles;tree_whole;PCA;dNdS;hardyBlocks	87.789	0	0
FD703	HEL_BA5450AA_AS	H. pylori	Asia	Malaysia	NA	NA	hpAsia2	Public	Included in final dataset	Ubiquitous	;tree_HardyUbi_whole;nbHardyAlleles;tree_whole;PCA;dNdS;hardyBlocks	89.16	0	0
FD577	HEL_BA5451AA_AS	H. pylori	Asia	Malaysia	NA	NA	hspEAsia	Public	Included in final dataset	Ubiquitous	;tree_HardyUbi_whole;nbHardyAlleles;tree_whole;PCA;dNdS;hardyBlocks	88.672	0	0
FD568	HEL_BA5452AA_AS	H. pylori	Asia	Malaysia	NA	NA	hspEAsia	Public	Included in final dataset	Ubiquitous	;tree_HardyUbi_whole;nbHardyAlleles;tree_whole;PCA;dNdS;hardyBlocks	88.132	0	0
FD506	HEL_BA5454AA_AS	H. pylori	Asia	Malaysia	NA	NA	hspEAsia	Public	Included in final dataset	Ubiquitous	;tree_HardyUbi_whole;nbHardyAlleles;tree_whole;PCA;dNdS;hardyBlocks	87.958	0	0
FD430	HEL_BA5455AA_AS	H. pylori	Asia	Malaysia	NA	NA	hpAsia2	Public	Included in final dataset	Ubiquitous	;tree_HardyUbi_whole;nbHardyAlleles;tree_whole;PCA;dNdS;hardyBlocks	89.154	0	0
MALT	HEL_BA5458AA_AS	H. pylori	Asia	Indonesia	NA	NA	hpEurope	Public	Included in final dataset	Ubiquitous	;tree_HardyUbi_whole;nbHardyAlleles;tree_whole;PCA;dNdS;hardyBlocks	87.575	0	0
CPY1662	HEL_BA5460AA_AS	H. pylori	Asia	Japan	NA	NA	hspEAsia	Public	Included in final dataset	Ubiquitous	;tree_HardyUbi_whole;haplotypesDiffSites;nbHardyAlleles;pangenome;tree_whole;PCA;dNdS;hardyBlocks;tree_Hcetorum_BLAST;tree_UreA;tree_UreA	88.024	0	0
CPY6311	HEL_BA5507AA_AS	H. pylori	Asia	Japan	NA	NA	hspEAsia	Public	Included in final dataset	Ubiquitous	;tree_HardyUbi_whole;nbHardyAlleles;tree_whole;PCA;dNdS;hardyBlocks	87.979	0	0
CPY6271	HEL_BA5573AA_AS	H. pylori	Asia	Japan	NA	NA	hspEAsia	Public	Included in final dataset	Ubiquitous	;tree_HardyUbi_whole;nbHardyAlleles;tree_whole;PCA;dNdS;hardyBlocks	88.237	0	0
CPY6261	HEL_BA5574AA_AS	H. pylori	Asia	Japan	NA	NA	hspEAsia	Public	Included in final dataset	Ubiquitous	;tree_HardyUbi_whole;nbHardyAlleles;tree_whole;PCA;dNdS;hardyBlocks	88.696	0	0
CPY6081	HEL_BA5575AA_AS	H. pylori	Asia	Japan	NA	NA	hspEAsia	Public	Included in final dataset	Ubiquitous	;tree_HardyUbi_whole;nbHardyAlleles;tree_whole;PCA;dNdS;hardyBlocks	88.33	0	0
CPY3281	HEL_BA5576AA_AS	H. pylori	Asia	Japan	NA	NA	hspEAsia	Public	Included in final dataset	Ubiquitous	;tree_HardyUbi_whole;nbHardyAlleles;tree_whole;PCA;dNdS;hardyBlocks	88.021	0	0
CPY1962	HEL_BA5577AA_AS	H. pylori	Asia	Japan	NA	NA	hspEAsia	Public	Included in final dataset	Ubiquitous	;tree_HardyUbi_whole;nbHardyAlleles;tree_whole;PCA;dNdS;hardyBlocks	87.474	0	0
CPY1313	HEL_BA5578AA_AS	H. pylori	Asia	Japan	NA	NA	hspEAsia	Public	Included in final dataset	Ubiquitous	;tree_HardyUbi_whole;nbHardyAlleles;tree_whole;PCA;dNdS;hardyBlocks	87.354	0	0
45	HEL_BA5583AA_AS	H. pylori	Asia	Kuwait	NA	NA	hpEurope	Public	Included in final dataset	Ubiquitous	;tree_HardyUbi_whole;nbHardyAlleles;tree_whole;PCA;dNdS;hardyBlocks	90.155	0	0
UM408	HEL_BA5585AA_AS	H. pylori	Asia	Malaysia	NA	NA	hpAsia2	Public	Included in final dataset	Ubiquitous	;tree_HardyUbi_whole;nbHardyAlleles;tree_whole;PCA;dNdS;hardyBlocks	89.02	0	0
UM300	HEL_BA5586AA_AS	H. pylori	Asia	Malaysia	NA	NA	hpAsia2	Public	Included in final dataset	Ubiquitous	;tree_HardyUbi_whole;nbHardyAlleles;tree_whole;PCA;dNdS;hardyBlocks	88.941	0	0
UM165	HEL_BA5587AA_AS	H. pylori	Asia	Malaysia	NA	NA	hpAsia2	Public	Included in final dataset	Ubiquitous	;tree_HardyUbi_whole;nbHardyAlleles;tree_whole;PCA;dNdS;hardyBlocks	90.429	0	0
UM196	HEL_BA5590AA_AS	H. pylori	Asia	Malaysia	NA	NA	hspEAsia	Public	Included in final dataset	Ubiquitous	;tree_HardyUbi_whole;nbHardyAlleles;tree_whole;PCA;dNdS;hardyBlocks	88.164	0	0
UM370	HEL_BA5592AA_AS	H. pylori	Asia	Malaysia	NA	NA	hspEAsia	Public	Included in final dataset	Ubiquitous	;tree_HardyUbi_whole;nbHardyAlleles;tree_whole;PCA;dNdS;hardyBlocks	87.275	0	0
UM352	HEL_BA5593AA_AS	H. pylori	Asia	Malaysia	NA	NA	hspEAsia	Public	Included in final dataset	Ubiquitous	;tree_HardyUbi_whole;nbHardyAlleles;tree_whole;PCA;dNdS;hardyBlocks	88.418	0	0
UM291	HEL_BA5595AA_AS	H. pylori	Asia	Malaysia	NA	NA	hspEAsia	Public	Included in final dataset	Ubiquitous	;tree_HardyUbi_whole;nbHardyAlleles;tree_whole;PCA;dNdS;hardyBlocks	87.514	0	0
UM228	HEL_BA5596AA_AS	H. pylori	Asia	Malaysia	NA	NA	hpAsia2	Public	Included in final dataset	Ubiquitous	;tree_HardyUbi_whole;nbHardyAlleles;tree_whole;PCA;dNdS;hardyBlocks	89.528	0	0
UM246	HEL_BA5597AA_AS	H. pylori	Asia	Malaysia	NA	NA	hspEAsia	Public	Included in final dataset	Ubiquitous	;tree_HardyUbi_whole;nbHardyAlleles;tree_whole;PCA;dNdS;hardyBlocks	88.907	0	0
UM209	HEL_BA5598AA_AS	H. pylori	Asia	Malaysia	NA	NA	hpEurope	Public	Included in final dataset	Ubiquitous	;tree_HardyUbi_whole;nbHardyAlleles;tree_whole;PCA;dNdS;hardyBlocks	86.761	0	0
UM096	HEL_BA5600AA_AS	H. pylori	Asia	Malaysia	NA	NA	hspEAsia	Public	Included in final dataset	Ubiquitous	;tree_HardyUbi_whole;nbHardyAlleles;tree_whole;PCA;dNdS;hardyBlocks	72.596	0	0
UM122	HEL_BA5601AA_AS	H. pylori	Asia	Malaysia	NA	NA	hpAsia2	Public	Included in final dataset	Ubiquitous	;tree_HardyUbi_whole;nbHardyAlleles;tree_whole;PCA;dNdS;hardyBlocks	90.27	0	0
UM139	HEL_BA5602AA_AS	H. pylori	Asia	Malaysia	NA	NA	hpEurope	Public	Included in final dataset	Ubiquitous	;tree_HardyUbi_whole;nbHardyAlleles;tree_whole;PCA;dNdS;hardyBlocks	89.755	0	0
UM158	HEL_BA5603AA_AS	H. pylori	Asia	Malaysia	NA	NA	hpAsia2	Public	Included in final dataset	Ubiquitous	;tree_HardyUbi_whole;nbHardyAlleles;tree_whole;PCA;dNdS;hardyBlocks	91.331	0	0
UM119	HEL_BA5605AA_AS	H. pylori	Asia	Malaysia	NA	NA	hspEAsia	Public	Included in final dataset	Ubiquitous	;tree_HardyUbi_whole;haplotypesDiffSites;nbHardyAlleles;pangenome;tree_whole;PCA;dNdS;hardyBlocks;tree_Hcetorum_BLAST;tree_UreA;tree_UreA	88.378	0	0
UM087	HEL_BA5609AA_AS	H. pylori	Asia	Malaysia	NA	NA	hpAsia2	Public	Included in final dataset	Ubiquitous	;tree_HardyUbi_whole;nbHardyAlleles;tree_whole;PCA;dNdS;hardyBlocks	91.249	0	0
Manado-1	HEL_BA5618AA_AS	H. pylori	Asia	Indonesia	NA	NA	hspEAsia	Public	Included in final dataset	Ubiquitous	;tree_HardyUbi_whole;nbHardyAlleles;tree_whole;PCA;dNdS;hardyBlocks	87.031	0	0
wls-5-18	HEL_BA5644AA_AS	H. pylori	Asia	China	NA	NA	hspEAsia	Public	Included in final dataset	Ubiquitous	;tree_HardyUbi_whole;nbHardyAlleles;tree_whole;PCA;dNdS;hardyBlocks	88.225	0	0
wls-5-4	HEL_BA5651AA_AS	H. pylori	Asia	China	NA	NA	hspEAsia	Public	Included in final dataset	Ubiquitous	;tree_HardyUbi_whole;nbHardyAlleles;tree_whole;PCA;dNdS;hardyBlocks	87.966	0	0
wls-5-16	HEL_BA5653AA_AS	H. pylori	Asia	China	NA	NA	hspEAsia	Public	Included in final dataset	Ubiquitous	;tree_HardyUbi_whole;nbHardyAlleles;tree_whole;PCA;dNdS;hardyBlocks	86.642	0	0
HLJ039	HEL_BA5660AA_AS	H. pylori	Asia	China	NA	NA	hspEAsia	Public	Included in final dataset	Ubiquitous	;tree_HardyUbi_whole;nbHardyAlleles;tree_whole;PCA;dNdS;hardyBlocks	87.674	0	0
UM067	HEL_BA5769AA_AS	H. pylori	Asia	Malaysia	NA	NA	hpAsia2	Public	Included in final dataset	Ubiquitous	;tree_HardyUbi_whole;haplotypesDiffSites;nbHardyAlleles;pangenome;tree_whole;PCA;dNdS;hardyBlocks;tree_Hcetorum_BLAST;tree_UreA;tree_UreA	91.307	0	0
UM065	HEL_BA5774AA_AS	H. pylori	Asia	Malaysia	NA	NA	hspEAsia	Public	Included in final dataset	Ubiquitous	;tree_HardyUbi_whole;nbHardyAlleles;tree_whole;PCA;dNdS;hardyBlocks	87.453	0	0
UM023	HEL_BA5776AA_AS	H. pylori	Asia	Malaysia	NA	NA	hspEAsia	Public	Included in final dataset	Ubiquitous	;tree_HardyUbi_whole;nbHardyAlleles;tree_whole;PCA;dNdS;hardyBlocks	87.961	0	0
UM111	HEL_BA5777AA_AS	H. pylori	Asia	Malaysia	NA	NA	hspEAsia	Public	Included in final dataset	Ubiquitous	;tree_HardyUbi_whole;nbHardyAlleles;tree_whole;PCA;dNdS;hardyBlocks	88.13	0	0
KH6	HEL_BA7764AA_AS	H. pylori	Asia	India	NA	NA	hpEurope	Public	Included in final dataset	Ubiquitous	;tree_HardyUbi_whole;nbHardyAlleles;tree_whole;PCA;dNdS;hardyBlocks	87.188	0	0
KH12	HEL_BA7768AA_AS	H. pylori	Asia	India	NA	NA	hpEurope	Public	Included in final dataset	Ubiquitous	;tree_HardyUbi_whole;nbHardyAlleles;tree_whole;PCA;dNdS;hardyBlocks	86.643	0	0
KH23	HEL_BA7775AA_AS	H. pylori	Asia	India	NA	NA	hpEurope	Public	Included in final dataset	Ubiquitous	;tree_HardyUbi_whole;nbHardyAlleles;tree_whole;PCA;dNdS;hardyBlocks	90.612	0	0
KH26	HEL_BA7776AA_AS	H. pylori	Asia	India	NA	NA	hpEurope	Public	Included in final dataset	Ubiquitous	;tree_HardyUbi_whole;nbHardyAlleles;tree_whole;PCA;dNdS;hardyBlocks	90.836	0	0
KH38	HEL_BA7786AA_AS	H. pylori	Asia	India	NA	NA	hpEurope	Public	Included in final dataset	Ubiquitous	;tree_HardyUbi_whole;nbHardyAlleles;tree_whole;PCA;dNdS;hardyBlocks	87.654	0	0
KH40	HEL_BA7787AA_AS	H. pylori	Asia	India	NA	NA	hpEurope	Public	Included in final dataset	Ubiquitous	;tree_HardyUbi_whole;nbHardyAlleles;tree_whole;PCA;dNdS;hardyBlocks	87.189	0	0
KH21	HEL_BA7791AA_AS	H. pylori	Asia	India	NA	NA	hpEurope	Public	Included in final dataset	Ubiquitous	;tree_HardyUbi_whole;nbHardyAlleles;tree_whole;PCA;dNdS;hardyBlocks	89.651	0	0
KH44	HEL_BA7799AA_AS	H. pylori	Asia	India	NA	NA	hpAsia2	Public	Included in final dataset	Ubiquitous	;tree_HardyUbi_whole;haplotypesDiffSites;nbHardyAlleles;pangenome;tree_whole;PCA;dNdS;hardyBlocks;tree_Hcetorum_BLAST;tree_UreA;tree_UreA	89.35	0	0
KH43	HEL_BA7801AA_AS	H. pylori	Asia	India	NA	NA	hpAsia2	Public	Included in final dataset	Ubiquitous	;tree_HardyUbi_whole;nbHardyAlleles;tree_whole;PCA;dNdS;hardyBlocks	90.267	0	0
S468A	HEL_BA7955AA_AS	H. pylori	Asia	Singapore	1.44	103.64	hspEAsia	Public	Included in final dataset	Ubiquitous	;tree_HardyUbi_whole;nbHardyAlleles;tree_whole;PCA;dNdS;hardyBlocks	88.099	0	0
1177	HEL_BA7956AA_AS	H. pylori	Asia	Singapore	1.44	103.64	hspEAsia	Public	Included in final dataset	Ubiquitous	;tree_HardyUbi_whole;nbHardyAlleles;tree_whole;PCA;dNdS;hardyBlocks	87.079	0	0
UM233R	HEL_BA7968AA_AS	H. pylori	Asia	Malaysia	NA	NA	hspEAsia	Public	Included in final dataset	Ubiquitous	;tree_HardyUbi_whole;nbHardyAlleles;tree_whole;PCA;dNdS;hardyBlocks	87.788	0	0
UM233S	HEL_BA7969AA_AS	H. pylori	Asia	Malaysia	NA	NA	hspEAsia	Public	Included in final dataset	Ubiquitous	;tree_HardyUbi_whole;nbHardyAlleles;tree_whole;PCA;dNdS;hardyBlocks	87.518	0	0
UM171S	HEL_BA7971AA_AS	H. pylori	Asia	Malaysia	NA	NA	hspEAsia	Public	Included in final dataset	Ubiquitous	;tree_HardyUbi_whole;nbHardyAlleles;tree_whole;PCA;dNdS;hardyBlocks	86.536	0	0
UM054	HEL_BA8057AA_AS	H. pylori	Asia	Malaysia	NA	NA	hpAsia2	Public	Included in final dataset	Ubiquitous	;tree_HardyUbi_whole;tree_HardyUbi_subset;haplotypesDiffSites;nbHardyAlleles;pangenome;tree_whole;PCA;dNdS;hardyBlocks;tree_Hcetorum_BLAST;tree_UreA;tree_UreA	88.682	0	0
FD719	HEL_BA8063AA_AS	H. pylori	Asia	Malaysia	NA	NA	hpAsia2	Public	Included in final dataset	Ubiquitous	;tree_HardyUbi_whole;nbHardyAlleles;tree_whole;PCA;dNdS;hardyBlocks	88.667	0	0
FD535	HEL_BA8068AA_AS	H. pylori	Asia	Malaysia	NA	NA	hpAsia2	Public	Included in final dataset	Ubiquitous	;tree_HardyUbi_whole;nbHardyAlleles;tree_whole;PCA;dNdS;hardyBlocks	90.443	0	0
FD423	HEL_BA8096AA_AS	H. pylori	Asia	Malaysia	NA	NA	hpAsia2	Public	Included in final dataset	Ubiquitous	;tree_HardyUbi_whole;nbHardyAlleles;tree_whole;PCA;dNdS;hardyBlocks	88.891	0	0
NAD1	HEL_BA8117AA_AS	H. pylori	Asia	India	NA	NA	hpEurope	Public	Included in final dataset	Ubiquitous	;tree_HardyUbi_whole;nbHardyAlleles;tree_whole;PCA;dNdS;hardyBlocks	88.848	0	0
NAB47	HEL_BA8121AA_AS	H. pylori	Asia	India	NA	NA	hpAsia2	Public	Included in final dataset	Ubiquitous	;tree_HardyUbi_whole;nbHardyAlleles;tree_whole;PCA;dNdS;hardyBlocks	88.679	0	0
22	HEL_BA8196AA_AS	H. pylori	Asia	Kuwait	NA	NA	hpEurope	Public	Included in final dataset	Ubiquitous	;tree_HardyUbi_whole;nbHardyAlleles;tree_whole;PCA;dNdS;hardyBlocks	89.701	0	0
UM152	HEL_BA8203AA_AS	H. pylori	Asia	Malaysia	NA	NA	hpAsia2	Public	Included in final dataset	Ubiquitous	;tree_HardyUbi_whole;nbHardyAlleles;tree_whole;PCA;dNdS;hardyBlocks	90.409	0	0
UM147	HEL_BA8204AA_AS	H. pylori	Asia	Malaysia	NA	NA	hpAsia2	Public	Included in final dataset	Ubiquitous	;tree_HardyUbi_whole;nbHardyAlleles;tree_whole;PCA;dNdS;hardyBlocks	89.476	0	0
UM411	HEL_BA8206AA_AS	H. pylori	Asia	Malaysia	NA	NA	hpAsia2	Public	Included in final dataset	Ubiquitous	;tree_HardyUbi_whole;nbHardyAlleles;tree_whole;PCA;dNdS;hardyBlocks	90.287	0	0
UM211	HEL_BA8209AA_AS	H. pylori	Asia	Malaysia	NA	NA	hpEurope	Public	Included in final dataset	Ubiquitous	;tree_HardyUbi_whole;nbHardyAlleles;tree_whole;PCA;dNdS;hardyBlocks	89.511	0	0
UM202	HEL_BA8214AA_AS	H. pylori	Asia	Malaysia	NA	NA	hpEurope	Public	Included in final dataset	Ubiquitous	;tree_HardyUbi_whole;nbHardyAlleles;tree_whole;PCA;dNdS;hardyBlocks	89.967	0	0
UM131	HEL_BA8219AA_AS	H. pylori	Asia	Malaysia	NA	NA	hpAsia2	Public	Included in final dataset	Ubiquitous	;tree_HardyUbi_whole;nbHardyAlleles;tree_whole;PCA;dNdS;hardyBlocks	88.948	0	0
UM045	HEL_BA8223AA_AS	H. pylori	Asia	Malaysia	NA	NA	hpEurope	Public	Included in final dataset	Ubiquitous	;tree_HardyUbi_whole;nbHardyAlleles;tree_whole;PCA;dNdS;hardyBlocks	89.928	0	0
UM520	HEL_BA8225AA_AS	H. pylori	Asia	Malaysia	NA	NA	hspEAsia	Public	Included in final dataset	Ubiquitous	;tree_HardyUbi_whole;nbHardyAlleles;tree_whole;PCA;dNdS;hardyBlocks	87.34	0	0
UM066	HEL_BA8375AA_AS	H. pylori	Asia	Malaysia	NA	NA	hspEAsia	Public	Included in final dataset	Ubiquitous	;tree_HardyUbi_whole;nbHardyAlleles;tree_whole;PCA;dNdS;hardyBlocks	89.195	0	0
UM114	HEL_BA8387AA_AS	H. pylori	Asia	Malaysia	NA	NA	hpAsia2	Public	Included in final dataset	Ubiquitous	;tree_HardyUbi_whole;nbHardyAlleles;tree_whole;PCA;dNdS;hardyBlocks	90.977	0	0
UM084	HEL_BA8388AA_AS	H. pylori	Asia	Malaysia	NA	NA	hpAsia2	Public	Included in final dataset	Ubiquitous	;tree_HardyUbi_whole;nbHardyAlleles;tree_whole;PCA;dNdS;hardyBlocks	91.35	0	0
UM038	HEL_BA8390AA_AS	H. pylori	Asia	Malaysia	NA	NA	hspEAsia	Public	Included in final dataset	Ubiquitous	;tree_HardyUbi_whole;nbHardyAlleles;tree_whole;PCA;dNdS;hardyBlocks	88.049	0	0
GD13	HEL_BA8660AA_AS	H. pylori	Asia	Vietnam	10.8055	106.694	hpEurope	Public	Included in final dataset	Ubiquitous	;tree_HardyUbi_whole;nbHardyAlleles;tree_whole;PCA;dNdS;hardyBlocks	88.118	0	0
GD14	HEL_BA8661AA_AS	H. pylori	Asia	Vietnam	10.8055	106.694	hspEAsia	Public	Included in final dataset	Ubiquitous	;tree_HardyUbi_whole;nbHardyAlleles;tree_whole;PCA;dNdS;hardyBlocks	88.029	0	0
GD24	HEL_BA8663AA_AS	H. pylori	Asia	Vietnam	10.8055	106.694	hspEAsia	Public	Included in final dataset	Ubiquitous	;tree_HardyUbi_whole;haplotypesDiffSites;nbHardyAlleles;pangenome;tree_whole;PCA;dNdS;hardyBlocks;tree_Hcetorum_BLAST;tree_UreA;tree_UreA	88.151	0	0
GD25.1	HEL_BA8664AA_AS	H. pylori	Asia	Vietnam	10.8055	106.694	hspEAsia	Public	Included in final dataset	Ubiquitous	;tree_HardyUbi_whole;nbHardyAlleles;tree_whole;PCA;dNdS;hardyBlocks	88.678	0	0
GD26	HEL_BA8665AA_AS	H. pylori	Asia	Vietnam	10.8055	106.694	hspEAsia	Public	Included in final dataset	Ubiquitous	;tree_HardyUbi_whole;nbHardyAlleles;tree_whole;PCA;dNdS;hardyBlocks	88.694	0	0
GD29	HEL_BA8666AA_AS	H. pylori	Asia	Vietnam	10.8055	106.694	hspEAsia	Public	Included in final dataset	Ubiquitous	;tree_HardyUbi_whole;nbHardyAlleles;tree_whole;PCA;dNdS;hardyBlocks	87.884	0	0
GD30	HEL_BA8667AA_AS	H. pylori	Asia	Vietnam	10.8055	106.694	hspEAsia	Public	Included in final dataset	Ubiquitous	;tree_HardyUbi_whole;nbHardyAlleles;tree_whole;PCA;dNdS;hardyBlocks	89.081	0	0
GD32	HEL_BA8669AA_AS	H. pylori	Asia	Vietnam	10.8055	106.694	hspEAsia	Public	Included in final dataset	Ubiquitous	;tree_HardyUbi_whole;nbHardyAlleles;tree_whole;PCA;dNdS;hardyBlocks	87.117	0	0
GD33	HEL_BA8670AA_AS	H. pylori	Asia	Vietnam	10.8055	106.694	hspEAsia	Public	Included in final dataset	Ubiquitous	;tree_HardyUbi_whole;nbHardyAlleles;tree_whole;PCA;dNdS;hardyBlocks	89.821	0	0
GD34	HEL_BA8671AA_AS	H. pylori	Asia	Vietnam	10.8055	106.694	hspEAsia	Public	Included in final dataset	Ubiquitous	;tree_HardyUbi_whole;nbHardyAlleles;tree_whole;PCA;dNdS;hardyBlocks	90.099	0	0
GD15	HEL_BA8672AA_AS	H. pylori	Asia	Vietnam	10.8055	106.694	hspEAsia	Public	Included in final dataset	Ubiquitous	;tree_HardyUbi_whole;nbHardyAlleles;tree_whole;PCA;dNdS;hardyBlocks	88.572	0	0
GD35	HEL_BA8673AA_AS	H. pylori	Asia	Vietnam	10.8055	106.694	hspEAsia	Public	Included in final dataset	Ubiquitous	;tree_HardyUbi_whole;nbHardyAlleles;tree_whole;PCA;dNdS;hardyBlocks	87.163	0	0
GD36	HEL_BA8674AA_AS	H. pylori	Asia	Vietnam	10.8055	106.694	hpEurope	Public	Included in final dataset	Ubiquitous	;tree_HardyUbi_whole;nbHardyAlleles;tree_whole;PCA;dNdS;hardyBlocks	89.256	0	0
GD37	HEL_BA8675AA_AS	H. pylori	Asia	Vietnam	10.8055	106.694	hspEAsia	Public	Included in final dataset	Ubiquitous	;tree_HardyUbi_whole;nbHardyAlleles;tree_whole;PCA;dNdS;hardyBlocks	88.322	0	0
GD38	HEL_BA8676AA_AS	H. pylori	Asia	Vietnam	10.8055	106.694	hspEAsia	Public	Included in final dataset	Ubiquitous	;tree_HardyUbi_whole;nbHardyAlleles;tree_whole;PCA;dNdS;hardyBlocks	87.799	0	0
GD39	HEL_BA8677AA_AS	H. pylori	Asia	Vietnam	10.8055	106.694	hspEAsia	Public	Included in final dataset	Ubiquitous	;tree_HardyUbi_whole;nbHardyAlleles;tree_whole;PCA;dNdS;hardyBlocks	88.477	0	0
GD40	HEL_BA8678AA_AS	H. pylori	Asia	Vietnam	10.8055	106.694	hpEurope	Public	Included in final dataset	Ubiquitous	;tree_HardyUbi_whole;nbHardyAlleles;tree_whole;PCA;dNdS;hardyBlocks	88.994	0	0
GD42	HEL_BA8679AA_AS	H. pylori	Asia	Vietnam	10.8055	106.694	hspEAsia	Public	Included in final dataset	Ubiquitous	;tree_HardyUbi_whole;nbHardyAlleles;tree_whole;PCA;dNdS;hardyBlocks	88.525	0	0
GD43	HEL_BA8680AA_AS	H. pylori	Asia	Vietnam	10.8055	106.694	hspEAsia	Public	Included in final dataset	Ubiquitous	;tree_HardyUbi_whole;nbHardyAlleles;tree_whole;PCA;dNdS;hardyBlocks	88.372	0	0
GD44	HEL_BA8681AA_AS	H. pylori	Asia	Vietnam	10.8055	106.694	hspEAsia	Public	Included in final dataset	Ubiquitous	;tree_HardyUbi_whole;nbHardyAlleles;tree_whole;PCA;dNdS;hardyBlocks	89.837	0	0
GD45	HEL_BA8682AA_AS	H. pylori	Asia	Vietnam	10.8055	106.694	hspEAsia	Public	Included in final dataset	Ubiquitous	;tree_HardyUbi_whole;nbHardyAlleles;tree_whole;PCA;dNdS;hardyBlocks	88.288	0	0
GD16	HEL_BA8683AA_AS	H. pylori	Asia	Vietnam	10.8055	106.694	hspEAsia	Public	Included in final dataset	Ubiquitous	;tree_HardyUbi_whole;nbHardyAlleles;tree_whole;PCA;dNdS;hardyBlocks	89.211	0	0
GD47	HEL_BA8685AA_AS	H. pylori	Asia	Vietnam	10.8055	106.694	hspEAsia	Public	Included in final dataset	Ubiquitous	;tree_HardyUbi_whole;nbHardyAlleles;tree_whole;PCA;dNdS;hardyBlocks	89.804	0	0
GD49	HEL_BA8687AA_AS	H. pylori	Asia	Vietnam	10.8055	106.694	hspEAsia	Public	Included in final dataset	Ubiquitous	;tree_HardyUbi_whole;nbHardyAlleles;tree_whole;PCA;dNdS;hardyBlocks	88.311	0	0
GD51	HEL_BA8689AA_AS	H. pylori	Asia	Vietnam	10.8055	106.694	hspEAsia	Public	Included in final dataset	Ubiquitous	;tree_HardyUbi_whole;nbHardyAlleles;tree_whole;PCA;dNdS;hardyBlocks	88.052	0	0
GD52	HEL_BA8690AA_AS	H. pylori	Asia	Vietnam	10.8055	106.694	hspEAsia	Public	Included in final dataset	Ubiquitous	;tree_HardyUbi_whole;nbHardyAlleles;tree_whole;PCA;dNdS;hardyBlocks	87.259	0	0
GD53	HEL_BA8691AA_AS	H. pylori	Asia	Vietnam	10.8055	106.694	hspEAsia	Public	Included in final dataset	Ubiquitous	;tree_HardyUbi_whole;nbHardyAlleles;tree_whole;PCA;dNdS;hardyBlocks	88.524	0	0
GD56	HEL_BA8693AA_AS	H. pylori	Asia	Vietnam	10.8055	106.694	hspEAsia	Public	Included in final dataset	Ubiquitous	;tree_HardyUbi_whole;nbHardyAlleles;tree_whole;PCA;dNdS;hardyBlocks	88.425	0	0
GD17	HEL_BA8694AA_AS	H. pylori	Asia	Vietnam	10.8055	106.694	hspEAsia	Public	Included in final dataset	Ubiquitous	;tree_HardyUbi_whole;nbHardyAlleles;tree_whole;PCA;dNdS;hardyBlocks	88.216	0	0
GD57	HEL_BA8695AA_AS	H. pylori	Asia	Vietnam	10.8055	106.694	hspEAsia	Public	Included in final dataset	Ubiquitous	;tree_HardyUbi_whole;nbHardyAlleles;tree_whole;PCA;dNdS;hardyBlocks	89.518	0	0
GD58	HEL_BA8696AA_AS	H. pylori	Asia	Vietnam	10.8055	106.694	hspEAsia	Public	Included in final dataset	Ubiquitous	;tree_HardyUbi_whole;nbHardyAlleles;tree_whole;PCA;dNdS;hardyBlocks	88.531	0	0
GD60	HEL_BA8698AA_AS	H. pylori	Asia	Vietnam	10.8055	106.694	hspEAsia	Public	Included in final dataset	Ubiquitous	;tree_HardyUbi_whole;nbHardyAlleles;tree_whole;PCA;dNdS;hardyBlocks	87.749	0	0
GD61	HEL_BA8699AA_AS	H. pylori	Asia	Vietnam	10.8055	106.694	hspEAsia	Public	Included in final dataset	Ubiquitous	;tree_HardyUbi_whole;nbHardyAlleles;tree_whole;PCA;dNdS;hardyBlocks	88.914	0	0
GD62	HEL_BA8700AA_AS	H. pylori	Asia	Vietnam	10.8055	106.694	hspEAsia	Public	Included in final dataset	Ubiquitous	;tree_HardyUbi_whole;nbHardyAlleles;tree_whole;PCA;dNdS;hardyBlocks	87.444	0	0
GD64	HEL_BA8702AA_AS	H. pylori	Asia	Vietnam	10.8055	106.694	hspEAsia	Public	Included in final dataset	Ubiquitous	;tree_HardyUbi_whole;nbHardyAlleles;tree_whole;PCA;dNdS;hardyBlocks	89.504	0	0
GD65	HEL_BA8703AA_AS	H. pylori	Asia	Vietnam	10.8055	106.694	hspEAsia	Public	Included in final dataset	Ubiquitous	;tree_HardyUbi_whole;nbHardyAlleles;tree_whole;PCA;dNdS;hardyBlocks	89.571	0	0
GD66	HEL_BA8704AA_AS	H. pylori	Asia	Vietnam	10.8055	106.694	hspEAsia	Public	Included in final dataset	Ubiquitous	;tree_HardyUbi_whole;nbHardyAlleles;tree_whole;PCA;dNdS;hardyBlocks	88.775	0	0
GD18	HEL_BA8705AA_AS	H. pylori	Asia	Vietnam	10.8055	106.694	hspEAsia	Public	Included in final dataset	Ubiquitous	;tree_HardyUbi_whole;nbHardyAlleles;tree_whole;PCA;dNdS;hardyBlocks	89.458	0	0
GD67	HEL_BA8706AA_AS	H. pylori	Asia	Vietnam	10.8055	106.694	hspEAsia	Public	Included in final dataset	Ubiquitous	;tree_HardyUbi_whole;nbHardyAlleles;tree_whole;PCA;dNdS;hardyBlocks	88.848	0	0
GD68	HEL_BA8707AA_AS	H. pylori	Asia	Vietnam	10.8055	106.694	hspEAsia	Public	Included in final dataset	Ubiquitous	;tree_HardyUbi_whole;nbHardyAlleles;tree_whole;PCA;dNdS;hardyBlocks	88.315	0	0
GD69	HEL_BA8708AA_AS	H. pylori	Asia	Vietnam	10.8055	106.694	hspEAsia	Public	Included in final dataset	Ubiquitous	;tree_HardyUbi_whole;nbHardyAlleles;tree_whole;PCA;dNdS;hardyBlocks	87.895	0	0
GD70	HEL_BA8709AA_AS	H. pylori	Asia	Vietnam	10.8055	106.694	hspEAsia	Public	Included in final dataset	Ubiquitous	;tree_HardyUbi_whole;nbHardyAlleles;tree_whole;PCA;dNdS;hardyBlocks	88.16	0	0
GD71	HEL_BA8710AA_AS	H. pylori	Asia	Vietnam	10.8055	106.694	hspEAsia	Public	Included in final dataset	Ubiquitous	;tree_HardyUbi_whole;nbHardyAlleles;tree_whole;PCA;dNdS;hardyBlocks	87.15	0	0
GD72	HEL_BA8711AA_AS	H. pylori	Asia	Vietnam	10.8055	106.694	hspEAsia	Public	Included in final dataset	Ubiquitous	;tree_HardyUbi_whole;nbHardyAlleles;tree_whole;PCA;dNdS;hardyBlocks	88.243	0	0
GD73	HEL_BA8712AA_AS	H. pylori	Asia	Vietnam	10.8055	106.694	hspEAsia	Public	Included in final dataset	Ubiquitous	;tree_HardyUbi_whole;nbHardyAlleles;tree_whole;PCA;dNdS;hardyBlocks	88.605	0	0
GD74	HEL_BA8713AA_AS	H. pylori	Asia	Vietnam	10.8055	106.694	hspEAsia	Public	Included in final dataset	Ubiquitous	;tree_HardyUbi_whole;nbHardyAlleles;tree_whole;PCA;dNdS;hardyBlocks	89.835	0	0
GD75	HEL_BA8714AA_AS	H. pylori	Asia	Vietnam	10.8055	106.694	hspEAsia	Public	Included in final dataset	Ubiquitous	;tree_HardyUbi_whole;nbHardyAlleles;tree_whole;PCA;dNdS;hardyBlocks	88.168	0	0
GD19	HEL_BA8716AA_AS	H. pylori	Asia	Vietnam	10.8055	106.694	hspEAsia	Public	Included in final dataset	Ubiquitous	;tree_HardyUbi_whole;nbHardyAlleles;tree_whole;PCA;dNdS;hardyBlocks	88.214	0	0
GD79	HEL_BA8718AA_AS	H. pylori	Asia	Vietnam	10.8055	106.694	hspEAsia	Public	Included in final dataset	Ubiquitous	;tree_HardyUbi_whole;nbHardyAlleles;tree_whole;PCA;dNdS;hardyBlocks	85.741	0	0
GD80	HEL_BA8719AA_AS	H. pylori	Asia	Vietnam	10.8055	106.694	hpEurope	Public	Included in final dataset	Ubiquitous	;tree_HardyUbi_whole;nbHardyAlleles;tree_whole;PCA;dNdS;hardyBlocks	90.677	0	0
GD82	HEL_BA8721AA_AS	H. pylori	Asia	Vietnam	10.8055	106.694	hspEAsia	Public	Included in final dataset	Ubiquitous	;tree_HardyUbi_whole;nbHardyAlleles;tree_whole;PCA;dNdS;hardyBlocks	89.398	0	0
GD83	HEL_BA8722AA_AS	H. pylori	Asia	Vietnam	10.8055	106.694	hspEAsia	Public	Included in final dataset	Ubiquitous	;tree_HardyUbi_whole;nbHardyAlleles;tree_whole;PCA;dNdS;hardyBlocks	87.464	0	0
GD84	HEL_BA8723AA_AS	H. pylori	Asia	Vietnam	10.8055	106.694	hpEurope	Public	Included in final dataset	Ubiquitous	;tree_HardyUbi_whole;nbHardyAlleles;tree_whole;PCA;dNdS;hardyBlocks	88.47	0	0
GD85	HEL_BA8724AA_AS	H. pylori	Asia	Vietnam	10.8055	106.694	hspEAsia	Public	Included in final dataset	Ubiquitous	;tree_HardyUbi_whole;nbHardyAlleles;tree_whole;PCA;dNdS;hardyBlocks	88.633	0	0
GD86	HEL_BA8725AA_AS	H. pylori	Asia	Vietnam	10.8055	106.694	hspEAsia	Public	Included in final dataset	Ubiquitous	;tree_HardyUbi_whole;nbHardyAlleles;tree_whole;PCA;dNdS;hardyBlocks	88.66	0	0
GD87	HEL_BA8726AA_AS	H. pylori	Asia	Vietnam	10.8055	106.694	hpEurope	Public	Included in final dataset	Ubiquitous	;tree_HardyUbi_whole;nbHardyAlleles;tree_whole;PCA;dNdS;hardyBlocks	88.56	0	0
GD20	HEL_BA8727AA_AS	H. pylori	Asia	Vietnam	10.8055	106.694	hspEAsia	Public	Included in final dataset	Ubiquitous	;tree_HardyUbi_whole;nbHardyAlleles;tree_whole;PCA;dNdS;hardyBlocks	89.771	0	0
GD88	HEL_BA8728AA_AS	H. pylori	Asia	Vietnam	10.8055	106.694	hspEAsia	Public	Included in final dataset	Ubiquitous	;tree_HardyUbi_whole;nbHardyAlleles;tree_whole;PCA;dNdS;hardyBlocks	86.942	0	0
GD89	HEL_BA8729AA_AS	H. pylori	Asia	Vietnam	10.8055	106.694	hspEAsia	Public	Included in final dataset	Ubiquitous	;tree_HardyUbi_whole;nbHardyAlleles;tree_whole;PCA;dNdS;hardyBlocks	88.843	0	0
GD90	HEL_BA8730AA_AS	H. pylori	Asia	Vietnam	10.8055	106.694	hspEAsia	Public	Included in final dataset	Ubiquitous	;tree_HardyUbi_whole;nbHardyAlleles;tree_whole;PCA;dNdS;hardyBlocks	89.262	0	0
GD91	HEL_BA8731AA_AS	H. pylori	Asia	Vietnam	10.8055	106.694	hspEAsia	Public	Included in final dataset	Ubiquitous	;tree_HardyUbi_whole;nbHardyAlleles;tree_whole;PCA;dNdS;hardyBlocks	87.262	0	0
GD92	HEL_BA8732AA_AS	H. pylori	Asia	Vietnam	10.8055	106.694	hspEAsia	Public	Included in final dataset	Ubiquitous	;tree_HardyUbi_whole;nbHardyAlleles;tree_whole;PCA;dNdS;hardyBlocks	88.403	0	0
GD93.1	HEL_BA8733AA_AS	H. pylori	Asia	Vietnam	10.8055	106.694	hpEurope	Public	Included in final dataset	Ubiquitous	;tree_HardyUbi_whole;nbHardyAlleles;tree_whole;PCA;dNdS;hardyBlocks	90.016	0	0
GD94	HEL_BA8734AA_AS	H. pylori	Asia	Vietnam	10.8055	106.694	hspEAsia	Public	Included in final dataset	Ubiquitous	;tree_HardyUbi_whole;nbHardyAlleles;tree_whole;PCA;dNdS;hardyBlocks	88.977	0	0
GD95	HEL_BA8735AA_AS	H. pylori	Asia	Vietnam	10.8055	106.694	hpEurope	Public	Included in final dataset	Ubiquitous	;tree_HardyUbi_whole;nbHardyAlleles;tree_whole;PCA;dNdS;hardyBlocks	89.256	0	0
GD96	HEL_BA8736AA_AS	H. pylori	Asia	Vietnam	10.8055	106.694	hspEAsia	Public	Included in final dataset	Ubiquitous	;tree_HardyUbi_whole;nbHardyAlleles;tree_whole;PCA;dNdS;hardyBlocks	87.156	0	0
GD97	HEL_BA8737AA_AS	H. pylori	Asia	Vietnam	10.8055	106.694	hspEAsia	Public	Included in final dataset	Ubiquitous	;tree_HardyUbi_whole;nbHardyAlleles;tree_whole;PCA;dNdS;hardyBlocks	88.458	0	0
GD21	HEL_BA8738AA_AS	H. pylori	Asia	Vietnam	10.8055	106.694	hspEAsia	Public	Included in final dataset	Ubiquitous	;tree_HardyUbi_whole;nbHardyAlleles;tree_whole;PCA;dNdS;hardyBlocks	88.201	0	0
GD98	HEL_BA8739AA_AS	H. pylori	Asia	Vietnam	10.8055	106.694	hspEAsia	Public	Included in final dataset	Ubiquitous	;tree_HardyUbi_whole;nbHardyAlleles;tree_whole;PCA;dNdS;hardyBlocks	88.545	0	0
GD99	HEL_BA8740AA_AS	H. pylori	Asia	Vietnam	10.8055	106.694	hspEAsia	Public	Included in final dataset	Ubiquitous	;tree_HardyUbi_whole;nbHardyAlleles;tree_whole;PCA;dNdS;hardyBlocks	88.406	0	0
GD100	HEL_BA8741AA_AS	H. pylori	Asia	Vietnam	10.8055	106.694	hspEAsia	Public	Included in final dataset	Ubiquitous	;tree_HardyUbi_whole;nbHardyAlleles;tree_whole;PCA;dNdS;hardyBlocks	89.326	0	0
GD22	HEL_BA8742AA_AS	H. pylori	Asia	Vietnam	10.8055	106.694	hspEAsia	Public	Included in final dataset	Ubiquitous	;tree_HardyUbi_whole;nbHardyAlleles;tree_whole;PCA;dNdS;hardyBlocks	88.593	0	0
JSHR6	HEL_BA9900AA_AS	H. pylori	Asia	Japan	NA	NA	hspEAsia	Public	Included in final dataset	Ubiquitous	;tree_HardyUbi_whole;nbHardyAlleles;tree_whole;PCA;dNdS;hardyBlocks	86.554	0	0
JSHR31	HEL_BA9901AA_AS	H. pylori	Asia	Japan	NA	NA	hspEAsia	Public	Included in final dataset	Ubiquitous	;tree_HardyUbi_whole;nbHardyAlleles;tree_whole;PCA;dNdS;hardyBlocks	88.145	0	0
JSHR3	HEL_BA9902AA_AS	H. pylori	Asia	Japan	NA	NA	hspEAsia	Public	Included in final dataset	Ubiquitous	;tree_HardyUbi_whole;nbHardyAlleles;tree_whole;PCA;dNdS;hardyBlocks	89.49	0	0
Hpfe067	HEL_BA9903AA_AS	H. pylori	Asia	China	26.9	112.56	hspEAsia	Public	Included in final dataset	Ubiquitous	;tree_HardyUbi_whole;nbHardyAlleles;tree_whole;PCA;dNdS;hardyBlocks	88.102	0	0
Hpfe009	HEL_BA9904AA_AS	H. pylori	Asia	China	26.9	112.56	hspEAsia	Public	Included in final dataset	Ubiquitous	;tree_HardyUbi_whole;nbHardyAlleles;tree_whole;PCA;dNdS;hardyBlocks	89.436	0	0
Hpfe087	HEL_BA9905AA_AS	H. pylori	Asia	China	26.9	112.56	hspEAsia	Public	Included in final dataset	Ubiquitous	;tree_HardyUbi_whole;nbHardyAlleles;tree_whole;PCA;dNdS;hardyBlocks	87.011	0	0
Hpfe094	HEL_BA9906AA_AS	H. pylori	Asia	China	26.9	112.56	hspEAsia	Public	Included in final dataset	Ubiquitous	;tree_HardyUbi_whole;nbHardyAlleles;tree_whole;PCA;dNdS;hardyBlocks	88.845	0	0
Hpfe105	HEL_BA9907AA_AS	H. pylori	Asia	China	26.9	112.56	hspEAsia	Public	Included in final dataset	Ubiquitous	;tree_HardyUbi_whole;nbHardyAlleles;tree_whole;PCA;dNdS;hardyBlocks	87.729	0	0
Hpfe109	HEL_BA9908AA_AS	H. pylori	Asia	China	26.9	112.56	hspEAsia	Public	Included in final dataset	Ubiquitous	;tree_HardyUbi_whole;nbHardyAlleles;tree_whole;PCA;dNdS;hardyBlocks	84.44	0	0
Hpfe098	HEL_BA9909AA_AS	H. pylori	Asia	China	26.9	112.56	hspEAsia	Public	Included in final dataset	Ubiquitous	;tree_HardyUbi_whole;nbHardyAlleles;tree_whole;PCA;dNdS;hardyBlocks	86.83	0	0
Hpfe090	HEL_BA9910AA_AS	H. pylori	Asia	China	26.9	112.56	hspEAsia	Public	Included in final dataset	Ubiquitous	;tree_HardyUbi_whole;nbHardyAlleles;tree_whole;PCA;dNdS;hardyBlocks	88.376	0	0
Hpfe0001	HEL_BA9911AA_AS	H. pylori	Asia	China	26.9	112.56	hspEAsia	Public	Included in final dataset	Ubiquitous	;tree_HardyUbi_whole;nbHardyAlleles;tree_whole;PCA;dNdS;hardyBlocks	88.015	0	0
Hpfe0002	HEL_BA9912AA_AS	H. pylori	Asia	China	26.9	112.56	hspEAsia	Public	Included in final dataset	Ubiquitous	;tree_HardyUbi_whole;nbHardyAlleles;tree_whole;PCA;dNdS;hardyBlocks	88.52	0	0
Hpfe0003	HEL_BA9913AA_AS	H. pylori	Asia	China	26.9	112.56	hspEAsia	Public	Included in final dataset	Ubiquitous	;tree_HardyUbi_whole;nbHardyAlleles;tree_whole;PCA;dNdS;hardyBlocks	87.004	0	0
Hpfe0004	HEL_BA9914AA_AS	H. pylori	Asia	China	26.9	112.56	hspEAsia	Public	Included in final dataset	Ubiquitous	;tree_HardyUbi_whole;nbHardyAlleles;tree_whole;PCA;dNdS;hardyBlocks	87.515	0	0
Hpfe0006	HEL_BA9915AA_AS	H. pylori	Asia	China	26.9	112.56	hspEAsia	Public	Included in final dataset	Ubiquitous	;tree_HardyUbi_whole;haplotypesDiffSites;nbHardyAlleles;pangenome;tree_whole;PCA;dNdS;hardyBlocks;tree_Hcetorum_BLAST;tree_UreA;tree_UreA	87.775	0	0
Hpfe0007	HEL_BA9916AA_AS	H. pylori	Asia	China	26.9	112.56	hspEAsia	Public	Included in final dataset	Ubiquitous	;tree_HardyUbi_whole;nbHardyAlleles;tree_whole;PCA;dNdS;hardyBlocks	87.515	0	0
Hpfe0008	HEL_BA9917AA_AS	H. pylori	Asia	China	26.9	112.56	hspEAsia	Public	Included in final dataset	Ubiquitous	;tree_HardyUbi_whole;nbHardyAlleles;tree_whole;PCA;dNdS;hardyBlocks	88.702	0	0
Hpfe0011	HEL_BA9918AA_AS	H. pylori	Asia	China	26.9	112.56	hspEAsia	Public	Included in final dataset	Ubiquitous	;tree_HardyUbi_whole;nbHardyAlleles;tree_whole;PCA;dNdS;hardyBlocks	88.515	0	0
Hpfe0012	HEL_BA9919AA_AS	H. pylori	Asia	China	26.9	112.56	hspEAsia	Public	Included in final dataset	Ubiquitous	;tree_HardyUbi_whole;nbHardyAlleles;tree_whole;PCA;dNdS;hardyBlocks	89.711	0	0
Hpfe0013	HEL_BA9920AA_AS	H. pylori	Asia	China	26.9	112.56	hspEAsia	Public	Included in final dataset	Ubiquitous	;tree_HardyUbi_whole;nbHardyAlleles;tree_whole;PCA;dNdS;hardyBlocks	88.54	0	0
Hpfe0015	HEL_BA9921AA_AS	H. pylori	Asia	China	26.9	112.56	hspEAsia	Public	Included in final dataset	Ubiquitous	;tree_HardyUbi_whole;nbHardyAlleles;tree_whole;PCA;dNdS;hardyBlocks	87.04	0	0
Hpfe0016	HEL_BA9922AA_AS	H. pylori	Asia	China	26.9	112.56	hspEAsia	Public	Included in final dataset	Ubiquitous	;tree_HardyUbi_whole;nbHardyAlleles;tree_whole;PCA;dNdS;hardyBlocks	88.187	0	0
Hpfe0020	HEL_BA9923AA_AS	H. pylori	Asia	China	26.9	112.56	hspEAsia	Public	Included in final dataset	Ubiquitous	;tree_HardyUbi_whole;nbHardyAlleles;tree_whole;PCA;dNdS;hardyBlocks	87.98	0	0
Hpfe0021	HEL_BA9924AA_AS	H. pylori	Asia	China	26.9	112.56	hpEurope	Public	Included in final dataset	Ubiquitous	;tree_HardyUbi_whole;nbHardyAlleles;tree_whole;PCA;dNdS;hardyBlocks	89.663	0	0
Hpfe005	HEL_BA9925AA_AS	H. pylori	Asia	China	26.9	112.56	hspEAsia	Public	Included in final dataset	Ubiquitous	;tree_HardyUbi_whole;nbHardyAlleles;tree_whole;PCA;dNdS;hardyBlocks	87.806	0	0
Hpfe010	HEL_BA9926AA_AS	H. pylori	Asia	China	26.9	112.56	hspEAsia	Public	Included in final dataset	Ubiquitous	;tree_HardyUbi_whole;nbHardyAlleles;tree_whole;PCA;dNdS;hardyBlocks	86.618	0	0
Hpfe019	HEL_BA9927AA_AS	H. pylori	Asia	China	26.9	112.56	hspEAsia	Public	Included in final dataset	Ubiquitous	;tree_HardyUbi_whole;nbHardyAlleles;tree_whole;PCA;dNdS;hardyBlocks	88.773	0	0
Hpfe022	HEL_BA9928AA_AS	H. pylori	Asia	China	26.9	112.56	hspEAsia	Public	Included in final dataset	Ubiquitous	;tree_HardyUbi_whole;nbHardyAlleles;tree_whole;PCA;dNdS;hardyBlocks	88.337	0	0
Hpfe023	HEL_BA9929AA_AS	H. pylori	Asia	China	26.9	112.56	hspEAsia	Public	Included in final dataset	Ubiquitous	;tree_HardyUbi_whole;nbHardyAlleles;tree_whole;PCA;dNdS;hardyBlocks	88.436	0	0
Hpfe024	HEL_BA9930AA_AS	H. pylori	Asia	China	26.9	112.56	hspEAsia	Public	Included in final dataset	Ubiquitous	;tree_HardyUbi_whole;nbHardyAlleles;tree_whole;PCA;dNdS;hardyBlocks	87.751	0	0
Hpfe027	HEL_BA9931AA_AS	H. pylori	Asia	China	26.9	112.56	hspEAsia	Public	Included in final dataset	Ubiquitous	;tree_HardyUbi_whole;nbHardyAlleles;tree_whole;PCA;dNdS;hardyBlocks	87.998	0	0
Hpfe028	HEL_BA9932AA_AS	H. pylori	Asia	China	26.9	112.56	hspEAsia	Public	Included in final dataset	Ubiquitous	;tree_HardyUbi_whole;nbHardyAlleles;tree_whole;PCA;dNdS;hardyBlocks	87.481	0	0
Hpfe029	HEL_BA9933AA_AS	H. pylori	Asia	China	26.9	112.56	hspEAsia	Public	Included in final dataset	Ubiquitous	;tree_HardyUbi_whole;nbHardyAlleles;tree_whole;PCA;dNdS;hardyBlocks	87.194	0	0
Hpfe032	HEL_BA9934AA_AS	H. pylori	Asia	China	26.9	112.56	hspEAsia	Public	Included in final dataset	Ubiquitous	;tree_HardyUbi_whole;nbHardyAlleles;tree_whole;PCA;dNdS;hardyBlocks	88.347	0	0
Hpfe033	HEL_BA9935AA_AS	H. pylori	Asia	China	26.9	112.56	hspEAsia	Public	Included in final dataset	Ubiquitous	;tree_HardyUbi_whole;nbHardyAlleles;tree_whole;PCA;dNdS;hardyBlocks	87.318	0	0
Hpfe035	HEL_BA9936AA_AS	H. pylori	Asia	China	26.9	112.56	hspEAsia	Public	Included in final dataset	Ubiquitous	;tree_HardyUbi_whole;nbHardyAlleles;tree_whole;PCA;dNdS;hardyBlocks	88.131	0	0
Hpfe036	HEL_BA9937AA_AS	H. pylori	Asia	China	26.9	112.56	hspEAsia	Public	Included in final dataset	Ubiquitous	;tree_HardyUbi_whole;nbHardyAlleles;tree_whole;PCA;dNdS;hardyBlocks	87.272	0	0
Hpfe037	HEL_BA9938AA_AS	H. pylori	Asia	China	26.9	112.56	hspEAsia	Public	Included in final dataset	Ubiquitous	;tree_HardyUbi_whole;nbHardyAlleles;tree_whole;PCA;dNdS;hardyBlocks	87.847	0	0
Hpfe038	HEL_BA9939AA_AS	H. pylori	Asia	China	26.9	112.56	hspEAsia	Public	Included in final dataset	Ubiquitous	;tree_HardyUbi_whole;nbHardyAlleles;tree_whole;PCA;dNdS;hardyBlocks	87.572	0	0
Hpfe039	HEL_BA9940AA_AS	H. pylori	Asia	China	26.9	112.56	hspEAsia	Public	Included in final dataset	Ubiquitous	;tree_HardyUbi_whole;nbHardyAlleles;tree_whole;PCA;dNdS;hardyBlocks	88.761	0	0
Hpfe040	HEL_BA9941AA_AS	H. pylori	Asia	China	26.9	112.56	hspEAsia	Public	Included in final dataset	Ubiquitous	;tree_HardyUbi_whole;nbHardyAlleles;tree_whole;PCA;dNdS;hardyBlocks	88.039	0	0
Hpfe048	HEL_BA9942AA_AS	H. pylori	Asia	China	26.9	112.56	hspEAsia	Public	Included in final dataset	Ubiquitous	;tree_HardyUbi_whole;nbHardyAlleles;tree_whole;PCA;dNdS;hardyBlocks	88.226	0	0
Hpfe049	HEL_BA9943AA_AS	H. pylori	Asia	China	26.9	112.56	hspEAsia	Public	Included in final dataset	Ubiquitous	;tree_HardyUbi_whole;nbHardyAlleles;tree_whole;PCA;dNdS;hardyBlocks	87.814	0	0
Hpfe051	HEL_BA9944AA_AS	H. pylori	Asia	China	26.9	112.56	hspEAsia	Public	Included in final dataset	Ubiquitous	;tree_HardyUbi_whole;nbHardyAlleles;tree_whole;PCA;dNdS;hardyBlocks	88.827	0	0
Hpfe052	HEL_BA9945AA_AS	H. pylori	Asia	China	26.9	112.56	hspEAsia	Public	Included in final dataset	Ubiquitous	;tree_HardyUbi_whole;nbHardyAlleles;tree_whole;PCA;dNdS;hardyBlocks	88.038	0	0
Hpfe053	HEL_BA9946AA_AS	H. pylori	Asia	China	26.9	112.56	hspEAsia	Public	Included in final dataset	Ubiquitous	;tree_HardyUbi_whole;nbHardyAlleles;tree_whole;PCA;dNdS;hardyBlocks	87.707	0	0
Hpfe054	HEL_BA9947AA_AS	H. pylori	Asia	China	26.9	112.56	hspEAsia	Public	Included in final dataset	Ubiquitous	;tree_HardyUbi_whole;nbHardyAlleles;tree_whole;PCA;dNdS;hardyBlocks	87.778	0	0
Hpfe055	HEL_BA9948AA_AS	H. pylori	Asia	China	26.9	112.56	hspEAsia	Public	Included in final dataset	Ubiquitous	;tree_HardyUbi_whole;nbHardyAlleles;tree_whole;PCA;dNdS;hardyBlocks	87.312	0	0
Hpfe056	HEL_BA9949AA_AS	H. pylori	Asia	China	26.9	112.56	hspEAsia	Public	Included in final dataset	Ubiquitous	;tree_HardyUbi_whole;nbHardyAlleles;tree_whole;PCA;dNdS;hardyBlocks	88.631	0	0
Hpfe057	HEL_BA9950AA_AS	H. pylori	Asia	China	26.9	112.56	hspEAsia	Public	Included in final dataset	Ubiquitous	;tree_HardyUbi_whole;nbHardyAlleles;tree_whole;PCA;dNdS;hardyBlocks	87.342	0	0
Hpfe058	HEL_BA9951AA_AS	H. pylori	Asia	China	26.9	112.56	hspEAsia	Public	Included in final dataset	Ubiquitous	;tree_HardyUbi_whole;nbHardyAlleles;tree_whole;PCA;dNdS;hardyBlocks	87.6	0	0
Hpfe059	HEL_BA9952AA_AS	H. pylori	Asia	China	26.9	112.56	hspEAsia	Public	Included in final dataset	Ubiquitous	;tree_HardyUbi_whole;nbHardyAlleles;tree_whole;PCA;dNdS;hardyBlocks	87.526	0	0
Hpfe060	HEL_BA9953AA_AS	H. pylori	Asia	China	26.9	112.56	hspEAsia	Public	Included in final dataset	Ubiquitous	;tree_HardyUbi_whole;nbHardyAlleles;tree_whole;PCA;dNdS;hardyBlocks	87.978	0	0
Hpfe061	HEL_BA9954AA_AS	H. pylori	Asia	China	26.9	112.56	hspEAsia	Public	Included in final dataset	Ubiquitous	;tree_HardyUbi_whole;nbHardyAlleles;tree_whole;PCA;dNdS;hardyBlocks	88.617	0	0
Hpfe062	HEL_BA9955AA_AS	H. pylori	Asia	China	26.9	112.56	hspEAsia	Public	Included in final dataset	Ubiquitous	;tree_HardyUbi_whole;nbHardyAlleles;tree_whole;PCA;dNdS;hardyBlocks	87.609	0	0
Hpfe063	HEL_BA9956AA_AS	H. pylori	Asia	China	26.9	112.56	hspEAsia	Public	Included in final dataset	Ubiquitous	;tree_HardyUbi_whole;nbHardyAlleles;tree_whole;PCA;dNdS;hardyBlocks	87.808	0	0
Hpfe064	HEL_BA9957AA_AS	H. pylori	Asia	China	26.9	112.56	hspEAsia	Public	Included in final dataset	Ubiquitous	;tree_HardyUbi_whole;nbHardyAlleles;tree_whole;PCA;dNdS;hardyBlocks	88.982	0	0
Hpfe065	HEL_BA9958AA_AS	H. pylori	Asia	China	26.9	112.56	hspEAsia	Public	Included in final dataset	Ubiquitous	;tree_HardyUbi_whole;nbHardyAlleles;tree_whole;PCA;dNdS;hardyBlocks	87.742	0	0
Hpfe066	HEL_BA9959AA_AS	H. pylori	Asia	China	26.9	112.56	hspEAsia	Public	Included in final dataset	Ubiquitous	;tree_HardyUbi_whole;nbHardyAlleles;tree_whole;PCA;dNdS;hardyBlocks	87.546	0	0
Hpfe068	HEL_BA9960AA_AS	H. pylori	Asia	China	26.9	112.56	hspEAsia	Public	Included in final dataset	Ubiquitous	;tree_HardyUbi_whole;nbHardyAlleles;tree_whole;PCA;dNdS;hardyBlocks	87.911	0	0
Hpfe069	HEL_BA9961AA_AS	H. pylori	Asia	China	26.9	112.56	hspEAsia	Public	Included in final dataset	Ubiquitous	;tree_HardyUbi_whole;nbHardyAlleles;tree_whole;PCA;dNdS;hardyBlocks	87.004	0	0
Hpfe071	HEL_BA9963AA_AS	H. pylori	Asia	China	26.9	112.56	hspEAsia	Public	Included in final dataset	Ubiquitous	;tree_HardyUbi_whole;nbHardyAlleles;tree_whole;PCA;dNdS;hardyBlocks	88.209	0	0
Hpfe072	HEL_BA9964AA_AS	H. pylori	Asia	China	26.9	112.56	hspEAsia	Public	Included in final dataset	Ubiquitous	;tree_HardyUbi_whole;nbHardyAlleles;tree_whole;PCA;dNdS;hardyBlocks	88.996	0	0
Hpfe073	HEL_BA9965AA_AS	H. pylori	Asia	China	26.9	112.56	hspEAsia	Public	Included in final dataset	Ubiquitous	;tree_HardyUbi_whole;nbHardyAlleles;tree_whole;PCA;dNdS;hardyBlocks	88.208	0	0
Hpfe074	HEL_BA9966AA_AS	H. pylori	Asia	China	26.9	112.56	hspEAsia	Public	Included in final dataset	Ubiquitous	;tree_HardyUbi_whole;nbHardyAlleles;tree_whole;PCA;dNdS;hardyBlocks	87.811	0	0
Hpfe075	HEL_BA9967AA_AS	H. pylori	Asia	China	26.9	112.56	hspEAsia	Public	Included in final dataset	Ubiquitous	;tree_HardyUbi_whole;nbHardyAlleles;tree_whole;PCA;dNdS;hardyBlocks	89.409	0	0
Hpfe076	HEL_BA9968AA_AS	H. pylori	Asia	China	26.9	112.56	hspEAsia	Public	Included in final dataset	Ubiquitous	;tree_HardyUbi_whole;nbHardyAlleles;tree_whole;PCA;dNdS;hardyBlocks	86.105	0	0
Hpfe077	HEL_BA9969AA_AS	H. pylori	Asia	China	26.9	112.56	hspEAsia	Public	Included in final dataset	Ubiquitous	;tree_HardyUbi_whole;nbHardyAlleles;tree_whole;PCA;dNdS;hardyBlocks	88.581	0	0
Hpfe078	HEL_BA9970AA_AS	H. pylori	Asia	China	26.9	112.56	hspEAsia	Public	Included in final dataset	Ubiquitous	;tree_HardyUbi_whole;nbHardyAlleles;tree_whole;PCA;dNdS;hardyBlocks	88.325	0	0
Hpfe079	HEL_BA9971AA_AS	H. pylori	Asia	China	26.9	112.56	hspEAsia	Public	Included in final dataset	Ubiquitous	;tree_HardyUbi_whole;nbHardyAlleles;tree_whole;PCA;dNdS;hardyBlocks	89.37	0	0
Hpfe080	HEL_BA9972AA_AS	H. pylori	Asia	China	26.9	112.56	hspEAsia	Public	Included in final dataset	Ubiquitous	;tree_HardyUbi_whole;nbHardyAlleles;tree_whole;PCA;dNdS;hardyBlocks	87.29	0	0
Hpfe081	HEL_BA9973AA_AS	H. pylori	Asia	China	26.9	112.56	hspEAsia	Public	Included in final dataset	Ubiquitous	;tree_HardyUbi_whole;nbHardyAlleles;tree_whole;PCA;dNdS;hardyBlocks	88.98	0	0
Hpfe082	HEL_BA9974AA_AS	H. pylori	Asia	China	26.9	112.56	hspEAsia	Public	Included in final dataset	Ubiquitous	;tree_HardyUbi_whole;nbHardyAlleles;tree_whole;PCA;dNdS;hardyBlocks	88.159	0	0
Hpfe083	HEL_BA9975AA_AS	H. pylori	Asia	China	26.9	112.56	hspEAsia	Public	Included in final dataset	Ubiquitous	;tree_HardyUbi_whole;nbHardyAlleles;tree_whole;PCA;dNdS;hardyBlocks	87.83	0	0
Hpfe084	HEL_BA9976AA_AS	H. pylori	Asia	China	26.9	112.56	hspEAsia	Public	Included in final dataset	Ubiquitous	;tree_HardyUbi_whole;nbHardyAlleles;tree_whole;PCA;dNdS;hardyBlocks	88.573	0	0
Hpfe085	HEL_BA9977AA_AS	H. pylori	Asia	China	26.9	112.56	hspEAsia	Public	Included in final dataset	Ubiquitous	;tree_HardyUbi_whole;nbHardyAlleles;tree_whole;PCA;dNdS;hardyBlocks	86.991	0	0
Hpfe086	HEL_BA9978AA_AS	H. pylori	Asia	China	26.9	112.56	hspEAsia	Public	Included in final dataset	Ubiquitous	;tree_HardyUbi_whole;nbHardyAlleles;tree_whole;PCA;dNdS;hardyBlocks	88.277	0	0
Hpfe088	HEL_BA9979AA_AS	H. pylori	Asia	China	26.9	112.56	hspEAsia	Public	Included in final dataset	Ubiquitous	;tree_HardyUbi_whole;nbHardyAlleles;tree_whole;PCA;dNdS;hardyBlocks	88.09	0	0
Hpfe089	HEL_BA9980AA_AS	H. pylori	Asia	China	26.9	112.56	hspEAsia	Public	Included in final dataset	Ubiquitous	;tree_HardyUbi_whole;nbHardyAlleles;tree_whole;PCA;dNdS;hardyBlocks	88.668	0	0
Hpfe092	HEL_BA9981AA_AS	H. pylori	Asia	China	26.9	112.56	hspEAsia	Public	Included in final dataset	Ubiquitous	;tree_HardyUbi_whole;nbHardyAlleles;tree_whole;PCA;dNdS;hardyBlocks	87.97	0	0
Hpfe093	HEL_BA9982AA_AS	H. pylori	Asia	China	26.9	112.56	hspEAsia	Public	Included in final dataset	Ubiquitous	;tree_HardyUbi_whole;nbHardyAlleles;tree_whole;PCA;dNdS;hardyBlocks	89.615	0	0
Hpfe095	HEL_BA9983AA_AS	H. pylori	Asia	China	26.9	112.56	hspEAsia	Public	Included in final dataset	Ubiquitous	;tree_HardyUbi_whole;nbHardyAlleles;tree_whole;PCA;dNdS;hardyBlocks	88.329	0	0
Hpfe096	HEL_BA9984AA_AS	H. pylori	Asia	China	26.9	112.56	hspEAsia	Public	Included in final dataset	Ubiquitous	;tree_HardyUbi_whole;nbHardyAlleles;tree_whole;PCA;dNdS;hardyBlocks	87.016	0	0
Hpfe097	HEL_BA9985AA_AS	H. pylori	Asia	China	26.9	112.56	hspEAsia	Public	Included in final dataset	Ubiquitous	;tree_HardyUbi_whole;nbHardyAlleles;tree_whole;PCA;dNdS;hardyBlocks	88.273	0	0
Hpfe099	HEL_BA9986AA_AS	H. pylori	Asia	China	26.9	112.56	hspEAsia	Public	Included in final dataset	Ubiquitous	;tree_HardyUbi_whole;nbHardyAlleles;tree_whole;PCA;dNdS;hardyBlocks	88.776	0	0
Hpfe100	HEL_BA9987AA_AS	H. pylori	Asia	China	26.9	112.56	hspEAsia	Public	Included in final dataset	Ubiquitous	;tree_HardyUbi_whole;nbHardyAlleles;tree_whole;PCA;dNdS;hardyBlocks	87.303	0	0
Hpfe101	HEL_BA9988AA_AS	H. pylori	Asia	China	26.9	112.56	hspEAsia	Public	Included in final dataset	Ubiquitous	;tree_HardyUbi_whole;nbHardyAlleles;tree_whole;PCA;dNdS;hardyBlocks	87.471	0	0
Hpfe102	HEL_BA9989AA_AS	H. pylori	Asia	China	26.9	112.56	hspEAsia	Public	Included in final dataset	Ubiquitous	;tree_HardyUbi_whole;nbHardyAlleles;tree_whole;PCA;dNdS;hardyBlocks	88.557	0	0
Hpfe103	HEL_BA9990AA_AS	H. pylori	Asia	China	26.9	112.56	hspEAsia	Public	Included in final dataset	Ubiquitous	;tree_HardyUbi_whole;nbHardyAlleles;tree_whole;PCA;dNdS;hardyBlocks	87.351	0	0
Hpfe104	HEL_BA9991AA_AS	H. pylori	Asia	China	26.9	112.56	hspEAsia	Public	Included in final dataset	Ubiquitous	;tree_HardyUbi_whole;nbHardyAlleles;tree_whole;PCA;dNdS;hardyBlocks	87.183	0	0
Hpfe106	HEL_BA9992AA_AS	H. pylori	Asia	China	26.9	112.56	hspEAsia	Public	Included in final dataset	Ubiquitous	;tree_HardyUbi_whole;nbHardyAlleles;tree_whole;PCA;dNdS;hardyBlocks	87.758	0	0
Hpfe107	HEL_BA9993AA_AS	H. pylori	Asia	China	26.9	112.56	hspEAsia	Public	Included in final dataset	Ubiquitous	;tree_HardyUbi_whole;nbHardyAlleles;tree_whole;PCA;dNdS;hardyBlocks	89.563	0	0
Hpfe108	HEL_BA9994AA_AS	H. pylori	Asia	China	26.9	112.56	hspEAsia	Public	Included in final dataset	Ubiquitous	;tree_HardyUbi_whole;nbHardyAlleles;tree_whole;PCA;dNdS;hardyBlocks	86.423	0	0
Hpfe110	HEL_BA9995AA_AS	H. pylori	Asia	China	26.9	112.56	hspEAsia	Public	Included in final dataset	Ubiquitous	;tree_HardyUbi_whole;nbHardyAlleles;tree_whole;PCA;dNdS;hardyBlocks	89.028	0	0
Hpfe112	HEL_BA9996AA_AS	H. pylori	Asia	China	26.9	112.56	hspEAsia	Public	Included in final dataset	Ubiquitous	;tree_HardyUbi_whole;nbHardyAlleles;tree_whole;PCA;dNdS;hardyBlocks	89.062	0	0
Hpfe113	HEL_BA9997AA_AS	H. pylori	Asia	China	26.9	112.56	hspEAsia	Public	Included in final dataset	Ubiquitous	;tree_HardyUbi_whole;nbHardyAlleles;tree_whole;PCA;dNdS;hardyBlocks	87.052	0	0
Hpfe114	HEL_BA9998AA_AS	H. pylori	Asia	China	26.9	112.56	hspEAsia	Public	Included in final dataset	Ubiquitous	;tree_HardyUbi_whole;nbHardyAlleles;tree_whole;PCA;dNdS;hardyBlocks	87.113	0	0
Hpfe118	HEL_BA9999AA_AS	H. pylori	Asia	China	26.9	112.56	hspEAsia	Public	Included in final dataset	Ubiquitous	;tree_HardyUbi_whole;nbHardyAlleles;tree_whole;PCA;dNdS;hardyBlocks	89.403	0	0
Hpfe115	HEL_CA0000AA_AS	H. pylori	Asia	China	26.9	112.56	hspEAsia	Public	Included in final dataset	Ubiquitous	;tree_HardyUbi_whole;nbHardyAlleles;tree_whole;PCA;dNdS;hardyBlocks	89.316	0	0
Hpfe120	HEL_CA0001AA_AS	H. pylori	Asia	China	26.9	112.56	hspEAsia	Public	Included in final dataset	Ubiquitous	;tree_HardyUbi_whole;nbHardyAlleles;tree_whole;PCA;dNdS;hardyBlocks	88.825	0	0
Hpfe123	HEL_CA0002AA_AS	H. pylori	Asia	China	26.9	112.56	hspEAsia	Public	Included in final dataset	Ubiquitous	;tree_HardyUbi_whole;nbHardyAlleles;tree_whole;PCA;dNdS;hardyBlocks	87.97	0	0
Hpfe122	HEL_CA0003AA_AS	H. pylori	Asia	China	26.9	112.56	hspEAsia	Public	Included in final dataset	Ubiquitous	;tree_HardyUbi_whole;nbHardyAlleles;tree_whole;PCA;dNdS;hardyBlocks	87.4	0	0
Hpfe124	HEL_CA0004AA_AS	H. pylori	Asia	China	26.9	112.56	hspEAsia	Public	Included in final dataset	Ubiquitous	;tree_HardyUbi_whole;nbHardyAlleles;tree_whole;PCA;dNdS;hardyBlocks	86.28	0	0
Hpfe125	HEL_CA0005AA_AS	H. pylori	Asia	China	26.9	112.56	hspEAsia	Public	Included in final dataset	Ubiquitous	;tree_HardyUbi_whole;nbHardyAlleles;tree_whole;PCA;dNdS;hardyBlocks	87.373	0	0
Hpfe126	HEL_CA0006AA_AS	H. pylori	Asia	China	26.9	112.56	hspEAsia	Public	Included in final dataset	Ubiquitous	;tree_HardyUbi_whole;nbHardyAlleles;tree_whole;PCA;dNdS;hardyBlocks	88.794	0	0
Hpfe127	HEL_CA0007AA_AS	H. pylori	Asia	China	26.9	112.56	hspEAsia	Public	Included in final dataset	Ubiquitous	;tree_HardyUbi_whole;nbHardyAlleles;tree_whole;PCA;dNdS;hardyBlocks	88.229	0	0
BT302	HEL_CA0048AA_AS	H. pylori	Asia	Bhutan	NA	NA	hpEurope	Public	Included in final dataset	Ubiquitous	;tree_HardyUbi_whole;nbHardyAlleles;tree_whole;PCA;dNdS;hardyBlocks	89.821	0	0
SHZY18	HEL_CA0083AA_AS	H. pylori	Asia	China	31.23	121.47	hspEAsia	Public	Included in final dataset	Ubiquitous	;tree_HardyUbi_whole;nbHardyAlleles;tree_whole;PCA;dNdS;hardyBlocks	85.299	0	0
SHZY03	HEL_CA0068AA_AS	H. pylori	Asia	China	31.23	121.47	hspEAsia	Public	Included in final dataset	Ubiquitous	;tree_HardyUbi_whole;nbHardyAlleles;tree_whole;PCA;dNdS;hardyBlocks	88.926	0	0
SHZY05	HEL_CA0073AA_AS	H. pylori	Asia	China	31.23	121.47	hspEAsia	Public	Included in final dataset	Ubiquitous	;tree_HardyUbi_whole;nbHardyAlleles;tree_whole;PCA;dNdS;hardyBlocks	86.703	0	0
SHZY09	HEL_CA0076AA_AS	H. pylori	Asia	China	31.23	121.47	hspEAsia	Public	Included in final dataset	Ubiquitous	;tree_HardyUbi_whole;nbHardyAlleles;tree_whole;PCA;dNdS;hardyBlocks	88.967	0	0
SHZY10	HEL_CA0078AA_AS	H. pylori	Asia	China	31.23	121.47	hspEAsia	Public	Included in final dataset	Ubiquitous	;tree_HardyUbi_whole;nbHardyAlleles;tree_whole;PCA;dNdS;hardyBlocks	87.225	0	0
SHZY14	HEL_CA0079AA_AS	H. pylori	Asia	China	31.23	121.47	hspEAsia	Public	Included in final dataset	Ubiquitous	;tree_HardyUbi_whole;nbHardyAlleles;tree_whole;PCA;dNdS;hardyBlocks	87.244	0	0
SHZY13	HEL_CA0080AA_AS	H. pylori	Asia	China	31.23	121.47	hspEAsia	Public	Included in final dataset	Ubiquitous	;tree_HardyUbi_whole;nbHardyAlleles;tree_whole;PCA;dNdS;hardyBlocks	86.958	0	0
SHZY11	HEL_CA0081AA_AS	H. pylori	Asia	China	31.23	121.47	hspEAsia	Public	Included in final dataset	Ubiquitous	;tree_HardyUbi_whole;nbHardyAlleles;tree_whole;PCA;dNdS;hardyBlocks	88.268	0	0
SHZY17	HEL_CA0085AA_AS	H. pylori	Asia	China	31.23	121.47	hspEAsia	Public	Included in final dataset	Ubiquitous	;tree_HardyUbi_whole;nbHardyAlleles;tree_whole;PCA;dNdS;hardyBlocks	87.719	0	0
SHZY16	HEL_CA0087AA_AS	H. pylori	Asia	China	31.23	121.47	hspEAsia	Public	Included in final dataset	Ubiquitous	;tree_HardyUbi_whole;nbHardyAlleles;tree_whole;PCA;dNdS;hardyBlocks	87.472	0	0
SHZY25	HEL_CA0092AA_AS	H. pylori	Asia	China	31.23	121.47	hspEAsia	Public	Included in final dataset	Ubiquitous	;tree_HardyUbi_whole;nbHardyAlleles;tree_whole;PCA;dNdS;hardyBlocks	86.928	0	0
SHZY26	HEL_CA0093AA_AS	H. pylori	Asia	China	31.23	121.47	hspEAsia	Public	Included in final dataset	Ubiquitous	;tree_HardyUbi_whole;nbHardyAlleles;tree_whole;PCA;dNdS;hardyBlocks	87.508	0	0
SHZY27	HEL_CA0094AA_AS	H. pylori	Asia	China	31.23	121.47	hspEAsia	Public	Included in final dataset	Ubiquitous	;tree_HardyUbi_whole;nbHardyAlleles;tree_whole;PCA;dNdS;hardyBlocks	87.744	0	0
SHZY31	HEL_CA0095AA_AS	H. pylori	Asia	China	31.23	121.47	hspEAsia	Public	Included in final dataset	Ubiquitous	;tree_HardyUbi_whole;nbHardyAlleles;tree_whole;PCA;dNdS;hardyBlocks	87.979	0	0
SHZY32	HEL_CA0098AA_AS	H. pylori	Asia	China	31.23	121.47	hspEAsia	Public	Included in final dataset	Ubiquitous	;tree_HardyUbi_whole;nbHardyAlleles;tree_whole;PCA;dNdS;hardyBlocks	86.533	0	0
SHZY34	HEL_CA0100AA_AS	H. pylori	Asia	China	31.23	121.47	hspEAsia	Public	Included in final dataset	Ubiquitous	;tree_HardyUbi_whole;nbHardyAlleles;tree_whole;PCA;dNdS;hardyBlocks	87.402	0	0
SHZY33	HEL_CA0101AA_AS	H. pylori	Asia	China	31.23	121.47	hspEAsia	Public	Included in final dataset	Ubiquitous	;tree_HardyUbi_whole;nbHardyAlleles;tree_whole;PCA;dNdS;hardyBlocks	87.473	0	0
SHZY40	HEL_CA0106AA_AS	H. pylori	Asia	China	31.23	121.47	hspEAsia	Public	Included in final dataset	Ubiquitous	;tree_HardyUbi_whole;nbHardyAlleles;tree_whole;PCA;dNdS;hardyBlocks	87.545	0	0
SHZY43	HEL_CA0107AA_AS	H. pylori	Asia	China	31.23	121.47	hspEAsia	Public	Included in final dataset	Ubiquitous	;tree_HardyUbi_whole;nbHardyAlleles;tree_whole;PCA;dNdS;hardyBlocks	87.498	0	0
SHZY42	HEL_CA0110AA_AS	H. pylori	Asia	China	31.23	121.47	hspEAsia	Public	Included in final dataset	Ubiquitous	;tree_HardyUbi_whole;nbHardyAlleles;tree_whole;PCA;dNdS;hardyBlocks	87.435	0	0
SHZY44	HEL_CA0111AA_AS	H. pylori	Asia	China	31.23	121.47	hspEAsia	Public	Included in final dataset	Ubiquitous	;tree_HardyUbi_whole;nbHardyAlleles;tree_whole;PCA;dNdS;hardyBlocks	86.909	0	0
SHZY48	HEL_CA0116AA_AS	H. pylori	Asia	China	31.23	121.47	hspEAsia	Public	Included in final dataset	Ubiquitous	;tree_HardyUbi_whole;nbHardyAlleles;tree_whole;PCA;dNdS;hardyBlocks	89.368	0	0
SHZY60	HEL_CA0119AA_AS	H. pylori	Asia	China	31.23	121.47	hspEAsia	Public	Included in final dataset	Ubiquitous	;tree_HardyUbi_whole;nbHardyAlleles;tree_whole;PCA;dNdS;hardyBlocks	87.78	0	0
SHZY52	HEL_CA0120AA_AS	H. pylori	Asia	China	31.23	121.47	hspEAsia	Public	Included in final dataset	Ubiquitous	;tree_HardyUbi_whole;nbHardyAlleles;tree_whole;PCA;dNdS;hardyBlocks	86.726	0	0
SHZY56	HEL_CA0125AA_AS	H. pylori	Asia	China	31.23	121.47	hpEurope	Public	Included in final dataset	Ubiquitous	;tree_HardyUbi_whole;nbHardyAlleles;tree_whole;PCA;dNdS;hardyBlocks	79.138	0	0
SHZY57	HEL_CA0126AA_AS	H. pylori	Asia	China	31.23	121.47	hspEAsia	Public	Included in final dataset	Ubiquitous	;tree_HardyUbi_whole;nbHardyAlleles;tree_whole;PCA;dNdS;hardyBlocks	88.472	0	0
FJ-A155A	HEL_CA0406AA_AS	H. pylori	Asia	China	26.07	119.3	hspEAsia	Public	Included in final dataset	Ubiquitous	;tree_HardyUbi_whole;nbHardyAlleles;tree_whole;PCA;dNdS;hardyBlocks	88.502	0	0
NM160	HEL_CA0410AA_AS	H. pylori	Asia	China	40.48	110.37	hpNorthAsia	Public	Included in final dataset	Ubiquitous	;tree_HardyUbi_whole;tree_HardyUbi_subset;haplotypesDiffSites;nbHardyAlleles;pangenome;tree_whole;PCA;fineSTRUCTURE;dNdS;hardyBlocks;tree_Hcetorum_BLAST;tree_UreA;tree_UreA	85.104	0	0
FJ-H59A	HEL_CA0411AA_AS	H. pylori	Asia	China	26.07	119.3	hspEAsia	Public	Included in final dataset	Ubiquitous	;tree_HardyUbi_whole;nbHardyAlleles;tree_whole;PCA;dNdS;hardyBlocks	86.31	0	0
FJ-H85A	HEL_CA0414AA_AS	H. pylori	Asia	China	26.07	119.3	hspEAsia	Public	Included in final dataset	Ubiquitous	;tree_HardyUbi_whole;nbHardyAlleles;tree_whole;PCA;dNdS;hardyBlocks	88.179	0	0
YN-P1291	HEL_CA0419AA_AS	H. pylori	Asia	China	27.42	100.46	hpEurope	Public	Included in final dataset	Ubiquitous	;tree_HardyUbi_whole;nbHardyAlleles;tree_whole;PCA;dNdS;hardyBlocks	87.865	0	0
Hk721	HEL_CA0053AA_AS	H. pylori	Asia	Japan	43.25	143.58	hspIndigenousNAmerica	Public	Included in final dataset	Ubiquitous	;GWAS;tree_HardyUbi_whole;haplotypesDiffSites;nbHardyAlleles;map_HardyOutliers;pangenome;tree_whole;PCA;fineSTRUCTURE;dNdS;hardyBlocks;tree_Hcetorum_BLAST;tree_UreA;tree_UreA	87.083	0	0
JP0123	HEL_CA0589AA_AS	H. pylori	Asia	Japan	NA	NA	hspEAsia	Public	Included in final dataset	Ubiquitous	;tree_HardyUbi_whole;nbHardyAlleles;tree_whole;PCA;dNdS;hardyBlocks	88.258	0	0
JP0121	HEL_CA0591AA_AS	H. pylori	Asia	Japan	NA	NA	hspEAsia	Public	Included in final dataset	Ubiquitous	;tree_HardyUbi_whole;nbHardyAlleles;tree_whole;PCA;dNdS;hardyBlocks	88.731	0	0
JP0099	HEL_CA0610AA_AS	H. pylori	Asia	Japan	NA	NA	hspEAsia	Public	Included in final dataset	Ubiquitous	;tree_HardyUbi_whole;nbHardyAlleles;tree_whole;PCA;dNdS;hardyBlocks	86.378	0	0
JP0078	HEL_CA0625AA_AS	H. pylori	Asia	Japan	NA	NA	hspEAsia	Public	Included in final dataset	Ubiquitous	;tree_HardyUbi_whole;nbHardyAlleles;tree_whole;PCA;dNdS;hardyBlocks	87.685	0	0
JP0132	HEL_CA0582AA_AS	H. pylori	Asia	Japan	NA	NA	hspEAsia	Public	Included in final dataset	Ubiquitous	;tree_HardyUbi_whole;nbHardyAlleles;tree_whole;PCA;dNdS;hardyBlocks	89.69	0	0
oi04-303	HEL_CA0306AA_AS	H. pylori	Asia	Japan	33.23	131.61	hspEAsia	Public	Included in final dataset	Ubiquitous	;tree_HardyUbi_whole;nbHardyAlleles;tree_whole;PCA;dNdS;hardyBlocks	88.161	0	0
oi11-138	HEL_CA0418AA_AS	H. pylori	Asia	Japan	33.23	131.61	hspEAsia	Public	Included in final dataset	Ubiquitous	;tree_HardyUbi_whole;nbHardyAlleles;tree_whole;PCA;dNdS;hardyBlocks	87.861	0	0
Hk711	HEL_CA0052AA_AS	H. pylori	Asia	Japan	43.25	143.58	hspIndigenousNAmerica	Public	Included in final dataset	Ubiquitous	;GWAS;tree_HardyUbi_whole;haplotypesDiffSites;nbHardyAlleles;map_HardyOutliers;pangenome;tree_whole;PCA;fineSTRUCTURE;dNdS;hardyBlocks;tree_Hcetorum_BLAST;tree_UreA;tree_UreA	87.519	0	0
JP0076	HEL_CA0627AA_AS	H. pylori	Asia	Japan	NA	NA	hspEAsia	Public	Included in final dataset	Ubiquitous	;tree_HardyUbi_whole;nbHardyAlleles;tree_whole;PCA;dNdS;hardyBlocks	88.229	0	0
JP0129	HEL_CA0585AA_AS	H. pylori	Asia	Japan	NA	NA	hspEAsia	Public	Included in final dataset	Ubiquitous	;tree_HardyUbi_whole;nbHardyAlleles;tree_whole;PCA;dNdS;hardyBlocks	88.423	0	0
JP0128	HEL_CA0586AA_AS	H. pylori	Asia	Japan	NA	NA	hspEAsia	Public	Included in final dataset	Ubiquitous	;tree_HardyUbi_whole;nbHardyAlleles;tree_whole;PCA;dNdS;hardyBlocks	88.628	0	0
JP0122	HEL_CA0590AA_AS	H. pylori	Asia	Japan	NA	NA	hspEAsia	Public	Included in final dataset	Ubiquitous	;tree_HardyUbi_whole;nbHardyAlleles;tree_whole;PCA;dNdS;hardyBlocks	88.858	0	0
JP0120	HEL_CA0592AA_AS	H. pylori	Asia	Japan	NA	NA	hspEAsia	Public	Included in final dataset	Ubiquitous	;tree_HardyUbi_whole;nbHardyAlleles;tree_whole;PCA;dNdS;hardyBlocks	87.609	0	0
JP0118	HEL_CA0594AA_AS	H. pylori	Asia	Japan	NA	NA	hspEAsia	Public	Included in final dataset	Ubiquitous	;tree_HardyUbi_whole;nbHardyAlleles;tree_whole;PCA;dNdS;hardyBlocks	87.658	0	0
JP0524	HEL_CA0432AA_AS	H. pylori	Asia	Japan	NA	NA	hspEAsia	Public	Included in final dataset	Ubiquitous	;tree_HardyUbi_whole;nbHardyAlleles;tree_whole;PCA;dNdS;hardyBlocks	86.467	0	0
JP0113	HEL_CA0598AA_AS	H. pylori	Asia	Japan	NA	NA	hspEAsia	Public	Included in final dataset	Ubiquitous	;tree_HardyUbi_whole;nbHardyAlleles;tree_whole;PCA;dNdS;hardyBlocks	88.733	0	0
JP0112	HEL_CA0599AA_AS	H. pylori	Asia	Japan	NA	NA	hspEAsia	Public	Included in final dataset	Ubiquitous	;tree_HardyUbi_whole;nbHardyAlleles;tree_whole;PCA;dNdS;hardyBlocks	88.603	0	0
JP0111	HEL_CA0600AA_AS	H. pylori	Asia	Japan	NA	NA	hspEAsia	Public	Included in final dataset	Ubiquitous	;tree_HardyUbi_whole;nbHardyAlleles;tree_whole;PCA;dNdS;hardyBlocks	88.767	0	0
JP0110	HEL_CA0601AA_AS	H. pylori	Asia	Japan	NA	NA	hspEAsia	Public	Included in final dataset	Ubiquitous	;tree_HardyUbi_whole;nbHardyAlleles;tree_whole;PCA;dNdS;hardyBlocks	88.975	0	0
JP0070	HEL_CA0631AA_AS	H. pylori	Asia	Japan	NA	NA	hspEAsia	Public	Included in final dataset	Ubiquitous	;tree_HardyUbi_whole;nbHardyAlleles;tree_whole;PCA;dNdS;hardyBlocks	89.078	0	0
JP0068	HEL_CA0633AA_AS	H. pylori	Asia	Japan	NA	NA	hspEAsia	Public	Included in final dataset	Ubiquitous	;tree_HardyUbi_whole;nbHardyAlleles;tree_whole;PCA;dNdS;hardyBlocks	87.504	0	0
JP0065	HEL_CA0635AA_AS	H. pylori	Asia	Japan	NA	NA	hspEAsia	Public	Included in final dataset	Ubiquitous	;tree_HardyUbi_whole;nbHardyAlleles;tree_whole;PCA;dNdS;hardyBlocks	88.501	0	0
JP0063	HEL_CA0636AA_AS	H. pylori	Asia	Japan	NA	NA	hspEAsia	Public	Included in final dataset	Ubiquitous	;tree_HardyUbi_whole;nbHardyAlleles;tree_whole;PCA;dNdS;hardyBlocks	88.232	0	0
JP0103	HEL_CA0607AA_AS	H. pylori	Asia	Japan	NA	NA	hspEAsia	Public	Included in final dataset	Ubiquitous	;tree_HardyUbi_whole;nbHardyAlleles;tree_whole;PCA;dNdS;hardyBlocks	88.035	0	0
JP0100	HEL_CA0609AA_AS	H. pylori	Asia	Japan	NA	NA	hspEAsia	Public	Included in final dataset	Ubiquitous	;tree_HardyUbi_whole;nbHardyAlleles;tree_whole;PCA;dNdS;hardyBlocks	88.525	0	0
JP0098	HEL_CA0611AA_AS	H. pylori	Asia	Japan	NA	NA	hspEAsia	Public	Included in final dataset	Ubiquitous	;tree_HardyUbi_whole;nbHardyAlleles;tree_whole;PCA;dNdS;hardyBlocks	88.013	0	0
JP0095	HEL_CA0614AA_AS	H. pylori	Asia	Japan	NA	NA	hspEAsia	Public	Included in final dataset	Ubiquitous	;tree_HardyUbi_whole;nbHardyAlleles;tree_whole;PCA;dNdS;hardyBlocks	88.345	0	0
JP0093	HEL_CA0616AA_AS	H. pylori	Asia	Japan	NA	NA	hspEAsia	Public	Included in final dataset	Ubiquitous	;tree_HardyUbi_whole;nbHardyAlleles;tree_whole;PCA;dNdS;hardyBlocks	87.43	0	0
JP0092	HEL_CA0617AA_AS	H. pylori	Asia	Japan	NA	NA	hspEAsia	Public	Included in final dataset	Ubiquitous	;tree_HardyUbi_whole;nbHardyAlleles;tree_whole;PCA;dNdS;hardyBlocks	87.134	0	0
JP0087	HEL_CA0621AA_AS	H. pylori	Asia	Japan	NA	NA	hspEAsia	Public	Included in final dataset	Ubiquitous	;tree_HardyUbi_whole;nbHardyAlleles;tree_whole;PCA;dNdS;hardyBlocks	87.601	0	0
JP0085	HEL_CA0623AA_AS	H. pylori	Asia	Japan	NA	NA	hspEAsia	Public	Included in final dataset	Ubiquitous	;tree_HardyUbi_whole;nbHardyAlleles;tree_whole;PCA;dNdS;hardyBlocks	88.086	0	0
MA175	HEL_CA0039AA_AS	H. pylori	Asia	Turkey	40.1852	29.1295	hpEurope	Public	Included in final dataset	Ubiquitous	;tree_HardyUbi_whole;nbHardyAlleles;tree_whole;PCA;dNdS;hardyBlocks	88.944	0	0
MA77	HEL_CA0040AA_AS	H. pylori	Asia	Turkey	40.1852	29.1295	hpEurope	Public	Included in final dataset	Ubiquitous	;tree_HardyUbi_whole;nbHardyAlleles;tree_whole;PCA;dNdS;hardyBlocks	91.025	0	0
Hk840	HEL_CA0054AA_AS	H. pylori	Asia	Japan	43.25	143.58	hspIndigenousNAmerica	Public	Included in final dataset	Ubiquitous	;GWAS;tree_HardyUbi_whole;haplotypesDiffSites;nbHardyAlleles;map_HardyOutliers;pangenome;tree_whole;PCA;fineSTRUCTURE;dNdS;hardyBlocks;dotplots;tree_Hcetorum_BLAST;tree_UreA;tree_UreA	87.133	0	0
NP05-124	HEL_CA0055AA_AS	H. pylori	Asia	Nepal	NA	NA	hpEurope	Public	Included in final dataset	Ubiquitous	;tree_HardyUbi_whole;nbHardyAlleles;tree_whole;PCA;dNdS;hardyBlocks	90.051	0	0
SHZY02	HEL_CA0069AA_AS	H. pylori	Asia	China	31.23	121.47	hspEAsia	Public	Included in final dataset	Ubiquitous	;tree_HardyUbi_whole;nbHardyAlleles;tree_whole;PCA;dNdS;hardyBlocks	87.309	0	0
SHZY01	HEL_CA0070AA_AS	H. pylori	Asia	China	31.23	121.47	hspEAsia	Public	Included in final dataset	Ubiquitous	;tree_HardyUbi_whole;nbHardyAlleles;tree_whole;PCA;dNdS;hardyBlocks	87.161	0	0
SHZY04	HEL_CA0071AA_AS	H. pylori	Asia	China	31.23	121.47	hspEAsia	Public	Included in final dataset	Ubiquitous	;tree_HardyUbi_whole;nbHardyAlleles;tree_whole;PCA;dNdS;hardyBlocks	85.539	0	0
SHZY08	HEL_CA0072AA_AS	H. pylori	Asia	China	31.23	121.47	hpEurope	Public	Included in final dataset	Ubiquitous	;tree_HardyUbi_whole;nbHardyAlleles;tree_whole;PCA;dNdS;hardyBlocks	88.93	0	0
SHZY07	HEL_CA0074AA_AS	H. pylori	Asia	China	31.23	121.47	hspEAsia	Public	Included in final dataset	Ubiquitous	;tree_HardyUbi_whole;nbHardyAlleles;tree_whole;PCA;dNdS;hardyBlocks	86.409	0	0
SHZY06	HEL_CA0075AA_AS	H. pylori	Asia	China	31.23	121.47	hspEAsia	Public	Included in final dataset	Ubiquitous	;tree_HardyUbi_whole;nbHardyAlleles;tree_whole;PCA;dNdS;hardyBlocks	86.797	0	0
SHZY12	HEL_CA0077AA_AS	H. pylori	Asia	China	31.23	121.47	hspEAsia	Public	Included in final dataset	Ubiquitous	;tree_HardyUbi_whole;nbHardyAlleles;tree_whole;PCA;dNdS;hardyBlocks	86.58	0	0
SHZY15	HEL_CA0082AA_AS	H. pylori	Asia	China	31.23	121.47	hspEAsia	Public	Included in final dataset	Ubiquitous	;tree_HardyUbi_whole;haplotypesDiffSites;nbHardyAlleles;pangenome;tree_whole;PCA;dNdS;hardyBlocks;tree_Hcetorum_BLAST;tree_UreA;tree_UreA	87.687	0	0
SHZY19	HEL_CA0084AA_AS	H. pylori	Asia	China	31.23	121.47	hpEurope	Public	Included in final dataset	Ubiquitous	;tree_HardyUbi_whole;nbHardyAlleles;tree_whole;PCA;dNdS;hardyBlocks	87.334	0	0
SHZY21	HEL_CA0088AA_AS	H. pylori	Asia	China	31.23	121.47	hspEAsia	Public	Included in final dataset	Ubiquitous	;tree_HardyUbi_whole;nbHardyAlleles;tree_whole;PCA;dNdS;hardyBlocks	86.651	0	0
SHZY22	HEL_CA0089AA_AS	H. pylori	Asia	China	31.23	121.47	hspEAsia	Public	Included in final dataset	Ubiquitous	;tree_HardyUbi_whole;nbHardyAlleles;tree_whole;PCA;dNdS;hardyBlocks	88.224	0	0
SHZY23	HEL_CA0090AA_AS	H. pylori	Asia	China	31.23	121.47	hspEAsia	Public	Included in final dataset	Ubiquitous	;tree_HardyUbi_whole;nbHardyAlleles;tree_whole;PCA;dNdS;hardyBlocks	87.81	0	0
SHZY24	HEL_CA0091AA_AS	H. pylori	Asia	China	31.23	121.47	hspEAsia	Public	Included in final dataset	Ubiquitous	;tree_HardyUbi_whole;nbHardyAlleles;tree_whole;PCA;dNdS;hardyBlocks	85.761	0	0
SHZY28	HEL_CA0096AA_AS	H. pylori	Asia	China	31.23	121.47	hspEAsia	Public	Included in final dataset	Ubiquitous	;tree_HardyUbi_whole;nbHardyAlleles;tree_whole;PCA;dNdS;hardyBlocks	87.27	0	0
SHZY29	HEL_CA0097AA_AS	H. pylori	Asia	China	31.23	121.47	hspEAsia	Public	Included in final dataset	Ubiquitous	;tree_HardyUbi_whole;nbHardyAlleles;tree_whole;PCA;dNdS;hardyBlocks	86.817	0	0
SHZY35	HEL_CA0099AA_AS	H. pylori	Asia	China	31.23	121.47	hspEAsia	Public	Included in final dataset	Ubiquitous	;tree_HardyUbi_whole;nbHardyAlleles;tree_whole;PCA;dNdS;hardyBlocks	87.757	0	0
SHZY36	HEL_CA0102AA_AS	H. pylori	Asia	China	31.23	121.47	hspEAsia	Public	Included in final dataset	Ubiquitous	;tree_HardyUbi_whole;nbHardyAlleles;tree_whole;PCA;dNdS;hardyBlocks	87.496	0	0
SHZY37	HEL_CA0103AA_AS	H. pylori	Asia	China	31.23	121.47	hspEAsia	Public	Included in final dataset	Ubiquitous	;tree_HardyUbi_whole;nbHardyAlleles;tree_whole;PCA;dNdS;hardyBlocks	86.585	0	0
SHZY38	HEL_CA0105AA_AS	H. pylori	Asia	China	31.23	121.47	hpEurope	Public	Included in final dataset	Ubiquitous	;tree_HardyUbi_whole;nbHardyAlleles;tree_whole;PCA;dNdS;hardyBlocks	90.495	0	0
SHZY45	HEL_CA0109AA_AS	H. pylori	Asia	China	31.23	121.47	hspEAsia	Public	Included in final dataset	Ubiquitous	;tree_HardyUbi_whole;nbHardyAlleles;tree_whole;PCA;dNdS;hardyBlocks	87.381	0	0
SHZY47	HEL_CA0112AA_AS	H. pylori	Asia	China	31.23	121.47	hspEAsia	Public	Included in final dataset	Ubiquitous	;tree_HardyUbi_whole;nbHardyAlleles;tree_whole;PCA;dNdS;hardyBlocks	87.48	0	0
SHZY46	HEL_CA0113AA_AS	H. pylori	Asia	China	31.23	121.47	hspEAsia	Public	Included in final dataset	Ubiquitous	;tree_HardyUbi_whole;nbHardyAlleles;tree_whole;PCA;dNdS;hardyBlocks	88.775	0	0
SHZY50	HEL_CA0114AA_AS	H. pylori	Asia	China	31.23	121.47	hspEAsia	Public	Included in final dataset	Ubiquitous	;tree_HardyUbi_whole;nbHardyAlleles;tree_whole;PCA;dNdS;hardyBlocks	87.233	0	0
SHZY49	HEL_CA0115AA_AS	H. pylori	Asia	China	31.23	121.47	hspEAsia	Public	Included in final dataset	Ubiquitous	;tree_HardyUbi_whole;nbHardyAlleles;tree_whole;PCA;dNdS;hardyBlocks	86.262	0	0
SHZY51	HEL_CA0117AA_AS	H. pylori	Asia	China	31.23	121.47	hspEAsia	Public	Included in final dataset	Ubiquitous	;tree_HardyUbi_whole;nbHardyAlleles;tree_whole;PCA;dNdS;hardyBlocks	86.693	0	0
SHZY58	HEL_CA0118AA_AS	H. pylori	Asia	China	31.23	121.47	hspEAsia	Public	Included in final dataset	Ubiquitous	;tree_HardyUbi_whole;nbHardyAlleles;tree_whole;PCA;dNdS;hardyBlocks	74.226	0	0
SHZY53	HEL_CA0121AA_AS	H. pylori	Asia	China	31.23	121.47	hspEAsia	Public	Included in final dataset	Ubiquitous	;tree_HardyUbi_whole;nbHardyAlleles;tree_whole;PCA;dNdS;hardyBlocks	85.494	0	0
SHZY30	HEL_CA0122AA_AS	H. pylori	Asia	China	31.23	121.47	hspEAsia	Public	Included in final dataset	Ubiquitous	;tree_HardyUbi_whole;nbHardyAlleles;tree_whole;PCA;dNdS;hardyBlocks	87.333	0	0
SHZY55	HEL_CA0124AA_AS	H. pylori	Asia	China	31.23	121.47	hpEurope	Public	Included in final dataset	Ubiquitous	;tree_HardyUbi_whole;nbHardyAlleles;tree_whole;PCA;dNdS;hardyBlocks	88.363	0	0
3192	HEL_CA0128AA_AS	H. pylori	Asia	China	NA	NA	hpEurope	Public	Included in final dataset	Ubiquitous	;tree_HardyUbi_whole;nbHardyAlleles;tree_whole;PCA;dNdS;hardyBlocks	89.376	0	0
BJWJ16	HEL_CA0144AA_AS	H. pylori	Asia	China	39.9	116.4	hspEAsia	Public	Included in final dataset	Ubiquitous	;tree_HardyUbi_whole;nbHardyAlleles;tree_whole;PCA;dNdS;hardyBlocks	88.689	0	0
BJWJ10	HEL_CA0145AA_AS	H. pylori	Asia	China	39.9	116.4	hspEAsia	Public	Included in final dataset	Ubiquitous	;tree_HardyUbi_whole;nbHardyAlleles;tree_whole;PCA;dNdS;hardyBlocks	87.607	0	0
BJXHWU	HEL_CA0146AA_AS	H. pylori	Asia	China	39.9	116.4	hspEAsia	Public	Included in final dataset	Ubiquitous	;tree_HardyUbi_whole;nbHardyAlleles;tree_whole;PCA;dNdS;hardyBlocks	88.087	0	0
BJWJ17	HEL_CA0147AA_AS	H. pylori	Asia	China	39.9	116.4	hspEAsia	Public	Included in final dataset	Ubiquitous	;tree_HardyUbi_whole;nbHardyAlleles;tree_whole;PCA;dNdS;hardyBlocks	88.463	0	0
FJ-A129B	HEL_CA0148AA_AS	H. pylori	Asia	China	26.07	119.3	hspEAsia	Public	Included in final dataset	Ubiquitous	;tree_HardyUbi_whole;nbHardyAlleles;tree_whole;PCA;dNdS;hardyBlocks	87.773	0	0
FJ-A153A	HEL_CA0149AA_AS	H. pylori	Asia	China	26.07	119.3	hspEAsia	Public	Included in final dataset	Ubiquitous	;tree_HardyUbi_whole;nbHardyAlleles;tree_whole;PCA;dNdS;hardyBlocks	87.965	0	0
FJ-A4A	HEL_CA0153AA_AS	H. pylori	Asia	China	26.07	119.3	hspEAsia	Public	Included in final dataset	Ubiquitous	;tree_HardyUbi_whole;nbHardyAlleles;tree_whole;PCA;dNdS;hardyBlocks	87.036	0	0
FJ-A516A	HEL_CA0155AA_AS	H. pylori	Asia	China	26.07	119.3	hspEAsia	Public	Included in final dataset	Ubiquitous	;tree_HardyUbi_whole;nbHardyAlleles;tree_whole;PCA;dNdS;hardyBlocks	88.131	0	0
FJ-B0001A	HEL_CA0157AA_AS	H. pylori	Asia	China	26.07	119.3	hspEAsia	Public	Included in final dataset	Ubiquitous	;tree_HardyUbi_whole;nbHardyAlleles;tree_whole;PCA;dNdS;hardyBlocks	88.135	0	0
FJ-B13A	HEL_CA0158AA_AS	H. pylori	Asia	China	26.07	119.3	hspEAsia	Public	Included in final dataset	Ubiquitous	;tree_HardyUbi_whole;nbHardyAlleles;tree_whole;PCA;dNdS;hardyBlocks	88.379	0	0
FJ-B42A	HEL_CA0159AA_AS	H. pylori	Asia	China	26.07	119.3	hspEAsia	Public	Included in final dataset	Ubiquitous	;tree_HardyUbi_whole;nbHardyAlleles;tree_whole;PCA;dNdS;hardyBlocks	88.02	0	0
FJ-B71A	HEL_CA0160AA_AS	H. pylori	Asia	China	26.07	119.3	hspEAsia	Public	Included in final dataset	Ubiquitous	;tree_HardyUbi_whole;nbHardyAlleles;tree_whole;PCA;dNdS;hardyBlocks	88.065	0	0
FJ-B17A	HEL_CA0161AA_AS	H. pylori	Asia	China	26.07	119.3	hspEAsia	Public	Included in final dataset	Ubiquitous	;tree_HardyUbi_whole;nbHardyAlleles;tree_whole;PCA;dNdS;hardyBlocks	87.71	0	0
FJ-B56A	HEL_CA0162AA_AS	H. pylori	Asia	China	26.07	119.3	hspEAsia	Public	Included in final dataset	Ubiquitous	;tree_HardyUbi_whole;nbHardyAlleles;tree_whole;PCA;dNdS;hardyBlocks	88.721	0	0
FJ-B57A	HEL_CA0163AA_AS	H. pylori	Asia	China	26.07	119.3	hspEAsia	Public	Included in final dataset	Ubiquitous	;tree_HardyUbi_whole;nbHardyAlleles;tree_whole;PCA;dNdS;hardyBlocks	87.906	0	0
FJ-C124A	HEL_CA0164AA_AS	H. pylori	Asia	China	26.07	119.3	hspEAsia	Public	Included in final dataset	Ubiquitous	;tree_HardyUbi_whole;nbHardyAlleles;tree_whole;PCA;dNdS;hardyBlocks	87.407	0	0
FJ-C97A	HEL_CA0168AA_AS	H. pylori	Asia	China	26.07	119.3	hspEAsia	Public	Included in final dataset	Ubiquitous	;tree_HardyUbi_whole;nbHardyAlleles;tree_whole;PCA;dNdS;hardyBlocks	88.821	0	0
FJ-F11A	HEL_CA0171AA_AS	H. pylori	Asia	China	26.07	119.3	hspEAsia	Public	Included in final dataset	Ubiquitous	;tree_HardyUbi_whole;nbHardyAlleles;tree_whole;PCA;dNdS;hardyBlocks	88.085	0	0
FJ-F176A	HEL_CA0172AA_AS	H. pylori	Asia	China	26.07	119.3	hspEAsia	Public	Included in final dataset	Ubiquitous	;tree_HardyUbi_whole;nbHardyAlleles;tree_whole;PCA;dNdS;hardyBlocks	87.832	0	0
FJ-F262B	HEL_CA0176AA_AS	H. pylori	Asia	China	26.07	119.3	hspEAsia	Public	Included in final dataset	Ubiquitous	;tree_HardyUbi_whole;nbHardyAlleles;tree_whole;PCA;dNdS;hardyBlocks	87.764	0	0
FJ-F281A	HEL_CA0178AA_AS	H. pylori	Asia	China	26.07	119.3	hspEAsia	Public	Included in final dataset	Ubiquitous	;tree_HardyUbi_whole;nbHardyAlleles;tree_whole;PCA;dNdS;hardyBlocks	88.551	0	0
FJ-F315A	HEL_CA0179AA_AS	H. pylori	Asia	China	26.07	119.3	hspEAsia	Public	Included in final dataset	Ubiquitous	;tree_HardyUbi_whole;nbHardyAlleles;tree_whole;PCA;dNdS;hardyBlocks	87.876	0	0
FJ-F304B	HEL_CA0180AA_AS	H. pylori	Asia	China	26.07	119.3	hspEAsia	Public	Included in final dataset	Ubiquitous	;tree_HardyUbi_whole;nbHardyAlleles;tree_whole;PCA;dNdS;hardyBlocks	89.111	0	0
FJ-F65B	HEL_CA0183AA_AS	H. pylori	Asia	China	26.07	119.3	hspEAsia	Public	Included in final dataset	Ubiquitous	;tree_HardyUbi_whole;nbHardyAlleles;tree_whole;PCA;dNdS;hardyBlocks	88.179	0	0
FJ-G695A	HEL_CA0185AA_AS	H. pylori	Asia	China	26.07	119.3	hspEAsia	Public	Included in final dataset	Ubiquitous	;tree_HardyUbi_whole;nbHardyAlleles;tree_whole;PCA;dNdS;hardyBlocks	89.732	0	0
FJ-H105B	HEL_CA0187AA_AS	H. pylori	Asia	China	26.07	119.3	hspEAsia	Public	Included in final dataset	Ubiquitous	;tree_HardyUbi_whole;nbHardyAlleles;tree_whole;PCA;dNdS;hardyBlocks	88.843	0	0
FJ-H122A	HEL_CA0189AA_AS	H. pylori	Asia	China	26.07	119.3	hspEAsia	Public	Included in final dataset	Ubiquitous	;tree_HardyUbi_whole;nbHardyAlleles;tree_whole;PCA;dNdS;hardyBlocks	88.981	0	0
FJ-H137B	HEL_CA0191AA_AS	H. pylori	Asia	China	26.07	119.3	hspEAsia	Public	Included in final dataset	Ubiquitous	;tree_HardyUbi_whole;nbHardyAlleles;tree_whole;PCA;dNdS;hardyBlocks	88.329	0	0
FJ-H159A	HEL_CA0195AA_AS	H. pylori	Asia	China	26.07	119.3	hspEAsia	Public	Included in final dataset	Ubiquitous	;tree_HardyUbi_whole;nbHardyAlleles;tree_whole;PCA;dNdS;hardyBlocks	88.963	0	0
FJ-H167B	HEL_CA0198AA_AS	H. pylori	Asia	China	26.07	119.3	hspEAsia	Public	Included in final dataset	Ubiquitous	;tree_HardyUbi_whole;nbHardyAlleles;tree_whole;PCA;dNdS;hardyBlocks	88.134	0	0
FJ-H195B	HEL_CA0199AA_AS	H. pylori	Asia	China	26.07	119.3	hspEAsia	Public	Included in final dataset	Ubiquitous	;tree_HardyUbi_whole;nbHardyAlleles;tree_whole;PCA;dNdS;hardyBlocks	87.537	0	0
FJ-H166A	HEL_CA0200AA_AS	H. pylori	Asia	China	26.07	119.3	hspEAsia	Public	Included in final dataset	Ubiquitous	;tree_HardyUbi_whole;nbHardyAlleles;tree_whole;PCA;dNdS;hardyBlocks	87.278	0	0
FJ-H257A	HEL_CA0203AA_AS	H. pylori	Asia	China	26.07	119.3	hspEAsia	Public	Included in final dataset	Ubiquitous	;tree_HardyUbi_whole;nbHardyAlleles;tree_whole;PCA;dNdS;hardyBlocks	87.613	0	0
FJ-H28A	HEL_CA0205AA_AS	H. pylori	Asia	China	26.07	119.3	hspEAsia	Public	Included in final dataset	Ubiquitous	;tree_HardyUbi_whole;nbHardyAlleles;tree_whole;PCA;dNdS;hardyBlocks	87.782	0	0
FJ-H302A	HEL_CA0206AA_AS	H. pylori	Asia	China	26.07	119.3	hspEAsia	Public	Included in final dataset	Ubiquitous	;tree_HardyUbi_whole;nbHardyAlleles;tree_whole;PCA;dNdS;hardyBlocks	87.614	0	0
FJ-H414A	HEL_CA0208AA_AS	H. pylori	Asia	China	26.07	119.3	hspEAsia	Public	Included in final dataset	Ubiquitous	;tree_HardyUbi_whole;haplotypesDiffSites;nbHardyAlleles;pangenome;tree_whole;PCA;dNdS;hardyBlocks;tree_Hcetorum_BLAST;tree_UreA;tree_UreA	87.781	0	0
FJ-H43B	HEL_CA0209AA_AS	H. pylori	Asia	China	26.07	119.3	hspEAsia	Public	Included in final dataset	Ubiquitous	;tree_HardyUbi_whole;nbHardyAlleles;tree_whole;PCA;dNdS;hardyBlocks	88.197	0	0
FJ-H49A	HEL_CA0211AA_AS	H. pylori	Asia	China	26.07	119.3	hspEAsia	Public	Included in final dataset	Ubiquitous	;tree_HardyUbi_whole;nbHardyAlleles;tree_whole;PCA;dNdS;hardyBlocks	87.654	0	0
FJ-H458A	HEL_CA0212AA_AS	H. pylori	Asia	China	26.07	119.3	hspEAsia	Public	Included in final dataset	Ubiquitous	;tree_HardyUbi_whole;nbHardyAlleles;tree_whole;PCA;dNdS;hardyBlocks	87.751	0	0
FJ-H81B	HEL_CA0214AA_AS	H. pylori	Asia	China	26.07	119.3	hspEAsia	Public	Included in final dataset	Ubiquitous	;tree_HardyUbi_whole;nbHardyAlleles;tree_whole;PCA;dNdS;hardyBlocks	87.323	0	0
FJ-H8A	HEL_CA0215AA_AS	H. pylori	Asia	China	26.07	119.3	hspEAsia	Public	Included in final dataset	Ubiquitous	;tree_HardyUbi_whole;nbHardyAlleles;tree_whole;PCA;dNdS;hardyBlocks	87.478	0	0
FJ-W26B	HEL_CA0217AA_AS	H. pylori	Asia	China	26.07	119.3	hspEAsia	Public	Included in final dataset	Ubiquitous	;tree_HardyUbi_whole;nbHardyAlleles;tree_whole;PCA;dNdS;hardyBlocks	88.368	0	0
FJ-W47B	HEL_CA0220AA_AS	H. pylori	Asia	China	26.07	119.3	hspEAsia	Public	Included in final dataset	Ubiquitous	;tree_HardyUbi_whole;nbHardyAlleles;tree_whole;PCA;dNdS;hardyBlocks	86.922	0	0
FJ-W41B	HEL_CA0222AA_AS	H. pylori	Asia	China	26.07	119.3	hspEAsia	Public	Included in final dataset	Ubiquitous	;tree_HardyUbi_whole;nbHardyAlleles;tree_whole;PCA;dNdS;hardyBlocks	88.275	0	0
FJ-W80B	HEL_CA0223AA_AS	H. pylori	Asia	China	26.07	119.3	hspEAsia	Public	Included in final dataset	Ubiquitous	;tree_HardyUbi_whole;nbHardyAlleles;tree_whole;PCA;dNdS;hardyBlocks	88.352	0	0
FJ-X12B	HEL_CA0226AA_AS	H. pylori	Asia	China	26.07	119.3	hspEAsia	Public	Included in final dataset	Ubiquitous	;tree_HardyUbi_whole;nbHardyAlleles;tree_whole;PCA;dNdS;hardyBlocks	87.454	0	0
HLJ011	HEL_CA0227AA_AS	H. pylori	Asia	China	45.75	126.64	hpEurope	Public	Included in final dataset	Ubiquitous	;tree_HardyUbi_whole;nbHardyAlleles;tree_whole;PCA;dNdS;hardyBlocks	90.578	0	0
HLJ022	HEL_CA0228AA_AS	H. pylori	Asia	China	45.75	126.64	hspEAsia	Public	Included in final dataset	Ubiquitous	;tree_HardyUbi_whole;nbHardyAlleles;tree_whole;PCA;dNdS;hardyBlocks	87.145	0	0
HLJ15A	HEL_CA0229AA_AS	H. pylori	Asia	China	45.75	126.64	hspEAsia	Public	Included in final dataset	Ubiquitous	;tree_HardyUbi_whole;nbHardyAlleles;tree_whole;PCA;dNdS;hardyBlocks	86.872	0	0
HLJ016	HEL_CA0230AA_AS	H. pylori	Asia	China	45.75	126.64	hspEAsia	Public	Included in final dataset	Ubiquitous	;tree_HardyUbi_whole;nbHardyAlleles;tree_whole;PCA;dNdS;hardyBlocks	87.483	0	0
HLJ030	HEL_CA0231AA_AS	H. pylori	Asia	China	45.75	126.64	hspEAsia	Public	Included in final dataset	Ubiquitous	;tree_HardyUbi_whole;nbHardyAlleles;tree_whole;PCA;dNdS;hardyBlocks	88.695	0	0
HLJ014	HEL_CA0232AA_AS	H. pylori	Asia	China	45.75	126.64	hspEAsia	Public	Included in final dataset	Ubiquitous	;tree_HardyUbi_whole;nbHardyAlleles;tree_whole;PCA;dNdS;hardyBlocks	88.138	0	0
HLJ226	HEL_CA0235AA_AS	H. pylori	Asia	China	45.75	126.64	hspEAsia	Public	Included in final dataset	Ubiquitous	;tree_HardyUbi_whole;nbHardyAlleles;tree_whole;PCA;dNdS;hardyBlocks	88.168	0	0
HLJ262	HEL_CA0238AA_AS	H. pylori	Asia	China	45.75	126.64	hspEAsia	Public	Included in final dataset	Ubiquitous	;tree_HardyUbi_whole;nbHardyAlleles;tree_whole;PCA;dNdS;hardyBlocks	87.852	0	0
HLJ259	HEL_CA0239AA_AS	H. pylori	Asia	China	45.75	126.64	hspEAsia	Public	Included in final dataset	Ubiquitous	;tree_HardyUbi_whole;nbHardyAlleles;tree_whole;PCA;dNdS;hardyBlocks	87.738	0	0
HLJ270	HEL_CA0241AA_AS	H. pylori	Asia	China	45.75	126.64	hspEAsia	Public	Included in final dataset	Ubiquitous	;tree_HardyUbi_whole;nbHardyAlleles;tree_whole;PCA;dNdS;hardyBlocks	86.879	0	0
HZT090501406	HEL_CA0242AA_AS	H. pylori	Asia	China	30.28	120.15	hspEAsia	Public	Included in final dataset	Ubiquitous	;tree_HardyUbi_whole;nbHardyAlleles;tree_whole;PCA;dNdS;hardyBlocks	88.408	0	0
HZT090600337	HEL_CA0243AA_AS	H. pylori	Asia	China	30.28	120.15	hspEAsia	Public	Included in final dataset	Ubiquitous	;tree_HardyUbi_whole;nbHardyAlleles;tree_whole;PCA;dNdS;hardyBlocks	88.485	0	0
M1303	HEL_CA0245AA_AS	H. pylori	Asia	China	27.42	100.46	hspEAsia	Public	Included in final dataset	Ubiquitous	;tree_HardyUbi_whole;nbHardyAlleles;tree_whole;PCA;dNdS;hardyBlocks	88.308	0	0
HZT342	HEL_CA0246AA_AS	H. pylori	Asia	China	30.28	120.15	hspEAsia	Public	Included in final dataset	Ubiquitous	;tree_HardyUbi_whole;nbHardyAlleles;tree_whole;PCA;dNdS;hardyBlocks	88.482	0	0
M3029	HEL_CA0248AA_AS	H. pylori	Asia	China	27.42	100.46	hspEAsia	Public	Included in final dataset	Ubiquitous	;tree_HardyUbi_whole;nbHardyAlleles;tree_whole;PCA;dNdS;hardyBlocks	88.128	0	0
M628	HEL_CA0252AA_AS	H. pylori	Asia	China	27.42	100.46	hspEAsia	Public	Included in final dataset	Ubiquitous	;tree_HardyUbi_whole;nbHardyAlleles;tree_whole;PCA;dNdS;hardyBlocks	88.918	0	0
M670	HEL_CA0254AA_AS	H. pylori	Asia	China	27.42	100.46	hspEAsia	Public	Included in final dataset	Ubiquitous	;tree_HardyUbi_whole;nbHardyAlleles;tree_whole;PCA;dNdS;hardyBlocks	87.194	0	0
M712	HEL_CA0255AA_AS	H. pylori	Asia	China	27.42	100.46	hspEAsia	Public	Included in final dataset	Ubiquitous	;tree_HardyUbi_whole;nbHardyAlleles;tree_whole;PCA;dNdS;hardyBlocks	87.748	0	0
NM106	HEL_CA0258AA_AS	H. pylori	Asia	China	40.48	110.37	hspSiberia	Public	Included in final dataset	Ubiquitous	;GWAS;tree_HardyUbi_whole;haplotypesDiffSites;nbHardyAlleles;map_HardyOutliers;pangenome;tree_whole;PCA;fineSTRUCTURE;dNdS;hardyBlocks;tree_Hcetorum_BLAST;tree_UreA;tree_UreA	90.336	0	0
NM153	HEL_CA0261AA_AS	H. pylori	Asia	China	40.48	110.37	hspSiberia	Public	Included in final dataset	Ubiquitous	;GWAS;tree_HardyUbi_whole;haplotypesDiffSites;nbHardyAlleles;map_HardyOutliers;pangenome;tree_whole;PCA;fineSTRUCTURE;dNdS;hardyBlocks;tree_Hcetorum_BLAST;tree_UreA;tree_UreA	90.021	0	0
NM146	HEL_CA0264AA_AS	H. pylori	Asia	China	40.48	110.37	hspSiberia	Public	Included in final dataset	Ubiquitous	;GWAS;tree_HardyUbi_whole;haplotypesDiffSites;nbHardyAlleles;map_HardyOutliers;pangenome;tree_whole;PCA;fineSTRUCTURE;dNdS;hardyBlocks;tree_Hcetorum_BLAST;tree_UreA;tree_UreA	86.161	0	0
NM177	HEL_CA0265AA_AS	H. pylori	Asia	China	40.48	110.37	hspEAsia	Public	Included in final dataset	Ubiquitous	;tree_HardyUbi_whole;nbHardyAlleles;tree_whole;PCA;dNdS;hardyBlocks	88.698	0	0
NM163	HEL_CA0266AA_AS	H. pylori	Asia	China	40.48	110.37	hspSiberia	Public	Included in final dataset	Ubiquitous	;GWAS;tree_HardyUbi_whole;haplotypesDiffSites;nbHardyAlleles;map_HardyOutliers;pangenome;tree_whole;PCA;fineSTRUCTURE;dNdS;hardyBlocks;tree_Hcetorum_BLAST;tree_UreA;tree_UreA	88.548	0	0
NM188	HEL_CA0270AA_AS	H. pylori	Asia	China	40.48	110.37	hspSiberia	Public	Included in final dataset	Ubiquitous	;GWAS;tree_HardyUbi_whole;haplotypesDiffSites;nbHardyAlleles;map_HardyOutliers;pangenome;tree_whole;PCA;fineSTRUCTURE;dNdS;hardyBlocks;tree_Hcetorum_BLAST;tree_UreA;tree_UreA	89.457	0	0
NM243	HEL_CA0274AA_AS	H. pylori	Asia	China	40.48	110.37	hspEAsia	Public	Included in final dataset	Ubiquitous	;tree_HardyUbi_whole;nbHardyAlleles;tree_whole;PCA;dNdS;hardyBlocks	88.174	0	0
NM255	HEL_CA0277AA_AS	H. pylori	Asia	China	40.48	110.37	hspEAsia	Public	Included in final dataset	Ubiquitous	;tree_HardyUbi_whole;nbHardyAlleles;tree_whole;PCA;dNdS;hardyBlocks	88.25	0	0
NM25	HEL_CA0278AA_AS	H. pylori	Asia	China	40.48	110.37	hspSiberia	Public	Included in final dataset	Ubiquitous	;GWAS;tree_HardyUbi_whole;haplotypesDiffSites;nbHardyAlleles;map_HardyOutliers;pangenome;tree_whole;PCA;fineSTRUCTURE;dNdS;hardyBlocks;tree_Hcetorum_BLAST;tree_UreA;tree_UreA	88.964	0	0
NM259	HEL_CA0280AA_AS	H. pylori	Asia	China	40.48	110.37	hpEurope	Public	Included in final dataset	Ubiquitous	;tree_HardyUbi_whole;nbHardyAlleles;tree_whole;PCA;dNdS;hardyBlocks	88.597	0	0
NM281	HEL_CA0281AA_AS	H. pylori	Asia	China	40.48	110.37	hspEAsia	Public	Included in final dataset	Ubiquitous	;tree_HardyUbi_whole;nbHardyAlleles;tree_whole;PCA;dNdS;hardyBlocks	87.253	0	0
NM274	HEL_CA0282AA_AS	H. pylori	Asia	China	40.48	110.37	hspEAsia	Public	Included in final dataset	Ubiquitous	;tree_HardyUbi_whole;nbHardyAlleles;tree_whole;PCA;dNdS;hardyBlocks	88.417	0	0
NM302	HEL_CA0283AA_AS	H. pylori	Asia	China	40.48	110.37	hpEurope	Public	Included in final dataset	Ubiquitous	;tree_HardyUbi_whole;nbHardyAlleles;tree_whole;PCA;dNdS;hardyBlocks	90.333	0	0
NM292	HEL_CA0285AA_AS	H. pylori	Asia	China	40.48	110.37	hspEAsia	Public	Included in final dataset	Ubiquitous	;tree_HardyUbi_whole;nbHardyAlleles;tree_whole;PCA;fineSTRUCTURE;dNdS;hardyBlocks	89.967	0	0
NM44	HEL_CA0286AA_AS	H. pylori	Asia	China	40.48	110.37	hspEAsia	Public	Included in final dataset	Ubiquitous	;tree_HardyUbi_whole;nbHardyAlleles;tree_whole;PCA;dNdS;hardyBlocks	87.417	0	0
NM72	HEL_CA0289AA_AS	H. pylori	Asia	China	40.48	110.37	hspSiberia	Public	Included in final dataset	Ubiquitous	;GWAS;tree_HardyUbi_whole;haplotypesDiffSites;nbHardyAlleles;map_HardyOutliers;pangenome;tree_whole;PCA;fineSTRUCTURE;dNdS;hardyBlocks;tree_Hcetorum_BLAST;tree_UreA;tree_UreA	89.623	0	0
[truncated: 7,230 more rows]
