# Supplementary material for: An ancient ecospecies of Helicobacter pylori
Source: Nature. 2024 Oct 16;635(8037):178–85. doi: 10.1038/s41586-024-07991-z (PMC11541087; doi:10.1038/s41586-024-07991-z)
Supplement: Supplementary file 7 — Results of functional enrichment analysis. Functional analysis was performed using the DAVID website (Methods). Significance was assessed based on a one-sided Fisher exact test to measure gene enrichment in functional annotation (https://david.ncifcrf.gov/helps/functional_annotation.html#fisher); different corrections for multiple testing (Bonferroni, Benjamini) are also included. [file 41586_2024_7991_MOESM7_ESM.xlsx]

## Sheet: TS5
Supplementary Table 5
Results of the functional enrichment analysis.
Category	Term	Count	%	PValue	Genes	List Total	Pop Hits	Pop Total	Fold Enrichment	Bonferroni	Benjamini	FDR
UP_KW_DOMAIN	KW-0732~Signal	33	33.6735	1.08e-08	HP_0781, HP_0583, HP_0384, HP_1395, HP_1173, HP_1019, HP_0127, HP_1457, HP_0129, HP_0305, HP_0788, HP_0887, HP_1216, HP_0486, HP_1456, HP_1156, HP_0838, HP_0659, HP_0912, HP_1527, HP_0097, HP_0275, HP_0252, HP_0472, HP_0175, HP_0655, HP_0953, HP_1125, HP_1489, HP_1126, HP_0235, HP_0706, HP_0746	57	117	490	2.42465	8.61e-08	8.61e-08	8.61e-08
INTERPRO	IPR002718:Outer membrane protein, Helicobacter	15	15.3061	1.11e-08	HP_0252, HP_0472, HP_1395, HP_0127, HP_1525, HP_0324, HP_1501, HP_0254, HP_0796, HP_1156, HP_1157, HP_0706, HP_0912, HP_0229, HP_0913	72	39	1174	6.27137	1.29e-06	1.29e-06	1.29e-06
UP_SEQ_FEATURE	REGION:Disordered	20	20.4082	0.000195	HP_0130, HP_0583, HP_1350, HP_0582, HP_0384, HP_0252, HP_0655, HP_0863, HP_0129, HP_0887, HP_1125, HP_0367, HP_1157, HP_0322, HP_1124, HP_0508, HP_0978, HP_0659, HP_1527, HP_0836	59	137	953	2.35804	0.0112312	0.0112937	0.0112937
UP_SEQ_FEATURE	COMPBIAS:Polar residues	10	10.2041	0.000813	HP_0130, HP_0508, HP_0583, HP_0978, HP_0659, HP_1527, HP_0655, HP_0863, HP_0887, HP_1124	59	44	953	3.67103	0.0460582	0.0235667	0.0235667
UP_KW_CELLULAR_COMPONENT	KW-0998~Cell outer membrane	5	5.10204	0.00312531	HP_0655, HP_1512, HP_1216, HP_0887, HP_1456	34	12	580	7.10784	0.0277787	0.0205849	0.0205849
UP_KW_CELLULAR_COMPONENT	KW-0472~Membrane	28	28.5714	0.00457443	HP_0140, HP_0583, HP_1174, HP_1130, HP_0582, HP_1175, HP_1491, HP_0864, HP_1556, HP_1512, HP_0887, HP_1216, HP_1456, HP_0586, HP_1509, HP_0978, HP_0836, HP_0471, HP_0273, HP_0272, HP_1183, HP_1580, HP_0655, HP_1466, HP_1445, HP_1464, HP_1343, HP_1344	34	345	580	1.38448	0.0404245	0.0205849	0.0205849
GOTERM_BP_DIRECT	GO:0017038~protein import	3	3.06122	0.00692251	HP_1130, HP_1445, HP_1126	22	5	760	20.7273	0.193736	0.207675	0.207675
INTERPRO	IPR003678:Putative outer membrane protein	4	4.08163	0.00953411	HP_0788, HP_0486, HP_1167, HP_0487	72	8	1174	8.15278	0.670857	0.552979	0.552979
UP_SEQ_FEATURE	COMPBIAS:Basic and acidic residues	9	9.18367	0.0131252	HP_0130, HP_0508, HP_0582, HP_0659, HP_0655, HP_0863, HP_1125, HP_0367, HP_0322	59	54	953	2.69209	0.53527	0.253753	0.253753
GOTERM_CC_DIRECT	GO:0009986~cell surface	3	3.06122	0.0157101	HP_0508, HP_0863, HP_0887	42	4	765	13.6607	0.236003	0.267072	0.251362
GOTERM_BP_DIRECT	GO:0051301~cell division	4	4.08163	0.0199802	HP_0978, HP_0979, HP_1556, HP_1126	22	22	760	6.28099	0.465091	0.299704	0.299704
GOTERM_CC_DIRECT	GO:0009279~cell outer membrane	4	4.08163	0.0344479	HP_0655, HP_1216, HP_0887, HP_1456	42	14	765	5.20408	0.448955	0.281116	0.26458
UP_KW_BIOLOGICAL_PROCESS	KW-0132~Cell division	4	4.08163	0.0444136	HP_0978, HP_0979, HP_1556, HP_1126	20	22	504	4.58182	0.578178	0.335998	0.335998
UP_KW_BIOLOGICAL_PROCESS	KW-0131~Cell cycle	4	4.08163	0.0444136	HP_0978, HP_0979, HP_1556, HP_1126	20	22	504	4.58182	0.578178	0.335998	0.335998
GOTERM_CC_DIRECT	GO:0042597~periplasmic space	3	3.06122	0.0496087	HP_1019, HP_0887, HP_1126	42	7	765	7.80612	0.578942	0.281116	0.26458
UP_KW_BIOLOGICAL_PROCESS	KW-0813~Transport	8	8.16327	0.0530522	HP_0140, HP_1174, HP_1130, HP_0582, HP_1491, HP_1466, HP_1445, HP_1344	20	97	504	2.07835	0.645028	0.335998	0.335998
GOTERM_BP_DIRECT	GO:0043093~FtsZ-dependent cytokinesis	2	2.04082	0.0545351	HP_0978, HP_0979	22	2	760	34.5455	0.824204	0.545351	0.545351
GOTERM_MF_DIRECT	GO:0015299~solute:proton antiporter activity	2	2.04082	0.0623799	HP_0471, HP_1183	29	2	884	30.4828	0.937316	1	1
GOTERM_CC_DIRECT	GO:0016021~integral component of membrane	19	19.3878	0.0942666	HP_0471, HP_0273, HP_0272, HP_0583, HP_1174, HP_1175, HP_0582, HP_1183, HP_1580, HP_0864, HP_0655, HP_0887, HP_1125, HP_1464, HP_1343, HP_0586, HP_1344, HP_1509, HP_0836	42	254	765	1.36249	0.814217	0.348018	0.327546
