# Supplementary material for: An ancient ecospecies of Helicobacter pylori
Source: Nature. 2024 Oct 16;635(8037):178–85. doi: 10.1038/s41586-024-07991-z (PMC11541087; doi:10.1038/s41586-024-07991-z)
Supplement: Supplementary file 8 — Data underlying Figs. 1–4 and Supplementary Figs. 1–6 and 8–13. [file 41586_2024_7991_MOESM8_ESM.zip]

Archive with 116 entries (108 files):
- SOURCE_DATA/
- SOURCE_DATA/F3/
- SOURCE_DATA/F3/3A.csv
- SOURCE_DATA/F3/F3BC.xlsx
- SOURCE_DATA/F4AD.xlsx
- SOURCE_DATA/S6.xlsx
- SOURCE_DATA/S8.xlsx
- SOURCE_DATA/S12/
- SOURCE_DATA/S12/S12C.nwk
- SOURCE_DATA/S12/S12B.nwk
- SOURCE_DATA/S12/S12A.nwk
- SOURCE_DATA/S10/
- SOURCE_DATA/S10/1.nwk
- SOURCE_DATA/S10/2.nwk
- SOURCE_DATA/S10/3.nwk
- SOURCE_DATA/S10/4.nwk
- SOURCE_DATA/S10/5.nwk
- SOURCE_DATA/S10/6.nwk
- SOURCE_DATA/S10/7.nwk
- SOURCE_DATA/S10/8.nwk
- SOURCE_DATA/S10/9.nwk
- SOURCE_DATA/S10/10.nwk
- SOURCE_DATA/S10/11.nwk
- SOURCE_DATA/S10/12.nwk
- SOURCE_DATA/S10/13.nwk
- SOURCE_DATA/S10/14.nwk
- SOURCE_DATA/S10/15.nwk
- SOURCE_DATA/S10/16.nwk
- SOURCE_DATA/S10/17.nwk
- SOURCE_DATA/S10/18.nwk
- SOURCE_DATA/S10/19.nwk
- SOURCE_DATA/S10/20.nwk
- SOURCE_DATA/S10/21.nwk
- SOURCE_DATA/S10/22.nwk
- SOURCE_DATA/S10/23.nwk
- SOURCE_DATA/S10/24.nwk
- SOURCE_DATA/S10/25.nwk
- SOURCE_DATA/S10/26.nwk
- SOURCE_DATA/S10/27.nwk
- SOURCE_DATA/S10/28.nwk
- SOURCE_DATA/S10/29.nwk
- SOURCE_DATA/S10/30.nwk
- SOURCE_DATA/S10/31.nwk
- SOURCE_DATA/S10/32.nwk
- SOURCE_DATA/S10/33.nwk
- SOURCE_DATA/S10/34.nwk
- SOURCE_DATA/S10/35.nwk
- SOURCE_DATA/S10/36.nwk
- SOURCE_DATA/S10/37.nwk
- SOURCE_DATA/S10/38.nwk
- SOURCE_DATA/S10/39.nwk
- SOURCE_DATA/S10/40.nwk
- SOURCE_DATA/S10/41.nwk
- SOURCE_DATA/S10/42.nwk
- SOURCE_DATA/S10/43.nwk
- SOURCE_DATA/S10/44.nwk
- SOURCE_DATA/S10/45.nwk
- SOURCE_DATA/S10/46.nwk
- SOURCE_DATA/S10/47.nwk
- SOURCE_DATA/S10/48.nwk
- SOURCE_DATA/S10/49.nwk
- SOURCE_DATA/S10/50.nwk
- SOURCE_DATA/S10/51.nwk
- SOURCE_DATA/S10/52.nwk
- SOURCE_DATA/S10/53.nwk
- SOURCE_DATA/S10/54.nwk
- SOURCE_DATA/S10/55.nwk
- SOURCE_DATA/S10/56.nwk
- SOURCE_DATA/S10/57.nwk
- SOURCE_DATA/S10/58.nwk
- SOURCE_DATA/S10/59.nwk
- SOURCE_DATA/S10/60.nwk
- SOURCE_DATA/S10/61.nwk
- SOURCE_DATA/S10/62.nwk
- SOURCE_DATA/S10/63.nwk
- SOURCE_DATA/S10/64.nwk
- SOURCE_DATA/S10/65.nwk
- SOURCE_DATA/S10/66.nwk
- SOURCE_DATA/S10/67.nwk
- SOURCE_DATA/S10/68.nwk
- SOURCE_DATA/S10/69.nwk
- SOURCE_DATA/S10/70.nwk
- SOURCE_DATA/S10/71.nwk
- SOURCE_DATA/S10/72.nwk
- SOURCE_DATA/S10/73.nwk
- SOURCE_DATA/S10/74.nwk
- SOURCE_DATA/S10/75.nwk
- SOURCE_DATA/S10/76.nwk
- SOURCE_DATA/S10/77.nwk
- SOURCE_DATA/S10/78.nwk
- SOURCE_DATA/S10/79.nwk
- SOURCE_DATA/S10/80.nwk
- SOURCE_DATA/S10/81.nwk
- SOURCE_DATA/S11.nwk
- SOURCE_DATA/S9.csv
- SOURCE_DATA/S5.csv
- SOURCE_DATA/S3.csv
- SOURCE_DATA/S4.csv
- SOURCE_DATA/S1.csv
- SOURCE_DATA/generateSourceDataFile.R
- SOURCE_DATA/F2/
- SOURCE_DATA/F2/2BhardyDiff.nwk
- SOURCE_DATA/F2/2BubiDiff.nwk
- SOURCE_DATA/F2/2Bundiff.nwk
- SOURCE_DATA/S13/
- SOURCE_DATA/S13/S13C.nwk
- SOURCE_DATA/S13/S13B.nwk
- SOURCE_DATA/S13/S13A.nwk
- SOURCE_DATA/F1/
- SOURCE_DATA/F1/1B.nwk
- SOURCE_DATA/F1/1C.nwk
- SOURCE_DATA/F1/1A.csv
- SOURCE_DATA/S2/
- SOURCE_DATA/S2/S2B.nwk
- SOURCE_DATA/S2/S2C.nwk
- SOURCE_DATA/S2/S2A.nwk
