# Supplementary material for: An ancient ecospecies of Helicobacter pylori
Source: Nature. 2024 Oct 16;635(8037):178–85. doi: 10.1038/s41586-024-07991-z (PMC11541087; doi:10.1038/s41586-024-07991-z)
Supplement: Supplementary file 8 — Data underlying Figs. 1–4 and Supplementary Figs. 1–6 and 8–13. [file 41586_2024_7991_MOESM8_ESM.zip › SOURCE_DATA/F3/F3BC.xlsx]

## Sheet: F3B
strain	dist	pop	divergence	host	nbAll	outliers	ecospecies
19027	0.0511886	hpEurope	other	humans	84	0	Ubiquitous
27935	0.0488712	hpEurope	other	humans	81	0	Ubiquitous
28861	0.0468496	hpEurope	other	humans	52	0	Ubiquitous
29009	0.0488571	hpEurope	other	humans	58	0	Ubiquitous
29373	0.0474721	hpEurope	other	humans	61	0	Ubiquitous
3697	0.0526353	hpEurope	other	humans	84	0	Ubiquitous
3735_2	0.0535013	hpEurope	other	humans	80	0	Ubiquitous
3738	0.0519047	hpEurope	other	humans	92	0	Ubiquitous
3745	0.0483238	hpEurope	other	humans	61	0	Ubiquitous
3754	0.0466647	hpEurope	other	humans	56	0	Ubiquitous
3800	0.0516733	hpEurope	other	humans	78	0	Ubiquitous
3843_2	0.0508897	hpEurope	other	humans	77	0	Ubiquitous
59	0.0500593	hpEurope	other	humans	69	0	Ubiquitous
AH105	0.0345615	hspEAsia	other	humans	34	0	Ubiquitous
AH113	0.0345975	hspEAsia	other	humans	39	0	Ubiquitous
AH119	0.0347342	hspEAsia	other	humans	42	0	Ubiquitous
AH126	0.0346661	hspEAsia	other	humans	38	0	Ubiquitous
AH130	0.0352933	hspEAsia	other	humans	28	0	Ubiquitous
AH168	0.0345071	hspEAsia	other	humans	38	0	Ubiquitous
AH178	0.034768	hspEAsia	other	humans	36	0	Ubiquitous
AH185	0.034635	hspEAsia	other	humans	29	0	Ubiquitous
AH20	0.034729	hspEAsia	other	humans	30	0	Ubiquitous
AH201	0.0350945	hspEAsia	other	humans	37	0	Ubiquitous
AH203	0.0346069	hspEAsia	other	humans	53	0	Ubiquitous
AH205	0.0346745	hspEAsia	other	humans	41	0	Ubiquitous
AH207	0.0346094	hspEAsia	other	humans	48	0	Ubiquitous
AH209	0.0347579	hspEAsia	other	humans	41	0	Ubiquitous
AH212	0.0348854	hspEAsia	other	humans	32	0	Ubiquitous
AH221	0.034713	hspEAsia	other	humans	40	0	Ubiquitous
AH226	0.0346488	hspEAsia	other	humans	36	0	Ubiquitous
AH231	0.0348071	hspEAsia	other	humans	44	0	Ubiquitous
AH238	0.0346573	hspEAsia	other	humans	39	0	Ubiquitous
AH246	0.0347718	hspEAsia	other	humans	45	0	Ubiquitous
AH249	0.0348203	hspEAsia	other	humans	30	0	Ubiquitous
AH251	0.0347889	hspEAsia	other	humans	33	0	Ubiquitous
AH254	0.0349661	hspEAsia	other	humans	38	0	Ubiquitous
AH259	0.0347231	hspEAsia	other	humans	31	0	Ubiquitous
AH269	0.0347307	hspEAsia	other	humans	48	0	Ubiquitous
AH271	0.0346445	hspEAsia	other	humans	33	0	Ubiquitous
AH275	0.0346138	hspEAsia	other	humans	32	0	Ubiquitous
AH277	0.0345529	hspEAsia	other	humans	25	0	Ubiquitous
AH280	0.0346026	hspEAsia	other	humans	52	0	Ubiquitous
AH283	0.0348634	hspEAsia	other	humans	30	0	Ubiquitous
AH315	0.0345126	hspEAsia	other	humans	46	0	Ubiquitous
AH323	0.0351789	hspEAsia	other	humans	29	0	Ubiquitous
AH343	0.0347855	hspEAsia	other	humans	50	0	Ubiquitous
AH359	0.0350352	hspEAsia	other	humans	41	0	Ubiquitous
AH362	0.0345957	hspEAsia	other	humans	37	0	Ubiquitous
AH369	0.0347057	hspEAsia	other	humans	27	0	Ubiquitous
AH383	0.0345459	hspEAsia	other	humans	49	0	Ubiquitous
AH396	0.0346666	hspEAsia	other	humans	33	0	Ubiquitous
AH402	0.034719	hspEAsia	other	humans	33	0	Ubiquitous
AH408	0.0349546	hspEAsia	other	humans	39	0	Ubiquitous
AH414	0.0349408	hspEAsia	other	humans	42	0	Ubiquitous
AH416	0.0345579	hspEAsia	other	humans	37	0	Ubiquitous
AH420	0.0347019	hspEAsia	other	humans	40	0	Ubiquitous
AH439	0.0347279	hspEAsia	other	humans	47	0	Ubiquitous
AH443	0.0351234	hspEAsia	other	humans	45	0	Ubiquitous
AH445	0.0347736	hspEAsia	other	humans	40	0	Ubiquitous
AH447	0.0347801	hspEAsia	other	humans	42	0	Ubiquitous
AH451	0.0345706	hspEAsia	other	humans	28	0	Ubiquitous
AH456	0.0345776	hspEAsia	other	humans	36	0	Ubiquitous
AH534	0.0346844	hspEAsia	other	humans	49	0	Ubiquitous
AH67	0.0352466	hspEAsia	other	humans	45	0	Ubiquitous
AH70	0.0347109	hspEAsia	other	humans	42	0	Ubiquitous
AH86	0.0348022	hspEAsia	other	humans	47	0	Ubiquitous
AMI	0.0492584	hpEurope	other	humans	72	0	Ubiquitous
B23	0.0531737	hpEurope	other	humans	97	0	Ubiquitous
B40	0.0505831	hpEurope	other	humans	80	0	Ubiquitous
B47	0.0508199	hpEurope	other	humans	70	0	Ubiquitous
BD0003	0.048512	hpEurope	other	humans	66	0	Ubiquitous
BD0013	0.0439788	hpAsia2	other	humans	47	0	Ubiquitous
BD0014	0.045722	hpEurope	other	humans	50	0	Ubiquitous
BD0015	0.0429918	hpAsia2	other	humans	41	0	Ubiquitous
BD0016	0.0436643	hpAsia2	other	humans	54	0	Ubiquitous
BD0024	0.0476661	hpEurope	other	humans	53	0	Ubiquitous
BD0027	0.0505885	hpEurope	other	humans	71	0	Ubiquitous
BD0036	0.0440557	hpAsia2	other	humans	45	0	Ubiquitous
BD0038	0.0426334	hpAsia2	other	humans	46	0	Ubiquitous
BD0042	0.0488112	hpEurope	other	humans	68	0	Ubiquitous
BD0043	0.0484892	hpEurope	other	humans	71	0	Ubiquitous
BD0045	0.047841	hpEurope	other	humans	54	0	Ubiquitous
BD0047	0.046477	hpEurope	other	humans	76	0	Ubiquitous
BD0049	0.0449791	hpEurope	other	humans	42	0	Ubiquitous
BD0053	0.048493	hpEurope	other	humans	62	0	Ubiquitous
BD0063	0.0433889	hpAsia2	other	humans	39	0	Ubiquitous
BD0065	0.0434032	hpAsia2	other	humans	51	0	Ubiquitous
BD0068	0.0481292	hpEurope	other	humans	55	0	Ubiquitous
BD0069	0.0431773	hpAsia2	other	humans	48	0	Ubiquitous
BD0070	0.0475943	hpEurope	other	humans	75	0	Ubiquitous
BD0072	0.0433019	hpAsia2	other	humans	39	0	Ubiquitous
BD0073	0.0469289	hpEurope	other	humans	65	0	Ubiquitous
BD0080	0.0481924	hpEurope	other	humans	59	0	Ubiquitous
BD0081	0.0437396	hpAsia2	other	humans	35	0	Ubiquitous
BD0082	0.047806	hpEurope	other	humans	79	0	Ubiquitous
BD0084	0.0477187	hpEurope	other	humans	45	0	Ubiquitous
BD0086	0.0441585	hpAsia2	other	humans	46	0	Ubiquitous
BD0090	0.0481137	hpEurope	other	humans	65	0	Ubiquitous
BD0094	0.0435859	hpAsia2	other	humans	50	0	Ubiquitous
BD0095	0.0486341	hpEurope	other	humans	65	0	Ubiquitous
BD0096	0.0485029	hpEurope	other	humans	72	0	Ubiquitous
BD0097	0.0469316	hpEurope	other	humans	55	0	Ubiquitous
BD0104	0.0484134	hpEurope	other	humans	64	0	Ubiquitous
BD0107	0.0429213	hpAsia2	other	humans	48	0	Ubiquitous
BD0109	0.0440784	hpAsia2	other	humans	40	0	Ubiquitous
BD0110	0.0477467	hpEurope	other	humans	69	0	Ubiquitous
BD0111	0.0483354	hpEurope	other	humans	70	0	Ubiquitous
BD0112	0.0435292	hpAsia2	other	humans	43	0	Ubiquitous
BD0114	0.0479308	hpEurope	other	humans	68	0	Ubiquitous
BD0115	0.0445199	hpEurope	other	humans	48	0	Ubiquitous
BD0119	0.0439802	hpAsia2	other	humans	55	0	Ubiquitous
BD0120	0.0437894	hpAsia2	other	humans	49	0	Ubiquitous
BD0127	0.0468783	hpEurope	other	humans	59	0	Ubiquitous
BD0130	0.0426966	hpAsia2	other	humans	41	0	Ubiquitous
BD0133	0.0490173	hpEurope	other	humans	67	0	Ubiquitous
BD0134	0.0448766	hpAsia2	other	humans	59	0	Ubiquitous
BD0135	0.0431269	hpAsia2	other	humans	43	0	Ubiquitous
BD0136	0.0431345	hpAsia2	other	humans	35	0	Ubiquitous
BD0137	0.0428139	hpAsia2	other	humans	46	0	Ubiquitous
BD0138	0.0441554	hpAsia2	other	humans	41	0	Ubiquitous
BD0139	0.0454725	hpAsia2	other	humans	57	0	Ubiquitous
BD0142	0.0480659	hpEurope	other	humans	57	0	Ubiquitous
BD0143	0.0488785	hpEurope	other	humans	66	0	Ubiquitous
BD0144	0.0347998	hspEAsia	other	humans	33	0	Ubiquitous
BHB_10-3	0.0457246	hpEurope	other	humans	67	0	Ubiquitous
BHB_13-3	0.0506243	hpEurope	other	humans	82	0	Ubiquitous
BHB_15-3	0.0457876	hpEurope	other	humans	64	0	Ubiquitous
BHB_16-3	0.0371893	hspEAsia	other	humans	51	0	Ubiquitous
BHB_17-3	0.0453159	hpEurope	other	humans	64	0	Ubiquitous
BHB_2-3	0.0453581	hpEurope	other	humans	64	0	Ubiquitous
BHB_21-3	0.0458297	hpEurope	other	humans	58	0	Ubiquitous
BHB_23-3	0.0378376	hspEAsia	other	humans	44	0	Ubiquitous
BHB_25-3	0.0426792	hpEurope	other	humans	63	0	Ubiquitous
BHB_29-3	0.0404264	hspEAsia	other	humans	56	0	Ubiquitous
BHB_32-3	0.0455991	hpEurope	other	humans	58	0	Ubiquitous
BHB_37-3	0.0407569	hspEAsia	other	humans	60	0	Ubiquitous
BHB_4-3	0.0438158	hpAsia2	other	humans	56	0	Ubiquitous
BHB_45-3	0.0446283	hpEurope	other	humans	72	0	Ubiquitous
BHB_46-3	0.0405027	hspEAsia	other	humans	51	0	Ubiquitous
BHB_47-3	0.0456626	hpEurope	other	humans	66	0	Ubiquitous
BHB_49-3	0.0460764	hpEurope	other	humans	62	0	Ubiquitous
BHB_5-3	0.0456461	hpEurope	other	humans	64	0	Ubiquitous
BHB_8-3	0.0476307	hpEurope	other	humans	68	0	Ubiquitous
Bhutan_199-4	0.0348245	hspEAsia	other	humans	56	0	Ubiquitous
Bhutan_239-4	0.034858	hspEAsia	other	humans	29	0	Ubiquitous
Bhutan_27-4	0.0345382	hspEAsia	other	humans	36	0	Ubiquitous
Bhutan_343-4	0.0349472	hspEAsia	other	humans	50	0	Ubiquitous
Bhutan_357-4	0.0348166	hspEAsia	other	humans	61	0	Ubiquitous
Bhutan_358-4	0.0348779	hspEAsia	other	humans	55	0	Ubiquitous
Bhutan_61-4	0.0347295	hspEAsia	other	humans	39	0	Ubiquitous
BON254	0.0493093	hpEurope	other	humans	63	0	Ubiquitous
BT0002	0.0434311	hpAsia2	other	humans	39	0	Ubiquitous
BT004	0.0349622	hspEAsia	other	humans	32	0	Ubiquitous
BT0082	0.0350938	hspEAsia	other	humans	34	0	Ubiquitous
BT011	0.0472579	hpEurope	other	humans	73	0	Ubiquitous
BT013	0.035448	hspEAsia	other	humans	29	0	Ubiquitous
BT014	0.0351401	hspEAsia	other	humans	38	0	Ubiquitous
BT0142	0.035074	hspEAsia	other	humans	26	0	Ubiquitous
BT0144	0.0350203	hspEAsia	other	humans	52	0	Ubiquitous
BT015	0.0348997	hspEAsia	other	humans	51	0	Ubiquitous
BT0154	0.0433007	hpEurope	other	humans	49	0	Ubiquitous
BT0162	0.0454225	hpEurope	other	humans	60	0	Ubiquitous
BT018	0.0345569	hspEAsia	other	humans	45	0	Ubiquitous
BT0181	0.034821	hspEAsia	other	humans	65	0	Ubiquitous
BT0202	0.0351451	hspEAsia	other	humans	41	0	Ubiquitous
BT0205	0.0346379	hspEAsia	other	humans	46	0	Ubiquitous
BT0214	0.0350719	hspEAsia	other	humans	47	0	Ubiquitous
BT0224	0.0348361	hspEAsia	other	humans	33	0	Ubiquitous
BT0238	0.0431947	hpAsia2	other	humans	46	0	Ubiquitous
BT0247	0.0354054	hspEAsia	other	humans	45	0	Ubiquitous
BT025	0.0348008	hspEAsia	other	humans	50	0	Ubiquitous
BT0258	0.0431816	hpAsia2	other	humans	39	0	Ubiquitous
BT026	0.0347927	hspEAsia	other	humans	46	0	Ubiquitous
BT0262	0.0352131	hspEAsia	other	humans	44	0	Ubiquitous
BT0263	0.0348095	hspEAsia	other	humans	44	0	Ubiquitous
BT0282	0.0347299	hspEAsia	other	humans	30	0	Ubiquitous
BT030	0.0347561	hspEAsia	other	humans	31	0	Ubiquitous
BT0303	0.0353578	hspEAsia	other	humans	37	0	Ubiquitous
BT031	0.0351282	hspEAsia	other	humans	36	0	Ubiquitous
BT032	0.0346906	hspEAsia	other	humans	56	0	Ubiquitous
BT0326	0.0348228	hspEAsia	other	humans	52	0	Ubiquitous
BT036	0.0348255	hspEAsia	other	humans	48	0	Ubiquitous
BT0363	0.0348395	hspEAsia	other	humans	47	0	Ubiquitous
BT038	0.0358157	hspEAsia	other	humans	39	0	Ubiquitous
BT0383	0.0348663	hspEAsia	other	humans	45	0	Ubiquitous
BT039	0.0354201	hspEAsia	other	humans	26	0	Ubiquitous
BT0391	0.0476604	hpEurope	other	humans	60	0	Ubiquitous
BT056	0.0345772	hspEAsia	other	humans	58	0	Ubiquitous
BT059	0.0369735	hspEAsia	other	humans	39	0	Ubiquitous
BT060	0.0349002	hspEAsia	other	humans	26	0	Ubiquitous
BT064	0.0348388	hspEAsia	other	humans	42	0	Ubiquitous
BT069	0.0347257	hspEAsia	other	humans	18	0	Ubiquitous
BT074	0.0352442	hspEAsia	other	humans	40	0	Ubiquitous
BT075	0.0348141	hspEAsia	other	humans	48	0	Ubiquitous
BT076	0.0346955	hspEAsia	other	humans	27	0	Ubiquitous
BT077	0.0348127	hspEAsia	other	humans	50	0	Ubiquitous
BT087	0.0350802	hspEAsia	other	humans	44	0	Ubiquitous
BT088	0.0354881	hspEAsia	other	humans	30	0	Ubiquitous
BT091	0.0350155	hspEAsia	other	humans	50	0	Ubiquitous
BT093	0.0347259	hspEAsia	other	humans	22	0	Ubiquitous
BT096	0.035015	hspEAsia	other	humans	40	0	Ubiquitous
BT101	0.0351631	hspEAsia	other	humans	43	0	Ubiquitous
BT106	0.0350888	hspEAsia	other	humans	55	0	Ubiquitous
BT107	0.0357173	hspEAsia	other	humans	53	0	Ubiquitous
BT108	0.0351742	hspEAsia	other	humans	48	0	Ubiquitous
BT110	0.0347052	hspEAsia	other	humans	50	0	Ubiquitous
BT112	0.0348776	hspEAsia	other	humans	47	0	Ubiquitous
BT115	0.0346227	hspEAsia	other	humans	39	0	Ubiquitous
BT117	0.0347974	hspEAsia	other	humans	44	0	Ubiquitous
BT120	0.0349377	hspEAsia	other	humans	34	0	Ubiquitous
BT121	0.0359117	hspEAsia	other	humans	57	0	Ubiquitous
BT123	0.0348244	hspEAsia	other	humans	49	0	Ubiquitous
BT125	0.0345773	hspEAsia	other	humans	47	0	Ubiquitous
BT135	0.0351599	hspEAsia	other	humans	49	0	Ubiquitous
BT138	0.034829	hspEAsia	other	humans	38	0	Ubiquitous
BT140	0.0348895	hspEAsia	other	humans	53	0	Ubiquitous
BT143	0.0349738	hspEAsia	other	humans	64	0	Ubiquitous
BT146	0.0347905	hspEAsia	other	humans	56	0	Ubiquitous
BT150	0.0345267	hspEAsia	other	humans	51	0	Ubiquitous
BT151	0.0351062	hspEAsia	other	humans	56	0	Ubiquitous
BT152	0.0346956	hspEAsia	other	humans	44	0	Ubiquitous
BT156	0.0351411	hspEAsia	other	humans	44	0	Ubiquitous
BT157	0.0350143	hspEAsia	other	humans	66	0	Ubiquitous
BT159	0.0351134	hspEAsia	other	humans	49	0	Ubiquitous
BT164	0.0347882	hspEAsia	other	humans	40	0	Ubiquitous
BT166	0.0348397	hspEAsia	other	humans	48	0	Ubiquitous
BT170	0.0350138	hspEAsia	other	humans	53	0	Ubiquitous
BT171	0.0346925	hspEAsia	other	humans	44	0	Ubiquitous
BT174	0.0347816	hspEAsia	other	humans	45	0	Ubiquitous
BT176	0.0351159	hspEAsia	other	humans	54	0	Ubiquitous
BT187	0.0349526	hspEAsia	other	humans	58	0	Ubiquitous
BT189	0.03473	hspEAsia	other	humans	33	0	Ubiquitous
BT192	0.0353723	hspEAsia	other	humans	59	0	Ubiquitous
BT193	0.0352364	hspEAsia	other	humans	58	0	Ubiquitous
BT206	0.0352273	hspEAsia	other	humans	32	0	Ubiquitous
BT209	0.0346655	hspEAsia	other	humans	48	0	Ubiquitous
BT210	0.0351933	hspEAsia	other	humans	52	0	Ubiquitous
BT211	0.0344229	hspEAsia	other	humans	37	0	Ubiquitous
BT215	0.0346848	hspEAsia	other	humans	23	0	Ubiquitous
BT220	0.0348671	hspEAsia	other	humans	34	0	Ubiquitous
BT223	0.0347658	hspEAsia	other	humans	46	0	Ubiquitous
BT226	0.0349817	hspEAsia	other	humans	40	0	Ubiquitous
BT228	0.0346296	hspEAsia	other	humans	24	0	Ubiquitous
BT236	0.0349342	hspEAsia	other	humans	53	0	Ubiquitous
BT240	0.0350986	hspEAsia	other	humans	56	0	Ubiquitous
BT241	0.0359729	hspEAsia	other	humans	33	0	Ubiquitous
BT249	0.0355317	hspEAsia	other	humans	35	0	Ubiquitous
BT259	0.0345331	hspEAsia	other	humans	46	0	Ubiquitous
BT260	0.0347807	hspEAsia	other	humans	49	0	Ubiquitous
BT265	0.0347769	hspEAsia	other	humans	26	0	Ubiquitous
BT268	0.0357762	hspEAsia	other	humans	60	0	Ubiquitous
BT271	0.035321	hspEAsia	other	humans	51	0	Ubiquitous
BT273	0.0347778	hspEAsia	other	humans	50	0	Ubiquitous
BT274	0.0352491	hspEAsia	other	humans	43	0	Ubiquitous
BT276	0.0349594	hspEAsia	other	humans	53	0	Ubiquitous
BT281	0.0356924	hspEAsia	other	humans	44	0	Ubiquitous
BT283	0.0349845	hspEAsia	other	humans	27	0	Ubiquitous
BT288	0.0347114	hspEAsia	other	humans	46	0	Ubiquitous
BT289	0.0346907	hspEAsia	other	humans	46	0	Ubiquitous
BT292	0.0347403	hspEAsia	other	humans	48	0	Ubiquitous
BT295	0.0354081	hspEAsia	other	humans	48	0	Ubiquitous
BT307	0.034731	hspEAsia	other	humans	46	0	Ubiquitous
BT308	0.034764	hspEAsia	other	humans	58	0	Ubiquitous
BT318	0.0354109	hspEAsia	other	humans	33	0	Ubiquitous
BT319	0.0351343	hspEAsia	other	humans	53	0	Ubiquitous
BT320	0.0346184	hspEAsia	other	humans	32	0	Ubiquitous
BT321	0.035091	hspEAsia	other	humans	54	0	Ubiquitous
BT322	0.034766	hspEAsia	other	humans	47	0	Ubiquitous
BT327	0.0349007	hspEAsia	other	humans	43	0	Ubiquitous
BT331	0.0351192	hspEAsia	other	humans	66	0	Ubiquitous
BT333	0.034616	hspEAsia	other	humans	69	0	Ubiquitous
BT335	0.0347429	hspEAsia	other	humans	29	0	Ubiquitous
BT340	0.0347241	hspEAsia	other	humans	33	0	Ubiquitous
BT341	0.0354497	hspEAsia	other	humans	58	0	Ubiquitous
BT344	0.0352645	hspEAsia	other	humans	53	0	Ubiquitous
BT345	0.0346573	hspEAsia	other	humans	25	0	Ubiquitous
BT348	0.0345577	hspEAsia	other	humans	43	0	Ubiquitous
BT349	0.0348327	hspEAsia	other	humans	56	0	Ubiquitous
BT350	0.0349995	hspEAsia	other	humans	55	0	Ubiquitous
BT351	0.0352809	hspEAsia	other	humans	65	0	Ubiquitous
BT352	0.0348524	hspEAsia	other	humans	56	0	Ubiquitous
BT353	0.0349966	hspEAsia	other	humans	42	0	Ubiquitous
BTM110	0.0351647	hspEAsia	other	humans	52	0	Ubiquitous
BTM112	0.0348293	hspEAsia	other	humans	72	0	Ubiquitous
BTM113	0.0350236	hspEAsia	other	humans	32	0	Ubiquitous
BTM115	0.0349724	hspEAsia	other	humans	51	0	Ubiquitous
BTM116	0.0347376	hspEAsia	other	humans	44	0	Ubiquitous
BTM119	0.0347199	hspEAsia	other	humans	62	0	Ubiquitous
BTM120	0.0346795	hspEAsia	other	humans	38	0	Ubiquitous
BTM122	0.0348866	hspEAsia	other	humans	46	0	Ubiquitous
BTM126	0.0351538	hspEAsia	other	humans	29	0	Ubiquitous
BTM142	0.0349792	hspEAsia	other	humans	24	0	Ubiquitous
BTM145	0.0351012	hspEAsia	other	humans	44	0	Ubiquitous
BTM148	0.0350269	hspEAsia	other	humans	50	0	Ubiquitous
BTM150	0.0348639	hspEAsia	other	humans	56	0	Ubiquitous
BTM151	0.0349579	hspEAsia	other	humans	22	0	Ubiquitous
BTM153	0.0347968	hspEAsia	other	humans	38	0	Ubiquitous
BTM156	0.0349625	hspEAsia	other	humans	40	0	Ubiquitous
BTM158	0.0352541	hspEAsia	other	humans	39	0	Ubiquitous
BTM160	0.034952	hspEAsia	other	humans	39	0	Ubiquitous
BTM161	0.0350748	hspEAsia	other	humans	56	0	Ubiquitous
BTM162	0.0351585	hspEAsia	other	humans	57	0	Ubiquitous
BTM166	0.034706	hspEAsia	other	humans	45	0	Ubiquitous
BTM169	0.0346376	hspEAsia	other	humans	42	0	Ubiquitous
BTM173	0.0350666	hspEAsia	other	humans	39	0	Ubiquitous
BTM175	0.0346441	hspEAsia	other	humans	46	0	Ubiquitous
BTM181	0.0348366	hspEAsia	other	humans	37	0	Ubiquitous
BTM182	0.0353566	hspEAsia	other	humans	32	0	Ubiquitous
BTM188	0.0346682	hspEAsia	other	humans	60	0	Ubiquitous
BTM205	0.0347464	hspEAsia	other	humans	62	0	Ubiquitous
BTM207	0.0350408	hspEAsia	other	humans	32	0	Ubiquitous
BTM223	0.0353339	hspEAsia	other	humans	42	0	Ubiquitous
BTM231	0.0349937	hspEAsia	other	humans	52	0	Ubiquitous
BTM233	0.0407808	hpAsia2	other	humans	35	0	Ubiquitous
BTM235	0.0347673	hspEAsia	other	humans	41	0	Ubiquitous
BTM237	0.0351154	hspEAsia	other	humans	52	0	Ubiquitous
BTM245	0.0350784	hspEAsia	other	humans	50	0	Ubiquitous
BTM249	0.034858	hspEAsia	other	humans	60	0	Ubiquitous
BTM252	0.0349087	hspEAsia	other	humans	48	0	Ubiquitous
BTM255	0.0349616	hspEAsia	other	humans	57	0	Ubiquitous
BTM258	0.0348026	hspEAsia	other	humans	48	0	Ubiquitous
BTM261	0.0346851	hspEAsia	other	humans	22	0	Ubiquitous
BTM273	0.0345288	hspEAsia	other	humans	29	0	Ubiquitous
BTM275	0.0350033	hspEAsia	other	humans	58	0	Ubiquitous
BTM277	0.048167	hpEurope	other	humans	63	0	Ubiquitous
BTM279	0.0351982	hspEAsia	other	humans	49	0	Ubiquitous
BTM285	0.034723	hspEAsia	other	humans	48	0	Ubiquitous
BTM294	0.0434693	hspEAsia	other	humans	66	0	Ubiquitous
BTM303	0.0350351	hspEAsia	other	humans	33	0	Ubiquitous
BTM304	0.0347851	hspEAsia	other	humans	25	0	Ubiquitous
BTM305	0.0353222	hspEAsia	other	humans	43	0	Ubiquitous
BTM306	0.0347946	hspEAsia	other	humans	45	0	Ubiquitous
BTM308	0.0352608	hspEAsia	other	humans	56	0	Ubiquitous
BTM312	0.0348211	hspEAsia	other	humans	63	0	Ubiquitous
BTM314	0.03517	hspEAsia	other	humans	63	0	Ubiquitous
BTM315	0.0346234	hspEAsia	other	humans	51	0	Ubiquitous
BTM317	0.0348983	hspEAsia	other	humans	49	0	Ubiquitous
BTM319	0.0344672	hspEAsia	other	humans	46	0	Ubiquitous
BTM325	0.0349138	hspEAsia	other	humans	43	0	Ubiquitous
BTM326	0.0347815	hspEAsia	other	humans	36	0	Ubiquitous
BTM328	0.0347055	hspEAsia	other	humans	62	0	Ubiquitous
BTM329	0.0347116	hspEAsia	other	humans	47	0	Ubiquitous
BTM330	0.0347904	hspEAsia	other	humans	60	0	Ubiquitous
BTM342	0.0352467	hspEAsia	other	humans	49	0	Ubiquitous
BTM343	0.0346383	hspEAsia	other	humans	50	0	Ubiquitous
BTM344	0.0349591	hspEAsia	other	humans	47	0	Ubiquitous
BTM351	0.0346579	hspEAsia	other	humans	33	0	Ubiquitous
BTM352	0.0351332	hspEAsia	other	humans	53	0	Ubiquitous
BTM353	0.0349039	hspEAsia	other	humans	35	0	Ubiquitous
BTM354	0.0348716	hspEAsia	other	humans	62	0	Ubiquitous
BTM355	0.0353924	hspEAsia	other	humans	58	0	Ubiquitous
BTM361	0.0350072	hspEAsia	other	humans	64	0	Ubiquitous
BTM363	0.0454085	hpEurope	other	humans	57	0	Ubiquitous
BTM366	0.0347585	hspEAsia	other	humans	42	0	Ubiquitous
BTM368	0.0356162	hspEAsia	other	humans	38	0	Ubiquitous
BTM369	0.0347796	hspEAsia	other	humans	54	0	Ubiquitous
BTM370	0.0346961	hspEAsia	other	humans	54	0	Ubiquitous
BTM383	0.0352943	hspEAsia	other	humans	30	0	Ubiquitous
BTM388	0.0349925	hspEAsia	other	humans	51	0	Ubiquitous
BTM392	0.0349122	hspEAsia	other	humans	67	0	Ubiquitous
BTM393	0.0353154	hspEAsia	other	humans	43	0	Ubiquitous
BTM396	0.0345645	hspEAsia	other	humans	40	0	Ubiquitous
BTM398	0.0352148	hspEAsia	other	humans	51	0	Ubiquitous
BTM401	0.0346513	hspEAsia	other	humans	46	0	Ubiquitous
BTM402	0.0349929	hspEAsia	other	humans	41	0	Ubiquitous
BTM410	0.0345839	hspEAsia	other	humans	54	0	Ubiquitous
BTM411	0.0346306	hspEAsia	other	humans	48	0	Ubiquitous
BTM413	0.034708	hspEAsia	other	humans	50	0	Ubiquitous
BTM415	0.0346598	hspEAsia	other	humans	22	0	Ubiquitous
BTM416	0.0350393	hspEAsia	other	humans	47	0	Ubiquitous
BTM417	0.0348245	hspEAsia	other	humans	55	0	Ubiquitous
BTM418	0.034591	hspEAsia	other	humans	49	0	Ubiquitous
BTM419	0.0344912	hspEAsia	other	humans	61	0	Ubiquitous
BTM420	0.0348708	hspEAsia	other	humans	52	0	Ubiquitous
BTM423	0.034668	hspEAsia	other	humans	25	0	Ubiquitous
BTM426	0.0348811	hspEAsia	other	humans	55	0	Ubiquitous
BTM427	0.0350301	hspEAsia	other	humans	63	0	Ubiquitous
BTM429	0.0347519	hspEAsia	other	humans	50	0	Ubiquitous
BTM430	0.0352395	hspEAsia	other	humans	26	0	Ubiquitous
BTM431	0.0346637	hspEAsia	other	humans	45	0	Ubiquitous
BTM432	0.034654	hspEAsia	other	humans	42	0	Ubiquitous
BTM438	0.0354287	hspEAsia	other	humans	41	0	Ubiquitous
BTM440	0.0355609	hspEAsia	other	humans	31	0	Ubiquitous
BTM442	0.0348086	hspEAsia	other	humans	56	0	Ubiquitous
BTM443	0.0349367	hspEAsia	other	humans	58	0	Ubiquitous
BTM444	0.0436737	hpAsia2	other	humans	51	0	Ubiquitous
BTM448	0.0346859	hspEAsia	other	humans	40	0	Ubiquitous
BTM449	0.0352643	hspEAsia	other	humans	58	0	Ubiquitous
BTM450	0.0350839	hspEAsia	other	humans	50	0	Ubiquitous
BTM451	0.0361263	hspEAsia	other	humans	35	0	Ubiquitous
BTM452	0.0344171	hspEAsia	other	humans	47	0	Ubiquitous
BTM453	0.0348315	hspEAsia	other	humans	48	0	Ubiquitous
BTM454	0.0351384	hspEAsia	other	humans	27	0	Ubiquitous
BTM460	0.0348549	hspEAsia	other	humans	35	0	Ubiquitous
BTM463	0.0346665	hspEAsia	other	humans	56	0	Ubiquitous
BTM467	0.0350011	hspEAsia	other	humans	31	0	Ubiquitous
BTM474	0.034634	hspEAsia	other	humans	48	0	Ubiquitous
BTM478	0.0350236	hspEAsia	other	humans	53	0	Ubiquitous
BTM479	0.0344716	hspEAsia	other	humans	43	0	Ubiquitous
BTM480	0.0349644	hspEAsia	other	humans	60	0	Ubiquitous
BTM482	0.0350101	hspEAsia	other	humans	53	0	Ubiquitous
BTM49	0.0347773	hspEAsia	other	humans	41	0	Ubiquitous
BTM494	0.0345047	hspEAsia	other	humans	57	0	Ubiquitous
BTM495	0.0347903	hspEAsia	other	humans	44	0	Ubiquitous
BTM499	0.0346007	hspEAsia	other	humans	60	0	Ubiquitous
BTM500	0.0362847	hspEAsia	other	humans	34	0	Ubiquitous
BTM501	0.034753	hspEAsia	other	humans	53	0	Ubiquitous
BTM502	0.0354074	hspEAsia	other	humans	53	0	Ubiquitous
BTM505	0.0348236	hspEAsia	other	humans	54	0	Ubiquitous
BTM53	0.0349183	hspEAsia	other	humans	46	0	Ubiquitous
BTM54	0.0345427	hspEAsia	other	humans	42	0	Ubiquitous
BTM60	0.0376109	hspEAsia	other	humans	35	0	Ubiquitous
BURYAT9	0.0329897	hpNorthAsia	other	humans	15	0	Ubiquitous
CAM-105A1	0.0569222	hpNEAfrica	other	humans	108	0	Ubiquitous
CAM-107A1	0.0567733	hpNEAfrica	other	humans	132	0	Ubiquitous
CAM-108A1	0.0568849	hpNEAfrica	other	humans	116	0	Ubiquitous
CAM-109A1	0.0568409	hpNEAfrica	other	humans	116	0	Ubiquitous
CAM-117A1	0.0564998	hpNEAfrica	other	humans	118	0	Ubiquitous
CAM-121A1	0.0564061	hpNEAfrica	other	humans	114	0	Ubiquitous
CAM-126C1	0.0565075	hpNEAfrica	other	humans	105	0	Ubiquitous
CAM-132C1	0.0566822	hpNEAfrica	other	humans	116	0	Ubiquitous
CAM-133C1	0.0568148	hpNEAfrica	other	humans	120	0	Ubiquitous
CAM-135C1	0.0564638	hpNEAfrica	other	humans	110	0	Ubiquitous
CAM-140C1	0.0564663	hpNEAfrica	other	humans	109	0	Ubiquitous
CAM-144C1	0.0573029	hpNEAfrica	other	humans	114	0	Ubiquitous
CAM-146C1	0.0562658	hpNEAfrica	other	humans	104	0	Ubiquitous
CAM-147C1	0.0568926	hpNEAfrica	other	humans	107	0	Ubiquitous
CAM-21A1	0.0569471	hpNEAfrica	other	humans	122	0	Ubiquitous
CAM-23A1	0.0565797	hpNEAfrica	other	humans	109	0	Ubiquitous
CAN_004	0.057137	hpAfrica1	other	humans	166	0	Ubiquitous
CG4	0.037876	hspEAsia	other	humans	48	0	Ubiquitous
CHA185	0.050416	hpEurope	other	humans	83	0	Ubiquitous
CHC122	0.0379392	hspEAsia	other	humans	42	0	Ubiquitous
CHC130	0.0378974	hspEAsia	other	humans	52	0	Ubiquitous
CHC143	0.0371683	hspEAsia	other	humans	43	0	Ubiquitous
CHC159	0.0377737	hspEAsia	other	humans	29	0	Ubiquitous
CHC28	0.037443	hspEAsia	other	humans	60	0	Ubiquitous
CHC53	0.0375422	hspEAsia	other	humans	54	0	Ubiquitous
CHC98	0.0377069	hspEAsia	other	humans	46	0	Ubiquitous
CHN48	0.0367893	hspEAsia	other	humans	48	0	Ubiquitous
CHN56	0.037264	hspEAsia	other	humans	36	0	Ubiquitous
CHN99	0.0369815	hspEAsia	other	humans	51	0	Ubiquitous
CK100	0.0349723	hspEAsia	other	humans	36	0	Ubiquitous
CK101	0.0363852	hspEAsia	other	humans	48	0	Ubiquitous
CK102	0.0428986	hpAsia2	other	humans	46	0	Ubiquitous
CK11	0.045667	hpEurope	other	humans	59	0	Ubiquitous
CK14	0.0384734	hspEAsia	other	humans	38	0	Ubiquitous
CK18	0.0367969	hspEAsia	other	humans	50	0	Ubiquitous
CK2	0.0363584	hspEAsia	other	humans	40	0	Ubiquitous
CK20	0.0381152	hspEAsia	other	humans	74	0	Ubiquitous
CK22	0.0369728	hspEAsia	other	humans	46	0	Ubiquitous
CK26	0.036374	hspEAsia	other	humans	44	0	Ubiquitous
CK27	0.0433949	hpEurope	other	humans	80	0	Ubiquitous
CK30	0.0365158	hspEAsia	other	humans	52	0	Ubiquitous
CK37	0.0365275	hspEAsia	other	humans	38	0	Ubiquitous
CK44	0.0494934	hpEurope	other	humans	86	0	Ubiquitous
CK53	0.0362883	hspEAsia	other	humans	43	0	Ubiquitous
CK54	0.0472239	hpEurope	other	humans	56	0	Ubiquitous
CK59	0.0453369	hpAsia2	other	humans	36	0	Ubiquitous
CK6	0.0426252	hpAsia2	other	humans	49	0	Ubiquitous
CK60	0.0360463	hspEAsia	other	humans	42	0	Ubiquitous
CK61	0.0370948	hspEAsia	other	humans	42	0	Ubiquitous
CK63	0.0376505	hspEAsia	other	humans	41	0	Ubiquitous
CK64	0.0491159	hpEurope	other	humans	80	0	Ubiquitous
CK65	0.0427334	hpAsia2	other	humans	47	0	Ubiquitous
CK67	0.0350965	hspEAsia	other	humans	30	0	Ubiquitous
CK69	0.0357187	hspEAsia	other	humans	31	0	Ubiquitous
CK75	0.0394568	hspEAsia	other	humans	45	0	Ubiquitous
CK81	0.0359995	hspEAsia	other	humans	41	0	Ubiquitous
CK88	0.0368601	hspEAsia	other	humans	39	0	Ubiquitous
CK89	0.0389475	hspEAsia	other	humans	52	0	Ubiquitous
CK91	0.0363454	hspEAsia	other	humans	51	0	Ubiquitous
CK93	0.0362728	hspEAsia	other	humans	47	0	Ubiquitous
CK98	0.0452424	hpEurope	other	humans	51	0	Ubiquitous
ckin1	0.0611695	hpAfrica1	other	humans	179	0	Ubiquitous
ckin106	0.0613822	hpAfrica1	other	humans	167	0	Ubiquitous
ckin111	0.060206	hpAfrica1	other	humans	168	0	Ubiquitous
ckin116	0.0557425	hpNEAfrica	other	humans	102	0	Ubiquitous
ckin125	0.0613977	hpAfrica1	other	humans	171	0	Ubiquitous
ckin129	0.0612308	hpAfrica1	other	humans	174	0	Ubiquitous
ckin130	0.0612812	hpAfrica1	other	humans	180	0	Ubiquitous
ckin132	0.0608785	hpAfrica1	other	humans	165	0	Ubiquitous
ckin24	0.0612724	hpAfrica1	other	humans	178	0	Ubiquitous
ckin28	0.0611314	hpAfrica1	other	humans	176	0	Ubiquitous
ckin3	0.0614217	hpAfrica1	other	humans	177	0	Ubiquitous
ckin34	0.0615616	hpAfrica1	other	humans	175	0	Ubiquitous
ckin35	0.0610882	hpAfrica1	other	humans	164	0	Ubiquitous
ckin36	0.0615168	hpAfrica1	other	humans	169	0	Ubiquitous
ckin37	0.0607371	hpAfrica1	other	humans	176	0	Ubiquitous
ckin5	0.061424	hpAfrica1	other	humans	172	0	Ubiquitous
ckin59	0.0574932	hpNEAfrica	other	humans	125	0	Ubiquitous
ckin65	0.0613705	hpAfrica1	other	humans	171	0	Ubiquitous
ckin74	0.0567272	hpEurope	other	humans	131	0	Ubiquitous
ckin79	0.061368	hpAfrica1	other	humans	172	0	Ubiquitous
ckin8	0.0610924	hpAfrica1	other	humans	171	0	Ubiquitous
CM-22013	0.0523508	hpEurope	other	humans	116	0	Ubiquitous
CM-22021	0.0514963	hpEurope	other	humans	92	0	Ubiquitous
CM-22046	0.0523276	hpEurope	other	humans	113	0	Ubiquitous
CM-22341	0.0524584	hpEurope	other	humans	122	0	Ubiquitous
CO1766	0.0318234	hspIndigenousSAmerica	other	humans	41	0	Ubiquitous
CO1768	0.0324843	hspIndigenousSAmerica	other	humans	41	0	Ubiquitous
COL0002	0.0324645	hspIndigenousSAmerica	other	humans	41	0	Ubiquitous
COL1	0.0524475	hpEurope	other	humans	121	0	Ubiquitous
COL10	0.0535308	hpEurope	other	humans	105	0	Ubiquitous
COL116	0.0516802	hpEurope	other	humans	81	0	Ubiquitous
COL12	0.0522879	hpEurope	other	humans	105	0	Ubiquitous
COL13	0.0519495	hpEurope	other	humans	88	0	Ubiquitous
COL14	0.0610626	hpAfrica1	other	humans	167	0	Ubiquitous
COL152	0.0518807	hpEurope	other	humans	80	0	Ubiquitous
COL16	0.0518415	hpEurope	other	humans	85	0	Ubiquitous
COL178	0.0524933	hpEurope	other	humans	87	0	Ubiquitous
COL18	0.0519824	hpEurope	other	humans	103	0	Ubiquitous
COL19	0.0523094	hpEurope	other	humans	123	0	Ubiquitous
COL199	0.0523049	hpEurope	other	humans	74	0	Ubiquitous
COL2	0.0527985	hpEurope	other	humans	113	0	Ubiquitous
COL20	0.0525691	hpEurope	other	humans	108	0	Ubiquitous
COL21	0.0524891	hpEurope	other	humans	107	0	Ubiquitous
COL22	0.0518284	hpEurope	other	humans	110	0	Ubiquitous
COL23	0.0531355	hpEurope	other	humans	101	0	Ubiquitous
COL24	0.0519692	hpEurope	other	humans	68	0	Ubiquitous
COL25	0.0521894	hpEurope	other	humans	102	0	Ubiquitous
COL288	0.05179	hpEurope	other	humans	88	0	Ubiquitous
COL4	0.0519491	hpEurope	other	humans	94	0	Ubiquitous
COL401	0.0514618	hpEurope	other	humans	75	0	Ubiquitous
COL446	0.0518412	hpEurope	other	humans	91	0	Ubiquitous
COL447	0.0524563	hpEurope	other	humans	95	0	Ubiquitous
COL5	0.0518437	hpEurope	other	humans	81	0	Ubiquitous
COL6	0.0527496	hpEurope	other	humans	105	0	Ubiquitous
COL8	0.0609582	hpAfrica1	other	humans	162	0	Ubiquitous
COL9	0.0524035	hpEurope	other	humans	98	0	Ubiquitous
CPY1124	0.0349354	hspEAsia	other	humans	52	0	Ubiquitous
CS_12	0.0424732	hpAsia2	other	humans	51	0	Ubiquitous
CS16	0.0364072	hspEAsia	other	humans	50	0	Ubiquitous
CS24	0.0388987	hspEAsia	other	humans	39	0	Ubiquitous
CS30	0.0461198	hpEurope	other	humans	65	0	Ubiquitous
CS31	0.0362783	hspEAsia	other	humans	42	0	Ubiquitous
CS36	0.0361138	hspEAsia	other	humans	38	0	Ubiquitous
CS39	0.0459563	hpEurope	other	humans	56	0	Ubiquitous
CS40	0.0493598	hpEurope	other	humans	81	0	Ubiquitous
CS43	0.0428208	hpAsia2	other	humans	47	0	Ubiquitous
CS46	0.0449639	hpEurope	other	humans	59	0	Ubiquitous
CS8	0.0362421	hspEAsia	other	humans	37	0	Ubiquitous
CS9	0.0466012	hpEurope	other	humans	60	0	Ubiquitous
Cuz20	0.0315427	hspIndigenousSAmerica	other	humans	34	0	Ubiquitous
DR100	0.0347351	hspEAsia	other	humans	37	0	Ubiquitous
DR100_2016	0.0522268	hpEurope	other	humans	95	0	Ubiquitous
DR105	0.0526711	hpEurope	other	humans	100	0	Ubiquitous
DR115	0.0517879	hpEurope	other	humans	73	0	Ubiquitous
DR117	0.0426826	hspEAsia	other	humans	71	0	Ubiquitous
DR12_2016	0.0524921	hpEurope	other	humans	95	0	Ubiquitous
DR130	0.0518238	hpEurope	other	humans	72	0	Ubiquitous
DR134	0.0618144	hpAfrica1	other	humans	177	0	Ubiquitous
DR137	0.0616411	hpAfrica1	other	humans	174	0	Ubiquitous
DR14	0.0586477	hpAfrica1	other	humans	165	0	Ubiquitous
DR142	0.0613882	hpAfrica1	other	humans	163	0	Ubiquitous
DR146	0.0613002	hpAfrica1	other	humans	169	0	Ubiquitous
DR15_2016	0.0614567	hpAfrica1	other	humans	178	0	Ubiquitous
DR150	0.0614805	hpAfrica1	other	humans	176	0	Ubiquitous
DR19_2016	0.0519465	hpEurope	other	humans	97	0	Ubiquitous
DR2_2016	0.0601763	hpAfrica1	other	humans	170	0	Ubiquitous
DR21_2016	0.0540125	hpEurope	other	humans	125	0	Ubiquitous
DR23_2016	0.0617419	hpAfrica1	other	humans	186	0	Ubiquitous
DR24_2016	0.0518292	hpEurope	other	humans	75	0	Ubiquitous
DR25_2016	0.0609094	hpAfrica1	other	humans	173	0	Ubiquitous
DR28_2016	0.0533866	hpEurope	other	humans	105	0	Ubiquitous
DR29_2016	0.0536664	hpEurope	other	humans	125	0	Ubiquitous
DR35_2016	0.0613607	hpAfrica1	other	humans	173	0	Ubiquitous
DR37_2016	0.0539021	hpEurope	other	humans	88	0	Ubiquitous
DR4_2016	0.0535862	hpEurope	other	humans	92	0	Ubiquitous
DR44	0.0614403	hpAfrica1	other	humans	177	0	Ubiquitous
DR46_2016	0.0530366	hpEurope	other	humans	81	0	Ubiquitous
DR48	0.0618514	hpAfrica1	other	humans	180	0	Ubiquitous
DR49_2016	0.05289	hpEurope	other	humans	95	0	Ubiquitous
DR5	0.0593029	hpAfrica1	other	humans	151	0	Ubiquitous
DR52_2016	0.0538398	hpEurope	other	humans	119	0	Ubiquitous
DR55_2016	0.0539285	hpEurope	other	humans	109	0	Ubiquitous
DR57_2016	0.054283	hpEurope	other	humans	112	0	Ubiquitous
DR59_2016	0.0615472	hpAfrica1	other	humans	179	0	Ubiquitous
DR63	0.0533898	hpEurope	other	humans	85	0	Ubiquitous
DR64_2016	0.0616906	hpAfrica1	other	humans	179	0	Ubiquitous
DR66_2016	0.0553908	hpEurope	other	humans	104	0	Ubiquitous
DR72_2016	0.0527844	hpEurope	other	humans	76	0	Ubiquitous
DR76_2016	0.0604854	hpAfrica1	other	humans	160	0	Ubiquitous
DR77_2016	0.0548755	hpEurope	other	humans	128	0	Ubiquitous
DR79	0.0617164	hpAfrica1	other	humans	180	0	Ubiquitous
DR81	0.0526814	hpEurope	other	humans	83	0	Ubiquitous
DR82_2016	0.0609311	hpAfrica1	other	humans	181	0	Ubiquitous
DR84_2016	0.052061	hpEurope	other	humans	95	0	Ubiquitous
DR86	0.0518277	hpEurope	other	humans	90	0	Ubiquitous
DR91	0.0407155	hspEAsia	other	humans	69	0	Ubiquitous
DR94_2016	0.0621127	hpAfrica1	other	humans	182	0	Ubiquitous
DR95_2016	0.0606241	hpAfrica1	other	humans	161	0	Ubiquitous
DR96_2016	0.0603446	hpAfrica1	other	humans	166	0	Ubiquitous
DR97_2016	0.0542044	hpEurope	other	humans	122	0	Ubiquitous
DR98_2016	0.0527979	hpEurope	other	humans	91	0	Ubiquitous
DR99	0.0527903	hpEurope	other	humans	89	0	Ubiquitous
DU_31	0.03765	hspEAsia	other	humans	37	0	Ubiquitous
DU1829	0.0347854	hspEAsia	other	humans	40	0	Ubiquitous
DU1838	0.034921	hspEAsia	other	humans	38	0	Ubiquitous
DU1867	0.0347945	hspEAsia	other	humans	42	0	Ubiquitous
DU1888	0.0350018	hspEAsia	other	humans	41	0	Ubiquitous
DUHN11	0.0377442	hspEAsia	other	humans	56	0	Ubiquitous
DUHN13	0.0376746	hspEAsia	other	humans	57	0	Ubiquitous
DUHN15	0.0372399	hspEAsia	other	humans	51	0	Ubiquitous
DUHN17	0.0373978	hspEAsia	other	humans	49	0	Ubiquitous
DUHN19	0.0373286	hspEAsia	other	humans	47	0	Ubiquitous
DUHN20	0.0371775	hspEAsia	other	humans	44	0	Ubiquitous
DUHN25	0.0375322	hspEAsia	other	humans	46	0	Ubiquitous
DUHN30	0.0367666	hspEAsia	other	humans	59	0	Ubiquitous
DUHN8	0.0482754	hpEurope	other	humans	59	0	Ubiquitous
EKA_11-3	0.0448971	hpEurope	other	humans	68	0	Ubiquitous
EKA_13-3	0.0456466	hpEurope	other	humans	62	0	Ubiquitous
EKA_26-3	0.0449316	hpEurope	other	humans	63	0	Ubiquitous
EKA_9-3	0.0456334	hpEurope	other	humans	63	0	Ubiquitous
EKA15	0.0444722	hpEurope	other	humans	72	0	Ubiquitous
EKA17	0.0399533	hspEAsia	other	humans	71	0	Ubiquitous
EKA22	0.0396007	hspEAsia	other	humans	44	0	Ubiquitous
EKA34	0.0459864	hpEurope	other	humans	64	0	Ubiquitous
EKA37	0.0496737	hpEurope	other	humans	63	0	Ubiquitous
EKA39	0.0428316	hpEurope	other	humans	66	0	Ubiquitous
EKA43	0.0380512	hspEAsia	other	humans	46	0	Ubiquitous
EKA44	0.0492135	hpEurope	other	humans	79	0	Ubiquitous
EKA47	0.0452902	hpEurope	other	humans	69	0	Ubiquitous
EKA48	0.0466252	hpEurope	other	humans	65	0	Ubiquitous
EKA49	0.0417877	hspEAsia	other	humans	68	0	Ubiquitous
EKB14	0.0453299	hpEurope	other	humans	70	0	Ubiquitous
EKB16	0.0382124	hspEAsia	other	humans	50	0	Ubiquitous
EKB20	0.0369425	hspEAsia	other	humans	49	0	Ubiquitous
EKB22	0.0426877	hpEurope	other	humans	47	0	Ubiquitous
EKB27	0.0448647	hpEurope	other	humans	71	0	Ubiquitous
EKB32	0.0371655	hspEAsia	other	humans	43	0	Ubiquitous
EKB34	0.0358531	hspEAsia	other	humans	46	0	Ubiquitous
EKB4	0.0388656	hspEAsia	other	humans	34	0	Ubiquitous
EKB44	0.0433358	hpEurope	other	humans	66	0	Ubiquitous
EKB46	0.0458161	hpEurope	other	humans	66	0	Ubiquitous
EKB48	0.04586	hpEurope	other	humans	63	0	Ubiquitous
EKB5	0.0386105	hspEAsia	other	humans	38	0	Ubiquitous
F16	0.0348239	hspEAsia	other	humans	31	0	Ubiquitous
F216	0.0347402	hspEAsia	other	humans	41	0	Ubiquitous
F219	0.035318	hspEAsia	other	humans	42	0	Ubiquitous
F221	0.0347653	hspEAsia	other	humans	38	0	Ubiquitous
F225	0.0350419	hspEAsia	other	humans	35	0	Ubiquitous
F226	0.0350355	hspEAsia	other	humans	44	0	Ubiquitous
F227	0.0348208	hspEAsia	other	humans	43	0	Ubiquitous
F228	0.0348876	hspEAsia	other	humans	33	0	Ubiquitous
F232	0.0348579	hspEAsia	other	humans	41	0	Ubiquitous
F233	0.0349859	hspEAsia	other	humans	34	0	Ubiquitous
F234	0.034976	hspEAsia	other	humans	38	0	Ubiquitous
F235	0.0346281	hspEAsia	other	humans	41	0	Ubiquitous
F93	0.0350982	hspEAsia	other	humans	41	0	Ubiquitous
GC62-HL-2	0.0487666	hpEurope	other	humans	64	0	Ubiquitous
GR-1	0.0488235	hpEurope	other	humans	56	0	Ubiquitous
GR-10	0.0474056	hpEurope	other	humans	54	0	Ubiquitous
GR-11	0.0489083	hpEurope	other	humans	67	0	Ubiquitous
GR-12	0.0483524	hpEurope	other	humans	60	0	Ubiquitous
GR-14	0.0477401	hpEurope	other	humans	57	0	Ubiquitous
GR-17	0.047719	hpEurope	other	humans	56	0	Ubiquitous
GR-18	0.0487551	hpEurope	other	humans	59	0	Ubiquitous
GR-19	0.0549329	hpEurope	other	humans	96	0	Ubiquitous
GR-2	0.0479504	hpEurope	other	humans	59	0	Ubiquitous
GR-23	0.0480185	hpEurope	other	humans	70	0	Ubiquitous
GR-24	0.0481401	hpEurope	other	humans	70	0	Ubiquitous
GR-25	0.0480554	hpEurope	other	humans	56	0	Ubiquitous
GR-26	0.0483727	hpEurope	other	humans	53	0	Ubiquitous
GR-27	0.0475469	hpEurope	other	humans	60	0	Ubiquitous
GR-28	0.0477283	hpEurope	other	humans	57	0	Ubiquitous
GR-29	0.0489106	hpEurope	other	humans	60	0	Ubiquitous
GR-3	0.0505785	hpEurope	other	humans	69	0	Ubiquitous
GR-30	0.0469169	hpEurope	other	humans	54	0	Ubiquitous
GR-31	0.0477171	hpEurope	other	humans	69	0	Ubiquitous
GR-32	0.0470066	hpEurope	other	humans	64	0	Ubiquitous
GR-33	0.0492699	hpEurope	other	humans	71	0	Ubiquitous
GR-34	0.0484583	hpEurope	other	humans	54	0	Ubiquitous
GR-35	0.0481864	hpEurope	other	humans	65	0	Ubiquitous
GR-36	0.0480786	hpEurope	other	humans	60	0	Ubiquitous
GR-6	0.047762	hpEurope	other	humans	52	0	Ubiquitous
GR-7	0.0475795	hpEurope	other	humans	63	0	Ubiquitous
GR-8	0.0476694	hpEurope	other	humans	67	0	Ubiquitous
GR-9	0.0480823	hpEurope	other	humans	53	0	Ubiquitous
GRA247	0.0525821	hpEurope	other	humans	95	0	Ubiquitous
GU1861	0.034988	hspEAsia	other	humans	23	0	Ubiquitous
GU1862	0.0353857	hspEAsia	other	humans	41	0	Ubiquitous
GU1871	0.0350683	hspEAsia	other	humans	39	0	Ubiquitous
GU1882	0.0345194	hspEAsia	other	humans	46	0	Ubiquitous
GU1883	0.0347771	hspEAsia	other	humans	53	0	Ubiquitous
HA101	0.0348911	hspEAsia	other	humans	55	0	Ubiquitous
HA106	0.0350579	hspEAsia	other	humans	58	0	Ubiquitous
HA109	0.0347794	hspEAsia	other	humans	28	0	Ubiquitous
HA116	0.0346322	hspEAsia	other	humans	62	0	Ubiquitous
HA117	0.0346779	hspEAsia	other	humans	45	0	Ubiquitous
HA119	0.0348323	hspEAsia	other	humans	32	0	Ubiquitous
HA12	0.0351327	hspEAsia	other	humans	51	0	Ubiquitous
HA121	0.035294	hspEAsia	other	humans	44	0	Ubiquitous
HA123	0.0348595	hspEAsia	other	humans	42	0	Ubiquitous
HA126	0.0346985	hspEAsia	other	humans	64	0	Ubiquitous
HA129	0.0347195	hspEAsia	other	humans	50	0	Ubiquitous
HA134	0.0349142	hspEAsia	other	humans	27	0	Ubiquitous
HA136	0.0351396	hspEAsia	other	humans	49	0	Ubiquitous
HA139	0.0347031	hspEAsia	other	humans	43	0	Ubiquitous
HA14	0.034694	hspEAsia	other	humans	47	0	Ubiquitous
HA142	0.0348725	hspEAsia	other	humans	56	0	Ubiquitous
HA148	0.0350079	hspEAsia	other	humans	43	0	Ubiquitous
HA149	0.0347771	hspEAsia	other	humans	62	0	Ubiquitous
HA15	0.0348379	hspEAsia	other	humans	67	0	Ubiquitous
HA151	0.0349466	hspEAsia	other	humans	59	0	Ubiquitous
HA152	0.0349379	hspEAsia	other	humans	22	0	Ubiquitous
HA157	0.0351294	hspEAsia	other	humans	34	0	Ubiquitous
HA16	0.0352438	hspEAsia	other	humans	71	0	Ubiquitous
HA162	0.0349494	hspEAsia	other	humans	45	0	Ubiquitous
HA165	0.0350395	hspEAsia	other	humans	51	0	Ubiquitous
HA167	0.0347786	hspEAsia	other	humans	35	0	Ubiquitous
HA168	0.0346061	hspEAsia	other	humans	36	0	Ubiquitous
HA170	0.0345817	hspEAsia	other	humans	43	0	Ubiquitous
HA172	0.0350629	hspEAsia	other	humans	61	0	Ubiquitous
HA175	0.0348961	hspEAsia	other	humans	62	0	Ubiquitous
HA18	0.0347632	hspEAsia	other	humans	48	0	Ubiquitous
HA181	0.0351413	hspEAsia	other	humans	35	0	Ubiquitous
HA184	0.0346471	hspEAsia	other	humans	44	0	Ubiquitous
HA187	0.0348147	hspEAsia	other	humans	46	0	Ubiquitous
HA190	0.0348415	hspEAsia	other	humans	24	0	Ubiquitous
HA191	0.0348912	hspEAsia	other	humans	24	0	Ubiquitous
HA199	0.0350974	hspEAsia	other	humans	43	0	Ubiquitous
HA203	0.034703	hspEAsia	other	humans	40	0	Ubiquitous
HA21	0.0353368	hspEAsia	other	humans	46	0	Ubiquitous
HA210	0.0347486	hspEAsia	other	humans	38	0	Ubiquitous
HA211	0.0346886	hspEAsia	other	humans	48	0	Ubiquitous
HA212	0.0350623	hspEAsia	other	humans	55	0	Ubiquitous
HA214	0.0349158	hspEAsia	other	humans	21	0	Ubiquitous
HA215	0.0351321	hspEAsia	other	humans	70	0	Ubiquitous
HA216	0.0349467	hspEAsia	other	humans	48	0	Ubiquitous
HA217	0.0354746	hspEAsia	other	humans	50	0	Ubiquitous
HA218	0.0349728	hspEAsia	other	humans	51	0	Ubiquitous
HA219	0.0347506	hspEAsia	other	humans	55	0	Ubiquitous
HA225	0.0343722	hspEAsia	other	humans	52	0	Ubiquitous
HA229	0.0347678	hspEAsia	other	humans	44	0	Ubiquitous
HA233	0.0348858	hspEAsia	other	humans	36	0	Ubiquitous
HA234	0.0347819	hspEAsia	other	humans	35	0	Ubiquitous
HA237	0.0352752	hspEAsia	other	humans	36	0	Ubiquitous
HA238	0.0349381	hspEAsia	other	humans	53	0	Ubiquitous
HA239	0.0349256	hspEAsia	other	humans	50	0	Ubiquitous
HA243	0.0349725	hspEAsia	other	humans	38	0	Ubiquitous
HA248	0.0347589	hspEAsia	other	humans	37	0	Ubiquitous
HA249	0.0347973	hspEAsia	other	humans	28	0	Ubiquitous
HA251	0.0348901	hspEAsia	other	humans	39	0	Ubiquitous
HA252	0.0348103	hspEAsia	other	humans	43	0	Ubiquitous
HA254	0.0348185	hspEAsia	other	humans	46	0	Ubiquitous
HA257	0.034604	hspEAsia	other	humans	29	0	Ubiquitous
HA262	0.035074	hspEAsia	other	humans	51	0	Ubiquitous
HA265	0.0344824	hspEAsia	other	humans	42	0	Ubiquitous
HA271	0.0348415	hspEAsia	other	humans	46	0	Ubiquitous
HA272	0.0352927	hspEAsia	other	humans	52	0	Ubiquitous
HA273	0.0347413	hspEAsia	other	humans	45	0	Ubiquitous
HA274	0.034707	hspEAsia	other	humans	23	0	Ubiquitous
HA275	0.035143	hspEAsia	other	humans	53	0	Ubiquitous
HA276	0.0346395	hspEAsia	other	humans	48	0	Ubiquitous
HA277	0.0348379	hspEAsia	other	humans	63	0	Ubiquitous
HA278	0.0354531	hspEAsia	other	humans	50	0	Ubiquitous
HA279	0.0348496	hspEAsia	other	humans	28	0	Ubiquitous
HA281	0.0347838	hspEAsia	other	humans	49	0	Ubiquitous
HA283	0.035007	hspEAsia	other	humans	54	0	Ubiquitous
HA285	0.0347379	hspEAsia	other	humans	26	0	Ubiquitous
HA287	0.0346588	hspEAsia	other	humans	48	0	Ubiquitous
HA289	0.035044	hspEAsia	other	humans	46	0	Ubiquitous
HA290	0.0348386	hspEAsia	other	humans	49	0	Ubiquitous
HA291	0.0348972	hspEAsia	other	humans	42	0	Ubiquitous
HA293	0.0346504	hspEAsia	other	humans	47	0	Ubiquitous
HA294	0.0345964	hspEAsia	other	humans	51	0	Ubiquitous
HA295	0.0417267	hpEurope	other	humans	38	0	Ubiquitous
HA297	0.035046	hspEAsia	other	humans	51	0	Ubiquitous
HA3	0.0344864	hspEAsia	other	humans	26	0	Ubiquitous
HA30	0.0346504	hspEAsia	other	humans	54	0	Ubiquitous
HA303	0.034508	hspEAsia	other	humans	31	0	Ubiquitous
HA304	0.0347172	hspEAsia	other	humans	48	0	Ubiquitous
HA306	0.0348339	hspEAsia	other	humans	22	0	Ubiquitous
HA307	0.0349521	hspEAsia	other	humans	35	0	Ubiquitous
HA308	0.0349482	hspEAsia	other	humans	32	0	Ubiquitous
HA31	0.0348961	hspEAsia	other	humans	40	0	Ubiquitous
HA33	0.0469632	hpEurope	other	humans	52	0	Ubiquitous
HA38	0.0429625	hspEAsia	other	humans	42	0	Ubiquitous
HA4	0.0351289	hspEAsia	other	humans	33	0	Ubiquitous
HA40	0.0347704	hspEAsia	other	humans	25	0	Ubiquitous
HA44	0.0350854	hspEAsia	other	humans	33	0	Ubiquitous
HA49	0.0422202	hspEAsia	other	humans	50	0	Ubiquitous
HA5	0.0348989	hspEAsia	other	humans	54	0	Ubiquitous
HA54	0.0347873	hspEAsia	other	humans	28	0	Ubiquitous
HA55	0.0415923	hspEAsia	other	humans	78	0	Ubiquitous
HA60	0.034947	hspEAsia	other	humans	25	0	Ubiquitous
HA62	0.0349285	hspEAsia	other	humans	29	0	Ubiquitous
HA63	0.0347234	hspEAsia	other	humans	59	0	Ubiquitous
HA65	0.0346904	hspEAsia	other	humans	49	0	Ubiquitous
HA66	0.0349559	hspEAsia	other	humans	54	0	Ubiquitous
HA7	0.0346201	hspEAsia	other	humans	59	0	Ubiquitous
HA70	0.034625	hspEAsia	other	humans	48	0	Ubiquitous
HA72	0.0346212	hspEAsia	other	humans	45	0	Ubiquitous
HA76	0.0348339	hspEAsia	other	humans	42	0	Ubiquitous
HA82	0.0348531	hspEAsia	other	humans	66	0	Ubiquitous
HA84	0.0348852	hspEAsia	other	humans	47	0	Ubiquitous
HA86	0.0347233	hspEAsia	other	humans	37	0	Ubiquitous
HA88	0.0350184	hspEAsia	other	humans	43	0	Ubiquitous
HA95	0.0350977	hspEAsia	other	humans	59	0	Ubiquitous
HA97	0.0346902	hspEAsia	other	humans	44	0	Ubiquitous
HA98	0.0349552	hspEAsia	other	humans	57	0	Ubiquitous
HCM_66	0.037873	hspEAsia	other	humans	40	0	Ubiquitous
HCM100	0.0456285	hpEurope	other	humans	56	0	Ubiquitous
HCM135	0.0373748	hspEAsia	other	humans	42	0	Ubiquitous
HCM43	0.0376266	hspEAsia	other	humans	39	0	Ubiquitous
HCM45	0.0373857	hspEAsia	other	humans	45	0	Ubiquitous
HCM49	0.0478384	hpEurope	other	humans	62	0	Ubiquitous
HCM55	0.0371875	hspEAsia	other	humans	47	0	Ubiquitous
HCM62	0.0374654	hspEAsia	other	humans	44	0	Ubiquitous
HCM64	0.0376038	hspEAsia	other	humans	50	0	Ubiquitous
HCM65	0.0355405	hspEAsia	other	humans	44	0	Ubiquitous
HCM69	0.0377952	hspEAsia	other	humans	43	0	Ubiquitous
HCM70	0.0370367	hspEAsia	other	humans	35	0	Ubiquitous
HCM72	0.0378661	hspEAsia	other	humans	52	0	Ubiquitous
HCM73	0.0376388	hspEAsia	other	humans	51	0	Ubiquitous
HCM95	0.0472446	hpEurope	other	humans	49	0	Ubiquitous
HE_NC24_6	0.0458881	hpEurope	other	humans	52	0	Ubiquitous
HE-NC1-2	0.0442595	hpEurope	other	humans	48	0	Ubiquitous
HEL_AA0103AA_AS	0.0347506	hspEAsia	other	humans	43	0	Ubiquitous
HEL_AA0105AA_AS	0.0408191	hspIndigenousSAmerica	other	humans	149	1	Ubiquitous
HEL_AA0111AA_AS	0.0533334	hpEurope	other	humans	114	0	Ubiquitous
HEL_AA0112AA_AS	0.0524402	hpEurope	other	humans	109	0	Ubiquitous
HEL_AA0113AA_AS	0.0568032	hpAfrica1	other	humans	141	0	Ubiquitous
HEL_AA0118AA_AS	0.0554711	hpAfrica1	other	humans	164	0	Ubiquitous
HEL_AA0121AA_AS	0.0562438	hpAfrica1	other	humans	136	0	Ubiquitous
HEL_AA0125AA_AS	0.0523348	hpEurope	other	humans	91	0	Ubiquitous
HEL_AA0155AA_AS	0.0573835	hpAfrica1	other	humans	160	0	Ubiquitous
HEL_AA0156AA_AS	0.0575058	hpAfrica1	other	humans	146	0	Ubiquitous
HEL_AA0157AA_AS	0.0563045	hpAfrica1	other	humans	153	0	Ubiquitous
HEL_AA0160AA_AS	0.052139	hpEurope	other	humans	94	0	Ubiquitous
HEL_AA0165AA_AS	0.0355543	hspEAsia	other	humans	42	0	Ubiquitous
HEL_AA0167AA_AS	0.0350986	hspEAsia	other	humans	52	0	Ubiquitous
HEL_AA0168AA_AS	0.0348659	hspEAsia	other	humans	41	0	Ubiquitous
HEL_AA0169AA_AS	0.035099	hspEAsia	other	humans	39	0	Ubiquitous
HEL_AA0170AA_AS	0.0347165	hspEAsia	other	humans	50	0	Ubiquitous
HEL_AA0171AA_AS	0.0346676	hspEAsia	other	humans	32	0	Ubiquitous
HEL_AA0172AA_AS	0.0346754	hspEAsia	other	humans	38	0	Ubiquitous
HEL_AA0173AA_AS	0.0350717	hspEAsia	other	humans	39	0	Ubiquitous
HEL_AA0174AA_AS	0.0345248	hspEAsia	other	humans	39	0	Ubiquitous
HEL_AA0176AA_AS	0.0346118	hspEAsia	other	humans	31	0	Ubiquitous
HEL_AA0178AA_AS	0.0346969	hspEAsia	other	humans	34	0	Ubiquitous
HEL_AA0179AA_AS	0.0348548	hspEAsia	other	humans	45	0	Ubiquitous
HEL_AA0180AA_AS	0.0349662	hspEAsia	other	humans	38	0	Ubiquitous
HEL_AA0181AA_AS	0.0462743	hpEurope	other	humans	59	0	Ubiquitous
HEL_AA0196AA_AS	0.0345054	hspEAsia	other	humans	29	0	Ubiquitous
HEL_AA0199AA_AS	0.0351393	hspEAsia	other	humans	34	0	Ubiquitous
HEL_AA0202AA_AS	0.0364363	hspEAsia	other	humans	39	0	Ubiquitous
HEL_AA0205AA_AS	0.0350851	hspEAsia	other	humans	44	0	Ubiquitous
HEL_AA0210AA_AS	0.0370641	hspEAsia	other	humans	35	0	Ubiquitous
HEL_AA0211AA_AS	0.0371542	hspEAsia	other	humans	44	0	Ubiquitous
HEL_AA0212AA_AS	0.0372583	hspEAsia	other	humans	50	0	Ubiquitous
HEL_AA0213AA_AS	0.0379472	hspEAsia	other	humans	60	0	Ubiquitous
HEL_AA0214AA_AS	0.0517956	hpEurope	other	humans	79	0	Ubiquitous
HEL_AA0215AA_AS	0.0517097	hpEurope	other	humans	83	0	Ubiquitous
HEL_AA0216AA_AS	0.0530315	hpEurope	other	humans	82	0	Ubiquitous
HEL_AA0217AA_AS	0.0499313	hpEurope	other	humans	58	0	Ubiquitous
HEL_AA0218AA_AS	0.0523128	hpEurope	other	humans	94	0	Ubiquitous
HEL_AA0219AA_AS	0.0527058	hpEurope	other	humans	102	0	Ubiquitous
HEL_AA0220AA_AS	0.0524797	hpEurope	other	humans	106	0	Ubiquitous
HEL_AA0222AA_AS	0.0519947	hpEurope	other	humans	97	0	Ubiquitous
HEL_AA0224AA_AS	0.0549954	hpEurope	other	humans	120	0	Ubiquitous
HEL_AA0225AA_AS	0.0587643	hpAfrica1	other	humans	155	0	Ubiquitous
HEL_AA0227AA_AS	0.0474592	hpEurope	other	humans	51	0	Ubiquitous
HEL_AA0238AA_AS	0.0348443	hspEAsia	other	humans	41	0	Ubiquitous
HEL_AA0239AA_AS	0.0350976	hspEAsia	other	humans	37	0	Ubiquitous
HEL_AA0241AA_AS	0.035303	hspEAsia	other	humans	37	0	Ubiquitous
HEL_AA0243AA_AS	0.0351855	hspEAsia	other	humans	46	0	Ubiquitous
HEL_AA0246AA_AS	0.0348354	hspEAsia	other	humans	32	0	Ubiquitous
HEL_AA0247AA_AS	0.0348201	hspEAsia	other	humans	35	0	Ubiquitous
HEL_AA0248AA_AS	0.0350534	hspEAsia	other	humans	52	0	Ubiquitous
HEL_AA0249AA_AS	0.0349125	hspEAsia	other	humans	29	0	Ubiquitous
HEL_AA0250AA_AS	0.0354217	hspEAsia	other	humans	68	0	Ubiquitous
HEL_AA0251AA_AS	0.0350668	hspEAsia	other	humans	46	0	Ubiquitous
HEL_AA0252AA_AS	0.0351859	hspEAsia	other	humans	29	0	Ubiquitous
HEL_AA0253AA_AS	0.0352733	hspEAsia	other	humans	58	0	Ubiquitous
HEL_AA0254AA_AS	0.0348054	hspEAsia	other	humans	41	0	Ubiquitous
HEL_AA0255AA_AS	0.0353299	hspEAsia	other	humans	42	0	Ubiquitous
HEL_AA0256AA_AS	0.0351232	hspEAsia	other	humans	48	0	Ubiquitous
HEL_AA0318AA_AS	0.0593016	hpAfrica1	other	humans	172	0	Ubiquitous
HEL_AA0319AA_AS	0.0347059	hspEAsia	other	humans	26	0	Ubiquitous
HEL_AA0322AA_AS	0.0491536	hpEurope	other	humans	51	0	Ubiquitous
HEL_AA0324AA_AS	0.0360115	hspEAsia	other	humans	48	0	Ubiquitous
HEL_AA0326AA_AS	0.0355635	hspEAsia	other	humans	44	0	Ubiquitous
HEL_AA0328AA_AS	0.0355514	hspEAsia	other	humans	49	0	Ubiquitous
HEL_AA0331AA_AS	0.0350475	hspEAsia	other	humans	29	0	Ubiquitous
HEL_AA0332AA_AS	0.0517252	hpEurope	other	humans	82	0	Ubiquitous
HEL_AA0333AA_AS	0.0498489	hpEurope	other	humans	61	0	Ubiquitous
HEL_AA0335AA_AS	0.0368876	hspEAsia	other	humans	55	0	Ubiquitous
HEL_AA0356AA_AS	0.0615277	hpAfrica1	other	humans	186	0	Ubiquitous
HEL_AA0359AA_AS	0.0348699	hspEAsia	other	humans	35	0	Ubiquitous
HEL_AA0364AA_AS	0.0432269	hpAsia2	other	humans	41	0	Ubiquitous
HEL_AA0367AA_AS	0.0456175	hpEurope	other	humans	53	0	Ubiquitous
HEL_AA0372AA_AS	0.0521369	hpEurope	other	humans	91	0	Ubiquitous
HEL_AA0376AA_AS	0.0506941	hpEurope	other	humans	93	0	Ubiquitous
HEL_AA0381AA_AS	0.0503912	hpEurope	other	humans	83	0	Ubiquitous
HEL_AA0384AA_AS	0.0362883	hspEAsia	other	humans	41	0	Ubiquitous
HEL_AA0389AA_AS	0.049367	hpEurope	other	humans	58	0	Ubiquitous
HEL_AA0390AA_AS	0.0496649	hpEurope	other	humans	103	0	Ubiquitous
HEL_AA0391AA_AS	0.0495309	hpEurope	other	humans	75	0	Ubiquitous
HEL_AA0393AA_AS	0.0448586	hpEurope	other	humans	67	0	Ubiquitous
HEL_AA0394AA_AS	0.0348817	hspEAsia	other	humans	31	0	Ubiquitous
HEL_AA0395AA_AS	0.0348903	hspEAsia	other	humans	33	0	Ubiquitous
HEL_AA0396AA_AS	0.0454672	hpEurope	other	humans	70	0	Ubiquitous
HEL_AA0397AA_AS	0.0349825	hspEAsia	other	humans	27	0	Ubiquitous
HEL_AA0399AA_AS	0.0439092	hpEurope	other	humans	64	0	Ubiquitous
HEL_AA0400AA_AS	0.0440854	hpEurope	other	humans	67	0	Ubiquitous
HEL_AA0403AA_AS	0.0428614	hpEurope	other	humans	41	0	Ubiquitous
HEL_AA0408AA_AS	0.0954623	Hacinonychis	high	Hacinonychis	1524	0	Hardy_Hacinonychis
HEL_AA0422AA_AS	0.0517215	hpEurope	other	humans	111	0	Ubiquitous
HEL_AA0423AA_AS	0.0524951	hpEurope	other	humans	113	0	Ubiquitous
HEL_AA0427AA_AS	0.0587057	hpAfrica1	other	humans	152	0	Ubiquitous
HEL_AA0428AA_AS	0.0560071	hpAfrica1	other	humans	129	0	Ubiquitous
HEL_AA0431AA_AS	0.0569424	hpAfrica1	other	humans	155	0	Ubiquitous
HEL_AA0440AA_AS	0.0347878	hspEAsia	other	humans	38	0	Ubiquitous
HEL_AA0443AA_AS	0.0345571	hspEAsia	other	humans	37	0	Ubiquitous
HEL_AA0446AA_AS	0.0376793	hspEAsia	other	humans	41	0	Ubiquitous
HEL_AA0447AA_AS	0.0522681	hpEurope	other	humans	102	0	Ubiquitous
HEL_AA0448AA_AS	0.0613126	hpAfrica1	other	humans	169	0	Ubiquitous
HEL_AA1822AA_AS	0.043211	hpEurope	other	humans	49	0	Ubiquitous
HEL_AA1847AA_AS	0.0621117	hpAfrica1	other	humans	191	0	Ubiquitous
HEL_AA1850AA_AS	0.0524925	hpEurope	other	humans	76	0	Ubiquitous
HEL_AA1862AA_AS	0.0448683	hpEurope	other	humans	57	0	Ubiquitous
HEL_AA1866AA_AS	0.0521529	hpEurope	other	humans	84	0	Ubiquitous
HEL_AA1868AA_AS	0.0517277	hpEurope	other	humans	81	0	Ubiquitous
HEL_AA1870AA_AS	0.0514853	hpEurope	other	humans	73	0	Ubiquitous
HEL_AA1872AA_AS	0.0517451	hpEurope	other	humans	94	0	Ubiquitous
HEL_AA1875AA_AS	0.0518886	hpEurope	other	humans	83	0	Ubiquitous
HEL_AA1876AA_AS	0.0525449	hpEurope	other	humans	103	0	Ubiquitous
HEL_AA1878AA_AS	0.0518416	hpEurope	other	humans	86	0	Ubiquitous
HEL_AA1879AA_AS	0.0357641	hspEAsia	other	humans	43	0	Ubiquitous
HEL_AA1880AA_AS	0.0450896	hpEurope	other	humans	43	0	Ubiquitous
HEL_AA1881AA_AS	0.0450578	hpEurope	other	humans	38	0	Ubiquitous
HEL_AA1882AA_AS	0.0525591	hpEurope	other	humans	85	0	Ubiquitous
HEL_AA1999AA_AS	0.0364668	hspEAsia	other	humans	48	0	Ubiquitous
HEL_AA2000AA_AS	0.0353829	hspEAsia	other	humans	54	0	Ubiquitous
HEL_AA2001AA_AS	0.0352313	hspEAsia	other	humans	58	0	Ubiquitous
HEL_AA2002AA_AS	0.0352289	hspEAsia	other	humans	54	0	Ubiquitous
HEL_AA2003AA_AS	0.0472595	hpEurope	other	humans	86	0	Ubiquitous
HEL_AA2004AA_AS	0.0353403	hspEAsia	other	humans	39	0	Ubiquitous
HEL_AA2005AA_AS	0.0355119	hspEAsia	other	humans	52	0	Ubiquitous
HEL_AA2006AA_AS	0.0361517	hspEAsia	other	humans	55	0	Ubiquitous
HEL_AA2008AA_AS	0.0354193	hspEAsia	other	humans	55	0	Ubiquitous
HEL_AA2009AA_AS	0.0355758	hspEAsia	other	humans	67	0	Ubiquitous
HEL_AA4346AA_AS	0.0573367	hpAfrica1	other	humans	138	0	Ubiquitous
HEL_AA4350AA_AS	0.0485981	hpEurope	other	humans	74	0	Ubiquitous
HEL_AA4369AA_AS	0.0605763	hpAfrica1	other	humans	166	0	Ubiquitous
HEL_AA4372AA_AS	0.0426801	hpAsia2	other	Primate	47	0	Hardy_Primates
HEL_AA4373AA_AS	0.0375854	hspEAsia	other	humans	41	0	Ubiquitous
HEL_AA4428AA_AS	0.061083	hpAfrica1	other	humans	168	0	Ubiquitous
HEL_AA4430AA_AS	0.0348509	hspEAsia	other	humans	47	0	Ubiquitous
HEL_AA4432AA_AS	0.0351413	hspEAsia	other	humans	57	0	Ubiquitous
HEL_AA4433AA_AS	0.034636	hspEAsia	other	humans	32	0	Ubiquitous
HEL_AA4434AA_AS	0.0349594	hspEAsia	other	humans	46	0	Ubiquitous
HEL_AA4436AA_AS	0.0348266	hspEAsia	other	humans	41	0	Ubiquitous
HEL_AA4437AA_AS	0.0348156	hspEAsia	other	humans	31	0	Ubiquitous
HEL_AA4438AA_AS	0.0345316	hspEAsia	other	humans	35	0	Ubiquitous
HEL_AA4439AA_AS	0.0351573	hspEAsia	other	humans	36	0	Ubiquitous
HEL_AA4440AA_AS	0.0345806	hspEAsia	other	humans	33	0	Ubiquitous
HEL_AA4441AA_AS	0.0350149	hspEAsia	other	humans	46	0	Ubiquitous
HEL_AA4442AA_AS	0.0347497	hspEAsia	other	humans	43	0	Ubiquitous
HEL_AA4445AA_AS	0.0348583	hspEAsia	other	humans	30	0	Ubiquitous
HEL_AA4446AA_AS	0.034939	hspEAsia	other	humans	37	0	Ubiquitous
HEL_AA4447AA_AS	0.0348399	hspEAsia	other	humans	37	0	Ubiquitous
HEL_AA4448AA_AS	0.0348038	hspEAsia	other	humans	36	0	Ubiquitous
HEL_AA4449AA_AS	0.0346891	hspEAsia	other	humans	41	0	Ubiquitous
HEL_AA4450AA_AS	0.0349063	hspEAsia	other	humans	32	0	Ubiquitous
HEL_AA4451AA_AS	0.0347236	hspEAsia	other	humans	36	0	Ubiquitous
HEL_AA4452AA_AS	0.0352362	hspEAsia	other	humans	35	0	Ubiquitous
HEL_AA4453AA_AS	0.0351167	hspEAsia	other	humans	47	0	Ubiquitous
HEL_AA4454AA_AS	0.0349481	hspEAsia	other	humans	46	0	Ubiquitous
HEL_AA4455AA_AS	0.0349815	hspEAsia	other	humans	31	0	Ubiquitous
HEL_AA4457AA_AS	0.0347098	hspEAsia	other	humans	35	0	Ubiquitous
HEL_AA4458AA_AS	0.0347313	hspEAsia	other	humans	39	0	Ubiquitous
HEL_AA4459AA_AS	0.0370574	hspEAsia	other	humans	39	0	Ubiquitous
HEL_AA4464AA_AS	0.0353027	hspEAsia	other	humans	34	0	Ubiquitous
HEL_AA4466AA_AS	0.0465029	hpEurope	other	humans	57	0	Ubiquitous
HEL_AA4482AA_AS	0.047593	hpEurope	other	humans	45	0	Ubiquitous
HEL_AA4486AA_AS	0.0346116	hspEAsia	other	humans	33	0	Ubiquitous
HEL_AA4492AA_AS	0.0484785	hpEurope	other	humans	57	0	Ubiquitous
HEL_AA4493AA_AS	0.0393193	hpAsia2	other	humans	40	0	Ubiquitous
HEL_AA4494AA_AS	0.0484922	hpEurope	other	humans	58	0	Ubiquitous
HEL_AA4644AA_AS	0.0519961	hpEurope	other	humans	105	0	Ubiquitous
HEL_AA4646AA_AS	0.0514029	hpEurope	other	humans	80	0	Ubiquitous
HEL_AA4649AA_AS	0.0518331	hpEurope	other	humans	85	0	Ubiquitous
HEL_AA4651AA_AS	0.0516155	hpEurope	other	humans	98	0	Ubiquitous
HEL_AA4652AA_AS	0.0525587	hpEurope	other	humans	93	0	Ubiquitous
HEL_AA4654AA_AS	0.0530551	hpEurope	other	humans	102	0	Ubiquitous
HEL_AA4655AA_AS	0.0524084	hpEurope	other	humans	71	0	Ubiquitous
HEL_AA4657AA_AS	0.0529743	hpEurope	other	humans	102	0	Ubiquitous
HEL_AA4661AA_AS	0.0518286	hpEurope	other	humans	76	0	Ubiquitous
HEL_AA4662AA_AS	0.0530049	hpEurope	other	humans	95	0	Ubiquitous
HEL_AA4667AA_AS	0.0522168	hpEurope	other	humans	102	0	Ubiquitous
HEL_AA4668AA_AS	0.0513355	hpEurope	other	humans	83	0	Ubiquitous
HEL_AA4669AA_AS	0.0521568	hpEurope	other	humans	93	0	Ubiquitous
HEL_AA4673AA_AS	0.0520369	hpEurope	other	humans	89	0	Ubiquitous
HEL_AA4682AA_AS	0.0517145	hpEurope	other	humans	70	0	Ubiquitous
HEL_AA4684AA_AS	0.0515964	hpEurope	other	humans	74	0	Ubiquitous
HEL_AA4688AA_AS	0.052228	hpEurope	other	humans	83	0	Ubiquitous
HEL_AA4910AA_AS	0.0442526	hpEurope	other	humans	47	0	Ubiquitous
HEL_AA4916AA_AS	0.0490369	hpEurope	other	humans	64	0	Ubiquitous
HEL_AA4924AA_AS	0.0510111	hpEurope	other	humans	69	0	Ubiquitous
HEL_AA4925AA_AS	0.0527509	hpEurope	other	humans	90	0	Ubiquitous
HEL_AA5308AA_AS	0.0600073	hpAfrica1	other	humans	162	0	Ubiquitous
HEL_AA5309AA_AS	0.0521179	hpEurope	other	humans	103	0	Ubiquitous
HEL_AA5310AA_AS	0.0551564	hpEurope	other	humans	113	0	Ubiquitous
HEL_AA5311AA_AS	0.0558425	hpEurope	other	humans	134	0	Ubiquitous
HEL_AA5312AA_AS	0.0520506	hpEurope	other	humans	118	0	Ubiquitous
HEL_AA5313AA_AS	0.0569095	hpEurope	other	humans	136	0	Ubiquitous
HEL_AA5314AA_AS	0.0526715	hpEurope	other	humans	94	0	Ubiquitous
HEL_AA5315AA_AS	0.0581177	hpEurope	other	humans	152	0	Ubiquitous
HEL_AA5316AA_AS	0.0524618	hpEurope	other	humans	109	0	Ubiquitous
HEL_AA5317AA_AS	0.05535	hpEurope	other	humans	124	0	Ubiquitous
HEL_AA5318AA_AS	0.0563178	hpAfrica1	other	humans	105	0	Ubiquitous
HEL_AA5319AA_AS	0.0609158	hpAfrica1	other	humans	191	0	Ubiquitous
HEL_AA5320AA_AS	0.0596748	hpAfrica1	other	humans	152	0	Ubiquitous
HEL_AA5329AA_AS	0.0427676	hpAsia2	other	humans	46	0	Ubiquitous
HEL_AA5337AA_AS	0.0354203	hspEAsia	other	humans	58	0	Ubiquitous
HEL_AA5340AA_AS	0.0352588	hspEAsia	other	humans	49	0	Ubiquitous
HEL_AA5345AA_AS	0.0358193	hspEAsia	other	humans	58	0	Ubiquitous
HEL_AA5462AA_AS	0.0623817	hpAfrica1	other	humans	182	0	Ubiquitous
HEL_AA5463AA_AS	0.0637677	hpAfrica1	other	humans	192	0	Ubiquitous
HEL_AA5464AA_AS	0.0623985	hpAfrica1	other	humans	181	0	Ubiquitous
HEL_AA5477AA_AS	0.0627608	hpAfrica1	other	humans	200	0	Ubiquitous
HEL_AA5478AA_AS	0.0624071	hpAfrica1	other	humans	199	0	Ubiquitous
HEL_AA5479AA_AS	0.0635143	hpAfrica1	other	humans	196	0	Ubiquitous
HEL_AA5480AA_AS	0.0636091	hpAfrica1	other	humans	201	0	Ubiquitous
HEL_AA5481AA_AS	0.0634467	hpAfrica1	other	humans	190	0	Ubiquitous
HEL_AA5483AA_AS	0.0640229	hpAfrica1	other	humans	203	0	Ubiquitous
HEL_AA5484AA_AS	0.0624249	hpAfrica1	other	humans	199	0	Ubiquitous
HEL_AA5485AA_AS	0.0624426	hpAfrica1	other	humans	197	0	Ubiquitous
HEL_AA5487AA_AS	0.0625851	hpAfrica1	other	humans	186	0	Ubiquitous
HEL_AA5488AA_AS	0.0634515	hpAfrica1	other	humans	201	0	Ubiquitous
HEL_AA5489AA_AS	0.0623655	hpAfrica1	other	humans	200	0	Ubiquitous
HEL_AA5490AA_AS	0.0625517	hpAfrica1	other	humans	192	0	Ubiquitous
HEL_AA5492AA_AS	0.0625337	hpAfrica1	other	humans	208	0	Ubiquitous
HEL_AA5493AA_AS	0.0633366	hpAfrica1	other	humans	201	0	Ubiquitous
HEL_AA5494AA_AS	0.0624913	hpAfrica1	other	humans	199	0	Ubiquitous
HEL_AA5498AA_AS	0.0623166	hpAfrica1	other	humans	196	0	Ubiquitous
HEL_AA5503AA_AS	0.0623181	hpAfrica1	other	humans	212	0	Ubiquitous
HEL_AA5506AA_AS	0.0628567	hpAfrica1	other	humans	177	0	Ubiquitous
HEL_AA5508AA_AS	0.0633385	hpAfrica1	other	humans	196	0	Ubiquitous
HEL_AA5509AA_AS	0.0620965	hpAfrica1	other	humans	192	0	Ubiquitous
HEL_AA5687AA_AS	0.0511698	hpEurope	other	humans	99	0	Ubiquitous
HEL_AA5689AA_AS	0.0519073	hpEurope	other	humans	93	0	Ubiquitous
HEL_AA5690AA_AS	0.0517317	hpEurope	other	humans	80	0	Ubiquitous
HEL_AA5691AA_AS	0.0519196	hpEurope	other	humans	75	0	Ubiquitous
HEL_AA5696AA_AS	0.0515291	hpEurope	other	humans	76	0	Ubiquitous
HEL_AA5697AA_AS	0.0530755	hpEurope	other	humans	115	0	Ubiquitous
HEL_AA5698AA_AS	0.0519985	hpEurope	other	humans	85	0	Ubiquitous
HEL_AA5699AA_AS	0.0521498	hpEurope	other	humans	91	0	Ubiquitous
HEL_AA5700AA_AS	0.0521865	hpEurope	other	humans	92	0	Ubiquitous
HEL_AA5726AA_AS	0.0356009	hspEAsia	other	humans	36	0	Ubiquitous
HEL_AA5727AA_AS	0.0356834	hspEAsia	other	humans	46	0	Ubiquitous
HEL_AA5874AA_AS	0.0629937	hpAfrica1	other	humans	190	0	Ubiquitous
HEL_AA5898AA_AS	0.0349047	hspEAsia	other	humans	41	0	Ubiquitous
HEL_AA5899AA_AS	0.034558	hspEAsia	other	humans	38	0	Ubiquitous
HEL_AA5914AA_AS	0.0455019	hpEurope	other	humans	51	0	Ubiquitous
HEL_AA5916AA_AS	0.0423093	hspIndigenousNAmerica	high	humans	2686	0	Hardy
HEL_AA5918AA_AS	0.0518263	hpEurope	other	humans	84	0	Ubiquitous
HEL_AA5920AA_AS	0.043766	hpAsia2	other	humans	47	0	Ubiquitous
HEL_AA5921AA_AS	0.0434847	hpAsia2	other	humans	41	0	Ubiquitous
HEL_AA5922AA_AS	0.0527209	hpEurope	other	humans	105	0	Ubiquitous
HEL_AA5923AA_AS	0.037841	hspEAsia	other	humans	53	0	Ubiquitous
HEL_AA5924AA_AS	0.0387979	hpEurope	other	humans	37	0	Ubiquitous
HEL_AA5926AA_AS	0.0393843	hpEurope	other	humans	33	0	Ubiquitous
HEL_AA5927AA_AS	0.0517812	hpEurope	other	humans	86	0	Ubiquitous
HEL_AA5929AA_AS	0.0352162	hspEAsia	other	humans	64	0	Ubiquitous
HEL_AA5930AA_AS	0.0354045	hspEAsia	other	humans	21	0	Ubiquitous
HEL_AA5931AA_AS	0.0551889	hpNEAfrica	other	humans	107	0	Ubiquitous
HEL_AA5935AA_AS	0.0505806	hpEurope	other	humans	80	0	Ubiquitous
HEL_AA5936AA_AS	0.0604512	hpAfrica1	other	humans	179	0	Ubiquitous
HEL_AA5944AA_AS	0.0543468	hpEurope	other	humans	95	0	Ubiquitous
HEL_AA5946AA_AS	0.0504837	hpEurope	other	humans	67	0	Ubiquitous
HEL_AA5948AA_AS	0.0622436	hpAfrica1	other	humans	180	0	Ubiquitous
HEL_AA5949AA_AS	0.062781	hpAfrica1	other	humans	191	0	Ubiquitous
HEL_AA5950AA_AS	0.0389232	hpEurope	other	humans	34	0	Ubiquitous
HEL_AA5951AA_AS	0.0564076	hpNEAfrica	other	humans	118	0	Ubiquitous
HEL_AA5952AA_AS	0.0461838	hpSahul	other	humans	69	0	Ubiquitous
HEL_AA5953AA_AS	0.0364419	hspEAsia	other	humans	69	0	Ubiquitous
HEL_AA5954AA_AS	0.0390492	hpEurope	other	humans	31	0	Ubiquitous
HEL_AA5963AA_AS	0.035875	hspEAsia	other	humans	60	0	Ubiquitous
HEL_AA5965AA_AS	0.0462576	hpEurope	other	humans	51	0	Ubiquitous
HEL_AA5967AA_AS	0.0426289	hspIndigenousNAmerica	high	humans	2731	0	Hardy
HEL_AA5970AA_AS	0.0407054	hpEurope	other	humans	34	0	Ubiquitous
HEL_AA5973AA_AS	0.0568441	hpEurope	other	humans	155	0	Ubiquitous
HEL_AA5974AA_AS	0.0387193	hpEurope	other	humans	25	0	Ubiquitous
HEL_AA5975AA_AS	0.0549741	hpNEAfrica	other	humans	98	0	Ubiquitous
HEL_AA5977AA_AS	0.0389649	hpEurope	other	humans	28	0	Ubiquitous
HEL_AA5978AA_AS	0.0389435	hpEurope	other	humans	27	0	Ubiquitous
HEL_AA5979AA_AS	0.0504878	hpEurope	other	humans	67	0	Ubiquitous
HEL_AA5981AA_AS	0.0507822	hpEurope	other	humans	67	0	Ubiquitous
HEL_AA5982AA_AS	0.0461793	hpEurope	other	humans	52	0	Ubiquitous
HEL_AA5983AA_AS	0.0471054	hpEurope	other	humans	50	0	Ubiquitous
HEL_AA5984AA_AS	0.0487449	hpEurope	other	humans	79	0	Ubiquitous
HEL_AA5985AA_AS	0.0477676	hpEurope	other	humans	61	0	Ubiquitous
HEL_AA5986AA_AS	0.0427751	hpEurope	other	humans	75	0	Ubiquitous
HEL_AA5989AA_AS	0.0503607	hpEurope	other	humans	63	0	Ubiquitous
HEL_AA5991AA_AS	0.0324721	hspIndigenousSAmerica	other	humans	34	0	Ubiquitous
HEL_AA5992AA_AS	0.0469447	hpEurope	other	humans	55	0	Ubiquitous
HEL_AA5993AA_AS	0.0462506	hpEurope	other	humans	52	0	Ubiquitous
HEL_AA5996AA_AS	0.0498559	hpEurope	other	humans	67	0	Ubiquitous
HEL_AA5997AA_AS	0.0466766	hpEurope	other	humans	56	0	Ubiquitous
HEL_AA5998AA_AS	0.0507818	hpEurope	other	humans	69	0	Ubiquitous
HEL_AA5999AA_AS	0.050159	hpEurope	other	humans	83	0	Ubiquitous
HEL_AA6000AA_AS	0.0500883	hpEurope	other	humans	83	0	Ubiquitous
HEL_AA6001AA_AS	0.0506002	hpEurope	other	humans	73	0	Ubiquitous
HEL_AA6003AA_AS	0.0459433	hpEurope	other	humans	50	0	Ubiquitous
HEL_AA6006AA_AS	0.0322934	hspIndigenousNAmerica	other	humans	22	0	Ubiquitous
HEL_AA6010AA_AS	0.0468777	hpSahul	other	humans	86	0	Ubiquitous
HEL_AA6012AA_AS	0.038584	hpEurope	other	humans	30	0	Ubiquitous
HEL_AA6013AA_AS	0.0483053	hpEurope	other	humans	60	0	Ubiquitous
HEL_AA6014AA_AS	0.0429128	hpAsia2	other	humans	51	0	Ubiquitous
HEL_AA6015AA_AS	0.035972	hspEAsia	other	humans	50	0	Ubiquitous
HEL_AA6016AA_AS	0.0421722	hspIndigenousNAmerica	high	humans	2725	0	Hardy
HEL_AA6017AA_AS	0.0504347	hpEurope	other	humans	66	0	Ubiquitous
HEL_AA6018AA_AS	0.0503142	hpEurope	other	humans	59	0	Ubiquitous
HEL_AA6019AA_AS	0.0396851	hpEurope	other	humans	34	0	Ubiquitous
HEL_AA6020AA_AS	0.0503385	hpEurope	other	humans	68	0	Ubiquitous
HEL_AA6021AA_AS	0.0460346	hpEurope	other	humans	57	0	Ubiquitous
HEL_AA6022AA_AS	0.0459419	hpEurope	other	humans	67	0	Ubiquitous
HEL_AA6023AA_AS	0.0347069	hspEAsia	other	humans	56	0	Ubiquitous
HEL_AA6024AA_AS	0.0464626	hpSahul	other	humans	97	0	Ubiquitous
HEL_AA6033AA_AS	0.0389809	hpAsia2	other	humans	35	0	Ubiquitous
HEL_AA6034AA_AS	0.035588	hspEAsia	other	humans	55	0	Ubiquitous
HEL_AA6037AA_AS	0.0419443	hspIndigenousNAmerica	high	humans	2695	0	Hardy
HEL_AA6038AA_AS	0.0395315	hpEurope	other	humans	31	0	Ubiquitous
HEL_AA6040AA_AS	0.0364828	hspEAsia	other	humans	37	0	Ubiquitous
HEL_AA6041AA_AS	0.051807	hpEurope	other	humans	93	0	Ubiquitous
HEL_AA6042AA_AS	0.0386103	hspEAsia	other	humans	38	0	Ubiquitous
HEL_AA6043AA_AS	0.0388926	hpEurope	other	humans	44	0	Ubiquitous
HEL_AA6044AA_AS	0.0476833	hpEurope	other	humans	61	0	Ubiquitous
HEL_AA6046AA_AS	0.0356941	hspEAsia	other	humans	61	0	Ubiquitous
HEL_AA6048AA_AS	0.0523052	hpEurope	other	humans	95	0	Ubiquitous
HEL_AA6053AA_AS	0.04459	hpEurope	other	humans	42	0	Ubiquitous
HEL_AA6058AA_AS	0.0552169	hpNEAfrica	other	humans	121	0	Ubiquitous
HEL_AA6060AA_AS	0.0551835	hpNEAfrica	other	humans	101	0	Ubiquitous
HEL_AA6061AA_AS	0.0520609	hpEurope	other	humans	78	0	Ubiquitous
HEL_AA6063AA_AS	0.0389216	hpEurope	other	humans	25	0	Ubiquitous
HEL_AA6064AA_AS	0.0519252	hpEurope	other	humans	91	0	Ubiquitous
HEL_AA6065AA_AS	0.0516711	hpEurope	other	humans	80	0	Ubiquitous
HEL_AA6066AA_AS	0.0391257	hpAsia2	other	humans	44	0	Ubiquitous
HEL_AA6067AA_AS	0.0508176	hpEurope	other	humans	74	0	Ubiquitous
HEL_AA6068AA_AS	0.0533893	hpEurope	other	humans	107	0	Ubiquitous
HEL_AA6069AA_AS	0.0530381	hpEurope	other	humans	103	0	Ubiquitous
HEL_AA6070AA_AS	0.0510107	hpEurope	other	humans	68	0	Ubiquitous
HEL_AA6071AA_AS	0.0506956	hpEurope	other	humans	72	0	Ubiquitous
HEL_AA6072AA_AS	0.0481058	hpEurope	other	humans	65	0	Ubiquitous
HEL_AA6073AA_AS	0.0516802	hpEurope	other	humans	79	0	Ubiquitous
HEL_AA6074AA_AS	0.0427367	hpAsia2	other	humans	44	0	Ubiquitous
HEL_AA6076AA_AS	0.0356082	hspEAsia	other	humans	40	0	Ubiquitous
HEL_AA6077AA_AS	0.0319922	hspIndigenousNAmerica	other	humans	21	0	Ubiquitous
HEL_AA6078AA_AS	0.0354518	hspEAsia	other	humans	58	0	Ubiquitous
HEL_AA6079AA_AS	0.0434004	hpAsia2	other	humans	47	0	Ubiquitous
HEL_AA6080AA_AS	0.0356548	hspEAsia	other	humans	40	0	Ubiquitous
HEL_AA6081AA_AS	0.0356122	hspEAsia	other	humans	27	0	Ubiquitous
HEL_AA6083AA_AS	0.0388486	hpEurope	other	humans	31	0	Ubiquitous
HEL_AA6085AA_AS	0.0520947	hpEurope	other	humans	106	0	Ubiquitous
HEL_AA6086AA_AS	0.0388939	hpAsia2	other	humans	32	0	Ubiquitous
HEL_AA6484AA_AS	0.0456275	hpEurope	other	humans	54	0	Ubiquitous
HEL_AA6485AA_AS	0.0520126	hpEurope	other	humans	77	0	Ubiquitous
HEL_AA6489AA_AS	0.052215	hpEurope	other	humans	80	0	Ubiquitous
HEL_AA6493AA_AS	0.0516662	hpEurope	other	humans	73	0	Ubiquitous
HEL_AA6495AA_AS	0.0524652	hpEurope	other	humans	121	0	Ubiquitous
HEL_AA6497AA_AS	0.0526317	hpEurope	other	humans	91	0	Ubiquitous
HEL_AA6498AA_AS	0.0514948	hpEurope	other	humans	103	0	Ubiquitous
HEL_AA6500AA_AS	0.0436987	hpEurope	other	humans	51	0	Ubiquitous
HEL_AA6502AA_AS	0.0531339	hpEurope	other	humans	111	0	Ubiquitous
HEL_AA6503AA_AS	0.045864	hpEurope	other	humans	54	0	Ubiquitous
HEL_AA6505AA_AS	0.0463854	hpEurope	other	humans	59	0	Ubiquitous
HEL_AA6512AA_AS	0.0431732	hpEurope	other	humans	41	0	Ubiquitous
HEL_AA6513AA_AS	0.0511181	hpEurope	other	humans	81	0	Ubiquitous
HEL_AA6514AA_AS	0.0503991	hpEurope	other	humans	66	0	Ubiquitous
HEL_AA6518AA_AS	0.0516002	hpEurope	other	humans	86	0	Ubiquitous
HEL_AA6526AA_AS	0.0372329	hspEAsia	other	humans	54	0	Ubiquitous
HEL_AA6529AA_AS	0.0522023	hpEurope	other	humans	82	0	Ubiquitous
HEL_AA6532AA_AS	0.0517176	hpEurope	other	humans	89	0	Ubiquitous
HEL_AA6536AA_AS	0.0519101	hpEurope	other	humans	82	0	Ubiquitous
HEL_AA6538AA_AS	0.0479241	hpEurope	other	humans	57	0	Ubiquitous
HEL_AA6539AA_AS	0.051781	hpEurope	other	humans	87	0	Ubiquitous
HEL_AA6540AA_AS	0.0524108	hpEurope	other	humans	107	0	Ubiquitous
HEL_AA6541AA_AS	0.050994	hpEurope	other	humans	65	0	Ubiquitous
HEL_AA6542AA_AS	0.0431969	hpEurope	other	humans	32	0	Ubiquitous
HEL_AA6546AA_AS	0.0517179	hpEurope	other	humans	74	0	Ubiquitous
HEL_AA6548AA_AS	0.0527005	hpEurope	other	humans	93	0	Ubiquitous
HEL_AA6551AA_AS	0.0452427	hpEurope	other	humans	60	0	Ubiquitous
HEL_AA6552AA_AS	0.0461645	hpEurope	other	humans	64	0	Ubiquitous
HEL_AA6555AA_AS	0.0514876	hpEurope	other	humans	80	0	Ubiquitous
HEL_AA6559AA_AS	0.0484314	hpEurope	other	humans	68	0	Ubiquitous
HEL_AA6560AA_AS	0.0426108	hpEurope	other	humans	52	0	Ubiquitous
HEL_AA6563AA_AS	0.0510201	hpEurope	other	humans	84	0	Ubiquitous
HEL_AA6568AA_AS	0.0516506	hpEurope	other	humans	89	0	Ubiquitous
HEL_AA6573AA_AS	0.0585229	hpAfrica1	other	humans	155	0	Ubiquitous
HEL_AA6577AA_AS	0.0536025	hpEurope	other	humans	123	0	Ubiquitous
HEL_AA6579AA_AS	0.0527311	hpEurope	other	humans	86	0	Ubiquitous
HEL_AA6581AA_AS	0.052332	hpEurope	other	humans	92	0	Ubiquitous
HEL_AA6583AA_AS	0.0558195	hpNEAfrica	other	humans	103	0	Ubiquitous
HEL_AA6584AA_AS	0.0463727	hpEurope	other	humans	53	0	Ubiquitous
HEL_AA6588AA_AS	0.0454806	hpEurope	other	humans	52	0	Ubiquitous
HEL_AA6590AA_AS	0.0458929	hpEurope	other	humans	55	0	Ubiquitous
HEL_AA6591AA_AS	0.0460286	hpEurope	other	humans	42	0	Ubiquitous
HEL_AA6593AA_AS	0.045737	hpEurope	other	humans	63	0	Ubiquitous
HEL_AA6596AA_AS	0.044095	hpEurope	other	humans	58	0	Ubiquitous
HEL_AA6597AA_AS	0.0484722	hpEurope	other	humans	67	0	Ubiquitous
HEL_AA6600AA_AS	0.0536525	hpEurope	other	humans	107	0	Ubiquitous
HEL_AA6601AA_AS	0.0521865	hpEurope	other	humans	83	0	Ubiquitous
HEL_AA6602AA_AS	0.0525281	hpEurope	other	humans	115	0	Ubiquitous
HEL_AA6608AA_AS	0.0453554	hpEurope	other	humans	52	0	Ubiquitous
HEL_AA6610AA_AS	0.0518372	hpEurope	other	humans	87	0	Ubiquitous
HEL_AA6618AA_AS	0.0443042	hpEurope	other	humans	45	0	Ubiquitous
HEL_AA6620AA_AS	0.0525058	hpEurope	other	humans	85	0	Ubiquitous
HEL_AA6628AA_AS	0.0500551	hpEurope	other	humans	68	0	Ubiquitous
HEL_AA6629AA_AS	0.044402	hpEurope	other	humans	42	0	Ubiquitous
HEL_AA6636AA_AS	0.0519851	hpEurope	other	humans	78	0	Ubiquitous
HEL_AA6637AA_AS	0.051798	hpEurope	other	humans	72	0	Ubiquitous
HEL_AA6644AA_AS	0.0521455	hpEurope	other	humans	87	0	Ubiquitous
HEL_AA6646AA_AS	0.0515854	hpEurope	other	humans	93	0	Ubiquitous
HEL_AA6648AA_AS	0.0538487	hpEurope	other	humans	102	0	Ubiquitous
HEL_AA6653AA_AS	0.0525027	hpEurope	other	humans	92	0	Ubiquitous
HEL_AA6655AA_AS	0.0525675	hpEurope	other	humans	91	0	Ubiquitous
HEL_AA6656AA_AS	0.0528088	hpEurope	other	humans	114	0	Ubiquitous
HEL_AA6657AA_AS	0.0488187	hpEurope	other	humans	70	0	Ubiquitous
HEL_AA6658AA_AS	0.0442865	hpEurope	other	humans	44	0	Ubiquitous
HEL_AA6659AA_AS	0.0525684	hpEurope	other	humans	114	0	Ubiquitous
HEL_AA6660AA_AS	0.052571	hpEurope	other	humans	111	0	Ubiquitous
HEL_AA6662AA_AS	0.0453561	hpEurope	other	humans	48	0	Ubiquitous
HEL_AA6663AA_AS	0.0616397	hpAfrica1	other	humans	183	0	Ubiquitous
HEL_AA6664AA_AS	0.0566026	hpAfrica1	other	humans	148	0	Ubiquitous
HEL_AA6665AA_AS	0.0600132	hpAfrica1	other	humans	178	0	Ubiquitous
HEL_AA6669AA_AS	0.0517709	hpEurope	other	humans	84	0	Ubiquitous
HEL_AA6670AA_AS	0.0529885	hpEurope	other	humans	93	0	Ubiquitous
HEL_AA6671AA_AS	0.050416	hpEurope	other	humans	89	0	Ubiquitous
HEL_AA6672AA_AS	0.0482069	hpEurope	other	humans	71	0	Ubiquitous
HEL_AA6674AA_AS	0.0422288	hpEurope	other	humans	36	0	Ubiquitous
HEL_AA6685AA_AS	0.0517782	hpEurope	other	humans	83	0	Ubiquitous
HEL_AA6689AA_AS	0.0452521	hpEurope	other	humans	56	0	Ubiquitous
HEL_AA6691AA_AS	0.0527378	hpEurope	other	humans	91	0	Ubiquitous
HEL_AA6692AA_AS	0.0532097	hpEurope	other	humans	87	0	Ubiquitous
HEL_AA6693AA_AS	0.0447162	hpEurope	other	humans	52	0	Ubiquitous
HEL_AA6694AA_AS	0.0476827	hpEurope	other	humans	60	0	Ubiquitous
HEL_AA6695AA_AS	0.0520328	hpEurope	other	humans	84	0	Ubiquitous
HEL_AA6697AA_AS	0.0517687	hpEurope	other	humans	78	0	Ubiquitous
HEL_AA6698AA_AS	0.0514452	hpEurope	other	humans	76	0	Ubiquitous
HEL_AA6699AA_AS	0.054812	hpNEAfrica	other	humans	100	0	Ubiquitous
HEL_AA6701AA_AS	0.0436298	hpEurope	other	humans	39	0	Ubiquitous
HEL_AA6702AA_AS	0.0475577	hpEurope	other	humans	54	0	Ubiquitous
HEL_AA6706AA_AS	0.0516433	hpEurope	other	humans	80	0	Ubiquitous
HEL_AA6707AA_AS	0.0521139	hpEurope	other	humans	103	0	Ubiquitous
HEL_AA6708AA_AS	0.0512907	hpEurope	other	humans	76	0	Ubiquitous
HEL_AA6710AA_AS	0.0520539	hpEurope	other	humans	93	0	Ubiquitous
HEL_AA6711AA_AS	0.0514722	hpEurope	other	humans	81	0	Ubiquitous
HEL_AA6712AA_AS	0.053347	hpEurope	other	humans	107	0	Ubiquitous
HEL_AA6714AA_AS	0.0445211	hpEurope	other	humans	45	0	Ubiquitous
HEL_AA6718AA_AS	0.0430081	hpEurope	other	humans	35	0	Ubiquitous
HEL_AA6719AA_AS	0.0517488	hpEurope	other	humans	99	0	Ubiquitous
HEL_AA6721AA_AS	0.0517919	hpEurope	other	humans	80	0	Ubiquitous
HEL_AA6722AA_AS	0.0526085	hpEurope	other	humans	89	0	Ubiquitous
HEL_AA6723AA_AS	0.0518304	hpEurope	other	humans	103	0	Ubiquitous
HEL_AA6724AA_AS	0.0464533	hpEurope	other	humans	48	0	Ubiquitous
HEL_AA6725AA_AS	0.0458556	hpEurope	other	humans	49	0	Ubiquitous
HEL_AA6726AA_AS	0.0450178	hpEurope	other	humans	53	0	Ubiquitous
HEL_AA6727AA_AS	0.0492418	hpEurope	other	humans	53	0	Ubiquitous
HEL_AA6729AA_AS	0.042381	hpEurope	other	humans	51	0	Ubiquitous
HEL_AA6732AA_AS	0.0450176	hpEurope	other	humans	41	0	Ubiquitous
HEL_AA6733AA_AS	0.0466704	hpEurope	other	humans	59	0	Ubiquitous
HEL_AA6734AA_AS	0.0613252	hpAfrica1	other	humans	168	0	Ubiquitous
HEL_AA6742AA_AS	0.0463521	hpEurope	other	humans	51	0	Ubiquitous
HEL_AA6746AA_AS	0.0523411	hpEurope	other	humans	102	0	Ubiquitous
HEL_AA6747AA_AS	0.052813	hpEurope	other	humans	111	0	Ubiquitous
HEL_AA6749AA_AS	0.0524861	hpEurope	other	humans	100	0	Ubiquitous
HEL_AA6753AA_AS	0.0469182	hpEurope	other	humans	60	0	Ubiquitous
HEL_AA6761AA_AS	0.0559391	hpEurope	other	humans	124	0	Ubiquitous
HEL_AA6768AA_AS	0.047016	hpEurope	other	humans	73	0	Ubiquitous
HEL_AA6771AA_AS	0.0533015	hpEurope	other	humans	137	0	Ubiquitous
HEL_AA6772AA_AS	0.0519852	hpEurope	other	humans	76	0	Ubiquitous
HEL_AA6776AA_AS	0.0605679	hpAfrica1	other	humans	184	0	Ubiquitous
HEL_AA6784AA_AS	0.0428473	hpEurope	other	humans	54	0	Ubiquitous
HEL_AA6787AA_AS	0.0531863	hpEurope	other	humans	118	0	Ubiquitous
HEL_AA6790AA_AS	0.052965	hpEurope	other	humans	104	0	Ubiquitous
HEL_AA6791AA_AS	0.0528482	hpEurope	other	humans	117	0	Ubiquitous
HEL_AA6795AA_AS	0.0359538	hspEAsia	other	humans	46	0	Ubiquitous
HEL_AA6798AA_AS	0.0524209	hpEurope	other	humans	95	0	Ubiquitous
HEL_AA6803AA_AS	0.0525448	hpEurope	other	humans	86	0	Ubiquitous
HEL_AA6804AA_AS	0.0455007	hpEurope	other	humans	48	0	Ubiquitous
HEL_AA6807AA_AS	0.0421911	hpEurope	other	humans	57	0	Ubiquitous
HEL_AA6815AA_AS	0.0507324	hpEurope	other	humans	77	0	Ubiquitous
HEL_AA6816AA_AS	0.0470506	hpEurope	other	humans	65	0	Ubiquitous
HEL_AA6817AA_AS	0.0500699	hpEurope	other	humans	70	0	Ubiquitous
HEL_AA6818AA_AS	0.0479045	hpEurope	other	humans	70	0	Ubiquitous
HEL_AA6819AA_AS	0.045914	hpEurope	other	humans	49	0	Ubiquitous
HEL_AA6820AA_AS	0.0450106	hpEurope	other	humans	49	0	Ubiquitous
HEL_AA6825AA_AS	0.0437057	hpEurope	other	humans	43	0	Ubiquitous
HEL_AA6831AA_AS	0.0457064	hpEurope	other	humans	46	0	Ubiquitous
HEL_AA6832AA_AS	0.0522727	hpEurope	other	humans	101	0	Ubiquitous
HEL_AA6834AA_AS	0.0521719	hpEurope	other	humans	110	0	Ubiquitous
HEL_AA6836AA_AS	0.0521072	hpEurope	other	humans	83	0	Ubiquitous
HEL_AA6841AA_AS	0.0519387	hpEurope	other	humans	86	0	Ubiquitous
HEL_AA6844AA_AS	0.0524717	hpEurope	other	humans	78	0	Ubiquitous
HEL_AA6848AA_AS	0.04465	hpEurope	other	humans	40	0	Ubiquitous
HEL_AA6860AA_AS	0.0490243	hpEurope	other	humans	63	0	Ubiquitous
HEL_AA6862AA_AS	0.0499835	hpEurope	other	humans	55	0	Ubiquitous
HEL_AA6868AA_AS	0.0463608	hpEurope	other	humans	62	0	Ubiquitous
HEL_AA6869AA_AS	0.0453433	hpEurope	other	humans	46	0	Ubiquitous
HEL_AA6874AA_AS	0.0583797	hpAfrica1	other	humans	158	0	Ubiquitous
HEL_AA6877AA_AS	0.045289	hpEurope	other	humans	59	0	Ubiquitous
HEL_AA6880AA_AS	0.0526786	hpEurope	other	humans	101	0	Ubiquitous
HEL_AA6883AA_AS	0.0447622	hpEurope	other	humans	52	0	Ubiquitous
HEL_AA6884AA_AS	0.0434795	hpEurope	other	humans	38	0	Ubiquitous
HEL_AA6885AA_AS	0.0454764	hpEurope	other	humans	46	0	Ubiquitous
HEL_AA6886AA_AS	0.0486166	hpEurope	other	humans	63	0	Ubiquitous
HEL_AA7199AA_AS	0.082206	hpAfrica2	other	humans	322	0	Ubiquitous
HEL_AA7200AA_AS	0.0821764	hpAfrica2	other	humans	320	0	Ubiquitous
HEL_AA7201AA_AS	0.0612537	hpAfrica1	other	humans	172	0	Ubiquitous
HEL_AA7202AA_AS	0.0488245	hpEurope	other	humans	79	0	Ubiquitous
HEL_AA7206AA_AS	0.0820824	hpAfrica2	other	humans	331	0	Ubiquitous
HEL_AA7210AA_AS	0.0461913	hpEurope	other	humans	58	0	Ubiquitous
HEL_AA7212AA_AS	0.0326445	hspIndigenousNAmerica	other	humans	18	0	Ubiquitous
HEL_AA7213AA_AS	0.0462207	hpEurope	other	humans	50	0	Ubiquitous
HEL_AA7214AA_AS	0.0318365	hspIndigenousNAmerica	other	humans	11	0	Ubiquitous
HEL_AA7215AA_AS	0.082652	hpAfrica2	other	humans	309	0	Ubiquitous
HEL_AA7216AA_AS	0.0430887	hpEurope	other	humans	37	0	Ubiquitous
HEL_AA7217AA_AS	0.0449804	hpEurope	other	humans	54	0	Ubiquitous
HEL_AA7219AA_AS	0.0485405	hpEurope	other	humans	66	0	Ubiquitous
HEL_AA7221AA_AS	0.0345709	hspSiberia	other	humans	61	0	Ubiquitous
HEL_AA7222AA_AS	0.0391835	hpEurope	other	humans	23	0	Ubiquitous
HEL_AA7227AA_AS	0.0472978	hpEurope	other	humans	66	0	Ubiquitous
HEL_AA7242AA_AS	0.0392432	hpEurope	other	humans	36	0	Ubiquitous
HEL_AA7246AA_AS	0.0343095	hspSiberia	other	humans	26	0	Ubiquitous
HEL_AA7249AA_AS	0.0322915	hpNorthAsia	other	humans	20	0	Ubiquitous
HEL_AA7253AA_AS	0.0447039	hpEurope	other	humans	53	0	Ubiquitous
HEL_AA7254AA_AS	0.0422235	hpEurope	other	humans	58	0	Ubiquitous
HEL_AA7258AA_AS	0.0447949	hpEurope	other	humans	52	0	Ubiquitous
HEL_AA7259AA_AS	0.0459596	hpEurope	other	humans	56	0	Ubiquitous
HEL_AA7260AA_AS	0.0450873	hpEurope	other	humans	31	0	Ubiquitous
HEL_AA7262AA_AS	0.045642	hpEurope	other	humans	46	0	Ubiquitous
HEL_AA7264AA_AS	0.0332873	hspSiberia	other	humans	8	0	Ubiquitous
HEL_AA7268AA_AS	0.0828488	hpAfrica2	other	humans	305	0	Ubiquitous
HEL_AA7271AA_AS	0.0440743	hpEurope	other	humans	35	0	Ubiquitous
HEL_AA7272AA_AS	0.0468774	hpEurope	other	humans	49	0	Ubiquitous
HEL_AA7273AA_AS	0.0354916	hspEAsia	other	humans	55	0	Ubiquitous
HEL_AA7275AA_AS	0.0453765	hpEurope	other	humans	129	0	Ubiquitous
HEL_AA7276AA_AS	0.0451276	hpEurope	other	humans	44	0	Ubiquitous
HEL_AA7277AA_AS	0.0465343	hpEurope	other	humans	62	0	Ubiquitous
HEL_AA7278AA_AS	0.0443361	hpEurope	other	humans	49	0	Ubiquitous
HEL_AA7280AA_AS	0.0451877	hpEurope	other	humans	55	0	Ubiquitous
HEL_AA7283AA_AS	0.0321132	hspIndigenousNAmerica	other	humans	23	0	Ubiquitous
HEL_AA7285AA_AS	0.0457233	hpEurope	other	humans	52	0	Ubiquitous
HEL_AA7288AA_AS	0.0811898	hpAfrica2	other	humans	321	0	Ubiquitous
HEL_AA7289AA_AS	0.0487554	hpEurope	other	humans	52	0	Ubiquitous
HEL_AA7293AA_AS	0.0818661	hpAfrica2	other	humans	327	0	Ubiquitous
HEL_AA7294AA_AS	0.0527831	hpEurope	other	humans	84	0	Ubiquitous
HEL_AA7296AA_AS	0.0581263	hpAfrica1	other	humans	149	0	Ubiquitous
HEL_AA7297AA_AS	0.0421141	hspIndigenousNAmerica	high	humans	2725	0	Hardy
HEL_AA7298AA_AS	0.0441106	hpEurope	other	humans	43	0	Ubiquitous
HEL_AA7299AA_AS	0.0622267	hpAfrica1	other	humans	182	0	Ubiquitous
HEL_AA7300AA_AS	0.044483	hpEurope	other	humans	50	0	Ubiquitous
HEL_AA7301AA_AS	0.0479351	hpEurope	other	humans	68	0	Ubiquitous
HEL_AA7302AA_AS	0.0451249	hpEurope	other	humans	39	0	Ubiquitous
HEL_AA7309AA_AS	0.0824239	hpAfrica2	other	humans	325	0	Ubiquitous
HEL_AA7310AA_AS	0.0515317	hpEurope	other	humans	77	0	Ubiquitous
HEL_AA7311AA_AS	0.0431669	hspSiberia	high	humans	2653	0	Hardy
HEL_AA7312AA_AS	0.0527678	hpEurope	other	humans	116	0	Ubiquitous
HEL_AA7313AA_AS	0.0522348	hpEurope	other	humans	89	0	Ubiquitous
HEL_AA7314AA_AS	0.0353857	hspSiberia	other	humans	8	0	Ubiquitous
HEL_AA7315AA_AS	0.0529232	hpEurope	other	humans	97	0	Ubiquitous
HEL_AA7316AA_AS	0.0524345	hpEurope	other	humans	97	0	Ubiquitous
HEL_AA7317AA_AS	0.0627443	hpAfrica1	other	humans	195	0	Ubiquitous
HEL_AA7318AA_AS	0.0454594	hpEurope	other	humans	45	0	Ubiquitous
HEL_AA7319AA_AS	0.0453672	hpEurope	other	humans	58	0	Ubiquitous
HEL_AA7320AA_AS	0.0387696	hpEurope	other	humans	33	0	Ubiquitous
HEL_AA7329AA_AS	0.0822398	hpAfrica2	other	humans	318	0	Ubiquitous
HEL_AA7331AA_AS	0.0440559	hpEurope	other	humans	62	0	Ubiquitous
HEL_AA7332AA_AS	0.0368264	hspSiberia	other	humans	43	0	Ubiquitous
HEL_AA7336AA_AS	0.0464245	hpEurope	other	humans	52	0	Ubiquitous
HEL_AA7337AA_AS	0.0426114	hspIndigenousNAmerica	high	humans	2695	0	Hardy
HEL_AA7339AA_AS	0.032398	hspIndigenousNAmerica	other	humans	15	0	Ubiquitous
HEL_AA7340AA_AS	0.0392491	hpEurope	other	humans	31	0	Ubiquitous
HEL_AA7344AA_AS	0.0472386	hpEurope	other	humans	67	0	Ubiquitous
HEL_AA7345AA_AS	0.046417	hpEurope	other	humans	49	0	Ubiquitous
HEL_AA7346AA_AS	0.0528636	hpEurope	other	humans	89	0	Ubiquitous
HEL_AA7350AA_AS	0.083776	hpAfrica2	other	humans	330	0	Ubiquitous
HEL_AA7351AA_AS	0.0838972	hpAfrica2	other	humans	336	0	Ubiquitous
HEL_AA7352AA_AS	0.06117	hpAfrica1	other	humans	168	0	Ubiquitous
HEL_AA7356AA_AS	0.082881	hpAfrica2	other	humans	301	0	Ubiquitous
HEL_AA7359AA_AS	0.0619552	hpAfrica1	other	humans	180	0	Ubiquitous
HEL_AA7360AA_AS	0.0478465	hpEurope	other	humans	63	0	Ubiquitous
HEL_AA7362AA_AS	0.0812678	hpAfrica2	other	humans	294	0	Ubiquitous
HEL_AA7365AA_AS	0.0317679	hspIndigenousNAmerica	other	humans	15	0	Ubiquitous
HEL_AA7368AA_AS	0.0827295	hpAfrica2	other	humans	305	0	Ubiquitous
HEL_AA7371AA_AS	0.0835942	hpAfrica2	other	humans	324	0	Ubiquitous
HEL_AA7373AA_AS	0.032411	hpNorthAsia	other	humans	13	0	Ubiquitous
HEL_AA7374AA_AS	0.0599922	hpAfrica1	other	humans	151	0	Ubiquitous
HEL_AA7375AA_AS	0.0837917	hpAfrica2	other	humans	327	0	Ubiquitous
HEL_AA7376AA_AS	0.083444	hpAfrica2	other	humans	323	0	Ubiquitous
HEL_AA7378AA_AS	0.0834317	hpAfrica2	other	humans	323	0	Ubiquitous
HEL_AA7388AA_AS	0.0387921	hpEurope	other	humans	35	0	Ubiquitous
HEL_AA7390AA_AS	0.058484	hpAfrica1	other	humans	158	0	Ubiquitous
HEL_AA7391AA_AS	0.0458889	hpAsia2	other	humans	45	0	Ubiquitous
HEL_AA8614AA_AS	0.0424046	hpEurope	other	humans	35	0	Ubiquitous
HEL_AA8615AA_AS	0.0521832	hpEurope	other	humans	96	0	Ubiquitous
HEL_AA8617AA_AS	0.0431744	hpEurope	other	humans	46	0	Ubiquitous
HEL_AA8618AA_AS	0.0426328	hpEurope	other	humans	44	0	Ubiquitous
HEL_AA8619AA_AS	0.0445193	hpEurope	other	humans	39	0	Ubiquitous
HEL_AA8621AA_AS	0.0447595	hpEurope	other	humans	50	0	Ubiquitous
HEL_AA8622AA_AS	0.0451611	hpEurope	other	humans	50	0	Ubiquitous
HEL_AA8623AA_AS	0.0445028	hpEurope	other	humans	40	0	Ubiquitous
HEL_AA8624AA_AS	0.0429395	hpEurope	other	humans	28	0	Ubiquitous
HEL_AA8627AA_AS	0.044716	hpEurope	other	humans	54	0	Ubiquitous
HEL_AA8628AA_AS	0.0449591	hpEurope	other	humans	39	0	Ubiquitous
HEL_AA8629AA_AS	0.0427449	hpEurope	other	humans	59	0	Ubiquitous
HEL_AA8630AA_AS	0.0432073	hpEurope	other	humans	46	0	Ubiquitous
HEL_AA8631AA_AS	0.0573133	hpAfrica1	other	humans	159	0	Ubiquitous
HEL_AA8632AA_AS	0.0494311	hpEurope	other	humans	97	0	Ubiquitous
HEL_AA8634AA_AS	0.0464521	hpEurope	other	humans	54	0	Ubiquitous
HEL_AA8635AA_AS	0.0432435	hpEurope	other	humans	32	0	Ubiquitous
HEL_AA8636AA_AS	0.052422	hpEurope	other	humans	131	0	Ubiquitous
HEL_AA8638AA_AS	0.0449312	hpEurope	other	humans	44	0	Ubiquitous
HEL_AA8639AA_AS	0.0433024	hpEurope	other	humans	30	0	Ubiquitous
HEL_AA8641AA_AS	0.044511	hpEurope	other	humans	46	0	Ubiquitous
HEL_AA8642AA_AS	0.0445962	hpEurope	other	humans	43	0	Ubiquitous
HEL_AA8644AA_AS	0.0443157	hpEurope	other	humans	43	0	Ubiquitous
HEL_AA8645AA_AS	0.0444205	hpEurope	other	humans	58	0	Ubiquitous
HEL_AA8647AA_AS	0.0451859	hpEurope	other	humans	40	0	Ubiquitous
HEL_AA8648AA_AS	0.043318	hpEurope	other	humans	39	0	Ubiquitous
HEL_AA8651AA_AS	0.0520307	hpEurope	other	humans	94	0	Ubiquitous
HEL_AA8652AA_AS	0.0434992	hpEurope	other	humans	43	0	Ubiquitous
HEL_AA8653AA_AS	0.0524155	hpEurope	other	humans	78	0	Ubiquitous
HEL_AA8654AA_AS	0.0422015	hpEurope	other	humans	39	0	Ubiquitous
HEL_AA8656AA_AS	0.0440682	hpEurope	other	humans	41	0	Ubiquitous
HEL_AA8657AA_AS	0.0455536	hpEurope	other	humans	54	0	Ubiquitous
HEL_AA8658AA_AS	0.0448732	hpEurope	other	humans	41	0	Ubiquitous
HEL_AA8659AA_AS	0.0424747	hpEurope	other	humans	53	0	Ubiquitous
HEL_AA8660AA_AS	0.043656	hpEurope	other	humans	34	0	Ubiquitous
HEL_AA8664AA_AS	0.0445412	hpEurope	other	humans	65	0	Ubiquitous
HEL_AA8665AA_AS	0.0448317	hpEurope	other	humans	53	0	Ubiquitous
HEL_AA8666AA_AS	0.0574852	hpAfrica1	other	humans	154	0	Ubiquitous
HEL_AA8667AA_AS	0.044791	hpEurope	other	humans	55	0	Ubiquitous
HEL_AA8668AA_AS	0.0576481	hpAfrica1	other	humans	145	0	Ubiquitous
HEL_AA8669AA_AS	0.0434827	hpEurope	other	humans	48	0	Ubiquitous
HEL_AA8670AA_AS	0.0415665	hpEurope	other	humans	41	0	Ubiquitous
HEL_AA8671AA_AS	0.0448021	hpEurope	other	humans	36	0	Ubiquitous
HEL_AA8672AA_AS	0.0576545	hpAfrica1	other	humans	151	0	Ubiquitous
HEL_AA8673AA_AS	0.0526428	hpEurope	other	humans	114	0	Ubiquitous
HEL_AA8674AA_AS	0.0447543	hpEurope	other	humans	59	0	Ubiquitous
HEL_AA8675AA_AS	0.0582743	hpAfrica1	other	humans	174	0	Ubiquitous
HEL_AA8678AA_AS	0.0512111	hpEurope	other	humans	68	0	Ubiquitous
HEL_AA8681AA_AS	0.0447104	hpEurope	other	humans	46	0	Ubiquitous
HEL_AA8682AA_AS	0.0425585	hpEurope	other	humans	58	0	Ubiquitous
HEL_AA8683AA_AS	0.0434796	hpEurope	other	humans	50	0	Ubiquitous
HEL_AA8684AA_AS	0.0421838	hpEurope	other	humans	52	0	Ubiquitous
HEL_AA8685AA_AS	0.0529747	hpEurope	other	humans	101	0	Ubiquitous
HEL_AA8687AA_AS	0.0452294	hpEurope	other	humans	51	0	Ubiquitous
HEL_AA8688AA_AS	0.0428183	hpEurope	other	humans	39	0	Ubiquitous
HEL_AA8689AA_AS	0.0461845	hpEurope	other	humans	59	0	Ubiquitous
HEL_AA8690AA_AS	0.0419517	hpEurope	other	humans	33	0	Ubiquitous
HEL_AA8691AA_AS	0.0429912	hpEurope	other	humans	53	0	Ubiquitous
HEL_AA8692AA_AS	0.0461908	hpEurope	other	humans	48	0	Ubiquitous
HEL_AA8693AA_AS	0.0451446	hpEurope	other	humans	60	0	Ubiquitous
HEL_AA8694AA_AS	0.0440504	hpEurope	other	humans	54	0	Ubiquitous
HEL_AA8695AA_AS	0.0429459	hpEurope	other	humans	38	0	Ubiquitous
HEL_AA8696AA_AS	0.0447866	hpEurope	other	humans	47	0	Ubiquitous
HEL_AA8697AA_AS	0.0443709	hpEurope	other	humans	42	0	Ubiquitous
HEL_AA8698AA_AS	0.0570797	hpAfrica1	other	humans	146	0	Ubiquitous
HEL_AA8699AA_AS	0.0443848	hpEurope	other	humans	45	0	Ubiquitous
HEL_AA8700AA_AS	0.0516229	hpEurope	other	humans	96	0	Ubiquitous
HEL_AA8701AA_AS	0.0425666	hpEurope	other	humans	41	0	Ubiquitous
HEL_AA8702AA_AS	0.0571506	hpAfrica1	other	humans	145	0	Ubiquitous
HEL_AA8703AA_AS	0.0444057	hpEurope	other	humans	52	0	Ubiquitous
HEL_AA8704AA_AS	0.0563834	hpAfrica1	other	humans	129	0	Ubiquitous
HEL_AA8705AA_AS	0.0440377	hpEurope	other	humans	52	0	Ubiquitous
HEL_AA8706AA_AS	0.0431167	hpEurope	other	humans	51	0	Ubiquitous
HEL_AA8707AA_AS	0.0439791	hpEurope	other	humans	49	0	Ubiquitous
HEL_AA8708AA_AS	0.0431858	hpEurope	other	humans	44	0	Ubiquitous
HEL_AA8709AA_AS	0.0444002	hpEurope	other	humans	48	0	Ubiquitous
HEL_AA8710AA_AS	0.0547362	hpEurope	other	humans	127	0	Ubiquitous
HEL_AA8712AA_AS	0.0443792	hpEurope	other	humans	35	0	Ubiquitous
HEL_AA8713AA_AS	0.0437106	hpEurope	other	humans	44	0	Ubiquitous
HEL_AA8714AA_AS	0.044265	hpEurope	other	humans	42	0	Ubiquitous
HEL_AA8715AA_AS	0.0423878	hpEurope	other	humans	46	0	Ubiquitous
HEL_AA8716AA_AS	0.0450083	hpEurope	other	humans	56	0	Ubiquitous
HEL_AA8717AA_AS	0.0565436	hpAfrica1	other	humans	141	0	Ubiquitous
HEL_AA8718AA_AS	0.0556016	hpAfrica1	other	humans	149	0	Ubiquitous
HEL_AA8720AA_AS	0.0443433	hpEurope	other	humans	38	0	Ubiquitous
HEL_AA8721AA_AS	0.0423961	hpEurope	other	humans	36	0	Ubiquitous
HEL_AA8722AA_AS	0.0445998	hpEurope	other	humans	45	0	Ubiquitous
HEL_AA8723AA_AS	0.0442155	hpEurope	other	humans	34	0	Ubiquitous
HEL_AA8724AA_AS	0.0428326	hpEurope	other	humans	46	0	Ubiquitous
HEL_AA8725AA_AS	0.0442687	hpEurope	other	humans	53	0	Ubiquitous
HEL_AA8726AA_AS	0.0456928	hpEurope	other	humans	54	0	Ubiquitous
HEL_AA8727AA_AS	0.0433451	hpEurope	other	humans	50	0	Ubiquitous
HEL_AA8728AA_AS	0.044111	hpEurope	other	humans	54	0	Ubiquitous
HEL_AA8729AA_AS	0.0440001	hpEurope	other	humans	44	0	Ubiquitous
HEL_AA8730AA_AS	0.0439562	hpEurope	other	humans	42	0	Ubiquitous
HEL_AA8731AA_AS	0.042301	hpEurope	other	humans	32	0	Ubiquitous
HEL_AA8732AA_AS	0.0435954	hpEurope	other	humans	33	0	Ubiquitous
HEL_AA8733AA_AS	0.0435706	hpEurope	other	humans	62	0	Ubiquitous
HEL_AA8734AA_AS	0.0437222	hpEurope	other	humans	41	0	Ubiquitous
HEL_AA8736AA_AS	0.0429322	hpEurope	other	humans	43	0	Ubiquitous
HEL_AA8737AA_AS	0.0442264	hpEurope	other	humans	53	0	Ubiquitous
HEL_AA8738AA_AS	0.0427732	hpEurope	other	humans	48	0	Ubiquitous
HEL_AA8739AA_AS	0.0433064	hpEurope	other	humans	46	0	Ubiquitous
HEL_AA8740AA_AS	0.0460643	hpEurope	other	humans	39	0	Ubiquitous
HEL_AA8741AA_AS	0.0439772	hpEurope	other	humans	40	0	Ubiquitous
HEL_AA8742AA_AS	0.0451341	hpEurope	other	humans	41	0	Ubiquitous
HEL_AA8743AA_AS	0.0437071	hpEurope	other	humans	48	0	Ubiquitous
HEL_AA8744AA_AS	0.0448453	hpEurope	other	humans	41	0	Ubiquitous
HEL_AA8745AA_AS	0.0433576	hpEurope	other	humans	44	0	Ubiquitous
HEL_AA8746AA_AS	0.0444048	hpEurope	other	humans	42	0	Ubiquitous
HEL_AA8747AA_AS	0.0436083	hpEurope	other	humans	43	0	Ubiquitous
HEL_AA8748AA_AS	0.0528483	hpEurope	other	humans	128	0	Ubiquitous
HEL_AA8749AA_AS	0.0425491	hpEurope	other	humans	46	0	Ubiquitous
HEL_AA8750AA_AS	0.0448309	hpEurope	other	humans	54	0	Ubiquitous
HEL_AA9174AA_AS	0.0602876	hpAfrica1	other	humans	167	0	Ubiquitous
HEL_AA9177AA_AS	0.0570595	hpAfrica1	other	humans	147	0	Ubiquitous
HEL_AA9180AA_AS	0.0570193	hpAfrica1	other	humans	153	0	Ubiquitous
HEL_AA9182AA_AS	0.053608	hpEurope	other	humans	129	0	Ubiquitous
HEL_AA9189AA_AS	0.0561089	hpAfrica1	other	humans	132	0	Ubiquitous
HEL_AA9190AA_AS	0.0520862	hpEurope	other	humans	85	0	Ubiquitous
HEL_AA9194AA_AS	0.0557315	hpAfrica1	other	humans	149	0	Ubiquitous
HEL_BA0139AA_AS	0.047628	hpEurope	other	humans	67	0	Ubiquitous
HEL_BA0144AA_AS	0.051862	hpEurope	other	humans	90	0	Ubiquitous
HEL_BA0156AA_AS	0.0466479	hpEurope	other	humans	65	0	Ubiquitous
HEL_BA0176AA_AS	0.0516444	hpEurope	other	humans	82	0	Ubiquitous
HEL_BA0179AA_AS	0.0434065	hpEurope	other	humans	51	0	Ubiquitous
HEL_BA0200AA_AS	0.0354218	hspEAsia	other	humans	39	0	Ubiquitous
HEL_BA0204AA_AS	0.0433301	hpEurope	other	humans	42	0	Ubiquitous
HEL_BA0250AA_AS	0.0529926	hpEurope	other	humans	107	0	Ubiquitous
HEL_BA0251AA_AS	0.0518126	hpEurope	other	humans	87	0	Ubiquitous
HEL_BA0252AA_AS	0.05226	hpEurope	other	humans	87	0	Ubiquitous
HEL_BA0253AA_AS	0.0529657	hpEurope	other	humans	124	0	Ubiquitous
HEL_BA0867AA_AS	0.0518132	hpEurope	other	humans	83	0	Ubiquitous
HEL_BA0868AA_AS	0.0522521	hpEurope	other	humans	98	0	Ubiquitous
HEL_BA0869AA_AS	0.0516667	hpEurope	other	humans	71	0	Ubiquitous
HEL_BA3233AA_AS	0.0518619	hpEurope	other	humans	73	0	Ubiquitous
HEL_BA3234AA_AS	0.052561	hpEurope	other	humans	102	0	Ubiquitous
HEL_BA3236AA_AS	0.0521452	hpEurope	other	humans	82	0	Ubiquitous
HEL_BA3238AA_AS	0.0520993	hpEurope	other	humans	94	0	Ubiquitous
HEL_BA3239AA_AS	0.0517448	hpEurope	other	humans	77	0	Ubiquitous
HEL_BA3530AA_AS	0.0562786	hpEurope	other	humans	126	0	Ubiquitous
HEL_BA3531AA_AS	0.0568007	hpEurope	other	humans	133	0	Ubiquitous
HEL_BA3532AA_AS	0.0568236	hpAfrica1	other	humans	157	0	Ubiquitous
HEL_BA3533AA_AS	0.0349651	hspEAsia	other	humans	36	0	Ubiquitous
HEL_BA3534AA_AS	0.0539109	hpEurope	other	humans	115	0	Ubiquitous
HEL_BA3535AA_AS	0.0554678	hpEurope	other	humans	130	0	Ubiquitous
HEL_BA3536AA_AS	0.0519989	hpEurope	other	humans	89	0	Ubiquitous
HEL_BA3537AA_AS	0.0529814	hpEurope	other	humans	90	0	Ubiquitous
HEL_BA3538AA_AS	0.0502489	hpEurope	other	humans	79	0	Ubiquitous
HEL_BA3539AA_AS	0.0534824	hpEurope	other	humans	125	0	Ubiquitous
HEL_BA3540AA_AS	0.0541292	hpEurope	other	humans	120	0	Ubiquitous
HEL_BA3541AA_AS	0.052406	hpEurope	other	humans	128	0	Ubiquitous
HEL_BA3542AA_AS	0.0502469	hpEurope	other	humans	88	0	Ubiquitous
HEL_BA3543AA_AS	0.0587145	hpAfrica1	other	humans	150	0	Ubiquitous
HEL_BA3544AA_AS	0.0519109	hpEurope	other	humans	100	0	Ubiquitous
HEL_BA3545AA_AS	0.0524736	hpEurope	other	humans	128	0	Ubiquitous
HEL_BA3547AA_AS	0.0527264	hpEurope	other	humans	116	0	Ubiquitous
HEL_BA3549AA_AS	0.0523485	hpEurope	other	humans	108	0	Ubiquitous
HEL_BA3550AA_AS	0.0566361	hpEurope	other	humans	137	0	Ubiquitous
HEL_BA3551AA_AS	0.0554534	hpAfrica1	other	humans	132	0	Ubiquitous
HEL_BA3552AA_AS	0.0532965	hpEurope	other	humans	112	0	Ubiquitous
HEL_BA3553AA_AS	0.0509496	hpEurope	other	humans	75	0	Ubiquitous
HEL_BA3558AA_AS	0.0471738	hpEurope	other	humans	76	0	Ubiquitous
HEL_BA3559AA_AS	0.0486456	hpEurope	other	humans	66	0	Ubiquitous
HEL_BA3560AA_AS	0.0457389	hpEurope	other	humans	62	0	Ubiquitous
HEL_BA3561AA_AS	0.049471	hpEurope	other	humans	65	0	Ubiquitous
HEL_BA3562AA_AS	0.0424836	hpEurope	other	humans	29	0	Ubiquitous
HEL_BA3563AA_AS	0.0473946	hpEurope	other	humans	64	0	Ubiquitous
HEL_BA3565AA_AS	0.0465783	hpEurope	other	humans	70	0	Ubiquitous
HEL_BA3568AA_AS	0.0461669	hpEurope	other	humans	69	0	Ubiquitous
HEL_BA3569AA_AS	0.0472347	hpEurope	other	humans	59	0	Ubiquitous
HEL_BA3570AA_AS	0.0487709	hpEurope	other	humans	54	0	Ubiquitous
HEL_BA3571AA_AS	0.0467708	hpEurope	other	humans	54	0	Ubiquitous
HEL_BA3572AA_AS	0.0459112	hpEurope	other	humans	44	0	Ubiquitous
HEL_BA3575AA_AS	0.0463514	hpEurope	other	humans	57	0	Ubiquitous
HEL_BA3576AA_AS	0.0460317	hpEurope	other	humans	47	0	Ubiquitous
HEL_BA3577AA_AS	0.0463372	hpEurope	other	humans	54	0	Ubiquitous
HEL_BA3579AA_AS	0.0478637	hpEurope	other	humans	60	0	Ubiquitous
HEL_BA3580AA_AS	0.0477062	hpEurope	other	humans	59	0	Ubiquitous
HEL_BA3581AA_AS	0.04653	hpEurope	other	humans	56	0	Ubiquitous
HEL_BA3583AA_AS	0.0471569	hpEurope	other	humans	60	0	Ubiquitous
HEL_BA3584AA_AS	0.0475709	hpEurope	other	humans	49	0	Ubiquitous
HEL_BA3586AA_AS	0.046543	hpEurope	other	humans	57	0	Ubiquitous
HEL_BA3588AA_AS	0.0473377	hpEurope	other	humans	60	0	Ubiquitous
HEL_BA3590AA_AS	0.0486216	hpEurope	other	humans	71	0	Ubiquitous
HEL_BA3591AA_AS	0.0470676	hpEurope	other	humans	59	0	Ubiquitous
HEL_BA3603AA_AS	0.0553268	hpEurope	other	humans	138	0	Ubiquitous
HEL_BA3622AA_AS	0.0563747	hpAfrica1	other	humans	146	0	Ubiquitous
HEL_BA3625AA_AS	0.0537699	hpAfrica1	other	humans	140	0	Ubiquitous
HEL_BA3642AA_AS	0.0529417	hpEurope	other	humans	89	0	Ubiquitous
HEL_BA3650AA_AS	0.0539084	hpEurope	other	humans	120	0	Ubiquitous
HEL_BA3660AA_AS	0.0493189	hpEurope	other	humans	80	0	Ubiquitous
HEL_BA3662AA_AS	0.057095	hpEurope	other	humans	133	0	Ubiquitous
HEL_BA3663AA_AS	0.0579743	hpAfrica1	other	humans	147	0	Ubiquitous
HEL_BA3665AA_AS	0.0511845	hpEurope	other	humans	81	0	Ubiquitous
HEL_BA3690AA_AS	0.0619643	hpAfrica1	other	humans	180	0	Ubiquitous
HEL_BA3694AA_AS	0.0616342	hpAfrica1	other	humans	185	0	Ubiquitous
HEL_BA3697AA_AS	0.0352703	hspEAsia	other	humans	49	0	Ubiquitous
HEL_BA3701AA_AS	0.0618198	hpAfrica1	other	humans	187	0	Ubiquitous
HEL_BA3705AA_AS	0.0614849	hpAfrica1	other	humans	174	0	Ubiquitous
HEL_BA3709AA_AS	0.0470915	hpEurope	other	humans	70	0	Ubiquitous
HEL_BA3715AA_AS	0.052995	hpEurope	other	humans	100	0	Ubiquitous
HEL_BA3716AA_AS	0.0525867	hpEurope	other	humans	81	0	Ubiquitous
HEL_BA3723AA_AS	0.0600767	hpAfrica1	other	humans	153	0	Ubiquitous
HEL_BA3730AA_AS	0.0618942	hpAfrica1	other	humans	186	0	Ubiquitous
HEL_BA3745AA_AS	0.0349887	hspEAsia	other	humans	42	0	Ubiquitous
HEL_BA3746AA_AS	0.0351595	hspEAsia	other	humans	46	0	Ubiquitous
HEL_BA3754AA_AS	0.0352027	hspEAsia	other	humans	55	0	Ubiquitous
HEL_BA3757AA_AS	0.0352855	hspEAsia	other	humans	35	0	Ubiquitous
HEL_BA3763AA_AS	0.0349681	hspEAsia	other	humans	44	0	Ubiquitous
HEL_BA3766AA_AS	0.0352337	hspEAsia	other	humans	38	0	Ubiquitous
HEL_BA3768AA_AS	0.0347634	hspEAsia	other	humans	38	0	Ubiquitous
HEL_BA3773AA_AS	0.0351543	hspEAsia	other	humans	55	0	Ubiquitous
HEL_BA3776AA_AS	0.0357618	hspEAsia	other	humans	36	0	Ubiquitous
HEL_BA3782AA_AS	0.0517987	hpEurope	other	humans	96	0	Ubiquitous
HEL_BA3785AA_AS	0.0580508	hpAfrica1	other	humans	148	0	Ubiquitous
HEL_BA3796AA_AS	0.0584153	hpAfrica1	other	humans	163	0	Ubiquitous
HEL_BA3807AA_AS	0.0467384	hpSahul	other	humans	89	0	Ubiquitous
HEL_BA3812AA_AS	0.0464631	hpSahul	other	humans	92	0	Ubiquitous
HEL_BA3813AA_AS	0.0468862	hpSahul	other	humans	100	0	Ubiquitous
HEL_BA3814AA_AS	0.0467339	hpSahul	other	humans	100	0	Ubiquitous
HEL_BA3828AA_AS	0.035415	hspEAsia	other	humans	66	0	Ubiquitous
HEL_BA3835AA_AS	0.0358208	hspEAsia	other	humans	51	0	Ubiquitous
HEL_BA3836AA_AS	0.037971	hspEAsia	other	humans	40	0	Ubiquitous
HEL_BA3839AA_AS	0.0446646	hpEurope	other	humans	56	0	Ubiquitous
HEL_BA3840AA_AS	0.0406159	hspEAsia	other	humans	48	0	Ubiquitous
HEL_BA3843AA_AS	0.045588	hpEurope	other	humans	56	0	Ubiquitous
HEL_BA3844AA_AS	0.037686	hspEAsia	other	humans	46	0	Ubiquitous
HEL_BA3846AA_AS	0.0357399	hspEAsia	other	humans	45	0	Ubiquitous
HEL_BA3850AA_AS	0.0457181	hpEurope	other	humans	53	0	Ubiquitous
HEL_BA3857AA_AS	0.0377096	hspEAsia	other	humans	42	0	Ubiquitous
HEL_BA3859AA_AS	0.0407607	hspEAsia	other	humans	47	0	Ubiquitous
HEL_BA3865AA_AS	0.0432459	hpAsia2	other	humans	51	0	Ubiquitous
HEL_BA3868AA_AS	0.0485837	hpEurope	other	humans	73	0	Ubiquitous
HEL_BA3870AA_AS	0.0495084	hpEurope	other	humans	78	0	Ubiquitous
HEL_BA3871AA_AS	0.0474171	hpEurope	other	humans	75	0	Ubiquitous
HEL_BA3872AA_AS	0.0351374	hspEAsia	other	humans	44	0	Ubiquitous
HEL_BA3882AA_AS	0.0484148	hpEurope	other	humans	56	0	Ubiquitous
HEL_BA3892AA_AS	0.0454957	hpEurope	other	humans	54	0	Ubiquitous
HEL_BA3897AA_AS	0.0448676	hpEurope	other	humans	47	0	Ubiquitous
HEL_BA3907AA_AS	0.0451782	hpEurope	other	humans	49	0	Ubiquitous
HEL_BA3919AA_AS	0.035713	hspEAsia	other	humans	45	0	Ubiquitous
HEL_BA3920AA_AS	0.0484249	hpEurope	other	humans	60	0	Ubiquitous
HEL_BA3922AA_AS	0.0479016	hpEurope	other	humans	64	0	Ubiquitous
HEL_BA3923AA_AS	0.0483052	hpEurope	other	humans	61	0	Ubiquitous
HEL_BA3932AA_AS	0.0467307	hpEurope	other	humans	55	0	Ubiquitous
HEL_BA3937AA_AS	0.0479209	hpEurope	other	humans	52	0	Ubiquitous
HEL_BA3938AA_AS	0.0487817	hpEurope	other	humans	76	0	Ubiquitous
HEL_BA3942AA_AS	0.036706	hspIndigenousSAmerica	other	humans	58	0	Ubiquitous
HEL_BA3943AA_AS	0.0470799	hpEurope	other	humans	60	0	Ubiquitous
HEL_BA3945AA_AS	0.0469584	hpEurope	other	humans	62	0	Ubiquitous
HEL_BA3946AA_AS	0.0507212	hpEurope	other	humans	75	0	Ubiquitous
HEL_BA3950AA_AS	0.0517656	hpEurope	other	humans	80	0	Ubiquitous
HEL_BA3954AA_AS	0.0496869	hpEurope	other	humans	78	0	Ubiquitous
HEL_BA3958AA_AS	0.05158	hpEurope	other	humans	84	0	Ubiquitous
HEL_BA3959AA_AS	0.0348928	hspEAsia	other	humans	38	0	Ubiquitous
HEL_BA3972AA_AS	0.0509092	hpEurope	other	humans	73	0	Ubiquitous
HEL_BA3973AA_AS	0.0483888	hpEurope	other	humans	70	0	Ubiquitous
HEL_BA3976AA_AS	0.0470905	hpEurope	other	humans	62	0	Ubiquitous
HEL_BA3978AA_AS	0.0493245	hpEurope	other	humans	57	0	Ubiquitous
HEL_BA3981AA_AS	0.0475411	hpEurope	other	humans	58	0	Ubiquitous
HEL_BA3985AA_AS	0.0427974	hpAsia2	other	humans	41	0	Ubiquitous
HEL_BA3994AA_AS	0.0469588	hpEurope	other	humans	48	0	Ubiquitous
HEL_BA3997AA_AS	0.050628	hpEurope	other	humans	76	0	Ubiquitous
HEL_BA3998AA_AS	0.0482871	hpEurope	other	humans	54	0	Ubiquitous
HEL_BA3999AA_AS	0.048331	hpEurope	other	humans	57	0	Ubiquitous
HEL_BA4003AA_AS	0.0514475	hpEurope	other	humans	82	0	Ubiquitous
HEL_BA4005AA_AS	0.0517549	hpEurope	other	humans	79	0	Ubiquitous
HEL_BA4007AA_AS	0.0480094	hpEurope	other	humans	44	0	Ubiquitous
HEL_BA4008AA_AS	0.0493095	hpEurope	other	humans	72	0	Ubiquitous
HEL_BA4013AA_AS	0.0509873	hpEurope	other	humans	75	0	Ubiquitous
HEL_BA4024AA_AS	0.053654	hpEurope	other	humans	111	0	Ubiquitous
HEL_BA4027AA_AS	0.048269	hpEurope	other	humans	55	0	Ubiquitous
HEL_BA4029AA_AS	0.047902	hpEurope	other	humans	60	0	Ubiquitous
HEL_BA4035AA_AS	0.0492861	hpEurope	other	humans	59	0	Ubiquitous
HEL_BA4037AA_AS	0.0481193	hpEurope	other	humans	66	0	Ubiquitous
HEL_BA4046AA_AS	0.0456867	hpEurope	other	humans	42	0	Ubiquitous
HEL_BA4053AA_AS	0.0574966	hpAfrica1	other	humans	131	0	Ubiquitous
HEL_BA4056AA_AS	0.0523826	hpEurope	other	humans	109	0	Ubiquitous
HEL_BA4064AA_AS	0.0512051	hpEurope	other	humans	82	0	Ubiquitous
HEL_BA4073AA_AS	0.0516998	hpEurope	other	humans	95	0	Ubiquitous
HEL_BA4074AA_AS	0.0523447	hpEurope	other	humans	99	0	Ubiquitous
HEL_BA4075AA_AS	0.0521429	hpEurope	other	humans	78	0	Ubiquitous
HEL_BA4076AA_AS	0.0583138	hpAfrica1	other	humans	146	0	Ubiquitous
HEL_BA4080AA_AS	0.0523605	hpEurope	other	humans	106	0	Ubiquitous
HEL_BA4082AA_AS	0.0523796	hpEurope	other	humans	85	0	Ubiquitous
HEL_BA4089AA_AS	0.0512054	hpEurope	other	humans	73	0	Ubiquitous
HEL_BA4091AA_AS	0.0629344	hpAfrica1	other	humans	192	0	Ubiquitous
HEL_BA4101AA_AS	0.0500402	hpEurope	other	humans	67	0	Ubiquitous
HEL_BA4102AA_AS	0.046816	hpEurope	other	humans	51	0	Ubiquitous
HEL_BA4104AA_AS	0.0462345	hpEurope	other	humans	54	0	Ubiquitous
HEL_BA4108AA_AS	0.0616767	hpAfrica1	other	humans	176	0	Ubiquitous
HEL_BA4109AA_AS	0.0472915	hpEurope	other	humans	61	0	Ubiquitous
HEL_BA4111AA_AS	0.0446542	hpEurope	other	humans	56	0	Ubiquitous
HEL_BA4114AA_AS	0.0418718	hpEurope	other	humans	53	0	Ubiquitous
HEL_BA4116AA_AS	0.0448541	hpEurope	other	humans	46	0	Ubiquitous
HEL_BA4119AA_AS	0.0407938	hpEurope	other	humans	32	0	Ubiquitous
HEL_BA4123AA_AS	0.0371043	hspEAsia	other	humans	48	0	Ubiquitous
HEL_BA4128AA_AS	0.0505073	hpEurope	other	humans	79	0	Ubiquitous
HEL_BA4130AA_AS	0.0550864	hpEurope	other	humans	123	0	Ubiquitous
HEL_BA4135AA_AS	0.0557599	hpNEAfrica	other	humans	98	0	Ubiquitous
HEL_BA4143AA_AS	0.081695	hpAfrica2	other	humans	304	0	Ubiquitous
HEL_BA4145AA_AS	0.047431	hpEurope	other	humans	47	0	Ubiquitous
HEL_BA4149AA_AS	0.0405668	hpEurope	other	humans	28	0	Ubiquitous
HEL_BA4151AA_AS	0.0480486	hpEurope	other	humans	68	0	Ubiquitous
HEL_BA4152AA_AS	0.0347482	hspEAsia	other	humans	35	0	Ubiquitous
HEL_BA4155AA_AS	0.0639719	hpAfrica1	other	humans	185	0	Ubiquitous
HEL_BA4156AA_AS	0.0471118	hpEurope	other	humans	62	0	Ubiquitous
HEL_BA4157AA_AS	0.0378802	hspEAsia	other	humans	47	0	Ubiquitous
HEL_BA4158AA_AS	0.035634	hspEAsia	other	humans	46	0	Ubiquitous
HEL_BA4162AA_AS	0.0456729	hpEurope	other	humans	48	0	Ubiquitous
HEL_BA4163AA_AS	0.0601353	hpAfrica1	other	humans	168	0	Ubiquitous
HEL_BA4165AA_AS	0.0511104	hpEurope	other	humans	81	0	Ubiquitous
HEL_BA4168AA_AS	0.0558604	hpNEAfrica	other	humans	101	0	Ubiquitous
HEL_BA4171AA_AS	0.0492379	hpEurope	other	humans	67	0	Ubiquitous
HEL_BA4172AA_AS	0.0466272	hpEurope	other	humans	64	0	Ubiquitous
HEL_BA4174AA_AS	0.0478707	hpEurope	other	humans	49	0	Ubiquitous
HEL_BA4179AA_AS	0.0367595	hspEAsia	other	humans	78	0	Ubiquitous
HEL_BA4180AA_AS	0.0463586	hpEurope	other	humans	58	0	Ubiquitous
HEL_BA4183AA_AS	0.0356533	hspEAsia	other	humans	33	0	Ubiquitous
HEL_BA4184AA_AS	0.0350177	hspEAsia	other	humans	50	0	Ubiquitous
HEL_BA4187AA_AS	0.0461925	hpEurope	other	humans	41	0	Ubiquitous
HEL_BA4189AA_AS	0.03435	hspEAsia	other	humans	34	0	Ubiquitous
HEL_BA4190AA_AS	0.0370225	hspEAsia	other	humans	61	0	Ubiquitous
HEL_BA4192AA_AS	0.0463663	hpEurope	other	humans	56	0	Ubiquitous
HEL_BA4197AA_AS	0.0459301	hpEurope	other	humans	59	0	Ubiquitous
HEL_BA4203AA_AS	0.0552281	hpNEAfrica	other	humans	125	0	Ubiquitous
HEL_BA4205AA_AS	0.0439095	hpAsia2	other	humans	66	0	Ubiquitous
HEL_BA4217AA_AS	0.0487403	hpEurope	other	humans	73	0	Ubiquitous
HEL_BA4219AA_AS	0.0352567	hspEAsia	other	humans	55	0	Ubiquitous
HEL_BA4220AA_AS	0.03745	hspEAsia	other	humans	50	0	Ubiquitous
HEL_BA4221AA_AS	0.0467399	hpEurope	other	humans	49	0	Ubiquitous
HEL_BA4223AA_AS	0.0372648	hspEAsia	other	humans	52	0	Ubiquitous
HEL_BA4227AA_AS	0.0625429	hpAfrica1	other	humans	202	0	Ubiquitous
HEL_BA4228AA_AS	0.0499923	hpEurope	other	humans	77	0	Ubiquitous
HEL_BA4231AA_AS	0.046958	hpEurope	other	humans	67	0	Ubiquitous
HEL_BA4235AA_AS	0.0349261	hspEAsia	other	humans	34	0	Ubiquitous
HEL_BA4236AA_AS	0.0620755	hpAfrica1	other	humans	186	0	Ubiquitous
HEL_BA4239AA_AS	0.0616705	hpAfrica1	other	humans	180	0	Ubiquitous
HEL_BA4240AA_AS	0.0487959	hpEurope	other	humans	58	0	Ubiquitous
HEL_BA4273AA_AS	0.0512468	hpEurope	other	humans	74	0	Ubiquitous
HEL_BA4310AA_AS	0.0485009	hpEurope	other	humans	54	0	Ubiquitous
HEL_BA4333AA_AS	0.0558049	hpEurope	other	humans	108	0	Ubiquitous
HEL_BA4377AA_AS	0.0536184	hpAfrica1	other	humans	117	0	Ubiquitous
HEL_BA4393AA_AS	0.0534956	hpEurope	other	humans	107	0	Ubiquitous
HEL_BA4396AA_AS	0.0514726	hpEurope	other	humans	113	0	Ubiquitous
HEL_BA4399AA_AS	0.0559058	hpAfrica1	other	humans	129	0	Ubiquitous
HEL_BA4400AA_AS	0.0514922	hpEurope	other	humans	72	0	Ubiquitous
HEL_BA4401AA_AS	0.0527408	hpEurope	other	humans	86	0	Ubiquitous
HEL_BA4402AA_AS	0.0520273	hpEurope	other	humans	104	0	Ubiquitous
HEL_BA4403AA_AS	0.0576401	hpAfrica1	other	humans	151	0	Ubiquitous
HEL_BA4404AA_AS	0.0519817	hpEurope	other	humans	99	0	Ubiquitous
HEL_BA4405AA_AS	0.0515051	hpEurope	other	humans	102	0	Ubiquitous
HEL_BA4406AA_AS	0.0530365	hpEurope	other	humans	96	0	Ubiquitous
HEL_BA4407AA_AS	0.053037	hpEurope	other	humans	96	0	Ubiquitous
HEL_BA4408AA_AS	0.0583515	hpAfrica1	other	humans	149	0	Ubiquitous
HEL_BA4409AA_AS	0.0527596	hpEurope	other	humans	94	0	Ubiquitous
HEL_BA4410AA_AS	0.0510012	hpEurope	other	humans	81	0	Ubiquitous
HEL_BA4413AA_AS	0.0516191	hpEurope	other	humans	92	0	Ubiquitous
HEL_BA4414AA_AS	0.0498139	hpEurope	other	humans	81	0	Ubiquitous
HEL_BA4415AA_AS	0.0516982	hpEurope	other	humans	96	0	Ubiquitous
HEL_BA4418AA_AS	0.0524788	hpEurope	other	humans	113	0	Ubiquitous
HEL_BA4420AA_AS	0.0550776	hpEurope	other	humans	121	0	Ubiquitous
HEL_BA4421AA_AS	0.0521357	hpEurope	other	humans	90	0	Ubiquitous
HEL_BA4422AA_AS	0.051812	hpEurope	other	humans	86	0	Ubiquitous
HEL_BA4427AA_AS	0.0524542	hpEurope	other	humans	124	0	Ubiquitous
HEL_BA4435AA_AS	0.0511427	hpEurope	other	humans	99	0	Ubiquitous
HEL_BA4457AA_AS	0.0610532	hpAfrica1	other	humans	162	0	Ubiquitous
HEL_BA4458AA_AS	0.0355091	hspEAsia	other	humans	76	0	Ubiquitous
HEL_BA4460AA_AS	0.0353534	hspEAsia	other	humans	57	0	Ubiquitous
HEL_BA4464AA_AS	0.0515614	hpEurope	other	humans	117	0	Ubiquitous
HEL_BA4465AA_AS	0.05733	hpAfrica1	other	humans	140	0	Ubiquitous
HEL_BA4469AA_AS	0.0504521	hpEurope	other	humans	77	0	Ubiquitous
HEL_BA4471AA_AS	0.0537448	hpEurope	other	humans	93	0	Ubiquitous
HEL_BA4475AA_AS	0.0612236	hpAfrica1	other	humans	193	0	Ubiquitous
HEL_BA4477AA_AS	0.0595747	hpAfrica1	other	humans	186	0	Ubiquitous
HEL_BA4479AA_AS	0.0619862	hpAfrica1	other	humans	178	0	Ubiquitous
HEL_BA4481AA_AS	0.061427	hpAfrica1	other	humans	169	0	Ubiquitous
HEL_BA4482AA_AS	0.0618646	hpAfrica1	other	humans	177	0	Ubiquitous
HEL_BA4486AA_AS	0.0527773	hpEurope	other	humans	108	0	Ubiquitous
HEL_BA4487AA_AS	0.0612563	hpAfrica1	other	humans	162	0	Ubiquitous
HEL_BA4488AA_AS	0.0615755	hpAfrica1	other	humans	191	0	Ubiquitous
HEL_BA4489AA_AS	0.0615693	hpAfrica1	other	humans	186	0	Ubiquitous
HEL_BA4490AA_AS	0.0615774	hpAfrica1	other	humans	169	0	Ubiquitous
HEL_BA4491AA_AS	0.0617995	hpAfrica1	other	humans	187	0	Ubiquitous
HEL_BA4494AA_AS	0.0506016	hpEurope	other	humans	71	0	Ubiquitous
HEL_BA4495AA_AS	0.0605713	hpAfrica1	other	humans	168	0	Ubiquitous
HEL_BA4497AA_AS	0.0572299	hpAfrica1	other	humans	141	0	Ubiquitous
HEL_BA4498AA_AS	0.0523628	hpEurope	other	humans	81	0	Ubiquitous
HEL_BA4503AA_AS	0.0353075	hspEAsia	other	humans	51	0	Ubiquitous
HEL_BA4504AA_AS	0.0352403	hspEAsia	other	humans	46	0	Ubiquitous
HEL_BA4505AA_AS	0.0347658	hspEAsia	other	humans	30	0	Ubiquitous
HEL_BA4506AA_AS	0.0347934	hspEAsia	other	humans	26	0	Ubiquitous
HEL_BA4507AA_AS	0.0346489	hspEAsia	other	humans	32	0	Ubiquitous
HEL_BA4508AA_AS	0.035002	hspEAsia	other	humans	39	0	Ubiquitous
HEL_BA4509AA_AS	0.0349126	hspEAsia	other	humans	46	0	Ubiquitous
HEL_BA4510AA_AS	0.0352391	hspEAsia	other	humans	35	0	Ubiquitous
HEL_BA4511AA_AS	0.0352625	hspEAsia	other	humans	40	0	Ubiquitous
HEL_BA4512AA_AS	0.0371463	hspEAsia	other	humans	30	0	Ubiquitous
HEL_BA4513AA_AS	0.0351912	hspEAsia	other	humans	46	0	Ubiquitous
HEL_BA4516AA_AS	0.0351211	hspEAsia	other	humans	45	0	Ubiquitous
HEL_BA4517AA_AS	0.0342773	hspEAsia	other	humans	33	0	Ubiquitous
HEL_BA4518AA_AS	0.0352101	hspEAsia	other	humans	48	0	Ubiquitous
HEL_BA4519AA_AS	0.0345591	hspEAsia	other	humans	33	0	Ubiquitous
HEL_BA4520AA_AS	0.034832	hspEAsia	other	humans	37	0	Ubiquitous
HEL_BA4521AA_AS	0.0355632	hspEAsia	other	humans	48	0	Ubiquitous
HEL_BA4522AA_AS	0.0350538	hspEAsia	other	humans	52	0	Ubiquitous
HEL_BA4524AA_AS	0.0347868	hspEAsia	other	humans	48	0	Ubiquitous
HEL_BA4525AA_AS	0.0349455	hspEAsia	other	humans	48	0	Ubiquitous
HEL_BA4528AA_AS	0.0460332	hspEAsia	other	humans	79	0	Ubiquitous
HEL_BA4529AA_AS	0.0348263	hspEAsia	other	humans	34	0	Ubiquitous
HEL_BA4530AA_AS	0.0348906	hspEAsia	other	humans	29	0	Ubiquitous
HEL_BA4531AA_AS	0.0348419	hspEAsia	other	humans	35	0	Ubiquitous
HEL_BA4533AA_AS	0.0350583	hspEAsia	other	humans	56	0	Ubiquitous
HEL_BA4534AA_AS	0.0351135	hspEAsia	other	humans	47	0	Ubiquitous
HEL_BA4536AA_AS	0.0347947	hspEAsia	other	humans	45	0	Ubiquitous
HEL_BA4538AA_AS	0.0348942	hspEAsia	other	humans	28	0	Ubiquitous
HEL_BA4539AA_AS	0.0349267	hspEAsia	other	humans	56	0	Ubiquitous
HEL_BA4540AA_AS	0.0351204	hspEAsia	other	humans	38	0	Ubiquitous
HEL_BA4541AA_AS	0.0355072	hspEAsia	other	humans	54	0	Ubiquitous
HEL_BA4543AA_AS	0.0354566	hspEAsia	other	humans	44	0	Ubiquitous
HEL_BA4544AA_AS	0.0348883	hspEAsia	other	humans	28	0	Ubiquitous
HEL_BA4546AA_AS	0.0349561	hspEAsia	other	humans	38	0	Ubiquitous
HEL_BA4547AA_AS	0.0354818	hspEAsia	other	humans	34	0	Ubiquitous
HEL_BA4549AA_AS	0.0524988	hpEurope	other	humans	104	0	Ubiquitous
HEL_BA4552AA_AS	0.0522532	hpEurope	other	humans	102	0	Ubiquitous
HEL_BA4556AA_AS	0.0531349	hpEurope	other	humans	102	0	Ubiquitous
HEL_BA4557AA_AS	0.0579575	hpAfrica1	other	humans	167	0	Ubiquitous
HEL_BA4558AA_AS	0.052196	hpEurope	other	humans	125	0	Ubiquitous
HEL_BA4564AA_AS	0.0525594	hpEurope	other	humans	118	0	Ubiquitous
HEL_BA4566AA_AS	0.0522033	hpEurope	other	humans	100	0	Ubiquitous
HEL_BA4571AA_AS	0.0459904	hpEurope	other	humans	50	0	Ubiquitous
HEL_BA4572AA_AS	0.0459278	hpEurope	other	humans	49	0	Ubiquitous
HEL_BA4574AA_AS	0.0464443	hpSahul	other	humans	96	0	Ubiquitous
HEL_BA4575AA_AS	0.0457582	hpEurope	other	humans	44	0	Ubiquitous
HEL_BA4578AA_AS	0.0471198	hpSahul	other	humans	90	0	Ubiquitous
HEL_BA4580AA_AS	0.0465707	hpSahul	other	humans	90	0	Ubiquitous
HEL_BA4584AA_AS	0.04667	hpSahul	other	humans	100	0	Ubiquitous
HEL_BA4596AA_AS	0.0381558	hspEAsia	other	humans	63	0	Ubiquitous
HEL_BA4598AA_AS	0.0486239	hpEurope	other	humans	79	0	Ubiquitous
HEL_BA4599AA_AS	0.0493477	hpEurope	other	humans	71	0	Ubiquitous
HEL_BA4600AA_AS	0.0494521	hpEurope	other	humans	75	0	Ubiquitous
HEL_BA4601AA_AS	0.0437101	hpAsia2	other	humans	55	0	Ubiquitous
HEL_BA4602AA_AS	0.0380002	hspEAsia	other	humans	58	0	Ubiquitous
HEL_BA4603AA_AS	0.0384827	hspEAsia	other	humans	39	0	Ubiquitous
HEL_BA4606AA_AS	0.0445881	hpEurope	other	humans	50	0	Ubiquitous
HEL_BA4607AA_AS	0.0383385	hspEAsia	other	humans	47	0	Ubiquitous
HEL_BA4610AA_AS	0.0373068	hspEAsia	other	humans	47	0	Ubiquitous
HEL_BA4611AA_AS	0.0396524	hspEAsia	other	humans	49	0	Ubiquitous
HEL_BA4614AA_AS	0.0405206	hspEAsia	other	humans	56	0	Ubiquitous
HEL_BA4616AA_AS	0.0488368	hpEurope	other	humans	72	0	Ubiquitous
HEL_BA4617AA_AS	0.0491643	hpEurope	other	humans	77	0	Ubiquitous
HEL_BA4618AA_AS	0.0471974	hpEurope	other	humans	62	0	Ubiquitous
HEL_BA4620AA_AS	0.0463081	hpEurope	other	humans	54	0	Ubiquitous
HEL_BA4621AA_AS	0.0457149	hpEurope	other	humans	61	0	Ubiquitous
HEL_BA4622AA_AS	0.047228	hpEurope	other	humans	57	0	Ubiquitous
HEL_BA4623AA_AS	0.0454668	hpEurope	other	humans	63	0	Ubiquitous
HEL_BA4624AA_AS	0.0375359	hspEAsia	other	humans	63	0	Ubiquitous
HEL_BA4625AA_AS	0.0440621	hpAsia2	other	humans	40	0	Ubiquitous
HEL_BA4627AA_AS	0.0450697	hpEurope	other	humans	62	0	Ubiquitous
HEL_BA4629AA_AS	0.0374608	hspEAsia	other	humans	46	0	Ubiquitous
HEL_BA4630AA_AS	0.0495522	hpEurope	other	humans	70	0	Ubiquitous
HEL_BA4631AA_AS	0.0472732	hpEurope	other	humans	76	0	Ubiquitous
HEL_BA4632AA_AS	0.0417632	hspEAsia	other	humans	50	0	Ubiquitous
HEL_BA4633AA_AS	0.0421165	hpEurope	other	humans	49	0	Ubiquitous
HEL_BA4635AA_AS	0.0383814	hspEAsia	other	humans	42	0	Ubiquitous
HEL_BA4636AA_AS	0.0377143	hspEAsia	other	humans	37	0	Ubiquitous
HEL_BA4638AA_AS	0.0442452	hpEurope	other	humans	58	0	Ubiquitous
HEL_BA4642AA_AS	0.0485733	hpEurope	other	humans	59	0	Ubiquitous
HEL_BA4643AA_AS	0.0491699	hpEurope	other	humans	78	0	Ubiquitous
HEL_BA4644AA_AS	0.0382239	hspEAsia	other	humans	39	0	Ubiquitous
HEL_BA4645AA_AS	0.0379932	hspEAsia	other	humans	52	0	Ubiquitous
HEL_BA4646AA_AS	0.0395113	hspEAsia	other	humans	52	0	Ubiquitous
HEL_BA4647AA_AS	0.0466777	hpEurope	other	humans	61	0	Ubiquitous
HEL_BA4648AA_AS	0.0389572	hspEAsia	other	humans	50	0	Ubiquitous
HEL_BA4665AA_AS	0.0547891	hpEurope	other	humans	109	0	Ubiquitous
HEL_BA4667AA_AS	0.0473634	hpEurope	other	humans	50	0	Ubiquitous
HEL_BA4668AA_AS	0.0492811	hpEurope	other	humans	65	0	Ubiquitous
HEL_BA4670AA_AS	0.0596174	hpAfrica1	other	humans	144	0	Ubiquitous
HEL_BA4671AA_AS	0.0380823	hspEAsia	other	humans	33	0	Ubiquitous
HEL_BA4677AA_AS	0.0470577	hpEurope	other	humans	52	0	Ubiquitous
HEL_BA4683AA_AS	0.0348131	hspEAsia	other	humans	42	0	Ubiquitous
HEL_BA4684AA_AS	0.0344656	hspEAsia	other	humans	36	0	Ubiquitous
HEL_BA4685AA_AS	0.0546272	hpEurope	other	humans	109	0	Ubiquitous
HEL_BA4686AA_AS	0.0470507	hpNEAfrica	other	humans	58	0	Ubiquitous
HEL_BA4687AA_AS	0.0356046	hspEAsia	other	humans	49	0	Ubiquitous
HEL_BA4690AA_AS	0.0515332	hpEurope	other	humans	85	0	Ubiquitous
HEL_BA4693AA_AS	0.0480642	hpEurope	other	humans	59	0	Ubiquitous
HEL_BA4695AA_AS	0.0521107	hpEurope	other	humans	84	0	Ubiquitous
HEL_BA4697AA_AS	0.0487197	hpEurope	other	humans	67	0	Ubiquitous
HEL_BA4698AA_AS	0.0487842	hpEurope	other	humans	60	0	Ubiquitous
HEL_BA4699AA_AS	0.0469093	hpEurope	other	humans	65	0	Ubiquitous
HEL_BA4700AA_AS	0.0496786	hpEurope	other	humans	67	0	Ubiquitous
HEL_BA4702AA_AS	0.0441332	hpEurope	other	humans	47	0	Ubiquitous
HEL_BA4704AA_AS	0.047427	hpEurope	other	humans	56	0	Ubiquitous
HEL_BA4705AA_AS	0.0477316	hpEurope	other	humans	62	0	Ubiquitous
HEL_BA4709AA_AS	0.0549062	hpNEAfrica	other	humans	96	0	Ubiquitous
HEL_BA4710AA_AS	0.0473643	hpEurope	other	humans	50	0	Ubiquitous
HEL_BA4716AA_AS	0.0474879	hpEurope	other	humans	41	0	Ubiquitous
HEL_BA4717AA_AS	0.0493345	hpEurope	other	humans	72	0	Ubiquitous
HEL_BA4718AA_AS	0.0486621	hpEurope	other	humans	55	0	Ubiquitous
HEL_BA4720AA_AS	0.0475523	hpEurope	other	humans	63	0	Ubiquitous
HEL_BA4722AA_AS	0.0482402	hpEurope	other	humans	60	0	Ubiquitous
HEL_BA4724AA_AS	0.0522675	hpEurope	other	humans	96	0	Ubiquitous
HEL_BA4729AA_AS	0.061429	hpAfrica1	other	humans	174	0	Ubiquitous
HEL_BA4730AA_AS	0.0474939	hpEurope	other	humans	56	0	Ubiquitous
HEL_BA4731AA_AS	0.0510631	hpEurope	other	humans	86	0	Ubiquitous
HEL_BA4732AA_AS	0.0347081	hspEAsia	other	humans	51	0	Ubiquitous
HEL_BA4733AA_AS	0.0506671	hpEurope	other	humans	72	0	Ubiquitous
HEL_BA4734AA_AS	0.0476114	hpEurope	other	humans	66	0	Ubiquitous
HEL_BA4735AA_AS	0.0518666	hpEurope	other	humans	72	0	Ubiquitous
HEL_BA4736AA_AS	0.0475576	hpEurope	other	humans	54	0	Ubiquitous
HEL_BA4737AA_AS	0.0469047	hpEurope	other	humans	58	0	Ubiquitous
HEL_BA4738AA_AS	0.048918	hpEurope	other	humans	59	0	Ubiquitous
HEL_BA4739AA_AS	0.0628081	hpAfrica1	other	humans	186	0	Ubiquitous
HEL_BA4740AA_AS	0.0467094	hpEurope	other	humans	56	0	Ubiquitous
HEL_BA4743AA_AS	0.0482457	hpEurope	other	humans	68	0	Ubiquitous
HEL_BA4746AA_AS	0.0517717	hpEurope	other	humans	70	0	Ubiquitous
HEL_BA4748AA_AS	0.0503188	hpEurope	other	humans	86	0	Ubiquitous
HEL_BA4749AA_AS	0.0480543	hpEurope	other	humans	61	0	Ubiquitous
HEL_BA4752AA_AS	0.049421	hpEurope	other	humans	65	0	Ubiquitous
HEL_BA4756AA_AS	0.0522182	hpEurope	other	humans	102	0	Ubiquitous
HEL_BA4757AA_AS	0.0498977	hpEurope	other	humans	85	0	Ubiquitous
HEL_BA4758AA_AS	0.0473282	hpEurope	other	humans	67	0	Ubiquitous
HEL_BA4759AA_AS	0.047982	hpEurope	other	humans	76	0	Ubiquitous
HEL_BA4760AA_AS	0.0479753	hpEurope	other	humans	57	0	Ubiquitous
HEL_BA4764AA_AS	0.0482727	hpEurope	other	humans	70	0	Ubiquitous
HEL_BA4765AA_AS	0.0423948	hpEurope	other	humans	38	0	Ubiquitous
HEL_BA4769AA_AS	0.0348365	hspEAsia	other	humans	45	0	Ubiquitous
HEL_BA4770AA_AS	0.0476195	hpEurope	other	humans	45	0	Ubiquitous
HEL_BA4773AA_AS	0.0349765	hspEAsia	other	humans	43	0	Ubiquitous
HEL_BA4775AA_AS	0.0487093	hpEurope	other	humans	65	0	Ubiquitous
HEL_BA4779AA_AS	0.0473257	hpEurope	other	humans	51	0	Ubiquitous
HEL_BA4780AA_AS	0.0472315	hpEurope	other	humans	68	0	Ubiquitous
HEL_BA4781AA_AS	0.0477358	hpEurope	other	humans	66	0	Ubiquitous
HEL_BA4783AA_AS	0.0472659	hpEurope	other	humans	55	0	Ubiquitous
HEL_BA4784AA_AS	0.048742	hpEurope	other	humans	57	0	Ubiquitous
HEL_BA4785AA_AS	0.0503287	hpEurope	other	humans	52	0	Ubiquitous
HEL_BA4786AA_AS	0.0512563	hpEurope	other	humans	74	0	Ubiquitous
HEL_BA4787AA_AS	0.0490316	hpEurope	other	humans	59	0	Ubiquitous
HEL_BA4788AA_AS	0.0475155	hpEurope	other	humans	58	0	Ubiquitous
HEL_BA4789AA_AS	0.0459194	hpEurope	other	humans	47	0	Ubiquitous
HEL_BA4790AA_AS	0.0461753	hpEurope	other	humans	61	0	Ubiquitous
HEL_BA4791AA_AS	0.046237	hpEurope	other	humans	62	0	Ubiquitous
HEL_BA4794AA_AS	0.0463393	hpEurope	other	humans	49	0	Ubiquitous
HEL_BA4797AA_AS	0.0475528	hpEurope	other	humans	61	0	Ubiquitous
HEL_BA4800AA_AS	0.0473958	hpEurope	other	humans	57	0	Ubiquitous
HEL_BA4801AA_AS	0.0472988	hpEurope	other	humans	55	0	Ubiquitous
HEL_BA4802AA_AS	0.0507197	hpEurope	other	humans	79	0	Ubiquitous
HEL_BA4803AA_AS	0.0499969	hpEurope	other	humans	59	0	Ubiquitous
HEL_BA4807AA_AS	0.0468043	hpEurope	other	humans	55	0	Ubiquitous
HEL_BA4808AA_AS	0.0522859	hpEurope	other	humans	86	0	Ubiquitous
HEL_BA4809AA_AS	0.0498815	hpEurope	other	humans	72	0	Ubiquitous
HEL_BA4810AA_AS	0.0465197	hpEurope	other	humans	49	0	Ubiquitous
HEL_BA4811AA_AS	0.0471307	hpEurope	other	humans	50	0	Ubiquitous
HEL_BA4812AA_AS	0.0458473	hpEurope	other	humans	60	0	Ubiquitous
HEL_BA4813AA_AS	0.0494671	hpEurope	other	humans	67	0	Ubiquitous
HEL_BA4817AA_AS	0.0513666	hpEurope	other	humans	93	0	Ubiquitous
HEL_BA4818AA_AS	0.051443	hpEurope	other	humans	83	0	Ubiquitous
HEL_BA4820AA_AS	0.0514771	hpEurope	other	humans	106	0	Ubiquitous
HEL_BA4823AA_AS	0.0514054	hpEurope	other	humans	111	0	Ubiquitous
HEL_BA4832AA_AS	0.0506625	hpEurope	other	humans	88	0	Ubiquitous
HEL_BA4834AA_AS	0.051486	hpEurope	other	humans	91	0	Ubiquitous
HEL_BA4836AA_AS	0.0525391	hpEurope	other	humans	93	0	Ubiquitous
HEL_BA4837AA_AS	0.0513729	hpEurope	other	humans	78	0	Ubiquitous
HEL_BA4839AA_AS	0.0508691	hpEurope	other	humans	76	0	Ubiquitous
HEL_BA4840AA_AS	0.0514991	hpEurope	other	humans	96	0	Ubiquitous
HEL_BA4846AA_AS	0.0518583	hpEurope	other	humans	82	0	Ubiquitous
HEL_BA4847AA_AS	0.0522493	hpEurope	other	humans	87	0	Ubiquitous
HEL_BA4848AA_AS	0.0519503	hpEurope	other	humans	92	0	Ubiquitous
HEL_BA4850AA_AS	0.0513324	hpEurope	other	humans	91	0	Ubiquitous
HEL_BA4852AA_AS	0.0515691	hpEurope	other	humans	87	0	Ubiquitous
HEL_BA4854AA_AS	0.0516597	hpEurope	other	humans	79	0	Ubiquitous
HEL_BA4855AA_AS	0.0515597	hpEurope	other	humans	86	0	Ubiquitous
HEL_BA4856AA_AS	0.0518027	hpEurope	other	humans	67	0	Ubiquitous
HEL_BA4861AA_AS	0.0517727	hpEurope	other	humans	100	0	Ubiquitous
HEL_BA4862AA_AS	0.0465503	hpEurope	other	humans	56	0	Ubiquitous
HEL_BA4863AA_AS	0.0555645	hpEurope	other	humans	116	0	Ubiquitous
HEL_BA4866AA_AS	0.0472917	hpEurope	other	humans	65	0	Ubiquitous
HEL_BA4868AA_AS	0.048908	hpEurope	other	humans	79	0	Ubiquitous
HEL_BA4869AA_AS	0.0475545	hpEurope	other	humans	51	0	Ubiquitous
HEL_BA4872AA_AS	0.0512819	hpEurope	other	humans	70	0	Ubiquitous
HEL_BA4874AA_AS	0.0490958	hpEurope	other	humans	77	0	Ubiquitous
HEL_BA4875AA_AS	0.0506417	hpEurope	other	humans	85	0	Ubiquitous
HEL_BA4876AA_AS	0.0626993	hpAfrica1	other	humans	191	0	Ubiquitous
HEL_BA4879AA_AS	0.0553994	hpEurope	other	humans	98	0	Ubiquitous
HEL_BA4881AA_AS	0.0464097	hpEurope	other	humans	51	0	Ubiquitous
HEL_BA4882AA_AS	0.0509502	hpEurope	other	humans	79	0	Ubiquitous
HEL_BA4884AA_AS	0.0586412	hpAfrica1	other	humans	139	0	Ubiquitous
HEL_BA4886AA_AS	0.0548469	hpEurope	other	humans	108	0	Ubiquitous
HEL_BA4887AA_AS	0.0477364	hpEurope	other	humans	60	0	Ubiquitous
HEL_BA4889AA_AS	0.0542852	hpEurope	other	humans	100	0	Ubiquitous
HEL_BA4890AA_AS	0.0455923	hpEurope	other	humans	56	0	Ubiquitous
HEL_BA4891AA_AS	0.0558283	hpNEAfrica	other	humans	104	0	Ubiquitous
HEL_BA4893AA_AS	0.0449817	hpEurope	other	humans	81	0	Ubiquitous
HEL_BA4894AA_AS	0.0464868	hpEurope	other	humans	61	0	Ubiquitous
HEL_BA4895AA_AS	0.0346404	hspEAsia	other	humans	32	0	Ubiquitous
HEL_BA4898AA_AS	0.0621127	hpAfrica1	other	humans	186	0	Ubiquitous
HEL_BA4900AA_AS	0.0593963	hpAfrica1	other	humans	172	0	Ubiquitous
HEL_BA4901AA_AS	0.0561135	hpNEAfrica	other	humans	107	0	Ubiquitous
HEL_BA4902AA_AS	0.0623954	hpAfrica1	other	humans	186	0	Ubiquitous
[truncated: 4,615 more rows]

## Sheet: F3C
Assembly.barcode	Country	City	Continent	Name	Host.Ethnicity	Latitude	Longitude	level	pop
HEL_AA0365AA_AS	Venezuela	Piaroa	South America	v225d	amerindian	7.14	-66.31	low	hspIndigenousSAmerica
HEL_AA0105AA_AS				SOP_10				outliers	hspIndigenousSAmerica
HEL_AA0336AA_AS	Canada		North America	Aklavik86	Amerind	68.22	-135.01	high	hspIndigenousNAmerica
HEL_AA0337AA_AS	Canada		North America	Aklavik117	Amerind	68.22	-135.01	low	hspIndigenousNAmerica
HEL_AA0344AA_AS	Peru	Shimaa	South America	Shi112	Amerind	-10.75	-73.74	low	hspIndigenousSAmerica
HEL_AA0345AA_AS	Peru	Shimaa	South America	Shi169	Amerind	-10.75	-73.74	low	hspIndigenousSAmerica
HEL_AA0346AA_AS	Peru	Shimaa	South America	Shi417	Amerind	-10.75	-73.74	low	hspIndigenousSAmerica
HEL_AA0357AA_AS	Peru	Puno	South America	Puno135	Amerind	-15.84	-70.02	low	hspIndigenousSAmerica
HEL_AA0358AA_AS	Peru	Puno	South America	Puno120	Amerind	-15.84	-70.02	low	hspIndigenousSAmerica
HEL_AA0369AA_AS	Peru		South America	Sat464		-9.19	-75.01	low	hspIndigenousSAmerica
HEL_AA0370AA_AS	Peru	Monte Carmelo	South America	Cuz20	Amerind	-16.4	-71.52	low	hspIndigenousSAmerica
HEL_AA0375AA_AS	Peru		South America	PeCan4		-9.19	-75.01	low	hspIndigenousSAmerica
HEL_AA0406AA_AS	Peru	Shimaa	South America	Shi470	Amerind	-10.75	-73.74	low	hspIndigenousSAmerica
HEL_BA3942AA_AS	Switzerland		Europe	ZH124		47.3667	8.55	low	hspIndigenousSAmerica
HEL_BA8279AA_AS	Russia	Khabarovsk	Europe	H13-1	European	48.4833	135.067	low	hspSiberia
HEL_AA6091AA_AS	Russia		Europe	altai59	Tubalar	53.2	83.46	low	hspSiberia
HEL_AA6089AA_AS	Mongolia	Ulaangom	Asia	mong44	Mongolian	49.98	92.08	low	hspSiberia
HEL_AA6077AA_AS	Japan		Asia	Ainu711	Ainu	43.1	141.4	low	hspIndigenousNAmerica
HEL_AA6057AA_AS	Russia	Yakutsk	Europe	yak97	Yakut	62.01	129.43	low	hspSiberia
HEL_AA6037AA_AS	United States		North America	ALA10	Inuit	61.13	-149.54	high	hspIndigenousNAmerica
HEL_AA6016AA_AS	Canada		North America	inma14	Athabaskan	60	-116	high	hspIndigenousNAmerica
HEL_AA6006AA_AS	Japan		Asia	Ainu721	Ainu	43.1	141.4	low	hspIndigenousNAmerica
HEL_AA5995AA_AS	Russia	Kyzyl	Europe	TUVAB15	Tuvan	51.44	94.26	low	hspSiberia
HEL_AA5991AA_AS	Colombia		South America	Hui1681	Huitoto	-0.85	-71.41	low	hspIndigenousSAmerica
HEL_AA5967AA_AS	Canada		North America	inma11	Athabaskan	60	-116	high	hspIndigenousNAmerica
HEL_AA5961AA_AS	Russia		Europe	altai11	Tubalar	53.2	83.46	low	hspSiberia
HEL_AA5959AA_AS	Russia	Novy Port	Europe	Nentsy81	Nents	67.44	72.52	low	hspSiberia
HEL_AA5947AA_AS	Mongolia	Ulaangom	Asia	mong49	Mongolian	49.98	92.08	low	hspSiberia
HEL_AA5934AA_AS	Russia	Ulan Ude	Europe	BURYAT19	Buryat	51.5	107.36	low	hspSiberia
HEL_AA5917AA_AS	Colombia		South America	Hui1764	Huitoto	-0.85	-71.41	low	hspIndigenousSAmerica
HEL_AA5916AA_AS	United States		North America	ALA11	Inuit	61.13	-149.54	high	hspIndigenousNAmerica
HEL_AA6759AA_AS	Mexico		North America	MX-2004-125	Tarahumara	27.51	-107.71	low	hspIndigenousSAmerica
HEL_AA6511AA_AS	Mexico		North America	MX-2002-14	Otomi	23	-102	low	hspIndigenousSAmerica
HEL_AA6482AA_AS	Canada		North America	Ca-97-30	Inuit	70	-90	high	hspIndigenousNAmerica
HEL_AA7389AA_AS	Russia	Val	Europe	Sakhalin60	Orok	52.2	143.03	low	hspIndigenousNAmerica
HEL_AA7380AA_AS	Russia	Anavgay	Europe	Even14	Even	56.06	158.52	low	hspSiberia
HEL_AA7372AA_AS	Russia	Yessei	Europe	Evenky01	Evenk	64.16	100.12	low	hspSiberia
HEL_AA7367AA_AS	Russia	Tutonga	Europe	Evenky11	Evenk	64.16	100.12	low	hspSiberia
HEL_AA7365AA_AS	United States		North America	ALA5	Eskimo	61.13	-149.54	low	hspIndigenousNAmerica
HEL_AA7357AA_AS	Russia	Kyzyl	Europe	Tuvac46	Tuvan	51.44	94.26	low	hspSiberia
HEL_AA7355AA_AS	Russia	Palana	Europe	Koryak28	Koryak	59.05	159.56	high	hspIndigenousNAmerica
HEL_AA7343AA_AS	Russia	Shurishkari	Europe	Khanty47	Khant	64.49	63.59	high	hspSiberia
HEL_AA7339AA_AS	United States		North America	ALA15	Inuit	61.13	-149.54	low	hspIndigenousNAmerica
HEL_AA7337AA_AS	Russia	Bilibino	Europe	Chukchi03	Chukch	68.03	166.26	high	hspIndigenousNAmerica
HEL_AA7332AA_AS	Kyrgyzstan		Asia	KR16A	Kyrgyz	40.56	73	low	hspSiberia
HEL_AA7314AA_AS	Russia	Kyzyl	Europe	Tuvac41	Tuvan	51.44	94.26	low	hspSiberia
HEL_AA7311AA_AS	Russia	Shurishkari	Europe	Khanty23	Khant	64.49	63.59	high	hspSiberia
HEL_AA7297AA_AS	Canada		North America	inma15	Athabaskan	60	-116	high	hspIndigenousNAmerica
HEL_AA7284AA_AS	Russia	Naichin	Europe	Nanai40	Nanai	49.26	136.32	low	hspIndigenousNAmerica
HEL_AA7283AA_AS	Russia	Naichin	Europe	Nanai34	Nanai	49.26	136.32	low	hspIndigenousNAmerica
HEL_AA7282AA_AS	Russia	Naichin	Europe	Nanai30	Nanai	49.26	136.32	low	hspSiberia
HEL_AA7274AA_AS	Russia	Tura	Europe	Evenky65	Evenk	64.16	100.12	low	hspSiberia
HEL_AA7264AA_AS	Russia	Shurishkari	Europe	Khanty15	Khant	64.49	63.59	low	hspSiberia
HEL_AA7250AA_AS	Russia	Kyzyl	Europe	Tuvac80	Tuvan	51.44	94.26	low	hspSiberia
HEL_AA7247AA_AS	Russia	Tura	Europe	Evenky58	Evenk	64.16	100.12	low	hspSiberia
HEL_AA7246AA_AS	Russia	Bilibino	Europe	Chukchi08	Chukch	68.03	166.26	low	hspSiberia
HEL_AA7243AA_AS	Russia	Chirinda	Europe	Evenky73	Evenk	64.16	100.12	low	hspSiberia
HEL_AA7241AA_AS	Russia	Palana	Europe	Koryak37	Koryak	59.05	159.56	high	hspIndigenousNAmerica
HEL_AA7226AA_AS	Russia	Ulan Ude	Europe	BURYAT27	Buryat	51.5	107.36	low	hspSiberia
HEL_AA7221AA_AS	Russia	Palana	Europe	Koryak35	Koryak	59.05	159.56	low	hspSiberia
HEL_AA7220AA_AS	Russia	Shurishkari	Europe	Khanty04	Khant	64.49	63.59	low	hspSiberia
HEL_AA7214AA_AS	Russia	Anavgay	Europe	Even33	Even	56.06	158.52	low	hspIndigenousNAmerica
HEL_AA7212AA_AS	United States		North America	ALA3	Inuit	61.13	-149.54	low	hspIndigenousNAmerica
HEL_BA8812AA_AS	Russia		Asia	Evenky42	Evenk	64.16	100.12	low	hspSiberia
HEL_BA8814AA_AS	Russia		Asia	Todzha57	Tuvan	52.25	96.36	low	hspSiberia
HEL_BA8815AA_AS	Russia		Asia	Nentsy10	Nents	67.44	72.52	low	hspSiberia
HEL_BA8817AA_AS	Russia		Asia	Sakhalin46	Orok	52.2	143.03	high	hspIndigenousNAmerica
HEL_BA8823AA_AS	Russia		Asia	Todzha35	Tuvan	52.25	96.36	low	hspSiberia
HEL_BA8825AA_AS	Russia		Asia	Todzha37	Tuvan	52.25	96.36	low	hspSiberia
HEL_BA8829AA_AS	Russia		Asia	Todzha33	Tuvan	52.25	96.36	low	hspSiberia
HEL_BA8830AA_AS	Russia		Asia	Todzha23	Tuvan	52.25	96.36	low	hspSiberia
HEL_BA8842AA_AS	Russia		Asia	Evenky75	Evenk	64.16	100.12	low	hspSiberia
HEL_BA8847AA_AS	Russia		Asia	Evenky07	Evenk	64.16	100.12	low	hspSiberia
HEL_BA8849AA_AS	Russia		Asia	Keto26	Ket	61.36	91.11	high	hspSiberia
HEL_BA8856AA_AS	Russia		Asia	altai71	Tubalar	53.2	83.46	low	hspSiberia
HEL_BA8858AA_AS	Russia		Asia	Evenky71	Evenk	64.16	100.12	low	hspSiberia
HEL_BA8860AA_AS	Russia		Asia	Todzha40	Tuvan	52.25	96.36	low	hspSiberia
HEL_BA8861AA_AS	Russia		Asia	Todzha42	Tuvan	52.25	96.36	low	hspSiberia
HEL_BA8864AA_AS	Russia		Asia	Sakhalin06	Nivkh	51.46	143.07	low	hspIndigenousNAmerica
HEL_BA8872AA_AS	Russia		Asia	Evenky02	Evenk	64.16	100.12	low	hspSiberia
HEL_BA8889AA_AS	Russia		Asia	Todzha24	Tuvan	52.25	96.36	low	hspSiberia
HEL_BA8911AA_AS	Russia		Asia	TUVAB41	Tuvan	51.44	94.26	low	hspSiberia
HEL_BA8914AA_AS	Russia		Asia	Sakhalin44	Orok	52.2	143.03	low	hspSiberia
HEL_BA8915AA_AS	Kyrgystan		Asia	KR22B	Kyrgyz	42.31	72.14	low	hspSiberia
HEL_BA8921AA_AS	Russia		Asia	buryat7a	Buryat	51.5	107.36	low	hspSiberia
HEL_BA8956AA_AS	Mongolia		Asia	mong16	Mongolian	49.98	92.08	low	hspSiberia
HEL_BA8957AA_AS	Mongolia		Asia	mong17	Mongolian	49.98	92.08	low	hspSiberia
HEL_BA8958AA_AS	Mongolia		Asia	mong10	Mongolian	49.98	92.08	low	hspSiberia
HEL_BA8959AA_AS	Russia		Asia	BURYAT11	Buryat	51.5	107.36	low	hspSiberia
HEL_BA8962AA_AS	Russia		Asia	Sakhalin16	Nivkh	51.46	143.07	low	hspSiberia
HEL_BA8976AA_AS	Russia		Asia	altai31	Tubalar	53.2	83.46	low	hspSiberia
HEL_BA8993AA_AS	Russia		Asia	Evenky49	Evenk	64.16	100.12	low	hspSiberia
HEL_BA9018AA_AS	Russia		Asia	TUVAB19	Tuvan	51.44	94.26	low	hspSiberia
HEL_BA9027AA_AS	Mongolia		Asia	monb16	Mongolian	48.55	106.55	low	hspSiberia
HEL_BA9037AA_AS	Russia		Asia	yak94	Yakut	62.01	129.43	low	hspSiberia
HEL_BA9040AA_AS	Russia		Asia	Sakhalin35	Orok	52.2	143.03	low	hspIndigenousNAmerica
HEL_BA9042AA_AS	Russia		Asia	Koryak05	Koryak	59.05	159.56	low	hspSiberia
HEL_BA9047AA_AS	Russia		Asia	Evenky76	Evenk	64.16	100.12	low	hspSiberia
HEL_BA9049AA_AS	Russia		Asia	Todzha50	Tuvan	52.25	96.36	low	hspSiberia
HEL_BA9058AA_AS	Mongolia		Asia	monb80	Mongolian	48.55	106.55	low	hspSiberia
HEL_BA9059AA_AS	Mongolia		Asia	monb81	Mongolian	48.55	106.55	low	hspSiberia
HEL_BA9060AA_AS	Russia		Asia	Koryak13	Koryak	59.05	159.56	high	hspIndigenousNAmerica
HEL_BA9063AA_AS	Russia		Asia	yak92	Yakut	62.01	129.43	low	hspSiberia
HEL_BA9067AA_AS	Colombia		South America	Hui1769	Huitoto - Amerind	-0.85	-71.41	low	hspIndigenousSAmerica
HEL_BA9070AA_AS	Russia		Asia	Keto11	Ket	61.36	91.11	high	hspSiberia
HEL_BA9076AA_AS	Colombia		South America	Hui1766	Huitoto	-0.85	-71.41	low	hspIndigenousSAmerica
HEL_BA9079AA_AS	Russia		Asia	yak44	Yakut	62.01	129.43	low	hspSiberia
HEL_BA9085AA_AS	Russia		Asia	yak23	Yakut	62.01	129.43	low	hspSiberia
HEL_BA9095AA_AS	Russia		Asia	yak57	Yakut	62.01	129.43	low	hspSiberia
HEL_BA9096AA_AS	Russia		Asia	yak56	Yakut	62.01	129.43	low	hspSiberia
HEL_BA9115AA_AS	Russia		Asia	BURYAT40	Buryat	51.5	107.36	low	hspSiberia
HEL_BA9127AA_AS	Russia		Asia	Even19	Evenk	56.06	158.52	high	hspIndigenousNAmerica
HEL_BA9129AA_AS	Russia		Asia	Tuvac25	Tuvan	51.44	94.26	low	hspSiberia
HEL_BA9140AA_AS	Russia		Asia	altai63	Tubalar	53.2	83.46	low	hspSiberia
HEL_BA9153AA_AS	Mongolia		Asia	mong01	Mongolian	49.98	92.08	low	hspSiberia
HEL_BA9159AA_AS	Russia		Asia	Sakhalin13	Nivkh	51.46	143.07	low	hspIndigenousNAmerica
HEL_BA9167AA_AS	Russia		Asia	TUVAB28	Tuvan	51.44	94.26	low	hspSiberia
HEL_BA9170AA_AS	Russia		Asia	Todzha74	Tuvan	52.25	96.36	low	hspSiberia
HEL_BA9172AA_AS	Canada		North America	inma10	Athabaskan - Indian	60	-116	high	hspIndigenousNAmerica
HEL_BA9175AA_AS	Russia		Asia	Sakhalin41	Orok	52.2	143.03	low	hspSiberia
HEL_BA9176AA_AS	Russia		Asia	altai74	Tubalar	53.2	83.46	low	hspSiberia
HEL_BA9184AA_AS	Kyrgystan		Asia	KR31C		41.607	74.751	low	hspSiberia
HEL_BA9201AA_AS	Colombia		South America	Hui1692	Huitoto - Amerind	-0.85	-71.41	low	hspIndigenousSAmerica
HEL_BA9208AA_AS	Russia		Asia	Koryak24	Koryak	59.05	159.56	low	hspSiberia
HEL_BA9209AA_AS	Russia		Asia	Tuvac48	Tuvan	51.44	94.26	low	hspSiberia
HEL_BA9218AA_AS	Russia		Asia	Koryak21	Koryak	59.05	159.56	low	hspSiberia
HEL_BA9234AA_AS	Russia		Asia	Sakhalin70	Orok	52.2	143.03	low	hspIndigenousNAmerica
HEL_BA9243AA_AS	Russia		Asia	Koryak45	Koryak	59.05	159.56	high	hspIndigenousNAmerica
HEL_BA9244AA_AS	Russia		Asia	Even23	Evenk	56.06	158.52	low	hspSiberia
HEL_BA9249AA_AS	Russia		Asia	altai21	Tubalar	53.2	83.46	low	hspSiberia
HEL_BA9253AA_AS	missing			e43				low	hspSiberia
HEL_BA9258AA_AS	Russia		Asia	Koryak01	Koryak	59.05	159.56	high	hspIndigenousNAmerica
HEL_BA9259AA_AS	Russia		Asia	Todzha14	Tuvan	52.25	96.36	low	hspSiberia
HEL_BA9261AA_AS	Russia		Asia	Todzha100	Tuvan	52.25	96.36	low	hspSiberia
HEL_BA9263AA_AS	Russia		Asia	Even17	Evenk	56.06	158.52	low	hspIndigenousNAmerica
HEL_BA9287AA_AS	Russia		Asia	Even38	Evenk	56.06	158.52	high	hspIndigenousNAmerica
HEL_BA9302AA_AS	Russia		Asia	altai50	Tubalar	53.2	83.46	low	hspSiberia
HEL_BA9304AA_AS	Russia		Asia	Evenky16	Evenk	64.16	100.12	low	hspSiberia
HEL_BA9315AA_AS	Russia		Asia	Chukchi10	Chukch	68.03	166.26	low	hspSiberia
HEL_BA9321AA_AS	Russia		Asia	Evenky17	Evenk	64.16	100.12	low	hspSiberia
HEL_BA9333AA_AS	Russia		Asia	Koryak42	Koryak	59.05	159.56	low	hspSiberia
HEL_BA9341AA_AS	Russia		Asia	Evenky45	Evenk	64.16	100.12	low	hspSiberia
HEL_BA9347AA_AS	Russia		Asia	TUVAB36	Tuvan	51.44	94.26	low	hspSiberia
HEL_BA9348AA_AS	Russia		Asia	Evenky18	Evenk	64.16	100.12	low	hspSiberia
HEL_BA9354AA_AS	Kyrgystan		Asia	KR09B	Kyrgyz	41.607	74.751	low	hspSiberia
HEL_BA9383AA_AS	Russia		Asia	yak18	Yakut	62.01	129.43	low	hspSiberia
HEL_BA9398AA_AS	Russia		Asia	Sakhalin82	Orok	52.2	143.03	low	hspSiberia
HEL_BA9404AA_AS	Mongolia		Asia	mong30	Mongolian	49.98	92.08	low	hspSiberia
HEL_BA9406AA_AS	Russia		Asia	Evenky53	Evenk	64.16	100.12	low	hspSiberia
HEL_BA9407AA_AS	Mongolia		Asia	mong37	Mongolian	49.98	92.08	low	hspSiberia
HEL_BA9410AA_AS	Mongolia		Asia	mong39	Mongolian	49.98	92.08	low	hspSiberia
HEL_BA9411AA_AS	missing			E39				low	hspSiberia
HEL_BA9415AA_AS	Russia		Asia	Nentsy06	Nents	67.44	72.52	low	hspSiberia
HEL_BA9433AA_AS	Venezuela		South America	V224-2		7.14	-66.31	low	hspIndigenousSAmerica
HEL_BA9437AA_AS	Russia		Asia	altai19	Tubalar	53.2	83.46	low	hspSiberia
HEL_BA9440AA_AS	Russia		Asia	altai13	Tubalar	53.2	83.46	low	hspSiberia
HEL_BA9443AA_AS	Russia		Asia	altai10	Tubalar	53.2	83.46	low	hspSiberia
HEL_BA9445AA_AS	Russia		Asia	Evenky72	Evenk	64.16	100.12	low	hspSiberia
HEL_BA9448AA_AS	Russia		Asia	Nanai33	Nanai	49.26	136.32	low	hspIndigenousNAmerica
HEL_BA9451AA_AS	Russia		Asia	Todzha64	Tuvan	52.25	96.36	low	hspSiberia
HEL_BA9467AA_AS	Russia		Asia	Sakhalin47	Orok	52.2	143.03	low	hspIndigenousNAmerica
HEL_BA9471AA_AS	Russia		Asia	Todzha97	Tuvan	52.25	96.36	low	hspSiberia
HEL_BA9472AA_AS	Russia		Asia	Koryak40	Koryak	59.05	159.56	low	hspIndigenousNAmerica
HEL_BA9476AA_AS	Russia		Asia	Nentsy15	Nents	67.44	72.52	low	hspSiberia
HEL_BA9483AA_AS	Mongolia		Asia	monb32	Mongolian	48.55	106.55	low	hspSiberia
HEL_BA9487AA_AS	Russia		Asia	Koryak25	Koryak	59.05	159.56	low	hspSiberia
HEL_BA9514AA_AS	Russia		Asia	Sakhalin15a	Nivkh	51.46	143.07	low	hspIndigenousNAmerica
HEL_BA9518AA_AS	Russia		Asia	Even06	Evenk	56.06	158.52	low	hspIndigenousNAmerica
HEL_BA9526AA_AS	Russia		Asia	Even37	Evenk	56.06	158.52	high	hspIndigenousNAmerica
HEL_BA9538AA_AS	Russia		Asia	BURYAT38	Buryat	51.5	107.36	outliers	hspSiberia
HEL_BA9545AA_AS	Russia		Asia	Tuvac34	Tuvan	51.44	94.26	low	hspSiberia
HEL_BA9546AA_AS	Russia		Asia	Evenky15	Evenk	64.16	100.12	low	hspSiberia
HEL_BA9556AA_AS	Russia		Asia	Todzha10	Tuvan	52.25	96.36	low	hspSiberia
HEL_BA9559AA_AS	Russia		Asia	Sakhalin25	Nivkh	51.46	143.07	low	hspIndigenousNAmerica
HEL_BA9562AA_AS	Russia		Asia	Todzha29	Tuvan	52.25	96.36	low	hspSiberia
HEL_BA9564AA_AS	Russia		Asia	Todzha22	Tuvan	52.25	96.36	low	hspSiberia
HEL_BA9566AA_AS	Russia		Asia	Todzha20	Tuvan	52.25	96.36	low	hspSiberia
HEL_BA9568AA_AS	Russia		Asia	Todzha121	Tuvan	52.25	96.36	low	hspSiberia
HEL_BA9569AA_AS	Russia		Asia	Todzha27	Tuvan	52.25	96.36	low	hspSiberia
HEL_BA9571AA_AS	Russia		Asia	Todzha25	Tuvan	52.25	96.36	low	hspSiberia
HEL_BA9575AA_AS	Russia		Asia	altai51	Tubalar	53.2	83.46	low	hspSiberia
HEL_BA9576AA_AS	Russia		Asia	Todzha36	Tuvan	52.25	96.36	low	hspSiberia
HEL_BA9584AA_AS	Russia		Asia	Keto53	Ket	61.36	91.11	high	hspSiberia
HEL_BA9592AA_AS	Russia		Asia	altai05	Tubalar	53.2	83.46	low	hspSiberia
HEL_BA9603AA_AS	Russia		Asia	altai44	Tubalar	53.2	83.46	low	hspSiberia
HEL_BA9605AA_AS	Russia		Asia	altai40	Tubalar	53.2	83.46	low	hspSiberia
HEL_BA9606AA_AS	Russia		Asia	altai41	Tubalar	53.2	83.46	low	hspSiberia
HEL_BA9607AA_AS	Russia		Asia	altai42	Tubalar	53.2	83.46	low	hspSiberia
HEL_BA9608AA_AS	Russia		Asia	altai43	Tubalar	53.2	83.46	low	hspSiberia
HEL_BA9611AA_AS	Russia		Asia	altai48	Tubalar	53.2	83.46	low	hspSiberia
HEL_BA9612AA_AS	Russia		Asia	altai49	Tubalar	53.2	83.46	low	hspSiberia
HEL_BA9621AA_AS	Russia		Asia	Nanai02	Nanai	49.26	136.32	low	hspIndigenousNAmerica
HEL_BA9626AA_AS	Mongolia		Asia	monb35	Mongolian	48.55	106.55	low	hspSiberia
HEL_BA9627AA_AS	Mongolia		Asia	monb34	Mongolian	48.55	106.55	low	hspSiberia
HEL_BA9628AA_AS	Mongolia		Asia	monb33	Mongolian	48.55	106.55	low	hspSiberia
HEL_BA9629AA_AS	Russia		Asia	Koryak32	Koryak	59.05	159.56	high	hspIndigenousNAmerica
HEL_BA9636AA_AS	Russia		Asia	Koryak17	Koryak	59.05	159.56	low	hspSiberia
HEL_BA9640AA_AS	Kyrgystan		Asia	KR30B	Kyrgyz	42.52	74.36	low	hspSiberia
HEL_BA9641AA_AS	Mongolia		Asia	mong40	Mongolian	49.98	92.08	low	hspSiberia
HEL_BA9650AA_AS	Russia		Asia	TUVAB39	Tuvan	51.44	94.26	low	hspSiberia
HEL_BA9651AA_AS	Russia		Asia	Koryak07	Koryak	59.05	159.56	low	hspSiberia
HEL_BA9653AA_AS	Kyrgystan		Asia	KR02A	Kyrgyz	41.607	74.751	low	hspSiberia
HEL_BA9669AA_AS	missing			S28				low	hspIndigenousNAmerica
HEL_BA9671AA_AS	Russia		Asia	TUVAB32	Tuvan	51.44	94.26	low	hspSiberia
HEL_BA9676AA_AS	Russia		Asia	Evenky21	Evenk	64.16	100.12	low	hspSiberia
HEL_BA9677AA_AS	Russia		Asia	Even39	Evenk	56.06	158.52	outliers	hspIndigenousNAmerica
HEL_BA9686AA_AS	Russia		Asia	Evenky28	Evenk	64.16	100.12	low	hspSiberia
HEL_BA9706AA_AS	Mongolia		Asia	mong14	Mongolian	49.98	92.08	low	hspSiberia
HEL_BA9722AA_AS	Russia		Asia	Todzha108	Tuvan	52.25	96.36	high	hspSiberia
HEL_BA9726AA_AS	Russia		Asia	Even04	Evenk	56.06	158.52	high	hspIndigenousNAmerica
HEL_BA9739AA_AS	Russia		Asia	altai07	Tubalar	53.2	83.46	low	hspSiberia
HEL_BA9746AA_AS	Russia		Asia	Evenky79	Evenk	64.16	100.12	high	hspSiberia
HEL_BA9748AA_AS	Russia		Asia	Evenky20	Evenk	64.16	100.12	low	hspSiberia
HEL_BA9750AA_AS	Russia		Asia	Koryak38	Koryak	59.05	159.56	high	hspIndigenousNAmerica
HEL_BA9759AA_AS	Russia		Asia	Evenky25	Evenk	64.16	100.12	low	hspSiberia
HEL_BA9760AA_AS	Russia		Asia	Evenky03	Evenk	64.16	100.12	low	hspSiberia
HEL_BA9770AA_AS	Russia		Asia	Tuvac58	Tuvan	51.44	94.26	low	hspSiberia
HEL_BA9773AA_AS	Russia		Asia	Nentsy05	Nents	67.44	72.52	low	hspSiberia
HEL_BA9774AA_AS	Russia		Asia	Nentsy04	Nents	67.44	72.52	low	hspSiberia
HEL_BA9776AA_AS	Russia		Asia	Tuva11	Tuvan	51.44	94.26	low	hspSiberia
HEL_BA9778AA_AS	United States		North America	ALA7	Eskimo	64.81	-147.86	low	hspIndigenousNAmerica
HEL_BA9792AA_AS	Russia		Asia	Keto72	Ket	61.36	91.11	outliers	hspUral
HEL_BA9807AA_AS	Russia		Asia	Todzha107	Tuvan	52.25	96.36	low	hspSiberia
HEL_BA9814AA_AS	Russia		Asia	altai37	Tubalar	53.2	83.46	low	hspSiberia
HEL_BA9819AA_AS	Russia		Asia	Even05	Evenk	56.06	158.52	low	hspIndigenousNAmerica
HEL_BA9830AA_AS	Russia		Asia	Keto50	Ket	61.36	91.11	outliers	hspUral
HEL_BA9837AA_AS	Russia		Asia	Todzha53	Tuvan	52.25	96.36	low	hspSiberia
HEL_CA0045AA_AS	United States			AL03		39.78	-100.45	low	hspIndigenousNAmerica
HEL_CA0046AA_AS	United States			AL04		39.78	-100.45	low	hspIndigenousNAmerica
HEL_CA0047AA_AS	United States			AL05		39.78	-100.45	low	hspIndigenousNAmerica
HEL_CA0050AA_AS	Colombia		South America	CO1766		3.73	-73.125	low	hspIndigenousSAmerica
HEL_CA0051AA_AS	Colombia		South America	CO1768		3.73	-73.125	low	hspIndigenousSAmerica
HEL_CA0052AA_AS	Japan	Ashoro	Asia	Hk711		43.25	143.58	low	hspIndigenousNAmerica
HEL_CA0053AA_AS	Japan	Ashoro	Asia	Hk721		43.25	143.58	low	hspIndigenousNAmerica
HEL_CA0054AA_AS	Japan	Ashoro	Asia	Hk840		43.25	143.58	low	hspIndigenousNAmerica
HEL_CA0057AA_AS	United States			AL02		39.78	-100.45	low	hspIndigenousNAmerica
HEL_CA0258AA_AS	China			NM106		40.48	110.37	low	hspSiberia
HEL_CA0261AA_AS	China			NM153		40.48	110.37	low	hspSiberia
HEL_CA0264AA_AS	China			NM146		40.48	110.37	low	hspSiberia
HEL_CA0266AA_AS	China			NM163		40.48	110.37	low	hspSiberia
HEL_CA0270AA_AS	China			NM188		40.48	110.37	low	hspSiberia
HEL_CA0278AA_AS	China			NM25		40.48	110.37	low	hspSiberia
HEL_CA0289AA_AS	China			NM72		40.48	110.37	low	hspSiberia
HEL_CA2257AA_AS	Peru		South America	SHIM-011		-9.19	-75.01	low	hspIndigenousSAmerica
HEL_CA2258AA_AS	Peru		South America	PUNO-006		-9.19	-75.01	low	hspIndigenousSAmerica
HEL_CA2260AA_AS	Peru		South America	ASHA-006		-9.19	-75.01	low	hspIndigenousSAmerica
HEL_CA2261AA_AS	Peru		South America	ASHA-008		-9.19	-75.01	low	hspIndigenousSAmerica
HEL_CA2262AA_AS	Peru		South America	ASHA-009		-9.19	-75.01	low	hspIndigenousSAmerica
HEL_CA2265AA_AS	Peru		South America	SHIM-007		-9.19	-75.01	low	hspIndigenousSAmerica
HEL_CA2266AA_AS	Peru		South America	SHIM-014		-9.19	-75.01	low	hspIndigenousSAmerica
HEL_CA2267AA_AS	Peru		South America	PUNO-001		-9.19	-75.01	low	hspIndigenousSAmerica
HEL_CA2268AA_AS	Peru		South America	PUNO-002		-9.19	-75.01	low	hspIndigenousSAmerica
HEL_CA2270AA_AS	Peru		South America	PUNO-004		-9.19	-75.01	low	hspIndigenousSAmerica
HEL_CA2271AA_AS	Peru		South America	PUNO-007		-9.19	-75.01	low	hspIndigenousSAmerica
HEL_CA2272AA_AS	Peru		South America	PUNO-008		-9.19	-75.01	low	hspIndigenousSAmerica
HEL_CA2274AA_AS	Peru		South America	PUNO-010		-9.19	-75.01	outliers	hpAfrica1
HEL_CA2279AA_AS	Peru		South America	LIM-007		-9.19	-75.01	low	hspIndigenousSAmerica
HEL_CA2283AA_AS	Peru		South America	ASHA-005		-9.19	-75.01	low	hspIndigenousSAmerica
HEL_CA2284AA_AS	Peru		South America	ASHA-004		-9.19	-75.01	low	hspIndigenousSAmerica
HEL_CA2286AA_AS	Peru		South America	ASHA-002		-9.19	-75.01	low	hspIndigenousSAmerica
HEL_CA2287AA_AS	Peru		South America	ASHA-001		-9.19	-75.01	low	hspIndigenousSAmerica
HEL_CA2371AA_AS	Canada	Aklavik		CAN-247		68.2199	-135.008	high	hspIndigenousNAmerica
HEL_CA2453AA_AS	Canada	Aklavik		CAN-005		68.2199	-135.008	high	hspIndigenousNAmerica
CAN_019	Canada		North America			56	-101	high	hspIndigenousNAmerica
CAN_095	Canada		North America			56	-101	high	hspIndigenousNAmerica
CAN_136	Canada		North America			56	-101	high	hspIndigenousNAmerica
CAN_172	Canada		North America			56	-101	high	hspIndigenousNAmerica
CAN_243	Canada		North America			56	-101	high	hspIndigenousNAmerica
CAN_258	Canada		North America			56	-101	high	hspIndigenousNAmerica
CAN_290	Canada		North America			56	-101	high	hspIndigenousNAmerica
Ca_97_34	Canada		North America			56	-101	high	hspIndigenousNAmerica
HpGP-CAN-006	Canada		North America			56	-101	high	hspIndigenousNAmerica
HpGP-CAN-007	Canada		North America			56	-101	high	hspIndigenousNAmerica
HpGP-CAN-010	Canada		North America			56	-101	high	hspIndigenousNAmerica
HpGP-CAN-011	Canada		North America			56	-101	high	hspIndigenousNAmerica
HpGP-CAN-015	Canada		North America			56	-101	high	hspIndigenousNAmerica
HpGP-CAN-016	Canada		North America			56	-101	high	hspIndigenousNAmerica
HpGP-CAN-018	Canada		North America			56	-101	high	hspIndigenousNAmerica
HpGP-CAN-019	Canada		North America			56	-101	high	hspIndigenousNAmerica
HpGP-CHI-105	Chile		South America			-33.724	-71.015	high	hspIndigenousSAmerica
HpGP-CHI-116	Chile		South America			-33.724	-71.015	high	hspIndigenousSAmerica
CAN_219	Canada		North America			56	-101	low	hspIndigenousNAmerica
HpGP-CAN-001	Canada		North America			56	-101	low	hspIndigenousNAmerica
HpGP-CAN-020	Canada		North America			56	-101	low	hspIndigenousNAmerica
HpGP-CAN-023	Canada		North America			56	-101	low	hspIndigenousNAmerica
CAN_196	Canada		North America			56	-101	low	hspIndigenousSAmerica
COL0002	Colombia		South America			3.73	-73.125	low	hspIndigenousSAmerica
HpGP-MEX-028	Mexico		North America			23	-102	low	hspIndigenousSAmerica
HpGP-PER-011	Peru		South America			-9.5	-74.62	low	hspIndigenousSAmerica
HpGP-PER-019	Peru		South America			-9.5	-74.62	low	hspIndigenousSAmerica
HpGP-PER-111	Peru		South America			-9.5	-74.62	low	hspIndigenousSAmerica
HpGP-PER-121	Peru		South America			-9.5	-74.62	low	hspIndigenousSAmerica
HpGP-PER-138	Peru		South America			-9.5	-74.62	low	hspIndigenousSAmerica
HpGP-SPA-706	Spain		Europe			40.45	-3.25	low	hspIndigenousSAmerica
HpGP-USA-205	USA		North America			39.78	-100.45	low	hspIndigenousSAmerica
HpGP-KAZ-002	Kazakhstan		Asia			48	68	low	hspSiberia
HpGP-KGZ-006	Kyrgyzstan		Asia			41.607	74.751	low	hspSiberia
Kazakhstan3173	Kazakhstan		Asia			48	68	low	hspSiberia
HpGP-CAN-014	Canada		North America			56	-101	outliers	hpEurope
HpGP-CHI-006	Chile		South America			-33.724	-71.015	outliers	hpEurope
HpGP-CHI-022	Chile		South America			-33.724	-71.015	outliers	hpEurope
HpGP-CHI-120	Chile		South America			-33.724	-71.015	outliers	hpAfrica1
CAN_019	Canada		North America	CAN_019		56	-101	high	hspIndigenousNAmerica
CAN_095	Canada		North America	CAN_095		56	-101	high	hspIndigenousNAmerica
CAN_136	Canada		North America	CAN_136		56	-101	high	hspIndigenousNAmerica
CAN_172	Canada		North America	CAN_172		56	-101	high	hspIndigenousNAmerica
CAN_243	Canada		North America	CAN_243		56	-101	high	hspIndigenousNAmerica
CAN_258	Canada		North America	CAN_258		56	-101	high	hspIndigenousNAmerica
CAN_290	Canada		North America	CAN_290		56	-101	high	hspIndigenousNAmerica
Ca_97_34	Canada		North America	Ca_97_34		56	-101	high	hspIndigenousNAmerica
HpGP-CAN-006	Canada		North America	HpGP-CAN-006		56	-101	high	hspIndigenousNAmerica
HpGP-CAN-007	Canada		North America	HpGP-CAN-007		56	-101	high	hspIndigenousNAmerica
HpGP-CAN-010	Canada		North America	HpGP-CAN-010		56	-101	high	hspIndigenousNAmerica
HpGP-CAN-011	Canada		North America	HpGP-CAN-011		56	-101	high	hspIndigenousNAmerica
HpGP-CAN-015	Canada		North America	HpGP-CAN-015		56	-101	high	hspIndigenousNAmerica
HpGP-CAN-016	Canada		North America	HpGP-CAN-016		56	-101	high	hspIndigenousNAmerica
HpGP-CAN-018	Canada		North America	HpGP-CAN-018		56	-101	high	hspIndigenousNAmerica
HpGP-CAN-019	Canada		North America	HpGP-CAN-019		56	-101	high	hspIndigenousNAmerica
HpGP-CHI-105	Chile		South America	HpGP-CHI-105		-33.724	-71.015	high	hspIndigenousSAmerica
HpGP-CHI-116	Chile		South America	HpGP-CHI-116		-33.724	-71.015	high	hspIndigenousSAmerica
CAN_219	Canada		North America	CAN_219		56	-101	low	hspIndigenousNAmerica
HpGP-CAN-001	Canada		North America	HpGP-CAN-001		56	-101	low	hspIndigenousNAmerica
HpGP-CAN-020	Canada		North America	HpGP-CAN-020		56	-101	low	hspIndigenousNAmerica
HpGP-CAN-023	Canada		North America	HpGP-CAN-023		56	-101	low	hspIndigenousNAmerica
CAN_196	Canada		North America	CAN_196		56	-101	low	hspIndigenousSAmerica
COL0002	Colombia		South America	COL0002		3.73	-73.125	low	hspIndigenousSAmerica
HpGP-MEX-028	Mexico		North America	HpGP-MEX-028		23	-102	low	hspIndigenousSAmerica
HpGP-PER-011	Peru		South America	HpGP-PER-011		-9.5	-74.62	low	hspIndigenousSAmerica
HpGP-PER-019	Peru		South America	HpGP-PER-019		-9.5	-74.62	low	hspIndigenousSAmerica
HpGP-PER-111	Peru		South America	HpGP-PER-111		-9.5	-74.62	low	hspIndigenousSAmerica
HpGP-PER-121	Peru		South America	HpGP-PER-121		-9.5	-74.62	low	hspIndigenousSAmerica
HpGP-PER-138	Peru		South America	HpGP-PER-138		-9.5	-74.62	low	hspIndigenousSAmerica
HpGP-SPA-706	Spain		Europe	HpGP-SPA-706		40.45	-3.25	low	hspIndigenousSAmerica
HpGP-USA-205	USA		North America	HpGP-USA-205		39.78	-100.45	low	hspIndigenousSAmerica
HpGP-KAZ-002	Kazakhstan		Asia	HpGP-KAZ-002		48	68	low	hspSiberia
HpGP-KGZ-006	Kyrgyzstan		Asia	HpGP-KGZ-006		41.607	74.751	low	hspSiberia
Kazakhstan3173	Kazakhstan		Asia	Kazakhstan3173		48	68	low	hspSiberia
HEL_AA0315AA_AS	Papua New Guinea	Goroka	Oceania	PNG84A		-6.05	145.23	low	hpSahul
HEL_AA0317AA_AS	Australia	Jigalong	Oceania	ausabrJ05		-23.36	120.78	low	hpSahul
HEL_AA6024AA_AS	Australia	Alice Springs	Oceania	ausabrAS41	Aboriginal	-23.4	133.5	low	hpSahul
HEL_AA6010AA_AS	Australia	Perth	Oceania	ausabrP54	Aboriginal	-31.6	115.5	low	hpSahul
HEL_AA5952AA_AS	Australia	Alice Springs	Oceania	ausabras47a	Aboriginal	-23.4	133.5	low	hpSahul
HEL_AA7353AA_AS	Papua New Guinea	Goroka	Oceania	Neuguinea12	Highlander	-6.05	145.23	low	hpSahul
HEL_AA7348AA_AS	Papua New Guinea	Goroka	Oceania	Neuguinea51	Highlander	-6.05	145.23	low	hpSahul
HEL_AA7330AA_AS	Papua New Guinea	Goroka	Oceania	Neuguinea63	Highlander	-6.05	145.23	low	hpSahul
HEL_AA7281AA_AS	Papua New Guinea	Goroka	Oceania	Neuguinea25	Highlander	-6.05	145.23	low	hpSahul
HEL_AA7261AA_AS	Papua New Guinea	Goroka	Oceania	Neuguinea78	Highlander	-6.05	145.23	low	hpSahul
HEL_AA7239AA_AS	Papua New Guinea	Goroka	Oceania	Neuguinea66	Highlander	-6.05	145.23	low	hpSahul
HEL_BA4569AA_AS	Australia	Perth	Oceania	HPJ023		-31.9554	115.859	low	hpSahul
HEL_BA3801AA_AS	Australia	Perth	Oceania	HP99440		-31.9554	115.859	low	hpSahul
HEL_BA4574AA_AS	Australia	Perth	Oceania	HP01324		-31.9554	115.859	low	hpSahul
HEL_BA3807AA_AS	Australia	Perth	Oceania	HP98285		-31.9554	115.859	low	hpSahul
HEL_BA4578AA_AS	Australia	Perth	Oceania	HPJ003		-31.9554	115.859	low	hpSahul
HEL_BA4579AA_AS	Australia	Perth	Oceania	HPAS23		-31.9554	115.859	low	hpSahul
HEL_BA4580AA_AS	Australia	Perth	Oceania	HPJ022		-31.9554	115.859	low	hpSahul
HEL_BA3812AA_AS	Australia	Perth	Oceania	HPJ098		-31.9554	115.859	low	hpSahul
HEL_BA3813AA_AS	Australia	Perth	Oceania	HPJ117		-31.9554	115.859	low	hpSahul
HEL_BA3814AA_AS	Australia	Perth	Oceania	HPJ057		-31.9554	115.859	low	hpSahul
HEL_BA4584AA_AS	Australia	Perth	Oceania	HPJ055		-31.9554	115.859	low	hpSahul
HEL_BA3817AA_AS	Australia	Perth	Oceania	HPJ071		-31.9554	115.859	low	hpSahul
HEL_BA3818AA_AS	Australia	Perth	Oceania	HPJ148		-31.9554	115.859	low	hpSahul
HEL_BA4589AA_AS	Australia	Perth	Oceania	HPJ156		-31.9554	115.859	low	hpSahul
HEL_BA8954AA_AS	Papua New Guinea		Sahul	PNGhigh42A	Highlander	-6.05	145.23	low	hpSahul
HEL_BA9236AA_AS	Australia		Oceania	ausabrJ25	Aboriginal	-23.36	120.78	low	hpSahul
HEL_BA9332AA_AS	Australia		Oceania	ausabrJ33	Aboriginal	-23.36	120.78	low	hpSahul
HEL_BA9408AA_AS	Papua New Guinea		Sahul	PNGhigh38A	Highlander	-6.05	145.23	low	hpSahul
HEL_BA9658AA_AS	Papua New Guinea		Sahul	PNGhigh22A	Highlander	-6.05	145.23	low	hpSahul
HEL_BA9674AA_AS	Papua New Guinea		Sahul	PNGhigh102B	Highlander	-6.05	145.23	low	hpSahul
HEL_BA9784AA_AS	Papua New Guinea		Sahul	PNGhigh46A	Highlander	-6.05	145.23	low	hpSahul
HEL_BA9842AA_AS	Papua New Guinea		Sahul	PNGhigh97B	Highlander	-6.05	145.23	low	hpSahul
