# Supplementary material for: An ancient ecospecies of Helicobacter pylori
Source: Nature. 2024 Oct 16;635(8037):178–85. doi: 10.1038/s41586-024-07991-z (PMC11541087; doi:10.1038/s41586-024-07991-z)
Supplement: Supplementary file 8 — Data underlying Figs. 1–4 and Supplementary Figs. 1–6 and 8–13. [file 41586_2024_7991_MOESM8_ESM.zip › SOURCE_DATA/S6.xlsx]

## Sheet: S6AC
Sample	Population	PopAvg	hpAfrica2	hpAsia2	hpNEAfrica	hpNorthAsia	hspAfrica1SAfrica	hspAfrica1WAfrica	hspCNEAfrica	hspEAsia	hspEuropeMiddleEast	hspIndigenousNAmerica	hspIndigenousSAmerica	hspNEurope	hspSEurope	hspSWEurope	hspSWEuropeLatinAmerican	hspSiberia	hspUral	hpSahul	Continent	Country
HEL_BA3814AA_AS	hpSahul	0.849304	0.00116063	0.0147219	0.00491852	0.0142994	0.0087164	0.00444441	0.00641299	0.0170721	0.00711119	0.0109284	0.0116865	0.00545638	0.0113894	0.00360075	0.009473	0.0124093	0.00689452	0.849304	Oceania	B.Australia
ID0992	hpSahul	0.644286	0.00592939	0.041644	0.0107162	0.0313258	0.00757412	0.0079614	0.0130656	0.0396355	0.0253953	0.0158141	0.0412776	0.0277862	0.0108198	0.0174745	0.00735986	0.0325738	0.0193609	0.644286	Asia	C.Indonesia
HEL_BA3813AA_AS	hpSahul	0.831875	0.00124678	0.0314846	0.00484931	0.0150254	0.00711806	0.0019764	0.00323259	0.0130141	0.00936429	0.0112747	0.0146075	0.00739144	0.016584	0.00733217	0.00568198	0.0101109	0.00783029	0.831875	Oceania	B.Australia
ID0985	hpSahul	0.660269	0.00235087	0.0454473	0.00770124	0.0366953	0.00858079	0.0110646	0.0176124	0.0443993	0.0201079	0.0105715	0.0363275	0.0244019	0.0140153	0.0139849	0.00768891	0.0184659	0.0203151	0.660269	Asia	C.Indonesia
HEL_BA9303AA_AS	hpSahul	0.166797	0.0188996	0.0990297	0.0226289	0.101764	0.0194975	0.0267343	0.0394769	0.0563378	0.0457065	0.166797	0.0514979	0.0412983	0.0341257	0.0258215	0.0308275	0.0482106	0.025767	0.145579		A.Primate
ID0082	hpSahul	0.654088	0.00223788	0.0471669	0.00999628	0.041281	0.00722839	0.00809538	0.018844	0.02937	0.0191857	0.0120763	0.045319	0.021505	0.0187854	0.0134565	0.00644235	0.0211816	0.02374	0.654088	Asia	C.Indonesia
HEL_BA9236AA_AS	hpSahul	0.862083	0.00216919	0.0141406	0.00281491	0.00950501	0.00725514	0.00302805	0.0112415	0.0085587	0.0070863	0.0141845	0.0056773	0.00381833	0.0152998	0.00326768	0.0107402	0.0104502	0.00867898	0.862083	Oceania	B.Australia
HEL_BA9784AA_AS	hpSahul	0.667408	0.00184256	0.0418073	0.010083	0.0464258	0.00804466	0.00682329	0.0158089	0.038872	0.0172199	0.0116127	0.0309532	0.0220227	0.0126042	0.0145234	0.00873029	0.0253903	0.0198278	0.667408	Oceania	D.Papua New Guinea
HEL_AA6010AA_AS	hpSahul	0.67987	0.0116011	0.0237896	0.0294548	0.018218	0.00999779	0.00664511	0.00756903	0.0216334	0.0276724	0.0201283	0.0145322	0.0217975	0.0351865	0.0275218	0.0123523	0.0135743	0.0184554	0.67987	Oceania	B.Australia
HEL_BA4578AA_AS	hpSahul	0.719241	0.00159908	0.0410968	0.0181281	0.0181927	0.013807	0.00963517	0.0141813	0.0121897	0.0124819	0.0115558	0.0159747	0.0140638	0.0330234	0.0185398	0.0135784	0.0191194	0.013592	0.719241	Oceania	B.Australia
Neuguinea25	hpSahul	0.986593	2.76e-05	0.000125519	0.00024651	0.000321937	0.000151445	7.52e-05	0.00010069	0.00536911	0.000106232	0.000965414	0.000419382	0.000101949	0.000311329	0.000169832	0.000120127	0.00413232	0.000661307	0.986593	Oceania	D.Papua New Guinea
HpGP-IDN-011	hpSahul	0.624105	0.0039584	0.0526328	0.0130079	0.0473764	0.0114383	0.00605514	0.0213011	0.0367138	0.022947	0.0219999	0.0335048	0.0175742	0.0167364	0.0129257	0.011493	0.034811	0.0114192	0.624105	Asia	C.Indonesia
HEL_AA5952AA_AS	hpSahul	0.452874	0.00334737	0.0470329	0.0160994	0.029267	0.00971796	0.00768453	0.00775812	0.0438461	0.0396732	0.0144173	0.0312594	0.085141	0.0550333	0.0299768	0.0353158	0.0426288	0.0489271	0.452874	Oceania	B.Australia
ID0084	hpSahul	0.669941	0.00333957	0.0493471	0.0114294	0.031086	0.0106457	0.0121368	0.0154945	0.0501912	0.0183407	0.0152012	0.0261185	0.013448	0.0191958	0.007262	0.012754	0.0267697	0.0072981	0.669941	Asia	C.Indonesia
PNGhigh97B	hpSahul	0.997236	7.2e-05	0.000145495	9.84e-05	0.000152185	8.6e-05	9.46e-05	7.59e-05	0.000287238	0.000219652	8.69e-05	0.000295752	0.000256185	0.000238657	0.000222753	9.69e-05	0.000160204	0.000174945	0.997236	Oceania	D.Papua New Guinea
HPAS23	hpSahul	0.744085	0.00303233	0.0287114	0.00722502	0.0131194	0.00801184	0.00367788	0.00605612	0.0174613	0.0302059	0.0126527	0.0251208	0.0261878	0.0115265	0.0121777	0.0139417	0.015927	0.0208795	0.744085	Oceania	B.Australia
ID0987	hpSahul	0.645644	0.00276922	0.0489004	0.010821	0.0409383	0.0103232	0.011025	0.0169592	0.0435981	0.0310693	0.0115971	0.0384887	0.0234716	0.0129121	0.0131943	0.00619965	0.0161991	0.0158898	0.645644	Asia	C.Indonesia
HPJ071	hpSahul	0.816384	0.00153253	0.017537	0.00396691	0.0216949	0.00178099	0.00646647	0.00471541	0.0143961	0.0137011	0.00836669	0.0100124	0.0164853	0.0162202	0.00590776	0.0103089	0.017474	0.0130487	0.816384	Oceania	B.Australia
HEL_AA6024AA_AS	hpSahul	0.573086	0.00328135	0.0629191	0.0158286	0.029867	0.00825892	0.0065557	0.0136569	0.0367393	0.0232911	0.0178352	0.014973	0.0578361	0.028785	0.0365516	0.0213284	0.0287165	0.0204898	0.573086	Oceania	B.Australia
HEL_BA4584AA_AS	hpSahul	0.833291	0.00189953	0.0141421	0.00417198	0.0122038	0.00762867	0.00372047	0.00534205	0.0110139	0.0118215	0.00856535	0.0170426	0.00810081	0.0196347	0.0032848	0.011294	0.0152213	0.011621	0.833291	Oceania	B.Australia
HEL_BA9707AA_AS	hpSahul	0.168664	0.0178165	0.117984	0.020513	0.0997833	0.0174407	0.0307304	0.0347487	0.0560614	0.0464682	0.168664	0.0498058	0.0382505	0.0408071	0.0247055	0.0338778	0.0531747	0.0251557	0.124013		A.Primate
ID0988	hpSahul	0.662408	0.00276862	0.0517891	0.00957814	0.0469338	0.0105139	0.00592487	0.0193762	0.0282084	0.0206083	0.0124384	0.0269165	0.0247478	0.0121405	0.0149355	0.00955634	0.0188028	0.0223522	0.662408	Asia	C.Indonesia
HEL_BA9658AA_AS	hpSahul	0.97817	9.75e-05	0.000541065	0.00026871	0.000697389	0.00195241	0.000873141	0.000551739	0.00902648	0.000268218	0.00253877	0.000579186	0.000661437	0.000333969	0.000291068	0.000541456	0.00208464	0.000521952	0.97817	Oceania	D.Papua New Guinea
HEL_BA9408AA_AS	hpSahul	0.978368	0.000416853	0.000855504	0.000443258	0.00167365	0.000966853	9.09e-05	8.71e-05	0.00549424	0.000256782	0.000651199	0.00238913	0.000242958	0.000701032	0.000172419	0.00517672	0.00148671	0.000526286	0.978368	Oceania	D.Papua New Guinea
ID0090	hpSahul	0.612901	0.00416626	0.0524306	0.0109072	0.0403471	0.00956308	0.00731072	0.0247143	0.0480659	0.0246577	0.0116179	0.0523367	0.0179195	0.0182052	0.011861	0.0111737	0.0234573	0.0183649	0.612901	Asia	C.Indonesia
HEL_BA9674AA_AS	hpSahul	0.981126	6.11e-05	0.000302297	0.000183391	0.0016024	5.48e-05	0.00015694	0.000263448	0.00856768	0.00010216	0.000838934	0.00204003	0.00039586	0.00021728	0.00182817	0.000175185	0.0014209	0.000663273	0.981126	Oceania	D.Papua New Guinea
HEL_BA3807AA_AS	hpSahul	0.712301	0.00207985	0.032715	0.0143354	0.030287	0.00624542	0.0150121	0.00936857	0.0222498	0.0179115	0.00762798	0.0236552	0.0352542	0.0175582	0.0129162	0.010166	0.0167396	0.0135767	0.712301	Oceania	B.Australia
ID0983	hpSahul	0.665007	0.00229976	0.0365509	0.00955449	0.0507038	0.011433	0.00724444	0.0193525	0.0337187	0.0207507	0.0143675	0.0377861	0.0129393	0.0106985	0.0154669	0.00934021	0.0202879	0.0224982	0.665007	Asia	C.Indonesia
ID1001	hpSahul	0.638006	0.00271766	0.0450804	0.00630276	0.0473741	0.00852811	0.0107568	0.0204979	0.0497139	0.0202332	0.0120178	0.0394858	0.0275367	0.0138008	0.0131685	0.00736531	0.0153797	0.0220341	0.638006	Asia	C.Indonesia
HEL_BA4580AA_AS	hpSahul	0.814523	0.00210894	0.0160802	0.0101692	0.0184543	0.00863108	0.00328266	0.00354727	0.00872846	0.0238421	0.0118179	0.0118289	0.0071553	0.00988564	0.00404328	0.0187262	0.0119419	0.0152333	0.814523	Oceania	B.Australia
HEL_BA9332AA_AS	hpSahul	0.83069	0.00259721	0.0139589	0.00220191	0.0124589	0.0061445	0.00290133	0.0154985	0.00626965	0.0166396	0.00961072	0.00744979	0.010786	0.00755915	0.00890248	0.00891633	0.0200346	0.0173801	0.83069	Oceania	B.Australia
HP99440	hpSahul	0.705248	0.00199736	0.0308865	0.00644525	0.0198627	0.00944798	0.00479019	0.014438	0.0358588	0.0219895	0.0111356	0.0356664	0.0138541	0.0193864	0.0168894	0.018389	0.0200333	0.0136814	0.705248	Oceania	B.Australia
HEL_BA3812AA_AS	hpSahul	0.843888	0.00244144	0.0269431	0.00648158	0.0166694	0.00383961	0.00126495	0.00537387	0.00678576	0.00747156	0.0131816	0.0108352	0.00665702	0.00798846	0.00785366	0.00467938	0.0105766	0.0170688	0.843888	Oceania	B.Australia
PNGhigh42A	hpSahul	0.999082	1.8e-05	6.39e-05	6.57e-05	6.26e-05	3.76e-05	3.68e-05	5.24e-05	7.87e-05	6.84e-05	3.32e-05	4.76e-05	6.04e-05	6.66e-05	6.46e-05	5.49e-05	6.72e-05	3.85e-05	0.999082	Oceania	D.Papua New Guinea
ID1017	hpSahul	0.648874	0.00323232	0.0401669	0.0129571	0.0408533	0.00843213	0.00914534	0.019064	0.0317589	0.0248959	0.0166412	0.0274844	0.0214342	0.0138384	0.0165989	0.014536	0.0254277	0.0246588	0.648874	Asia	C.Indonesia
HEL_BA4574AA_AS	hpSahul	0.842158	0.0021189	0.0181089	0.00348134	0.011178	0.00342285	0.00216024	0.00278524	0.0161433	0.0157555	0.00584388	0.015833	0.0177487	0.00859197	0.00401285	0.00580173	0.0162265	0.00862887	0.842158	Oceania	B.Australia

## Sheet: S6BD
Sample	Continent	Country	Population	PopAvg_real	hpAfrica2	hpAsia2	hpNEAfrica	hpNorthAsia	hspAfrica1SAfrica	hspAfrica1WAfrica	hspCNEAfrica	hspEAsia	hspEuropeMiddleEast	hspIndigenousNAmerica	hspIndigenousSAmerica	hspNEurope	hspSEurope	hspSWEurope	hspSWEuropeLatinAmerican	hspSiberia	hspUral	PopAvg
ID1001	Asia	C.Indonesia	hpSahul	0.647379	0.00598789	0.117333	0.0398794	0.0931539	0.0175449	0.0296507	0.0329072	0.144829	0.0662778	0.037926	0.100866	0.0710427	0.0725469	0.0303136	0.0232666	0.0593839	0.0570908	0.638006
HEL_BA9707AA_AS		A.Primate	hpSahul	0.119317	0.0212696	0.14936	0.0209805	0.10132	0.0203718	0.0360723	0.0419683	0.0670307	0.0480459	0.178302	0.0621375	0.049466	0.047582	0.0279258	0.038563	0.0612184	0.0283861	0.168664
HPAS23	Oceania	B.Australia	hpSahul	0.719962	0.0123782	0.160816	0.0296573	0.0550822	0.0207746	0.0296224	0.0254943	0.102129	0.0709624	0.055499	0.0828257	0.0793187	0.07827	0.0478165	0.0328138	0.0553927	0.0611466	0.744085
HEL_BA3807AA_AS	Oceania	B.Australia	hpSahul	0.710651	0.0157614	0.158375	0.0512134	0.0903953	0.0176011	0.0442031	0.0323733	0.111031	0.0491933	0.0428421	0.0544765	0.0829986	0.0707694	0.0421991	0.0368132	0.0591489	0.0406051	0.712301
HEL_BA9784AA_AS	Oceania	D.Papua New Guinea	hpSahul	0.678124	0.00550905	0.127112	0.0322822	0.0790035	0.0183708	0.0286762	0.0314742	0.125312	0.0589231	0.0481108	0.120826	0.0701693	0.0615029	0.0376654	0.028436	0.079969	0.0466578	0.667408
HEL_BA9332AA_AS	Oceania	B.Australia	hpSahul	0.842107	0.00873133	0.164599	0.0326617	0.0703598	0.0245501	0.0167028	0.0368551	0.0811885	0.0552438	0.0676239	0.0594884	0.0864675	0.0695873	0.0309139	0.0409829	0.101694	0.0523505	0.83069
ID0084	Asia	C.Indonesia	hpSahul	0.666235	0.0096874	0.154781	0.0421503	0.0711435	0.0250946	0.0253365	0.0329635	0.13988	0.0601154	0.0424025	0.0834446	0.074499	0.0529478	0.0198534	0.0392647	0.0934042	0.0330313	0.669941
HEL_AA5952AA_AS	Oceania	B.Australia	hpSahul	0.469033	0.00734619	0.121642	0.0412688	0.0763232	0.0151825	0.0331825	0.0171681	0.0782121	0.06304	0.0378998	0.0566982	0.121395	0.0948241	0.0402954	0.0515159	0.0759798	0.0680261	0.452874
HEL_BA9658AA_AS	Oceania	D.Papua New Guinea	hpSahul	0.975846	0.00643958	0.100192	0.0403158	0.0624903	0.0164611	0.0286169	0.0344568	0.133901	0.0467292	0.0396362	0.0937813	0.0858587	0.0716238	0.0273937	0.0425184	0.114908	0.0546768	0.97817
HEL_BA9303AA_AS		A.Primate	hpSahul	0.116145	0.0226152	0.131868	0.0245887	0.107746	0.0225956	0.0319595	0.0463806	0.0726978	0.0477187	0.17589	0.064265	0.0542187	0.0411125	0.0313206	0.0363331	0.0570828	0.0316072	0.166797
HEL_BA4578AA_AS	Oceania	B.Australia	hpSahul	0.719087	0.00992082	0.172688	0.0429963	0.0504622	0.0326228	0.0321753	0.0290756	0.0745284	0.0487974	0.0507566	0.0892286	0.0904572	0.0803918	0.0395709	0.0336194	0.0816426	0.0410665	0.719241
ID0983	Asia	C.Indonesia	hpSahul	0.676436	0.00580378	0.12731	0.0343648	0.076965	0.0252118	0.0265546	0.0334381	0.135246	0.0676932	0.0497349	0.112149	0.0514172	0.060896	0.0381498	0.0314564	0.069465	0.0541448	0.665007
ID0992	Asia	C.Indonesia	hpSahul	0.641865	0.00832705	0.142676	0.0283974	0.0869842	0.015921	0.0277478	0.0377195	0.103507	0.0664773	0.0579499	0.10257	0.0727226	0.0623844	0.0274019	0.0323708	0.0738852	0.0529579	0.644286
ID0082	Asia	C.Indonesia	hpSahul	0.655272	0.00527222	0.13039	0.0354189	0.0874408	0.0163343	0.030004	0.0359516	0.118342	0.0623429	0.0430896	0.0994404	0.0863085	0.0687157	0.0296873	0.0275777	0.0680478	0.0556361	0.654088
HEL_BA4584AA_AS	Oceania	B.Australia	hpSahul	0.858215	0.00682222	0.173492	0.0325821	0.0571494	0.0227013	0.0197371	0.0313063	0.10031	0.0479443	0.0690125	0.0871161	0.0911263	0.0698821	0.0275513	0.0399006	0.08498	0.0383866	0.833291
HEL_BA3814AA_AS	Oceania	B.Australia	hpSahul	0.830507	0.00884076	0.162671	0.0282202	0.0704511	0.0267545	0.0260732	0.0281584	0.109159	0.0503757	0.0598628	0.0942276	0.0524976	0.0811731	0.0460736	0.0370766	0.0768969	0.0414873	0.849304
PNGhigh42A	Oceania	D.Papua New Guinea	hpSahul	0.981436	0.00821361	0.103654	0.040809	0.0640382	0.0148688	0.0307419	0.0334679	0.137063	0.0399194	0.0333774	0.113321	0.0823523	0.0620042	0.0359132	0.044583	0.101674	0.0539981	0.999082
HEL_AA6010AA_AS	Oceania	B.Australia	hpSahul	0.633689	0.0259183	0.169116	0.0522141	0.0672873	0.0252571	0.0305273	0.0219706	0.103157	0.0603052	0.0501477	0.0647893	0.0735975	0.0651821	0.0443768	0.0431852	0.0587316	0.044237	0.67987
ID0090	Asia	C.Indonesia	hpSahul	0.632656	0.0109854	0.15631	0.0420238	0.0702708	0.0185345	0.0259101	0.0403262	0.121204	0.0503275	0.0296333	0.107652	0.0759418	0.0553931	0.0225001	0.0387841	0.0835708	0.0506329	0.612901
HP99440	Oceania	B.Australia	hpSahul	0.718198	0.00711139	0.150064	0.0250121	0.0605464	0.0251146	0.0219593	0.0297541	0.127943	0.0440837	0.0525834	0.0982579	0.0882347	0.0697761	0.0361822	0.0317966	0.0851108	0.0464705	0.705248
ID1017	Asia	C.Indonesia	hpSahul	0.645895	0.00882894	0.149719	0.0342638	0.0845063	0.0175886	0.0304626	0.0398434	0.096076	0.0564365	0.050321	0.0991679	0.0647646	0.0634831	0.0350877	0.0406029	0.0799099	0.048938	0.648874
HEL_BA3812AA_AS	Oceania	B.Australia	hpSahul	0.8146	0.00811898	0.185275	0.0360583	0.0792863	0.0156178	0.0225939	0.0287562	0.0973319	0.0640954	0.0451637	0.0903304	0.0832798	0.0642369	0.0321241	0.0299502	0.0730964	0.0446852	0.843888
ID0985	Asia	C.Indonesia	hpSahul	0.659141	0.00958349	0.128465	0.0410594	0.0818889	0.0206051	0.0290027	0.0307466	0.137535	0.0673347	0.0422104	0.0916219	0.0738272	0.0594209	0.0334606	0.0295241	0.0632214	0.0604933	0.660269
HEL_BA4574AA_AS	Oceania	B.Australia	hpSahul	0.803243	0.00759531	0.171405	0.0331627	0.0566163	0.0192612	0.0233884	0.0241156	0.128167	0.0647966	0.0483517	0.0650871	0.0943736	0.0638473	0.0378793	0.0330457	0.0874704	0.0414364	0.842158
HEL_BA4580AA_AS	Oceania	B.Australia	hpSahul	0.837671	0.00785278	0.160704	0.0404007	0.069725	0.0283336	0.0212021	0.0246832	0.0942396	0.0527671	0.0651226	0.0719309	0.0854898	0.0728166	0.0241155	0.0508096	0.0859326	0.0438742	0.814523
HEL_BA9236AA_AS	Oceania	B.Australia	hpSahul	0.83447	0.00659547	0.172832	0.0177653	0.0676091	0.0172463	0.0233844	0.0387745	0.104094	0.0612435	0.0548199	0.0751817	0.0635608	0.082869	0.0455459	0.0363608	0.0874251	0.0446929	0.862083
HpGP-IDN-011	Asia	C.Indonesia	hpSahul	0.638111	0.0117471	0.144851	0.0265089	0.0915989	0.0222756	0.0238169	0.0410746	0.0982573	0.0639047	0.061347	0.0794987	0.0760297	0.0516657	0.0370271	0.0420778	0.0848324	0.0434868	0.624105
HEL_BA9674AA_AS	Oceania	D.Papua New Guinea	hpSahul	0.980525	0.00738413	0.115398	0.0378668	0.0658927	0.0141574	0.0333875	0.0315943	0.143724	0.0374864	0.0341417	0.107909	0.0795091	0.0549991	0.0352969	0.0425897	0.102559	0.0561037	0.981126
ID0987	Asia	C.Indonesia	hpSahul	0.654397	0.00608335	0.134506	0.0332754	0.0818854	0.0235282	0.0307406	0.0278314	0.12444	0.0700111	0.0427394	0.101548	0.068149	0.0761465	0.0302074	0.024991	0.0699034	0.0540135	0.645644
HEL_AA6024AA_AS	Oceania	B.Australia	hpSahul	0.569608	0.00860066	0.175477	0.0431129	0.0680766	0.0160916	0.0215458	0.033715	0.0944135	0.0622394	0.05321	0.0593074	0.0870578	0.058001	0.0632338	0.0387915	0.0693816	0.0477449	0.573086
HEL_BA3813AA_AS	Oceania	B.Australia	hpSahul	0.823739	0.0102634	0.189662	0.0325155	0.0615407	0.0284026	0.0283953	0.0180792	0.0942629	0.0428955	0.0554229	0.103731	0.077576	0.0630617	0.0437358	0.029351	0.0804935	0.0406116	0.831875
HPJ071	Oceania	B.Australia	hpSahul	0.806196	0.00934316	0.171187	0.0244237	0.0808731	0.0145658	0.0311035	0.0203907	0.100859	0.0601827	0.0579672	0.109077	0.0694814	0.0572928	0.0283865	0.0387907	0.0704519	0.0556236	0.816384
HEL_BA9408AA_AS	Oceania	D.Papua New Guinea	hpSahul	0.982809	0.00551786	0.105435	0.0383193	0.0542913	0.0174352	0.0312948	0.0360871	0.141484	0.0442051	0.0374808	0.0998799	0.0866571	0.0691024	0.028286	0.0400223	0.113643	0.0508592	0.978368
ID0988	Asia	C.Indonesia	hpSahul	0.659474	0.00523624	0.141172	0.0341189	0.0813604	0.0239494	0.0243726	0.0342647	0.131057	0.0625913	0.0462614	0.0857721	0.0782159	0.0657226	0.0342197	0.0342256	0.0669464	0.0505142	0.662408
Neuguinea25	Oceania	D.Papua New Guinea	hpSahul	0.982947	0.00492289	0.108694	0.0407966	0.0604542	0.0130376	0.0309236	0.0301966	0.12803	0.0404741	0.038077	0.121948	0.0802463	0.0643213	0.0265214	0.0420629	0.108672	0.0606212	0.986593
PNGhigh97B	Oceania	D.Papua New Guinea	hpSahul	0.99858	0.00623925	0.114102	0.0392009	0.0621408	0.0173036	0.0317897	0.0356971	0.133849	0.0394342	0.0382742	0.107311	0.0807916	0.0596248	0.0261687	0.0435284	0.107289	0.0572553	0.997236
