# Supplementary material for: An ancient ecospecies of Helicobacter pylori
Source: Nature. 2024 Oct 16;635(8037):178–85. doi: 10.1038/s41586-024-07991-z (PMC11541087; doi:10.1038/s41586-024-07991-z)
Supplement: Supplementary file 8 — Data underlying Figs. 1–4 and Supplementary Figs. 1–6 and 8–13. [file 41586_2024_7991_MOESM8_ESM.zip › SOURCE_DATA/S8.xlsx]

## Sheet: S8A
strain	pop	divergence	host	omega	dS	ecospecies
HEL_AA0408AA_AS	Hacinonychis	high	Hacinonychis	0.1761	0.16876	Hardy_Hacinonychis
HEL_BA9262AA_AS	Hacinonychis	high	Hacinonychis	0.18104	0.16635	Hardy_Hacinonychis
Aklavik86	hspIndigenousNAmerica	high	humans	0.17243	0.23786	Hardy
Ca_97_34	hspIndigenousNAmerica	high	humans	0.17042	0.24015	Hardy
CAN_019	hspIndigenousNAmerica	high	humans	0.17235	0.23801	Hardy
CAN_095	hspIndigenousNAmerica	high	humans	0.17339	0.23788	Hardy
CAN_136	hspIndigenousNAmerica	high	humans	0.17344	0.2379	Hardy
CAN_172	hspIndigenousNAmerica	high	humans	0.17346	0.23787	Hardy
CAN_243	hspIndigenousNAmerica	high	humans	0.16903	0.23844	Hardy
CAN_258	hspIndigenousNAmerica	high	humans	0.17343	0.23795	Hardy
CAN_290	hspIndigenousNAmerica	high	humans	0.17226	0.23778	Hardy
HEL_AA5916AA_AS	hspIndigenousNAmerica	high	humans	0.17109	0.23895	Hardy
HEL_AA5967AA_AS	hspIndigenousNAmerica	high	humans	0.17158	0.23941	Hardy
HEL_AA6016AA_AS	hspIndigenousNAmerica	high	humans	0.1704	0.24007	Hardy
HEL_AA6037AA_AS	hspIndigenousNAmerica	high	humans	0.17162	0.23773	Hardy
HEL_AA6482AA_AS	hspIndigenousNAmerica	high	humans	0.17134	0.23951	Hardy
HEL_AA7297AA_AS	hspIndigenousNAmerica	high	humans	0.16995	0.24013	Hardy
HEL_AA7337AA_AS	hspIndigenousNAmerica	high	humans	0.17099	0.24038	Hardy
HEL_BA8817AA_AS	hspIndigenousNAmerica	high	humans	0.17076	0.23966	Hardy
HEL_BA9060AA_AS	hspIndigenousNAmerica	high	humans	0.17095	0.2394	Hardy
HEL_BA9127AA_AS	hspIndigenousNAmerica	high	humans	0.17366	0.23972	Hardy
HEL_BA9172AA_AS	hspIndigenousNAmerica	high	humans	0.17125	0.23966	Hardy
HEL_BA9243AA_AS	hspIndigenousNAmerica	high	humans	0.17069	0.23982	Hardy
HEL_BA9258AA_AS	hspIndigenousNAmerica	high	humans	0.17063	0.23928	Hardy
HEL_BA9287AA_AS	hspIndigenousNAmerica	high	humans	0.17025	0.24024	Hardy
HEL_BA9526AA_AS	hspIndigenousNAmerica	high	humans	0.16896	0.23936	Hardy
HEL_BA9629AA_AS	hspIndigenousNAmerica	high	humans	0.16853	0.23896	Hardy
HEL_BA9726AA_AS	hspIndigenousNAmerica	high	humans	0.17119	0.23916	Hardy
HEL_CA2371AA_AS	hspIndigenousNAmerica	high	humans	0.17232	0.23786	Hardy
HEL_CA2453AA_AS	hspIndigenousNAmerica	high	humans	0.17353	0.23799	Hardy
HpGP-CAN-006	hspIndigenousNAmerica	high	humans	0.17365	0.23754	Hardy
HpGP-CAN-007	hspIndigenousNAmerica	high	humans	0.17236	0.23806	Hardy
HpGP-CAN-010	hspIndigenousNAmerica	high	humans	0.17245	0.23787	Hardy
HpGP-CAN-011	hspIndigenousNAmerica	high	humans	0.17352	0.2376	Hardy
HpGP-CAN-015	hspIndigenousNAmerica	high	humans	0.17248	0.23778	Hardy
HpGP-CAN-016	hspIndigenousNAmerica	high	humans	0.17018	0.23812	Hardy
HpGP-CAN-018	hspIndigenousNAmerica	high	humans	0.17118	0.23622	Hardy
HpGP-CAN-019	hspIndigenousNAmerica	high	humans	0.16881	0.23831	Hardy
Koryak28	hspIndigenousNAmerica	high	humans	0.17103	0.23995	Hardy
Koryak37	hspIndigenousNAmerica	high	humans	0.17065	0.23985	Hardy
Koryak38	hspIndigenousNAmerica	high	humans	0.17089	0.24046	Hardy
HpGP-CHI-105	hspIndigenousSAmerica	high	humans	0.16866	0.23752	Hardy
HpGP-CHI-116	hspIndigenousSAmerica	high	humans	0.16769	0.23661	Hardy
HEL_AA7311AA_AS	hspSiberia	high	humans	0.16878	0.24101	Hardy
HEL_BA8849AA_AS	hspSiberia	high	humans	0.1691	0.24137	Hardy
HEL_BA9070AA_AS	hspSiberia	high	humans	0.16938	0.24072	Hardy
HEL_BA9584AA_AS	hspSiberia	high	humans	0.1696	0.24079	Hardy
HEL_BA9722AA_AS	hspSiberia	high	humans	0.16897	0.23864	Hardy
HEL_BA9746AA_AS	hspSiberia	high	humans	0.17212	0.23977	Hardy
Khanty47	hspSiberia	high	humans	0.16891	0.24026	Hardy
Aklavik117	hspIndigenousNAmerica	low	humans	0.16866	0.23446	Ubiquitous
CAN_219	hspIndigenousNAmerica	low	humans	0.1679	0.23306	Ubiquitous
HEL_AA6006AA_AS	hspIndigenousNAmerica	low	humans	0.17178	0.23598	Ubiquitous
HEL_AA6077AA_AS	hspIndigenousNAmerica	low	humans	0.17084	0.23566	Ubiquitous
HEL_AA7212AA_AS	hspIndigenousNAmerica	low	humans	0.16963	0.23501	Ubiquitous
HEL_AA7214AA_AS	hspIndigenousNAmerica	low	humans	0.17142	0.23636	Ubiquitous
HEL_AA7283AA_AS	hspIndigenousNAmerica	low	humans	0.17237	0.23513	Ubiquitous
HEL_AA7339AA_AS	hspIndigenousNAmerica	low	humans	0.17004	0.23664	Ubiquitous
HEL_AA7365AA_AS	hspIndigenousNAmerica	low	humans	0.16589	0.23528	Ubiquitous
HEL_BA8864AA_AS	hspIndigenousNAmerica	low	humans	0.17044	0.23717	Ubiquitous
HEL_BA9040AA_AS	hspIndigenousNAmerica	low	humans	0.17005	0.23764	Ubiquitous
HEL_BA9159AA_AS	hspIndigenousNAmerica	low	humans	0.16788	0.23585	Ubiquitous
HEL_BA9234AA_AS	hspIndigenousNAmerica	low	humans	0.169	0.23681	Ubiquitous
HEL_BA9263AA_AS	hspIndigenousNAmerica	low	humans	0.16836	0.23671	Ubiquitous
HEL_BA9448AA_AS	hspIndigenousNAmerica	low	humans	0.17046	0.23577	Ubiquitous
HEL_BA9467AA_AS	hspIndigenousNAmerica	low	humans	0.16743	0.23692	Ubiquitous
HEL_BA9472AA_AS	hspIndigenousNAmerica	low	humans	0.16923	0.23665	Ubiquitous
HEL_BA9514AA_AS	hspIndigenousNAmerica	low	humans	0.17101	0.23632	Ubiquitous
HEL_BA9518AA_AS	hspIndigenousNAmerica	low	humans	0.16689	0.23704	Ubiquitous
HEL_BA9559AA_AS	hspIndigenousNAmerica	low	humans	0.17076	0.23647	Ubiquitous
HEL_BA9621AA_AS	hspIndigenousNAmerica	low	humans	0.1684	0.2372	Ubiquitous
HEL_BA9669AA_AS	hspIndigenousNAmerica	low	humans	0.16975	0.2373	Ubiquitous
HEL_BA9677AA_AS	hspIndigenousNAmerica	low	humans	0.17161	0.23567	Ubiquitous
HEL_BA9778AA_AS	hspIndigenousNAmerica	low	humans	0.16991	0.23606	Ubiquitous
HEL_BA9819AA_AS	hspIndigenousNAmerica	low	humans	0.16961	0.2363	Ubiquitous
HEL_CA0045AA_AS	hspIndigenousNAmerica	low	humans	0.16961	0.23513	Ubiquitous
HEL_CA0046AA_AS	hspIndigenousNAmerica	low	humans	0.1706	0.23616	Ubiquitous
HEL_CA0047AA_AS	hspIndigenousNAmerica	low	humans	0.16588	0.23556	Ubiquitous
HEL_CA0052AA_AS	hspIndigenousNAmerica	low	humans	0.1711	0.23596	Ubiquitous
HEL_CA0053AA_AS	hspIndigenousNAmerica	low	humans	0.1715	0.23614	Ubiquitous
HEL_CA0054AA_AS	hspIndigenousNAmerica	low	humans	0.1705	0.23646	Ubiquitous
HEL_CA0057AA_AS	hspIndigenousNAmerica	low	humans	0.1699	0.2361	Ubiquitous
HpGP-CAN-001	hspIndigenousNAmerica	low	humans	0.16929	0.23477	Ubiquitous
HpGP-CAN-020	hspIndigenousNAmerica	low	humans	0.16893	0.23554	Ubiquitous
HpGP-CAN-023	hspIndigenousNAmerica	low	humans	0.16968	0.2343	Ubiquitous
Nanai40	hspIndigenousNAmerica	low	humans	0.17007	0.23766	Ubiquitous
Sakhalin60	hspIndigenousNAmerica	low	humans	0.17167	0.23584	Ubiquitous
CAN_196	hspIndigenousSAmerica	low	humans	0.16616	0.2345	Ubiquitous
CO1766	hspIndigenousSAmerica	low	humans	0.1681	0.23441	Ubiquitous
CO1768	hspIndigenousSAmerica	low	humans	0.16952	0.23177	Ubiquitous
COL0002	hspIndigenousSAmerica	low	humans	0.16937	0.23167	Ubiquitous
Cuz20	hspIndigenousSAmerica	low	humans	0.16994	0.23319	Ubiquitous
HEL_AA0105AA_AS	hspIndigenousSAmerica	low	humans	0.16825	0.23115	Ubiquitous
HEL_AA5991AA_AS	hspIndigenousSAmerica	low	humans	0.17138	0.23329	Ubiquitous
HEL_AA6511AA_AS	hspIndigenousSAmerica	low	humans	0.17091	0.23261	Ubiquitous
HEL_AA6759AA_AS	hspIndigenousSAmerica	low	humans	0.1685	0.23301	Ubiquitous
HEL_BA3942AA_AS	hspIndigenousSAmerica	low	humans	0.16945	0.22836	Ubiquitous
HEL_BA9201AA_AS	hspIndigenousSAmerica	low	humans	0.16756	0.23292	Ubiquitous
HEL_BA9433AA_AS	hspIndigenousSAmerica	low	humans	0.17023	0.23374	Ubiquitous
HEL_CA2257AA_AS	hspIndigenousSAmerica	low	humans	0.1725	0.23259	Ubiquitous
HEL_CA2258AA_AS	hspIndigenousSAmerica	low	humans	0.16853	0.23273	Ubiquitous
HEL_CA2260AA_AS	hspIndigenousSAmerica	low	humans	0.16865	0.23272	Ubiquitous
HEL_CA2261AA_AS	hspIndigenousSAmerica	low	humans	0.17129	0.23458	Ubiquitous
HEL_CA2262AA_AS	hspIndigenousSAmerica	low	humans	0.17218	0.23394	Ubiquitous
HEL_CA2265AA_AS	hspIndigenousSAmerica	low	humans	0.16968	0.23355	Ubiquitous
HEL_CA2266AA_AS	hspIndigenousSAmerica	low	humans	0.17077	0.23253	Ubiquitous
HEL_CA2267AA_AS	hspIndigenousSAmerica	low	humans	0.17073	0.23361	Ubiquitous
HEL_CA2268AA_AS	hspIndigenousSAmerica	low	humans	0.16921	0.23398	Ubiquitous
HEL_CA2270AA_AS	hspIndigenousSAmerica	low	humans	0.16944	0.23349	Ubiquitous
HEL_CA2271AA_AS	hspIndigenousSAmerica	low	humans	0.17128	0.2338	Ubiquitous
HEL_CA2272AA_AS	hspIndigenousSAmerica	low	humans	0.17016	0.23334	Ubiquitous
HEL_CA2279AA_AS	hspIndigenousSAmerica	low	humans	0.17232	0.23329	Ubiquitous
HEL_CA2283AA_AS	hspIndigenousSAmerica	low	humans	0.17064	0.23461	Ubiquitous
HEL_CA2284AA_AS	hspIndigenousSAmerica	low	humans	0.16837	0.23409	Ubiquitous
HEL_CA2286AA_AS	hspIndigenousSAmerica	low	humans	0.16952	0.23475	Ubiquitous
HEL_CA2287AA_AS	hspIndigenousSAmerica	low	humans	0.16983	0.23398	Ubiquitous
HpGP-MEX-028	hspIndigenousSAmerica	low	humans	0.1701	0.23376	Ubiquitous
HpGP-PER-011	hspIndigenousSAmerica	low	humans	0.16946	0.23289	Ubiquitous
HpGP-PER-019	hspIndigenousSAmerica	low	humans	0.17097	0.23347	Ubiquitous
HpGP-PER-111	hspIndigenousSAmerica	low	humans	0.17344	0.23164	Ubiquitous
HpGP-PER-121	hspIndigenousSAmerica	low	humans	0.17082	0.23349	Ubiquitous
HpGP-PER-138	hspIndigenousSAmerica	low	humans	0.16909	0.23444	Ubiquitous
HpGP-SPA-706	hspIndigenousSAmerica	low	humans	0.16872	0.23277	Ubiquitous
HpGP-USA-205	hspIndigenousSAmerica	low	humans	0.1681	0.23265	Ubiquitous
Hui1764	hspIndigenousSAmerica	low	humans	0.16782	0.23396	Ubiquitous
Hui1766	hspIndigenousSAmerica	low	humans	0.16804	0.2342	Ubiquitous
Hui1769	hspIndigenousSAmerica	low	humans	0.16945	0.2315	Ubiquitous
PeCan4	hspIndigenousSAmerica	low	humans	0.16836	0.23121	Ubiquitous
Puno120	hspIndigenousSAmerica	low	humans	0.16937	0.2349	Ubiquitous
Puno135	hspIndigenousSAmerica	low	humans	0.16839	0.23504	Ubiquitous
Sat464	hspIndigenousSAmerica	low	humans	0.17051	0.23348	Ubiquitous
Shi112	hspIndigenousSAmerica	low	humans	0.17122	0.23258	Ubiquitous
Shi169	hspIndigenousSAmerica	low	humans	0.1717	0.23249	Ubiquitous
Shi417	hspIndigenousSAmerica	low	humans	0.17187	0.23344	Ubiquitous
Shi470	hspIndigenousSAmerica	low	humans	0.17176	0.23334	Ubiquitous
v225d	hspIndigenousSAmerica	low	humans	0.17062	0.23341	Ubiquitous
altai11	hspSiberia	low	humans	0.16885	0.23515	Ubiquitous
altai59	hspSiberia	low	humans	0.17078	0.23668	Ubiquitous
BURYAT19	hspSiberia	low	humans	0.16951	0.23458	Ubiquitous
BURYAT27	hspSiberia	low	humans	0.16896	0.23437	Ubiquitous
Evenky01	hspSiberia	low	humans	0.17077	0.23473	Ubiquitous
Evenky11	hspSiberia	low	humans	0.16926	0.23667	Ubiquitous
Evenky58	hspSiberia	low	humans	0.16753	0.23635	Ubiquitous
Evenky65	hspSiberia	low	humans	0.17091	0.23322	Ubiquitous
Evenky73	hspSiberia	low	humans	0.1715	0.2358	Ubiquitous
HEL_AA7221AA_AS	hspSiberia	low	humans	0.1707	0.23772	Ubiquitous
HEL_AA7246AA_AS	hspSiberia	low	humans	0.1713	0.23404	Ubiquitous
HEL_AA7264AA_AS	hspSiberia	low	humans	0.16991	0.23798	Ubiquitous
HEL_AA7314AA_AS	hspSiberia	low	humans	0.17047	0.23465	Ubiquitous
HEL_AA7332AA_AS	hspSiberia	low	humans	0.17152	0.23291	Ubiquitous
HEL_AA7380AA_AS	hspSiberia	low	humans	0.16814	0.2354	Ubiquitous
HEL_BA8279AA_AS	hspSiberia	low	humans	0.17014	0.23472	Ubiquitous
HEL_BA8812AA_AS	hspSiberia	low	humans	0.16928	0.23561	Ubiquitous
HEL_BA8814AA_AS	hspSiberia	low	humans	0.17108	0.23514	Ubiquitous
HEL_BA8815AA_AS	hspSiberia	low	humans	0.16902	0.23783	Ubiquitous
HEL_BA8823AA_AS	hspSiberia	low	humans	0.16715	0.23589	Ubiquitous
HEL_BA8825AA_AS	hspSiberia	low	humans	0.171	0.23591	Ubiquitous
HEL_BA8829AA_AS	hspSiberia	low	humans	0.17042	0.23477	Ubiquitous
HEL_BA8830AA_AS	hspSiberia	low	humans	0.16878	0.23609	Ubiquitous
HEL_BA8842AA_AS	hspSiberia	low	humans	0.17103	0.23482	Ubiquitous
HEL_BA8847AA_AS	hspSiberia	low	humans	0.17046	0.23516	Ubiquitous
HEL_BA8856AA_AS	hspSiberia	low	humans	0.16988	0.23458	Ubiquitous
HEL_BA8858AA_AS	hspSiberia	low	humans	0.16811	0.23605	Ubiquitous
HEL_BA8860AA_AS	hspSiberia	low	humans	0.17025	0.23564	Ubiquitous
HEL_BA8861AA_AS	hspSiberia	low	humans	0.17239	0.23514	Ubiquitous
HEL_BA8872AA_AS	hspSiberia	low	humans	0.17118	0.23336	Ubiquitous
HEL_BA8889AA_AS	hspSiberia	low	humans	0.1717	0.23513	Ubiquitous
HEL_BA8911AA_AS	hspSiberia	low	humans	0.16991	0.23539	Ubiquitous
HEL_BA8914AA_AS	hspSiberia	low	humans	0.16847	0.2386	Ubiquitous
HEL_BA8915AA_AS	hspSiberia	low	humans	0.16745	0.23226	Ubiquitous
HEL_BA8921AA_AS	hspSiberia	low	humans	0.17141	0.23503	Ubiquitous
HEL_BA8956AA_AS	hspSiberia	low	humans	0.17245	0.23582	Ubiquitous
HEL_BA8957AA_AS	hspSiberia	low	humans	0.1691	0.2332	Ubiquitous
HEL_BA8958AA_AS	hspSiberia	low	humans	0.16959	0.23471	Ubiquitous
HEL_BA8959AA_AS	hspSiberia	low	humans	0.17145	0.23346	Ubiquitous
HEL_BA8962AA_AS	hspSiberia	low	humans	0.1695	0.23773	Ubiquitous
HEL_BA8976AA_AS	hspSiberia	low	humans	0.17167	0.2344	Ubiquitous
HEL_BA8993AA_AS	hspSiberia	low	humans	0.17011	0.23604	Ubiquitous
HEL_BA9018AA_AS	hspSiberia	low	humans	0.17027	0.23329	Ubiquitous
HEL_BA9027AA_AS	hspSiberia	low	humans	0.17005	0.23496	Ubiquitous
HEL_BA9037AA_AS	hspSiberia	low	humans	0.16756	0.2356	Ubiquitous
HEL_BA9042AA_AS	hspSiberia	low	humans	0.1682	0.23489	Ubiquitous
HEL_BA9047AA_AS	hspSiberia	low	humans	0.16842	0.23639	Ubiquitous
HEL_BA9049AA_AS	hspSiberia	low	humans	0.16742	0.2357	Ubiquitous
HEL_BA9058AA_AS	hspSiberia	low	humans	0.16894	0.23528	Ubiquitous
HEL_BA9059AA_AS	hspSiberia	low	humans	0.16975	0.23479	Ubiquitous
HEL_BA9063AA_AS	hspSiberia	low	humans	0.17138	0.23566	Ubiquitous
HEL_BA9079AA_AS	hspSiberia	low	humans	0.17077	0.23644	Ubiquitous
HEL_BA9085AA_AS	hspSiberia	low	humans	0.16888	0.23557	Ubiquitous
HEL_BA9095AA_AS	hspSiberia	low	humans	0.16806	0.23612	Ubiquitous
HEL_BA9096AA_AS	hspSiberia	low	humans	0.17065	0.23655	Ubiquitous
HEL_BA9115AA_AS	hspSiberia	low	humans	0.17169	0.23355	Ubiquitous
HEL_BA9129AA_AS	hspSiberia	low	humans	0.17009	0.2366	Ubiquitous
HEL_BA9140AA_AS	hspSiberia	low	humans	0.17053	0.23397	Ubiquitous
HEL_BA9153AA_AS	hspSiberia	low	humans	0.16949	0.23307	Ubiquitous
HEL_BA9167AA_AS	hspSiberia	low	humans	0.17083	0.23534	Ubiquitous
HEL_BA9170AA_AS	hspSiberia	low	humans	0.17093	0.23466	Ubiquitous
HEL_BA9175AA_AS	hspSiberia	low	humans	0.16915	0.23818	Ubiquitous
HEL_BA9176AA_AS	hspSiberia	low	humans	0.16892	0.23473	Ubiquitous
HEL_BA9184AA_AS	hspSiberia	low	humans	0.16949	0.23256	Ubiquitous
HEL_BA9208AA_AS	hspSiberia	low	humans	0.17217	0.23731	Ubiquitous
HEL_BA9209AA_AS	hspSiberia	low	humans	0.17267	0.23405	Ubiquitous
HEL_BA9218AA_AS	hspSiberia	low	humans	0.16995	0.23729	Ubiquitous
HEL_BA9244AA_AS	hspSiberia	low	humans	0.1695	0.23183	Ubiquitous
HEL_BA9249AA_AS	hspSiberia	low	humans	0.1708	0.23522	Ubiquitous
HEL_BA9253AA_AS	hspSiberia	low	humans	0.16965	0.23305	Ubiquitous
HEL_BA9259AA_AS	hspSiberia	low	humans	0.1678	0.23381	Ubiquitous
HEL_BA9261AA_AS	hspSiberia	low	humans	0.17336	0.23518	Ubiquitous
HEL_BA9302AA_AS	hspSiberia	low	humans	0.17068	0.23357	Ubiquitous
HEL_BA9304AA_AS	hspSiberia	low	humans	0.16891	0.23863	Ubiquitous
HEL_BA9315AA_AS	hspSiberia	low	humans	0.1684	0.23578	Ubiquitous
HEL_BA9321AA_AS	hspSiberia	low	humans	0.17113	0.23575	Ubiquitous
HEL_BA9333AA_AS	hspSiberia	low	humans	0.16902	0.23759	Ubiquitous
HEL_BA9341AA_AS	hspSiberia	low	humans	0.16918	0.23612	Ubiquitous
HEL_BA9347AA_AS	hspSiberia	low	humans	0.17208	0.23383	Ubiquitous
HEL_BA9348AA_AS	hspSiberia	low	humans	0.16896	0.23695	Ubiquitous
HEL_BA9354AA_AS	hspSiberia	low	humans	0.16942	0.23279	Ubiquitous
HEL_BA9383AA_AS	hspSiberia	low	humans	0.17072	0.23432	Ubiquitous
HEL_BA9398AA_AS	hspSiberia	low	humans	0.16933	0.23806	Ubiquitous
HEL_BA9404AA_AS	hspSiberia	low	humans	0.17029	0.23531	Ubiquitous
HEL_BA9406AA_AS	hspSiberia	low	humans	0.17116	0.23579	Ubiquitous
HEL_BA9407AA_AS	hspSiberia	low	humans	0.16937	0.23436	Ubiquitous
HEL_BA9410AA_AS	hspSiberia	low	humans	0.17024	0.23453	Ubiquitous
HEL_BA9411AA_AS	hspSiberia	low	humans	0.16867	0.23609	Ubiquitous
HEL_BA9415AA_AS	hspSiberia	low	humans	0.16971	0.23705	Ubiquitous
HEL_BA9437AA_AS	hspSiberia	low	humans	0.16849	0.23436	Ubiquitous
HEL_BA9440AA_AS	hspSiberia	low	humans	0.17113	0.23325	Ubiquitous
HEL_BA9443AA_AS	hspSiberia	low	humans	0.16959	0.23374	Ubiquitous
HEL_BA9445AA_AS	hspSiberia	low	humans	0.16751	0.23587	Ubiquitous
HEL_BA9451AA_AS	hspSiberia	low	humans	0.17101	0.23519	Ubiquitous
HEL_BA9471AA_AS	hspSiberia	low	humans	0.17031	0.2356	Ubiquitous
HEL_BA9476AA_AS	hspSiberia	low	humans	0.16941	0.23825	Ubiquitous
HEL_BA9483AA_AS	hspSiberia	low	humans	0.17169	0.23375	Ubiquitous
HEL_BA9487AA_AS	hspSiberia	low	humans	0.17129	0.23647	Ubiquitous
HEL_BA9538AA_AS	hspSiberia	low	humans	0.17209	0.23639	Ubiquitous
HEL_BA9545AA_AS	hspSiberia	low	humans	0.16804	0.2344	Ubiquitous
HEL_BA9546AA_AS	hspSiberia	low	humans	0.16972	0.23597	Ubiquitous
HEL_BA9556AA_AS	hspSiberia	low	humans	0.16847	0.23267	Ubiquitous
HEL_BA9562AA_AS	hspSiberia	low	humans	0.16938	0.23641	Ubiquitous
HEL_BA9564AA_AS	hspSiberia	low	humans	0.17082	0.23531	Ubiquitous
HEL_BA9566AA_AS	hspSiberia	low	humans	0.16972	0.23167	Ubiquitous
HEL_BA9568AA_AS	hspSiberia	low	humans	0.17041	0.23448	Ubiquitous
HEL_BA9569AA_AS	hspSiberia	low	humans	0.17102	0.2336	Ubiquitous
HEL_BA9571AA_AS	hspSiberia	low	humans	0.16975	0.23505	Ubiquitous
HEL_BA9575AA_AS	hspSiberia	low	humans	0.17089	0.2346	Ubiquitous
HEL_BA9576AA_AS	hspSiberia	low	humans	0.17066	0.23589	Ubiquitous
HEL_BA9592AA_AS	hspSiberia	low	humans	0.16809	0.23548	Ubiquitous
HEL_BA9603AA_AS	hspSiberia	low	humans	0.16827	0.23488	Ubiquitous
HEL_BA9605AA_AS	hspSiberia	low	humans	0.16934	0.23519	Ubiquitous
HEL_BA9606AA_AS	hspSiberia	low	humans	0.1692	0.23425	Ubiquitous
HEL_BA9607AA_AS	hspSiberia	low	humans	0.16925	0.23395	Ubiquitous
HEL_BA9608AA_AS	hspSiberia	low	humans	0.17048	0.23231	Ubiquitous
HEL_BA9611AA_AS	hspSiberia	low	humans	0.16823	0.23523	Ubiquitous
HEL_BA9612AA_AS	hspSiberia	low	humans	0.16836	0.2338	Ubiquitous
HEL_BA9626AA_AS	hspSiberia	low	humans	0.16826	0.23645	Ubiquitous
HEL_BA9627AA_AS	hspSiberia	low	humans	0.16846	0.23557	Ubiquitous
HEL_BA9628AA_AS	hspSiberia	low	humans	0.17071	0.23467	Ubiquitous
HEL_BA9636AA_AS	hspSiberia	low	humans	0.16924	0.23631	Ubiquitous
HEL_BA9640AA_AS	hspSiberia	low	humans	0.1692	0.23439	Ubiquitous
HEL_BA9641AA_AS	hspSiberia	low	humans	0.16923	0.23446	Ubiquitous
HEL_BA9650AA_AS	hspSiberia	low	humans	0.17131	0.23385	Ubiquitous
HEL_BA9651AA_AS	hspSiberia	low	humans	0.16974	0.23775	Ubiquitous
HEL_BA9653AA_AS	hspSiberia	low	humans	0.16881	0.23284	Ubiquitous
HEL_BA9671AA_AS	hspSiberia	low	humans	0.17197	0.2331	Ubiquitous
HEL_BA9676AA_AS	hspSiberia	low	humans	0.16756	0.23586	Ubiquitous
HEL_BA9686AA_AS	hspSiberia	low	humans	0.16719	0.23635	Ubiquitous
HEL_BA9706AA_AS	hspSiberia	low	humans	0.17133	0.2348	Ubiquitous
HEL_BA9739AA_AS	hspSiberia	low	humans	0.16996	0.23503	Ubiquitous
HEL_BA9748AA_AS	hspSiberia	low	humans	0.16849	0.23802	Ubiquitous
HEL_BA9759AA_AS	hspSiberia	low	humans	0.16855	0.23588	Ubiquitous
HEL_BA9760AA_AS	hspSiberia	low	humans	0.16968	0.23568	Ubiquitous
HEL_BA9770AA_AS	hspSiberia	low	humans	0.17086	0.23148	Ubiquitous
HEL_BA9773AA_AS	hspSiberia	low	humans	0.16797	0.23744	Ubiquitous
HEL_BA9774AA_AS	hspSiberia	low	humans	0.1706	0.23752	Ubiquitous
HEL_BA9776AA_AS	hspSiberia	low	humans	0.16992	0.23526	Ubiquitous
HEL_BA9807AA_AS	hspSiberia	low	humans	0.1704	0.23511	Ubiquitous
HEL_BA9814AA_AS	hspSiberia	low	humans	0.17086	0.23627	Ubiquitous
HEL_BA9837AA_AS	hspSiberia	low	humans	0.1707	0.23594	Ubiquitous
HEL_CA0258AA_AS	hspSiberia	low	humans	0.16941	0.23474	Ubiquitous
HEL_CA0261AA_AS	hspSiberia	low	humans	0.17141	0.23429	Ubiquitous
HEL_CA0264AA_AS	hspSiberia	low	humans	0.172	0.23371	Ubiquitous
HEL_CA0266AA_AS	hspSiberia	low	humans	0.17079	0.23128	Ubiquitous
HEL_CA0270AA_AS	hspSiberia	low	humans	0.17036	0.23444	Ubiquitous
HEL_CA0278AA_AS	hspSiberia	low	humans	0.16899	0.23366	Ubiquitous
HEL_CA0289AA_AS	hspSiberia	low	humans	0.17007	0.2346	Ubiquitous
HpGP-KAZ-002	hspSiberia	low	humans	0.17265	0.23339	Ubiquitous
HpGP-KGZ-006	hspSiberia	low	humans	0.16907	0.23348	Ubiquitous
Kazakhstan3173	hspSiberia	low	humans	0.17171	0.23283	Ubiquitous
Khanty04	hspSiberia	low	humans	0.16833	0.23808	Ubiquitous
mong44	hspSiberia	low	humans	0.17024	0.23493	Ubiquitous
mong49	hspSiberia	low	humans	0.17035	0.23411	Ubiquitous
Nanai30	hspSiberia	low	humans	0.17148	0.23566	Ubiquitous
Nentsy81	hspSiberia	low	humans	0.1703	0.23593	Ubiquitous
TUVAB15	hspSiberia	low	humans	0.17057	0.23349	Ubiquitous
Tuvac46	hspSiberia	low	humans	0.17124	0.23548	Ubiquitous
Tuvac80	hspSiberia	low	humans	0.17125	0.23365	Ubiquitous
yak97	hspSiberia	low	humans	0.17039	0.23479	Ubiquitous
CAN_004	hpAfrica1	other	humans	0.17097	0.22534	Ubiquitous
ckin1	hpAfrica1	other	humans	0.16893	0.21863	Ubiquitous
ckin106	hpAfrica1	other	humans	0.17024	0.21883	Ubiquitous
ckin111	hpAfrica1	other	humans	0.17018	0.21856	Ubiquitous
ckin125	hpAfrica1	other	humans	0.17111	0.21908	Ubiquitous
ckin129	hpAfrica1	other	humans	0.17045	0.21608	Ubiquitous
ckin130	hpAfrica1	other	humans	0.16899	0.21916	Ubiquitous
ckin132	hpAfrica1	other	humans	0.16832	0.21832	Ubiquitous
ckin24	hpAfrica1	other	humans	0.1697	0.21746	Ubiquitous
ckin28	hpAfrica1	other	humans	0.17011	0.21842	Ubiquitous
ckin3	hpAfrica1	other	humans	0.16977	0.21915	Ubiquitous
ckin34	hpAfrica1	other	humans	0.1704	0.2189	Ubiquitous
ckin35	hpAfrica1	other	humans	0.16969	0.2183	Ubiquitous
ckin36	hpAfrica1	other	humans	0.16948	0.21874	Ubiquitous
ckin37	hpAfrica1	other	humans	0.16823	0.21871	Ubiquitous
ckin5	hpAfrica1	other	humans	0.172	0.21846	Ubiquitous
ckin65	hpAfrica1	other	humans	0.16948	0.21683	Ubiquitous
ckin79	hpAfrica1	other	humans	0.1693	0.22021	Ubiquitous
ckin8	hpAfrica1	other	humans	0.169	0.21752	Ubiquitous
COL14	hpAfrica1	other	humans	0.17144	0.22023	Ubiquitous
COL8	hpAfrica1	other	humans	0.1711	0.22111	Ubiquitous
DR134	hpAfrica1	other	humans	0.17236	0.21995	Ubiquitous
DR137	hpAfrica1	other	humans	0.16995	0.22103	Ubiquitous
DR14	hpAfrica1	other	humans	0.16964	0.21869	Ubiquitous
DR142	hpAfrica1	other	humans	0.17129	0.2199	Ubiquitous
DR146	hpAfrica1	other	humans	0.17124	0.22096	Ubiquitous
DR15_2016	hpAfrica1	other	humans	0.16954	0.22151	Ubiquitous
DR150	hpAfrica1	other	humans	0.17015	0.22152	Ubiquitous
DR2_2016	hpAfrica1	other	humans	0.17121	0.22306	Ubiquitous
DR23_2016	hpAfrica1	other	humans	0.17011	0.22126	Ubiquitous
DR25_2016	hpAfrica1	other	humans	0.16838	0.22148	Ubiquitous
DR35_2016	hpAfrica1	other	humans	0.17097	0.22045	Ubiquitous
DR44	hpAfrica1	other	humans	0.16854	0.22159	Ubiquitous
DR48	hpAfrica1	other	humans	0.16907	0.2226	Ubiquitous
DR5	hpAfrica1	other	humans	0.1702	0.22027	Ubiquitous
DR59_2016	hpAfrica1	other	humans	0.16912	0.22155	Ubiquitous
DR64_2016	hpAfrica1	other	humans	0.16997	0.22146	Ubiquitous
DR76_2016	hpAfrica1	other	humans	0.16969	0.22205	Ubiquitous
DR79	hpAfrica1	other	humans	0.17136	0.22036	Ubiquitous
DR82_2016	hpAfrica1	other	humans	0.17081	0.22092	Ubiquitous
DR94_2016	hpAfrica1	other	humans	0.16983	0.21988	Ubiquitous
DR95_2016	hpAfrica1	other	humans	0.17204	0.22164	Ubiquitous
DR96_2016	hpAfrica1	other	humans	0.17077	0.21685	Ubiquitous
GAM100Ai	hpAfrica1	other	humans	0.17141	0.22136	Ubiquitous
GAM101Biv	hpAfrica1	other	humans	0.16862	0.22367	Ubiquitous
GAM103Bi	hpAfrica1	other	humans	0.1701	0.22205	Ubiquitous
GAM105Ai	hpAfrica1	other	humans	0.16953	0.22173	Ubiquitous
GAM115Ai	hpAfrica1	other	humans	0.17124	0.2211	Ubiquitous
GAM118Bi	hpAfrica1	other	humans	0.17174	0.22144	Ubiquitous
GAM119Bi	hpAfrica1	other	humans	0.1702	0.22077	Ubiquitous
GAM120Ai	hpAfrica1	other	humans	0.17165	0.22121	Ubiquitous
GAM121Aii	hpAfrica1	other	humans	0.16869	0.22034	Ubiquitous
GAM201Ai	hpAfrica1	other	humans	0.16998	0.22169	Ubiquitous
GAM239Bi	hpAfrica1	other	humans	0.16858	0.22249	Ubiquitous
GAM245Ai	hpAfrica1	other	humans	0.16962	0.22275	Ubiquitous
Gambia94_24	hpAfrica1	other	humans	0.16987	0.22229	Ubiquitous
GAMchjs106B	hpAfrica1	other	humans	0.16872	0.22245	Ubiquitous
HEL_AA0113AA_AS	hpAfrica1	other	humans	0.16851	0.22344	Ubiquitous
HEL_AA0118AA_AS	hpAfrica1	other	humans	0.16983	0.22435	Ubiquitous
HEL_AA0121AA_AS	hpAfrica1	other	humans	0.17004	0.22342	Ubiquitous
HEL_AA0155AA_AS	hpAfrica1	other	humans	0.1719	0.22167	Ubiquitous
HEL_AA0156AA_AS	hpAfrica1	other	humans	0.17121	0.22159	Ubiquitous
HEL_AA0157AA_AS	hpAfrica1	other	humans	0.17197	0.22343	Ubiquitous
HEL_AA0225AA_AS	hpAfrica1	other	humans	0.17198	0.22075	Ubiquitous
HEL_AA0318AA_AS	hpAfrica1	other	humans	0.1686	0.21889	Ubiquitous
HEL_AA0356AA_AS	hpAfrica1	other	humans	0.16889	0.22076	Ubiquitous
HEL_AA0427AA_AS	hpAfrica1	other	humans	0.17032	0.22323	Ubiquitous
HEL_AA0428AA_AS	hpAfrica1	other	humans	0.16751	0.22362	Ubiquitous
HEL_AA0431AA_AS	hpAfrica1	other	humans	0.17112	0.22372	Ubiquitous
HEL_AA0448AA_AS	hpAfrica1	other	humans	0.17042	0.217	Ubiquitous
HEL_AA1847AA_AS	hpAfrica1	other	humans	0.17172	0.22056	Ubiquitous
HEL_AA4346AA_AS	hpAfrica1	other	humans	0.17033	0.22266	Ubiquitous
HEL_AA4369AA_AS	hpAfrica1	other	humans	0.16855	0.2193	Ubiquitous
HEL_AA4428AA_AS	hpAfrica1	other	humans	0.17061	0.2216	Ubiquitous
HEL_AA5308AA_AS	hpAfrica1	other	humans	0.17177	0.2226	Ubiquitous
HEL_AA5318AA_AS	hpAfrica1	other	humans	0.16892	0.22183	Ubiquitous
HEL_AA5319AA_AS	hpAfrica1	other	humans	0.16993	0.22158	Ubiquitous
HEL_AA5320AA_AS	hpAfrica1	other	humans	0.16937	0.22293	Ubiquitous
HEL_AA5462AA_AS	hpAfrica1	other	humans	0.17177	0.22117	Ubiquitous
HEL_AA5463AA_AS	hpAfrica1	other	humans	0.1695	0.22345	Ubiquitous
HEL_AA5464AA_AS	hpAfrica1	other	humans	0.17191	0.22133	Ubiquitous
HEL_AA5477AA_AS	hpAfrica1	other	humans	0.16947	0.2225	Ubiquitous
HEL_AA5478AA_AS	hpAfrica1	other	humans	0.16974	0.22217	Ubiquitous
HEL_AA5479AA_AS	hpAfrica1	other	humans	0.17127	0.22106	Ubiquitous
HEL_AA5480AA_AS	hpAfrica1	other	humans	0.16891	0.22237	Ubiquitous
HEL_AA5481AA_AS	hpAfrica1	other	humans	0.16882	0.22255	Ubiquitous
HEL_AA5483AA_AS	hpAfrica1	other	humans	0.16984	0.22339	Ubiquitous
HEL_AA5484AA_AS	hpAfrica1	other	humans	0.17071	0.22281	Ubiquitous
HEL_AA5485AA_AS	hpAfrica1	other	humans	0.16896	0.22271	Ubiquitous
HEL_AA5487AA_AS	hpAfrica1	other	humans	0.16992	0.22198	Ubiquitous
HEL_AA5488AA_AS	hpAfrica1	other	humans	0.17086	0.22202	Ubiquitous
HEL_AA5489AA_AS	hpAfrica1	other	humans	0.16891	0.22259	Ubiquitous
HEL_AA5490AA_AS	hpAfrica1	other	humans	0.17127	0.22253	Ubiquitous
HEL_AA5492AA_AS	hpAfrica1	other	humans	0.16971	0.22221	Ubiquitous
HEL_AA5493AA_AS	hpAfrica1	other	humans	0.17125	0.22229	Ubiquitous
HEL_AA5494AA_AS	hpAfrica1	other	humans	0.17112	0.22125	Ubiquitous
HEL_AA5498AA_AS	hpAfrica1	other	humans	0.16969	0.22207	Ubiquitous
HEL_AA5503AA_AS	hpAfrica1	other	humans	0.16988	0.22087	Ubiquitous
HEL_AA5506AA_AS	hpAfrica1	other	humans	0.16956	0.22132	Ubiquitous
HEL_AA5508AA_AS	hpAfrica1	other	humans	0.1701	0.22116	Ubiquitous
HEL_AA5509AA_AS	hpAfrica1	other	humans	0.1705	0.22095	Ubiquitous
HEL_AA5874AA_AS	hpAfrica1	other	humans	0.17016	0.22124	Ubiquitous
HEL_AA5936AA_AS	hpAfrica1	other	humans	0.16988	0.22208	Ubiquitous
HEL_AA5948AA_AS	hpAfrica1	other	humans	0.16956	0.22144	Ubiquitous
HEL_AA5949AA_AS	hpAfrica1	other	humans	0.17114	0.2215	Ubiquitous
HEL_AA6573AA_AS	hpAfrica1	other	humans	0.17122	0.22215	Ubiquitous
HEL_AA6578AA_AS	hpAfrica1	other	humans	0.17278	0.22333	Ubiquitous
HEL_AA6663AA_AS	hpAfrica1	other	humans	0.17122	0.22037	Ubiquitous
HEL_AA6664AA_AS	hpAfrica1	other	humans	0.17186	0.22253	Ubiquitous
HEL_AA6665AA_AS	hpAfrica1	other	humans	0.1709	0.22188	Ubiquitous
HEL_AA6734AA_AS	hpAfrica1	other	humans	0.16897	0.21944	Ubiquitous
HEL_AA6776AA_AS	hpAfrica1	other	humans	0.16898	0.22197	Ubiquitous
HEL_AA6874AA_AS	hpAfrica1	other	humans	0.17126	0.22116	Ubiquitous
HEL_AA7201AA_AS	hpAfrica1	other	humans	0.1694	0.21603	Ubiquitous
HEL_AA7296AA_AS	hpAfrica1	other	humans	0.17068	0.22164	Ubiquitous
HEL_AA7299AA_AS	hpAfrica1	other	humans	0.16906	0.22228	Ubiquitous
HEL_AA7317AA_AS	hpAfrica1	other	humans	0.17177	0.2213	Ubiquitous
HEL_AA7352AA_AS	hpAfrica1	other	humans	0.1712	0.21607	Ubiquitous
HEL_AA7359AA_AS	hpAfrica1	other	humans	0.16892	0.21522	Ubiquitous
HEL_AA7374AA_AS	hpAfrica1	other	humans	0.16926	0.21598	Ubiquitous
HEL_AA7390AA_AS	hpAfrica1	other	humans	0.1709	0.22194	Ubiquitous
HEL_AA8631AA_AS	hpAfrica1	other	humans	0.17013	0.22465	Ubiquitous
HEL_AA8666AA_AS	hpAfrica1	other	humans	0.17007	0.22428	Ubiquitous
HEL_AA8668AA_AS	hpAfrica1	other	humans	0.16926	0.22311	Ubiquitous
HEL_AA8672AA_AS	hpAfrica1	other	humans	0.16904	0.22371	Ubiquitous
HEL_AA8675AA_AS	hpAfrica1	other	humans	0.16783	0.22277	Ubiquitous
HEL_AA8698AA_AS	hpAfrica1	other	humans	0.17024	0.22395	Ubiquitous
HEL_AA8702AA_AS	hpAfrica1	other	humans	0.1688	0.22327	Ubiquitous
HEL_AA8704AA_AS	hpAfrica1	other	humans	0.17108	0.22324	Ubiquitous
HEL_AA8717AA_AS	hpAfrica1	other	humans	0.17122	0.22392	Ubiquitous
HEL_AA8718AA_AS	hpAfrica1	other	humans	0.17096	0.22191	Ubiquitous
HEL_AA9174AA_AS	hpAfrica1	other	humans	0.16986	0.22234	Ubiquitous
HEL_AA9177AA_AS	hpAfrica1	other	humans	0.16956	0.22543	Ubiquitous
HEL_AA9180AA_AS	hpAfrica1	other	humans	0.1691	0.22557	Ubiquitous
HEL_AA9189AA_AS	hpAfrica1	other	humans	0.17119	0.22327	Ubiquitous
HEL_AA9194AA_AS	hpAfrica1	other	humans	0.17061	0.22318	Ubiquitous
HEL_BA3532AA_AS	hpAfrica1	other	humans	0.16889	0.22164	Ubiquitous
HEL_BA3543AA_AS	hpAfrica1	other	humans	0.17045	0.21967	Ubiquitous
HEL_BA3551AA_AS	hpAfrica1	other	humans	0.17075	0.22395	Ubiquitous
HEL_BA3622AA_AS	hpAfrica1	other	humans	0.17001	0.22203	Ubiquitous
HEL_BA3625AA_AS	hpAfrica1	other	humans	0.16996	0.22475	Ubiquitous
HEL_BA3663AA_AS	hpAfrica1	other	humans	0.16876	0.22191	Ubiquitous
HEL_BA3690AA_AS	hpAfrica1	other	humans	0.16895	0.22191	Ubiquitous
HEL_BA3694AA_AS	hpAfrica1	other	humans	0.16907	0.22024	Ubiquitous
HEL_BA3701AA_AS	hpAfrica1	other	humans	0.17198	0.22027	Ubiquitous
HEL_BA3705AA_AS	hpAfrica1	other	humans	0.17154	0.21986	Ubiquitous
HEL_BA3723AA_AS	hpAfrica1	other	humans	0.16988	0.21864	Ubiquitous
HEL_BA3730AA_AS	hpAfrica1	other	humans	0.17023	0.21992	Ubiquitous
HEL_BA3785AA_AS	hpAfrica1	other	humans	0.16971	0.22465	Ubiquitous
HEL_BA3796AA_AS	hpAfrica1	other	humans	0.17108	0.22211	Ubiquitous
HEL_BA4053AA_AS	hpAfrica1	other	humans	0.17141	0.22373	Ubiquitous
HEL_BA4076AA_AS	hpAfrica1	other	humans	0.17146	0.22258	Ubiquitous
HEL_BA4091AA_AS	hpAfrica1	other	humans	0.17176	0.22308	Ubiquitous
HEL_BA4108AA_AS	hpAfrica1	other	humans	0.17216	0.22057	Ubiquitous
HEL_BA4155AA_AS	hpAfrica1	other	humans	0.17033	0.19679	Ubiquitous
HEL_BA4163AA_AS	hpAfrica1	other	humans	0.16828	0.21715	Ubiquitous
HEL_BA4227AA_AS	hpAfrica1	other	humans	0.16917	0.22206	Ubiquitous
HEL_BA4236AA_AS	hpAfrica1	other	humans	0.1715	0.21119	Ubiquitous
HEL_BA4239AA_AS	hpAfrica1	other	humans	0.16916	0.21883	Ubiquitous
HEL_BA4377AA_AS	hpAfrica1	other	humans	0.16949	0.226	Ubiquitous
HEL_BA4399AA_AS	hpAfrica1	other	humans	0.17102	0.22468	Ubiquitous
HEL_BA4403AA_AS	hpAfrica1	other	humans	0.16824	0.22251	Ubiquitous
HEL_BA4408AA_AS	hpAfrica1	other	humans	0.17058	0.22304	Ubiquitous
HEL_BA4457AA_AS	hpAfrica1	other	humans	0.17091	0.22064	Ubiquitous
HEL_BA4465AA_AS	hpAfrica1	other	humans	0.17113	0.22194	Ubiquitous
HEL_BA4475AA_AS	hpAfrica1	other	humans	0.16933	0.22171	Ubiquitous
HEL_BA4477AA_AS	hpAfrica1	other	humans	0.1692	0.22269	Ubiquitous
HEL_BA4479AA_AS	hpAfrica1	other	humans	0.17105	0.22123	Ubiquitous
HEL_BA4481AA_AS	hpAfrica1	other	humans	0.17094	0.22124	Ubiquitous
HEL_BA4482AA_AS	hpAfrica1	other	humans	0.16925	0.22168	Ubiquitous
HEL_BA4487AA_AS	hpAfrica1	other	humans	0.16944	0.22131	Ubiquitous
HEL_BA4488AA_AS	hpAfrica1	other	humans	0.17158	0.21859	Ubiquitous
HEL_BA4489AA_AS	hpAfrica1	other	humans	0.16923	0.22034	Ubiquitous
HEL_BA4490AA_AS	hpAfrica1	other	humans	0.16981	0.22229	Ubiquitous
HEL_BA4491AA_AS	hpAfrica1	other	humans	0.17071	0.22163	Ubiquitous
HEL_BA4495AA_AS	hpAfrica1	other	humans	0.16991	0.22135	Ubiquitous
HEL_BA4497AA_AS	hpAfrica1	other	humans	0.16999	0.22257	Ubiquitous
HEL_BA4557AA_AS	hpAfrica1	other	humans	0.16849	0.22437	Ubiquitous
HEL_BA4670AA_AS	hpAfrica1	other	humans	0.16912	0.21963	Ubiquitous
HEL_BA4729AA_AS	hpAfrica1	other	humans	0.17218	0.22036	Ubiquitous
HEL_BA4739AA_AS	hpAfrica1	other	humans	0.17097	0.22208	Ubiquitous
HEL_BA4876AA_AS	hpAfrica1	other	humans	0.17182	0.22423	Ubiquitous
HEL_BA4884AA_AS	hpAfrica1	other	humans	0.16889	0.21919	Ubiquitous
HEL_BA4898AA_AS	hpAfrica1	other	humans	0.17216	0.21164	Ubiquitous
HEL_BA4900AA_AS	hpAfrica1	other	humans	0.16853	0.21622	Ubiquitous
HEL_BA4902AA_AS	hpAfrica1	other	humans	0.17045	0.22131	Ubiquitous
HEL_BA4905AA_AS	hpAfrica1	other	humans	0.17068	0.21075	Ubiquitous
HEL_BA4945AA_AS	hpAfrica1	other	humans	0.17179	0.19893	Ubiquitous
HEL_BA4947AA_AS	hpAfrica1	other	humans	0.1701	0.21835	Ubiquitous
HEL_BA4976AA_AS	hpAfrica1	other	humans	0.17197	0.21775	Ubiquitous
HEL_BA5002AA_AS	hpAfrica1	other	humans	0.16931	0.21452	Ubiquitous
HEL_BA5010AA_AS	hpAfrica1	other	humans	0.16902	0.22107	Ubiquitous
HEL_BA5084AA_AS	hpAfrica1	other	humans	0.17051	0.21874	Ubiquitous
HEL_BA5086AA_AS	hpAfrica1	other	humans	0.16994	0.22297	Ubiquitous
HEL_BA5097AA_AS	hpAfrica1	other	humans	0.17026	0.2202	Ubiquitous
HEL_BA5101AA_AS	hpAfrica1	other	humans	0.17029	0.22283	Ubiquitous
HEL_BA5187AA_AS	hpAfrica1	other	humans	0.1698	0.22152	Ubiquitous
HEL_BA5197AA_AS	hpAfrica1	other	humans	0.16859	0.22209	Ubiquitous
HEL_BA5203AA_AS	hpAfrica1	other	humans	0.16957	0.22091	Ubiquitous
HEL_BA5308AA_AS	hpAfrica1	other	humans	0.17008	0.22275	Ubiquitous
HEL_BA5457AA_AS	hpAfrica1	other	humans	0.17279	0.22077	Ubiquitous
HEL_BA5459AA_AS	hpAfrica1	other	humans	0.16941	0.22296	Ubiquitous
HEL_BA5477AA_AS	hpAfrica1	other	humans	0.16944	0.22199	Ubiquitous
HEL_BA5487AA_AS	hpAfrica1	other	humans	0.17176	0.22105	Ubiquitous
HEL_BA5488AA_AS	hpAfrica1	other	humans	0.16964	0.22315	Ubiquitous
HEL_BA5492AA_AS	hpAfrica1	other	humans	0.17047	0.22314	Ubiquitous
HEL_BA5493AA_AS	hpAfrica1	other	humans	0.1688	0.22223	Ubiquitous
HEL_BA5495AA_AS	hpAfrica1	other	humans	0.17205	0.22279	Ubiquitous
HEL_BA5500AA_AS	hpAfrica1	other	humans	0.1733	0.22105	Ubiquitous
HEL_BA5516AA_AS	hpAfrica1	other	humans	0.17007	0.22273	Ubiquitous
HEL_BA5527AA_AS	hpAfrica1	other	humans	0.16848	0.21804	Ubiquitous
HEL_BA5531AA_AS	hpAfrica1	other	humans	0.17133	0.22071	Ubiquitous
HEL_BA5534AA_AS	hpAfrica1	other	humans	0.16972	0.22238	Ubiquitous
HEL_BA5542AA_AS	hpAfrica1	other	humans	0.17047	0.22218	Ubiquitous
HEL_BA5546AA_AS	hpAfrica1	other	humans	0.17088	0.22104	Ubiquitous
HEL_BA5547AA_AS	hpAfrica1	other	humans	0.17159	0.22226	Ubiquitous
HEL_BA5550AA_AS	hpAfrica1	other	humans	0.17093	0.22182	Ubiquitous
HEL_BA5552AA_AS	hpAfrica1	other	humans	0.17073	0.222	Ubiquitous
HEL_BA5554AA_AS	hpAfrica1	other	humans	0.17061	0.2221	Ubiquitous
HEL_BA5556AA_AS	hpAfrica1	other	humans	0.1687	0.22121	Ubiquitous
HEL_BA5558AA_AS	hpAfrica1	other	humans	0.1711	0.22192	Ubiquitous
HEL_BA5561AA_AS	hpAfrica1	other	humans	0.17048	0.22141	Ubiquitous
HEL_BA5566AA_AS	hpAfrica1	other	humans	0.17071	0.22186	Ubiquitous
HEL_BA5638AA_AS	hpAfrica1	other	humans	0.17027	0.21852	Ubiquitous
HEL_BA5639AA_AS	hpAfrica1	other	humans	0.17018	0.21649	Ubiquitous
HEL_BA5691AA_AS	hpAfrica1	other	humans	0.16968	0.21455	Ubiquitous
HEL_BA5704AA_AS	hpAfrica1	other	humans	0.17066	0.20253	Ubiquitous
HEL_BA5716AA_AS	hpAfrica1	other	humans	0.16855	0.21849	Ubiquitous
HEL_BA5720AA_AS	hpAfrica1	other	humans	0.1693	0.21311	Ubiquitous
HEL_BA5735AA_AS	hpAfrica1	other	humans	0.16909	0.20576	Ubiquitous
HEL_BA5767AA_AS	hpAfrica1	other	humans	0.17714	0.22164	Ubiquitous
HEL_BA8095AA_AS	hpAfrica1	other	humans	0.17078	0.22142	Ubiquitous
HEL_BA8101AA_AS	hpAfrica1	other	humans	0.17097	0.22225	Ubiquitous
HEL_BA8105AA_AS	hpAfrica1	other	humans	0.16974	0.22361	Ubiquitous
HEL_BA8106AA_AS	hpAfrica1	other	humans	0.17043	0.22181	Ubiquitous
HEL_BA8109AA_AS	hpAfrica1	other	humans	0.17192	0.2228	Ubiquitous
HEL_BA8158AA_AS	hpAfrica1	other	humans	0.17086	0.22158	Ubiquitous
HEL_BA8159AA_AS	hpAfrica1	other	humans	0.17009	0.22129	Ubiquitous
HEL_BA8160AA_AS	hpAfrica1	other	humans	0.17068	0.22089	Ubiquitous
HEL_BA8163AA_AS	hpAfrica1	other	humans	0.17115	0.2236	Ubiquitous
HEL_BA8164AA_AS	hpAfrica1	other	humans	0.17128	0.22068	Ubiquitous
HEL_BA8168AA_AS	hpAfrica1	other	humans	0.1718	0.22156	Ubiquitous
HEL_BA8174AA_AS	hpAfrica1	other	humans	0.17022	0.22179	Ubiquitous
HEL_BA8175AA_AS	hpAfrica1	other	humans	0.17082	0.22201	Ubiquitous
HEL_BA8180AA_AS	hpAfrica1	other	humans	0.17157	0.22314	Ubiquitous
HEL_BA8361AA_AS	hpAfrica1	other	humans	0.16803	0.21379	Ubiquitous
HEL_BA8467AA_AS	hpAfrica1	other	humans	0.17267	0.22215	Ubiquitous
HEL_BA8835AA_AS	hpAfrica1	other	humans	0.16835	0.22187	Ubiquitous
HEL_BA8841AA_AS	hpAfrica1	other	humans	0.17117	0.22068	Ubiquitous
HEL_BA8848AA_AS	hpAfrica1	other	humans	0.17112	0.21074	Ubiquitous
HEL_BA8873AA_AS	hpAfrica1	other	humans	0.17216	0.21036	Ubiquitous
HEL_BA8933AA_AS	hpAfrica1	other	humans	0.16914	0.21604	Ubiquitous
HEL_BA8965AA_AS	hpAfrica1	other	humans	0.17138	0.22091	Ubiquitous
HEL_BA8970AA_AS	hpAfrica1	other	humans	0.16943	0.21892	Ubiquitous
HEL_BA9064AA_AS	hpAfrica1	other	humans	0.17129	0.22314	Ubiquitous
HEL_BA9078AA_AS	hpAfrica1	other	humans	0.17087	0.21997	Ubiquitous
HEL_BA9173AA_AS	hpAfrica1	other	humans	0.16976	0.22308	Ubiquitous
HEL_BA9174AA_AS	hpAfrica1	other	humans	0.16831	0.21864	Ubiquitous
HEL_BA9180AA_AS	hpAfrica1	other	humans	0.16944	0.22212	Ubiquitous
HEL_BA9183AA_AS	hpAfrica1	other	humans	0.17066	0.21537	Ubiquitous
HEL_BA9193AA_AS	hpAfrica1	other	humans	0.16894	0.21576	Ubiquitous
HEL_BA9195AA_AS	hpAfrica1	other	humans	0.17156	0.2202	Ubiquitous
HEL_BA9224AA_AS	hpAfrica1	other	humans	0.16942	0.22179	Ubiquitous
HEL_BA9240AA_AS	hpAfrica1	other	humans	0.16964	0.21245	Ubiquitous
HEL_BA9331AA_AS	hpAfrica1	other	humans	0.16968	0.22261	Ubiquitous
HEL_BA9358AA_AS	hpAfrica1	other	humans	0.16973	0.22325	Ubiquitous
HEL_BA9372AA_AS	hpAfrica1	other	humans	0.1691	0.22102	Ubiquitous
HEL_BA9376AA_AS	hpAfrica1	other	humans	0.16956	0.21641	Ubiquitous
HEL_BA9399AA_AS	hpAfrica1	other	humans	0.16894	0.21272	Ubiquitous
HEL_BA9403AA_AS	hpAfrica1	other	humans	0.1704	0.22243	Ubiquitous
HEL_BA9432AA_AS	hpAfrica1	other	humans	0.17119	0.21992	Ubiquitous
HEL_BA9486AA_AS	hpAfrica1	other	humans	0.16866	0.2223	Ubiquitous
HEL_BA9527AA_AS	hpAfrica1	other	humans	0.1705	0.22212	Ubiquitous
HEL_BA9555AA_AS	hpAfrica1	other	humans	0.16849	0.21414	Ubiquitous
HEL_BA9599AA_AS	hpAfrica1	other	humans	0.17053	0.21915	Ubiquitous
HEL_BA9635AA_AS	hpAfrica1	other	humans	0.1699	0.21073	Ubiquitous
HEL_BA9665AA_AS	hpAfrica1	other	humans	0.17068	0.22275	Ubiquitous
HEL_BA9689AA_AS	hpAfrica1	other	humans	0.17043	0.21773	Ubiquitous
HEL_BA9695AA_AS	hpAfrica1	other	humans	0.16991	0.22234	Ubiquitous
HEL_BA9753AA_AS	hpAfrica1	other	humans	0.16887	0.21675	Ubiquitous
HEL_BA9771AA_AS	hpAfrica1	other	humans	0.16867	0.21659	Ubiquitous
HEL_BA9817AA_AS	hpAfrica1	other	humans	0.17122	0.21968	Ubiquitous
HEL_CA0041AA_AS	hpAfrica1	other	humans	0.1713	0.22231	Ubiquitous
HEL_CA2149AA_AS	hpAfrica1	other	humans	0.16928	0.22189	Ubiquitous
HEL_CA2150AA_AS	hpAfrica1	other	humans	0.17051	0.22209	Ubiquitous
HEL_CA2151AA_AS	hpAfrica1	other	humans	0.16985	0.22113	Ubiquitous
HEL_CA2152AA_AS	hpAfrica1	other	humans	0.16879	0.22313	Ubiquitous
HEL_CA2153AA_AS	hpAfrica1	other	humans	0.16983	0.22094	Ubiquitous
HEL_CA2154AA_AS	hpAfrica1	other	humans	0.17013	0.22151	Ubiquitous
HEL_CA2155AA_AS	hpAfrica1	other	humans	0.16937	0.22148	Ubiquitous
HEL_CA2181AA_AS	hpAfrica1	other	humans	0.17072	0.2228	Ubiquitous
HEL_CA2274AA_AS	hpAfrica1	other	humans	0.16917	0.22664	Ubiquitous
HEL_CA2285AA_AS	hpAfrica1	other	humans	0.17147	0.22223	Ubiquitous
HEL_CA2315AA_AS	hpAfrica1	other	humans	0.17231	0.22146	Ubiquitous
HEL_CA2325AA_AS	hpAfrica1	other	humans	0.17186	0.22122	Ubiquitous
HEL_CA2351AA_AS	hpAfrica1	other	humans	0.17071	0.22159	Ubiquitous
HEL_CA2356AA_AS	hpAfrica1	other	humans	0.17279	0.22084	Ubiquitous
HEL_CA2358AA_AS	hpAfrica1	other	humans	0.17027	0.22071	Ubiquitous
HEL_CA2359AA_AS	hpAfrica1	other	humans	0.16974	0.22106	Ubiquitous
HEL_CA2361AA_AS	hpAfrica1	other	humans	0.17014	0.22123	Ubiquitous
HEL_CA2362AA_AS	hpAfrica1	other	humans	0.16987	0.21862	Ubiquitous
HEL_CA2365AA_AS	hpAfrica1	other	humans	0.17082	0.22093	Ubiquitous
HEL_CA2367AA_AS	hpAfrica1	other	humans	0.16969	0.22163	Ubiquitous
HEL_CA2386AA_AS	hpAfrica1	other	humans	0.16655	0.22353	Ubiquitous
HEL_CA2399AA_AS	hpAfrica1	other	humans	0.17211	0.22172	Ubiquitous
HEL_CA2410AA_AS	hpAfrica1	other	humans	0.16919	0.22472	Ubiquitous
HEL_CA2411AA_AS	hpAfrica1	other	humans	0.16749	0.22356	Ubiquitous
HEL_CA2418AA_AS	hpAfrica1	other	humans	0.17078	0.22373	Ubiquitous
HEL_CA2426AA_AS	hpAfrica1	other	humans	0.17094	0.22275	Ubiquitous
HEL_CA2428AA_AS	hpAfrica1	other	humans	0.1703	0.22284	Ubiquitous
HEL_CA2447AA_AS	hpAfrica1	other	humans	0.16943	0.22414	Ubiquitous
HEL_CA2451AA_AS	hpAfrica1	other	humans	0.17216	0.22322	Ubiquitous
HEL_CA2457AA_AS	hpAfrica1	other	humans	0.16986	0.221	Ubiquitous
HEL_CA2462AA_AS	hpAfrica1	other	humans	0.17127	0.22194	Ubiquitous
HEL_CA2465AA_AS	hpAfrica1	other	humans	0.17052	0.22249	Ubiquitous
HEL_CA2466AA_AS	hpAfrica1	other	humans	0.17016	0.22231	Ubiquitous
HEL_CA2475AA_AS	hpAfrica1	other	humans	0.16862	0.2197	Ubiquitous
HEL_CA2478AA_AS	hpAfrica1	other	humans	0.1715	0.22117	Ubiquitous
HEL_CA2492AA_AS	hpAfrica1	other	humans	0.17173	0.2219	Ubiquitous
HEL_CA2494AA_AS	hpAfrica1	other	humans	0.16849	0.21823	Ubiquitous
HEL_CA2495AA_AS	hpAfrica1	other	humans	0.17212	0.2213	Ubiquitous
HEL_CA2497AA_AS	hpAfrica1	other	humans	0.16987	0.22073	Ubiquitous
Hp_P_11b	hpAfrica1	other	humans	0.16924	0.22217	Ubiquitous
Hp_P_13	hpAfrica1	other	humans	0.17078	0.22131	Ubiquitous
Hp_P_8	hpAfrica1	other	humans	0.17298	0.22158	Ubiquitous
HpGP-ARG-006	hpAfrica1	other	humans	0.17086	0.22039	Ubiquitous
HpGP-BRA-001	hpAfrica1	other	humans	0.17003	0.22314	Ubiquitous
HpGP-BRA-002	hpAfrica1	other	humans	0.16918	0.22213	Ubiquitous
HpGP-BRA-005	hpAfrica1	other	humans	0.16848	0.2197	Ubiquitous
HpGP-BRA-007	hpAfrica1	other	humans	0.16936	0.21893	Ubiquitous
HpGP-BRA-010	hpAfrica1	other	humans	0.17159	0.21889	Ubiquitous
HpGP-BRA-013	hpAfrica1	other	humans	0.17034	0.21906	Ubiquitous
HpGP-BRA-014	hpAfrica1	other	humans	0.17106	0.22289	Ubiquitous
HpGP-BRA-018	hpAfrica1	other	humans	0.1701	0.22217	Ubiquitous
HpGP-BRA-019	hpAfrica1	other	humans	0.1717	0.22091	Ubiquitous
HpGP-BRA-020	hpAfrica1	other	humans	0.1706	0.21673	Ubiquitous
HpGP-BRA-022	hpAfrica1	other	humans	0.1697	0.21963	Ubiquitous
HpGP-BRA-023	hpAfrica1	other	humans	0.16828	0.22214	Ubiquitous
HpGP-CAN-002	hpAfrica1	other	humans	0.1707	0.22581	Ubiquitous
HpGP-CAN-004	hpAfrica1	other	humans	0.17093	0.22557	Ubiquitous
HpGP-CAN-012	hpAfrica1	other	humans	0.17176	0.22335	Ubiquitous
HpGP-CHI-120	hpAfrica1	other	humans	0.16873	0.22708	Ubiquitous
HpGP-COG-001	hpAfrica1	other	humans	0.169	0.21938	Ubiquitous
HpGP-COG-003	hpAfrica1	other	humans	0.16885	0.21889	Ubiquitous
HpGP-COG-004	hpAfrica1	other	humans	0.17087	0.2188	Ubiquitous
HpGP-COG-005	hpAfrica1	other	humans	0.17114	0.21996	Ubiquitous
HpGP-COG-006	hpAfrica1	other	humans	0.16873	0.21872	Ubiquitous
HpGP-COG-007	hpAfrica1	other	humans	0.16978	0.21773	Ubiquitous
HpGP-COG-008	hpAfrica1	other	humans	0.16937	0.21862	Ubiquitous
HpGP-COG-009	hpAfrica1	other	humans	0.16922	0.21866	Ubiquitous
HpGP-COG-010	hpAfrica1	other	humans	0.16916	0.21748	Ubiquitous
HpGP-COG-011	hpAfrica1	other	humans	0.17014	0.22024	Ubiquitous
HpGP-COL-003	hpAfrica1	other	humans	0.17099	0.22418	Ubiquitous
HpGP-COL-108	hpAfrica1	other	humans	0.16987	0.22439	Ubiquitous
HpGP-COL-205	hpAfrica1	other	humans	0.17123	0.22412	Ubiquitous
HpGP-COL-207	hpAfrica1	other	humans	0.17007	0.22405	Ubiquitous
HpGP-COL-208	hpAfrica1	other	humans	0.16916	0.22343	Ubiquitous
HpGP-COL-306	hpAfrica1	other	humans	0.16961	0.22348	Ubiquitous
HpGP-CRI-004	hpAfrica1	other	humans	0.1705	0.22249	Ubiquitous
HpGP-CRI-007	hpAfrica1	other	humans	0.16936	0.22265	Ubiquitous
HpGP-DOM-004	hpAfrica1	other	humans	0.17043	0.22171	Ubiquitous
HpGP-DOM-006	hpAfrica1	other	humans	0.17069	0.22083	Ubiquitous
HpGP-DOM-007	hpAfrica1	other	humans	0.16968	0.22168	Ubiquitous
HpGP-DOM-011	hpAfrica1	other	humans	0.16902	0.22264	Ubiquitous
HpGP-GHA-003	hpAfrica1	other	humans	0.16917	0.22327	Ubiquitous
HpGP-GHA-009	hpAfrica1	other	humans	0.16853	0.22203	Ubiquitous
HpGP-GMB-003	hpAfrica1	other	humans	0.17034	0.22189	Ubiquitous
HpGP-GMB-004	hpAfrica1	other	humans	0.1688	0.22309	Ubiquitous
HpGP-GMB-007	hpAfrica1	other	humans	0.16966	0.2232	Ubiquitous
HpGP-GMB-008	hpAfrica1	other	humans	0.17066	0.22181	Ubiquitous
HpGP-GMB-009	hpAfrica1	other	humans	0.16959	0.22262	Ubiquitous
HpGP-GTM-010	hpAfrica1	other	humans	0.16944	0.22089	Ubiquitous
HpGP-HON-004	hpAfrica1	other	humans	0.16961	0.22307	Ubiquitous
HpGP-HON-006	hpAfrica1	other	humans	0.17067	0.2238	Ubiquitous
HpGP-HON-013	hpAfrica1	other	humans	0.17	0.22415	Ubiquitous
HpGP-HON-015	hpAfrica1	other	humans	0.16896	0.22289	Ubiquitous
HpGP-HON-017	hpAfrica1	other	humans	0.16997	0.22147	Ubiquitous
HpGP-HON-019	hpAfrica1	other	humans	0.17007	0.22084	Ubiquitous
HpGP-HON-021	hpAfrica1	other	humans	0.16966	0.22087	Ubiquitous
HpGP-HON-023	hpAfrica1	other	humans	0.16955	0.22159	Ubiquitous
HpGP-NGA-017	hpAfrica1	other	humans	0.17019	0.22104	Ubiquitous
HpGP-NGA-019	hpAfrica1	other	humans	0.16952	0.22145	Ubiquitous
HpGP-PER-013	hpAfrica1	other	humans	0.17104	0.22144	Ubiquitous
HpGP-PER-020	hpAfrica1	other	humans	0.17007	0.22333	Ubiquitous
HpGP-PER-112	hpAfrica1	other	humans	0.17124	0.2218	Ubiquitous
HpGP-PER-116	hpAfrica1	other	humans	0.17008	0.22045	Ubiquitous
HpGP-POR-004	hpAfrica1	other	humans	0.16977	0.22389	Ubiquitous
HpGP-POR-006	hpAfrica1	other	humans	0.16951	0.21855	Ubiquitous
HpGP-PRI-005	hpAfrica1	other	humans	0.17183	0.22192	Ubiquitous
HpGP-SPA-202	hpAfrica1	other	humans	0.16984	0.22247	Ubiquitous
HpGP-SPA-317	hpAfrica1	other	humans	0.17091	0.22173	Ubiquitous
HpGP-SPA-402	hpAfrica1	other	humans	0.17041	0.22223	Ubiquitous
HpGP-SPA-409	hpAfrica1	other	humans	0.1704	0.22309	Ubiquitous
HpGP-USA-003	hpAfrica1	other	humans	0.17042	0.2227	Ubiquitous
HpGP-USA-102	hpAfrica1	other	humans	0.16933	0.22306	Ubiquitous
HpGP-USA-104	hpAfrica1	other	humans	0.17148	0.22345	Ubiquitous
HpGP-USA-105	hpAfrica1	other	humans	0.16839	0.22428	Ubiquitous
HpGP-USA-202	hpAfrica1	other	humans	0.17056	0.22224	Ubiquitous
HpGP-USA-206	hpAfrica1	other	humans	0.16959	0.22351	Ubiquitous
HpGP-USA-301	hpAfrica1	other	humans	0.17	0.22202	Ubiquitous
HpGP-USA-303	hpAfrica1	other	humans	0.17059	0.22201	Ubiquitous
HpGP-USA-304	hpAfrica1	other	humans	0.17045	0.22128	Ubiquitous
HpGP-USA-305	hpAfrica1	other	humans	0.17068	0.22052	Ubiquitous
HpGP-USA-306	hpAfrica1	other	humans	0.16977	0.22208	Ubiquitous
HpGP-USA-311	hpAfrica1	other	humans	0.17127	0.22188	Ubiquitous
HpGP-USA-403	hpAfrica1	other	humans	0.16994	0.22274	Ubiquitous
HpGP-USA-406	hpAfrica1	other	humans	0.16829	0.22294	Ubiquitous
HpGP-USA-408	hpAfrica1	other	humans	0.17035	0.22352	Ubiquitous
HpGP-USA-409	hpAfrica1	other	humans	0.17008	0.22337	Ubiquitous
HpGP-USA-411	hpAfrica1	other	humans	0.17229	0.22383	Ubiquitous
HpGP-USA-412	hpAfrica1	other	humans	0.16996	0.22095	Ubiquitous
HpGP-USA-413	hpAfrica1	other	humans	0.16792	0.2224	Ubiquitous
HpGP-USA-415	hpAfrica1	other	humans	0.16932	0.22191	Ubiquitous
HpGP-USA-416	hpAfrica1	other	humans	0.1702	0.22255	Ubiquitous
HpGP-USA-417	hpAfrica1	other	humans	0.16973	0.22224	Ubiquitous
HpGP-USA-418	hpAfrica1	other	humans	0.16933	0.2212	Ubiquitous
HpGP-USA-419	hpAfrica1	other	humans	0.17053	0.22122	Ubiquitous
HpGP-USA-420	hpAfrica1	other	humans	0.16905	0.22283	Ubiquitous
HpGP-USA-421	hpAfrica1	other	humans	0.17062	0.22221	Ubiquitous
HpGP-USA-424	hpAfrica1	other	humans	0.16986	0.22133	Ubiquitous
HpGP-USA-427	hpAfrica1	other	humans	0.17084	0.22333	Ubiquitous
HpGP-USA-428	hpAfrica1	other	humans	0.16996	0.22142	Ubiquitous
HpGP-USA-429	hpAfrica1	other	humans	0.17073	0.22253	Ubiquitous
HpGP-USA-432	hpAfrica1	other	humans	0.17057	0.22286	Ubiquitous
HpGP-USA-433	hpAfrica1	other	humans	0.16955	0.22281	Ubiquitous
HpGP-USA-434	hpAfrica1	other	humans	0.17122	0.22209	Ubiquitous
HpGP-USA-435	hpAfrica1	other	humans	0.17246	0.2231	Ubiquitous
HpGP-USA-437	hpAfrica1	other	humans	0.16976	0.22246	Ubiquitous
HpGP-ZAF-002	hpAfrica1	other	humans	0.17043	0.20914	Ubiquitous
HpGP-ZAF-004	hpAfrica1	other	humans	0.16978	0.2153	Ubiquitous
HpGP-ZAF-010	hpAfrica1	other	humans	0.17334	0.19532	Ubiquitous
HpGP-ZAF-011	hpAfrica1	other	humans	0.17085	0.21658	Ubiquitous
ID0278	hpAfrica1	other	humans	0.16987	0.22001	Ubiquitous
ID0462	hpAfrica1	other	humans	0.16977	0.22053	Ubiquitous
ID0468	hpAfrica1	other	humans	0.17033	0.22125	Ubiquitous
J99	hpAfrica1	other	humans	0.17133	0.22352	Ubiquitous
kin12	hpAfrica1	other	humans	0.16969	0.21844	Ubiquitous
kin14	hpAfrica1	other	humans	0.17064	0.21883	Ubiquitous
kin27	hpAfrica1	other	humans	0.16934	0.2192	Ubiquitous
kin38	hpAfrica1	other	humans	0.16991	0.21894	Ubiquitous
kin5	hpAfrica1	other	humans	0.1725	0.21903	Ubiquitous
kin58	hpAfrica1	other	humans	0.16931	0.21932	Ubiquitous
kin59	hpAfrica1	other	humans	0.16964	0.21885	Ubiquitous
kin61	hpAfrica1	other	humans	0.17144	0.21941	Ubiquitous
kin62	hpAfrica1	other	humans	0.16993	0.21924	Ubiquitous
kin68	hpAfrica1	other	humans	0.16941	0.21796	Ubiquitous
kin71	hpAfrica1	other	humans	0.17012	0.21973	Ubiquitous
kin74	hpAfrica1	other	humans	0.16895	0.21768	Ubiquitous
kin77	hpAfrica1	other	humans	0.17023	0.21927	Ubiquitous
kin79	hpAfrica1	other	humans	0.16899	0.22019	Ubiquitous
kin81	hpAfrica1	other	humans	0.1692	0.21933	Ubiquitous
kin82	hpAfrica1	other	humans	0.17105	0.21908	Ubiquitous
kin86	hpAfrica1	other	humans	0.16949	0.21854	Ubiquitous
kin87	hpAfrica1	other	humans	0.17156	0.21694	Ubiquitous
MM2005_72	hpAfrica1	other	humans	0.17023	0.22334	Ubiquitous
Nic21_C	hpAfrica1	other	humans	0.17123	0.22396	Ubiquitous
Nic24_A	hpAfrica1	other	humans	0.17175	0.2232	Ubiquitous
Nic29_A	hpAfrica1	other	humans	0.17068	0.22329	Ubiquitous
Nic30_A	hpAfrica1	other	humans	0.17026	0.22285	Ubiquitous
Nic32_A	hpAfrica1	other	humans	0.16881	0.22221	Ubiquitous
NYPt189	hpAfrica1	other	humans	0.17021	0.22072	Ubiquitous
NYPt273	hpAfrica1	other	humans	0.171	0.22074	Ubiquitous
NYPt310	hpAfrica1	other	humans	0.16945	0.22206	Ubiquitous
PeCan18	hpAfrica1	other	humans	0.17107	0.22386	Ubiquitous
SA146C	hpAfrica1	other	humans	0.16825	0.19732	Ubiquitous
SA157A1	hpAfrica1	other	humans	0.16832	0.21168	Ubiquitous
SA158C	hpAfrica1	other	humans	0.17078	0.20347	Ubiquitous
SA161A	hpAfrica1	other	humans	0.1694	0.21907	Ubiquitous
SA161C	hpAfrica1	other	humans	0.16912	0.21907	Ubiquitous
SA168C	hpAfrica1	other	humans	0.16977	0.20259	Ubiquitous
SA170C	hpAfrica1	other	humans	0.16951	0.21269	Ubiquitous
SA220C	hpAfrica1	other	humans	0.16674	0.20665	Ubiquitous
SA224	hpAfrica1	other	humans	0.16974	0.20391	Ubiquitous
SA226A	hpAfrica1	other	humans	0.17012	0.21533	Ubiquitous
SA227	hpAfrica1	other	humans	0.17079	0.21805	Ubiquitous
SA252C	hpAfrica1	other	humans	0.17028	0.20625	Ubiquitous
SA30C	hpAfrica1	other	humans	0.16864	0.20029	Ubiquitous
SA35C	hpAfrica1	other	humans	0.16943	0.19928	Ubiquitous
SA45C	hpAfrica1	other	humans	0.17001	0.19617	Ubiquitous
SA46C	hpAfrica1	other	humans	0.17121	0.1929	Ubiquitous
VE_HV055	hpAfrica1	other	humans	0.16906	0.22288	Ubiquitous
BD0013	hpAsia2	other	humans	0.17343	0.23058	Ubiquitous
BD0015	hpAsia2	other	humans	0.1727	0.23023	Ubiquitous
BD0016	hpAsia2	other	humans	0.17308	0.23046	Ubiquitous
BD0036	hpAsia2	other	humans	0.17344	0.23043	Ubiquitous
BD0038	hpAsia2	other	humans	0.17228	0.23132	Ubiquitous
BD0063	hpAsia2	other	humans	0.17346	0.2309	Ubiquitous
BD0065	hpAsia2	other	humans	0.17582	0.2297	Ubiquitous
BD0069	hpAsia2	other	humans	0.17358	0.23209	Ubiquitous
BD0072	hpAsia2	other	humans	0.17328	0.23071	Ubiquitous
BD0081	hpAsia2	other	humans	0.17381	0.23056	Ubiquitous
BD0086	hpAsia2	other	humans	0.16927	0.23245	Ubiquitous
BD0094	hpAsia2	other	humans	0.17033	0.23119	Ubiquitous
BD0107	hpAsia2	other	humans	0.17157	0.23322	Ubiquitous
BD0109	hpAsia2	other	humans	0.17229	0.22967	Ubiquitous
BD0112	hpAsia2	other	humans	0.17505	0.23036	Ubiquitous
BD0119	hpAsia2	other	humans	0.17276	0.22976	Ubiquitous
BD0120	hpAsia2	other	humans	0.17178	0.2309	Ubiquitous
BD0130	hpAsia2	other	humans	0.17254	0.2312	Ubiquitous
BD0134	hpAsia2	other	humans	0.17346	0.22972	Ubiquitous
BD0135	hpAsia2	other	humans	0.17162	0.23215	Ubiquitous
BD0136	hpAsia2	other	humans	0.17164	0.23097	Ubiquitous
BD0137	hpAsia2	other	humans	0.17165	0.2316	Ubiquitous
BD0138	hpAsia2	other	humans	0.17174	0.23073	Ubiquitous
BD0139	hpAsia2	other	humans	0.17257	0.22725	Ubiquitous
BHB_4-3	hpAsia2	other	humans	0.17316	0.23176	Ubiquitous
BT0002	hpAsia2	other	humans	0.17428	0.22912	Ubiquitous
BT0238	hpAsia2	other	humans	0.1717	0.22843	Ubiquitous
BT0258	hpAsia2	other	humans	0.17058	0.23196	Ubiquitous
BTM233	hpAsia2	other	humans	0.17255	0.23415	Ubiquitous
BTM444	hpAsia2	other	humans	0.17215	0.2294	Ubiquitous
CK102	hpAsia2	other	humans	0.17269	0.23198	Ubiquitous
CK59	hpAsia2	other	humans	0.17406	0.22788	Ubiquitous
CK6	hpAsia2	other	humans	0.17286	0.23167	Ubiquitous
CK65	hpAsia2	other	humans	0.17274	0.23159	Ubiquitous
CS_12	hpAsia2	other	humans	0.17104	0.23233	Ubiquitous
CS43	hpAsia2	other	humans	0.1747	0.23159	Ubiquitous
FD662	hpAsia2	other	humans	0.17299	0.23266	Ubiquitous
HEL_AA0364AA_AS	hpAsia2	other	humans	0.17224	0.2322	Ubiquitous
HEL_AA4493AA_AS	hpAsia2	other	humans	0.17216	0.23376	Ubiquitous
HEL_AA5329AA_AS	hpAsia2	other	humans	0.17416	0.23189	Ubiquitous
HEL_AA5920AA_AS	hpAsia2	other	humans	0.17179	0.22975	Ubiquitous
HEL_AA5921AA_AS	hpAsia2	other	humans	0.17343	0.23039	Ubiquitous
HEL_AA6014AA_AS	hpAsia2	other	humans	0.17325	0.23262	Ubiquitous
HEL_AA6033AA_AS	hpAsia2	other	humans	0.17062	0.23277	Ubiquitous
HEL_AA6066AA_AS	hpAsia2	other	humans	0.17056	0.23406	Ubiquitous
HEL_AA6074AA_AS	hpAsia2	other	humans	0.17322	0.23234	Ubiquitous
HEL_AA6079AA_AS	hpAsia2	other	humans	0.17245	0.23198	Ubiquitous
HEL_AA6086AA_AS	hpAsia2	other	humans	0.17268	0.23089	Ubiquitous
HEL_AA7391AA_AS	hpAsia2	other	humans	0.17193	0.22757	Ubiquitous
HEL_BA3865AA_AS	hpAsia2	other	humans	0.17098	0.23123	Ubiquitous
HEL_BA3985AA_AS	hpAsia2	other	humans	0.1713	0.23392	Ubiquitous
HEL_BA4205AA_AS	hpAsia2	other	humans	0.17355	0.22999	Ubiquitous
HEL_BA4601AA_AS	hpAsia2	other	humans	0.17168	0.23125	Ubiquitous
HEL_BA4625AA_AS	hpAsia2	other	humans	0.17157	0.23071	Ubiquitous
HEL_BA5155AA_AS	hpAsia2	other	humans	0.17296	0.23389	Ubiquitous
HEL_BA5162AA_AS	hpAsia2	other	humans	0.17493	0.23044	Ubiquitous
HEL_BA5164AA_AS	hpAsia2	other	humans	0.17203	0.23234	Ubiquitous
HEL_BA5166AA_AS	hpAsia2	other	humans	0.17488	0.23235	Ubiquitous
HEL_BA5168AA_AS	hpAsia2	other	humans	0.17454	0.23217	Ubiquitous
HEL_BA5172AA_AS	hpAsia2	other	humans	0.17381	0.23031	Ubiquitous
HEL_BA5173AA_AS	hpAsia2	other	humans	0.1725	0.23274	Ubiquitous
HEL_BA5174AA_AS	hpAsia2	other	humans	0.17293	0.23237	Ubiquitous
HEL_BA5182AA_AS	hpAsia2	other	humans	0.17231	0.23277	Ubiquitous
HEL_BA5359AA_AS	hpAsia2	other	humans	0.17415	0.23191	Ubiquitous
HEL_BA5450AA_AS	hpAsia2	other	humans	0.17237	0.23112	Ubiquitous
HEL_BA5455AA_AS	hpAsia2	other	humans	0.17164	0.23403	Ubiquitous
HEL_BA5585AA_AS	hpAsia2	other	humans	0.17055	0.23275	Ubiquitous
HEL_BA5586AA_AS	hpAsia2	other	humans	0.17477	0.2315	Ubiquitous
HEL_BA5587AA_AS	hpAsia2	other	humans	0.17276	0.23203	Ubiquitous
HEL_BA5596AA_AS	hpAsia2	other	humans	0.17238	0.23104	Ubiquitous
HEL_BA5601AA_AS	hpAsia2	other	humans	0.17348	0.23335	Ubiquitous
HEL_BA5603AA_AS	hpAsia2	other	humans	0.17241	0.23243	Ubiquitous
HEL_BA5609AA_AS	hpAsia2	other	humans	0.17314	0.23055	Ubiquitous
HEL_BA5668AA_AS	hpAsia2	other	humans	0.17336	0.22663	Ubiquitous
HEL_BA5769AA_AS	hpAsia2	other	humans	0.17392	0.23215	Ubiquitous
HEL_BA7799AA_AS	hpAsia2	other	humans	0.17005	0.23272	Ubiquitous
HEL_BA7801AA_AS	hpAsia2	other	humans	0.17567	0.23007	Ubiquitous
HEL_BA8057AA_AS	hpAsia2	other	humans	0.17288	0.23028	Ubiquitous
HEL_BA8063AA_AS	hpAsia2	other	humans	0.17246	0.23206	Ubiquitous
HEL_BA8068AA_AS	hpAsia2	other	humans	0.17304	0.23244	Ubiquitous
HEL_BA8096AA_AS	hpAsia2	other	humans	0.17335	0.23247	Ubiquitous
HEL_BA8121AA_AS	hpAsia2	other	humans	0.17347	0.23298	Ubiquitous
HEL_BA8203AA_AS	hpAsia2	other	humans	0.17255	0.23198	Ubiquitous
HEL_BA8204AA_AS	hpAsia2	other	humans	0.17211	0.23454	Ubiquitous
HEL_BA8206AA_AS	hpAsia2	other	humans	0.17037	0.23419	Ubiquitous
HEL_BA8219AA_AS	hpAsia2	other	humans	0.17277	0.23299	Ubiquitous
HEL_BA8387AA_AS	hpAsia2	other	humans	0.17453	0.2319	Ubiquitous
HEL_BA8388AA_AS	hpAsia2	other	humans	0.17364	0.23363	Ubiquitous
HEL_BA8890AA_AS	hpAsia2	other	humans	0.17266	0.23016	Ubiquitous
HEL_BA9229AA_AS	hpAsia2	other	humans	0.17185	0.23127	Ubiquitous
HEL_CA0026AA_AS	hpAsia2	other	humans	0.17448	0.23218	Ubiquitous
HEL_CA0027AA_AS	hpAsia2	other	humans	0.17291	0.23181	Ubiquitous
HEL_CA0028AA_AS	hpAsia2	other	humans	0.17446	0.23148	Ubiquitous
HEL_CA0029AA_AS	hpAsia2	other	humans	0.17299	0.23122	Ubiquitous
HEL_CA0034AA_AS	hpAsia2	other	humans	0.1723	0.23339	Ubiquitous
HEL_CA0035AA_AS	hpAsia2	other	humans	0.17141	0.2342	Ubiquitous
HEL_CA0037AA_AS	hpAsia2	other	humans	0.1751	0.23172	Ubiquitous
HEL_CA2501AA_AS	hpAsia2	other	humans	0.17342	0.22881	Ubiquitous
HEL_CA2503AA_AS	hpAsia2	other	humans	0.1732	0.22958	Ubiquitous
HEL_CA2504AA_AS	hpAsia2	other	humans	0.17147	0.23315	Ubiquitous
HEL_CA2508AA_AS	hpAsia2	other	humans	0.17256	0.23173	Ubiquitous
HEL_CA2511AA_AS	hpAsia2	other	humans	0.17289	0.23021	Ubiquitous
HEL_CA2513AA_AS	hpAsia2	other	humans	0.17075	0.22909	Ubiquitous
HEL_CA2518AA_AS	hpAsia2	other	humans	0.17367	0.23207	Ubiquitous
HpGP-BGD-001	hpAsia2	other	humans	0.17053	0.23207	Ubiquitous
HpGP-BGD-002	hpAsia2	other	humans	0.17471	0.2307	Ubiquitous
HpGP-BGD-003	hpAsia2	other	humans	0.17377	0.23242	Ubiquitous
HpGP-BGD-008	hpAsia2	other	humans	0.17135	0.23153	Ubiquitous
HpGP-IDN-010	hpAsia2	other	humans	0.17347	0.23092	Ubiquitous
HpGP-IND-001	hpAsia2	other	humans	0.17386	0.23279	Ubiquitous
HpGP-IND-007	hpAsia2	other	humans	0.1744	0.23293	Ubiquitous
HpGP-IND-008	hpAsia2	other	humans	0.1731	0.23154	Ubiquitous
HpGP-IND-009	hpAsia2	other	humans	0.17294	0.23288	Ubiquitous
HpGP-IND-010	hpAsia2	other	humans	0.17275	0.23125	Ubiquitous
HpGP-MAL-002	hpAsia2	other	humans	0.17272	0.23129	Ubiquitous
HpGP-MAL-004	hpAsia2	other	humans	0.17433	0.23232	Ubiquitous
HpGP-MAL-016	hpAsia2	other	humans	0.17357	0.23329	Ubiquitous
HpGP-MAL-017	hpAsia2	other	humans	0.17232	0.23366	Ubiquitous
HpGP-MAL-019	hpAsia2	other	humans	0.17312	0.23362	Ubiquitous
HpGP-MAL-025	hpAsia2	other	humans	0.17362	0.23211	Ubiquitous
HpGP-MMR-001	hpAsia2	other	humans	0.17436	0.23299	Ubiquitous
HpGP-MMR-002	hpAsia2	other	humans	0.17343	0.23213	Ubiquitous
HpGP-MMR-003	hpAsia2	other	humans	0.1732	0.23208	Ubiquitous
HpGP-MMR-004	hpAsia2	other	humans	0.17385	0.23244	Ubiquitous
HpGP-MMR-005	hpAsia2	other	humans	0.17189	0.23127	Ubiquitous
HpGP-MMR-006	hpAsia2	other	humans	0.17004	0.2326	Ubiquitous
HpGP-MMR-007	hpAsia2	other	humans	0.17454	0.23247	Ubiquitous
HpGP-MMR-008	hpAsia2	other	humans	0.1716	0.23323	Ubiquitous
HpGP-MMR-009	hpAsia2	other	humans	0.17449	0.23111	Ubiquitous
HpGP-MMR-010	hpAsia2	other	humans	0.17418	0.23235	Ubiquitous
HpGP-MMR-011	hpAsia2	other	humans	0.17251	0.23347	Ubiquitous
HpGP-MMR-012	hpAsia2	other	humans	0.17504	0.23153	Ubiquitous
HpGP-NPL-001	hpAsia2	other	humans	0.17066	0.228	Ubiquitous
HpGP-NPL-003	hpAsia2	other	humans	0.17215	0.22941	Ubiquitous
HpGP-NPL-008	hpAsia2	other	humans	0.17344	0.22981	Ubiquitous
HpGP-NPL-009	hpAsia2	other	humans	0.17352	0.22717	Ubiquitous
HpGP-NPL-011	hpAsia2	other	humans	0.17019	0.22863	Ubiquitous
HpGP-NPL-013	hpAsia2	other	humans	0.17114	0.23045	Ubiquitous
HpGP-USA-422	hpAsia2	other	humans	0.17164	0.23319	Ubiquitous
ID0047	hpAsia2	other	humans	0.17447	0.23155	Ubiquitous
ID0440	hpAsia2	other	humans	0.17162	0.23107	Ubiquitous
ID0498	hpAsia2	other	humans	0.17435	0.23149	Ubiquitous
ID0507	hpAsia2	other	humans	0.1717	0.23168	Ubiquitous
ID1076	hpAsia2	other	humans	0.17338	0.23158	Ubiquitous
India7	hpAsia2	other	humans	0.17201	0.22972	Ubiquitous
KG99	hpAsia2	other	humans	0.17129	0.23117	Ubiquitous
KY-TH-09	hpAsia2	other	humans	0.17321	0.22915	Ubiquitous
KY-TH-29	hpAsia2	other	humans	0.1704	0.23002	Ubiquitous
KY-TH-49	hpAsia2	other	humans	0.17341	0.22938	Ubiquitous
Kyoto57A	hpAsia2	other	humans	0.17259	0.23357	Ubiquitous
M004	hpAsia2	other	humans	0.17204	0.2317	Ubiquitous
M006	hpAsia2	other	humans	0.17151	0.23343	Ubiquitous
M040	hpAsia2	other	humans	0.17143	0.23201	Ubiquitous
M042	hpAsia2	other	humans	0.17084	0.232	Ubiquitous
M063	hpAsia2	other	humans	0.16935	0.23269	Ubiquitous
M067	hpAsia2	other	humans	0.17384	0.23254	Ubiquitous
Mandalay03	hpAsia2	other	humans	0.17203	0.23425	Ubiquitous
Mandalay30	hpAsia2	other	humans	0.17222	0.23346	Ubiquitous
MM0347	hpAsia2	other	humans	0.17441	0.22884	Ubiquitous
MMM_100	hpAsia2	other	humans	0.17337	0.23163	Ubiquitous
MMM_102	hpAsia2	other	humans	0.1709	0.23295	Ubiquitous
MMM_103	hpAsia2	other	humans	0.17372	0.23192	Ubiquitous
MMM_110	hpAsia2	other	humans	0.17202	0.23166	Ubiquitous
MMM_114	hpAsia2	other	humans	0.17355	0.23107	Ubiquitous
MMM_125	hpAsia2	other	humans	0.17271	0.23233	Ubiquitous
MMM_127	hpAsia2	other	humans	0.17382	0.23318	Ubiquitous
MMM_130	hpAsia2	other	humans	0.17482	0.23116	Ubiquitous
MMM_139	hpAsia2	other	humans	0.17191	0.23261	Ubiquitous
MMM_148	hpAsia2	other	humans	0.17148	0.23233	Ubiquitous
MMM_16	hpAsia2	other	humans	0.17147	0.23169	Ubiquitous
MMM_19	hpAsia2	other	humans	0.17579	0.23191	Ubiquitous
MMM_2	hpAsia2	other	humans	0.17403	0.23114	Ubiquitous
MMM_27	hpAsia2	other	humans	0.17166	0.23302	Ubiquitous
MMM_30	hpAsia2	other	humans	0.17351	0.22984	Ubiquitous
MMM_31	hpAsia2	other	humans	0.17346	0.23231	Ubiquitous
MMM_46	hpAsia2	other	humans	0.17259	0.23057	Ubiquitous
MMM_5	hpAsia2	other	humans	0.17244	0.2338	Ubiquitous
MMM_6	hpAsia2	other	humans	0.17458	0.23284	Ubiquitous
MMM_60	hpAsia2	other	humans	0.17366	0.23047	Ubiquitous
MMM_63	hpAsia2	other	humans	0.17335	0.23244	Ubiquitous
MMM_7	hpAsia2	other	humans	0.17179	0.23329	Ubiquitous
MMM_77	hpAsia2	other	humans	0.17393	0.23174	Ubiquitous
MMM_92	hpAsia2	other	humans	0.17117	0.23241	Ubiquitous
MMM_94	hpAsia2	other	humans	0.17299	0.23406	Ubiquitous
MMM_95	hpAsia2	other	humans	0.17247	0.23196	Ubiquitous
MS150	hpAsia2	other	humans	0.16957	0.23196	Ubiquitous
MS158	hpAsia2	other	humans	0.17561	0.23118	Ubiquitous
MS170	hpAsia2	other	humans	0.17312	0.23247	Ubiquitous
MS172	hpAsia2	other	humans	0.17438	0.23121	Ubiquitous
MS178	hpAsia2	other	humans	0.17493	0.23182	Ubiquitous
MS236	hpAsia2	other	humans	0.1727	0.23232	Ubiquitous
MS243	hpAsia2	other	humans	0.17341	0.2318	Ubiquitous
MS280	hpAsia2	other	humans	0.1726	0.23159	Ubiquitous
MS64	hpAsia2	other	humans	0.172	0.23195	Ubiquitous
Myanmar51	hpAsia2	other	humans	0.175	0.23148	Ubiquitous
Myanmar52	hpAsia2	other	humans	0.17331	0.23193	Ubiquitous
Myanmar66	hpAsia2	other	humans	0.1703	0.23227	Ubiquitous
NAK7	hpAsia2	other	humans	0.17231	0.23365	Ubiquitous
NP0041	hpAsia2	other	humans	0.17204	0.23041	Ubiquitous
NP04	hpAsia2	other	humans	0.17133	0.23009	Ubiquitous
NP05	hpAsia2	other	humans	0.17137	0.22948	Ubiquitous
NP05_107	hpAsia2	other	humans	0.17219	0.23071	Ubiquitous
NP05_112	hpAsia2	other	humans	0.17108	0.22997	Ubiquitous
NP05_121	hpAsia2	other	humans	0.17377	0.23089	Ubiquitous
NP05_272	hpAsia2	other	humans	0.17155	0.22891	Ubiquitous
NP05_278	hpAsia2	other	humans	0.17335	0.23045	Ubiquitous
NP05-105	hpAsia2	other	humans	0.17176	0.22962	Ubiquitous
NP05-250	hpAsia2	other	humans	0.17222	0.22972	Ubiquitous
NP102	hpAsia2	other	humans	0.17175	0.22898	Ubiquitous
NP104	hpAsia2	other	humans	0.17133	0.22969	Ubiquitous
NP110	hpAsia2	other	humans	0.17314	0.22971	Ubiquitous
NP113	hpAsia2	other	humans	0.17228	0.23343	Ubiquitous
NP126	hpAsia2	other	humans	0.17135	0.22957	Ubiquitous
NP132	hpAsia2	other	humans	0.17116	0.22814	Ubiquitous
NP133	hpAsia2	other	humans	0.1725	0.2311	Ubiquitous
NP14	hpAsia2	other	humans	0.17354	0.22879	Ubiquitous
NP140	hpAsia2	other	humans	0.17047	0.22888	Ubiquitous
NP4	hpAsia2	other	humans	0.17384	0.22777	Ubiquitous
NP44	hpAsia2	other	humans	0.17385	0.22917	Ubiquitous
NP49	hpAsia2	other	humans	0.17307	0.23095	Ubiquitous
NP52	hpAsia2	other	humans	0.17402	0.23336	Ubiquitous
NP55	hpAsia2	other	humans	0.17014	0.2292	Ubiquitous
NP56	hpAsia2	other	humans	0.17257	0.23057	Ubiquitous
NP74	hpAsia2	other	humans	0.17476	0.23078	Ubiquitous
NP8	hpAsia2	other	humans	0.17445	0.23084	Ubiquitous
NP84	hpAsia2	other	humans	0.17146	0.22979	Ubiquitous
NP86	hpAsia2	other	humans	0.17041	0.22994	Ubiquitous
NP92	hpAsia2	other	humans	0.17372	0.231	Ubiquitous
NP99	hpAsia2	other	humans	0.17214	0.23082	Ubiquitous
RN110	hpAsia2	other	humans	0.1735	0.23059	Ubiquitous
RN126	hpAsia2	other	humans	0.17173	0.23122	Ubiquitous
RN133	hpAsia2	other	humans	0.17143	0.23158	Ubiquitous
SLK231	hpAsia2	other	humans	0.17177	0.2343	Ubiquitous
SLK237	hpAsia2	other	humans	0.17079	0.23324	Ubiquitous
SLK40	hpAsia2	other	humans	0.17341	0.23265	Ubiquitous
TH0058	hpAsia2	other	humans	0.16934	0.2338	Ubiquitous
TH0144	hpAsia2	other	humans	0.17184	0.23077	Ubiquitous
TH0175	hpAsia2	other	humans	0.17274	0.23096	Ubiquitous
TH0211	hpAsia2	other	humans	0.17358	0.23155	Ubiquitous
TH0213	hpAsia2	other	humans	0.17234	0.23211	Ubiquitous
TH0221	hpAsia2	other	humans	0.17157	0.23245	Ubiquitous
TH0225	hpAsia2	other	humans	0.17282	0.23227	Ubiquitous
TH0227	hpAsia2	other	humans	0.17327	0.2313	Ubiquitous
TH0238	hpAsia2	other	humans	0.17295	0.23204	Ubiquitous
TH0249	hpAsia2	other	humans	0.17583	0.2311	Ubiquitous
TH0460	hpAsia2	other	humans	0.1748	0.23073	Ubiquitous
TH0551	hpAsia2	other	humans	0.17176	0.2318	Ubiquitous
TH0573	hpAsia2	other	humans	0.17429	0.22834	Ubiquitous
TH0818	hpAsia2	other	humans	0.17205	0.23305	Ubiquitous
TH0950	hpAsia2	other	humans	0.17149	0.23187	Ubiquitous
TH79	hpAsia2	other	humans	0.17294	0.23202	Ubiquitous
UBN25	hpAsia2	other	humans	0.17181	0.23266	Ubiquitous
yangon_129-2	hpAsia2	other	humans	0.17059	0.23415	Ubiquitous
Yangon142	hpAsia2	other	humans	0.1734	0.23231	Ubiquitous
Yangon179	hpAsia2	other	humans	0.17396	0.2319	Ubiquitous
Yangon188	hpAsia2	other	humans	0.17338	0.23164	Ubiquitous
Yangon190	hpAsia2	other	humans	0.17286	0.23213	Ubiquitous
Yangon202	hpAsia2	other	humans	0.17165	0.23154	Ubiquitous
Yangon233	hpAsia2	other	humans	0.17494	0.23134	Ubiquitous
YGH007	hpAsia2	other	humans	0.17285	0.23218	Ubiquitous
YGH009	hpAsia2	other	humans	0.17218	0.23273	Ubiquitous
YGH029	hpAsia2	other	humans	0.17193	0.23289	Ubiquitous
19027	hpEurope	other	humans	0.16828	0.22193	Ubiquitous
21580	hpEurope	other	humans	0.17097	0.22485	Ubiquitous
22087	hpEurope	other	humans	0.16929	0.22347	Ubiquitous
22352	hpEurope	other	humans	0.16977	0.22491	Ubiquitous
22360	hpEurope	other	humans	0.16779	0.22444	Ubiquitous
26695	hpEurope	other	humans	0.17297	0.22507	Ubiquitous
27935	hpEurope	other	humans	0.16828	0.22573	Ubiquitous
28861	hpEurope	other	humans	0.17046	0.22504	Ubiquitous
29009	hpEurope	other	humans	0.16862	0.22316	Ubiquitous
29373	hpEurope	other	humans	0.1729	0.22564	Ubiquitous
30950	hpEurope	other	humans	0.16886	0.22608	Ubiquitous
31181	hpEurope	other	humans	0.17091	0.22389	Ubiquitous
33375	hpEurope	other	humans	0.17069	0.22455	Ubiquitous
34320	hpEurope	other	humans	0.1689	0.2242	Ubiquitous
3697	hpEurope	other	humans	0.16776	0.22221	Ubiquitous
3735_2	hpEurope	other	humans	0.16829	0.22274	Ubiquitous
3738	hpEurope	other	humans	0.16976	0.22392	Ubiquitous
3745	hpEurope	other	humans	0.16933	0.22579	Ubiquitous
3754	hpEurope	other	humans	0.17055	0.22632	Ubiquitous
3800	hpEurope	other	humans	0.17011	0.22203	Ubiquitous
38185	hpEurope	other	humans	0.17008	0.22275	Ubiquitous
3843_2	hpEurope	other	humans	0.16886	0.2228	Ubiquitous
444	hpEurope	other	humans	0.17017	0.22615	Ubiquitous
448	hpEurope	other	humans	0.17136	0.22497	Ubiquitous
59	hpEurope	other	humans	0.16952	0.22132	Ubiquitous
AMI	hpEurope	other	humans	0.16794	0.22493	Ubiquitous
B23	hpEurope	other	humans	0.16647	0.22166	Ubiquitous
B25	hpEurope	other	humans	0.17033	0.22114	Ubiquitous
B40	hpEurope	other	humans	0.16876	0.22104	Ubiquitous
B45	hpEurope	other	humans	0.16518	0.22356	Ubiquitous
B47	hpEurope	other	humans	0.16864	0.22273	Ubiquitous
BD0003	hpEurope	other	humans	0.17053	0.22418	Ubiquitous
BD0014	hpEurope	other	humans	0.17053	0.22652	Ubiquitous
BD0024	hpEurope	other	humans	0.16735	0.22611	Ubiquitous
BD0027	hpEurope	other	humans	0.16882	0.22312	Ubiquitous
BD0042	hpEurope	other	humans	0.16864	0.22338	Ubiquitous
BD0043	hpEurope	other	humans	0.16971	0.22406	Ubiquitous
BD0045	hpEurope	other	humans	0.16946	0.22629	Ubiquitous
BD0047	hpEurope	other	humans	0.16873	0.22706	Ubiquitous
BD0049	hpEurope	other	humans	0.17075	0.2278	Ubiquitous
BD0053	hpEurope	other	humans	0.17049	0.22431	Ubiquitous
BD0068	hpEurope	other	humans	0.16987	0.22437	Ubiquitous
BD0070	hpEurope	other	humans	0.16991	0.22529	Ubiquitous
BD0073	hpEurope	other	humans	0.17098	0.22576	Ubiquitous
BD0080	hpEurope	other	humans	0.16908	0.22578	Ubiquitous
BD0082	hpEurope	other	humans	0.17047	0.22368	Ubiquitous
BD0084	hpEurope	other	humans	0.16797	0.22448	Ubiquitous
BD0090	hpEurope	other	humans	0.16914	0.22541	Ubiquitous
BD0095	hpEurope	other	humans	0.16768	0.22442	Ubiquitous
BD0096	hpEurope	other	humans	0.1684	0.22307	Ubiquitous
BD0097	hpEurope	other	humans	0.16822	0.22721	Ubiquitous
BD0104	hpEurope	other	humans	0.1705	0.22594	Ubiquitous
BD0110	hpEurope	other	humans	0.16775	0.226	Ubiquitous
BD0111	hpEurope	other	humans	0.16957	0.22545	Ubiquitous
BD0114	hpEurope	other	humans	0.16952	0.22572	Ubiquitous
BD0115	hpEurope	other	humans	0.17078	0.22913	Ubiquitous
BD0127	hpEurope	other	humans	0.17026	0.2274	Ubiquitous
BD0133	hpEurope	other	humans	0.16747	0.22313	Ubiquitous
BD0142	hpEurope	other	humans	0.16947	0.22616	Ubiquitous
BD0143	hpEurope	other	humans	0.16945	0.22282	Ubiquitous
BHB_10-3	hpEurope	other	humans	0.17003	0.22801	Ubiquitous
BHB_13-3	hpEurope	other	humans	0.17191	0.223	Ubiquitous
BHB_15-3	hpEurope	other	humans	0.17105	0.22695	Ubiquitous
BHB_17-3	hpEurope	other	humans	0.17016	0.22904	Ubiquitous
BHB_2-3	hpEurope	other	humans	0.17288	0.22677	Ubiquitous
BHB_21-3	hpEurope	other	humans	0.17059	0.2279	Ubiquitous
BHB_25-3	hpEurope	other	humans	0.16824	0.23112	Ubiquitous
BHB_32-3	hpEurope	other	humans	0.17168	0.2282	Ubiquitous
BHB_45-3	hpEurope	other	humans	0.17182	0.22846	Ubiquitous
BHB_47-3	hpEurope	other	humans	0.16979	0.22799	Ubiquitous
BHB_49-3	hpEurope	other	humans	0.17265	0.22659	Ubiquitous
BHB_5-3	hpEurope	other	humans	0.17259	0.22558	Ubiquitous
BHB_8-3	hpEurope	other	humans	0.17143	0.22606	Ubiquitous
BON254	hpEurope	other	humans	0.16679	0.2227	Ubiquitous
BT011	hpEurope	other	humans	0.16905	0.22636	Ubiquitous
BT0154	hpEurope	other	humans	0.17115	0.22924	Ubiquitous
BT0162	hpEurope	other	humans	0.17356	0.22689	Ubiquitous
BT0391	hpEurope	other	humans	0.17241	0.2244	Ubiquitous
BTM277	hpEurope	other	humans	0.16848	0.22547	Ubiquitous
BTM363	hpEurope	other	humans	0.17339	0.22665	Ubiquitous
CHA185	hpEurope	other	humans	0.17101	0.22307	Ubiquitous
CK11	hpEurope	other	humans	0.17261	0.22809	Ubiquitous
CK27	hpEurope	other	humans	0.1733	0.23048	Ubiquitous
CK44	hpEurope	other	humans	0.17369	0.22471	Ubiquitous
CK54	hpEurope	other	humans	0.17131	0.22666	Ubiquitous
CK64	hpEurope	other	humans	0.17371	0.22567	Ubiquitous
CK98	hpEurope	other	humans	0.17315	0.22652	Ubiquitous
ckin74	hpEurope	other	humans	0.16653	0.21608	Ubiquitous
CM-22013	hpEurope	other	humans	0.16883	0.22421	Ubiquitous
CM-22021	hpEurope	other	humans	0.16979	0.22418	Ubiquitous
CM-22046	hpEurope	other	humans	0.16905	0.22343	Ubiquitous
CM-22341	hpEurope	other	humans	0.17092	0.22202	Ubiquitous
COL1	hpEurope	other	humans	0.17133	0.22298	Ubiquitous
COL10	hpEurope	other	humans	0.16796	0.2239	Ubiquitous
COL116	hpEurope	other	humans	0.16989	0.22257	Ubiquitous
COL12	hpEurope	other	humans	0.16933	0.2253	Ubiquitous
COL13	hpEurope	other	humans	0.17089	0.22226	Ubiquitous
COL152	hpEurope	other	humans	0.16555	0.2247	Ubiquitous
COL16	hpEurope	other	humans	0.16927	0.2243	Ubiquitous
COL178	hpEurope	other	humans	0.16754	0.22251	Ubiquitous
COL18	hpEurope	other	humans	0.16965	0.22476	Ubiquitous
COL19	hpEurope	other	humans	0.17017	0.22314	Ubiquitous
COL199	hpEurope	other	humans	0.16215	0.22558	Ubiquitous
COL2	hpEurope	other	humans	0.1698	0.22395	Ubiquitous
COL20	hpEurope	other	humans	0.17065	0.22208	Ubiquitous
COL21	hpEurope	other	humans	0.17057	0.22219	Ubiquitous
COL22	hpEurope	other	humans	0.16892	0.22331	Ubiquitous
COL23	hpEurope	other	humans	0.1701	0.22259	Ubiquitous
COL24	hpEurope	other	humans	0.16674	0.22359	Ubiquitous
COL25	hpEurope	other	humans	0.16962	0.22343	Ubiquitous
COL288	hpEurope	other	humans	0.16772	0.22341	Ubiquitous
COL4	hpEurope	other	humans	0.1681	0.22473	Ubiquitous
COL401	hpEurope	other	humans	0.16987	0.22337	Ubiquitous
COL446	hpEurope	other	humans	0.16603	0.22412	Ubiquitous
COL447	hpEurope	other	humans	0.17024	0.22425	Ubiquitous
COL5	hpEurope	other	humans	0.16915	0.22292	Ubiquitous
COL6	hpEurope	other	humans	0.16813	0.22296	Ubiquitous
COL9	hpEurope	other	humans	0.16912	0.22333	Ubiquitous
CS30	hpEurope	other	humans	0.17187	0.22684	Ubiquitous
CS39	hpEurope	other	humans	0.17197	0.22806	Ubiquitous
CS40	hpEurope	other	humans	0.17242	0.22493	Ubiquitous
CS46	hpEurope	other	humans	0.17275	0.22683	Ubiquitous
CS9	hpEurope	other	humans	0.17126	0.22731	Ubiquitous
DR100_2016	hpEurope	other	humans	0.16968	0.22124	Ubiquitous
DR105	hpEurope	other	humans	0.17016	0.22119	Ubiquitous
DR115	hpEurope	other	humans	0.1701	0.22115	Ubiquitous
DR12_2016	hpEurope	other	humans	0.17072	0.22127	Ubiquitous
DR130	hpEurope	other	humans	0.16932	0.22257	Ubiquitous
DR19_2016	hpEurope	other	humans	0.16892	0.22178	Ubiquitous
DR21_2016	hpEurope	other	humans	0.17139	0.22196	Ubiquitous
DR24_2016	hpEurope	other	humans	0.17167	0.22042	Ubiquitous
DR28_2016	hpEurope	other	humans	0.16969	0.22435	Ubiquitous
DR29_2016	hpEurope	other	humans	0.16967	0.22154	Ubiquitous
DR37_2016	hpEurope	other	humans	0.1717	0.22214	Ubiquitous
DR4_2016	hpEurope	other	humans	0.17052	0.22286	Ubiquitous
DR46_2016	hpEurope	other	humans	0.17283	0.22104	Ubiquitous
DR49_2016	hpEurope	other	humans	0.16898	0.2231	Ubiquitous
DR52_2016	hpEurope	other	humans	0.1717	0.22197	Ubiquitous
DR55_2016	hpEurope	other	humans	0.17276	0.22108	Ubiquitous
DR57_2016	hpEurope	other	humans	0.1719	0.2222	Ubiquitous
DR63	hpEurope	other	humans	0.16996	0.22193	Ubiquitous
DR66_2016	hpEurope	other	humans	0.17329	0.22106	Ubiquitous
DR72_2016	hpEurope	other	humans	0.17243	0.21986	Ubiquitous
DR77_2016	hpEurope	other	humans	0.17095	0.22328	Ubiquitous
DR81	hpEurope	other	humans	0.16778	0.2214	Ubiquitous
DR84_2016	hpEurope	other	humans	0.1705	0.22113	Ubiquitous
DR86	hpEurope	other	humans	0.16915	0.22123	Ubiquitous
DR97_2016	hpEurope	other	humans	0.17067	0.22189	Ubiquitous
DR98_2016	hpEurope	other	humans	0.16956	0.22235	Ubiquitous
DR99	hpEurope	other	humans	0.16707	0.22415	Ubiquitous
DUHN8	hpEurope	other	humans	0.16636	0.22339	Ubiquitous
EKA_11-3	hpEurope	other	humans	0.1716	0.22558	Ubiquitous
EKA_13-3	hpEurope	other	humans	0.17139	0.22774	Ubiquitous
EKA_26-3	hpEurope	other	humans	0.1711	0.22835	Ubiquitous
EKA_9-3	hpEurope	other	humans	0.17118	0.22737	Ubiquitous
EKA15	hpEurope	other	humans	0.17156	0.22848	Ubiquitous
EKA34	hpEurope	other	humans	0.17187	0.22627	Ubiquitous
EKA37	hpEurope	other	humans	0.17195	0.22341	Ubiquitous
EKA39	hpEurope	other	humans	0.16995	0.23242	Ubiquitous
EKA44	hpEurope	other	humans	0.17222	0.2253	Ubiquitous
EKA47	hpEurope	other	humans	0.17091	0.22823	Ubiquitous
EKA48	hpEurope	other	humans	0.17273	0.22562	Ubiquitous
EKB14	hpEurope	other	humans	0.17167	0.22803	Ubiquitous
EKB22	hpEurope	other	humans	0.17041	0.22969	Ubiquitous
EKB27	hpEurope	other	humans	0.17214	0.22769	Ubiquitous
EKB44	hpEurope	other	humans	0.17226	0.23144	Ubiquitous
EKB46	hpEurope	other	humans	0.1708	0.22796	Ubiquitous
EKB48	hpEurope	other	humans	0.17078	0.22661	Ubiquitous
G27	hpEurope	other	humans	0.16956	0.22423	Ubiquitous
GC31_B	hpEurope	other	humans	0.17144	0.22373	Ubiquitous
GC34_HL	hpEurope	other	humans	0.17054	0.22461	Ubiquitous
GC62-HL-2	hpEurope	other	humans	0.16869	0.22361	Ubiquitous
GC65_HL	hpEurope	other	humans	0.17071	0.22494	Ubiquitous
GR_15	hpEurope	other	humans	0.16741	0.2219	Ubiquitous
GR_20	hpEurope	other	humans	0.17002	0.22254	Ubiquitous
GR_21	hpEurope	other	humans	0.16958	0.222	Ubiquitous
GR-1	hpEurope	other	humans	0.16915	0.22296	Ubiquitous
GR-10	hpEurope	other	humans	0.17002	0.2227	Ubiquitous
GR-11	hpEurope	other	humans	0.16949	0.22288	Ubiquitous
GR-12	hpEurope	other	humans	0.17118	0.22271	Ubiquitous
GR-14	hpEurope	other	humans	0.16971	0.22446	Ubiquitous
GR-17	hpEurope	other	humans	0.16774	0.22368	Ubiquitous
GR-18	hpEurope	other	humans	0.16782	0.22405	Ubiquitous
GR-19	hpEurope	other	humans	0.17041	0.21809	Ubiquitous
GR-2	hpEurope	other	humans	0.16962	0.22321	Ubiquitous
GR-23	hpEurope	other	humans	0.16872	0.22412	Ubiquitous
GR-24	hpEurope	other	humans	0.16958	0.22258	Ubiquitous
GR-25	hpEurope	other	humans	0.16946	0.22259	Ubiquitous
GR-26	hpEurope	other	humans	0.16901	0.2235	Ubiquitous
GR-27	hpEurope	other	humans	0.1675	0.22539	Ubiquitous
GR-28	hpEurope	other	humans	0.169	0.22434	Ubiquitous
GR-29	hpEurope	other	humans	0.17117	0.2222	Ubiquitous
GR-3	hpEurope	other	humans	0.16978	0.2214	Ubiquitous
GR-30	hpEurope	other	humans	0.16939	0.22426	Ubiquitous
GR-31	hpEurope	other	humans	0.16815	0.22254	Ubiquitous
GR-32	hpEurope	other	humans	0.16873	0.22401	Ubiquitous
GR-33	hpEurope	other	humans	0.16858	0.22278	Ubiquitous
GR-34	hpEurope	other	humans	0.17149	0.22168	Ubiquitous
GR-35	hpEurope	other	humans	0.16872	0.22424	Ubiquitous
GR-36	hpEurope	other	humans	0.16835	0.22332	Ubiquitous
GR-6	hpEurope	other	humans	0.16977	0.22329	Ubiquitous
GR-7	hpEurope	other	humans	0.16899	0.22467	Ubiquitous
GR-8	hpEurope	other	humans	0.16796	0.22489	Ubiquitous
GR-9	hpEurope	other	humans	0.17029	0.22453	Ubiquitous
GRA247	hpEurope	other	humans	0.16962	0.22262	Ubiquitous
HA295	hpEurope	other	humans	0.17038	0.23112	Ubiquitous
HA33	hpEurope	other	humans	0.17059	0.22606	Ubiquitous
HCM100	hpEurope	other	humans	0.1697	0.22806	Ubiquitous
HCM49	hpEurope	other	humans	0.17242	0.22422	Ubiquitous
HCM95	hpEurope	other	humans	0.16986	0.22449	Ubiquitous
HE_C33	hpEurope	other	humans	0.16788	0.22748	Ubiquitous
HE_C50	hpEurope	other	humans	0.17261	0.22601	Ubiquitous
HE_NC24_6	hpEurope	other	humans	0.17126	0.22638	Ubiquitous
HE_NC32_5	hpEurope	other	humans	0.17112	0.22677	Ubiquitous
HE-NC1-2	hpEurope	other	humans	0.17239	0.22644	Ubiquitous
HEL_AA0111AA_AS	hpEurope	other	humans	0.17081	0.222	Ubiquitous
HEL_AA0112AA_AS	hpEurope	other	humans	0.1703	0.2233	Ubiquitous
HEL_AA0125AA_AS	hpEurope	other	humans	0.16909	0.22323	Ubiquitous
HEL_AA0160AA_AS	hpEurope	other	humans	0.16784	0.22219	Ubiquitous
HEL_AA0181AA_AS	hpEurope	other	humans	0.17085	0.22726	Ubiquitous
HEL_AA0214AA_AS	hpEurope	other	humans	0.16854	0.2223	Ubiquitous
HEL_AA0215AA_AS	hpEurope	other	humans	0.16982	0.22285	Ubiquitous
HEL_AA0216AA_AS	hpEurope	other	humans	0.16848	0.22284	Ubiquitous
HEL_AA0217AA_AS	hpEurope	other	humans	0.16963	0.22426	Ubiquitous
HEL_AA0218AA_AS	hpEurope	other	humans	0.16929	0.22293	Ubiquitous
HEL_AA0219AA_AS	hpEurope	other	humans	0.16893	0.22418	Ubiquitous
HEL_AA0220AA_AS	hpEurope	other	humans	0.16708	0.22369	Ubiquitous
HEL_AA0222AA_AS	hpEurope	other	humans	0.17084	0.22293	Ubiquitous
HEL_AA0224AA_AS	hpEurope	other	humans	0.16962	0.22304	Ubiquitous
HEL_AA0227AA_AS	hpEurope	other	humans	0.17167	0.22411	Ubiquitous
HEL_AA0322AA_AS	hpEurope	other	humans	0.16882	0.22375	Ubiquitous
HEL_AA0332AA_AS	hpEurope	other	humans	0.16684	0.22319	Ubiquitous
HEL_AA0333AA_AS	hpEurope	other	humans	0.16719	0.22287	Ubiquitous
HEL_AA0367AA_AS	hpEurope	other	humans	0.16902	0.22647	Ubiquitous
HEL_AA0372AA_AS	hpEurope	other	humans	0.17014	0.22409	Ubiquitous
HEL_AA0376AA_AS	hpEurope	other	humans	0.1687	0.22575	Ubiquitous
HEL_AA0381AA_AS	hpEurope	other	humans	0.16938	0.22444	Ubiquitous
HEL_AA0389AA_AS	hpEurope	other	humans	0.16711	0.22418	Ubiquitous
HEL_AA0390AA_AS	hpEurope	other	humans	0.17125	0.2246	Ubiquitous
HEL_AA0391AA_AS	hpEurope	other	humans	0.16996	0.22269	Ubiquitous
HEL_AA0393AA_AS	hpEurope	other	humans	0.1717	0.22676	Ubiquitous
HEL_AA0396AA_AS	hpEurope	other	humans	0.17128	0.22671	Ubiquitous
HEL_AA0399AA_AS	hpEurope	other	humans	0.17115	0.22831	Ubiquitous
HEL_AA0400AA_AS	hpEurope	other	humans	0.17169	0.22764	Ubiquitous
HEL_AA0403AA_AS	hpEurope	other	humans	0.1716	0.22895	Ubiquitous
HEL_AA0422AA_AS	hpEurope	other	humans	0.17134	0.22356	Ubiquitous
HEL_AA0423AA_AS	hpEurope	other	humans	0.17025	0.22357	Ubiquitous
HEL_AA0447AA_AS	hpEurope	other	humans	0.16857	0.22512	Ubiquitous
HEL_AA1822AA_AS	hpEurope	other	humans	0.17124	0.22961	Ubiquitous
HEL_AA1850AA_AS	hpEurope	other	humans	0.16864	0.22247	Ubiquitous
HEL_AA1862AA_AS	hpEurope	other	humans	0.17195	0.22554	Ubiquitous
HEL_AA1866AA_AS	hpEurope	other	humans	0.16929	0.22337	Ubiquitous
HEL_AA1868AA_AS	hpEurope	other	humans	0.168	0.22157	Ubiquitous
HEL_AA1870AA_AS	hpEurope	other	humans	0.1676	0.22284	Ubiquitous
HEL_AA1872AA_AS	hpEurope	other	humans	0.16949	0.22335	Ubiquitous
HEL_AA1875AA_AS	hpEurope	other	humans	0.16749	0.22243	Ubiquitous
HEL_AA1876AA_AS	hpEurope	other	humans	0.16798	0.22375	Ubiquitous
HEL_AA1878AA_AS	hpEurope	other	humans	0.16703	0.2245	Ubiquitous
HEL_AA1880AA_AS	hpEurope	other	humans	0.1711	0.22658	Ubiquitous
HEL_AA1881AA_AS	hpEurope	other	humans	0.17091	0.22773	Ubiquitous
HEL_AA1882AA_AS	hpEurope	other	humans	0.17061	0.22171	Ubiquitous
HEL_AA2003AA_AS	hpEurope	other	humans	0.17142	0.22235	Ubiquitous
HEL_AA4350AA_AS	hpEurope	other	humans	0.17126	0.22197	Ubiquitous
HEL_AA4466AA_AS	hpEurope	other	humans	0.1718	0.22539	Ubiquitous
HEL_AA4482AA_AS	hpEurope	other	humans	0.17086	0.22705	Ubiquitous
HEL_AA4492AA_AS	hpEurope	other	humans	0.17022	0.22309	Ubiquitous
HEL_AA4494AA_AS	hpEurope	other	humans	0.1684	0.22314	Ubiquitous
HEL_AA4644AA_AS	hpEurope	other	humans	0.16897	0.22274	Ubiquitous
HEL_AA4646AA_AS	hpEurope	other	humans	0.17251	0.2224	Ubiquitous
HEL_AA4649AA_AS	hpEurope	other	humans	0.16891	0.22203	Ubiquitous
HEL_AA4651AA_AS	hpEurope	other	humans	0.17054	0.22411	Ubiquitous
HEL_AA4652AA_AS	hpEurope	other	humans	0.16822	0.22304	Ubiquitous
HEL_AA4654AA_AS	hpEurope	other	humans	0.17078	0.22304	Ubiquitous
HEL_AA4655AA_AS	hpEurope	other	humans	0.16861	0.22381	Ubiquitous
HEL_AA4657AA_AS	hpEurope	other	humans	0.16997	0.22179	Ubiquitous
HEL_AA4661AA_AS	hpEurope	other	humans	0.16981	0.2207	Ubiquitous
HEL_AA4662AA_AS	hpEurope	other	humans	0.16999	0.22259	Ubiquitous
HEL_AA4667AA_AS	hpEurope	other	humans	0.1691	0.2234	Ubiquitous
HEL_AA4668AA_AS	hpEurope	other	humans	0.16805	0.22296	Ubiquitous
HEL_AA4669AA_AS	hpEurope	other	humans	0.16794	0.22238	Ubiquitous
HEL_AA4673AA_AS	hpEurope	other	humans	0.17129	0.22261	Ubiquitous
HEL_AA4682AA_AS	hpEurope	other	humans	0.16968	0.22131	Ubiquitous
HEL_AA4684AA_AS	hpEurope	other	humans	0.17062	0.22032	Ubiquitous
HEL_AA4688AA_AS	hpEurope	other	humans	0.16666	0.22564	Ubiquitous
HEL_AA4910AA_AS	hpEurope	other	humans	0.17136	0.22884	Ubiquitous
HEL_AA4916AA_AS	hpEurope	other	humans	0.17078	0.22219	Ubiquitous
HEL_AA4924AA_AS	hpEurope	other	humans	0.16885	0.22326	Ubiquitous
HEL_AA4925AA_AS	hpEurope	other	humans	0.16599	0.22202	Ubiquitous
HEL_AA5309AA_AS	hpEurope	other	humans	0.17036	0.22453	Ubiquitous
HEL_AA5310AA_AS	hpEurope	other	humans	0.16887	0.2239	Ubiquitous
HEL_AA5311AA_AS	hpEurope	other	humans	0.16892	0.22401	Ubiquitous
HEL_AA5312AA_AS	hpEurope	other	humans	0.17282	0.22295	Ubiquitous
HEL_AA5313AA_AS	hpEurope	other	humans	0.16913	0.22275	Ubiquitous
HEL_AA5314AA_AS	hpEurope	other	humans	0.17139	0.22444	Ubiquitous
HEL_AA5315AA_AS	hpEurope	other	humans	0.17097	0.22379	Ubiquitous
HEL_AA5316AA_AS	hpEurope	other	humans	0.16803	0.22525	Ubiquitous
HEL_AA5317AA_AS	hpEurope	other	humans	0.1703	0.22122	Ubiquitous
HEL_AA5687AA_AS	hpEurope	other	humans	0.17042	0.22162	Ubiquitous
HEL_AA5689AA_AS	hpEurope	other	humans	0.1681	0.22324	Ubiquitous
HEL_AA5690AA_AS	hpEurope	other	humans	0.16856	0.22301	Ubiquitous
HEL_AA5691AA_AS	hpEurope	other	humans	0.16894	0.22189	Ubiquitous
HEL_AA5696AA_AS	hpEurope	other	humans	0.16967	0.22281	Ubiquitous
HEL_AA5697AA_AS	hpEurope	other	humans	0.16793	0.22327	Ubiquitous
HEL_AA5698AA_AS	hpEurope	other	humans	0.16726	0.2233	Ubiquitous
HEL_AA5699AA_AS	hpEurope	other	humans	0.16933	0.22318	Ubiquitous
HEL_AA5700AA_AS	hpEurope	other	humans	0.16921	0.22282	Ubiquitous
HEL_AA5914AA_AS	hpEurope	other	humans	0.17204	0.22637	Ubiquitous
HEL_AA5918AA_AS	hpEurope	other	humans	0.16898	0.22207	Ubiquitous
HEL_AA5922AA_AS	hpEurope	other	humans	0.17039	0.22382	Ubiquitous
HEL_AA5924AA_AS	hpEurope	other	humans	0.16905	0.2331	Ubiquitous
HEL_AA5926AA_AS	hpEurope	other	humans	0.17145	0.23329	Ubiquitous
HEL_AA5927AA_AS	hpEurope	other	humans	0.16944	0.21812	Ubiquitous
HEL_AA5935AA_AS	hpEurope	other	humans	0.16817	0.22146	Ubiquitous
HEL_AA5944AA_AS	hpEurope	other	humans	0.16682	0.21752	Ubiquitous
HEL_AA5946AA_AS	hpEurope	other	humans	0.16802	0.22097	Ubiquitous
HEL_AA5950AA_AS	hpEurope	other	humans	0.17236	0.23184	Ubiquitous
HEL_AA5954AA_AS	hpEurope	other	humans	0.17035	0.23349	Ubiquitous
HEL_AA5965AA_AS	hpEurope	other	humans	0.16987	0.22484	Ubiquitous
HEL_AA5970AA_AS	hpEurope	other	humans	0.16847	0.22942	Ubiquitous
HEL_AA5973AA_AS	hpEurope	other	humans	0.17083	0.22408	Ubiquitous
HEL_AA5974AA_AS	hpEurope	other	humans	0.17046	0.23279	Ubiquitous
HEL_AA5977AA_AS	hpEurope	other	humans	0.17091	0.23377	Ubiquitous
HEL_AA5978AA_AS	hpEurope	other	humans	0.17119	0.23433	Ubiquitous
HEL_AA5979AA_AS	hpEurope	other	humans	0.16819	0.22153	Ubiquitous
HEL_AA5981AA_AS	hpEurope	other	humans	0.16801	0.2212	Ubiquitous
HEL_AA5982AA_AS	hpEurope	other	humans	0.17144	0.22365	Ubiquitous
HEL_AA5983AA_AS	hpEurope	other	humans	0.17015	0.22406	Ubiquitous
HEL_AA5984AA_AS	hpEurope	other	humans	0.16985	0.22316	Ubiquitous
HEL_AA5985AA_AS	hpEurope	other	humans	0.17019	0.22409	Ubiquitous
HEL_AA5986AA_AS	hpEurope	other	humans	0.17347	0.22691	Ubiquitous
HEL_AA5989AA_AS	hpEurope	other	humans	0.16836	0.22047	Ubiquitous
HEL_AA5992AA_AS	hpEurope	other	humans	0.16956	0.2255	Ubiquitous
HEL_AA5993AA_AS	hpEurope	other	humans	0.17166	0.22446	Ubiquitous
HEL_AA5996AA_AS	hpEurope	other	humans	0.16882	0.22176	Ubiquitous
HEL_AA5997AA_AS	hpEurope	other	humans	0.1701	0.22417	Ubiquitous
HEL_AA5998AA_AS	hpEurope	other	humans	0.16879	0.22063	Ubiquitous
HEL_AA5999AA_AS	hpEurope	other	humans	0.1682	0.2236	Ubiquitous
HEL_AA6000AA_AS	hpEurope	other	humans	0.16737	0.22155	Ubiquitous
HEL_AA6001AA_AS	hpEurope	other	humans	0.16876	0.22213	Ubiquitous
HEL_AA6003AA_AS	hpEurope	other	humans	0.17013	0.2239	Ubiquitous
HEL_AA6012AA_AS	hpEurope	other	humans	0.17096	0.23342	Ubiquitous
HEL_AA6013AA_AS	hpEurope	other	humans	0.16939	0.22266	Ubiquitous
HEL_AA6017AA_AS	hpEurope	other	humans	0.16789	0.22071	Ubiquitous
HEL_AA6018AA_AS	hpEurope	other	humans	0.16729	0.22168	Ubiquitous
HEL_AA6019AA_AS	hpEurope	other	humans	0.17111	0.23276	Ubiquitous
HEL_AA6020AA_AS	hpEurope	other	humans	0.16791	0.2208	Ubiquitous
HEL_AA6021AA_AS	hpEurope	other	humans	0.17184	0.22519	Ubiquitous
HEL_AA6022AA_AS	hpEurope	other	humans	0.17126	0.22555	Ubiquitous
HEL_AA6038AA_AS	hpEurope	other	humans	0.1724	0.23289	Ubiquitous
HEL_AA6041AA_AS	hpEurope	other	humans	0.16754	0.22346	Ubiquitous
HEL_AA6043AA_AS	hpEurope	other	humans	0.17169	0.23299	Ubiquitous
HEL_AA6044AA_AS	hpEurope	other	humans	0.16868	0.22356	Ubiquitous
HEL_AA6048AA_AS	hpEurope	other	humans	0.17054	0.22166	Ubiquitous
HEL_AA6053AA_AS	hpEurope	other	humans	0.17315	0.22463	Ubiquitous
HEL_AA6061AA_AS	hpEurope	other	humans	0.17078	0.22347	Ubiquitous
HEL_AA6063AA_AS	hpEurope	other	humans	0.17249	0.23364	Ubiquitous
HEL_AA6064AA_AS	hpEurope	other	humans	0.16987	0.22093	Ubiquitous
HEL_AA6065AA_AS	hpEurope	other	humans	0.16898	0.22187	Ubiquitous
HEL_AA6067AA_AS	hpEurope	other	humans	0.16941	0.22286	Ubiquitous
HEL_AA6068AA_AS	hpEurope	other	humans	0.17039	0.22288	Ubiquitous
HEL_AA6069AA_AS	hpEurope	other	humans	0.16916	0.22285	Ubiquitous
HEL_AA6070AA_AS	hpEurope	other	humans	0.16874	0.22046	Ubiquitous
HEL_AA6071AA_AS	hpEurope	other	humans	0.16772	0.22009	Ubiquitous
HEL_AA6072AA_AS	hpEurope	other	humans	0.16914	0.22422	Ubiquitous
HEL_AA6073AA_AS	hpEurope	other	humans	0.16881	0.21915	Ubiquitous
HEL_AA6083AA_AS	hpEurope	other	humans	0.17091	0.23478	Ubiquitous
HEL_AA6085AA_AS	hpEurope	other	humans	0.16948	0.21936	Ubiquitous
HEL_AA6484AA_AS	hpEurope	other	humans	0.17227	0.22604	Ubiquitous
HEL_AA6485AA_AS	hpEurope	other	humans	0.16884	0.22331	Ubiquitous
HEL_AA6489AA_AS	hpEurope	other	humans	0.16872	0.22449	Ubiquitous
HEL_AA6493AA_AS	hpEurope	other	humans	0.16845	0.22135	Ubiquitous
HEL_AA6495AA_AS	hpEurope	other	humans	0.16881	0.22205	Ubiquitous
HEL_AA6497AA_AS	hpEurope	other	humans	0.16833	0.22402	Ubiquitous
HEL_AA6498AA_AS	hpEurope	other	humans	0.16769	0.22244	Ubiquitous
HEL_AA6500AA_AS	hpEurope	other	humans	0.17228	0.22571	Ubiquitous
HEL_AA6502AA_AS	hpEurope	other	humans	0.17001	0.22257	Ubiquitous
HEL_AA6503AA_AS	hpEurope	other	humans	0.17227	0.22748	Ubiquitous
HEL_AA6505AA_AS	hpEurope	other	humans	0.17249	0.22544	Ubiquitous
HEL_AA6512AA_AS	hpEurope	other	humans	0.17173	0.22875	Ubiquitous
HEL_AA6513AA_AS	hpEurope	other	humans	0.16935	0.2205	Ubiquitous
HEL_AA6514AA_AS	hpEurope	other	humans	0.16841	0.22156	Ubiquitous
HEL_AA6518AA_AS	hpEurope	other	humans	0.16538	0.22355	Ubiquitous
HEL_AA6529AA_AS	hpEurope	other	humans	0.17013	0.22281	Ubiquitous
HEL_AA6532AA_AS	hpEurope	other	humans	0.16828	0.22383	Ubiquitous
HEL_AA6536AA_AS	hpEurope	other	humans	0.16882	0.22056	Ubiquitous
HEL_AA6538AA_AS	hpEurope	other	humans	0.16876	0.22406	Ubiquitous
HEL_AA6539AA_AS	hpEurope	other	humans	0.16828	0.22215	Ubiquitous
HEL_AA6540AA_AS	hpEurope	other	humans	0.16983	0.2237	Ubiquitous
HEL_AA6541AA_AS	hpEurope	other	humans	0.17232	0.22266	Ubiquitous
HEL_AA6542AA_AS	hpEurope	other	humans	0.1701	0.22866	Ubiquitous
HEL_AA6546AA_AS	hpEurope	other	humans	0.16727	0.2243	Ubiquitous
HEL_AA6548AA_AS	hpEurope	other	humans	0.16978	0.22373	Ubiquitous
HEL_AA6551AA_AS	hpEurope	other	humans	0.1715	0.22674	Ubiquitous
HEL_AA6552AA_AS	hpEurope	other	humans	0.17214	0.22596	Ubiquitous
HEL_AA6555AA_AS	hpEurope	other	humans	0.16701	0.22403	Ubiquitous
HEL_AA6559AA_AS	hpEurope	other	humans	0.16886	0.22351	Ubiquitous
HEL_AA6560AA_AS	hpEurope	other	humans	0.17223	0.22907	Ubiquitous
HEL_AA6563AA_AS	hpEurope	other	humans	0.16891	0.21985	Ubiquitous
HEL_AA6568AA_AS	hpEurope	other	humans	0.16885	0.22265	Ubiquitous
HEL_AA6577AA_AS	hpEurope	other	humans	0.16874	0.22357	Ubiquitous
HEL_AA6579AA_AS	hpEurope	other	humans	0.16734	0.22389	Ubiquitous
HEL_AA6581AA_AS	hpEurope	other	humans	0.17018	0.22118	Ubiquitous
HEL_AA6584AA_AS	hpEurope	other	humans	0.17095	0.22445	Ubiquitous
HEL_AA6588AA_AS	hpEurope	other	humans	0.17187	0.22385	Ubiquitous
HEL_AA6590AA_AS	hpEurope	other	humans	0.1709	0.22552	Ubiquitous
HEL_AA6591AA_AS	hpEurope	other	humans	0.1696	0.22628	Ubiquitous
HEL_AA6593AA_AS	hpEurope	other	humans	0.17184	0.22665	Ubiquitous
HEL_AA6596AA_AS	hpEurope	other	humans	0.17161	0.22768	Ubiquitous
HEL_AA6597AA_AS	hpEurope	other	humans	0.16975	0.22316	Ubiquitous
HEL_AA6600AA_AS	hpEurope	other	humans	0.16894	0.22345	Ubiquitous
HEL_AA6601AA_AS	hpEurope	other	humans	0.16816	0.22276	Ubiquitous
HEL_AA6602AA_AS	hpEurope	other	humans	0.1704	0.22463	Ubiquitous
HEL_AA6608AA_AS	hpEurope	other	humans	0.17167	0.22614	Ubiquitous
HEL_AA6610AA_AS	hpEurope	other	humans	0.16837	0.22325	Ubiquitous
HEL_AA6618AA_AS	hpEurope	other	humans	0.1714	0.22599	Ubiquitous
HEL_AA6620AA_AS	hpEurope	other	humans	0.16825	0.21837	Ubiquitous
HEL_AA6628AA_AS	hpEurope	other	humans	0.16863	0.22252	Ubiquitous
HEL_AA6629AA_AS	hpEurope	other	humans	0.17168	0.22652	Ubiquitous
HEL_AA6636AA_AS	hpEurope	other	humans	0.16803	0.2224	Ubiquitous
HEL_AA6637AA_AS	hpEurope	other	humans	0.16749	0.22369	Ubiquitous
HEL_AA6644AA_AS	hpEurope	other	humans	0.16808	0.22187	Ubiquitous
HEL_AA6646AA_AS	hpEurope	other	humans	0.16852	0.22173	Ubiquitous
HEL_AA6648AA_AS	hpEurope	other	humans	0.16913	0.22347	Ubiquitous
HEL_AA6653AA_AS	hpEurope	other	humans	0.17058	0.22382	Ubiquitous
HEL_AA6655AA_AS	hpEurope	other	humans	0.16893	0.22307	Ubiquitous
HEL_AA6656AA_AS	hpEurope	other	humans	0.16716	0.22355	Ubiquitous
HEL_AA6657AA_AS	hpEurope	other	humans	0.16937	0.2229	Ubiquitous
HEL_AA6658AA_AS	hpEurope	other	humans	0.17214	0.22705	Ubiquitous
HEL_AA6659AA_AS	hpEurope	other	humans	0.16963	0.22392	Ubiquitous
HEL_AA6660AA_AS	hpEurope	other	humans	0.17055	0.22309	Ubiquitous
HEL_AA6662AA_AS	hpEurope	other	humans	0.17143	0.2266	Ubiquitous
HEL_AA6669AA_AS	hpEurope	other	humans	0.16756	0.22353	Ubiquitous
HEL_AA6670AA_AS	hpEurope	other	humans	0.16981	0.223	Ubiquitous
HEL_AA6671AA_AS	hpEurope	other	humans	0.17158	0.22394	Ubiquitous
HEL_AA6672AA_AS	hpEurope	other	humans	0.17114	0.22456	Ubiquitous
HEL_AA6674AA_AS	hpEurope	other	humans	0.17114	0.22902	Ubiquitous
HEL_AA6685AA_AS	hpEurope	other	humans	0.16742	0.22185	Ubiquitous
HEL_AA6689AA_AS	hpEurope	other	humans	0.17174	0.22589	Ubiquitous
HEL_AA6691AA_AS	hpEurope	other	humans	0.17096	0.22246	Ubiquitous
HEL_AA6692AA_AS	hpEurope	other	humans	0.16975	0.22293	Ubiquitous
HEL_AA6693AA_AS	hpEurope	other	humans	0.17123	0.22693	Ubiquitous
HEL_AA6694AA_AS	hpEurope	other	humans	0.17044	0.22305	Ubiquitous
HEL_AA6695AA_AS	hpEurope	other	humans	0.16539	0.22302	Ubiquitous
HEL_AA6697AA_AS	hpEurope	other	humans	0.16608	0.22281	Ubiquitous
HEL_AA6698AA_AS	hpEurope	other	humans	0.16886	0.2223	Ubiquitous
HEL_AA6701AA_AS	hpEurope	other	humans	0.17147	0.22621	Ubiquitous
HEL_AA6702AA_AS	hpEurope	other	humans	0.17193	0.22265	Ubiquitous
HEL_AA6706AA_AS	hpEurope	other	humans	0.16812	0.2224	Ubiquitous
HEL_AA6707AA_AS	hpEurope	other	humans	0.17036	0.22344	Ubiquitous
HEL_AA6708AA_AS	hpEurope	other	humans	0.16997	0.22176	Ubiquitous
HEL_AA6710AA_AS	hpEurope	other	humans	0.16868	0.22476	Ubiquitous
HEL_AA6711AA_AS	hpEurope	other	humans	0.16802	0.2234	Ubiquitous
HEL_AA6712AA_AS	hpEurope	other	humans	0.1703	0.22462	Ubiquitous
HEL_AA6714AA_AS	hpEurope	other	humans	0.17305	0.22632	Ubiquitous
HEL_AA6718AA_AS	hpEurope	other	humans	0.17116	0.2288	Ubiquitous
HEL_AA6719AA_AS	hpEurope	other	humans	0.17055	0.22538	Ubiquitous
HEL_AA6721AA_AS	hpEurope	other	humans	0.16748	0.22295	Ubiquitous
HEL_AA6722AA_AS	hpEurope	other	humans	0.16862	0.22368	Ubiquitous
HEL_AA6723AA_AS	hpEurope	other	humans	0.17066	0.22265	Ubiquitous
HEL_AA6724AA_AS	hpEurope	other	humans	0.17071	0.22604	Ubiquitous
HEL_AA6725AA_AS	hpEurope	other	humans	0.16973	0.22711	Ubiquitous
HEL_AA6726AA_AS	hpEurope	other	humans	0.17143	0.22628	Ubiquitous
HEL_AA6727AA_AS	hpEurope	other	humans	0.17025	0.22322	Ubiquitous
HEL_AA6729AA_AS	hpEurope	other	humans	0.16919	0.2287	Ubiquitous
HEL_AA6732AA_AS	hpEurope	other	humans	0.17203	0.22687	Ubiquitous
HEL_AA6733AA_AS	hpEurope	other	humans	0.17265	0.22617	Ubiquitous
HEL_AA6737AA_AS	hpEurope	other	humans	0.16759	0.22337	Ubiquitous
HEL_AA6740AA_AS	hpEurope	other	humans	0.17012	0.22201	Ubiquitous
HEL_AA6741AA_AS	hpEurope	other	humans	0.1701	0.22307	Ubiquitous
HEL_AA6742AA_AS	hpEurope	other	humans	0.17102	0.22535	Ubiquitous
HEL_AA6744AA_AS	hpEurope	other	humans	0.16747	0.22309	Ubiquitous
HEL_AA6746AA_AS	hpEurope	other	humans	0.16982	0.22233	Ubiquitous
HEL_AA6747AA_AS	hpEurope	other	humans	0.17097	0.22391	Ubiquitous
HEL_AA6749AA_AS	hpEurope	other	humans	0.16936	0.2226	Ubiquitous
HEL_AA6753AA_AS	hpEurope	other	humans	0.17079	0.22486	Ubiquitous
HEL_AA6761AA_AS	hpEurope	other	humans	0.16699	0.22146	Ubiquitous
HEL_AA6768AA_AS	hpEurope	other	humans	0.17049	0.22648	Ubiquitous
HEL_AA6771AA_AS	hpEurope	other	humans	0.16995	0.22425	Ubiquitous
HEL_AA6772AA_AS	hpEurope	other	humans	0.16929	0.22193	Ubiquitous
HEL_AA6784AA_AS	hpEurope	other	humans	0.16847	0.2296	Ubiquitous
HEL_AA6787AA_AS	hpEurope	other	humans	0.16913	0.22195	Ubiquitous
HEL_AA6790AA_AS	hpEurope	other	humans	0.17066	0.22265	Ubiquitous
HEL_AA6791AA_AS	hpEurope	other	humans	0.17178	0.22297	Ubiquitous
HEL_AA6798AA_AS	hpEurope	other	humans	0.17009	0.22187	Ubiquitous
HEL_AA6802AA_AS	hpEurope	other	humans	0.16954	0.22184	Ubiquitous
HEL_AA6803AA_AS	hpEurope	other	humans	0.17001	0.2224	Ubiquitous
HEL_AA6804AA_AS	hpEurope	other	humans	0.17216	0.22715	Ubiquitous
HEL_AA6807AA_AS	hpEurope	other	humans	0.1725	0.22907	Ubiquitous
HEL_AA6815AA_AS	hpEurope	other	humans	0.17101	0.22236	Ubiquitous
HEL_AA6816AA_AS	hpEurope	other	humans	0.16964	0.22581	Ubiquitous
HEL_AA6817AA_AS	hpEurope	other	humans	0.1684	0.22163	Ubiquitous
HEL_AA6818AA_AS	hpEurope	other	humans	0.17193	0.22348	Ubiquitous
HEL_AA6819AA_AS	hpEurope	other	humans	0.16981	0.22662	Ubiquitous
HEL_AA6820AA_AS	hpEurope	other	humans	0.17178	0.22648	Ubiquitous
HEL_AA6825AA_AS	hpEurope	other	humans	0.16752	0.22544	Ubiquitous
HEL_AA6831AA_AS	hpEurope	other	humans	0.172	0.2259	Ubiquitous
HEL_AA6832AA_AS	hpEurope	other	humans	0.16856	0.22275	Ubiquitous
HEL_AA6834AA_AS	hpEurope	other	humans	0.17071	0.22376	Ubiquitous
HEL_AA6836AA_AS	hpEurope	other	humans	0.16669	0.22257	Ubiquitous
HEL_AA6841AA_AS	hpEurope	other	humans	0.16854	0.22295	Ubiquitous
HEL_AA6844AA_AS	hpEurope	other	humans	0.1692	0.22331	Ubiquitous
HEL_AA6848AA_AS	hpEurope	other	humans	0.17172	0.22692	Ubiquitous
HEL_AA6853AA_AS	hpEurope	other	humans	0.16671	0.22309	Ubiquitous
HEL_AA6854AA_AS	hpEurope	other	humans	0.16806	0.22297	Ubiquitous
HEL_AA6855AA_AS	hpEurope	other	humans	0.16873	0.22406	Ubiquitous
HEL_AA6857AA_AS	hpEurope	other	humans	0.16897	0.22224	Ubiquitous
HEL_AA6860AA_AS	hpEurope	other	humans	0.16872	0.22355	Ubiquitous
HEL_AA6862AA_AS	hpEurope	other	humans	0.16882	0.22257	Ubiquitous
HEL_AA6865AA_AS	hpEurope	other	humans	0.16951	0.22265	Ubiquitous
HEL_AA6868AA_AS	hpEurope	other	humans	0.17033	0.2254	Ubiquitous
HEL_AA6869AA_AS	hpEurope	other	humans	0.17158	0.22673	Ubiquitous
HEL_AA6877AA_AS	hpEurope	other	humans	0.1701	0.22634	Ubiquitous
HEL_AA6880AA_AS	hpEurope	other	humans	0.16899	0.22229	Ubiquitous
HEL_AA6883AA_AS	hpEurope	other	humans	0.17086	0.22469	Ubiquitous
HEL_AA6884AA_AS	hpEurope	other	humans	0.17032	0.22795	Ubiquitous
HEL_AA6885AA_AS	hpEurope	other	humans	0.17019	0.22471	Ubiquitous
HEL_AA6886AA_AS	hpEurope	other	humans	0.16807	0.22318	Ubiquitous
HEL_AA7202AA_AS	hpEurope	other	humans	0.16848	0.22268	Ubiquitous
HEL_AA7210AA_AS	hpEurope	other	humans	0.17036	0.22609	Ubiquitous
HEL_AA7213AA_AS	hpEurope	other	humans	0.17025	0.2254	Ubiquitous
HEL_AA7216AA_AS	hpEurope	other	humans	0.16902	0.22973	Ubiquitous
HEL_AA7217AA_AS	hpEurope	other	humans	0.17068	0.22635	Ubiquitous
HEL_AA7219AA_AS	hpEurope	other	humans	0.16805	0.22349	Ubiquitous
HEL_AA7222AA_AS	hpEurope	other	humans	0.17073	0.23254	Ubiquitous
HEL_AA7227AA_AS	hpEurope	other	humans	0.16883	0.22596	Ubiquitous
HEL_AA7242AA_AS	hpEurope	other	humans	0.17134	0.23391	Ubiquitous
HEL_AA7253AA_AS	hpEurope	other	humans	0.17073	0.22669	Ubiquitous
HEL_AA7254AA_AS	hpEurope	other	humans	0.17306	0.2308	Ubiquitous
HEL_AA7258AA_AS	hpEurope	other	humans	0.1697	0.22593	Ubiquitous
HEL_AA7259AA_AS	hpEurope	other	humans	0.16763	0.22608	Ubiquitous
HEL_AA7260AA_AS	hpEurope	other	humans	0.17004	0.22588	Ubiquitous
HEL_AA7262AA_AS	hpEurope	other	humans	0.16961	0.22532	Ubiquitous
HEL_AA7271AA_AS	hpEurope	other	humans	0.1703	0.22643	Ubiquitous
HEL_AA7272AA_AS	hpEurope	other	humans	0.17047	0.22446	Ubiquitous
HEL_AA7275AA_AS	hpEurope	other	humans	0.17094	0.22494	Ubiquitous
HEL_AA7276AA_AS	hpEurope	other	humans	0.17182	0.2261	Ubiquitous
HEL_AA7277AA_AS	hpEurope	other	humans	0.17173	0.22456	Ubiquitous
HEL_AA7278AA_AS	hpEurope	other	humans	0.16935	0.22513	Ubiquitous
HEL_AA7280AA_AS	hpEurope	other	humans	0.17169	0.22667	Ubiquitous
HEL_AA7285AA_AS	hpEurope	other	humans	0.16807	0.22561	Ubiquitous
HEL_AA7289AA_AS	hpEurope	other	humans	0.1684	0.22378	Ubiquitous
HEL_AA7294AA_AS	hpEurope	other	humans	0.16756	0.22472	Ubiquitous
HEL_AA7298AA_AS	hpEurope	other	humans	0.17098	0.22595	Ubiquitous
HEL_AA7300AA_AS	hpEurope	other	humans	0.17181	0.22663	Ubiquitous
HEL_AA7301AA_AS	hpEurope	other	humans	0.16851	0.2235	Ubiquitous
HEL_AA7302AA_AS	hpEurope	other	humans	0.1724	0.22497	Ubiquitous
HEL_AA7310AA_AS	hpEurope	other	humans	0.16915	0.22198	Ubiquitous
HEL_AA7312AA_AS	hpEurope	other	humans	0.16925	0.22385	Ubiquitous
HEL_AA7313AA_AS	hpEurope	other	humans	0.16936	0.22267	Ubiquitous
HEL_AA7315AA_AS	hpEurope	other	humans	0.17038	0.22451	Ubiquitous
HEL_AA7316AA_AS	hpEurope	other	humans	0.16891	0.22234	Ubiquitous
HEL_AA7318AA_AS	hpEurope	other	humans	0.17001	0.22604	Ubiquitous
HEL_AA7319AA_AS	hpEurope	other	humans	0.16929	0.22653	Ubiquitous
HEL_AA7320AA_AS	hpEurope	other	humans	0.17196	0.23339	Ubiquitous
HEL_AA7331AA_AS	hpEurope	other	humans	0.16974	0.22575	Ubiquitous
HEL_AA7336AA_AS	hpEurope	other	humans	0.16814	0.22413	Ubiquitous
HEL_AA7340AA_AS	hpEurope	other	humans	0.17403	0.23319	Ubiquitous
HEL_AA7344AA_AS	hpEurope	other	humans	0.16826	0.22449	Ubiquitous
HEL_AA7345AA_AS	hpEurope	other	humans	0.1717	0.2263	Ubiquitous
HEL_AA7346AA_AS	hpEurope	other	humans	0.17001	0.22203	Ubiquitous
HEL_AA7360AA_AS	hpEurope	other	humans	0.16847	0.22383	Ubiquitous
HEL_AA7388AA_AS	hpEurope	other	humans	0.17247	0.2322	Ubiquitous
HEL_AA8614AA_AS	hpEurope	other	humans	0.17224	0.22809	Ubiquitous
HEL_AA8615AA_AS	hpEurope	other	humans	0.17192	0.22333	Ubiquitous
HEL_AA8617AA_AS	hpEurope	other	humans	0.17132	0.22795	Ubiquitous
HEL_AA8618AA_AS	hpEurope	other	humans	0.17165	0.22852	Ubiquitous
HEL_AA8619AA_AS	hpEurope	other	humans	0.17308	0.22668	Ubiquitous
HEL_AA8621AA_AS	hpEurope	other	humans	0.1731	0.22764	Ubiquitous
HEL_AA8622AA_AS	hpEurope	other	humans	0.17259	0.22587	Ubiquitous
HEL_AA8623AA_AS	hpEurope	other	humans	0.17295	0.22508	Ubiquitous
HEL_AA8624AA_AS	hpEurope	other	humans	0.17142	0.22966	Ubiquitous
HEL_AA8627AA_AS	hpEurope	other	humans	0.17162	0.22569	Ubiquitous
HEL_AA8628AA_AS	hpEurope	other	humans	0.1745	0.22625	Ubiquitous
HEL_AA8629AA_AS	hpEurope	other	humans	0.17367	0.22834	Ubiquitous
HEL_AA8630AA_AS	hpEurope	other	humans	0.17103	0.22893	Ubiquitous
HEL_AA8632AA_AS	hpEurope	other	humans	0.16967	0.22315	Ubiquitous
HEL_AA8634AA_AS	hpEurope	other	humans	0.17041	0.22661	Ubiquitous
HEL_AA8635AA_AS	hpEurope	other	humans	0.17285	0.22874	Ubiquitous
HEL_AA8636AA_AS	hpEurope	other	humans	0.16995	0.22355	Ubiquitous
HEL_AA8638AA_AS	hpEurope	other	humans	0.17207	0.22559	Ubiquitous
HEL_AA8639AA_AS	hpEurope	other	humans	0.17123	0.22703	Ubiquitous
HEL_AA8641AA_AS	hpEurope	other	humans	0.17151	0.22795	Ubiquitous
HEL_AA8642AA_AS	hpEurope	other	humans	0.17101	0.22543	Ubiquitous
HEL_AA8644AA_AS	hpEurope	other	humans	0.17118	0.22489	Ubiquitous
HEL_AA8645AA_AS	hpEurope	other	humans	0.17118	0.22892	Ubiquitous
HEL_AA8647AA_AS	hpEurope	other	humans	0.17154	0.22608	Ubiquitous
HEL_AA8648AA_AS	hpEurope	other	humans	0.17229	0.22614	Ubiquitous
HEL_AA8651AA_AS	hpEurope	other	humans	0.16928	0.22201	Ubiquitous
HEL_AA8652AA_AS	hpEurope	other	humans	0.17158	0.2273	Ubiquitous
HEL_AA8653AA_AS	hpEurope	other	humans	0.16936	0.22316	Ubiquitous
HEL_AA8654AA_AS	hpEurope	other	humans	0.17298	0.22755	Ubiquitous
HEL_AA8656AA_AS	hpEurope	other	humans	0.17125	0.22765	Ubiquitous
HEL_AA8657AA_AS	hpEurope	other	humans	0.17167	0.22549	Ubiquitous
HEL_AA8658AA_AS	hpEurope	other	humans	0.17024	0.22607	Ubiquitous
HEL_AA8659AA_AS	hpEurope	other	humans	0.16998	0.22909	Ubiquitous
HEL_AA8660AA_AS	hpEurope	other	humans	0.17131	0.22924	Ubiquitous
HEL_AA8664AA_AS	hpEurope	other	humans	0.17122	0.22653	Ubiquitous
HEL_AA8665AA_AS	hpEurope	other	humans	0.17114	0.22678	Ubiquitous
HEL_AA8667AA_AS	hpEurope	other	humans	0.17198	0.22587	Ubiquitous
HEL_AA8669AA_AS	hpEurope	other	humans	0.17036	0.22769	Ubiquitous
HEL_AA8670AA_AS	hpEurope	other	humans	0.17133	0.22952	Ubiquitous
HEL_AA8671AA_AS	hpEurope	other	humans	0.17088	0.22704	Ubiquitous
HEL_AA8673AA_AS	hpEurope	other	humans	0.16972	0.22386	Ubiquitous
HEL_AA8674AA_AS	hpEurope	other	humans	0.17257	0.22598	Ubiquitous
HEL_AA8678AA_AS	hpEurope	other	humans	0.17062	0.22224	Ubiquitous
HEL_AA8681AA_AS	hpEurope	other	humans	0.17336	0.22499	Ubiquitous
HEL_AA8682AA_AS	hpEurope	other	humans	0.17144	0.23059	Ubiquitous
HEL_AA8683AA_AS	hpEurope	other	humans	0.17192	0.22746	Ubiquitous
HEL_AA8684AA_AS	hpEurope	other	humans	0.17209	0.22896	Ubiquitous
HEL_AA8685AA_AS	hpEurope	other	humans	0.16959	0.22232	Ubiquitous
HEL_AA8687AA_AS	hpEurope	other	humans	0.17135	0.2271	Ubiquitous
HEL_AA8688AA_AS	hpEurope	other	humans	0.17174	0.2284	Ubiquitous
HEL_AA8689AA_AS	hpEurope	other	humans	0.16731	0.22624	Ubiquitous
HEL_AA8690AA_AS	hpEurope	other	humans	0.17297	0.23009	Ubiquitous
HEL_AA8691AA_AS	hpEurope	other	humans	0.16921	0.22828	Ubiquitous
HEL_AA8692AA_AS	hpEurope	other	humans	0.17106	0.22504	Ubiquitous
HEL_AA8693AA_AS	hpEurope	other	humans	0.17186	0.22512	Ubiquitous
HEL_AA8694AA_AS	hpEurope	other	humans	0.17188	0.22804	Ubiquitous
HEL_AA8695AA_AS	hpEurope	other	humans	0.1712	0.22906	Ubiquitous
HEL_AA8696AA_AS	hpEurope	other	humans	0.17136	0.22567	Ubiquitous
HEL_AA8697AA_AS	hpEurope	other	humans	0.171	0.22769	Ubiquitous
HEL_AA8699AA_AS	hpEurope	other	humans	0.16953	0.22542	Ubiquitous
HEL_AA8700AA_AS	hpEurope	other	humans	0.16923	0.22443	Ubiquitous
HEL_AA8701AA_AS	hpEurope	other	humans	0.17215	0.22759	Ubiquitous
HEL_AA8703AA_AS	hpEurope	other	humans	0.17219	0.22824	Ubiquitous
HEL_AA8705AA_AS	hpEurope	other	humans	0.17113	0.22735	Ubiquitous
HEL_AA8706AA_AS	hpEurope	other	humans	0.17332	0.22705	Ubiquitous
HEL_AA8707AA_AS	hpEurope	other	humans	0.17202	0.22736	Ubiquitous
HEL_AA8708AA_AS	hpEurope	other	humans	0.17191	0.22747	Ubiquitous
HEL_AA8709AA_AS	hpEurope	other	humans	0.17237	0.22754	Ubiquitous
HEL_AA8710AA_AS	hpEurope	other	humans	0.17055	0.22305	Ubiquitous
HEL_AA8712AA_AS	hpEurope	other	humans	0.17419	0.22628	Ubiquitous
HEL_AA8713AA_AS	hpEurope	other	humans	0.17031	0.2282	Ubiquitous
HEL_AA8714AA_AS	hpEurope	other	humans	0.16938	0.22716	Ubiquitous
HEL_AA8715AA_AS	hpEurope	other	humans	0.1709	0.22902	Ubiquitous
HEL_AA8716AA_AS	hpEurope	other	humans	0.17458	0.225	Ubiquitous
HEL_AA8720AA_AS	hpEurope	other	humans	0.17108	0.22769	Ubiquitous
HEL_AA8721AA_AS	hpEurope	other	humans	0.17186	0.2291	Ubiquitous
HEL_AA8722AA_AS	hpEurope	other	humans	0.17166	0.22676	Ubiquitous
HEL_AA8723AA_AS	hpEurope	other	humans	0.17242	0.22694	Ubiquitous
HEL_AA8724AA_AS	hpEurope	other	humans	0.17174	0.23053	Ubiquitous
HEL_AA8725AA_AS	hpEurope	other	humans	0.17146	0.22721	Ubiquitous
HEL_AA8726AA_AS	hpEurope	other	humans	0.17202	0.22519	Ubiquitous
HEL_AA8727AA_AS	hpEurope	other	humans	0.17123	0.2277	Ubiquitous
HEL_AA8728AA_AS	hpEurope	other	humans	0.17224	0.22537	Ubiquitous
HEL_AA8729AA_AS	hpEurope	other	humans	0.17241	0.22585	Ubiquitous
HEL_AA8730AA_AS	hpEurope	other	humans	0.16757	0.22917	Ubiquitous
HEL_AA8731AA_AS	hpEurope	other	humans	0.17292	0.22801	Ubiquitous
HEL_AA8732AA_AS	hpEurope	other	humans	0.17066	0.22794	Ubiquitous
HEL_AA8733AA_AS	hpEurope	other	humans	0.17003	0.22677	Ubiquitous
HEL_AA8734AA_AS	hpEurope	other	humans	0.17197	0.22695	Ubiquitous
HEL_AA8736AA_AS	hpEurope	other	humans	0.16959	0.22817	Ubiquitous
HEL_AA8737AA_AS	hpEurope	other	humans	0.17003	0.22831	Ubiquitous
HEL_AA8738AA_AS	hpEurope	other	humans	0.1736	0.22871	Ubiquitous
HEL_AA8739AA_AS	hpEurope	other	humans	0.17235	0.22764	Ubiquitous
HEL_AA8740AA_AS	hpEurope	other	humans	0.17084	0.22766	Ubiquitous
HEL_AA8741AA_AS	hpEurope	other	humans	0.17153	0.2284	Ubiquitous
HEL_AA8742AA_AS	hpEurope	other	humans	0.17108	0.22653	Ubiquitous
HEL_AA8743AA_AS	hpEurope	other	humans	0.17095	0.22835	Ubiquitous
HEL_AA8744AA_AS	hpEurope	other	humans	0.17286	0.22585	Ubiquitous
HEL_AA8745AA_AS	hpEurope	other	humans	0.171	0.22894	Ubiquitous
HEL_AA8746AA_AS	hpEurope	other	humans	0.17287	0.22572	Ubiquitous
HEL_AA8747AA_AS	hpEurope	other	humans	0.17033	0.22728	Ubiquitous
HEL_AA8748AA_AS	hpEurope	other	humans	0.16875	0.22446	Ubiquitous
HEL_AA8749AA_AS	hpEurope	other	humans	0.17188	0.2292	Ubiquitous
HEL_AA8750AA_AS	hpEurope	other	humans	0.17011	0.22686	Ubiquitous
HEL_AA9182AA_AS	hpEurope	other	humans	0.17119	0.22227	Ubiquitous
HEL_AA9190AA_AS	hpEurope	other	humans	0.16931	0.22236	Ubiquitous
HEL_BA0139AA_AS	hpEurope	other	humans	0.16887	0.22397	Ubiquitous
HEL_BA0144AA_AS	hpEurope	other	humans	0.16824	0.22312	Ubiquitous
HEL_BA0156AA_AS	hpEurope	other	humans	0.16868	0.22505	Ubiquitous
HEL_BA0176AA_AS	hpEurope	other	humans	0.16796	0.22244	Ubiquitous
HEL_BA0179AA_AS	hpEurope	other	humans	0.17091	0.22728	Ubiquitous
HEL_BA0204AA_AS	hpEurope	other	humans	0.17059	0.22971	Ubiquitous
HEL_BA0250AA_AS	hpEurope	other	humans	0.16969	0.22172	Ubiquitous
HEL_BA0251AA_AS	hpEurope	other	humans	0.16951	0.22247	Ubiquitous
HEL_BA0252AA_AS	hpEurope	other	humans	0.17016	0.22324	Ubiquitous
HEL_BA0253AA_AS	hpEurope	other	humans	0.16843	0.22468	Ubiquitous
HEL_BA0867AA_AS	hpEurope	other	humans	0.16909	0.22175	Ubiquitous
HEL_BA0868AA_AS	hpEurope	other	humans	0.16727	0.22207	Ubiquitous
HEL_BA0869AA_AS	hpEurope	other	humans	0.16743	0.22259	Ubiquitous
HEL_BA3233AA_AS	hpEurope	other	humans	0.16848	0.22242	Ubiquitous
HEL_BA3234AA_AS	hpEurope	other	humans	0.16891	0.222	Ubiquitous
HEL_BA3236AA_AS	hpEurope	other	humans	0.16718	0.22261	Ubiquitous
HEL_BA3238AA_AS	hpEurope	other	humans	0.16819	0.22256	Ubiquitous
HEL_BA3239AA_AS	hpEurope	other	humans	0.16984	0.22276	Ubiquitous
HEL_BA3530AA_AS	hpEurope	other	humans	0.16784	0.22238	Ubiquitous
HEL_BA3531AA_AS	hpEurope	other	humans	0.17034	0.2224	Ubiquitous
HEL_BA3534AA_AS	hpEurope	other	humans	0.17123	0.22293	Ubiquitous
HEL_BA3535AA_AS	hpEurope	other	humans	0.16901	0.22417	Ubiquitous
HEL_BA3536AA_AS	hpEurope	other	humans	0.17031	0.22383	Ubiquitous
HEL_BA3537AA_AS	hpEurope	other	humans	0.17087	0.22495	Ubiquitous
HEL_BA3538AA_AS	hpEurope	other	humans	0.17069	0.22336	Ubiquitous
HEL_BA3539AA_AS	hpEurope	other	humans	0.17	0.22418	Ubiquitous
HEL_BA3540AA_AS	hpEurope	other	humans	0.17063	0.22205	Ubiquitous
HEL_BA3541AA_AS	hpEurope	other	humans	0.17141	0.2234	Ubiquitous
HEL_BA3542AA_AS	hpEurope	other	humans	0.17013	0.22477	Ubiquitous
HEL_BA3544AA_AS	hpEurope	other	humans	0.17073	0.22295	Ubiquitous
HEL_BA3545AA_AS	hpEurope	other	humans	0.1703	0.22341	Ubiquitous
HEL_BA3547AA_AS	hpEurope	other	humans	0.17078	0.22513	Ubiquitous
HEL_BA3549AA_AS	hpEurope	other	humans	0.17017	0.22567	Ubiquitous
HEL_BA3550AA_AS	hpEurope	other	humans	0.16879	0.22529	Ubiquitous
HEL_BA3552AA_AS	hpEurope	other	humans	0.17043	0.22324	Ubiquitous
HEL_BA3553AA_AS	hpEurope	other	humans	0.16973	0.2229	Ubiquitous
HEL_BA3558AA_AS	hpEurope	other	humans	0.17169	0.22472	Ubiquitous
HEL_BA3559AA_AS	hpEurope	other	humans	0.16972	0.22253	Ubiquitous
HEL_BA3560AA_AS	hpEurope	other	humans	0.1686	0.22757	Ubiquitous
HEL_BA3561AA_AS	hpEurope	other	humans	0.17071	0.22484	Ubiquitous
HEL_BA3562AA_AS	hpEurope	other	humans	0.17284	0.22905	Ubiquitous
HEL_BA3563AA_AS	hpEurope	other	humans	0.17127	0.22534	Ubiquitous
HEL_BA3565AA_AS	hpEurope	other	humans	0.17132	0.22429	Ubiquitous
HEL_BA3568AA_AS	hpEurope	other	humans	0.1723	0.2245	Ubiquitous
HEL_BA3569AA_AS	hpEurope	other	humans	0.17174	0.22461	Ubiquitous
HEL_BA3570AA_AS	hpEurope	other	humans	0.16771	0.22473	Ubiquitous
HEL_BA3571AA_AS	hpEurope	other	humans	0.17139	0.22349	Ubiquitous
HEL_BA3572AA_AS	hpEurope	other	humans	0.16858	0.22764	Ubiquitous
HEL_BA3575AA_AS	hpEurope	other	humans	0.1723	0.22661	Ubiquitous
HEL_BA3576AA_AS	hpEurope	other	humans	0.16955	0.22658	Ubiquitous
HEL_BA3577AA_AS	hpEurope	other	humans	0.17061	0.22644	Ubiquitous
HEL_BA3579AA_AS	hpEurope	other	humans	0.169	0.22331	Ubiquitous
HEL_BA3580AA_AS	hpEurope	other	humans	0.1689	0.22314	Ubiquitous
HEL_BA3581AA_AS	hpEurope	other	humans	0.17169	0.22499	Ubiquitous
HEL_BA3583AA_AS	hpEurope	other	humans	0.1716	0.22585	Ubiquitous
HEL_BA3584AA_AS	hpEurope	other	humans	0.17156	0.22428	Ubiquitous
HEL_BA3586AA_AS	hpEurope	other	humans	0.16911	0.22667	Ubiquitous
HEL_BA3588AA_AS	hpEurope	other	humans	0.16837	0.22276	Ubiquitous
HEL_BA3590AA_AS	hpEurope	other	humans	0.16897	0.225	Ubiquitous
HEL_BA3591AA_AS	hpEurope	other	humans	0.1717	0.22586	Ubiquitous
HEL_BA3603AA_AS	hpEurope	other	humans	0.17088	0.22363	Ubiquitous
HEL_BA3642AA_AS	hpEurope	other	humans	0.16895	0.22297	Ubiquitous
HEL_BA3650AA_AS	hpEurope	other	humans	0.16922	0.22328	Ubiquitous
HEL_BA3660AA_AS	hpEurope	other	humans	0.17001	0.22428	Ubiquitous
HEL_BA3662AA_AS	hpEurope	other	humans	0.16887	0.22434	Ubiquitous
HEL_BA3665AA_AS	hpEurope	other	humans	0.16779	0.22483	Ubiquitous
HEL_BA3709AA_AS	hpEurope	other	humans	0.16946	0.22448	Ubiquitous
HEL_BA3715AA_AS	hpEurope	other	humans	0.17041	0.22486	Ubiquitous
HEL_BA3716AA_AS	hpEurope	other	humans	0.16827	0.22242	Ubiquitous
HEL_BA3782AA_AS	hpEurope	other	humans	0.16949	0.2221	Ubiquitous
HEL_BA3839AA_AS	hpEurope	other	humans	0.17162	0.22956	Ubiquitous
HEL_BA3843AA_AS	hpEurope	other	humans	0.17076	0.22673	Ubiquitous
HEL_BA3850AA_AS	hpEurope	other	humans	0.17051	0.22625	Ubiquitous
HEL_BA3868AA_AS	hpEurope	other	humans	0.17034	0.22639	Ubiquitous
HEL_BA3870AA_AS	hpEurope	other	humans	0.1707	0.22547	Ubiquitous
HEL_BA3871AA_AS	hpEurope	other	humans	0.17136	0.22659	Ubiquitous
HEL_BA3882AA_AS	hpEurope	other	humans	0.16958	0.22431	Ubiquitous
HEL_BA3892AA_AS	hpEurope	other	humans	0.17007	0.22516	Ubiquitous
HEL_BA3897AA_AS	hpEurope	other	humans	0.17139	0.22977	Ubiquitous
HEL_BA3907AA_AS	hpEurope	other	humans	0.16954	0.22909	Ubiquitous
HEL_BA3920AA_AS	hpEurope	other	humans	0.16685	0.22556	Ubiquitous
HEL_BA3922AA_AS	hpEurope	other	humans	0.1702	0.22392	Ubiquitous
HEL_BA3923AA_AS	hpEurope	other	humans	0.17065	0.22534	Ubiquitous
HEL_BA3932AA_AS	hpEurope	other	humans	0.16759	0.22452	Ubiquitous
HEL_BA3937AA_AS	hpEurope	other	humans	0.17022	0.22401	Ubiquitous
HEL_BA3938AA_AS	hpEurope	other	humans	0.17044	0.22199	Ubiquitous
HEL_BA3943AA_AS	hpEurope	other	humans	0.17246	0.22292	Ubiquitous
HEL_BA3945AA_AS	hpEurope	other	humans	0.17206	0.2219	Ubiquitous
HEL_BA3946AA_AS	hpEurope	other	humans	0.1691	0.22331	Ubiquitous
HEL_BA3950AA_AS	hpEurope	other	humans	0.16988	0.22323	Ubiquitous
HEL_BA3954AA_AS	hpEurope	other	humans	0.17105	0.22481	Ubiquitous
HEL_BA3958AA_AS	hpEurope	other	humans	0.1685	0.22234	Ubiquitous
HEL_BA3972AA_AS	hpEurope	other	humans	0.16883	0.22266	Ubiquitous
HEL_BA3973AA_AS	hpEurope	other	humans	0.16879	0.22306	Ubiquitous
HEL_BA3976AA_AS	hpEurope	other	humans	0.17173	0.22308	Ubiquitous
HEL_BA3978AA_AS	hpEurope	other	humans	0.16702	0.223	Ubiquitous
HEL_BA3981AA_AS	hpEurope	other	humans	0.17088	0.22313	Ubiquitous
HEL_BA3994AA_AS	hpEurope	other	humans	0.16962	0.22475	Ubiquitous
HEL_BA3997AA_AS	hpEurope	other	humans	0.16997	0.22116	Ubiquitous
HEL_BA3998AA_AS	hpEurope	other	humans	0.16932	0.22482	Ubiquitous
HEL_BA3999AA_AS	hpEurope	other	humans	0.16724	0.22399	Ubiquitous
HEL_BA4003AA_AS	hpEurope	other	humans	0.16839	0.22168	Ubiquitous
HEL_BA4005AA_AS	hpEurope	other	humans	0.1678	0.22269	Ubiquitous
HEL_BA4007AA_AS	hpEurope	other	humans	0.16932	0.22263	Ubiquitous
HEL_BA4008AA_AS	hpEurope	other	humans	0.16735	0.22345	Ubiquitous
HEL_BA4013AA_AS	hpEurope	other	humans	0.16983	0.22127	Ubiquitous
HEL_BA4024AA_AS	hpEurope	other	humans	0.16879	0.22403	Ubiquitous
HEL_BA4027AA_AS	hpEurope	other	humans	0.16918	0.22265	Ubiquitous
HEL_BA4029AA_AS	hpEurope	other	humans	0.17224	0.22215	Ubiquitous
HEL_BA4035AA_AS	hpEurope	other	humans	0.17189	0.22294	Ubiquitous
HEL_BA4037AA_AS	hpEurope	other	humans	0.17038	0.22138	Ubiquitous
HEL_BA4046AA_AS	hpEurope	other	humans	0.17125	0.2249	Ubiquitous
HEL_BA4056AA_AS	hpEurope	other	humans	0.17163	0.22349	Ubiquitous
HEL_BA4064AA_AS	hpEurope	other	humans	0.16741	0.2232	Ubiquitous
HEL_BA4073AA_AS	hpEurope	other	humans	0.16847	0.22424	Ubiquitous
HEL_BA4074AA_AS	hpEurope	other	humans	0.17034	0.22395	Ubiquitous
HEL_BA4075AA_AS	hpEurope	other	humans	0.16628	0.22323	Ubiquitous
HEL_BA4080AA_AS	hpEurope	other	humans	0.16922	0.22253	Ubiquitous
HEL_BA4082AA_AS	hpEurope	other	humans	0.1698	0.22263	Ubiquitous
HEL_BA4089AA_AS	hpEurope	other	humans	0.16718	0.22235	Ubiquitous
HEL_BA4101AA_AS	hpEurope	other	humans	0.16838	0.21975	Ubiquitous
HEL_BA4102AA_AS	hpEurope	other	humans	0.16909	0.22542	Ubiquitous
HEL_BA4104AA_AS	hpEurope	other	humans	0.17031	0.2274	Ubiquitous
HEL_BA4109AA_AS	hpEurope	other	humans	0.17235	0.22406	Ubiquitous
HEL_BA4111AA_AS	hpEurope	other	humans	0.17073	0.22748	Ubiquitous
HEL_BA4114AA_AS	hpEurope	other	humans	0.17353	0.2288	Ubiquitous
HEL_BA4116AA_AS	hpEurope	other	humans	0.17044	0.22814	Ubiquitous
HEL_BA4119AA_AS	hpEurope	other	humans	0.17005	0.23026	Ubiquitous
HEL_BA4128AA_AS	hpEurope	other	humans	0.1681	0.22013	Ubiquitous
HEL_BA4130AA_AS	hpEurope	other	humans	0.16982	0.21589	Ubiquitous
HEL_BA4145AA_AS	hpEurope	other	humans	0.17156	0.22718	Ubiquitous
HEL_BA4149AA_AS	hpEurope	other	humans	0.17102	0.23155	Ubiquitous
HEL_BA4151AA_AS	hpEurope	other	humans	0.1679	0.22603	Ubiquitous
HEL_BA4156AA_AS	hpEurope	other	humans	0.17214	0.22545	Ubiquitous
HEL_BA4162AA_AS	hpEurope	other	humans	0.17014	0.22584	Ubiquitous
HEL_BA4165AA_AS	hpEurope	other	humans	0.16939	0.2211	Ubiquitous
HEL_BA4171AA_AS	hpEurope	other	humans	0.16945	0.22534	Ubiquitous
HEL_BA4172AA_AS	hpEurope	other	humans	0.17095	0.22635	Ubiquitous
HEL_BA4174AA_AS	hpEurope	other	humans	0.16851	0.22421	Ubiquitous
HEL_BA4180AA_AS	hpEurope	other	humans	0.16983	0.22674	Ubiquitous
HEL_BA4187AA_AS	hpEurope	other	humans	0.17008	0.22536	Ubiquitous
HEL_BA4192AA_AS	hpEurope	other	humans	0.16969	0.22411	Ubiquitous
HEL_BA4197AA_AS	hpEurope	other	humans	0.17348	0.22539	Ubiquitous
HEL_BA4217AA_AS	hpEurope	other	humans	0.16803	0.22446	Ubiquitous
HEL_BA4221AA_AS	hpEurope	other	humans	0.17049	0.22526	Ubiquitous
HEL_BA4228AA_AS	hpEurope	other	humans	0.16919	0.22227	Ubiquitous
HEL_BA4231AA_AS	hpEurope	other	humans	0.17037	0.22201	Ubiquitous
HEL_BA4240AA_AS	hpEurope	other	humans	0.16924	0.22225	Ubiquitous
HEL_BA4273AA_AS	hpEurope	other	humans	0.16854	0.22265	Ubiquitous
HEL_BA4310AA_AS	hpEurope	other	humans	0.17084	0.22531	Ubiquitous
HEL_BA4333AA_AS	hpEurope	other	humans	0.17209	0.21874	Ubiquitous
HEL_BA4393AA_AS	hpEurope	other	humans	0.17069	0.22287	Ubiquitous
HEL_BA4396AA_AS	hpEurope	other	humans	0.17017	0.22405	Ubiquitous
HEL_BA4400AA_AS	hpEurope	other	humans	0.16906	0.22395	Ubiquitous
HEL_BA4401AA_AS	hpEurope	other	humans	0.16865	0.22373	Ubiquitous
HEL_BA4402AA_AS	hpEurope	other	humans	0.17093	0.22179	Ubiquitous
HEL_BA4404AA_AS	hpEurope	other	humans	0.17185	0.2227	Ubiquitous
HEL_BA4405AA_AS	hpEurope	other	humans	0.16939	0.22202	Ubiquitous
HEL_BA4406AA_AS	hpEurope	other	humans	0.16934	0.22446	Ubiquitous
HEL_BA4407AA_AS	hpEurope	other	humans	0.17059	0.22233	Ubiquitous
HEL_BA4409AA_AS	hpEurope	other	humans	0.17022	0.22392	Ubiquitous
HEL_BA4410AA_AS	hpEurope	other	humans	0.16869	0.22295	Ubiquitous
HEL_BA4413AA_AS	hpEurope	other	humans	0.17068	0.22392	Ubiquitous
HEL_BA4414AA_AS	hpEurope	other	humans	0.16803	0.22417	Ubiquitous
HEL_BA4415AA_AS	hpEurope	other	humans	0.17039	0.22385	Ubiquitous
HEL_BA4418AA_AS	hpEurope	other	humans	0.16868	0.22445	Ubiquitous
HEL_BA4420AA_AS	hpEurope	other	humans	0.16766	0.22315	Ubiquitous
HEL_BA4421AA_AS	hpEurope	other	humans	0.16973	0.22233	Ubiquitous
HEL_BA4422AA_AS	hpEurope	other	humans	0.1702	0.22334	Ubiquitous
HEL_BA4427AA_AS	hpEurope	other	humans	0.17081	0.22403	Ubiquitous
HEL_BA4435AA_AS	hpEurope	other	humans	0.16977	0.22228	Ubiquitous
HEL_BA4464AA_AS	hpEurope	other	humans	0.17167	0.22335	Ubiquitous
HEL_BA4469AA_AS	hpEurope	other	humans	0.1691	0.2225	Ubiquitous
HEL_BA4471AA_AS	hpEurope	other	humans	0.16928	0.22458	Ubiquitous
HEL_BA4486AA_AS	hpEurope	other	humans	0.17066	0.22322	Ubiquitous
HEL_BA4494AA_AS	hpEurope	other	humans	0.16879	0.2222	Ubiquitous
HEL_BA4498AA_AS	hpEurope	other	humans	0.16802	0.223	Ubiquitous
HEL_BA4549AA_AS	hpEurope	other	humans	0.17053	0.22363	Ubiquitous
HEL_BA4552AA_AS	hpEurope	other	humans	0.16967	0.22288	Ubiquitous
HEL_BA4556AA_AS	hpEurope	other	humans	0.17141	0.22228	Ubiquitous
HEL_BA4558AA_AS	hpEurope	other	humans	0.1692	0.22385	Ubiquitous
HEL_BA4564AA_AS	hpEurope	other	humans	0.16842	0.22352	Ubiquitous
HEL_BA4566AA_AS	hpEurope	other	humans	0.16874	0.22241	Ubiquitous
HEL_BA4571AA_AS	hpEurope	other	humans	0.1706	0.2267	Ubiquitous
HEL_BA4572AA_AS	hpEurope	other	humans	0.17041	0.22729	Ubiquitous
HEL_BA4575AA_AS	hpEurope	other	humans	0.17039	0.22613	Ubiquitous
HEL_BA4598AA_AS	hpEurope	other	humans	0.17188	0.22445	Ubiquitous
HEL_BA4599AA_AS	hpEurope	other	humans	0.17091	0.22642	Ubiquitous
HEL_BA4600AA_AS	hpEurope	other	humans	0.17096	0.22592	Ubiquitous
HEL_BA4606AA_AS	hpEurope	other	humans	0.17118	0.22833	Ubiquitous
HEL_BA4616AA_AS	hpEurope	other	humans	0.17043	0.22515	Ubiquitous
HEL_BA4617AA_AS	hpEurope	other	humans	0.17155	0.22515	Ubiquitous
HEL_BA4618AA_AS	hpEurope	other	humans	0.17225	0.22585	Ubiquitous
HEL_BA4620AA_AS	hpEurope	other	humans	0.17326	0.22616	Ubiquitous
HEL_BA4621AA_AS	hpEurope	other	humans	0.1733	0.22746	Ubiquitous
HEL_BA4622AA_AS	hpEurope	other	humans	0.16973	0.22719	Ubiquitous
HEL_BA4623AA_AS	hpEurope	other	humans	0.17251	0.22766	Ubiquitous
HEL_BA4627AA_AS	hpEurope	other	humans	0.17276	0.22785	Ubiquitous
HEL_BA4630AA_AS	hpEurope	other	humans	0.17156	0.22552	Ubiquitous
HEL_BA4631AA_AS	hpEurope	other	humans	0.17147	0.22679	Ubiquitous
HEL_BA4633AA_AS	hpEurope	other	humans	0.16934	0.23121	Ubiquitous
HEL_BA4638AA_AS	hpEurope	other	humans	0.17248	0.23064	Ubiquitous
HEL_BA4642AA_AS	hpEurope	other	humans	0.16886	0.22477	Ubiquitous
HEL_BA4643AA_AS	hpEurope	other	humans	0.1721	0.22445	Ubiquitous
HEL_BA4647AA_AS	hpEurope	other	humans	0.17184	0.22687	Ubiquitous
HEL_BA4665AA_AS	hpEurope	other	humans	0.16684	0.21731	Ubiquitous
HEL_BA4667AA_AS	hpEurope	other	humans	0.17079	0.22521	Ubiquitous
HEL_BA4668AA_AS	hpEurope	other	humans	0.1661	0.22625	Ubiquitous
HEL_BA4677AA_AS	hpEurope	other	humans	0.16905	0.22573	Ubiquitous
HEL_BA4685AA_AS	hpEurope	other	humans	0.17011	0.2157	Ubiquitous
HEL_BA4690AA_AS	hpEurope	other	humans	0.16692	0.22303	Ubiquitous
HEL_BA4693AA_AS	hpEurope	other	humans	0.17139	0.22395	Ubiquitous
HEL_BA4695AA_AS	hpEurope	other	humans	0.16873	0.22334	Ubiquitous
HEL_BA4697AA_AS	hpEurope	other	humans	0.17057	0.22306	Ubiquitous
HEL_BA4698AA_AS	hpEurope	other	humans	0.16773	0.22331	Ubiquitous
HEL_BA4699AA_AS	hpEurope	other	humans	0.16898	0.22338	Ubiquitous
HEL_BA4700AA_AS	hpEurope	other	humans	0.16728	0.22484	Ubiquitous
HEL_BA4702AA_AS	hpEurope	other	humans	0.171	0.22758	Ubiquitous
HEL_BA4704AA_AS	hpEurope	other	humans	0.17147	0.22427	Ubiquitous
HEL_BA4705AA_AS	hpEurope	other	humans	0.17068	0.22283	Ubiquitous
HEL_BA4710AA_AS	hpEurope	other	humans	0.16975	0.22281	Ubiquitous
HEL_BA4716AA_AS	hpEurope	other	humans	0.17135	0.22349	Ubiquitous
HEL_BA4717AA_AS	hpEurope	other	humans	0.16848	0.22106	Ubiquitous
HEL_BA4718AA_AS	hpEurope	other	humans	0.16889	0.22136	Ubiquitous
HEL_BA4720AA_AS	hpEurope	other	humans	0.16889	0.22339	Ubiquitous
HEL_BA4722AA_AS	hpEurope	other	humans	0.16752	0.22425	Ubiquitous
HEL_BA4724AA_AS	hpEurope	other	humans	0.16988	0.2201	Ubiquitous
HEL_BA4730AA_AS	hpEurope	other	humans	0.16998	0.22279	Ubiquitous
HEL_BA4731AA_AS	hpEurope	other	humans	0.16978	0.22015	Ubiquitous
HEL_BA4733AA_AS	hpEurope	other	humans	0.17012	0.22412	Ubiquitous
HEL_BA4734AA_AS	hpEurope	other	humans	0.1695	0.22425	Ubiquitous
HEL_BA4735AA_AS	hpEurope	other	humans	0.16774	0.22308	Ubiquitous
HEL_BA4736AA_AS	hpEurope	other	humans	0.17102	0.22195	Ubiquitous
HEL_BA4737AA_AS	hpEurope	other	humans	0.17009	0.22434	Ubiquitous
HEL_BA4738AA_AS	hpEurope	other	humans	0.16987	0.22215	Ubiquitous
HEL_BA4740AA_AS	hpEurope	other	humans	0.17182	0.22412	Ubiquitous
HEL_BA4743AA_AS	hpEurope	other	humans	0.17067	0.22294	Ubiquitous
HEL_BA4746AA_AS	hpEurope	other	humans	0.16828	0.22286	Ubiquitous
HEL_BA4748AA_AS	hpEurope	other	humans	0.16727	0.22202	Ubiquitous
HEL_BA4749AA_AS	hpEurope	other	humans	0.16957	0.22406	Ubiquitous
HEL_BA4752AA_AS	hpEurope	other	humans	0.17021	0.2241	Ubiquitous
HEL_BA4756AA_AS	hpEurope	other	humans	0.16945	0.22276	Ubiquitous
HEL_BA4757AA_AS	hpEurope	other	humans	0.16875	0.2221	Ubiquitous
HEL_BA4758AA_AS	hpEurope	other	humans	0.16837	0.22247	Ubiquitous
HEL_BA4759AA_AS	hpEurope	other	humans	0.17269	0.22401	Ubiquitous
HEL_BA4760AA_AS	hpEurope	other	humans	0.1686	0.22241	Ubiquitous
HEL_BA4764AA_AS	hpEurope	other	humans	0.16868	0.22292	Ubiquitous
HEL_BA4765AA_AS	hpEurope	other	humans	0.17253	0.22894	Ubiquitous
HEL_BA4770AA_AS	hpEurope	other	humans	0.17007	0.22346	Ubiquitous
HEL_BA4775AA_AS	hpEurope	other	humans	0.1693	0.2236	Ubiquitous
HEL_BA4779AA_AS	hpEurope	other	humans	0.16877	0.22467	Ubiquitous
HEL_BA4780AA_AS	hpEurope	other	humans	0.17107	0.22249	Ubiquitous
HEL_BA4781AA_AS	hpEurope	other	humans	0.17167	0.22284	Ubiquitous
HEL_BA4783AA_AS	hpEurope	other	humans	0.16776	0.22474	Ubiquitous
HEL_BA4784AA_AS	hpEurope	other	humans	0.16891	0.22135	Ubiquitous
HEL_BA4785AA_AS	hpEurope	other	humans	0.16874	0.22155	Ubiquitous
HEL_BA4786AA_AS	hpEurope	other	humans	0.16923	0.22024	Ubiquitous
HEL_BA4787AA_AS	hpEurope	other	humans	0.17029	0.22238	Ubiquitous
HEL_BA4788AA_AS	hpEurope	other	humans	0.16721	0.22383	Ubiquitous
HEL_BA4789AA_AS	hpEurope	other	humans	0.16859	0.22556	Ubiquitous
HEL_BA4790AA_AS	hpEurope	other	humans	0.17057	0.22675	Ubiquitous
HEL_BA4791AA_AS	hpEurope	other	humans	0.17007	0.22412	Ubiquitous
HEL_BA4794AA_AS	hpEurope	other	humans	0.17178	0.22473	Ubiquitous
HEL_BA4797AA_AS	hpEurope	other	humans	0.16956	0.22387	Ubiquitous
HEL_BA4800AA_AS	hpEurope	other	humans	0.16995	0.22403	Ubiquitous
HEL_BA4801AA_AS	hpEurope	other	humans	0.16944	0.22449	Ubiquitous
HEL_BA4802AA_AS	hpEurope	other	humans	0.17056	0.22049	Ubiquitous
HEL_BA4803AA_AS	hpEurope	other	humans	0.16883	0.22265	Ubiquitous
HEL_BA4807AA_AS	hpEurope	other	humans	0.16965	0.22451	Ubiquitous
HEL_BA4808AA_AS	hpEurope	other	humans	0.17017	0.22157	Ubiquitous
HEL_BA4809AA_AS	hpEurope	other	humans	0.16726	0.22194	Ubiquitous
HEL_BA4810AA_AS	hpEurope	other	humans	0.16945	0.22346	Ubiquitous
HEL_BA4811AA_AS	hpEurope	other	humans	0.16901	0.22547	Ubiquitous
HEL_BA4812AA_AS	hpEurope	other	humans	0.16978	0.2256	Ubiquitous
HEL_BA4813AA_AS	hpEurope	other	humans	0.17142	0.22488	Ubiquitous
HEL_BA4817AA_AS	hpEurope	other	humans	0.1682	0.22324	Ubiquitous
HEL_BA4818AA_AS	hpEurope	other	humans	0.16995	0.22131	Ubiquitous
HEL_BA4820AA_AS	hpEurope	other	humans	0.16836	0.22446	Ubiquitous
HEL_BA4823AA_AS	hpEurope	other	humans	0.16951	0.22486	Ubiquitous
HEL_BA4832AA_AS	hpEurope	other	humans	0.17128	0.22278	Ubiquitous
HEL_BA4834AA_AS	hpEurope	other	humans	0.16833	0.22272	Ubiquitous
HEL_BA4836AA_AS	hpEurope	other	humans	0.16887	0.2223	Ubiquitous
HEL_BA4837AA_AS	hpEurope	other	humans	0.16676	0.22416	Ubiquitous
HEL_BA4839AA_AS	hpEurope	other	humans	0.16931	0.22358	Ubiquitous
HEL_BA4840AA_AS	hpEurope	other	humans	0.16597	0.224	Ubiquitous
HEL_BA4846AA_AS	hpEurope	other	humans	0.16739	0.22395	Ubiquitous
HEL_BA4847AA_AS	hpEurope	other	humans	0.17152	0.22117	Ubiquitous
HEL_BA4848AA_AS	hpEurope	other	humans	0.16991	0.22249	Ubiquitous
HEL_BA4850AA_AS	hpEurope	other	humans	0.1662	0.2227	Ubiquitous
HEL_BA4852AA_AS	hpEurope	other	humans	0.16798	0.22202	Ubiquitous
HEL_BA4854AA_AS	hpEurope	other	humans	0.16894	0.22248	Ubiquitous
[truncated: 4,816 more rows]

## Sheet: S8B
strain	pop	divergence	host	omega	dS	ecospecies
HEL_AA0408AA_AS	Hacinonychis	high	Hacinonychis	0.18204	0.30997	Hardy_Hacinonychis
HEL_BA9262AA_AS	Hacinonychis	high	Hacinonychis	0.18181	0.31131	Hardy_Hacinonychis
Aklavik86	hspIndigenousNAmerica	high	humans	0.17744	0.34491	Hardy
Ca_97_34	hspIndigenousNAmerica	high	humans	0.17756	0.34465	Hardy
CAN_019	hspIndigenousNAmerica	high	humans	0.17672	0.3442	Hardy
CAN_095	hspIndigenousNAmerica	high	humans	0.17999	0.34169	Hardy
CAN_136	hspIndigenousNAmerica	high	humans	0.18009	0.34134	Hardy
CAN_172	hspIndigenousNAmerica	high	humans	0.17998	0.34166	Hardy
CAN_243	hspIndigenousNAmerica	high	humans	0.18019	0.34237	Hardy
CAN_258	hspIndigenousNAmerica	high	humans	0.18023	0.34196	Hardy
CAN_290	hspIndigenousNAmerica	high	humans	0.17756	0.34498	Hardy
HEL_AA5916AA_AS	hspIndigenousNAmerica	high	humans	0.1777	0.34208	Hardy
HEL_AA5967AA_AS	hspIndigenousNAmerica	high	humans	0.17694	0.34574	Hardy
HEL_AA6016AA_AS	hspIndigenousNAmerica	high	humans	0.17747	0.34415	Hardy
HEL_AA6037AA_AS	hspIndigenousNAmerica	high	humans	0.17539	0.34171	Hardy
HEL_AA6482AA_AS	hspIndigenousNAmerica	high	humans	0.17652	0.34613	Hardy
HEL_AA7297AA_AS	hspIndigenousNAmerica	high	humans	0.17758	0.344	Hardy
HEL_AA7337AA_AS	hspIndigenousNAmerica	high	humans	0.17978	0.34325	Hardy
HEL_BA8817AA_AS	hspIndigenousNAmerica	high	humans	0.17622	0.33625	Hardy
HEL_BA9060AA_AS	hspIndigenousNAmerica	high	humans	0.17598	0.34378	Hardy
HEL_BA9127AA_AS	hspIndigenousNAmerica	high	humans	0.17569	0.3432	Hardy
HEL_BA9172AA_AS	hspIndigenousNAmerica	high	humans	0.17713	0.34645	Hardy
HEL_BA9243AA_AS	hspIndigenousNAmerica	high	humans	0.1755	0.34106	Hardy
HEL_BA9258AA_AS	hspIndigenousNAmerica	high	humans	0.17521	0.34426	Hardy
HEL_BA9287AA_AS	hspIndigenousNAmerica	high	humans	0.17879	0.34457	Hardy
HEL_BA9526AA_AS	hspIndigenousNAmerica	high	humans	0.17761	0.34176	Hardy
HEL_BA9629AA_AS	hspIndigenousNAmerica	high	humans	0.17753	0.33824	Hardy
HEL_BA9726AA_AS	hspIndigenousNAmerica	high	humans	0.17281	0.33745	Hardy
HEL_CA2371AA_AS	hspIndigenousNAmerica	high	humans	0.17678	0.34424	Hardy
HEL_CA2453AA_AS	hspIndigenousNAmerica	high	humans	0.17974	0.3417	Hardy
HpGP-CAN-006	hspIndigenousNAmerica	high	humans	0.17961	0.34145	Hardy
HpGP-CAN-007	hspIndigenousNAmerica	high	humans	0.17557	0.34439	Hardy
HpGP-CAN-010	hspIndigenousNAmerica	high	humans	0.17613	0.34394	Hardy
HpGP-CAN-011	hspIndigenousNAmerica	high	humans	0.17952	0.34139	Hardy
HpGP-CAN-015	hspIndigenousNAmerica	high	humans	0.17695	0.3446	Hardy
HpGP-CAN-016	hspIndigenousNAmerica	high	humans	0.1787	0.34334	Hardy
HpGP-CAN-018	hspIndigenousNAmerica	high	humans	0.17983	0.33573	Hardy
HpGP-CAN-019	hspIndigenousNAmerica	high	humans	0.18014	0.34129	Hardy
Koryak28	hspIndigenousNAmerica	high	humans	0.17984	0.34209	Hardy
Koryak37	hspIndigenousNAmerica	high	humans	0.17667	0.33957	Hardy
Koryak38	hspIndigenousNAmerica	high	humans	0.17742	0.34042	Hardy
HpGP-CHI-105	hspIndigenousSAmerica	high	humans	0.17907	0.33784	Hardy
HpGP-CHI-116	hspIndigenousSAmerica	high	humans	0.17873	0.33692	Hardy
HEL_AA7311AA_AS	hspSiberia	high	humans	0.17835	0.34093	Hardy
HEL_BA8849AA_AS	hspSiberia	high	humans	0.17607	0.34588	Hardy
HEL_BA9070AA_AS	hspSiberia	high	humans	0.17695	0.34519	Hardy
HEL_BA9584AA_AS	hspSiberia	high	humans	0.17302	0.34134	Hardy
HEL_BA9722AA_AS	hspSiberia	high	humans	0.1758	0.33976	Hardy
HEL_BA9746AA_AS	hspSiberia	high	humans	0.17797	0.34159	Hardy
Khanty47	hspSiberia	high	humans	0.17628	0.33906	Hardy
Aklavik117	hspIndigenousNAmerica	low	humans	0.12566	0.23308	Ubiquitous
CAN_219	hspIndigenousNAmerica	low	humans	0.12536	0.2368	Ubiquitous
HEL_AA6006AA_AS	hspIndigenousNAmerica	low	humans	0.13028	0.23304	Ubiquitous
HEL_AA6077AA_AS	hspIndigenousNAmerica	low	humans	0.12989	0.23021	Ubiquitous
HEL_AA7212AA_AS	hspIndigenousNAmerica	low	humans	0.12873	0.23366	Ubiquitous
HEL_AA7214AA_AS	hspIndigenousNAmerica	low	humans	0.12767	0.23416	Ubiquitous
HEL_AA7283AA_AS	hspIndigenousNAmerica	low	humans	0.12759	0.23096	Ubiquitous
HEL_AA7339AA_AS	hspIndigenousNAmerica	low	humans	0.13184	0.23323	Ubiquitous
HEL_AA7365AA_AS	hspIndigenousNAmerica	low	humans	0.12999	0.23438	Ubiquitous
HEL_BA8864AA_AS	hspIndigenousNAmerica	low	humans	0.12825	0.23119	Ubiquitous
HEL_BA9040AA_AS	hspIndigenousNAmerica	low	humans	0.12757	0.23437	Ubiquitous
HEL_BA9159AA_AS	hspIndigenousNAmerica	low	humans	0.12518	0.23562	Ubiquitous
HEL_BA9234AA_AS	hspIndigenousNAmerica	low	humans	0.12537	0.23734	Ubiquitous
HEL_BA9263AA_AS	hspIndigenousNAmerica	low	humans	0.12861	0.23692	Ubiquitous
HEL_BA9448AA_AS	hspIndigenousNAmerica	low	humans	0.12282	0.23496	Ubiquitous
HEL_BA9467AA_AS	hspIndigenousNAmerica	low	humans	0.12772	0.23946	Ubiquitous
HEL_BA9472AA_AS	hspIndigenousNAmerica	low	humans	0.12803	0.23191	Ubiquitous
HEL_BA9514AA_AS	hspIndigenousNAmerica	low	humans	0.1266	0.23615	Ubiquitous
HEL_BA9518AA_AS	hspIndigenousNAmerica	low	humans	0.12825	0.23509	Ubiquitous
HEL_BA9559AA_AS	hspIndigenousNAmerica	low	humans	0.12679	0.23226	Ubiquitous
HEL_BA9621AA_AS	hspIndigenousNAmerica	low	humans	0.12471	0.23764	Ubiquitous
HEL_BA9669AA_AS	hspIndigenousNAmerica	low	humans	0.12572	0.23411	Ubiquitous
HEL_BA9677AA_AS	hspIndigenousNAmerica	low	humans	0.13458	0.2421	Ubiquitous
HEL_BA9778AA_AS	hspIndigenousNAmerica	low	humans	0.12975	0.23322	Ubiquitous
HEL_BA9819AA_AS	hspIndigenousNAmerica	low	humans	0.1276	0.23283	Ubiquitous
HEL_CA0045AA_AS	hspIndigenousNAmerica	low	humans	0.12862	0.23381	Ubiquitous
HEL_CA0046AA_AS	hspIndigenousNAmerica	low	humans	0.13266	0.23732	Ubiquitous
HEL_CA0047AA_AS	hspIndigenousNAmerica	low	humans	0.12987	0.23442	Ubiquitous
HEL_CA0052AA_AS	hspIndigenousNAmerica	low	humans	0.12989	0.23021	Ubiquitous
HEL_CA0053AA_AS	hspIndigenousNAmerica	low	humans	0.12978	0.23371	Ubiquitous
HEL_CA0054AA_AS	hspIndigenousNAmerica	low	humans	0.1283	0.23247	Ubiquitous
HEL_CA0057AA_AS	hspIndigenousNAmerica	low	humans	0.12975	0.23322	Ubiquitous
HpGP-CAN-001	hspIndigenousNAmerica	low	humans	0.1294	0.23585	Ubiquitous
HpGP-CAN-020	hspIndigenousNAmerica	low	humans	0.12652	0.23512	Ubiquitous
HpGP-CAN-023	hspIndigenousNAmerica	low	humans	0.12987	0.23617	Ubiquitous
Nanai40	hspIndigenousNAmerica	low	humans	0.12672	0.23544	Ubiquitous
Sakhalin60	hspIndigenousNAmerica	low	humans	0.12668	0.23617	Ubiquitous
CAN_196	hspIndigenousSAmerica	low	humans	0.12457	0.22952	Ubiquitous
CO1766	hspIndigenousSAmerica	low	humans	0.13022	0.22833	Ubiquitous
CO1768	hspIndigenousSAmerica	low	humans	0.12454	0.23084	Ubiquitous
COL0002	hspIndigenousSAmerica	low	humans	0.12454	0.23084	Ubiquitous
Cuz20	hspIndigenousSAmerica	low	humans	0.12414	0.23048	Ubiquitous
HEL_AA0105AA_AS	hspIndigenousSAmerica	low	humans	0.1317	0.23913	Ubiquitous
HEL_AA5991AA_AS	hspIndigenousSAmerica	low	humans	0.12312	0.22831	Ubiquitous
HEL_AA6511AA_AS	hspIndigenousSAmerica	low	humans	0.12246	0.23351	Ubiquitous
HEL_AA6759AA_AS	hspIndigenousSAmerica	low	humans	0.12162	0.23267	Ubiquitous
HEL_BA3942AA_AS	hspIndigenousSAmerica	low	humans	0.12411	0.23315	Ubiquitous
HEL_BA9201AA_AS	hspIndigenousSAmerica	low	humans	0.12578	0.23135	Ubiquitous
HEL_BA9433AA_AS	hspIndigenousSAmerica	low	humans	0.12417	0.23171	Ubiquitous
HEL_CA2257AA_AS	hspIndigenousSAmerica	low	humans	0.12902	0.23307	Ubiquitous
HEL_CA2258AA_AS	hspIndigenousSAmerica	low	humans	0.13046	0.23205	Ubiquitous
HEL_CA2260AA_AS	hspIndigenousSAmerica	low	humans	0.12758	0.23106	Ubiquitous
HEL_CA2261AA_AS	hspIndigenousSAmerica	low	humans	0.12853	0.23419	Ubiquitous
HEL_CA2262AA_AS	hspIndigenousSAmerica	low	humans	0.1279	0.23557	Ubiquitous
HEL_CA2265AA_AS	hspIndigenousSAmerica	low	humans	0.12908	0.23053	Ubiquitous
HEL_CA2266AA_AS	hspIndigenousSAmerica	low	humans	0.12729	0.23185	Ubiquitous
HEL_CA2267AA_AS	hspIndigenousSAmerica	low	humans	0.13178	0.23649	Ubiquitous
HEL_CA2268AA_AS	hspIndigenousSAmerica	low	humans	0.13204	0.23369	Ubiquitous
HEL_CA2270AA_AS	hspIndigenousSAmerica	low	humans	0.12942	0.23569	Ubiquitous
HEL_CA2271AA_AS	hspIndigenousSAmerica	low	humans	0.12971	0.23181	Ubiquitous
HEL_CA2272AA_AS	hspIndigenousSAmerica	low	humans	0.13033	0.23545	Ubiquitous
HEL_CA2279AA_AS	hspIndigenousSAmerica	low	humans	0.12751	0.23469	Ubiquitous
HEL_CA2283AA_AS	hspIndigenousSAmerica	low	humans	0.12756	0.2349	Ubiquitous
HEL_CA2284AA_AS	hspIndigenousSAmerica	low	humans	0.12625	0.23514	Ubiquitous
HEL_CA2286AA_AS	hspIndigenousSAmerica	low	humans	0.12849	0.2353	Ubiquitous
HEL_CA2287AA_AS	hspIndigenousSAmerica	low	humans	0.12635	0.23646	Ubiquitous
HpGP-MEX-028	hspIndigenousSAmerica	low	humans	0.12515	0.22923	Ubiquitous
HpGP-PER-011	hspIndigenousSAmerica	low	humans	0.12826	0.23346	Ubiquitous
HpGP-PER-019	hspIndigenousSAmerica	low	humans	0.12994	0.23511	Ubiquitous
HpGP-PER-111	hspIndigenousSAmerica	low	humans	0.12989	0.23272	Ubiquitous
HpGP-PER-121	hspIndigenousSAmerica	low	humans	0.13056	0.23507	Ubiquitous
HpGP-PER-138	hspIndigenousSAmerica	low	humans	0.12749	0.23606	Ubiquitous
HpGP-SPA-706	hspIndigenousSAmerica	low	humans	0.13148	0.23524	Ubiquitous
HpGP-USA-205	hspIndigenousSAmerica	low	humans	0.12032	0.23256	Ubiquitous
Hui1764	hspIndigenousSAmerica	low	humans	0.12984	0.22897	Ubiquitous
Hui1766	hspIndigenousSAmerica	low	humans	0.13007	0.2283	Ubiquitous
Hui1769	hspIndigenousSAmerica	low	humans	0.12454	0.23084	Ubiquitous
PeCan4	hspIndigenousSAmerica	low	humans	0.1317	0.23913	Ubiquitous
Puno120	hspIndigenousSAmerica	low	humans	0.13312	0.23325	Ubiquitous
Puno135	hspIndigenousSAmerica	low	humans	0.12984	0.23293	Ubiquitous
Sat464	hspIndigenousSAmerica	low	humans	0.12689	0.23436	Ubiquitous
Shi112	hspIndigenousSAmerica	low	humans	0.12707	0.22995	Ubiquitous
Shi169	hspIndigenousSAmerica	low	humans	0.12849	0.23176	Ubiquitous
Shi417	hspIndigenousSAmerica	low	humans	0.12802	0.23093	Ubiquitous
Shi470	hspIndigenousSAmerica	low	humans	0.12891	0.23316	Ubiquitous
v225d	hspIndigenousSAmerica	low	humans	0.12949	0.23137	Ubiquitous
altai11	hspSiberia	low	humans	0.12956	0.2341	Ubiquitous
altai59	hspSiberia	low	humans	0.12514	0.23495	Ubiquitous
BURYAT19	hspSiberia	low	humans	0.12537	0.23386	Ubiquitous
BURYAT27	hspSiberia	low	humans	0.12777	0.23324	Ubiquitous
Evenky01	hspSiberia	low	humans	0.12909	0.23265	Ubiquitous
Evenky11	hspSiberia	low	humans	0.13127	0.23918	Ubiquitous
Evenky58	hspSiberia	low	humans	0.1232	0.23353	Ubiquitous
Evenky65	hspSiberia	low	humans	0.12642	0.23522	Ubiquitous
Evenky73	hspSiberia	low	humans	0.1297	0.23307	Ubiquitous
HEL_AA7221AA_AS	hspSiberia	low	humans	0.13128	0.24223	Ubiquitous
HEL_AA7246AA_AS	hspSiberia	low	humans	0.12742	0.2369	Ubiquitous
HEL_AA7264AA_AS	hspSiberia	low	humans	0.12541	0.23432	Ubiquitous
HEL_AA7314AA_AS	hspSiberia	low	humans	0.12588	0.23315	Ubiquitous
HEL_AA7332AA_AS	hspSiberia	low	humans	0.12974	0.23383	Ubiquitous
HEL_AA7380AA_AS	hspSiberia	low	humans	0.13059	0.23872	Ubiquitous
HEL_BA8279AA_AS	hspSiberia	low	humans	0.13105	0.2364	Ubiquitous
HEL_BA8812AA_AS	hspSiberia	low	humans	0.1305	0.23914	Ubiquitous
HEL_BA8814AA_AS	hspSiberia	low	humans	0.12545	0.23453	Ubiquitous
HEL_BA8815AA_AS	hspSiberia	low	humans	0.124	0.2349	Ubiquitous
HEL_BA8823AA_AS	hspSiberia	low	humans	0.13127	0.23172	Ubiquitous
HEL_BA8825AA_AS	hspSiberia	low	humans	0.1293	0.23407	Ubiquitous
HEL_BA8829AA_AS	hspSiberia	low	humans	0.12284	0.2312	Ubiquitous
HEL_BA8830AA_AS	hspSiberia	low	humans	0.12961	0.23535	Ubiquitous
HEL_BA8842AA_AS	hspSiberia	low	humans	0.12902	0.23135	Ubiquitous
HEL_BA8847AA_AS	hspSiberia	low	humans	0.1286	0.23909	Ubiquitous
HEL_BA8856AA_AS	hspSiberia	low	humans	0.12842	0.23584	Ubiquitous
HEL_BA8858AA_AS	hspSiberia	low	humans	0.12805	0.2362	Ubiquitous
HEL_BA8860AA_AS	hspSiberia	low	humans	0.13125	0.23732	Ubiquitous
HEL_BA8861AA_AS	hspSiberia	low	humans	0.13265	0.23421	Ubiquitous
HEL_BA8872AA_AS	hspSiberia	low	humans	0.12556	0.23407	Ubiquitous
HEL_BA8889AA_AS	hspSiberia	low	humans	0.12728	0.23713	Ubiquitous
HEL_BA8911AA_AS	hspSiberia	low	humans	0.12695	0.23655	Ubiquitous
HEL_BA8914AA_AS	hspSiberia	low	humans	0.13431	0.23445	Ubiquitous
HEL_BA8915AA_AS	hspSiberia	low	humans	0.12874	0.23216	Ubiquitous
HEL_BA8921AA_AS	hspSiberia	low	humans	0.12731	0.23735	Ubiquitous
HEL_BA8956AA_AS	hspSiberia	low	humans	0.12729	0.23334	Ubiquitous
HEL_BA8957AA_AS	hspSiberia	low	humans	0.12897	0.23268	Ubiquitous
HEL_BA8958AA_AS	hspSiberia	low	humans	0.12677	0.23624	Ubiquitous
HEL_BA8959AA_AS	hspSiberia	low	humans	0.12454	0.22989	Ubiquitous
HEL_BA8962AA_AS	hspSiberia	low	humans	0.13483	0.23392	Ubiquitous
HEL_BA8976AA_AS	hspSiberia	low	humans	0.1274	0.23438	Ubiquitous
HEL_BA8993AA_AS	hspSiberia	low	humans	0.12727	0.23682	Ubiquitous
HEL_BA9018AA_AS	hspSiberia	low	humans	0.12873	0.23216	Ubiquitous
HEL_BA9027AA_AS	hspSiberia	low	humans	0.12735	0.23669	Ubiquitous
HEL_BA9037AA_AS	hspSiberia	low	humans	0.12807	0.23591	Ubiquitous
HEL_BA9042AA_AS	hspSiberia	low	humans	0.13109	0.2351	Ubiquitous
HEL_BA9047AA_AS	hspSiberia	low	humans	0.13271	0.23187	Ubiquitous
HEL_BA9049AA_AS	hspSiberia	low	humans	0.12733	0.23689	Ubiquitous
HEL_BA9058AA_AS	hspSiberia	low	humans	0.12917	0.23337	Ubiquitous
HEL_BA9059AA_AS	hspSiberia	low	humans	0.12953	0.23312	Ubiquitous
HEL_BA9063AA_AS	hspSiberia	low	humans	0.13012	0.23609	Ubiquitous
HEL_BA9079AA_AS	hspSiberia	low	humans	0.12942	0.23662	Ubiquitous
HEL_BA9085AA_AS	hspSiberia	low	humans	0.12345	0.23468	Ubiquitous
HEL_BA9095AA_AS	hspSiberia	low	humans	0.12404	0.23925	Ubiquitous
HEL_BA9096AA_AS	hspSiberia	low	humans	0.12792	0.23414	Ubiquitous
HEL_BA9115AA_AS	hspSiberia	low	humans	0.12931	0.23134	Ubiquitous
HEL_BA9129AA_AS	hspSiberia	low	humans	0.12881	0.23313	Ubiquitous
HEL_BA9140AA_AS	hspSiberia	low	humans	0.1247	0.23647	Ubiquitous
HEL_BA9153AA_AS	hspSiberia	low	humans	0.12607	0.23245	Ubiquitous
HEL_BA9167AA_AS	hspSiberia	low	humans	0.12707	0.23483	Ubiquitous
HEL_BA9170AA_AS	hspSiberia	low	humans	0.12355	0.2334	Ubiquitous
HEL_BA9175AA_AS	hspSiberia	low	humans	0.13275	0.23502	Ubiquitous
HEL_BA9176AA_AS	hspSiberia	low	humans	0.13103	0.23444	Ubiquitous
HEL_BA9184AA_AS	hspSiberia	low	humans	0.12594	0.23331	Ubiquitous
HEL_BA9208AA_AS	hspSiberia	low	humans	0.13531	0.24193	Ubiquitous
HEL_BA9209AA_AS	hspSiberia	low	humans	0.12978	0.23649	Ubiquitous
HEL_BA9218AA_AS	hspSiberia	low	humans	0.12669	0.24248	Ubiquitous
HEL_BA9244AA_AS	hspSiberia	low	humans	0.12695	0.23057	Ubiquitous
HEL_BA9249AA_AS	hspSiberia	low	humans	0.12763	0.2334	Ubiquitous
HEL_BA9253AA_AS	hspSiberia	low	humans	0.13007	0.2342	Ubiquitous
HEL_BA9259AA_AS	hspSiberia	low	humans	0.12666	0.23698	Ubiquitous
HEL_BA9261AA_AS	hspSiberia	low	humans	0.13525	0.24033	Ubiquitous
HEL_BA9302AA_AS	hspSiberia	low	humans	0.12462	0.23156	Ubiquitous
HEL_BA9304AA_AS	hspSiberia	low	humans	0.13005	0.24538	Ubiquitous
HEL_BA9315AA_AS	hspSiberia	low	humans	0.13574	0.23612	Ubiquitous
HEL_BA9321AA_AS	hspSiberia	low	humans	0.13146	0.2398	Ubiquitous
HEL_BA9333AA_AS	hspSiberia	low	humans	0.13253	0.24183	Ubiquitous
HEL_BA9341AA_AS	hspSiberia	low	humans	0.12352	0.23467	Ubiquitous
HEL_BA9347AA_AS	hspSiberia	low	humans	0.12828	0.23391	Ubiquitous
HEL_BA9348AA_AS	hspSiberia	low	humans	0.12469	0.23171	Ubiquitous
HEL_BA9354AA_AS	hspSiberia	low	humans	0.12607	0.23168	Ubiquitous
HEL_BA9383AA_AS	hspSiberia	low	humans	0.12204	0.23546	Ubiquitous
HEL_BA9398AA_AS	hspSiberia	low	humans	0.13383	0.23541	Ubiquitous
HEL_BA9404AA_AS	hspSiberia	low	humans	0.12322	0.23613	Ubiquitous
HEL_BA9406AA_AS	hspSiberia	low	humans	0.12773	0.23538	Ubiquitous
HEL_BA9407AA_AS	hspSiberia	low	humans	0.1284	0.23324	Ubiquitous
HEL_BA9410AA_AS	hspSiberia	low	humans	0.12878	0.23451	Ubiquitous
HEL_BA9411AA_AS	hspSiberia	low	humans	0.12464	0.23082	Ubiquitous
HEL_BA9415AA_AS	hspSiberia	low	humans	0.12408	0.23506	Ubiquitous
HEL_BA9437AA_AS	hspSiberia	low	humans	0.13064	0.23742	Ubiquitous
HEL_BA9440AA_AS	hspSiberia	low	humans	0.1267	0.23271	Ubiquitous
HEL_BA9443AA_AS	hspSiberia	low	humans	0.12637	0.23507	Ubiquitous
HEL_BA9445AA_AS	hspSiberia	low	humans	0.13156	0.23465	Ubiquitous
HEL_BA9451AA_AS	hspSiberia	low	humans	0.12704	0.23567	Ubiquitous
HEL_BA9471AA_AS	hspSiberia	low	humans	0.12791	0.23673	Ubiquitous
HEL_BA9476AA_AS	hspSiberia	low	humans	0.13013	0.23885	Ubiquitous
HEL_BA9483AA_AS	hspSiberia	low	humans	0.12788	0.23531	Ubiquitous
HEL_BA9487AA_AS	hspSiberia	low	humans	0.13631	0.23946	Ubiquitous
HEL_BA9538AA_AS	hspSiberia	low	humans	0.13707	0.25234	Ubiquitous
HEL_BA9545AA_AS	hspSiberia	low	humans	0.12966	0.23479	Ubiquitous
HEL_BA9546AA_AS	hspSiberia	low	humans	0.13191	0.23764	Ubiquitous
HEL_BA9556AA_AS	hspSiberia	low	humans	0.12636	0.23162	Ubiquitous
HEL_BA9562AA_AS	hspSiberia	low	humans	0.12615	0.23528	Ubiquitous
HEL_BA9564AA_AS	hspSiberia	low	humans	0.13017	0.23007	Ubiquitous
HEL_BA9566AA_AS	hspSiberia	low	humans	0.12355	0.23294	Ubiquitous
HEL_BA9568AA_AS	hspSiberia	low	humans	0.12955	0.23461	Ubiquitous
HEL_BA9569AA_AS	hspSiberia	low	humans	0.12675	0.23202	Ubiquitous
HEL_BA9571AA_AS	hspSiberia	low	humans	0.12682	0.23463	Ubiquitous
HEL_BA9575AA_AS	hspSiberia	low	humans	0.1268	0.23333	Ubiquitous
HEL_BA9576AA_AS	hspSiberia	low	humans	0.12853	0.234	Ubiquitous
HEL_BA9592AA_AS	hspSiberia	low	humans	0.12803	0.23516	Ubiquitous
HEL_BA9603AA_AS	hspSiberia	low	humans	0.12633	0.2331	Ubiquitous
HEL_BA9605AA_AS	hspSiberia	low	humans	0.1275	0.23669	Ubiquitous
HEL_BA9606AA_AS	hspSiberia	low	humans	0.12526	0.23276	Ubiquitous
HEL_BA9607AA_AS	hspSiberia	low	humans	0.13227	0.23059	Ubiquitous
HEL_BA9608AA_AS	hspSiberia	low	humans	0.12673	0.23305	Ubiquitous
HEL_BA9611AA_AS	hspSiberia	low	humans	0.12408	0.23636	Ubiquitous
HEL_BA9612AA_AS	hspSiberia	low	humans	0.12628	0.22891	Ubiquitous
HEL_BA9626AA_AS	hspSiberia	low	humans	0.12898	0.2359	Ubiquitous
HEL_BA9627AA_AS	hspSiberia	low	humans	0.12823	0.23309	Ubiquitous
HEL_BA9628AA_AS	hspSiberia	low	humans	0.12608	0.23642	Ubiquitous
HEL_BA9636AA_AS	hspSiberia	low	humans	0.13024	0.23821	Ubiquitous
HEL_BA9640AA_AS	hspSiberia	low	humans	0.13065	0.22984	Ubiquitous
HEL_BA9641AA_AS	hspSiberia	low	humans	0.1247	0.2323	Ubiquitous
HEL_BA9650AA_AS	hspSiberia	low	humans	0.12931	0.23366	Ubiquitous
HEL_BA9651AA_AS	hspSiberia	low	humans	0.13047	0.23599	Ubiquitous
HEL_BA9653AA_AS	hspSiberia	low	humans	0.1285	0.23257	Ubiquitous
HEL_BA9671AA_AS	hspSiberia	low	humans	0.12833	0.2322	Ubiquitous
HEL_BA9676AA_AS	hspSiberia	low	humans	0.12701	0.23735	Ubiquitous
HEL_BA9686AA_AS	hspSiberia	low	humans	0.12813	0.23764	Ubiquitous
HEL_BA9706AA_AS	hspSiberia	low	humans	0.12956	0.23306	Ubiquitous
HEL_BA9739AA_AS	hspSiberia	low	humans	0.12312	0.23366	Ubiquitous
HEL_BA9748AA_AS	hspSiberia	low	humans	0.12618	0.23212	Ubiquitous
HEL_BA9759AA_AS	hspSiberia	low	humans	0.12558	0.23066	Ubiquitous
HEL_BA9760AA_AS	hspSiberia	low	humans	0.13071	0.23565	Ubiquitous
HEL_BA9770AA_AS	hspSiberia	low	humans	0.12767	0.23302	Ubiquitous
HEL_BA9773AA_AS	hspSiberia	low	humans	0.12402	0.23672	Ubiquitous
HEL_BA9774AA_AS	hspSiberia	low	humans	0.12401	0.23502	Ubiquitous
HEL_BA9776AA_AS	hspSiberia	low	humans	0.12916	0.23556	Ubiquitous
HEL_BA9807AA_AS	hspSiberia	low	humans	0.12929	0.23675	Ubiquitous
HEL_BA9814AA_AS	hspSiberia	low	humans	0.12848	0.2332	Ubiquitous
HEL_BA9837AA_AS	hspSiberia	low	humans	0.12709	0.23568	Ubiquitous
HEL_CA0258AA_AS	hspSiberia	low	humans	0.12409	0.23359	Ubiquitous
HEL_CA0261AA_AS	hspSiberia	low	humans	0.12647	0.235	Ubiquitous
HEL_CA0264AA_AS	hspSiberia	low	humans	0.12942	0.23609	Ubiquitous
HEL_CA0266AA_AS	hspSiberia	low	humans	0.12295	0.23216	Ubiquitous
HEL_CA0270AA_AS	hspSiberia	low	humans	0.12462	0.23455	Ubiquitous
HEL_CA0278AA_AS	hspSiberia	low	humans	0.12647	0.23204	Ubiquitous
HEL_CA0289AA_AS	hspSiberia	low	humans	0.12462	0.23415	Ubiquitous
HpGP-KAZ-002	hspSiberia	low	humans	0.12649	0.23667	Ubiquitous
HpGP-KGZ-006	hspSiberia	low	humans	0.12844	0.23408	Ubiquitous
Kazakhstan3173	hspSiberia	low	humans	0.1253	0.23565	Ubiquitous
Khanty04	hspSiberia	low	humans	0.12418	0.23907	Ubiquitous
mong44	hspSiberia	low	humans	0.12548	0.23539	Ubiquitous
mong49	hspSiberia	low	humans	0.1266	0.23501	Ubiquitous
Nanai30	hspSiberia	low	humans	0.1277	0.2365	Ubiquitous
Nentsy81	hspSiberia	low	humans	0.12895	0.23565	Ubiquitous
TUVAB15	hspSiberia	low	humans	0.12974	0.2347	Ubiquitous
Tuvac46	hspSiberia	low	humans	0.12922	0.2333	Ubiquitous
Tuvac80	hspSiberia	low	humans	0.12515	0.23311	Ubiquitous
yak97	hspSiberia	low	humans	0.1287	0.23607	Ubiquitous
CAN_004	hpAfrica1	other	humans	0.12452	0.23508	Ubiquitous
ckin1	hpAfrica1	other	humans	0.12419	0.22492	Ubiquitous
ckin106	hpAfrica1	other	humans	0.1254	0.22351	Ubiquitous
ckin111	hpAfrica1	other	humans	0.12296	0.22252	Ubiquitous
ckin125	hpAfrica1	other	humans	0.12659	0.225	Ubiquitous
ckin129	hpAfrica1	other	humans	0.12397	0.22461	Ubiquitous
ckin130	hpAfrica1	other	humans	0.12537	0.22432	Ubiquitous
ckin132	hpAfrica1	other	humans	0.12347	0.22596	Ubiquitous
ckin24	hpAfrica1	other	humans	0.1244	0.22613	Ubiquitous
ckin28	hpAfrica1	other	humans	0.12282	0.2231	Ubiquitous
ckin3	hpAfrica1	other	humans	0.1264	0.22442	Ubiquitous
ckin34	hpAfrica1	other	humans	0.12526	0.22521	Ubiquitous
ckin35	hpAfrica1	other	humans	0.12695	0.22348	Ubiquitous
ckin36	hpAfrica1	other	humans	0.12543	0.22622	Ubiquitous
ckin37	hpAfrica1	other	humans	0.12202	0.22416	Ubiquitous
ckin5	hpAfrica1	other	humans	0.12581	0.22458	Ubiquitous
ckin65	hpAfrica1	other	humans	0.12359	0.22233	Ubiquitous
ckin79	hpAfrica1	other	humans	0.12617	0.22445	Ubiquitous
ckin8	hpAfrica1	other	humans	0.12339	0.22581	Ubiquitous
COL14	hpAfrica1	other	humans	0.12588	0.23027	Ubiquitous
COL8	hpAfrica1	other	humans	0.12282	0.22974	Ubiquitous
DR134	hpAfrica1	other	humans	0.12265	0.22725	Ubiquitous
DR137	hpAfrica1	other	humans	0.12469	0.22881	Ubiquitous
DR14	hpAfrica1	other	humans	0.12504	0.22332	Ubiquitous
DR142	hpAfrica1	other	humans	0.12275	0.22775	Ubiquitous
DR146	hpAfrica1	other	humans	0.12459	0.2269	Ubiquitous
DR15_2016	hpAfrica1	other	humans	0.12148	0.23027	Ubiquitous
DR150	hpAfrica1	other	humans	0.12367	0.22894	Ubiquitous
DR2_2016	hpAfrica1	other	humans	0.12056	0.22845	Ubiquitous
DR23_2016	hpAfrica1	other	humans	0.12578	0.22849	Ubiquitous
DR25_2016	hpAfrica1	other	humans	0.12465	0.2276	Ubiquitous
DR35_2016	hpAfrica1	other	humans	0.12771	0.22806	Ubiquitous
DR44	hpAfrica1	other	humans	0.121	0.22636	Ubiquitous
DR48	hpAfrica1	other	humans	0.12338	0.22946	Ubiquitous
DR5	hpAfrica1	other	humans	0.12345	0.22561	Ubiquitous
DR59_2016	hpAfrica1	other	humans	0.12313	0.22784	Ubiquitous
DR64_2016	hpAfrica1	other	humans	0.12455	0.23028	Ubiquitous
DR76_2016	hpAfrica1	other	humans	0.12636	0.22641	Ubiquitous
DR79	hpAfrica1	other	humans	0.1225	0.2256	Ubiquitous
DR82_2016	hpAfrica1	other	humans	0.12408	0.23036	Ubiquitous
DR94_2016	hpAfrica1	other	humans	0.12817	0.2267	Ubiquitous
DR95_2016	hpAfrica1	other	humans	0.1233	0.22727	Ubiquitous
DR96_2016	hpAfrica1	other	humans	0.1214	0.2287	Ubiquitous
GAM100Ai	hpAfrica1	other	humans	0.1233	0.22779	Ubiquitous
GAM101Biv	hpAfrica1	other	humans	0.12187	0.22695	Ubiquitous
GAM103Bi	hpAfrica1	other	humans	0.12242	0.23023	Ubiquitous
GAM105Ai	hpAfrica1	other	humans	0.12624	0.22703	Ubiquitous
GAM115Ai	hpAfrica1	other	humans	0.12224	0.22963	Ubiquitous
GAM118Bi	hpAfrica1	other	humans	0.12132	0.22885	Ubiquitous
GAM119Bi	hpAfrica1	other	humans	0.12463	0.22744	Ubiquitous
GAM120Ai	hpAfrica1	other	humans	0.1239	0.2287	Ubiquitous
GAM121Aii	hpAfrica1	other	humans	0.12304	0.22899	Ubiquitous
GAM201Ai	hpAfrica1	other	humans	0.12068	0.22789	Ubiquitous
GAM239Bi	hpAfrica1	other	humans	0.12242	0.227	Ubiquitous
GAM245Ai	hpAfrica1	other	humans	0.12712	0.22694	Ubiquitous
Gambia94_24	hpAfrica1	other	humans	0.1204	0.23142	Ubiquitous
GAMchjs106B	hpAfrica1	other	humans	0.12072	0.22725	Ubiquitous
HEL_AA0113AA_AS	hpAfrica1	other	humans	0.12342	0.23024	Ubiquitous
HEL_AA0118AA_AS	hpAfrica1	other	humans	0.12571	0.23084	Ubiquitous
HEL_AA0121AA_AS	hpAfrica1	other	humans	0.12669	0.22951	Ubiquitous
HEL_AA0155AA_AS	hpAfrica1	other	humans	0.12684	0.2287	Ubiquitous
HEL_AA0156AA_AS	hpAfrica1	other	humans	0.12694	0.22954	Ubiquitous
HEL_AA0157AA_AS	hpAfrica1	other	humans	0.12653	0.22734	Ubiquitous
HEL_AA0225AA_AS	hpAfrica1	other	humans	0.12427	0.22942	Ubiquitous
HEL_AA0318AA_AS	hpAfrica1	other	humans	0.12482	0.21822	Ubiquitous
HEL_AA0356AA_AS	hpAfrica1	other	humans	0.12218	0.22983	Ubiquitous
HEL_AA0427AA_AS	hpAfrica1	other	humans	0.12355	0.23393	Ubiquitous
HEL_AA0428AA_AS	hpAfrica1	other	humans	0.1267	0.22736	Ubiquitous
HEL_AA0431AA_AS	hpAfrica1	other	humans	0.12815	0.22761	Ubiquitous
HEL_AA0448AA_AS	hpAfrica1	other	humans	0.12526	0.22325	Ubiquitous
HEL_AA1847AA_AS	hpAfrica1	other	humans	0.12635	0.2291	Ubiquitous
HEL_AA4346AA_AS	hpAfrica1	other	humans	0.12278	0.23187	Ubiquitous
HEL_AA4369AA_AS	hpAfrica1	other	humans	0.12283	0.2263	Ubiquitous
HEL_AA4428AA_AS	hpAfrica1	other	humans	0.12448	0.22623	Ubiquitous
HEL_AA5308AA_AS	hpAfrica1	other	humans	0.12429	0.22817	Ubiquitous
HEL_AA5318AA_AS	hpAfrica1	other	humans	0.12535	0.22851	Ubiquitous
HEL_AA5319AA_AS	hpAfrica1	other	humans	0.12773	0.22908	Ubiquitous
HEL_AA5320AA_AS	hpAfrica1	other	humans	0.12558	0.23071	Ubiquitous
HEL_AA5462AA_AS	hpAfrica1	other	humans	0.12125	0.22948	Ubiquitous
HEL_AA5463AA_AS	hpAfrica1	other	humans	0.11817	0.23158	Ubiquitous
HEL_AA5464AA_AS	hpAfrica1	other	humans	0.12593	0.22757	Ubiquitous
HEL_AA5477AA_AS	hpAfrica1	other	humans	0.12498	0.225	Ubiquitous
HEL_AA5478AA_AS	hpAfrica1	other	humans	0.12231	0.22758	Ubiquitous
HEL_AA5479AA_AS	hpAfrica1	other	humans	0.12001	0.22811	Ubiquitous
HEL_AA5480AA_AS	hpAfrica1	other	humans	0.1208	0.22865	Ubiquitous
HEL_AA5481AA_AS	hpAfrica1	other	humans	0.11893	0.23124	Ubiquitous
HEL_AA5483AA_AS	hpAfrica1	other	humans	0.12042	0.2282	Ubiquitous
HEL_AA5484AA_AS	hpAfrica1	other	humans	0.12333	0.22896	Ubiquitous
HEL_AA5485AA_AS	hpAfrica1	other	humans	0.12053	0.22622	Ubiquitous
HEL_AA5487AA_AS	hpAfrica1	other	humans	0.12328	0.22751	Ubiquitous
HEL_AA5488AA_AS	hpAfrica1	other	humans	0.12138	0.22739	Ubiquitous
HEL_AA5489AA_AS	hpAfrica1	other	humans	0.1228	0.22774	Ubiquitous
HEL_AA5490AA_AS	hpAfrica1	other	humans	0.12305	0.22659	Ubiquitous
HEL_AA5492AA_AS	hpAfrica1	other	humans	0.12226	0.22995	Ubiquitous
HEL_AA5493AA_AS	hpAfrica1	other	humans	0.124	0.22899	Ubiquitous
HEL_AA5494AA_AS	hpAfrica1	other	humans	0.12221	0.2316	Ubiquitous
HEL_AA5498AA_AS	hpAfrica1	other	humans	0.12341	0.229	Ubiquitous
HEL_AA5503AA_AS	hpAfrica1	other	humans	0.12193	0.23012	Ubiquitous
HEL_AA5506AA_AS	hpAfrica1	other	humans	0.12169	0.22628	Ubiquitous
HEL_AA5508AA_AS	hpAfrica1	other	humans	0.12244	0.22526	Ubiquitous
HEL_AA5509AA_AS	hpAfrica1	other	humans	0.12098	0.23012	Ubiquitous
HEL_AA5874AA_AS	hpAfrica1	other	humans	0.12303	0.22642	Ubiquitous
HEL_AA5936AA_AS	hpAfrica1	other	humans	0.12485	0.23158	Ubiquitous
HEL_AA5948AA_AS	hpAfrica1	other	humans	0.12479	0.22595	Ubiquitous
HEL_AA5949AA_AS	hpAfrica1	other	humans	0.12511	0.22813	Ubiquitous
HEL_AA6573AA_AS	hpAfrica1	other	humans	0.12809	0.23069	Ubiquitous
HEL_AA6578AA_AS	hpAfrica1	other	humans	0.12676	0.23116	Ubiquitous
HEL_AA6663AA_AS	hpAfrica1	other	humans	0.12287	0.22888	Ubiquitous
HEL_AA6664AA_AS	hpAfrica1	other	humans	0.12605	0.23004	Ubiquitous
HEL_AA6665AA_AS	hpAfrica1	other	humans	0.12735	0.23142	Ubiquitous
HEL_AA6734AA_AS	hpAfrica1	other	humans	0.12518	0.2244	Ubiquitous
HEL_AA6776AA_AS	hpAfrica1	other	humans	0.11996	0.23184	Ubiquitous
HEL_AA6874AA_AS	hpAfrica1	other	humans	0.1182	0.23303	Ubiquitous
HEL_AA7201AA_AS	hpAfrica1	other	humans	0.12217	0.22502	Ubiquitous
HEL_AA7296AA_AS	hpAfrica1	other	humans	0.12481	0.22679	Ubiquitous
HEL_AA7299AA_AS	hpAfrica1	other	humans	0.12241	0.22775	Ubiquitous
HEL_AA7317AA_AS	hpAfrica1	other	humans	0.12437	0.22749	Ubiquitous
HEL_AA7352AA_AS	hpAfrica1	other	humans	0.12487	0.22518	Ubiquitous
HEL_AA7359AA_AS	hpAfrica1	other	humans	0.12614	0.21907	Ubiquitous
HEL_AA7374AA_AS	hpAfrica1	other	humans	0.12473	0.22257	Ubiquitous
HEL_AA7390AA_AS	hpAfrica1	other	humans	0.12562	0.22668	Ubiquitous
HEL_AA8631AA_AS	hpAfrica1	other	humans	0.12744	0.22786	Ubiquitous
HEL_AA8666AA_AS	hpAfrica1	other	humans	0.12946	0.22763	Ubiquitous
HEL_AA8668AA_AS	hpAfrica1	other	humans	0.12564	0.22933	Ubiquitous
HEL_AA8672AA_AS	hpAfrica1	other	humans	0.12535	0.23092	Ubiquitous
HEL_AA8675AA_AS	hpAfrica1	other	humans	0.12578	0.23391	Ubiquitous
HEL_AA8698AA_AS	hpAfrica1	other	humans	0.12735	0.23031	Ubiquitous
HEL_AA8702AA_AS	hpAfrica1	other	humans	0.12529	0.22993	Ubiquitous
HEL_AA8704AA_AS	hpAfrica1	other	humans	0.12486	0.22859	Ubiquitous
HEL_AA8717AA_AS	hpAfrica1	other	humans	0.12723	0.232	Ubiquitous
HEL_AA8718AA_AS	hpAfrica1	other	humans	0.12652	0.2284	Ubiquitous
HEL_AA9174AA_AS	hpAfrica1	other	humans	0.12324	0.23184	Ubiquitous
HEL_AA9177AA_AS	hpAfrica1	other	humans	0.12748	0.22965	Ubiquitous
HEL_AA9180AA_AS	hpAfrica1	other	humans	0.12563	0.22742	Ubiquitous
HEL_AA9189AA_AS	hpAfrica1	other	humans	0.1243	0.22958	Ubiquitous
HEL_AA9194AA_AS	hpAfrica1	other	humans	0.12886	0.22823	Ubiquitous
HEL_BA3532AA_AS	hpAfrica1	other	humans	0.12893	0.23058	Ubiquitous
HEL_BA3543AA_AS	hpAfrica1	other	humans	0.1246	0.22996	Ubiquitous
HEL_BA3551AA_AS	hpAfrica1	other	humans	0.12613	0.23049	Ubiquitous
HEL_BA3622AA_AS	hpAfrica1	other	humans	0.12604	0.2304	Ubiquitous
HEL_BA3625AA_AS	hpAfrica1	other	humans	0.12836	0.22964	Ubiquitous
HEL_BA3663AA_AS	hpAfrica1	other	humans	0.12364	0.22651	Ubiquitous
HEL_BA3690AA_AS	hpAfrica1	other	humans	0.12461	0.22758	Ubiquitous
HEL_BA3694AA_AS	hpAfrica1	other	humans	0.12375	0.23031	Ubiquitous
HEL_BA3701AA_AS	hpAfrica1	other	humans	0.12315	0.22837	Ubiquitous
HEL_BA3705AA_AS	hpAfrica1	other	humans	0.12396	0.2262	Ubiquitous
HEL_BA3723AA_AS	hpAfrica1	other	humans	0.12523	0.22301	Ubiquitous
HEL_BA3730AA_AS	hpAfrica1	other	humans	0.12256	0.23069	Ubiquitous
HEL_BA3785AA_AS	hpAfrica1	other	humans	0.1195	0.23617	Ubiquitous
HEL_BA3796AA_AS	hpAfrica1	other	humans	0.12283	0.23192	Ubiquitous
HEL_BA4053AA_AS	hpAfrica1	other	humans	0.12685	0.22702	Ubiquitous
HEL_BA4076AA_AS	hpAfrica1	other	humans	0.12511	0.22795	Ubiquitous
HEL_BA4091AA_AS	hpAfrica1	other	humans	0.12202	0.22712	Ubiquitous
HEL_BA4108AA_AS	hpAfrica1	other	humans	0.12386	0.22725	Ubiquitous
HEL_BA4155AA_AS	hpAfrica1	other	humans	0.12284	0.20841	Ubiquitous
HEL_BA4163AA_AS	hpAfrica1	other	humans	0.12419	0.22668	Ubiquitous
HEL_BA4227AA_AS	hpAfrica1	other	humans	0.12322	0.22883	Ubiquitous
HEL_BA4236AA_AS	hpAfrica1	other	humans	0.12593	0.21854	Ubiquitous
HEL_BA4239AA_AS	hpAfrica1	other	humans	0.12697	0.22191	Ubiquitous
HEL_BA4377AA_AS	hpAfrica1	other	humans	0.11752	0.23105	Ubiquitous
HEL_BA4399AA_AS	hpAfrica1	other	humans	0.12815	0.22799	Ubiquitous
HEL_BA4403AA_AS	hpAfrica1	other	humans	0.12743	0.22894	Ubiquitous
HEL_BA4408AA_AS	hpAfrica1	other	humans	0.1237	0.2283	Ubiquitous
HEL_BA4457AA_AS	hpAfrica1	other	humans	0.12282	0.22641	Ubiquitous
HEL_BA4465AA_AS	hpAfrica1	other	humans	0.12464	0.22521	Ubiquitous
HEL_BA4475AA_AS	hpAfrica1	other	humans	0.12719	0.22856	Ubiquitous
HEL_BA4477AA_AS	hpAfrica1	other	humans	0.12659	0.23	Ubiquitous
HEL_BA4479AA_AS	hpAfrica1	other	humans	0.12367	0.2278	Ubiquitous
HEL_BA4481AA_AS	hpAfrica1	other	humans	0.12642	0.22727	Ubiquitous
HEL_BA4482AA_AS	hpAfrica1	other	humans	0.1255	0.22742	Ubiquitous
HEL_BA4487AA_AS	hpAfrica1	other	humans	0.1241	0.22747	Ubiquitous
HEL_BA4488AA_AS	hpAfrica1	other	humans	0.12247	0.23435	Ubiquitous
HEL_BA4489AA_AS	hpAfrica1	other	humans	0.12515	0.22821	Ubiquitous
HEL_BA4490AA_AS	hpAfrica1	other	humans	0.12475	0.22996	Ubiquitous
HEL_BA4491AA_AS	hpAfrica1	other	humans	0.12623	0.22473	Ubiquitous
HEL_BA4495AA_AS	hpAfrica1	other	humans	0.12865	0.22708	Ubiquitous
HEL_BA4497AA_AS	hpAfrica1	other	humans	0.12525	0.2303	Ubiquitous
HEL_BA4557AA_AS	hpAfrica1	other	humans	0.12386	0.23042	Ubiquitous
HEL_BA4670AA_AS	hpAfrica1	other	humans	0.12165	0.22144	Ubiquitous
HEL_BA4729AA_AS	hpAfrica1	other	humans	0.12329	0.22746	Ubiquitous
HEL_BA4739AA_AS	hpAfrica1	other	humans	0.12506	0.22877	Ubiquitous
HEL_BA4876AA_AS	hpAfrica1	other	humans	0.12513	0.2276	Ubiquitous
HEL_BA4884AA_AS	hpAfrica1	other	humans	0.12406	0.23055	Ubiquitous
HEL_BA4898AA_AS	hpAfrica1	other	humans	0.12499	0.21945	Ubiquitous
HEL_BA4900AA_AS	hpAfrica1	other	humans	0.12762	0.21971	Ubiquitous
HEL_BA4902AA_AS	hpAfrica1	other	humans	0.12239	0.23052	Ubiquitous
HEL_BA4905AA_AS	hpAfrica1	other	humans	0.12788	0.21311	Ubiquitous
HEL_BA4945AA_AS	hpAfrica1	other	humans	0.12516	0.2178	Ubiquitous
HEL_BA4947AA_AS	hpAfrica1	other	humans	0.12499	0.22574	Ubiquitous
HEL_BA4976AA_AS	hpAfrica1	other	humans	0.12567	0.22773	Ubiquitous
HEL_BA5002AA_AS	hpAfrica1	other	humans	0.12526	0.22296	Ubiquitous
HEL_BA5010AA_AS	hpAfrica1	other	humans	0.12771	0.2257	Ubiquitous
HEL_BA5084AA_AS	hpAfrica1	other	humans	0.12582	0.22617	Ubiquitous
HEL_BA5086AA_AS	hpAfrica1	other	humans	0.12444	0.22537	Ubiquitous
HEL_BA5097AA_AS	hpAfrica1	other	humans	0.12584	0.22472	Ubiquitous
HEL_BA5101AA_AS	hpAfrica1	other	humans	0.12365	0.23136	Ubiquitous
HEL_BA5187AA_AS	hpAfrica1	other	humans	0.12453	0.22894	Ubiquitous
HEL_BA5197AA_AS	hpAfrica1	other	humans	0.12102	0.23093	Ubiquitous
HEL_BA5203AA_AS	hpAfrica1	other	humans	0.12366	0.22929	Ubiquitous
HEL_BA5308AA_AS	hpAfrica1	other	humans	0.12356	0.22849	Ubiquitous
HEL_BA5457AA_AS	hpAfrica1	other	humans	0.12495	0.2273	Ubiquitous
HEL_BA5459AA_AS	hpAfrica1	other	humans	0.12402	0.22631	Ubiquitous
HEL_BA5477AA_AS	hpAfrica1	other	humans	0.12406	0.22756	Ubiquitous
HEL_BA5487AA_AS	hpAfrica1	other	humans	0.12455	0.224	Ubiquitous
HEL_BA5488AA_AS	hpAfrica1	other	humans	0.12468	0.22715	Ubiquitous
HEL_BA5492AA_AS	hpAfrica1	other	humans	0.12241	0.23105	Ubiquitous
HEL_BA5493AA_AS	hpAfrica1	other	humans	0.12477	0.22956	Ubiquitous
HEL_BA5495AA_AS	hpAfrica1	other	humans	0.12548	0.23103	Ubiquitous
HEL_BA5500AA_AS	hpAfrica1	other	humans	0.12376	0.22849	Ubiquitous
HEL_BA5516AA_AS	hpAfrica1	other	humans	0.12793	0.22526	Ubiquitous
HEL_BA5527AA_AS	hpAfrica1	other	humans	0.12719	0.22021	Ubiquitous
HEL_BA5531AA_AS	hpAfrica1	other	humans	0.12448	0.22811	Ubiquitous
HEL_BA5534AA_AS	hpAfrica1	other	humans	0.12379	0.22734	Ubiquitous
HEL_BA5542AA_AS	hpAfrica1	other	humans	0.12647	0.22719	Ubiquitous
HEL_BA5546AA_AS	hpAfrica1	other	humans	0.12374	0.22867	Ubiquitous
HEL_BA5547AA_AS	hpAfrica1	other	humans	0.12499	0.22824	Ubiquitous
HEL_BA5550AA_AS	hpAfrica1	other	humans	0.12405	0.23046	Ubiquitous
HEL_BA5552AA_AS	hpAfrica1	other	humans	0.12371	0.22931	Ubiquitous
HEL_BA5554AA_AS	hpAfrica1	other	humans	0.12281	0.2298	Ubiquitous
HEL_BA5556AA_AS	hpAfrica1	other	humans	0.1257	0.22915	Ubiquitous
HEL_BA5558AA_AS	hpAfrica1	other	humans	0.12563	0.22986	Ubiquitous
HEL_BA5561AA_AS	hpAfrica1	other	humans	0.12593	0.22891	Ubiquitous
HEL_BA5566AA_AS	hpAfrica1	other	humans	0.1247	0.22989	Ubiquitous
HEL_BA5638AA_AS	hpAfrica1	other	humans	0.12357	0.22597	Ubiquitous
HEL_BA5639AA_AS	hpAfrica1	other	humans	0.12557	0.22466	Ubiquitous
HEL_BA5691AA_AS	hpAfrica1	other	humans	0.12405	0.22375	Ubiquitous
HEL_BA5704AA_AS	hpAfrica1	other	humans	0.12723	0.20639	Ubiquitous
HEL_BA5716AA_AS	hpAfrica1	other	humans	0.12745	0.22285	Ubiquitous
HEL_BA5720AA_AS	hpAfrica1	other	humans	0.12289	0.221	Ubiquitous
HEL_BA5735AA_AS	hpAfrica1	other	humans	0.12308	0.22438	Ubiquitous
HEL_BA5767AA_AS	hpAfrica1	other	humans	0.13343	0.22228	Ubiquitous
HEL_BA8095AA_AS	hpAfrica1	other	humans	0.12342	0.22786	Ubiquitous
HEL_BA8101AA_AS	hpAfrica1	other	humans	0.12286	0.22882	Ubiquitous
HEL_BA8105AA_AS	hpAfrica1	other	humans	0.12506	0.22649	Ubiquitous
HEL_BA8106AA_AS	hpAfrica1	other	humans	0.12685	0.22914	Ubiquitous
HEL_BA8109AA_AS	hpAfrica1	other	humans	0.12548	0.23002	Ubiquitous
HEL_BA8158AA_AS	hpAfrica1	other	humans	0.12335	0.22952	Ubiquitous
HEL_BA8159AA_AS	hpAfrica1	other	humans	0.1268	0.22781	Ubiquitous
HEL_BA8160AA_AS	hpAfrica1	other	humans	0.12231	0.22998	Ubiquitous
HEL_BA8163AA_AS	hpAfrica1	other	humans	0.12414	0.22839	Ubiquitous
HEL_BA8164AA_AS	hpAfrica1	other	humans	0.12596	0.22693	Ubiquitous
HEL_BA8168AA_AS	hpAfrica1	other	humans	0.12578	0.23154	Ubiquitous
HEL_BA8174AA_AS	hpAfrica1	other	humans	0.1228	0.23213	Ubiquitous
HEL_BA8175AA_AS	hpAfrica1	other	humans	0.12838	0.22519	Ubiquitous
HEL_BA8180AA_AS	hpAfrica1	other	humans	0.12193	0.22894	Ubiquitous
HEL_BA8361AA_AS	hpAfrica1	other	humans	0.12239	0.22177	Ubiquitous
HEL_BA8467AA_AS	hpAfrica1	other	humans	0.12758	0.23052	Ubiquitous
HEL_BA8835AA_AS	hpAfrica1	other	humans	0.12325	0.22941	Ubiquitous
HEL_BA8841AA_AS	hpAfrica1	other	humans	0.12328	0.23239	Ubiquitous
HEL_BA8848AA_AS	hpAfrica1	other	humans	0.12534	0.22247	Ubiquitous
HEL_BA8873AA_AS	hpAfrica1	other	humans	0.12927	0.22214	Ubiquitous
HEL_BA8933AA_AS	hpAfrica1	other	humans	0.12414	0.21909	Ubiquitous
HEL_BA8965AA_AS	hpAfrica1	other	humans	0.12252	0.2282	Ubiquitous
HEL_BA8970AA_AS	hpAfrica1	other	humans	0.1234	0.22558	Ubiquitous
HEL_BA9064AA_AS	hpAfrica1	other	humans	0.12353	0.22686	Ubiquitous
HEL_BA9078AA_AS	hpAfrica1	other	humans	0.1227	0.23176	Ubiquitous
HEL_BA9173AA_AS	hpAfrica1	other	humans	0.12211	0.2296	Ubiquitous
HEL_BA9174AA_AS	hpAfrica1	other	humans	0.12717	0.22576	Ubiquitous
HEL_BA9180AA_AS	hpAfrica1	other	humans	0.12195	0.23302	Ubiquitous
HEL_BA9183AA_AS	hpAfrica1	other	humans	0.12474	0.22151	Ubiquitous
HEL_BA9193AA_AS	hpAfrica1	other	humans	0.12523	0.22026	Ubiquitous
HEL_BA9195AA_AS	hpAfrica1	other	humans	0.12389	0.2282	Ubiquitous
HEL_BA9224AA_AS	hpAfrica1	other	humans	0.12203	0.23259	Ubiquitous
HEL_BA9240AA_AS	hpAfrica1	other	humans	0.1327	0.22071	Ubiquitous
HEL_BA9331AA_AS	hpAfrica1	other	humans	0.12764	0.22397	Ubiquitous
HEL_BA9358AA_AS	hpAfrica1	other	humans	0.12454	0.22963	Ubiquitous
HEL_BA9372AA_AS	hpAfrica1	other	humans	0.12676	0.2266	Ubiquitous
HEL_BA9376AA_AS	hpAfrica1	other	humans	0.12488	0.22644	Ubiquitous
HEL_BA9399AA_AS	hpAfrica1	other	humans	0.12178	0.22189	Ubiquitous
HEL_BA9403AA_AS	hpAfrica1	other	humans	0.12405	0.23017	Ubiquitous
HEL_BA9432AA_AS	hpAfrica1	other	humans	0.12412	0.22471	Ubiquitous
HEL_BA9486AA_AS	hpAfrica1	other	humans	0.1233	0.22959	Ubiquitous
HEL_BA9527AA_AS	hpAfrica1	other	humans	0.12377	0.2293	Ubiquitous
HEL_BA9555AA_AS	hpAfrica1	other	humans	0.12639	0.21685	Ubiquitous
HEL_BA9599AA_AS	hpAfrica1	other	humans	0.12328	0.22801	Ubiquitous
HEL_BA9635AA_AS	hpAfrica1	other	humans	0.12475	0.22643	Ubiquitous
HEL_BA9665AA_AS	hpAfrica1	other	humans	0.12633	0.22713	Ubiquitous
HEL_BA9689AA_AS	hpAfrica1	other	humans	0.12381	0.22658	Ubiquitous
HEL_BA9695AA_AS	hpAfrica1	other	humans	0.12332	0.23219	Ubiquitous
HEL_BA9753AA_AS	hpAfrica1	other	humans	0.12562	0.21853	Ubiquitous
HEL_BA9771AA_AS	hpAfrica1	other	humans	0.12585	0.22309	Ubiquitous
HEL_BA9817AA_AS	hpAfrica1	other	humans	0.12348	0.22341	Ubiquitous
HEL_CA0041AA_AS	hpAfrica1	other	humans	0.12186	0.23006	Ubiquitous
HEL_CA2149AA_AS	hpAfrica1	other	humans	0.12941	0.22917	Ubiquitous
HEL_CA2150AA_AS	hpAfrica1	other	humans	0.12429	0.2286	Ubiquitous
HEL_CA2151AA_AS	hpAfrica1	other	humans	0.12915	0.22616	Ubiquitous
HEL_CA2152AA_AS	hpAfrica1	other	humans	0.12588	0.22809	Ubiquitous
HEL_CA2153AA_AS	hpAfrica1	other	humans	0.1294	0.22584	Ubiquitous
HEL_CA2154AA_AS	hpAfrica1	other	humans	0.12437	0.22722	Ubiquitous
HEL_CA2155AA_AS	hpAfrica1	other	humans	0.12281	0.22945	Ubiquitous
HEL_CA2181AA_AS	hpAfrica1	other	humans	0.12592	0.22938	Ubiquitous
HEL_CA2274AA_AS	hpAfrica1	other	humans	0.1303	0.2344	Ubiquitous
HEL_CA2285AA_AS	hpAfrica1	other	humans	0.12466	0.22851	Ubiquitous
HEL_CA2315AA_AS	hpAfrica1	other	humans	0.12567	0.22664	Ubiquitous
HEL_CA2325AA_AS	hpAfrica1	other	humans	0.1237	0.23139	Ubiquitous
HEL_CA2351AA_AS	hpAfrica1	other	humans	0.12286	0.23011	Ubiquitous
HEL_CA2356AA_AS	hpAfrica1	other	humans	0.12617	0.22738	Ubiquitous
HEL_CA2358AA_AS	hpAfrica1	other	humans	0.12491	0.22967	Ubiquitous
HEL_CA2359AA_AS	hpAfrica1	other	humans	0.12355	0.22797	Ubiquitous
HEL_CA2361AA_AS	hpAfrica1	other	humans	0.12426	0.22889	Ubiquitous
HEL_CA2362AA_AS	hpAfrica1	other	humans	0.12322	0.22289	Ubiquitous
HEL_CA2365AA_AS	hpAfrica1	other	humans	0.1231	0.22874	Ubiquitous
HEL_CA2367AA_AS	hpAfrica1	other	humans	0.12553	0.22616	Ubiquitous
HEL_CA2386AA_AS	hpAfrica1	other	humans	0.12609	0.23037	Ubiquitous
HEL_CA2399AA_AS	hpAfrica1	other	humans	0.12424	0.22864	Ubiquitous
HEL_CA2410AA_AS	hpAfrica1	other	humans	0.1276	0.22855	Ubiquitous
HEL_CA2411AA_AS	hpAfrica1	other	humans	0.12473	0.22939	Ubiquitous
HEL_CA2418AA_AS	hpAfrica1	other	humans	0.12591	0.22932	Ubiquitous
HEL_CA2426AA_AS	hpAfrica1	other	humans	0.12682	0.22853	Ubiquitous
HEL_CA2428AA_AS	hpAfrica1	other	humans	0.12819	0.22706	Ubiquitous
HEL_CA2447AA_AS	hpAfrica1	other	humans	0.12792	0.22971	Ubiquitous
HEL_CA2451AA_AS	hpAfrica1	other	humans	0.12648	0.22969	Ubiquitous
HEL_CA2457AA_AS	hpAfrica1	other	humans	0.12767	0.22837	Ubiquitous
HEL_CA2462AA_AS	hpAfrica1	other	humans	0.12443	0.2296	Ubiquitous
HEL_CA2465AA_AS	hpAfrica1	other	humans	0.12417	0.2259	Ubiquitous
HEL_CA2466AA_AS	hpAfrica1	other	humans	0.12541	0.2278	Ubiquitous
HEL_CA2475AA_AS	hpAfrica1	other	humans	0.12431	0.22655	Ubiquitous
HEL_CA2478AA_AS	hpAfrica1	other	humans	0.12426	0.22517	Ubiquitous
HEL_CA2492AA_AS	hpAfrica1	other	humans	0.13022	0.22677	Ubiquitous
HEL_CA2494AA_AS	hpAfrica1	other	humans	0.1273	0.22195	Ubiquitous
HEL_CA2495AA_AS	hpAfrica1	other	humans	0.12172	0.23009	Ubiquitous
HEL_CA2497AA_AS	hpAfrica1	other	humans	0.12577	0.22807	Ubiquitous
Hp_P_11b	hpAfrica1	other	humans	0.12291	0.22763	Ubiquitous
Hp_P_13	hpAfrica1	other	humans	0.12317	0.2288	Ubiquitous
Hp_P_8	hpAfrica1	other	humans	0.11958	0.23002	Ubiquitous
HpGP-ARG-006	hpAfrica1	other	humans	0.12807	0.22589	Ubiquitous
HpGP-BRA-001	hpAfrica1	other	humans	0.12325	0.22852	Ubiquitous
HpGP-BRA-002	hpAfrica1	other	humans	0.12791	0.22503	Ubiquitous
HpGP-BRA-005	hpAfrica1	other	humans	0.12487	0.22486	Ubiquitous
HpGP-BRA-007	hpAfrica1	other	humans	0.12465	0.22852	Ubiquitous
HpGP-BRA-010	hpAfrica1	other	humans	0.12489	0.22471	Ubiquitous
HpGP-BRA-013	hpAfrica1	other	humans	0.12447	0.2278	Ubiquitous
HpGP-BRA-014	hpAfrica1	other	humans	0.12816	0.2249	Ubiquitous
HpGP-BRA-018	hpAfrica1	other	humans	0.12493	0.22796	Ubiquitous
HpGP-BRA-019	hpAfrica1	other	humans	0.12514	0.22966	Ubiquitous
HpGP-BRA-020	hpAfrica1	other	humans	0.12762	0.22392	Ubiquitous
HpGP-BRA-022	hpAfrica1	other	humans	0.12571	0.22377	Ubiquitous
HpGP-BRA-023	hpAfrica1	other	humans	0.1255	0.22831	Ubiquitous
HpGP-CAN-002	hpAfrica1	other	humans	0.12485	0.23213	Ubiquitous
HpGP-CAN-004	hpAfrica1	other	humans	0.12461	0.23505	Ubiquitous
HpGP-CAN-012	hpAfrica1	other	humans	0.12594	0.23127	Ubiquitous
HpGP-CHI-120	hpAfrica1	other	humans	0.12798	0.2286	Ubiquitous
HpGP-COG-001	hpAfrica1	other	humans	0.12591	0.22474	Ubiquitous
HpGP-COG-003	hpAfrica1	other	humans	0.12253	0.22428	Ubiquitous
HpGP-COG-004	hpAfrica1	other	humans	0.1265	0.22225	Ubiquitous
HpGP-COG-005	hpAfrica1	other	humans	0.12535	0.22497	Ubiquitous
HpGP-COG-006	hpAfrica1	other	humans	0.12426	0.22477	Ubiquitous
HpGP-COG-007	hpAfrica1	other	humans	0.12294	0.22323	Ubiquitous
HpGP-COG-008	hpAfrica1	other	humans	0.12392	0.22366	Ubiquitous
HpGP-COG-009	hpAfrica1	other	humans	0.12426	0.22259	Ubiquitous
HpGP-COG-010	hpAfrica1	other	humans	0.12635	0.22212	Ubiquitous
HpGP-COG-011	hpAfrica1	other	humans	0.12705	0.22518	Ubiquitous
HpGP-COL-003	hpAfrica1	other	humans	0.12526	0.22671	Ubiquitous
HpGP-COL-108	hpAfrica1	other	humans	0.12494	0.22864	Ubiquitous
HpGP-COL-205	hpAfrica1	other	humans	0.12594	0.22653	Ubiquitous
HpGP-COL-207	hpAfrica1	other	humans	0.12716	0.22729	Ubiquitous
HpGP-COL-208	hpAfrica1	other	humans	0.12722	0.22539	Ubiquitous
HpGP-COL-306	hpAfrica1	other	humans	0.12887	0.22703	Ubiquitous
HpGP-CRI-004	hpAfrica1	other	humans	0.12496	0.23049	Ubiquitous
HpGP-CRI-007	hpAfrica1	other	humans	0.12298	0.23013	Ubiquitous
HpGP-DOM-004	hpAfrica1	other	humans	0.12376	0.22809	Ubiquitous
HpGP-DOM-006	hpAfrica1	other	humans	0.12296	0.23046	Ubiquitous
HpGP-DOM-007	hpAfrica1	other	humans	0.11792	0.22903	Ubiquitous
HpGP-DOM-011	hpAfrica1	other	humans	0.12426	0.22821	Ubiquitous
HpGP-GHA-003	hpAfrica1	other	humans	0.12675	0.22687	Ubiquitous
HpGP-GHA-009	hpAfrica1	other	humans	0.12333	0.2273	Ubiquitous
HpGP-GMB-003	hpAfrica1	other	humans	0.12036	0.22947	Ubiquitous
HpGP-GMB-004	hpAfrica1	other	humans	0.12406	0.22694	Ubiquitous
HpGP-GMB-007	hpAfrica1	other	humans	0.12574	0.22642	Ubiquitous
HpGP-GMB-008	hpAfrica1	other	humans	0.12411	0.22713	Ubiquitous
HpGP-GMB-009	hpAfrica1	other	humans	0.12579	0.23047	Ubiquitous
HpGP-GTM-010	hpAfrica1	other	humans	0.12888	0.22775	Ubiquitous
HpGP-HON-004	hpAfrica1	other	humans	0.1246	0.22943	Ubiquitous
HpGP-HON-006	hpAfrica1	other	humans	0.12797	0.22832	Ubiquitous
HpGP-HON-013	hpAfrica1	other	humans	0.12882	0.22828	Ubiquitous
HpGP-HON-015	hpAfrica1	other	humans	0.12603	0.22696	Ubiquitous
HpGP-HON-017	hpAfrica1	other	humans	0.12663	0.2274	Ubiquitous
HpGP-HON-019	hpAfrica1	other	humans	0.12416	0.23044	Ubiquitous
HpGP-HON-021	hpAfrica1	other	humans	0.12873	0.22398	Ubiquitous
HpGP-HON-023	hpAfrica1	other	humans	0.1258	0.23156	Ubiquitous
HpGP-NGA-017	hpAfrica1	other	humans	0.12472	0.22718	Ubiquitous
HpGP-NGA-019	hpAfrica1	other	humans	0.1254	0.22878	Ubiquitous
HpGP-PER-013	hpAfrica1	other	humans	0.12405	0.2293	Ubiquitous
HpGP-PER-020	hpAfrica1	other	humans	0.12366	0.23268	Ubiquitous
HpGP-PER-112	hpAfrica1	other	humans	0.12397	0.22688	Ubiquitous
HpGP-PER-116	hpAfrica1	other	humans	0.12604	0.22768	Ubiquitous
HpGP-POR-004	hpAfrica1	other	humans	0.12162	0.22733	Ubiquitous
HpGP-POR-006	hpAfrica1	other	humans	0.12589	0.22462	Ubiquitous
HpGP-PRI-005	hpAfrica1	other	humans	0.12563	0.22527	Ubiquitous
HpGP-SPA-202	hpAfrica1	other	humans	0.12483	0.22719	Ubiquitous
HpGP-SPA-317	hpAfrica1	other	humans	0.1247	0.22796	Ubiquitous
HpGP-SPA-402	hpAfrica1	other	humans	0.1262	0.2293	Ubiquitous
HpGP-SPA-409	hpAfrica1	other	humans	0.12142	0.23108	Ubiquitous
HpGP-USA-003	hpAfrica1	other	humans	0.12258	0.22879	Ubiquitous
HpGP-USA-102	hpAfrica1	other	humans	0.12522	0.2265	Ubiquitous
HpGP-USA-104	hpAfrica1	other	humans	0.12182	0.23113	Ubiquitous
HpGP-USA-105	hpAfrica1	other	humans	0.12202	0.22962	Ubiquitous
HpGP-USA-202	hpAfrica1	other	humans	0.12581	0.22676	Ubiquitous
HpGP-USA-206	hpAfrica1	other	humans	0.12269	0.22913	Ubiquitous
HpGP-USA-301	hpAfrica1	other	humans	0.12491	0.22582	Ubiquitous
HpGP-USA-303	hpAfrica1	other	humans	0.126	0.22707	Ubiquitous
HpGP-USA-304	hpAfrica1	other	humans	0.12515	0.22884	Ubiquitous
HpGP-USA-305	hpAfrica1	other	humans	0.12532	0.22792	Ubiquitous
HpGP-USA-306	hpAfrica1	other	humans	0.12638	0.22426	Ubiquitous
HpGP-USA-311	hpAfrica1	other	humans	0.12609	0.22813	Ubiquitous
HpGP-USA-403	hpAfrica1	other	humans	0.12148	0.22889	Ubiquitous
HpGP-USA-406	hpAfrica1	other	humans	0.12155	0.23028	Ubiquitous
HpGP-USA-408	hpAfrica1	other	humans	0.12221	0.23113	Ubiquitous
HpGP-USA-409	hpAfrica1	other	humans	0.12169	0.22931	Ubiquitous
HpGP-USA-411	hpAfrica1	other	humans	0.12355	0.23053	Ubiquitous
HpGP-USA-412	hpAfrica1	other	humans	0.12343	0.23125	Ubiquitous
HpGP-USA-413	hpAfrica1	other	humans	0.12389	0.22985	Ubiquitous
HpGP-USA-415	hpAfrica1	other	humans	0.12426	0.22775	Ubiquitous
HpGP-USA-416	hpAfrica1	other	humans	0.12267	0.22991	Ubiquitous
HpGP-USA-417	hpAfrica1	other	humans	0.126	0.22904	Ubiquitous
HpGP-USA-418	hpAfrica1	other	humans	0.12335	0.22827	Ubiquitous
HpGP-USA-419	hpAfrica1	other	humans	0.12452	0.22817	Ubiquitous
HpGP-USA-420	hpAfrica1	other	humans	0.12687	0.22906	Ubiquitous
HpGP-USA-421	hpAfrica1	other	humans	0.12546	0.22526	Ubiquitous
HpGP-USA-424	hpAfrica1	other	humans	0.12173	0.22934	Ubiquitous
HpGP-USA-427	hpAfrica1	other	humans	0.12331	0.23041	Ubiquitous
HpGP-USA-428	hpAfrica1	other	humans	0.12392	0.23021	Ubiquitous
HpGP-USA-429	hpAfrica1	other	humans	0.1239	0.23052	Ubiquitous
HpGP-USA-432	hpAfrica1	other	humans	0.12269	0.23051	Ubiquitous
HpGP-USA-433	hpAfrica1	other	humans	0.12487	0.22871	Ubiquitous
HpGP-USA-434	hpAfrica1	other	humans	0.12816	0.22651	Ubiquitous
HpGP-USA-435	hpAfrica1	other	humans	0.12136	0.22647	Ubiquitous
HpGP-USA-437	hpAfrica1	other	humans	0.12608	0.22805	Ubiquitous
HpGP-ZAF-002	hpAfrica1	other	humans	0.12624	0.21967	Ubiquitous
HpGP-ZAF-004	hpAfrica1	other	humans	0.12406	0.22462	Ubiquitous
HpGP-ZAF-010	hpAfrica1	other	humans	0.1176	0.19776	Ubiquitous
HpGP-ZAF-011	hpAfrica1	other	humans	0.12677	0.22334	Ubiquitous
ID0278	hpAfrica1	other	humans	0.1291	0.22496	Ubiquitous
ID0462	hpAfrica1	other	humans	0.12886	0.22514	Ubiquitous
ID0468	hpAfrica1	other	humans	0.12533	0.22714	Ubiquitous
J99	hpAfrica1	other	humans	0.12663	0.23313	Ubiquitous
kin12	hpAfrica1	other	humans	0.12315	0.22504	Ubiquitous
kin14	hpAfrica1	other	humans	0.12703	0.22394	Ubiquitous
kin27	hpAfrica1	other	humans	0.1251	0.22447	Ubiquitous
kin38	hpAfrica1	other	humans	0.12643	0.22309	Ubiquitous
kin5	hpAfrica1	other	humans	0.12461	0.22553	Ubiquitous
kin58	hpAfrica1	other	humans	0.12356	0.22609	Ubiquitous
kin59	hpAfrica1	other	humans	0.12578	0.22194	Ubiquitous
kin61	hpAfrica1	other	humans	0.1269	0.22433	Ubiquitous
kin62	hpAfrica1	other	humans	0.12628	0.22113	Ubiquitous
kin68	hpAfrica1	other	humans	0.12465	0.2245	Ubiquitous
kin71	hpAfrica1	other	humans	0.12488	0.22331	Ubiquitous
kin74	hpAfrica1	other	humans	0.12398	0.224	Ubiquitous
kin77	hpAfrica1	other	humans	0.12495	0.22424	Ubiquitous
kin79	hpAfrica1	other	humans	0.12426	0.22413	Ubiquitous
kin81	hpAfrica1	other	humans	0.12651	0.22473	Ubiquitous
kin82	hpAfrica1	other	humans	0.12445	0.22524	Ubiquitous
kin86	hpAfrica1	other	humans	0.12411	0.22747	Ubiquitous
kin87	hpAfrica1	other	humans	0.12464	0.22195	Ubiquitous
MM2005_72	hpAfrica1	other	humans	0.12427	0.22682	Ubiquitous
Nic21_C	hpAfrica1	other	humans	0.12658	0.23116	Ubiquitous
Nic24_A	hpAfrica1	other	humans	0.12617	0.22828	Ubiquitous
Nic29_A	hpAfrica1	other	humans	0.1241	0.23057	Ubiquitous
Nic30_A	hpAfrica1	other	humans	0.12754	0.23031	Ubiquitous
Nic32_A	hpAfrica1	other	humans	0.12545	0.22892	Ubiquitous
NYPt189	hpAfrica1	other	humans	0.12479	0.22591	Ubiquitous
NYPt273	hpAfrica1	other	humans	0.12339	0.22876	Ubiquitous
NYPt310	hpAfrica1	other	humans	0.12529	0.22849	Ubiquitous
PeCan18	hpAfrica1	other	humans	0.12319	0.22772	Ubiquitous
SA146C	hpAfrica1	other	humans	0.1258	0.20596	Ubiquitous
SA157A1	hpAfrica1	other	humans	0.12299	0.22092	Ubiquitous
SA158C	hpAfrica1	other	humans	0.12762	0.20674	Ubiquitous
SA161A	hpAfrica1	other	humans	0.12508	0.22257	Ubiquitous
SA161C	hpAfrica1	other	humans	0.12446	0.22483	Ubiquitous
SA168C	hpAfrica1	other	humans	0.12127	0.218	Ubiquitous
SA170C	hpAfrica1	other	humans	0.1254	0.21872	Ubiquitous
SA220C	hpAfrica1	other	humans	0.12355	0.21232	Ubiquitous
SA224	hpAfrica1	other	humans	0.12297	0.21395	Ubiquitous
SA226A	hpAfrica1	other	humans	0.12782	0.22379	Ubiquitous
SA227	hpAfrica1	other	humans	0.12411	0.22449	Ubiquitous
SA252C	hpAfrica1	other	humans	0.12305	0.22343	Ubiquitous
SA30C	hpAfrica1	other	humans	0.12552	0.20736	Ubiquitous
SA35C	hpAfrica1	other	humans	0.12473	0.20053	Ubiquitous
SA45C	hpAfrica1	other	humans	0.12753	0.20198	Ubiquitous
SA46C	hpAfrica1	other	humans	0.12624	0.19278	Ubiquitous
VE_HV055	hpAfrica1	other	humans	0.12133	0.22824	Ubiquitous
BD0013	hpAsia2	other	humans	0.1308	0.22742	Ubiquitous
BD0015	hpAsia2	other	humans	0.12738	0.22587	Ubiquitous
BD0016	hpAsia2	other	humans	0.12916	0.22913	Ubiquitous
BD0036	hpAsia2	other	humans	0.12773	0.22793	Ubiquitous
BD0038	hpAsia2	other	humans	0.1264	0.22856	Ubiquitous
BD0063	hpAsia2	other	humans	0.129	0.22877	Ubiquitous
BD0065	hpAsia2	other	humans	0.12869	0.22463	Ubiquitous
BD0069	hpAsia2	other	humans	0.12786	0.23194	Ubiquitous
BD0072	hpAsia2	other	humans	0.12806	0.22895	Ubiquitous
BD0081	hpAsia2	other	humans	0.13013	0.22566	Ubiquitous
BD0086	hpAsia2	other	humans	0.12793	0.22617	Ubiquitous
BD0094	hpAsia2	other	humans	0.12677	0.22996	Ubiquitous
BD0107	hpAsia2	other	humans	0.12888	0.22803	Ubiquitous
BD0109	hpAsia2	other	humans	0.1287	0.22671	Ubiquitous
BD0112	hpAsia2	other	humans	0.12813	0.22917	Ubiquitous
BD0119	hpAsia2	other	humans	0.1231	0.22809	Ubiquitous
BD0120	hpAsia2	other	humans	0.12883	0.22734	Ubiquitous
BD0130	hpAsia2	other	humans	0.12991	0.22941	Ubiquitous
BD0134	hpAsia2	other	humans	0.12989	0.22635	Ubiquitous
BD0135	hpAsia2	other	humans	0.12496	0.23157	Ubiquitous
BD0136	hpAsia2	other	humans	0.12748	0.2295	Ubiquitous
BD0137	hpAsia2	other	humans	0.12825	0.23276	Ubiquitous
BD0138	hpAsia2	other	humans	0.12774	0.22659	Ubiquitous
BD0139	hpAsia2	other	humans	0.12556	0.22654	Ubiquitous
BHB_4-3	hpAsia2	other	humans	0.12794	0.23033	Ubiquitous
BT0002	hpAsia2	other	humans	0.12939	0.2266	Ubiquitous
BT0238	hpAsia2	other	humans	0.12982	0.22614	Ubiquitous
BT0258	hpAsia2	other	humans	0.12343	0.22739	Ubiquitous
BTM233	hpAsia2	other	humans	0.1278	0.22998	Ubiquitous
BTM444	hpAsia2	other	humans	0.1271	0.22616	Ubiquitous
CK102	hpAsia2	other	humans	0.13133	0.2287	Ubiquitous
CK59	hpAsia2	other	humans	0.12611	0.22911	Ubiquitous
CK6	hpAsia2	other	humans	0.12909	0.22991	Ubiquitous
CK65	hpAsia2	other	humans	0.1281	0.22954	Ubiquitous
CS_12	hpAsia2	other	humans	0.1284	0.23144	Ubiquitous
CS43	hpAsia2	other	humans	0.12846	0.22845	Ubiquitous
FD662	hpAsia2	other	humans	0.12412	0.23053	Ubiquitous
HEL_AA0364AA_AS	hpAsia2	other	humans	0.12868	0.22694	Ubiquitous
HEL_AA4493AA_AS	hpAsia2	other	humans	0.12656	0.23131	Ubiquitous
HEL_AA5329AA_AS	hpAsia2	other	humans	0.12457	0.22873	Ubiquitous
HEL_AA5920AA_AS	hpAsia2	other	humans	0.12741	0.22908	Ubiquitous
HEL_AA5921AA_AS	hpAsia2	other	humans	0.12982	0.22865	Ubiquitous
HEL_AA6014AA_AS	hpAsia2	other	humans	0.1326	0.22947	Ubiquitous
HEL_AA6033AA_AS	hpAsia2	other	humans	0.1258	0.23057	Ubiquitous
HEL_AA6066AA_AS	hpAsia2	other	humans	0.12739	0.22848	Ubiquitous
HEL_AA6074AA_AS	hpAsia2	other	humans	0.12721	0.22661	Ubiquitous
HEL_AA6079AA_AS	hpAsia2	other	humans	0.12871	0.22555	Ubiquitous
HEL_AA6086AA_AS	hpAsia2	other	humans	0.12605	0.23099	Ubiquitous
HEL_AA7391AA_AS	hpAsia2	other	humans	0.12189	0.22626	Ubiquitous
HEL_BA3865AA_AS	hpAsia2	other	humans	0.12849	0.22756	Ubiquitous
HEL_BA3985AA_AS	hpAsia2	other	humans	0.12477	0.22792	Ubiquitous
HEL_BA4205AA_AS	hpAsia2	other	humans	0.12599	0.22555	Ubiquitous
HEL_BA4601AA_AS	hpAsia2	other	humans	0.13098	0.22494	Ubiquitous
HEL_BA4625AA_AS	hpAsia2	other	humans	0.12759	0.22594	Ubiquitous
HEL_BA5155AA_AS	hpAsia2	other	humans	0.12689	0.22855	Ubiquitous
HEL_BA5162AA_AS	hpAsia2	other	humans	0.12678	0.22876	Ubiquitous
HEL_BA5164AA_AS	hpAsia2	other	humans	0.12671	0.22784	Ubiquitous
HEL_BA5166AA_AS	hpAsia2	other	humans	0.12962	0.23012	Ubiquitous
HEL_BA5168AA_AS	hpAsia2	other	humans	0.12647	0.23021	Ubiquitous
HEL_BA5172AA_AS	hpAsia2	other	humans	0.12308	0.22652	Ubiquitous
HEL_BA5173AA_AS	hpAsia2	other	humans	0.12803	0.22921	Ubiquitous
HEL_BA5174AA_AS	hpAsia2	other	humans	0.12567	0.22923	Ubiquitous
HEL_BA5182AA_AS	hpAsia2	other	humans	0.12601	0.22964	Ubiquitous
HEL_BA5359AA_AS	hpAsia2	other	humans	0.12387	0.22988	Ubiquitous
HEL_BA5450AA_AS	hpAsia2	other	humans	0.12644	0.22801	Ubiquitous
HEL_BA5455AA_AS	hpAsia2	other	humans	0.12317	0.2315	Ubiquitous
HEL_BA5585AA_AS	hpAsia2	other	humans	0.12706	0.22842	Ubiquitous
HEL_BA5586AA_AS	hpAsia2	other	humans	0.12512	0.22778	Ubiquitous
HEL_BA5587AA_AS	hpAsia2	other	humans	0.1254	0.22805	Ubiquitous
HEL_BA5596AA_AS	hpAsia2	other	humans	0.12411	0.2285	Ubiquitous
HEL_BA5601AA_AS	hpAsia2	other	humans	0.12344	0.22979	Ubiquitous
HEL_BA5603AA_AS	hpAsia2	other	humans	0.12452	0.23078	Ubiquitous
HEL_BA5609AA_AS	hpAsia2	other	humans	0.12475	0.23023	Ubiquitous
HEL_BA5668AA_AS	hpAsia2	other	humans	0.12475	0.22047	Ubiquitous
HEL_BA5769AA_AS	hpAsia2	other	humans	0.12597	0.22739	Ubiquitous
HEL_BA7799AA_AS	hpAsia2	other	humans	0.12437	0.22893	Ubiquitous
HEL_BA7801AA_AS	hpAsia2	other	humans	0.12472	0.2319	Ubiquitous
HEL_BA8057AA_AS	hpAsia2	other	humans	0.12246	0.22781	Ubiquitous
HEL_BA8063AA_AS	hpAsia2	other	humans	0.12497	0.23067	Ubiquitous
HEL_BA8068AA_AS	hpAsia2	other	humans	0.12607	0.22819	Ubiquitous
HEL_BA8096AA_AS	hpAsia2	other	humans	0.12466	0.23101	Ubiquitous
HEL_BA8121AA_AS	hpAsia2	other	humans	0.12554	0.22804	Ubiquitous
HEL_BA8203AA_AS	hpAsia2	other	humans	0.12459	0.22954	Ubiquitous
HEL_BA8204AA_AS	hpAsia2	other	humans	0.12673	0.22695	Ubiquitous
HEL_BA8206AA_AS	hpAsia2	other	humans	0.12761	0.22785	Ubiquitous
HEL_BA8219AA_AS	hpAsia2	other	humans	0.12863	0.22636	Ubiquitous
HEL_BA8387AA_AS	hpAsia2	other	humans	0.12537	0.23009	Ubiquitous
HEL_BA8388AA_AS	hpAsia2	other	humans	0.12388	0.22925	Ubiquitous
HEL_BA8890AA_AS	hpAsia2	other	humans	0.12779	0.22782	Ubiquitous
HEL_BA9229AA_AS	hpAsia2	other	humans	0.12871	0.22866	Ubiquitous
HEL_CA0026AA_AS	hpAsia2	other	humans	0.124	0.23116	Ubiquitous
HEL_CA0027AA_AS	hpAsia2	other	humans	0.12719	0.22899	Ubiquitous
HEL_CA0028AA_AS	hpAsia2	other	humans	0.12419	0.23192	Ubiquitous
HEL_CA0029AA_AS	hpAsia2	other	humans	0.12335	0.22905	Ubiquitous
HEL_CA0034AA_AS	hpAsia2	other	humans	0.12541	0.23134	Ubiquitous
HEL_CA0035AA_AS	hpAsia2	other	humans	0.12584	0.22792	Ubiquitous
HEL_CA0037AA_AS	hpAsia2	other	humans	0.12632	0.2284	Ubiquitous
HEL_CA2501AA_AS	hpAsia2	other	humans	0.12621	0.22866	Ubiquitous
HEL_CA2503AA_AS	hpAsia2	other	humans	0.13011	0.22631	Ubiquitous
HEL_CA2504AA_AS	hpAsia2	other	humans	0.12675	0.22842	Ubiquitous
HEL_CA2508AA_AS	hpAsia2	other	humans	0.12833	0.23165	Ubiquitous
HEL_CA2511AA_AS	hpAsia2	other	humans	0.12435	0.22972	Ubiquitous
HEL_CA2513AA_AS	hpAsia2	other	humans	0.12981	0.22705	Ubiquitous
HEL_CA2518AA_AS	hpAsia2	other	humans	0.13106	0.22751	Ubiquitous
HpGP-BGD-001	hpAsia2	other	humans	0.127	0.22878	Ubiquitous
HpGP-BGD-002	hpAsia2	other	humans	0.12991	0.22631	Ubiquitous
HpGP-BGD-003	hpAsia2	other	humans	0.12563	0.23094	Ubiquitous
HpGP-BGD-008	hpAsia2	other	humans	0.12562	0.23124	Ubiquitous
HpGP-IDN-010	hpAsia2	other	humans	0.13239	0.2304	Ubiquitous
HpGP-IND-001	hpAsia2	other	humans	0.12546	0.23118	Ubiquitous
HpGP-IND-007	hpAsia2	other	humans	0.12724	0.22993	Ubiquitous
HpGP-IND-008	hpAsia2	other	humans	0.12343	0.22914	Ubiquitous
HpGP-IND-009	hpAsia2	other	humans	0.12701	0.23113	Ubiquitous
HpGP-IND-010	hpAsia2	other	humans	0.1215	0.23012	Ubiquitous
HpGP-MAL-002	hpAsia2	other	humans	0.12434	0.227	Ubiquitous
HpGP-MAL-004	hpAsia2	other	humans	0.1228	0.22995	Ubiquitous
HpGP-MAL-016	hpAsia2	other	humans	0.12181	0.23063	Ubiquitous
HpGP-MAL-017	hpAsia2	other	humans	0.126	0.22863	Ubiquitous
HpGP-MAL-019	hpAsia2	other	humans	0.12303	0.23044	Ubiquitous
HpGP-MAL-025	hpAsia2	other	humans	0.12477	0.23096	Ubiquitous
HpGP-MMR-001	hpAsia2	other	humans	0.1305	0.22767	Ubiquitous
HpGP-MMR-002	hpAsia2	other	humans	0.12743	0.23045	Ubiquitous
HpGP-MMR-003	hpAsia2	other	humans	0.12854	0.22906	Ubiquitous
HpGP-MMR-004	hpAsia2	other	humans	0.12791	0.23168	Ubiquitous
HpGP-MMR-005	hpAsia2	other	humans	0.12733	0.23067	Ubiquitous
HpGP-MMR-006	hpAsia2	other	humans	0.13074	0.22841	Ubiquitous
HpGP-MMR-007	hpAsia2	other	humans	0.12997	0.23036	Ubiquitous
HpGP-MMR-008	hpAsia2	other	humans	0.12885	0.22997	Ubiquitous
HpGP-MMR-009	hpAsia2	other	humans	0.1336	0.22809	Ubiquitous
HpGP-MMR-010	hpAsia2	other	humans	0.1291	0.23021	Ubiquitous
HpGP-MMR-011	hpAsia2	other	humans	0.13009	0.22943	Ubiquitous
HpGP-MMR-012	hpAsia2	other	humans	0.12819	0.22651	Ubiquitous
HpGP-NPL-001	hpAsia2	other	humans	0.1259	0.22381	Ubiquitous
HpGP-NPL-003	hpAsia2	other	humans	0.12171	0.22852	Ubiquitous
HpGP-NPL-008	hpAsia2	other	humans	0.12681	0.22837	Ubiquitous
HpGP-NPL-009	hpAsia2	other	humans	0.12619	0.2295	Ubiquitous
HpGP-NPL-011	hpAsia2	other	humans	0.12494	0.22427	Ubiquitous
HpGP-NPL-013	hpAsia2	other	humans	0.12551	0.22689	Ubiquitous
HpGP-USA-422	hpAsia2	other	humans	0.1252	0.22867	Ubiquitous
ID0047	hpAsia2	other	humans	0.12525	0.23032	Ubiquitous
ID0440	hpAsia2	other	humans	0.12647	0.23089	Ubiquitous
ID0498	hpAsia2	other	humans	0.13243	0.22862	Ubiquitous
ID0507	hpAsia2	other	humans	0.12864	0.23283	Ubiquitous
ID1076	hpAsia2	other	humans	0.12491	0.2307	Ubiquitous
India7	hpAsia2	other	humans	0.12777	0.22711	Ubiquitous
KG99	hpAsia2	other	humans	0.13024	0.22695	Ubiquitous
KY-TH-09	hpAsia2	other	humans	0.12516	0.22849	Ubiquitous
KY-TH-29	hpAsia2	other	humans	0.12655	0.22387	Ubiquitous
KY-TH-49	hpAsia2	other	humans	0.12795	0.22832	Ubiquitous
Kyoto57A	hpAsia2	other	humans	0.12448	0.23086	Ubiquitous
M004	hpAsia2	other	humans	0.1273	0.22441	Ubiquitous
M006	hpAsia2	other	humans	0.12759	0.23013	Ubiquitous
M040	hpAsia2	other	humans	0.12406	0.2296	Ubiquitous
M042	hpAsia2	other	humans	0.12843	0.2281	Ubiquitous
M063	hpAsia2	other	humans	0.12851	0.23198	Ubiquitous
M067	hpAsia2	other	humans	0.12815	0.22984	Ubiquitous
Mandalay03	hpAsia2	other	humans	0.12638	0.23216	Ubiquitous
Mandalay30	hpAsia2	other	humans	0.12632	0.23153	Ubiquitous
MM0347	hpAsia2	other	humans	0.12696	0.22711	Ubiquitous
MMM_100	hpAsia2	other	humans	0.13015	0.22726	Ubiquitous
MMM_102	hpAsia2	other	humans	0.13149	0.22888	Ubiquitous
MMM_103	hpAsia2	other	humans	0.13079	0.22942	Ubiquitous
MMM_110	hpAsia2	other	humans	0.13158	0.22559	Ubiquitous
MMM_114	hpAsia2	other	humans	0.12528	0.23311	Ubiquitous
MMM_125	hpAsia2	other	humans	0.12695	0.23014	Ubiquitous
MMM_127	hpAsia2	other	humans	0.12849	0.22626	Ubiquitous
MMM_130	hpAsia2	other	humans	0.13206	0.2273	Ubiquitous
MMM_139	hpAsia2	other	humans	0.12772	0.22721	Ubiquitous
MMM_148	hpAsia2	other	humans	0.12938	0.22828	Ubiquitous
MMM_16	hpAsia2	other	humans	0.13059	0.22873	Ubiquitous
MMM_19	hpAsia2	other	humans	0.13053	0.23001	Ubiquitous
MMM_2	hpAsia2	other	humans	0.13148	0.22855	Ubiquitous
MMM_27	hpAsia2	other	humans	0.12979	0.22963	Ubiquitous
MMM_30	hpAsia2	other	humans	0.12857	0.2297	Ubiquitous
MMM_31	hpAsia2	other	humans	0.13094	0.22975	Ubiquitous
MMM_46	hpAsia2	other	humans	0.13007	0.22711	Ubiquitous
MMM_5	hpAsia2	other	humans	0.12877	0.23173	Ubiquitous
MMM_6	hpAsia2	other	humans	0.13004	0.23214	Ubiquitous
MMM_60	hpAsia2	other	humans	0.12996	0.2287	Ubiquitous
MMM_63	hpAsia2	other	humans	0.1263	0.22783	Ubiquitous
MMM_7	hpAsia2	other	humans	0.13017	0.22527	Ubiquitous
MMM_77	hpAsia2	other	humans	0.12825	0.2281	Ubiquitous
MMM_92	hpAsia2	other	humans	0.12893	0.22972	Ubiquitous
MMM_94	hpAsia2	other	humans	0.12675	0.23135	Ubiquitous
MMM_95	hpAsia2	other	humans	0.12721	0.23107	Ubiquitous
MS150	hpAsia2	other	humans	0.12695	0.23089	Ubiquitous
MS158	hpAsia2	other	humans	0.12893	0.23031	Ubiquitous
MS170	hpAsia2	other	humans	0.13169	0.22784	Ubiquitous
MS172	hpAsia2	other	humans	0.13376	0.22677	Ubiquitous
MS178	hpAsia2	other	humans	0.12948	0.22986	Ubiquitous
MS236	hpAsia2	other	humans	0.1297	0.2291	Ubiquitous
MS243	hpAsia2	other	humans	0.12857	0.22812	Ubiquitous
MS280	hpAsia2	other	humans	0.12548	0.23145	Ubiquitous
MS64	hpAsia2	other	humans	0.1273	0.22674	Ubiquitous
Myanmar51	hpAsia2	other	humans	0.12765	0.23014	Ubiquitous
Myanmar52	hpAsia2	other	humans	0.12814	0.23312	Ubiquitous
Myanmar66	hpAsia2	other	humans	0.13041	0.22752	Ubiquitous
NAK7	hpAsia2	other	humans	0.12793	0.22705	Ubiquitous
NP0041	hpAsia2	other	humans	0.12438	0.22603	Ubiquitous
NP04	hpAsia2	other	humans	0.12679	0.22705	Ubiquitous
NP05	hpAsia2	other	humans	0.12473	0.22801	Ubiquitous
NP05_107	hpAsia2	other	humans	0.1279	0.22781	Ubiquitous
NP05_112	hpAsia2	other	humans	0.12465	0.22723	Ubiquitous
NP05_121	hpAsia2	other	humans	0.12823	0.22837	Ubiquitous
NP05_272	hpAsia2	other	humans	0.12462	0.22647	Ubiquitous
NP05_278	hpAsia2	other	humans	0.12722	0.22578	Ubiquitous
NP05-105	hpAsia2	other	humans	0.1258	0.22768	Ubiquitous
NP05-250	hpAsia2	other	humans	0.12484	0.22615	Ubiquitous
NP102	hpAsia2	other	humans	0.12402	0.23069	Ubiquitous
NP104	hpAsia2	other	humans	0.12611	0.22631	Ubiquitous
NP110	hpAsia2	other	humans	0.12817	0.22588	Ubiquitous
NP113	hpAsia2	other	humans	0.12786	0.23195	Ubiquitous
NP126	hpAsia2	other	humans	0.12667	0.22631	Ubiquitous
NP132	hpAsia2	other	humans	0.1266	0.22631	Ubiquitous
NP133	hpAsia2	other	humans	0.12314	0.2292	Ubiquitous
NP14	hpAsia2	other	humans	0.12509	0.23103	Ubiquitous
NP140	hpAsia2	other	humans	0.12577	0.22663	Ubiquitous
NP4	hpAsia2	other	humans	0.12666	0.22657	Ubiquitous
NP44	hpAsia2	other	humans	0.12796	0.22787	Ubiquitous
NP49	hpAsia2	other	humans	0.12593	0.22793	Ubiquitous
NP52	hpAsia2	other	humans	0.12867	0.23254	Ubiquitous
NP55	hpAsia2	other	humans	0.12833	0.22564	Ubiquitous
NP56	hpAsia2	other	humans	0.12908	0.22594	Ubiquitous
NP74	hpAsia2	other	humans	0.12696	0.22881	Ubiquitous
NP8	hpAsia2	other	humans	0.12819	0.22701	Ubiquitous
NP84	hpAsia2	other	humans	0.12604	0.22997	Ubiquitous
NP86	hpAsia2	other	humans	0.12592	0.22915	Ubiquitous
NP92	hpAsia2	other	humans	0.12793	0.22887	Ubiquitous
NP99	hpAsia2	other	humans	0.1297	0.22539	Ubiquitous
RN110	hpAsia2	other	humans	0.1273	0.22854	Ubiquitous
RN126	hpAsia2	other	humans	0.12729	0.23132	Ubiquitous
RN133	hpAsia2	other	humans	0.1303	0.22903	Ubiquitous
SLK231	hpAsia2	other	humans	0.12477	0.22894	Ubiquitous
SLK237	hpAsia2	other	humans	0.1255	0.22684	Ubiquitous
SLK40	hpAsia2	other	humans	0.12036	0.23138	Ubiquitous
TH0058	hpAsia2	other	humans	0.12879	0.23079	Ubiquitous
TH0144	hpAsia2	other	humans	0.1263	0.23161	Ubiquitous
TH0175	hpAsia2	other	humans	0.12969	0.22991	Ubiquitous
TH0211	hpAsia2	other	humans	0.12934	0.23025	Ubiquitous
TH0213	hpAsia2	other	humans	0.13174	0.22787	Ubiquitous
TH0221	hpAsia2	other	humans	0.12702	0.23248	Ubiquitous
TH0225	hpAsia2	other	humans	0.12736	0.2294	Ubiquitous
TH0227	hpAsia2	other	humans	0.12828	0.23068	Ubiquitous
TH0238	hpAsia2	other	humans	0.12836	0.22895	Ubiquitous
TH0249	hpAsia2	other	humans	0.12821	0.23046	Ubiquitous
TH0460	hpAsia2	other	humans	0.12838	0.232	Ubiquitous
TH0551	hpAsia2	other	humans	0.13066	0.2294	Ubiquitous
TH0573	hpAsia2	other	humans	0.12296	0.22661	Ubiquitous
TH0818	hpAsia2	other	humans	0.1307	0.22792	Ubiquitous
TH0950	hpAsia2	other	humans	0.13411	0.22547	Ubiquitous
TH79	hpAsia2	other	humans	0.12893	0.22543	Ubiquitous
UBN25	hpAsia2	other	humans	0.13081	0.22813	Ubiquitous
yangon_129-2	hpAsia2	other	humans	0.12825	0.23142	Ubiquitous
Yangon142	hpAsia2	other	humans	0.12891	0.22783	Ubiquitous
Yangon179	hpAsia2	other	humans	0.12839	0.22916	Ubiquitous
Yangon188	hpAsia2	other	humans	0.1273	0.22846	Ubiquitous
Yangon190	hpAsia2	other	humans	0.12382	0.22937	Ubiquitous
Yangon202	hpAsia2	other	humans	0.128	0.22885	Ubiquitous
Yangon233	hpAsia2	other	humans	0.12994	0.22999	Ubiquitous
YGH007	hpAsia2	other	humans	0.12997	0.22738	Ubiquitous
YGH009	hpAsia2	other	humans	0.12332	0.22985	Ubiquitous
YGH029	hpAsia2	other	humans	0.11751	0.23101	Ubiquitous
19027	hpEurope	other	humans	0.12115	0.22417	Ubiquitous
21580	hpEurope	other	humans	0.12239	0.22628	Ubiquitous
22087	hpEurope	other	humans	0.1231	0.22805	Ubiquitous
22352	hpEurope	other	humans	0.12222	0.22894	Ubiquitous
22360	hpEurope	other	humans	0.11869	0.22995	Ubiquitous
26695	hpEurope	other	humans	0.12087	0.22734	Ubiquitous
27935	hpEurope	other	humans	0.11776	0.2276	Ubiquitous
28861	hpEurope	other	humans	0.11987	0.22429	Ubiquitous
29009	hpEurope	other	humans	0.12069	0.22158	Ubiquitous
29373	hpEurope	other	humans	0.12003	0.22448	Ubiquitous
30950	hpEurope	other	humans	0.11877	0.22449	Ubiquitous
31181	hpEurope	other	humans	0.12219	0.22744	Ubiquitous
33375	hpEurope	other	humans	0.12719	0.22313	Ubiquitous
34320	hpEurope	other	humans	0.1215	0.22714	Ubiquitous
3697	hpEurope	other	humans	0.11725	0.22435	Ubiquitous
3735_2	hpEurope	other	humans	0.11808	0.2254	Ubiquitous
3738	hpEurope	other	humans	0.11975	0.22573	Ubiquitous
3745	hpEurope	other	humans	0.11424	0.22628	Ubiquitous
3754	hpEurope	other	humans	0.12217	0.22584	Ubiquitous
3800	hpEurope	other	humans	0.11632	0.22352	Ubiquitous
38185	hpEurope	other	humans	0.11681	0.22745	Ubiquitous
3843_2	hpEurope	other	humans	0.11449	0.22537	Ubiquitous
444	hpEurope	other	humans	0.12323	0.22539	Ubiquitous
448	hpEurope	other	humans	0.12169	0.22425	Ubiquitous
59	hpEurope	other	humans	0.11626	0.22219	Ubiquitous
AMI	hpEurope	other	humans	0.11748	0.22463	Ubiquitous
B23	hpEurope	other	humans	0.11437	0.22357	Ubiquitous
B25	hpEurope	other	humans	0.1147	0.22319	Ubiquitous
B40	hpEurope	other	humans	0.11774	0.22278	Ubiquitous
B45	hpEurope	other	humans	0.11482	0.22535	Ubiquitous
B47	hpEurope	other	humans	0.11608	0.22529	Ubiquitous
BD0003	hpEurope	other	humans	0.12377	0.22263	Ubiquitous
BD0014	hpEurope	other	humans	0.12257	0.22607	Ubiquitous
BD0024	hpEurope	other	humans	0.12085	0.22446	Ubiquitous
BD0027	hpEurope	other	humans	0.1171	0.22824	Ubiquitous
BD0042	hpEurope	other	humans	0.11886	0.22619	Ubiquitous
BD0043	hpEurope	other	humans	0.12344	0.22209	Ubiquitous
BD0045	hpEurope	other	humans	0.12155	0.22397	Ubiquitous
BD0047	hpEurope	other	humans	0.12244	0.22826	Ubiquitous
BD0049	hpEurope	other	humans	0.1259	0.2239	Ubiquitous
BD0053	hpEurope	other	humans	0.12014	0.22283	Ubiquitous
BD0068	hpEurope	other	humans	0.12075	0.22305	Ubiquitous
BD0070	hpEurope	other	humans	0.11948	0.22552	Ubiquitous
BD0073	hpEurope	other	humans	0.12516	0.22459	Ubiquitous
BD0080	hpEurope	other	humans	0.11818	0.22354	Ubiquitous
BD0082	hpEurope	other	humans	0.1234	0.22536	Ubiquitous
BD0084	hpEurope	other	humans	0.11891	0.2261	Ubiquitous
BD0090	hpEurope	other	humans	0.11862	0.22432	Ubiquitous
BD0095	hpEurope	other	humans	0.12226	0.22543	Ubiquitous
BD0096	hpEurope	other	humans	0.11595	0.22359	Ubiquitous
BD0097	hpEurope	other	humans	0.12094	0.22644	Ubiquitous
BD0104	hpEurope	other	humans	0.12408	0.22397	Ubiquitous
BD0110	hpEurope	other	humans	0.11671	0.2244	Ubiquitous
BD0111	hpEurope	other	humans	0.11958	0.2243	Ubiquitous
BD0114	hpEurope	other	humans	0.11744	0.22459	Ubiquitous
BD0115	hpEurope	other	humans	0.12653	0.22792	Ubiquitous
BD0127	hpEurope	other	humans	0.11926	0.22613	Ubiquitous
BD0133	hpEurope	other	humans	0.12054	0.22714	Ubiquitous
BD0142	hpEurope	other	humans	0.11872	0.22513	Ubiquitous
BD0143	hpEurope	other	humans	0.11952	0.22266	Ubiquitous
BHB_10-3	hpEurope	other	humans	0.12505	0.22607	Ubiquitous
BHB_13-3	hpEurope	other	humans	0.12367	0.23242	Ubiquitous
BHB_15-3	hpEurope	other	humans	0.12512	0.22833	Ubiquitous
BHB_17-3	hpEurope	other	humans	0.12881	0.2282	Ubiquitous
BHB_2-3	hpEurope	other	humans	0.12638	0.2277	Ubiquitous
BHB_21-3	hpEurope	other	humans	0.12795	0.22469	Ubiquitous
BHB_25-3	hpEurope	other	humans	0.12584	0.23314	Ubiquitous
BHB_32-3	hpEurope	other	humans	0.12652	0.22889	Ubiquitous
BHB_45-3	hpEurope	other	humans	0.12515	0.22976	Ubiquitous
BHB_47-3	hpEurope	other	humans	0.12371	0.22673	Ubiquitous
BHB_49-3	hpEurope	other	humans	0.12492	0.22863	Ubiquitous
BHB_5-3	hpEurope	other	humans	0.12751	0.22752	Ubiquitous
BHB_8-3	hpEurope	other	humans	0.12932	0.22755	Ubiquitous
BON254	hpEurope	other	humans	0.11548	0.22253	Ubiquitous
BT011	hpEurope	other	humans	0.11823	0.23021	Ubiquitous
BT0154	hpEurope	other	humans	0.12233	0.23175	Ubiquitous
BT0162	hpEurope	other	humans	0.12432	0.23228	Ubiquitous
BT0391	hpEurope	other	humans	0.12152	0.22763	Ubiquitous
BTM277	hpEurope	other	humans	0.11715	0.22476	Ubiquitous
BTM363	hpEurope	other	humans	0.12296	0.23314	Ubiquitous
CHA185	hpEurope	other	humans	0.1205	0.22477	Ubiquitous
CK11	hpEurope	other	humans	0.12584	0.22808	Ubiquitous
CK27	hpEurope	other	humans	0.12874	0.2313	Ubiquitous
CK44	hpEurope	other	humans	0.12721	0.22576	Ubiquitous
CK54	hpEurope	other	humans	0.12821	0.22517	Ubiquitous
CK64	hpEurope	other	humans	0.12945	0.22393	Ubiquitous
CK98	hpEurope	other	humans	0.12653	0.23164	Ubiquitous
ckin74	hpEurope	other	humans	0.11996	0.21873	Ubiquitous
CM-22013	hpEurope	other	humans	0.12405	0.22877	Ubiquitous
CM-22021	hpEurope	other	humans	0.12229	0.22826	Ubiquitous
CM-22046	hpEurope	other	humans	0.12471	0.22884	Ubiquitous
CM-22341	hpEurope	other	humans	0.1216	0.22723	Ubiquitous
COL1	hpEurope	other	humans	0.12673	0.22519	Ubiquitous
COL10	hpEurope	other	humans	0.12114	0.23086	Ubiquitous
COL116	hpEurope	other	humans	0.11781	0.22345	Ubiquitous
COL12	hpEurope	other	humans	0.1247	0.22732	Ubiquitous
COL13	hpEurope	other	humans	0.12119	0.22475	Ubiquitous
COL152	hpEurope	other	humans	0.11482	0.22384	Ubiquitous
COL16	hpEurope	other	humans	0.12254	0.22778	Ubiquitous
COL178	hpEurope	other	humans	0.1189	0.22303	Ubiquitous
COL18	hpEurope	other	humans	0.12291	0.22631	Ubiquitous
COL19	hpEurope	other	humans	0.12356	0.22681	Ubiquitous
COL199	hpEurope	other	humans	0.11508	0.22946	Ubiquitous
COL2	hpEurope	other	humans	0.12623	0.22488	Ubiquitous
COL20	hpEurope	other	humans	0.12606	0.22791	Ubiquitous
COL21	hpEurope	other	humans	0.12488	0.22915	Ubiquitous
COL22	hpEurope	other	humans	0.12438	0.22916	Ubiquitous
COL23	hpEurope	other	humans	0.12561	0.22765	Ubiquitous
COL24	hpEurope	other	humans	0.11509	0.22625	Ubiquitous
COL25	hpEurope	other	humans	0.12415	0.22749	Ubiquitous
COL288	hpEurope	other	humans	0.11607	0.22507	Ubiquitous
COL4	hpEurope	other	humans	0.12185	0.22835	Ubiquitous
COL401	hpEurope	other	humans	0.11754	0.22617	Ubiquitous
COL446	hpEurope	other	humans	0.11889	0.22204	Ubiquitous
COL447	hpEurope	other	humans	0.12463	0.22801	Ubiquitous
COL5	hpEurope	other	humans	0.11947	0.22508	Ubiquitous
COL6	hpEurope	other	humans	0.12182	0.23014	Ubiquitous
COL9	hpEurope	other	humans	0.12505	0.22807	Ubiquitous
CS30	hpEurope	other	humans	0.1229	0.22849	Ubiquitous
CS39	hpEurope	other	humans	0.12788	0.22699	Ubiquitous
CS40	hpEurope	other	humans	0.12975	0.22342	Ubiquitous
CS46	hpEurope	other	humans	0.12825	0.22775	Ubiquitous
CS9	hpEurope	other	humans	0.12736	0.22299	Ubiquitous
DR100_2016	hpEurope	other	humans	0.12153	0.22527	Ubiquitous
DR105	hpEurope	other	humans	0.12058	0.22271	Ubiquitous
DR115	hpEurope	other	humans	0.11601	0.22257	Ubiquitous
DR12_2016	hpEurope	other	humans	0.11551	0.22562	Ubiquitous
DR130	hpEurope	other	humans	0.11545	0.22523	Ubiquitous
DR19_2016	hpEurope	other	humans	0.11987	0.22635	Ubiquitous
DR21_2016	hpEurope	other	humans	0.1224	0.22514	Ubiquitous
DR24_2016	hpEurope	other	humans	0.11694	0.22398	Ubiquitous
DR28_2016	hpEurope	other	humans	0.12258	0.22585	Ubiquitous
DR29_2016	hpEurope	other	humans	0.12078	0.22573	Ubiquitous
DR37_2016	hpEurope	other	humans	0.12112	0.22345	Ubiquitous
DR4_2016	hpEurope	other	humans	0.11911	0.22461	Ubiquitous
DR46_2016	hpEurope	other	humans	0.11768	0.22406	Ubiquitous
DR49_2016	hpEurope	other	humans	0.12405	0.22578	Ubiquitous
DR52_2016	hpEurope	other	humans	0.12336	0.22563	Ubiquitous
DR55_2016	hpEurope	other	humans	0.12308	0.2245	Ubiquitous
DR57_2016	hpEurope	other	humans	0.11957	0.22304	Ubiquitous
DR63	hpEurope	other	humans	0.12124	0.22535	Ubiquitous
DR66_2016	hpEurope	other	humans	0.12234	0.22381	Ubiquitous
DR72_2016	hpEurope	other	humans	0.12517	0.22245	Ubiquitous
DR77_2016	hpEurope	other	humans	0.11915	0.22855	Ubiquitous
DR81	hpEurope	other	humans	0.11485	0.22669	Ubiquitous
DR84_2016	hpEurope	other	humans	0.12325	0.22396	Ubiquitous
DR86	hpEurope	other	humans	0.11403	0.22719	Ubiquitous
DR97_2016	hpEurope	other	humans	0.12185	0.229	Ubiquitous
DR98_2016	hpEurope	other	humans	0.11681	0.22476	Ubiquitous
DR99	hpEurope	other	humans	0.11571	0.22659	Ubiquitous
DUHN8	hpEurope	other	humans	0.11597	0.22438	Ubiquitous
EKA_11-3	hpEurope	other	humans	0.1294	0.22631	Ubiquitous
EKA_13-3	hpEurope	other	humans	0.12711	0.23078	Ubiquitous
EKA_26-3	hpEurope	other	humans	0.12912	0.22559	Ubiquitous
EKA_9-3	hpEurope	other	humans	0.12571	0.23164	Ubiquitous
EKA15	hpEurope	other	humans	0.12521	0.23084	Ubiquitous
EKA34	hpEurope	other	humans	0.12799	0.22644	Ubiquitous
EKA37	hpEurope	other	humans	0.12612	0.2274	Ubiquitous
EKA39	hpEurope	other	humans	0.12696	0.23197	Ubiquitous
EKA44	hpEurope	other	humans	0.12571	0.22892	Ubiquitous
EKA47	hpEurope	other	humans	0.1286	0.2266	Ubiquitous
EKA48	hpEurope	other	humans	0.12578	0.22876	Ubiquitous
EKB14	hpEurope	other	humans	0.12753	0.2245	Ubiquitous
EKB22	hpEurope	other	humans	0.12678	0.22779	Ubiquitous
EKB27	hpEurope	other	humans	0.12287	0.231	Ubiquitous
EKB44	hpEurope	other	humans	0.12995	0.23196	Ubiquitous
EKB46	hpEurope	other	humans	0.12474	0.2256	Ubiquitous
EKB48	hpEurope	other	humans	0.12654	0.22905	Ubiquitous
G27	hpEurope	other	humans	0.12078	0.22017	Ubiquitous
GC31_B	hpEurope	other	humans	0.12202	0.22417	Ubiquitous
GC34_HL	hpEurope	other	humans	0.12422	0.22235	Ubiquitous
GC62-HL-2	hpEurope	other	humans	0.11937	0.2263	Ubiquitous
GC65_HL	hpEurope	other	humans	0.12112	0.22352	Ubiquitous
GR_15	hpEurope	other	humans	0.11714	0.2233	Ubiquitous
GR_20	hpEurope	other	humans	0.11499	0.22676	Ubiquitous
GR_21	hpEurope	other	humans	0.11702	0.22098	Ubiquitous
GR-1	hpEurope	other	humans	0.11972	0.22311	Ubiquitous
GR-10	hpEurope	other	humans	0.11845	0.22434	Ubiquitous
GR-11	hpEurope	other	humans	0.1135	0.2271	Ubiquitous
GR-12	hpEurope	other	humans	0.11952	0.22195	Ubiquitous
GR-14	hpEurope	other	humans	0.12155	0.22567	Ubiquitous
GR-17	hpEurope	other	humans	0.11883	0.22491	Ubiquitous
GR-18	hpEurope	other	humans	0.1214	0.21907	Ubiquitous
GR-19	hpEurope	other	humans	0.12148	0.22069	Ubiquitous
GR-2	hpEurope	other	humans	0.11741	0.2257	Ubiquitous
GR-23	hpEurope	other	humans	0.12095	0.22316	Ubiquitous
GR-24	hpEurope	other	humans	0.12004	0.22232	Ubiquitous
GR-25	hpEurope	other	humans	0.11988	0.22288	Ubiquitous
GR-26	hpEurope	other	humans	0.1211	0.2235	Ubiquitous
GR-27	hpEurope	other	humans	0.11538	0.22432	Ubiquitous
GR-28	hpEurope	other	humans	0.11879	0.22566	Ubiquitous
GR-29	hpEurope	other	humans	0.11568	0.22484	Ubiquitous
GR-3	hpEurope	other	humans	0.11635	0.2263	Ubiquitous
GR-30	hpEurope	other	humans	0.1227	0.22153	Ubiquitous
GR-31	hpEurope	other	humans	0.11742	0.22233	Ubiquitous
GR-32	hpEurope	other	humans	0.11578	0.22924	Ubiquitous
GR-33	hpEurope	other	humans	0.11804	0.22404	Ubiquitous
GR-34	hpEurope	other	humans	0.12006	0.22424	Ubiquitous
GR-35	hpEurope	other	humans	0.12035	0.22613	Ubiquitous
GR-36	hpEurope	other	humans	0.11581	0.22504	Ubiquitous
GR-6	hpEurope	other	humans	0.11854	0.2255	Ubiquitous
GR-7	hpEurope	other	humans	0.11564	0.22523	Ubiquitous
GR-8	hpEurope	other	humans	0.12079	0.22204	Ubiquitous
GR-9	hpEurope	other	humans	0.12085	0.22271	Ubiquitous
GRA247	hpEurope	other	humans	0.12462	0.22463	Ubiquitous
HA295	hpEurope	other	humans	0.12735	0.22515	Ubiquitous
HA33	hpEurope	other	humans	0.12434	0.22246	Ubiquitous
HCM100	hpEurope	other	humans	0.1216	0.22678	Ubiquitous
HCM49	hpEurope	other	humans	0.1175	0.22582	Ubiquitous
HCM95	hpEurope	other	humans	0.11823	0.2256	Ubiquitous
HE_C33	hpEurope	other	humans	0.12409	0.2288	Ubiquitous
HE_C50	hpEurope	other	humans	0.1237	0.22694	Ubiquitous
HE_NC24_6	hpEurope	other	humans	0.12203	0.22555	Ubiquitous
HE_NC32_5	hpEurope	other	humans	0.12018	0.22887	Ubiquitous
HE-NC1-2	hpEurope	other	humans	0.12343	0.22534	Ubiquitous
HEL_AA0111AA_AS	hpEurope	other	humans	0.12695	0.22779	Ubiquitous
HEL_AA0112AA_AS	hpEurope	other	humans	0.12703	0.22528	Ubiquitous
HEL_AA0125AA_AS	hpEurope	other	humans	0.11677	0.22827	Ubiquitous
HEL_AA0160AA_AS	hpEurope	other	humans	0.11701	0.22341	Ubiquitous
HEL_AA0181AA_AS	hpEurope	other	humans	0.11866	0.22611	Ubiquitous
HEL_AA0214AA_AS	hpEurope	other	humans	0.11495	0.22437	Ubiquitous
HEL_AA0215AA_AS	hpEurope	other	humans	0.1164	0.22441	Ubiquitous
HEL_AA0216AA_AS	hpEurope	other	humans	0.1206	0.22819	Ubiquitous
HEL_AA0217AA_AS	hpEurope	other	humans	0.12195	0.22312	Ubiquitous
HEL_AA0218AA_AS	hpEurope	other	humans	0.12073	0.22579	Ubiquitous
HEL_AA0219AA_AS	hpEurope	other	humans	0.11736	0.22764	Ubiquitous
HEL_AA0220AA_AS	hpEurope	other	humans	0.12018	0.22484	Ubiquitous
HEL_AA0222AA_AS	hpEurope	other	humans	0.12052	0.22731	Ubiquitous
HEL_AA0224AA_AS	hpEurope	other	humans	0.12551	0.2243	Ubiquitous
HEL_AA0227AA_AS	hpEurope	other	humans	0.11916	0.22627	Ubiquitous
HEL_AA0322AA_AS	hpEurope	other	humans	0.12314	0.22309	Ubiquitous
HEL_AA0332AA_AS	hpEurope	other	humans	0.11582	0.22539	Ubiquitous
HEL_AA0333AA_AS	hpEurope	other	humans	0.11994	0.22533	Ubiquitous
HEL_AA0367AA_AS	hpEurope	other	humans	0.12275	0.22277	Ubiquitous
HEL_AA0372AA_AS	hpEurope	other	humans	0.1241	0.22727	Ubiquitous
HEL_AA0376AA_AS	hpEurope	other	humans	0.12164	0.22901	Ubiquitous
HEL_AA0381AA_AS	hpEurope	other	humans	0.1232	0.22586	Ubiquitous
HEL_AA0389AA_AS	hpEurope	other	humans	0.11706	0.22473	Ubiquitous
HEL_AA0390AA_AS	hpEurope	other	humans	0.12418	0.22174	Ubiquitous
HEL_AA0391AA_AS	hpEurope	other	humans	0.11723	0.22012	Ubiquitous
HEL_AA0393AA_AS	hpEurope	other	humans	0.1175	0.22889	Ubiquitous
HEL_AA0396AA_AS	hpEurope	other	humans	0.1199	0.22641	Ubiquitous
HEL_AA0399AA_AS	hpEurope	other	humans	0.11906	0.23025	Ubiquitous
HEL_AA0400AA_AS	hpEurope	other	humans	0.11971	0.22858	Ubiquitous
HEL_AA0403AA_AS	hpEurope	other	humans	0.12315	0.22743	Ubiquitous
HEL_AA0422AA_AS	hpEurope	other	humans	0.12682	0.22964	Ubiquitous
HEL_AA0423AA_AS	hpEurope	other	humans	0.12387	0.22828	Ubiquitous
HEL_AA0447AA_AS	hpEurope	other	humans	0.12156	0.22835	Ubiquitous
HEL_AA1822AA_AS	hpEurope	other	humans	0.11955	0.22621	Ubiquitous
HEL_AA1850AA_AS	hpEurope	other	humans	0.1143	0.22651	Ubiquitous
HEL_AA1862AA_AS	hpEurope	other	humans	0.12078	0.2266	Ubiquitous
HEL_AA1866AA_AS	hpEurope	other	humans	0.11448	0.22791	Ubiquitous
HEL_AA1868AA_AS	hpEurope	other	humans	0.11524	0.22683	Ubiquitous
HEL_AA1870AA_AS	hpEurope	other	humans	0.11492	0.2278	Ubiquitous
HEL_AA1872AA_AS	hpEurope	other	humans	0.11651	0.2248	Ubiquitous
HEL_AA1875AA_AS	hpEurope	other	humans	0.11796	0.22364	Ubiquitous
HEL_AA1876AA_AS	hpEurope	other	humans	0.11646	0.22781	Ubiquitous
HEL_AA1878AA_AS	hpEurope	other	humans	0.11355	0.22843	Ubiquitous
HEL_AA1880AA_AS	hpEurope	other	humans	0.12005	0.22909	Ubiquitous
HEL_AA1881AA_AS	hpEurope	other	humans	0.12121	0.23004	Ubiquitous
HEL_AA1882AA_AS	hpEurope	other	humans	0.11546	0.22343	Ubiquitous
HEL_AA2003AA_AS	hpEurope	other	humans	0.12246	0.22996	Ubiquitous
HEL_AA4350AA_AS	hpEurope	other	humans	0.11891	0.22501	Ubiquitous
HEL_AA4466AA_AS	hpEurope	other	humans	0.12093	0.22337	Ubiquitous
HEL_AA4482AA_AS	hpEurope	other	humans	0.12089	0.22652	Ubiquitous
HEL_AA4492AA_AS	hpEurope	other	humans	0.11851	0.22323	Ubiquitous
HEL_AA4494AA_AS	hpEurope	other	humans	0.11552	0.22379	Ubiquitous
HEL_AA4644AA_AS	hpEurope	other	humans	0.11781	0.22589	Ubiquitous
HEL_AA4646AA_AS	hpEurope	other	humans	0.12092	0.22571	Ubiquitous
HEL_AA4649AA_AS	hpEurope	other	humans	0.12071	0.22395	Ubiquitous
HEL_AA4651AA_AS	hpEurope	other	humans	0.12037	0.22911	Ubiquitous
HEL_AA4652AA_AS	hpEurope	other	humans	0.11969	0.22831	Ubiquitous
HEL_AA4654AA_AS	hpEurope	other	humans	0.12251	0.22749	Ubiquitous
HEL_AA4655AA_AS	hpEurope	other	humans	0.11827	0.22395	Ubiquitous
HEL_AA4657AA_AS	hpEurope	other	humans	0.12299	0.22511	Ubiquitous
HEL_AA4661AA_AS	hpEurope	other	humans	0.12156	0.2235	Ubiquitous
HEL_AA4662AA_AS	hpEurope	other	humans	0.12351	0.22507	Ubiquitous
HEL_AA4667AA_AS	hpEurope	other	humans	0.11938	0.22551	Ubiquitous
HEL_AA4668AA_AS	hpEurope	other	humans	0.11794	0.22352	Ubiquitous
HEL_AA4669AA_AS	hpEurope	other	humans	0.11698	0.22725	Ubiquitous
HEL_AA4673AA_AS	hpEurope	other	humans	0.12019	0.22571	Ubiquitous
HEL_AA4682AA_AS	hpEurope	other	humans	0.11747	0.22605	Ubiquitous
HEL_AA4684AA_AS	hpEurope	other	humans	0.11934	0.22393	Ubiquitous
HEL_AA4688AA_AS	hpEurope	other	humans	0.11954	0.22708	Ubiquitous
HEL_AA4910AA_AS	hpEurope	other	humans	0.12093	0.2266	Ubiquitous
HEL_AA4916AA_AS	hpEurope	other	humans	0.11989	0.22764	Ubiquitous
HEL_AA4924AA_AS	hpEurope	other	humans	0.12043	0.22343	Ubiquitous
HEL_AA4925AA_AS	hpEurope	other	humans	0.11388	0.22435	Ubiquitous
HEL_AA5309AA_AS	hpEurope	other	humans	0.12604	0.22661	Ubiquitous
HEL_AA5310AA_AS	hpEurope	other	humans	0.12493	0.23205	Ubiquitous
HEL_AA5311AA_AS	hpEurope	other	humans	0.12662	0.2307	Ubiquitous
HEL_AA5312AA_AS	hpEurope	other	humans	0.12874	0.2245	Ubiquitous
HEL_AA5313AA_AS	hpEurope	other	humans	0.12797	0.23475	Ubiquitous
HEL_AA5314AA_AS	hpEurope	other	humans	0.12645	0.2261	Ubiquitous
HEL_AA5315AA_AS	hpEurope	other	humans	0.12731	0.22605	Ubiquitous
HEL_AA5316AA_AS	hpEurope	other	humans	0.12738	0.225	Ubiquitous
HEL_AA5317AA_AS	hpEurope	other	humans	0.12328	0.22853	Ubiquitous
HEL_AA5687AA_AS	hpEurope	other	humans	0.11829	0.22586	Ubiquitous
HEL_AA5689AA_AS	hpEurope	other	humans	0.11537	0.22606	Ubiquitous
HEL_AA5690AA_AS	hpEurope	other	humans	0.1137	0.22456	Ubiquitous
HEL_AA5691AA_AS	hpEurope	other	humans	0.11714	0.22272	Ubiquitous
HEL_AA5696AA_AS	hpEurope	other	humans	0.11489	0.22646	Ubiquitous
HEL_AA5697AA_AS	hpEurope	other	humans	0.12282	0.22462	Ubiquitous
HEL_AA5698AA_AS	hpEurope	other	humans	0.11578	0.22456	Ubiquitous
HEL_AA5699AA_AS	hpEurope	other	humans	0.11847	0.22695	Ubiquitous
HEL_AA5700AA_AS	hpEurope	other	humans	0.11968	0.22367	Ubiquitous
HEL_AA5914AA_AS	hpEurope	other	humans	0.11835	0.22586	Ubiquitous
HEL_AA5918AA_AS	hpEurope	other	humans	0.11894	0.22891	Ubiquitous
HEL_AA5922AA_AS	hpEurope	other	humans	0.12277	0.22611	Ubiquitous
HEL_AA5924AA_AS	hpEurope	other	humans	0.12562	0.22926	Ubiquitous
HEL_AA5926AA_AS	hpEurope	other	humans	0.12579	0.22988	Ubiquitous
HEL_AA5927AA_AS	hpEurope	other	humans	0.11963	0.22163	Ubiquitous
HEL_AA5935AA_AS	hpEurope	other	humans	0.11447	0.22419	Ubiquitous
HEL_AA5944AA_AS	hpEurope	other	humans	0.11409	0.21927	Ubiquitous
HEL_AA5946AA_AS	hpEurope	other	humans	0.11757	0.22043	Ubiquitous
HEL_AA5950AA_AS	hpEurope	other	humans	0.12701	0.23263	Ubiquitous
HEL_AA5954AA_AS	hpEurope	other	humans	0.1279	0.2269	Ubiquitous
HEL_AA5965AA_AS	hpEurope	other	humans	0.11662	0.22511	Ubiquitous
HEL_AA5970AA_AS	hpEurope	other	humans	0.11886	0.22904	Ubiquitous
HEL_AA5973AA_AS	hpEurope	other	humans	0.12768	0.23003	Ubiquitous
HEL_AA5974AA_AS	hpEurope	other	humans	0.12534	0.23144	Ubiquitous
HEL_AA5977AA_AS	hpEurope	other	humans	0.1251	0.23201	Ubiquitous
HEL_AA5978AA_AS	hpEurope	other	humans	0.12547	0.2346	Ubiquitous
HEL_AA5979AA_AS	hpEurope	other	humans	0.11859	0.21838	Ubiquitous
HEL_AA5981AA_AS	hpEurope	other	humans	0.11685	0.22351	Ubiquitous
HEL_AA5982AA_AS	hpEurope	other	humans	0.12127	0.22291	Ubiquitous
HEL_AA5983AA_AS	hpEurope	other	humans	0.11685	0.22738	Ubiquitous
HEL_AA5984AA_AS	hpEurope	other	humans	0.11607	0.22554	Ubiquitous
HEL_AA5985AA_AS	hpEurope	other	humans	0.11768	0.22464	Ubiquitous
HEL_AA5986AA_AS	hpEurope	other	humans	0.12363	0.22362	Ubiquitous
HEL_AA5989AA_AS	hpEurope	other	humans	0.11737	0.22112	Ubiquitous
HEL_AA5992AA_AS	hpEurope	other	humans	0.11895	0.22614	Ubiquitous
HEL_AA5993AA_AS	hpEurope	other	humans	0.12014	0.22937	Ubiquitous
HEL_AA5996AA_AS	hpEurope	other	humans	0.11692	0.22449	Ubiquitous
HEL_AA5997AA_AS	hpEurope	other	humans	0.122	0.22557	Ubiquitous
HEL_AA5998AA_AS	hpEurope	other	humans	0.12069	0.22182	Ubiquitous
HEL_AA5999AA_AS	hpEurope	other	humans	0.11936	0.22141	Ubiquitous
HEL_AA6000AA_AS	hpEurope	other	humans	0.11548	0.22254	Ubiquitous
HEL_AA6001AA_AS	hpEurope	other	humans	0.11734	0.22063	Ubiquitous
HEL_AA6003AA_AS	hpEurope	other	humans	0.1205	0.22473	Ubiquitous
HEL_AA6012AA_AS	hpEurope	other	humans	0.12375	0.23401	Ubiquitous
HEL_AA6013AA_AS	hpEurope	other	humans	0.11634	0.22206	Ubiquitous
HEL_AA6017AA_AS	hpEurope	other	humans	0.1162	0.22168	Ubiquitous
HEL_AA6018AA_AS	hpEurope	other	humans	0.11772	0.22184	Ubiquitous
HEL_AA6019AA_AS	hpEurope	other	humans	0.12299	0.23016	Ubiquitous
HEL_AA6020AA_AS	hpEurope	other	humans	0.11582	0.22226	Ubiquitous
HEL_AA6021AA_AS	hpEurope	other	humans	0.12127	0.22599	Ubiquitous
HEL_AA6022AA_AS	hpEurope	other	humans	0.12362	0.23023	Ubiquitous
HEL_AA6038AA_AS	hpEurope	other	humans	0.12559	0.22977	Ubiquitous
HEL_AA6041AA_AS	hpEurope	other	humans	0.11851	0.22456	Ubiquitous
HEL_AA6043AA_AS	hpEurope	other	humans	0.12484	0.23251	Ubiquitous
HEL_AA6044AA_AS	hpEurope	other	humans	0.11631	0.22595	Ubiquitous
HEL_AA6048AA_AS	hpEurope	other	humans	0.11543	0.22571	Ubiquitous
HEL_AA6053AA_AS	hpEurope	other	humans	0.12218	0.22663	Ubiquitous
HEL_AA6061AA_AS	hpEurope	other	humans	0.11982	0.22923	Ubiquitous
HEL_AA6063AA_AS	hpEurope	other	humans	0.12639	0.23182	Ubiquitous
HEL_AA6064AA_AS	hpEurope	other	humans	0.11566	0.22915	Ubiquitous
HEL_AA6065AA_AS	hpEurope	other	humans	0.11387	0.2245	Ubiquitous
HEL_AA6067AA_AS	hpEurope	other	humans	0.1164	0.22616	Ubiquitous
HEL_AA6068AA_AS	hpEurope	other	humans	0.12187	0.22904	Ubiquitous
HEL_AA6069AA_AS	hpEurope	other	humans	0.12033	0.2279	Ubiquitous
HEL_AA6070AA_AS	hpEurope	other	humans	0.11531	0.22332	Ubiquitous
HEL_AA6071AA_AS	hpEurope	other	humans	0.11694	0.22106	Ubiquitous
HEL_AA6072AA_AS	hpEurope	other	humans	0.11485	0.22511	Ubiquitous
HEL_AA6073AA_AS	hpEurope	other	humans	0.11809	0.22163	Ubiquitous
HEL_AA6083AA_AS	hpEurope	other	humans	0.12735	0.23132	Ubiquitous
HEL_AA6085AA_AS	hpEurope	other	humans	0.12297	0.2188	Ubiquitous
HEL_AA6484AA_AS	hpEurope	other	humans	0.12238	0.22412	Ubiquitous
HEL_AA6485AA_AS	hpEurope	other	humans	0.12021	0.22488	Ubiquitous
HEL_AA6489AA_AS	hpEurope	other	humans	0.12361	0.22835	Ubiquitous
HEL_AA6493AA_AS	hpEurope	other	humans	0.11698	0.2255	Ubiquitous
HEL_AA6495AA_AS	hpEurope	other	humans	0.12057	0.2242	Ubiquitous
HEL_AA6497AA_AS	hpEurope	other	humans	0.11909	0.22816	Ubiquitous
HEL_AA6498AA_AS	hpEurope	other	humans	0.11447	0.22808	Ubiquitous
HEL_AA6500AA_AS	hpEurope	other	humans	0.1241	0.22866	Ubiquitous
HEL_AA6502AA_AS	hpEurope	other	humans	0.1199	0.23215	Ubiquitous
HEL_AA6503AA_AS	hpEurope	other	humans	0.12295	0.22583	Ubiquitous
HEL_AA6505AA_AS	hpEurope	other	humans	0.12213	0.22804	Ubiquitous
HEL_AA6512AA_AS	hpEurope	other	humans	0.12649	0.22879	Ubiquitous
HEL_AA6513AA_AS	hpEurope	other	humans	0.11552	0.22365	Ubiquitous
HEL_AA6514AA_AS	hpEurope	other	humans	0.11521	0.22191	Ubiquitous
HEL_AA6518AA_AS	hpEurope	other	humans	0.11677	0.22349	Ubiquitous
HEL_AA6529AA_AS	hpEurope	other	humans	0.1158	0.22998	Ubiquitous
HEL_AA6532AA_AS	hpEurope	other	humans	0.12179	0.22719	Ubiquitous
HEL_AA6536AA_AS	hpEurope	other	humans	0.11133	0.22453	Ubiquitous
HEL_AA6538AA_AS	hpEurope	other	humans	0.11688	0.22339	Ubiquitous
HEL_AA6539AA_AS	hpEurope	other	humans	0.11641	0.2217	Ubiquitous
HEL_AA6540AA_AS	hpEurope	other	humans	0.12393	0.23062	Ubiquitous
HEL_AA6541AA_AS	hpEurope	other	humans	0.11874	0.22301	Ubiquitous
HEL_AA6542AA_AS	hpEurope	other	humans	0.11836	0.22947	Ubiquitous
HEL_AA6546AA_AS	hpEurope	other	humans	0.11681	0.22427	Ubiquitous
HEL_AA6548AA_AS	hpEurope	other	humans	0.12073	0.22675	Ubiquitous
HEL_AA6551AA_AS	hpEurope	other	humans	0.1228	0.22708	Ubiquitous
HEL_AA6552AA_AS	hpEurope	other	humans	0.12098	0.23086	Ubiquitous
HEL_AA6555AA_AS	hpEurope	other	humans	0.11533	0.22408	Ubiquitous
HEL_AA6559AA_AS	hpEurope	other	humans	0.11762	0.22411	Ubiquitous
HEL_AA6560AA_AS	hpEurope	other	humans	0.12506	0.23145	Ubiquitous
HEL_AA6563AA_AS	hpEurope	other	humans	0.11566	0.22163	Ubiquitous
HEL_AA6568AA_AS	hpEurope	other	humans	0.11709	0.2274	Ubiquitous
HEL_AA6577AA_AS	hpEurope	other	humans	0.12482	0.23171	Ubiquitous
HEL_AA6579AA_AS	hpEurope	other	humans	0.11808	0.22561	Ubiquitous
HEL_AA6581AA_AS	hpEurope	other	humans	0.11993	0.23065	Ubiquitous
HEL_AA6584AA_AS	hpEurope	other	humans	0.12146	0.22393	Ubiquitous
HEL_AA6588AA_AS	hpEurope	other	humans	0.12195	0.22728	Ubiquitous
HEL_AA6590AA_AS	hpEurope	other	humans	0.12213	0.22842	Ubiquitous
HEL_AA6591AA_AS	hpEurope	other	humans	0.12033	0.22484	Ubiquitous
HEL_AA6593AA_AS	hpEurope	other	humans	0.12599	0.22713	Ubiquitous
HEL_AA6596AA_AS	hpEurope	other	humans	0.12711	0.22807	Ubiquitous
HEL_AA6597AA_AS	hpEurope	other	humans	0.11594	0.22346	Ubiquitous
HEL_AA6600AA_AS	hpEurope	other	humans	0.12589	0.22702	Ubiquitous
HEL_AA6601AA_AS	hpEurope	other	humans	0.11778	0.22298	Ubiquitous
HEL_AA6602AA_AS	hpEurope	other	humans	0.12427	0.23037	Ubiquitous
HEL_AA6608AA_AS	hpEurope	other	humans	0.1215	0.22486	Ubiquitous
HEL_AA6610AA_AS	hpEurope	other	humans	0.116	0.22297	Ubiquitous
HEL_AA6618AA_AS	hpEurope	other	humans	0.12192	0.22885	Ubiquitous
HEL_AA6620AA_AS	hpEurope	other	humans	0.11463	0.21881	Ubiquitous
HEL_AA6628AA_AS	hpEurope	other	humans	0.11696	0.22203	Ubiquitous
HEL_AA6629AA_AS	hpEurope	other	humans	0.11959	0.2298	Ubiquitous
HEL_AA6636AA_AS	hpEurope	other	humans	0.11762	0.2225	Ubiquitous
HEL_AA6637AA_AS	hpEurope	other	humans	0.11705	0.22233	Ubiquitous
HEL_AA6644AA_AS	hpEurope	other	humans	0.1203	0.22028	Ubiquitous
HEL_AA6646AA_AS	hpEurope	other	humans	0.12291	0.22731	Ubiquitous
HEL_AA6648AA_AS	hpEurope	other	humans	0.12678	0.22782	Ubiquitous
HEL_AA6653AA_AS	hpEurope	other	humans	0.12174	0.22984	Ubiquitous
HEL_AA6655AA_AS	hpEurope	other	humans	0.11823	0.22505	Ubiquitous
HEL_AA6656AA_AS	hpEurope	other	humans	0.12683	0.22238	Ubiquitous
HEL_AA6657AA_AS	hpEurope	other	humans	0.11566	0.22224	Ubiquitous
HEL_AA6658AA_AS	hpEurope	other	humans	0.12225	0.22843	Ubiquitous
HEL_AA6659AA_AS	hpEurope	other	humans	0.12171	0.22589	Ubiquitous
HEL_AA6660AA_AS	hpEurope	other	humans	0.11911	0.22569	Ubiquitous
HEL_AA6662AA_AS	hpEurope	other	humans	0.12381	0.22877	Ubiquitous
HEL_AA6669AA_AS	hpEurope	other	humans	0.11451	0.22875	Ubiquitous
HEL_AA6670AA_AS	hpEurope	other	humans	0.12186	0.22803	Ubiquitous
HEL_AA6671AA_AS	hpEurope	other	humans	0.1221	0.22845	Ubiquitous
HEL_AA6672AA_AS	hpEurope	other	humans	0.12561	0.2258	Ubiquitous
HEL_AA6674AA_AS	hpEurope	other	humans	0.12377	0.23062	Ubiquitous
HEL_AA6685AA_AS	hpEurope	other	humans	0.11866	0.22289	Ubiquitous
HEL_AA6689AA_AS	hpEurope	other	humans	0.12243	0.22767	Ubiquitous
HEL_AA6691AA_AS	hpEurope	other	humans	0.12603	0.22455	Ubiquitous
HEL_AA6692AA_AS	hpEurope	other	humans	0.12591	0.22711	Ubiquitous
HEL_AA6693AA_AS	hpEurope	other	humans	0.125	0.22751	Ubiquitous
HEL_AA6694AA_AS	hpEurope	other	humans	0.11953	0.22334	Ubiquitous
HEL_AA6695AA_AS	hpEurope	other	humans	0.11642	0.22446	Ubiquitous
HEL_AA6697AA_AS	hpEurope	other	humans	0.11428	0.22507	Ubiquitous
HEL_AA6698AA_AS	hpEurope	other	humans	0.11591	0.2258	Ubiquitous
HEL_AA6701AA_AS	hpEurope	other	humans	0.11653	0.23469	Ubiquitous
HEL_AA6702AA_AS	hpEurope	other	humans	0.11571	0.22611	Ubiquitous
HEL_AA6706AA_AS	hpEurope	other	humans	0.11522	0.22297	Ubiquitous
HEL_AA6707AA_AS	hpEurope	other	humans	0.12613	0.2297	Ubiquitous
HEL_AA6708AA_AS	hpEurope	other	humans	0.11443	0.22456	Ubiquitous
HEL_AA6710AA_AS	hpEurope	other	humans	0.1251	0.22981	Ubiquitous
HEL_AA6711AA_AS	hpEurope	other	humans	0.11668	0.2237	Ubiquitous
HEL_AA6712AA_AS	hpEurope	other	humans	0.12285	0.22579	Ubiquitous
HEL_AA6714AA_AS	hpEurope	other	humans	0.126	0.22961	Ubiquitous
HEL_AA6718AA_AS	hpEurope	other	humans	0.1262	0.22718	Ubiquitous
HEL_AA6719AA_AS	hpEurope	other	humans	0.12451	0.22699	Ubiquitous
HEL_AA6721AA_AS	hpEurope	other	humans	0.11813	0.22247	Ubiquitous
HEL_AA6722AA_AS	hpEurope	other	humans	0.12091	0.22632	Ubiquitous
HEL_AA6723AA_AS	hpEurope	other	humans	0.12466	0.22415	Ubiquitous
HEL_AA6724AA_AS	hpEurope	other	humans	0.12285	0.22603	Ubiquitous
HEL_AA6725AA_AS	hpEurope	other	humans	0.12509	0.22501	Ubiquitous
HEL_AA6726AA_AS	hpEurope	other	humans	0.12196	0.22629	Ubiquitous
HEL_AA6727AA_AS	hpEurope	other	humans	0.11831	0.22272	Ubiquitous
HEL_AA6729AA_AS	hpEurope	other	humans	0.12437	0.23087	Ubiquitous
HEL_AA6732AA_AS	hpEurope	other	humans	0.12326	0.22702	Ubiquitous
HEL_AA6733AA_AS	hpEurope	other	humans	0.1241	0.22543	Ubiquitous
HEL_AA6737AA_AS	hpEurope	other	humans	0.11768	0.22291	Ubiquitous
HEL_AA6740AA_AS	hpEurope	other	humans	0.12682	0.22391	Ubiquitous
HEL_AA6741AA_AS	hpEurope	other	humans	0.11917	0.23086	Ubiquitous
HEL_AA6742AA_AS	hpEurope	other	humans	0.12131	0.22797	Ubiquitous
HEL_AA6744AA_AS	hpEurope	other	humans	0.11565	0.22513	Ubiquitous
HEL_AA6746AA_AS	hpEurope	other	humans	0.12494	0.22432	Ubiquitous
HEL_AA6747AA_AS	hpEurope	other	humans	0.12689	0.22392	Ubiquitous
HEL_AA6749AA_AS	hpEurope	other	humans	0.11695	0.22998	Ubiquitous
HEL_AA6753AA_AS	hpEurope	other	humans	0.11964	0.22737	Ubiquitous
HEL_AA6761AA_AS	hpEurope	other	humans	0.12927	0.22341	Ubiquitous
HEL_AA6768AA_AS	hpEurope	other	humans	0.12122	0.22591	Ubiquitous
HEL_AA6771AA_AS	hpEurope	other	humans	0.12469	0.22861	Ubiquitous
HEL_AA6772AA_AS	hpEurope	other	humans	0.11634	0.22304	Ubiquitous
HEL_AA6784AA_AS	hpEurope	other	humans	0.1265	0.22916	Ubiquitous
HEL_AA6787AA_AS	hpEurope	other	humans	0.12413	0.22675	Ubiquitous
HEL_AA6790AA_AS	hpEurope	other	humans	0.12061	0.22722	Ubiquitous
HEL_AA6791AA_AS	hpEurope	other	humans	0.12086	0.22948	Ubiquitous
HEL_AA6798AA_AS	hpEurope	other	humans	0.12152	0.2272	Ubiquitous
HEL_AA6802AA_AS	hpEurope	other	humans	0.11721	0.22587	Ubiquitous
HEL_AA6803AA_AS	hpEurope	other	humans	0.12173	0.22395	Ubiquitous
HEL_AA6804AA_AS	hpEurope	other	humans	0.12347	0.229	Ubiquitous
HEL_AA6807AA_AS	hpEurope	other	humans	0.12288	0.23408	Ubiquitous
HEL_AA6815AA_AS	hpEurope	other	humans	0.11737	0.22339	Ubiquitous
HEL_AA6816AA_AS	hpEurope	other	humans	0.11912	0.22646	Ubiquitous
HEL_AA6817AA_AS	hpEurope	other	humans	0.12093	0.22117	Ubiquitous
HEL_AA6818AA_AS	hpEurope	other	humans	0.11506	0.22579	Ubiquitous
HEL_AA6819AA_AS	hpEurope	other	humans	0.1231	0.22446	Ubiquitous
HEL_AA6820AA_AS	hpEurope	other	humans	0.11861	0.228	Ubiquitous
HEL_AA6825AA_AS	hpEurope	other	humans	0.12542	0.22678	Ubiquitous
HEL_AA6831AA_AS	hpEurope	other	humans	0.12168	0.22564	Ubiquitous
HEL_AA6832AA_AS	hpEurope	other	humans	0.12138	0.22634	Ubiquitous
HEL_AA6834AA_AS	hpEurope	other	humans	0.12154	0.23098	Ubiquitous
HEL_AA6836AA_AS	hpEurope	other	humans	0.11578	0.22541	Ubiquitous
HEL_AA6841AA_AS	hpEurope	other	humans	0.11671	0.22826	Ubiquitous
HEL_AA6844AA_AS	hpEurope	other	humans	0.11525	0.2266	Ubiquitous
HEL_AA6848AA_AS	hpEurope	other	humans	0.12347	0.22666	Ubiquitous
HEL_AA6853AA_AS	hpEurope	other	humans	0.11553	0.22682	Ubiquitous
HEL_AA6854AA_AS	hpEurope	other	humans	0.11683	0.22171	Ubiquitous
HEL_AA6855AA_AS	hpEurope	other	humans	0.11673	0.22384	Ubiquitous
HEL_AA6857AA_AS	hpEurope	other	humans	0.11975	0.22186	Ubiquitous
HEL_AA6860AA_AS	hpEurope	other	humans	0.11405	0.2252	Ubiquitous
HEL_AA6862AA_AS	hpEurope	other	humans	0.11575	0.22374	Ubiquitous
HEL_AA6865AA_AS	hpEurope	other	humans	0.11884	0.22382	Ubiquitous
HEL_AA6868AA_AS	hpEurope	other	humans	0.12257	0.22991	Ubiquitous
HEL_AA6869AA_AS	hpEurope	other	humans	0.12262	0.22472	Ubiquitous
HEL_AA6877AA_AS	hpEurope	other	humans	0.12224	0.22986	Ubiquitous
HEL_AA6880AA_AS	hpEurope	other	humans	0.12238	0.22317	Ubiquitous
HEL_AA6883AA_AS	hpEurope	other	humans	0.12081	0.22524	Ubiquitous
HEL_AA6884AA_AS	hpEurope	other	humans	0.11974	0.23021	Ubiquitous
HEL_AA6885AA_AS	hpEurope	other	humans	0.11893	0.22585	Ubiquitous
HEL_AA6886AA_AS	hpEurope	other	humans	0.116	0.2231	Ubiquitous
HEL_AA7202AA_AS	hpEurope	other	humans	0.12198	0.22293	Ubiquitous
HEL_AA7210AA_AS	hpEurope	other	humans	0.12209	0.2241	Ubiquitous
HEL_AA7213AA_AS	hpEurope	other	humans	0.12005	0.22312	Ubiquitous
HEL_AA7216AA_AS	hpEurope	other	humans	0.11961	0.22917	Ubiquitous
HEL_AA7217AA_AS	hpEurope	other	humans	0.12508	0.22742	Ubiquitous
HEL_AA7219AA_AS	hpEurope	other	humans	0.12401	0.2234	Ubiquitous
HEL_AA7222AA_AS	hpEurope	other	humans	0.12462	0.23143	Ubiquitous
HEL_AA7227AA_AS	hpEurope	other	humans	0.11911	0.22524	Ubiquitous
HEL_AA7242AA_AS	hpEurope	other	humans	0.12558	0.23219	Ubiquitous
HEL_AA7253AA_AS	hpEurope	other	humans	0.12075	0.22663	Ubiquitous
HEL_AA7254AA_AS	hpEurope	other	humans	0.12512	0.23322	Ubiquitous
HEL_AA7258AA_AS	hpEurope	other	humans	0.11726	0.22906	Ubiquitous
HEL_AA7259AA_AS	hpEurope	other	humans	0.11829	0.22325	Ubiquitous
HEL_AA7260AA_AS	hpEurope	other	humans	0.11745	0.22513	Ubiquitous
HEL_AA7262AA_AS	hpEurope	other	humans	0.12276	0.22497	Ubiquitous
HEL_AA7271AA_AS	hpEurope	other	humans	0.1188	0.22907	Ubiquitous
HEL_AA7272AA_AS	hpEurope	other	humans	0.12036	0.22602	Ubiquitous
HEL_AA7275AA_AS	hpEurope	other	humans	0.11945	0.23327	Ubiquitous
HEL_AA7276AA_AS	hpEurope	other	humans	0.11995	0.22467	Ubiquitous
HEL_AA7277AA_AS	hpEurope	other	humans	0.1188	0.22615	Ubiquitous
HEL_AA7278AA_AS	hpEurope	other	humans	0.12573	0.22599	Ubiquitous
HEL_AA7280AA_AS	hpEurope	other	humans	0.11866	0.22828	Ubiquitous
HEL_AA7285AA_AS	hpEurope	other	humans	0.12548	0.22448	Ubiquitous
HEL_AA7289AA_AS	hpEurope	other	humans	0.12339	0.22157	Ubiquitous
HEL_AA7294AA_AS	hpEurope	other	humans	0.12187	0.22684	Ubiquitous
HEL_AA7298AA_AS	hpEurope	other	humans	0.11882	0.22757	Ubiquitous
HEL_AA7300AA_AS	hpEurope	other	humans	0.11566	0.22463	Ubiquitous
HEL_AA7301AA_AS	hpEurope	other	humans	0.11533	0.22304	Ubiquitous
HEL_AA7302AA_AS	hpEurope	other	humans	0.12479	0.22633	Ubiquitous
HEL_AA7310AA_AS	hpEurope	other	humans	0.11506	0.22366	Ubiquitous
HEL_AA7312AA_AS	hpEurope	other	humans	0.12112	0.22333	Ubiquitous
HEL_AA7313AA_AS	hpEurope	other	humans	0.11863	0.22337	Ubiquitous
HEL_AA7315AA_AS	hpEurope	other	humans	0.12192	0.22581	Ubiquitous
HEL_AA7316AA_AS	hpEurope	other	humans	0.12036	0.22659	Ubiquitous
HEL_AA7318AA_AS	hpEurope	other	humans	0.12169	0.22009	Ubiquitous
HEL_AA7319AA_AS	hpEurope	other	humans	0.11759	0.22627	Ubiquitous
HEL_AA7320AA_AS	hpEurope	other	humans	0.12606	0.23195	Ubiquitous
HEL_AA7331AA_AS	hpEurope	other	humans	0.11645	0.22669	Ubiquitous
HEL_AA7336AA_AS	hpEurope	other	humans	0.11697	0.22606	Ubiquitous
HEL_AA7340AA_AS	hpEurope	other	humans	0.12639	0.23136	Ubiquitous
HEL_AA7344AA_AS	hpEurope	other	humans	0.11621	0.22515	Ubiquitous
HEL_AA7345AA_AS	hpEurope	other	humans	0.11597	0.22895	Ubiquitous
HEL_AA7346AA_AS	hpEurope	other	humans	0.12254	0.22672	Ubiquitous
HEL_AA7360AA_AS	hpEurope	other	humans	0.12072	0.22167	Ubiquitous
HEL_AA7388AA_AS	hpEurope	other	humans	0.12707	0.23069	Ubiquitous
HEL_AA8614AA_AS	hpEurope	other	humans	0.12742	0.2311	Ubiquitous
HEL_AA8615AA_AS	hpEurope	other	humans	0.12632	0.2255	Ubiquitous
HEL_AA8617AA_AS	hpEurope	other	humans	0.12652	0.22835	Ubiquitous
HEL_AA8618AA_AS	hpEurope	other	humans	0.12544	0.23025	Ubiquitous
HEL_AA8619AA_AS	hpEurope	other	humans	0.12152	0.22716	Ubiquitous
HEL_AA8621AA_AS	hpEurope	other	humans	0.12444	0.22979	Ubiquitous
HEL_AA8622AA_AS	hpEurope	other	humans	0.12153	0.22636	Ubiquitous
HEL_AA8623AA_AS	hpEurope	other	humans	0.12162	0.22396	Ubiquitous
HEL_AA8624AA_AS	hpEurope	other	humans	0.12628	0.22946	Ubiquitous
HEL_AA8627AA_AS	hpEurope	other	humans	0.12105	0.23121	Ubiquitous
HEL_AA8628AA_AS	hpEurope	other	humans	0.1235	0.22828	Ubiquitous
HEL_AA8629AA_AS	hpEurope	other	humans	0.12112	0.23116	Ubiquitous
HEL_AA8630AA_AS	hpEurope	other	humans	0.11988	0.23057	Ubiquitous
HEL_AA8632AA_AS	hpEurope	other	humans	0.12664	0.22296	Ubiquitous
HEL_AA8634AA_AS	hpEurope	other	humans	0.12029	0.2277	Ubiquitous
HEL_AA8635AA_AS	hpEurope	other	humans	0.12313	0.22994	Ubiquitous
HEL_AA8636AA_AS	hpEurope	other	humans	0.1224	0.22948	Ubiquitous
HEL_AA8638AA_AS	hpEurope	other	humans	0.12383	0.22663	Ubiquitous
HEL_AA8639AA_AS	hpEurope	other	humans	0.12031	0.22824	Ubiquitous
HEL_AA8641AA_AS	hpEurope	other	humans	0.12188	0.2276	Ubiquitous
HEL_AA8642AA_AS	hpEurope	other	humans	0.12155	0.22579	Ubiquitous
HEL_AA8644AA_AS	hpEurope	other	humans	0.1217	0.22493	Ubiquitous
HEL_AA8645AA_AS	hpEurope	other	humans	0.12592	0.22554	Ubiquitous
HEL_AA8647AA_AS	hpEurope	other	humans	0.11985	0.22661	Ubiquitous
HEL_AA8648AA_AS	hpEurope	other	humans	0.12332	0.23076	Ubiquitous
HEL_AA8651AA_AS	hpEurope	other	humans	0.12032	0.22542	Ubiquitous
HEL_AA8652AA_AS	hpEurope	other	humans	0.12464	0.22741	Ubiquitous
HEL_AA8653AA_AS	hpEurope	other	humans	0.11588	0.22509	Ubiquitous
HEL_AA8654AA_AS	hpEurope	other	humans	0.12497	0.23255	Ubiquitous
HEL_AA8656AA_AS	hpEurope	other	humans	0.1263	0.22656	Ubiquitous
HEL_AA8657AA_AS	hpEurope	other	humans	0.11824	0.2257	Ubiquitous
HEL_AA8658AA_AS	hpEurope	other	humans	0.12271	0.22617	Ubiquitous
HEL_AA8659AA_AS	hpEurope	other	humans	0.12422	0.22937	Ubiquitous
HEL_AA8660AA_AS	hpEurope	other	humans	0.12309	0.22976	Ubiquitous
HEL_AA8664AA_AS	hpEurope	other	humans	0.12255	0.22732	Ubiquitous
HEL_AA8665AA_AS	hpEurope	other	humans	0.12196	0.22689	Ubiquitous
HEL_AA8667AA_AS	hpEurope	other	humans	0.11975	0.23034	Ubiquitous
HEL_AA8669AA_AS	hpEurope	other	humans	0.12006	0.23196	Ubiquitous
HEL_AA8670AA_AS	hpEurope	other	humans	0.12088	0.23045	Ubiquitous
HEL_AA8671AA_AS	hpEurope	other	humans	0.12072	0.22671	Ubiquitous
HEL_AA8673AA_AS	hpEurope	other	humans	0.12497	0.22743	Ubiquitous
HEL_AA8674AA_AS	hpEurope	other	humans	0.12118	0.22402	Ubiquitous
HEL_AA8678AA_AS	hpEurope	other	humans	0.11589	0.22897	Ubiquitous
HEL_AA8681AA_AS	hpEurope	other	humans	0.12473	0.22556	Ubiquitous
HEL_AA8682AA_AS	hpEurope	other	humans	0.12663	0.23205	Ubiquitous
HEL_AA8683AA_AS	hpEurope	other	humans	0.12104	0.22952	Ubiquitous
HEL_AA8684AA_AS	hpEurope	other	humans	0.12637	0.23054	Ubiquitous
HEL_AA8685AA_AS	hpEurope	other	humans	0.12665	0.22351	Ubiquitous
HEL_AA8687AA_AS	hpEurope	other	humans	0.12421	0.2281	Ubiquitous
HEL_AA8688AA_AS	hpEurope	other	humans	0.1267	0.22565	Ubiquitous
HEL_AA8689AA_AS	hpEurope	other	humans	0.12186	0.22354	Ubiquitous
HEL_AA8690AA_AS	hpEurope	other	humans	0.12543	0.23085	Ubiquitous
HEL_AA8691AA_AS	hpEurope	other	humans	0.1255	0.22935	Ubiquitous
HEL_AA8692AA_AS	hpEurope	other	humans	0.1238	0.22782	Ubiquitous
HEL_AA8693AA_AS	hpEurope	other	humans	0.12381	0.2301	Ubiquitous
HEL_AA8694AA_AS	hpEurope	other	humans	0.12391	0.22674	Ubiquitous
HEL_AA8695AA_AS	hpEurope	other	humans	0.12413	0.22852	Ubiquitous
HEL_AA8696AA_AS	hpEurope	other	humans	0.12329	0.22778	Ubiquitous
HEL_AA8697AA_AS	hpEurope	other	humans	0.12162	0.22974	Ubiquitous
HEL_AA8699AA_AS	hpEurope	other	humans	0.1213	0.22477	Ubiquitous
HEL_AA8700AA_AS	hpEurope	other	humans	0.11362	0.22884	Ubiquitous
HEL_AA8701AA_AS	hpEurope	other	humans	0.12681	0.23119	Ubiquitous
HEL_AA8703AA_AS	hpEurope	other	humans	0.11946	0.22935	Ubiquitous
HEL_AA8705AA_AS	hpEurope	other	humans	0.12255	0.22998	Ubiquitous
HEL_AA8706AA_AS	hpEurope	other	humans	0.12902	0.22689	Ubiquitous
HEL_AA8707AA_AS	hpEurope	other	humans	0.12215	0.2294	Ubiquitous
HEL_AA8708AA_AS	hpEurope	other	humans	0.12562	0.23138	Ubiquitous
HEL_AA8709AA_AS	hpEurope	other	humans	0.12517	0.22549	Ubiquitous
HEL_AA8710AA_AS	hpEurope	other	humans	0.12534	0.22921	Ubiquitous
HEL_AA8712AA_AS	hpEurope	other	humans	0.12348	0.22735	Ubiquitous
HEL_AA8713AA_AS	hpEurope	other	humans	0.12255	0.23113	Ubiquitous
HEL_AA8714AA_AS	hpEurope	other	humans	0.1257	0.22727	Ubiquitous
HEL_AA8715AA_AS	hpEurope	other	humans	0.12631	0.22811	Ubiquitous
HEL_AA8716AA_AS	hpEurope	other	humans	0.12488	0.22891	Ubiquitous
HEL_AA8720AA_AS	hpEurope	other	humans	0.12226	0.2291	Ubiquitous
HEL_AA8721AA_AS	hpEurope	other	humans	0.12528	0.23121	Ubiquitous
HEL_AA8722AA_AS	hpEurope	other	humans	0.12229	0.23053	Ubiquitous
HEL_AA8723AA_AS	hpEurope	other	humans	0.12292	0.22597	Ubiquitous
HEL_AA8724AA_AS	hpEurope	other	humans	0.12377	0.23105	Ubiquitous
HEL_AA8725AA_AS	hpEurope	other	humans	0.12312	0.22676	Ubiquitous
HEL_AA8726AA_AS	hpEurope	other	humans	0.1204	0.22916	Ubiquitous
HEL_AA8727AA_AS	hpEurope	other	humans	0.11929	0.2287	Ubiquitous
HEL_AA8728AA_AS	hpEurope	other	humans	0.12249	0.22978	Ubiquitous
HEL_AA8729AA_AS	hpEurope	other	humans	0.12071	0.23016	Ubiquitous
HEL_AA8730AA_AS	hpEurope	other	humans	0.12464	0.23262	Ubiquitous
HEL_AA8731AA_AS	hpEurope	other	humans	0.12467	0.23127	Ubiquitous
HEL_AA8732AA_AS	hpEurope	other	humans	0.12483	0.22602	Ubiquitous
HEL_AA8733AA_AS	hpEurope	other	humans	0.12053	0.23065	Ubiquitous
HEL_AA8734AA_AS	hpEurope	other	humans	0.11857	0.22844	Ubiquitous
HEL_AA8736AA_AS	hpEurope	other	humans	0.11932	0.2302	Ubiquitous
HEL_AA8737AA_AS	hpEurope	other	humans	0.12345	0.22596	Ubiquitous
HEL_AA8738AA_AS	hpEurope	other	humans	0.12732	0.22797	Ubiquitous
HEL_AA8739AA_AS	hpEurope	other	humans	0.12427	0.22918	Ubiquitous
HEL_AA8740AA_AS	hpEurope	other	humans	0.1204	0.22651	Ubiquitous
HEL_AA8741AA_AS	hpEurope	other	humans	0.12153	0.22689	Ubiquitous
HEL_AA8742AA_AS	hpEurope	other	humans	0.12113	0.22499	Ubiquitous
HEL_AA8743AA_AS	hpEurope	other	humans	0.12055	0.23098	Ubiquitous
HEL_AA8744AA_AS	hpEurope	other	humans	0.12324	0.22936	Ubiquitous
HEL_AA8745AA_AS	hpEurope	other	humans	0.12599	0.22888	Ubiquitous
HEL_AA8746AA_AS	hpEurope	other	humans	0.11767	0.22803	Ubiquitous
HEL_AA8747AA_AS	hpEurope	other	humans	0.12106	0.22786	Ubiquitous
HEL_AA8748AA_AS	hpEurope	other	humans	0.1245	0.23099	Ubiquitous
HEL_AA8749AA_AS	hpEurope	other	humans	0.12622	0.23232	Ubiquitous
HEL_AA8750AA_AS	hpEurope	other	humans	0.12252	0.2292	Ubiquitous
HEL_AA9182AA_AS	hpEurope	other	humans	0.12691	0.22642	Ubiquitous
HEL_AA9190AA_AS	hpEurope	other	humans	0.11568	0.22527	Ubiquitous
HEL_BA0139AA_AS	hpEurope	other	humans	0.12346	0.21964	Ubiquitous
HEL_BA0144AA_AS	hpEurope	other	humans	0.11508	0.2286	Ubiquitous
HEL_BA0156AA_AS	hpEurope	other	humans	0.12154	0.22066	Ubiquitous
HEL_BA0176AA_AS	hpEurope	other	humans	0.11663	0.22608	Ubiquitous
HEL_BA0179AA_AS	hpEurope	other	humans	0.12332	0.22894	Ubiquitous
HEL_BA0204AA_AS	hpEurope	other	humans	0.12124	0.22992	Ubiquitous
HEL_BA0250AA_AS	hpEurope	other	humans	0.12266	0.22459	Ubiquitous
HEL_BA0251AA_AS	hpEurope	other	humans	0.11727	0.22483	Ubiquitous
HEL_BA0252AA_AS	hpEurope	other	humans	0.11598	0.22553	Ubiquitous
HEL_BA0253AA_AS	hpEurope	other	humans	0.1199	0.22648	Ubiquitous
HEL_BA0867AA_AS	hpEurope	other	humans	0.11604	0.22599	Ubiquitous
HEL_BA0868AA_AS	hpEurope	other	humans	0.11499	0.22605	Ubiquitous
HEL_BA0869AA_AS	hpEurope	other	humans	0.11654	0.22562	Ubiquitous
HEL_BA3233AA_AS	hpEurope	other	humans	0.1169	0.22508	Ubiquitous
HEL_BA3234AA_AS	hpEurope	other	humans	0.1196	0.22608	Ubiquitous
HEL_BA3236AA_AS	hpEurope	other	humans	0.1166	0.22632	Ubiquitous
HEL_BA3238AA_AS	hpEurope	other	humans	0.11684	0.22563	Ubiquitous
HEL_BA3239AA_AS	hpEurope	other	humans	0.11924	0.22495	Ubiquitous
HEL_BA3530AA_AS	hpEurope	other	humans	0.1232	0.22886	Ubiquitous
HEL_BA3531AA_AS	hpEurope	other	humans	0.12737	0.22801	Ubiquitous
HEL_BA3534AA_AS	hpEurope	other	humans	0.12569	0.2292	Ubiquitous
HEL_BA3535AA_AS	hpEurope	other	humans	0.1256	0.22671	Ubiquitous
HEL_BA3536AA_AS	hpEurope	other	humans	0.12137	0.22893	Ubiquitous
HEL_BA3537AA_AS	hpEurope	other	humans	0.12357	0.22717	Ubiquitous
HEL_BA3538AA_AS	hpEurope	other	humans	0.12515	0.22312	Ubiquitous
HEL_BA3539AA_AS	hpEurope	other	humans	0.12489	0.22644	Ubiquitous
HEL_BA3540AA_AS	hpEurope	other	humans	0.12566	0.22671	Ubiquitous
HEL_BA3541AA_AS	hpEurope	other	humans	0.12659	0.22648	Ubiquitous
HEL_BA3542AA_AS	hpEurope	other	humans	0.11689	0.22281	Ubiquitous
HEL_BA3544AA_AS	hpEurope	other	humans	0.12292	0.22673	Ubiquitous
HEL_BA3545AA_AS	hpEurope	other	humans	0.12301	0.23069	Ubiquitous
HEL_BA3547AA_AS	hpEurope	other	humans	0.12647	0.22613	Ubiquitous
HEL_BA3549AA_AS	hpEurope	other	humans	0.12912	0.22716	Ubiquitous
HEL_BA3550AA_AS	hpEurope	other	humans	0.12347	0.22907	Ubiquitous
HEL_BA3552AA_AS	hpEurope	other	humans	0.12164	0.23131	Ubiquitous
HEL_BA3553AA_AS	hpEurope	other	humans	0.11995	0.22802	Ubiquitous
HEL_BA3558AA_AS	hpEurope	other	humans	0.12024	0.2225	Ubiquitous
HEL_BA3559AA_AS	hpEurope	other	humans	0.12083	0.22564	Ubiquitous
HEL_BA3560AA_AS	hpEurope	other	humans	0.12318	0.22475	Ubiquitous
HEL_BA3561AA_AS	hpEurope	other	humans	0.12216	0.22288	Ubiquitous
HEL_BA3562AA_AS	hpEurope	other	humans	0.12264	0.22746	Ubiquitous
HEL_BA3563AA_AS	hpEurope	other	humans	0.12156	0.22306	Ubiquitous
HEL_BA3565AA_AS	hpEurope	other	humans	0.12126	0.22354	Ubiquitous
HEL_BA3568AA_AS	hpEurope	other	humans	0.11851	0.22619	Ubiquitous
HEL_BA3569AA_AS	hpEurope	other	humans	0.11832	0.22569	Ubiquitous
HEL_BA3570AA_AS	hpEurope	other	humans	0.1162	0.22336	Ubiquitous
HEL_BA3571AA_AS	hpEurope	other	humans	0.12472	0.22644	Ubiquitous
HEL_BA3572AA_AS	hpEurope	other	humans	0.12179	0.22761	Ubiquitous
HEL_BA3575AA_AS	hpEurope	other	humans	0.12301	0.22709	Ubiquitous
HEL_BA3576AA_AS	hpEurope	other	humans	0.11768	0.22698	Ubiquitous
HEL_BA3577AA_AS	hpEurope	other	humans	0.12701	0.22408	Ubiquitous
HEL_BA3579AA_AS	hpEurope	other	humans	0.11839	0.22262	Ubiquitous
HEL_BA3580AA_AS	hpEurope	other	humans	0.12023	0.21894	Ubiquitous
HEL_BA3581AA_AS	hpEurope	other	humans	0.12323	0.22455	Ubiquitous
HEL_BA3583AA_AS	hpEurope	other	humans	0.12253	0.22597	Ubiquitous
HEL_BA3584AA_AS	hpEurope	other	humans	0.12219	0.22388	Ubiquitous
HEL_BA3586AA_AS	hpEurope	other	humans	0.12331	0.22466	Ubiquitous
HEL_BA3588AA_AS	hpEurope	other	humans	0.11656	0.22399	Ubiquitous
HEL_BA3590AA_AS	hpEurope	other	humans	0.11847	0.22155	Ubiquitous
HEL_BA3591AA_AS	hpEurope	other	humans	0.12332	0.22737	Ubiquitous
HEL_BA3603AA_AS	hpEurope	other	humans	0.12566	0.22851	Ubiquitous
HEL_BA3642AA_AS	hpEurope	other	humans	0.12288	0.22422	Ubiquitous
HEL_BA3650AA_AS	hpEurope	other	humans	0.12521	0.22923	Ubiquitous
HEL_BA3660AA_AS	hpEurope	other	humans	0.12109	0.21922	Ubiquitous
HEL_BA3662AA_AS	hpEurope	other	humans	0.12657	0.2235	Ubiquitous
HEL_BA3665AA_AS	hpEurope	other	humans	0.11715	0.22868	Ubiquitous
HEL_BA3709AA_AS	hpEurope	other	humans	0.11611	0.22583	Ubiquitous
HEL_BA3715AA_AS	hpEurope	other	humans	0.12542	0.2276	Ubiquitous
HEL_BA3716AA_AS	hpEurope	other	humans	0.11667	0.22482	Ubiquitous
HEL_BA3782AA_AS	hpEurope	other	humans	0.12173	0.22812	Ubiquitous
HEL_BA3839AA_AS	hpEurope	other	humans	0.12915	0.22934	Ubiquitous
HEL_BA3843AA_AS	hpEurope	other	humans	0.1247	0.22984	Ubiquitous
HEL_BA3850AA_AS	hpEurope	other	humans	0.12348	0.22747	Ubiquitous
HEL_BA3868AA_AS	hpEurope	other	humans	0.12556	0.22663	Ubiquitous
HEL_BA3870AA_AS	hpEurope	other	humans	0.12624	0.2251	Ubiquitous
HEL_BA3871AA_AS	hpEurope	other	humans	0.12949	0.22717	Ubiquitous
HEL_BA3882AA_AS	hpEurope	other	humans	0.11923	0.22566	Ubiquitous
HEL_BA3892AA_AS	hpEurope	other	humans	0.12175	0.22893	Ubiquitous
HEL_BA3897AA_AS	hpEurope	other	humans	0.12928	0.22758	Ubiquitous
HEL_BA3907AA_AS	hpEurope	other	humans	0.12374	0.22688	Ubiquitous
HEL_BA3920AA_AS	hpEurope	other	humans	0.11592	0.2239	Ubiquitous
HEL_BA3922AA_AS	hpEurope	other	humans	0.11724	0.22303	Ubiquitous
HEL_BA3923AA_AS	hpEurope	other	humans	0.11653	0.22623	Ubiquitous
HEL_BA3932AA_AS	hpEurope	other	humans	0.11849	0.22295	Ubiquitous
HEL_BA3937AA_AS	hpEurope	other	humans	0.119	0.22407	Ubiquitous
HEL_BA3938AA_AS	hpEurope	other	humans	0.11611	0.22551	Ubiquitous
HEL_BA3943AA_AS	hpEurope	other	humans	0.118	0.22454	Ubiquitous
HEL_BA3945AA_AS	hpEurope	other	humans	0.11907	0.22759	Ubiquitous
HEL_BA3946AA_AS	hpEurope	other	humans	0.11269	0.22465	Ubiquitous
HEL_BA3950AA_AS	hpEurope	other	humans	0.11655	0.2249	Ubiquitous
HEL_BA3954AA_AS	hpEurope	other	humans	0.12256	0.22845	Ubiquitous
HEL_BA3958AA_AS	hpEurope	other	humans	0.11692	0.22477	Ubiquitous
HEL_BA3972AA_AS	hpEurope	other	humans	0.11477	0.22538	Ubiquitous
HEL_BA3973AA_AS	hpEurope	other	humans	0.11721	0.22459	Ubiquitous
HEL_BA3976AA_AS	hpEurope	other	humans	0.11733	0.22363	Ubiquitous
HEL_BA3978AA_AS	hpEurope	other	humans	0.11725	0.22129	Ubiquitous
HEL_BA3981AA_AS	hpEurope	other	humans	0.12253	0.22738	Ubiquitous
HEL_BA3994AA_AS	hpEurope	other	humans	0.11922	0.22465	Ubiquitous
HEL_BA3997AA_AS	hpEurope	other	humans	0.12091	0.22449	Ubiquitous
HEL_BA3998AA_AS	hpEurope	other	humans	0.11817	0.21978	Ubiquitous
HEL_BA3999AA_AS	hpEurope	other	humans	0.11711	0.22298	Ubiquitous
HEL_BA4003AA_AS	hpEurope	other	humans	0.115	0.22785	Ubiquitous
HEL_BA4005AA_AS	hpEurope	other	humans	0.11577	0.22516	Ubiquitous
HEL_BA4007AA_AS	hpEurope	other	humans	0.11563	0.22273	Ubiquitous
HEL_BA4008AA_AS	hpEurope	other	humans	0.11555	0.22534	Ubiquitous
HEL_BA4013AA_AS	hpEurope	other	humans	0.1213	0.22345	Ubiquitous
HEL_BA4024AA_AS	hpEurope	other	humans	0.12199	0.2307	Ubiquitous
HEL_BA4027AA_AS	hpEurope	other	humans	0.11627	0.22596	Ubiquitous
HEL_BA4029AA_AS	hpEurope	other	humans	0.12033	0.22164	Ubiquitous
HEL_BA4035AA_AS	hpEurope	other	humans	0.11748	0.22139	Ubiquitous
HEL_BA4037AA_AS	hpEurope	other	humans	0.11579	0.22358	Ubiquitous
HEL_BA4046AA_AS	hpEurope	other	humans	0.11947	0.22633	Ubiquitous
HEL_BA4056AA_AS	hpEurope	other	humans	0.12334	0.23138	Ubiquitous
HEL_BA4064AA_AS	hpEurope	other	humans	0.11887	0.22136	Ubiquitous
HEL_BA4073AA_AS	hpEurope	other	humans	0.11794	0.22154	Ubiquitous
HEL_BA4074AA_AS	hpEurope	other	humans	0.12026	0.22645	Ubiquitous
HEL_BA4075AA_AS	hpEurope	other	humans	0.11691	0.22403	Ubiquitous
HEL_BA4080AA_AS	hpEurope	other	humans	0.12322	0.22699	Ubiquitous
HEL_BA4082AA_AS	hpEurope	other	humans	0.12125	0.22367	Ubiquitous
HEL_BA4089AA_AS	hpEurope	other	humans	0.11833	0.22361	Ubiquitous
HEL_BA4101AA_AS	hpEurope	other	humans	0.11892	0.21854	Ubiquitous
HEL_BA4102AA_AS	hpEurope	other	humans	0.12444	0.22343	Ubiquitous
HEL_BA4104AA_AS	hpEurope	other	humans	0.12068	0.22709	Ubiquitous
HEL_BA4109AA_AS	hpEurope	other	humans	0.12446	0.22589	Ubiquitous
HEL_BA4111AA_AS	hpEurope	other	humans	0.12386	0.23121	Ubiquitous
HEL_BA4114AA_AS	hpEurope	other	humans	0.12978	0.22708	Ubiquitous
HEL_BA4116AA_AS	hpEurope	other	humans	0.12053	0.22657	Ubiquitous
HEL_BA4119AA_AS	hpEurope	other	humans	0.11987	0.22736	Ubiquitous
HEL_BA4128AA_AS	hpEurope	other	humans	0.11732	0.2208	Ubiquitous
HEL_BA4130AA_AS	hpEurope	other	humans	0.11886	0.22281	Ubiquitous
HEL_BA4145AA_AS	hpEurope	other	humans	0.12063	0.22465	Ubiquitous
HEL_BA4149AA_AS	hpEurope	other	humans	0.1201	0.23239	Ubiquitous
HEL_BA4151AA_AS	hpEurope	other	humans	0.11441	0.22466	Ubiquitous
HEL_BA4156AA_AS	hpEurope	other	humans	0.12268	0.22728	Ubiquitous
HEL_BA4162AA_AS	hpEurope	other	humans	0.1189	0.22678	Ubiquitous
HEL_BA4165AA_AS	hpEurope	other	humans	0.12151	0.22663	Ubiquitous
HEL_BA4171AA_AS	hpEurope	other	humans	0.12188	0.22274	Ubiquitous
HEL_BA4172AA_AS	hpEurope	other	humans	0.11646	0.22774	Ubiquitous
HEL_BA4174AA_AS	hpEurope	other	humans	0.11978	0.2235	Ubiquitous
HEL_BA4180AA_AS	hpEurope	other	humans	0.12573	0.22461	Ubiquitous
HEL_BA4187AA_AS	hpEurope	other	humans	0.1193	0.22364	Ubiquitous
HEL_BA4192AA_AS	hpEurope	other	humans	0.11831	0.22617	Ubiquitous
HEL_BA4197AA_AS	hpEurope	other	humans	0.12136	0.22622	Ubiquitous
HEL_BA4217AA_AS	hpEurope	other	humans	0.11484	0.22429	Ubiquitous
HEL_BA4221AA_AS	hpEurope	other	humans	0.12039	0.22436	Ubiquitous
HEL_BA4228AA_AS	hpEurope	other	humans	0.11609	0.22037	Ubiquitous
HEL_BA4231AA_AS	hpEurope	other	humans	0.11784	0.22384	Ubiquitous
HEL_BA4240AA_AS	hpEurope	other	humans	0.11522	0.2215	Ubiquitous
HEL_BA4273AA_AS	hpEurope	other	humans	0.11586	0.22505	Ubiquitous
HEL_BA4310AA_AS	hpEurope	other	humans	0.12162	0.2252	Ubiquitous
HEL_BA4333AA_AS	hpEurope	other	humans	0.121	0.22814	Ubiquitous
HEL_BA4393AA_AS	hpEurope	other	humans	0.12586	0.22437	Ubiquitous
HEL_BA4396AA_AS	hpEurope	other	humans	0.12375	0.22565	Ubiquitous
HEL_BA4400AA_AS	hpEurope	other	humans	0.11761	0.22489	Ubiquitous
HEL_BA4401AA_AS	hpEurope	other	humans	0.11625	0.23419	Ubiquitous
HEL_BA4402AA_AS	hpEurope	other	humans	0.12588	0.22705	Ubiquitous
HEL_BA4404AA_AS	hpEurope	other	humans	0.12437	0.22359	Ubiquitous
HEL_BA4405AA_AS	hpEurope	other	humans	0.12584	0.22318	Ubiquitous
HEL_BA4406AA_AS	hpEurope	other	humans	0.12364	0.23022	Ubiquitous
HEL_BA4407AA_AS	hpEurope	other	humans	0.12283	0.2247	Ubiquitous
HEL_BA4409AA_AS	hpEurope	other	humans	0.12353	0.22345	Ubiquitous
HEL_BA4410AA_AS	hpEurope	other	humans	0.11835	0.22557	Ubiquitous
HEL_BA4413AA_AS	hpEurope	other	humans	0.12391	0.22793	Ubiquitous
HEL_BA4414AA_AS	hpEurope	other	humans	0.11772	0.22832	Ubiquitous
HEL_BA4415AA_AS	hpEurope	other	humans	0.12687	0.22666	Ubiquitous
HEL_BA4418AA_AS	hpEurope	other	humans	0.12513	0.2267	Ubiquitous
HEL_BA4420AA_AS	hpEurope	other	humans	0.12572	0.22851	Ubiquitous
HEL_BA4421AA_AS	hpEurope	other	humans	0.12113	0.22832	Ubiquitous
HEL_BA4422AA_AS	hpEurope	other	humans	0.12192	0.22794	Ubiquitous
HEL_BA4427AA_AS	hpEurope	other	humans	0.12203	0.22902	Ubiquitous
HEL_BA4435AA_AS	hpEurope	other	humans	0.12282	0.2239	Ubiquitous
HEL_BA4464AA_AS	hpEurope	other	humans	0.11943	0.22857	Ubiquitous
HEL_BA4469AA_AS	hpEurope	other	humans	0.12014	0.22463	Ubiquitous
HEL_BA4471AA_AS	hpEurope	other	humans	0.12274	0.22663	Ubiquitous
HEL_BA4486AA_AS	hpEurope	other	humans	0.12246	0.22888	Ubiquitous
HEL_BA4494AA_AS	hpEurope	other	humans	0.11524	0.22098	Ubiquitous
HEL_BA4498AA_AS	hpEurope	other	humans	0.11618	0.22445	Ubiquitous
HEL_BA4549AA_AS	hpEurope	other	humans	0.12105	0.22852	Ubiquitous
HEL_BA4552AA_AS	hpEurope	other	humans	0.12225	0.22665	Ubiquitous
HEL_BA4556AA_AS	hpEurope	other	humans	0.12584	0.2276	Ubiquitous
HEL_BA4558AA_AS	hpEurope	other	humans	0.12962	0.22169	Ubiquitous
HEL_BA4564AA_AS	hpEurope	other	humans	0.1249	0.22725	Ubiquitous
HEL_BA4566AA_AS	hpEurope	other	humans	0.11957	0.22911	Ubiquitous
HEL_BA4571AA_AS	hpEurope	other	humans	0.12354	0.22603	Ubiquitous
HEL_BA4572AA_AS	hpEurope	other	humans	0.12302	0.22713	Ubiquitous
HEL_BA4575AA_AS	hpEurope	other	humans	0.11959	0.22649	Ubiquitous
HEL_BA4598AA_AS	hpEurope	other	humans	0.12725	0.22607	Ubiquitous
HEL_BA4599AA_AS	hpEurope	other	humans	0.12464	0.22765	Ubiquitous
HEL_BA4600AA_AS	hpEurope	other	humans	0.12532	0.22798	Ubiquitous
HEL_BA4606AA_AS	hpEurope	other	humans	0.12897	0.22851	Ubiquitous
HEL_BA4616AA_AS	hpEurope	other	humans	0.12521	0.22781	Ubiquitous
HEL_BA4617AA_AS	hpEurope	other	humans	0.1238	0.22789	Ubiquitous
HEL_BA4618AA_AS	hpEurope	other	humans	0.12371	0.22741	Ubiquitous
HEL_BA4620AA_AS	hpEurope	other	humans	0.12343	0.22477	Ubiquitous
HEL_BA4621AA_AS	hpEurope	other	humans	0.12957	0.22619	Ubiquitous
HEL_BA4622AA_AS	hpEurope	other	humans	0.12332	0.22817	Ubiquitous
HEL_BA4623AA_AS	hpEurope	other	humans	0.12411	0.23078	Ubiquitous
HEL_BA4627AA_AS	hpEurope	other	humans	0.12825	0.22901	Ubiquitous
HEL_BA4630AA_AS	hpEurope	other	humans	0.12287	0.22987	Ubiquitous
HEL_BA4631AA_AS	hpEurope	other	humans	0.12398	0.22606	Ubiquitous
HEL_BA4633AA_AS	hpEurope	other	humans	0.12429	0.22926	Ubiquitous
HEL_BA4638AA_AS	hpEurope	other	humans	0.1265	0.22978	Ubiquitous
HEL_BA4642AA_AS	hpEurope	other	humans	0.11976	0.22467	Ubiquitous
HEL_BA4643AA_AS	hpEurope	other	humans	0.1219	0.22942	Ubiquitous
HEL_BA4647AA_AS	hpEurope	other	humans	0.12492	0.22663	Ubiquitous
HEL_BA4665AA_AS	hpEurope	other	humans	0.11841	0.21968	Ubiquitous
HEL_BA4667AA_AS	hpEurope	other	humans	0.1152	0.22496	Ubiquitous
HEL_BA4668AA_AS	hpEurope	other	humans	0.11697	0.22536	Ubiquitous
HEL_BA4677AA_AS	hpEurope	other	humans	0.11811	0.22348	Ubiquitous
HEL_BA4685AA_AS	hpEurope	other	humans	0.11811	0.21524	Ubiquitous
HEL_BA4690AA_AS	hpEurope	other	humans	0.11522	0.22541	Ubiquitous
HEL_BA4693AA_AS	hpEurope	other	humans	0.12187	0.22608	Ubiquitous
HEL_BA4695AA_AS	hpEurope	other	humans	0.11912	0.22949	Ubiquitous
HEL_BA4697AA_AS	hpEurope	other	humans	0.11726	0.22296	Ubiquitous
HEL_BA4698AA_AS	hpEurope	other	humans	0.11602	0.22337	Ubiquitous
HEL_BA4699AA_AS	hpEurope	other	humans	0.11785	0.22398	Ubiquitous
HEL_BA4700AA_AS	hpEurope	other	humans	0.11815	0.22301	Ubiquitous
HEL_BA4702AA_AS	hpEurope	other	humans	0.1164	0.2276	Ubiquitous
HEL_BA4704AA_AS	hpEurope	other	humans	0.119	0.22254	Ubiquitous
HEL_BA4705AA_AS	hpEurope	other	humans	0.11928	0.22181	Ubiquitous
HEL_BA4710AA_AS	hpEurope	other	humans	0.12202	0.22341	Ubiquitous
HEL_BA4716AA_AS	hpEurope	other	humans	0.12137	0.22479	Ubiquitous
HEL_BA4717AA_AS	hpEurope	other	humans	0.11691	0.22334	Ubiquitous
HEL_BA4718AA_AS	hpEurope	other	humans	0.11469	0.22698	Ubiquitous
HEL_BA4720AA_AS	hpEurope	other	humans	0.1172	0.22181	Ubiquitous
HEL_BA4722AA_AS	hpEurope	other	humans	0.11551	0.22535	Ubiquitous
HEL_BA4724AA_AS	hpEurope	other	humans	0.11651	0.22375	Ubiquitous
HEL_BA4730AA_AS	hpEurope	other	humans	0.12205	0.22238	Ubiquitous
HEL_BA4731AA_AS	hpEurope	other	humans	0.11938	0.22173	Ubiquitous
HEL_BA4733AA_AS	hpEurope	other	humans	0.11759	0.22608	Ubiquitous
HEL_BA4734AA_AS	hpEurope	other	humans	0.11866	0.22311	Ubiquitous
HEL_BA4735AA_AS	hpEurope	other	humans	0.11873	0.22208	Ubiquitous
HEL_BA4736AA_AS	hpEurope	other	humans	0.11386	0.22586	Ubiquitous
HEL_BA4737AA_AS	hpEurope	other	humans	0.11984	0.22317	Ubiquitous
HEL_BA4738AA_AS	hpEurope	other	humans	0.11947	0.22016	Ubiquitous
HEL_BA4740AA_AS	hpEurope	other	humans	0.11884	0.22573	Ubiquitous
HEL_BA4743AA_AS	hpEurope	other	humans	0.11558	0.22422	Ubiquitous
HEL_BA4746AA_AS	hpEurope	other	humans	0.11639	0.22549	Ubiquitous
HEL_BA4748AA_AS	hpEurope	other	humans	0.12151	0.22043	Ubiquitous
HEL_BA4749AA_AS	hpEurope	other	humans	0.11735	0.22395	Ubiquitous
HEL_BA4752AA_AS	hpEurope	other	humans	0.10567	0.23	Ubiquitous
HEL_BA4756AA_AS	hpEurope	other	humans	0.12115	0.2249	Ubiquitous
HEL_BA4757AA_AS	hpEurope	other	humans	0.12075	0.22388	Ubiquitous
HEL_BA4758AA_AS	hpEurope	other	humans	0.11788	0.22508	Ubiquitous
HEL_BA4759AA_AS	hpEurope	other	humans	0.11911	0.22744	Ubiquitous
HEL_BA4760AA_AS	hpEurope	other	humans	0.11688	0.22386	Ubiquitous
HEL_BA4764AA_AS	hpEurope	other	humans	0.11665	0.22325	Ubiquitous
HEL_BA4765AA_AS	hpEurope	other	humans	0.12688	0.22418	Ubiquitous
HEL_BA4770AA_AS	hpEurope	other	humans	0.11952	0.22016	Ubiquitous
HEL_BA4775AA_AS	hpEurope	other	humans	0.11511	0.22314	Ubiquitous
HEL_BA4779AA_AS	hpEurope	other	humans	0.11838	0.2217	Ubiquitous
HEL_BA4780AA_AS	hpEurope	other	humans	0.11733	0.22552	Ubiquitous
HEL_BA4781AA_AS	hpEurope	other	humans	0.12097	0.22472	Ubiquitous
HEL_BA4783AA_AS	hpEurope	other	humans	0.11682	0.22489	Ubiquitous
HEL_BA4784AA_AS	hpEurope	other	humans	0.11828	0.22224	Ubiquitous
HEL_BA4785AA_AS	hpEurope	other	humans	0.11762	0.218	Ubiquitous
HEL_BA4786AA_AS	hpEurope	other	humans	0.11478	0.22134	Ubiquitous
HEL_BA4787AA_AS	hpEurope	other	humans	0.11747	0.2229	Ubiquitous
HEL_BA4788AA_AS	hpEurope	other	humans	0.11631	0.22352	Ubiquitous
HEL_BA4789AA_AS	hpEurope	other	humans	0.12093	0.22729	Ubiquitous
HEL_BA4790AA_AS	hpEurope	other	humans	0.12142	0.22373	Ubiquitous
HEL_BA4791AA_AS	hpEurope	other	humans	0.11749	0.22612	Ubiquitous
HEL_BA4794AA_AS	hpEurope	other	humans	0.11928	0.22401	Ubiquitous
HEL_BA4797AA_AS	hpEurope	other	humans	0.11835	0.22267	Ubiquitous
HEL_BA4800AA_AS	hpEurope	other	humans	0.12122	0.22731	Ubiquitous
HEL_BA4801AA_AS	hpEurope	other	humans	0.11844	0.22166	Ubiquitous
HEL_BA4802AA_AS	hpEurope	other	humans	0.11802	0.22472	Ubiquitous
HEL_BA4803AA_AS	hpEurope	other	humans	0.11808	0.22285	Ubiquitous
HEL_BA4807AA_AS	hpEurope	other	humans	0.11799	0.22815	Ubiquitous
HEL_BA4808AA_AS	hpEurope	other	humans	0.11693	0.22551	Ubiquitous
HEL_BA4809AA_AS	hpEurope	other	humans	0.12046	0.22436	Ubiquitous
HEL_BA4810AA_AS	hpEurope	other	humans	0.11861	0.22303	Ubiquitous
HEL_BA4811AA_AS	hpEurope	other	humans	0.12062	0.22409	Ubiquitous
HEL_BA4812AA_AS	hpEurope	other	humans	0.1202	0.22631	Ubiquitous
HEL_BA4813AA_AS	hpEurope	other	humans	0.11712	0.22565	Ubiquitous
HEL_BA4817AA_AS	hpEurope	other	humans	0.11677	0.22737	Ubiquitous
HEL_BA4818AA_AS	hpEurope	other	humans	0.11692	0.2212	Ubiquitous
HEL_BA4820AA_AS	hpEurope	other	humans	0.12629	0.22209	Ubiquitous
HEL_BA4823AA_AS	hpEurope	other	humans	0.12932	0.22529	Ubiquitous
HEL_BA4832AA_AS	hpEurope	other	humans	0.12362	0.22641	Ubiquitous
HEL_BA4834AA_AS	hpEurope	other	humans	0.11464	0.22477	Ubiquitous
HEL_BA4836AA_AS	hpEurope	other	humans	0.12231	0.225	Ubiquitous
HEL_BA4837AA_AS	hpEurope	other	humans	0.11746	0.22595	Ubiquitous
HEL_BA4839AA_AS	hpEurope	other	humans	0.12316	0.2242	Ubiquitous
HEL_BA4840AA_AS	hpEurope	other	humans	0.11456	0.22756	Ubiquitous
HEL_BA4846AA_AS	hpEurope	other	humans	0.11713	0.22652	Ubiquitous
HEL_BA4847AA_AS	hpEurope	other	humans	0.12189	0.22867	Ubiquitous
HEL_BA4848AA_AS	hpEurope	other	humans	0.11538	0.22634	Ubiquitous
HEL_BA4850AA_AS	hpEurope	other	humans	0.11774	0.22241	Ubiquitous
HEL_BA4852AA_AS	hpEurope	other	humans	0.11878	0.22141	Ubiquitous
HEL_BA4854AA_AS	hpEurope	other	humans	0.11662	0.22302	Ubiquitous
[truncated: 4,816 more rows]

## Sheet: S8C
strain	pop	outgroup	omega	dS
ckin106	hpAfrica1	Hacinonychis	0.16415	0.25915
ckin129	hpAfrica1	Hacinonychis	0.16505	0.25705
ckin130	hpAfrica1	Hacinonychis	0.1636	0.2603
ckin24	hpAfrica1	Hacinonychis	0.1633	0.25975
ckin28	hpAfrica1	Hacinonychis	0.16545	0.25815
ckin65	hpAfrica1	Hacinonychis	0.16515	0.2574
DR150	hpAfrica1	Hacinonychis	0.1654	0.2589
DR59_2016	hpAfrica1	Hacinonychis	0.16575	0.25705
DR76_2016	hpAfrica1	Hacinonychis	0.1654	0.25825
GAM245Ai	hpAfrica1	Hacinonychis	0.16455	0.2598
HEL_AA5463AA_AS	hpAfrica1	Hacinonychis	0.1648	0.2607
HEL_AA6578AA_AS	hpAfrica1	Hacinonychis	0.1672	0.2586
HEL_AA7352AA_AS	hpAfrica1	Hacinonychis	0.16585	0.2565
HEL_AA7374AA_AS	hpAfrica1	Hacinonychis	0.164	0.2576
HEL_AA8698AA_AS	hpAfrica1	Hacinonychis	0.16365	0.2617
HEL_AA8702AA_AS	hpAfrica1	Hacinonychis	0.16425	0.26195
HEL_AA9174AA_AS	hpAfrica1	Hacinonychis	0.1634	0.25965
HEL_AA9177AA_AS	hpAfrica1	Hacinonychis	0.16365	0.262
HEL_AA9180AA_AS	hpAfrica1	Hacinonychis	0.16435	0.26255
HEL_BA3551AA_AS	hpAfrica1	Hacinonychis	0.16585	0.2591
HEL_BA3663AA_AS	hpAfrica1	Hacinonychis	0.16105	0.2608
HEL_BA4163AA_AS	hpAfrica1	Hacinonychis	0.1628	0.25605
HEL_BA4236AA_AS	hpAfrica1	Hacinonychis	0.166	0.2533
HEL_BA4465AA_AS	hpAfrica1	Hacinonychis	0.1646	0.25955
HEL_BA4947AA_AS	hpAfrica1	Hacinonychis	0.16555	0.2572
HEL_BA5101AA_AS	hpAfrica1	Hacinonychis	0.16515	0.25915
HEL_BA5197AA_AS	hpAfrica1	Hacinonychis	0.1634	0.25905
HEL_BA5527AA_AS	hpAfrica1	Hacinonychis	0.16445	0.2571
HEL_BA5547AA_AS	hpAfrica1	Hacinonychis	0.16575	0.2587
HEL_BA5558AA_AS	hpAfrica1	Hacinonychis	0.1653	0.2599
HEL_BA8101AA_AS	hpAfrica1	Hacinonychis	0.16575	0.25865
HEL_BA8361AA_AS	hpAfrica1	Hacinonychis	0.165	0.25505
HEL_BA8806AA_AS	hpAfrica1	Hacinonychis	0.1632	0.2597
HEL_BA8835AA_AS	hpAfrica1	Hacinonychis	0.1641	0.2594
HEL_BA9180AA_AS	hpAfrica1	Hacinonychis	0.164	0.2585
HEL_BA9555AA_AS	hpAfrica1	Hacinonychis	0.1644	0.25455
HEL_CA2149AA_AS	hpAfrica1	Hacinonychis	0.16445	0.25965
HEL_CA2150AA_AS	hpAfrica1	Hacinonychis	0.16345	0.26055
HEL_CA2181AA_AS	hpAfrica1	Hacinonychis	0.16585	0.2593
HEL_CA2362AA_AS	hpAfrica1	Hacinonychis	0.1657	0.2576
HEL_CA2451AA_AS	hpAfrica1	Hacinonychis	0.1665	0.2578
HpGP-BRA-023	hpAfrica1	Hacinonychis	0.16245	0.26105
HpGP-COG-003	hpAfrica1	Hacinonychis	0.1643	0.2597
HpGP-HON-015	hpAfrica1	Hacinonychis	0.16415	0.25945
HpGP-POR-006	hpAfrica1	Hacinonychis	0.16495	0.2586
HpGP-SPA-402	hpAfrica1	Hacinonychis	0.1652	0.2599
HpGP-USA-303	hpAfrica1	Hacinonychis	0.1654	0.25955
HpGP-USA-403	hpAfrica1	Hacinonychis	0.16525	0.2589
HpGP-USA-417	hpAfrica1	Hacinonychis	0.16495	0.2594
kin62	hpAfrica1	Hacinonychis	0.1633	0.26025
kin71	hpAfrica1	Hacinonychis	0.16415	0.25895
kin77	hpAfrica1	Hacinonychis	0.16335	0.2596
kin79	hpAfrica1	Hacinonychis	0.16535	0.2585
kin81	hpAfrica1	Hacinonychis	0.164	0.2594
kin86	hpAfrica1	Hacinonychis	0.1632	0.25845
NYPt189	hpAfrica1	Hacinonychis	0.16525	0.2585
SA220C	hpAfrica1	Hacinonychis	0.1639	0.2515
SA224	hpAfrica1	Hacinonychis	0.1655	0.2513
SA252C	hpAfrica1	Hacinonychis	0.16575	0.25155
SA35C	hpAfrica1	Hacinonychis	0.16415	0.2485
HEL_AA7199AA_AS	hpAfrica2	Hacinonychis	0.1796	0.1675
HEL_AA7200AA_AS	hpAfrica2	Hacinonychis	0.17965	0.16765
HEL_AA7206AA_AS	hpAfrica2	Hacinonychis	0.17985	0.1694
HEL_AA7215AA_AS	hpAfrica2	Hacinonychis	0.17785	0.1665
HEL_AA7268AA_AS	hpAfrica2	Hacinonychis	0.1795	0.1647
HEL_AA7288AA_AS	hpAfrica2	Hacinonychis	0.1775	0.17175
HEL_AA7293AA_AS	hpAfrica2	Hacinonychis	0.1787	0.16825
HEL_AA7309AA_AS	hpAfrica2	Hacinonychis	0.1804	0.16835
HEL_AA7329AA_AS	hpAfrica2	Hacinonychis	0.17645	0.16915
HEL_AA7350AA_AS	hpAfrica2	Hacinonychis	0.17855	0.1617
HEL_AA7351AA_AS	hpAfrica2	Hacinonychis	0.1794	0.1616
HEL_AA7356AA_AS	hpAfrica2	Hacinonychis	0.1789	0.16465
HEL_AA7362AA_AS	hpAfrica2	Hacinonychis	0.17885	0.1701
HEL_AA7368AA_AS	hpAfrica2	Hacinonychis	0.17995	0.16545
HEL_AA7371AA_AS	hpAfrica2	Hacinonychis	0.1777	0.1619
HEL_AA7375AA_AS	hpAfrica2	Hacinonychis	0.17815	0.16145
HEL_AA7376AA_AS	hpAfrica2	Hacinonychis	0.17585	0.16295
HEL_AA7378AA_AS	hpAfrica2	Hacinonychis	0.17815	0.1622
HEL_BA4143AA_AS	hpAfrica2	Hacinonychis	0.1787	0.1709
HEL_BA4919AA_AS	hpAfrica2	Hacinonychis	0.18285	0.1662
HEL_BA5666AA_AS	hpAfrica2	Hacinonychis	0.1785	0.16895
HEL_BA5671AA_AS	hpAfrica2	Hacinonychis	0.1769	0.17185
HEL_BA5677AA_AS	hpAfrica2	Hacinonychis	0.17955	0.1666
HEL_BA5706AA_AS	hpAfrica2	Hacinonychis	0.18015	0.1682
HEL_BA5709AA_AS	hpAfrica2	Hacinonychis	0.1795	0.1691
HEL_BA5715AA_AS	hpAfrica2	Hacinonychis	0.1788	0.1688
HEL_BA5731AA_AS	hpAfrica2	Hacinonychis	0.17835	0.16715
HEL_BA5739AA_AS	hpAfrica2	Hacinonychis	0.1779	0.1712
HEL_BA8291AA_AS	hpAfrica2	Hacinonychis	0.17835	0.16955
HEL_BA8309AA_AS	hpAfrica2	Hacinonychis	0.17765	0.17725
HEL_BA8345AA_AS	hpAfrica2	Hacinonychis	0.18035	0.16555
HEL_BA8916AA_AS	hpAfrica2	Hacinonychis	0.17945	0.16565
HEL_BA9306AA_AS	hpAfrica2	Hacinonychis	0.17765	0.17165
HEL_BA9328AA_AS	hpAfrica2	Hacinonychis	0.1793	0.1666
HEL_BA9494AA_AS	hpAfrica2	Hacinonychis	0.18005	0.16775
HEL_BA9540AA_AS	hpAfrica2	Hacinonychis	0.1773	0.16555
HEL_BA9749AA_AS	hpAfrica2	Hacinonychis	0.177	0.17375
HpGP-ZAF-001	hpAfrica2	Hacinonychis	0.1796	0.1681
HpGP-ZAF-006	hpAfrica2	Hacinonychis	0.1779	0.1704
HpGP-ZAF-007	hpAfrica2	Hacinonychis	0.17875	0.16735
HpGP-ZAF-009	hpAfrica2	Hacinonychis	0.17855	0.1735
K26A1	hpAfrica2	Hacinonychis	0.1776	0.16595
SA144A	hpAfrica2	Hacinonychis	0.17835	0.167
SA166A	hpAfrica2	Hacinonychis	0.17645	0.1759
SA169C	hpAfrica2	Hacinonychis	0.1777	0.16765
SA172C1	hpAfrica2	Hacinonychis	0.17635	0.1714
SA175A	hpAfrica2	Hacinonychis	0.1783	0.16855
SA233C	hpAfrica2	Hacinonychis	0.17795	0.1659
SA251C	hpAfrica2	Hacinonychis	0.17825	0.17175
SA253C1	hpAfrica2	Hacinonychis	0.17875	0.16575
SA29A	hpAfrica2	Hacinonychis	0.1785	0.1717
SouthAfrica20	hpAfrica2	Hacinonychis	0.17855	0.16785
SouthAfrica50	hpAfrica2	Hacinonychis	0.17915	0.1684
SouthAfrica7	hpAfrica2	Hacinonychis	0.1763	0.1745
BD0013	hpAsia2	Hacinonychis	0.16705	0.26175
BD0063	hpAsia2	Hacinonychis	0.16815	0.26255
CK59	hpAsia2	Hacinonychis	0.16795	0.2594
HEL_AA6079AA_AS	hpAsia2	Hacinonychis	0.16735	0.2629
HEL_BA3985AA_AS	hpAsia2	Hacinonychis	0.16635	0.26355
HEL_BA4205AA_AS	hpAsia2	Hacinonychis	0.16775	0.2615
HEL_BA5769AA_AS	hpAsia2	Hacinonychis	0.1704	0.2627
HEL_BA7799AA_AS	hpAsia2	Hacinonychis	0.16405	0.26435
HEL_BA8057AA_AS	hpAsia2	Hacinonychis	0.16675	0.26195
HEL_CA0027AA_AS	hpAsia2	Hacinonychis	0.1688	0.26255
HEL_CA2513AA_AS	hpAsia2	Hacinonychis	0.166	0.26135
HpGP-BGD-003	hpAsia2	Hacinonychis	0.1666	0.26415
HpGP-IND-007	hpAsia2	Hacinonychis	0.1688	0.26285
HpGP-MAL-002	hpAsia2	Hacinonychis	0.1689	0.26295
HpGP-MMR-004	hpAsia2	Hacinonychis	0.1688	0.2612
HpGP-MMR-011	hpAsia2	Hacinonychis	0.1666	0.2631
HpGP-NPL-009	hpAsia2	Hacinonychis	0.1688	0.26205
HpGP-USA-422	hpAsia2	Hacinonychis	0.1658	0.2645
ID0498	hpAsia2	Hacinonychis	0.1677	0.2624
India7	hpAsia2	Hacinonychis	0.16675	0.2615
M006	hpAsia2	Hacinonychis	0.16595	0.26435
Mandalay03	hpAsia2	Hacinonychis	0.1657	0.26415
MMM_127	hpAsia2	Hacinonychis	0.16725	0.26445
MMM_148	hpAsia2	Hacinonychis	0.1658	0.26395
MMM_60	hpAsia2	Hacinonychis	0.1674	0.2621
MS178	hpAsia2	Hacinonychis	0.16915	0.26285
NP110	hpAsia2	Hacinonychis	0.1689	0.2621
NP49	hpAsia2	Hacinonychis	0.1689	0.26295
SLK40	hpAsia2	Hacinonychis	0.16845	0.26375
TH0213	hpAsia2	Hacinonychis	0.1664	0.2627
21580	hpEurope	Hacinonychis	0.1671	0.2601
22087	hpEurope	Hacinonychis	0.16415	0.2599
22352	hpEurope	Hacinonychis	0.16405	0.2614
22360	hpEurope	Hacinonychis	0.1632	0.26055
26695	hpEurope	Hacinonychis	0.16845	0.2599
29009	hpEurope	Hacinonychis	0.1647	0.2584
30950	hpEurope	Hacinonychis	0.16555	0.26095
31181	hpEurope	Hacinonychis	0.1662	0.25905
33375	hpEurope	Hacinonychis	0.1662	0.2584
34320	hpEurope	Hacinonychis	0.1639	0.2599
38185	hpEurope	Hacinonychis	0.1651	0.25935
444	hpEurope	Hacinonychis	0.16325	0.2606
448	hpEurope	Hacinonychis	0.1662	0.25935
B25	hpEurope	Hacinonychis	0.1659	0.2579
B40	hpEurope	Hacinonychis	0.1661	0.2564
B45	hpEurope	Hacinonychis	0.16035	0.25975
B47	hpEurope	Hacinonychis	0.16625	0.25935
G27	hpEurope	Hacinonychis	0.16605	0.2584
GC31_B	hpEurope	Hacinonychis	0.16565	0.2598
GC34_HL	hpEurope	Hacinonychis	0.1653	0.26
GC65_HL	hpEurope	Hacinonychis	0.1668	0.26055
GR_15	hpEurope	Hacinonychis	0.1654	0.258
GR_20	hpEurope	Hacinonychis	0.1647	0.25935
GR_21	hpEurope	Hacinonychis	0.16535	0.25645
HE_C33	hpEurope	Hacinonychis	0.16235	0.2631
HE_C50	hpEurope	Hacinonychis	0.1656	0.2613
HE_NC24_6	hpEurope	Hacinonychis	0.16695	0.2611
HE_NC32_5	hpEurope	Hacinonychis	0.1645	0.2607
HEL_AA0447AA_AS	hpEurope	Hacinonychis	0.16435	0.25965
HEL_AA5699AA_AS	hpEurope	Hacinonychis	0.16475	0.25955
HEL_AA6718AA_AS	hpEurope	Hacinonychis	0.16545	0.2631
HEL_AA6798AA_AS	hpEurope	Hacinonychis	0.1655	0.25725
HEL_AA8621AA_AS	hpEurope	Hacinonychis	0.1657	0.26185
HEL_BA4404AA_AS	hpEurope	Hacinonychis	0.16485	0.2604
HEL_BA4700AA_AS	hpEurope	Hacinonychis	0.16315	0.26155
HEL_BA4743AA_AS	hpEurope	Hacinonychis	0.1642	0.2595
HEL_BA4846AA_AS	hpEurope	Hacinonychis	0.1643	0.26125
HEL_BA4875AA_AS	hpEurope	Hacinonychis	0.1687	0.25485
HEL_BA4991AA_AS	hpEurope	Hacinonychis	0.168	0.25895
HEL_BA5224AA_AS	hpEurope	Hacinonychis	0.1651	0.26065
HEL_BA5257AA_AS	hpEurope	Hacinonychis	0.16355	0.2592
HEL_BA5572AA_AS	hpEurope	Hacinonychis	0.16375	0.2605
HEL_BA9043AA_AS	hpEurope	Hacinonychis	0.1657	0.26065
HEL_BA9148AA_AS	hpEurope	Hacinonychis	0.1648	0.2625
HEL_BA9168AA_AS	hpEurope	Hacinonychis	0.16545	0.26255
HEL_BA9531AA_AS	hpEurope	Hacinonychis	0.167	0.26135
HEL_BA9598AA_AS	hpEurope	Hacinonychis	0.1644	0.26075
HEL_CA2176AA_AS	hpEurope	Hacinonychis	0.16345	0.2591
HEL_CA2212AA_AS	hpEurope	Hacinonychis	0.1635	0.25975
HEL_CA2246AA_AS	hpEurope	Hacinonychis	0.16485	0.2592
HN_G260	hpEurope	Hacinonychis	0.1643	0.25885
Hp_A_11	hpEurope	Hacinonychis	0.1651	0.2583
Hp_A_14	hpEurope	Hacinonychis	0.16415	0.25895
Hp_A_27	hpEurope	Hacinonychis	0.1666	0.25825
HPAG1	hpEurope	Hacinonychis	0.1662	0.2619
HpGP-ISR-001	hpEurope	Hacinonychis	0.16515	0.2599
HpGP-LIT-001	hpEurope	Hacinonychis	0.16555	0.2603
HpGP-MEX-046	hpEurope	Hacinonychis	0.1648	0.2584
HpGP-POL-110	hpEurope	Hacinonychis	0.16535	0.26
HpGP-RUS-009	hpEurope	Hacinonychis	0.16385	0.25885
HpGP-SPA-802	hpEurope	Hacinonychis	0.16505	0.2603
HpGP-TUR-009	hpEurope	Hacinonychis	0.16755	0.26005
HpGP-USA-207	hpEurope	Hacinonychis	0.1657	0.26115
HUP_B14	hpEurope	Hacinonychis	0.1637	0.26035
IL_3172	hpEurope	Hacinonychis	0.1649	0.2599
IL_3173	hpEurope	Hacinonychis	0.16415	0.2606
IL_3184	hpEurope	Hacinonychis	0.16535	0.2551
IRANL104	hpEurope	Hacinonychis	0.1629	0.2576
IRANL110	hpEurope	Hacinonychis	0.16615	0.2601
IRANL112_91	hpEurope	Hacinonychis	0.16435	0.2581
IRANL124_91	hpEurope	Hacinonychis	0.1646	0.25845
IRANL125	hpEurope	Hacinonychis	0.1633	0.25965
IRANL133_91	hpEurope	Hacinonychis	0.1654	0.2572
IRANL97	hpEurope	Hacinonychis	0.1646	0.25855
MCms1055	hpEurope	Hacinonychis	0.16645	0.2576
MG2005_98	hpEurope	Hacinonychis	0.16485	0.2585
MGms203	hpEurope	Hacinonychis	0.16355	0.26035
MM2004_20	hpEurope	Hacinonychis	0.1656	0.2589
MM2012_26	hpEurope	Hacinonychis	0.1649	0.25895
P12	hpEurope	Hacinonychis	0.16855	0.2602
Pt_7757	hpEurope	Hacinonychis	0.1634	0.25905
Pt_7901	hpEurope	Hacinonychis	0.1647	0.2606
SSR3	hpEurope	Hacinonychis	0.1654	0.2631
SSR43	hpEurope	Hacinonychis	0.1629	0.2578
SSR5	hpEurope	Hacinonychis	0.16795	0.26315
SSR7	hpEurope	Hacinonychis	0.167	0.2628
SSR8	hpEurope	Hacinonychis	0.1649	0.26455
SSR9	hpEurope	Hacinonychis	0.1662	0.263
SW21C	hpEurope	Hacinonychis	0.1654	0.2642
SW7C	hpEurope	Hacinonychis	0.16925	0.2592
VN0032	hpEurope	Hacinonychis	0.1669	0.2603
CAM_106A1	hpNEAfrica	Hacinonychis	0.16435	0.25485
CAM_110A1	hpNEAfrica	Hacinonychis	0.16435	0.2564
CAM_118A1	hpNEAfrica	Hacinonychis	0.16525	0.2553
CAM_125C1	hpNEAfrica	Hacinonychis	0.1664	0.25575
CAM_149C1	hpNEAfrica	Hacinonychis	0.16455	0.25615
CAM_14C1	hpNEAfrica	Hacinonychis	0.1629	0.256
CAM_153C1	hpNEAfrica	Hacinonychis	0.1649	0.25415
CAM_22A1	hpNEAfrica	Hacinonychis	0.1632	0.2565
CAM-107A1	hpNEAfrica	Hacinonychis	0.1642	0.2561
CAM-109A1	hpNEAfrica	Hacinonychis	0.16445	0.25655
CAM-117A1	hpNEAfrica	Hacinonychis	0.163	0.25605
CAM-121A1	hpNEAfrica	Hacinonychis	0.165	0.25485
CAM-126C1	hpNEAfrica	Hacinonychis	0.16365	0.25525
CAM-135C1	hpNEAfrica	Hacinonychis	0.1631	0.2549
CAM-140C1	hpNEAfrica	Hacinonychis	0.1634	0.2547
CAM-144C1	hpNEAfrica	Hacinonychis	0.1645	0.25715
CAM-146C1	hpNEAfrica	Hacinonychis	0.1635	0.25495
CAM-23A1	hpNEAfrica	Hacinonychis	0.16435	0.25565
ckin59	hpNEAfrica	Hacinonychis	0.1641	0.25585
HEL_AA5951AA_AS	hpNEAfrica	Hacinonychis	0.16405	0.2562
HEL_AA6060AA_AS	hpNEAfrica	Hacinonychis	0.16375	0.25335
HEL_AA6699AA_AS	hpNEAfrica	Hacinonychis	0.16595	0.2525
HEL_BA4168AA_AS	hpNEAfrica	Hacinonychis	0.16235	0.2545
HEL_BA4686AA_AS	hpNEAfrica	Hacinonychis	0.1669	0.25725
HEL_BA4944AA_AS	hpNEAfrica	Hacinonychis	0.16385	0.2548
HEL_BA4973AA_AS	hpNEAfrica	Hacinonychis	0.16445	0.25455
HEL_BA8928AA_AS	hpNEAfrica	Hacinonychis	0.1649	0.25455
HEL_BA8987AA_AS	hpNEAfrica	Hacinonychis	0.1646	0.2532
HEL_BA9028AA_AS	hpNEAfrica	Hacinonychis	0.1663	0.25265
HEL_BA9125AA_AS	hpNEAfrica	Hacinonychis	0.165	0.2554
HEL_BA9281AA_AS	hpNEAfrica	Hacinonychis	0.16405	0.2532
HEL_BA9309AA_AS	hpNEAfrica	Hacinonychis	0.16465	0.2545
HEL_BA9413AA_AS	hpNEAfrica	Hacinonychis	0.1647	0.2535
HEL_BA9457AA_AS	hpNEAfrica	Hacinonychis	0.1654	0.25325
HEL_BA9462AA_AS	hpNEAfrica	Hacinonychis	0.1648	0.2541
HEL_BA9463AA_AS	hpNEAfrica	Hacinonychis	0.1651	0.25315
HEL_BA9595AA_AS	hpNEAfrica	Hacinonychis	0.16505	0.25275
HEL_BA9765AA_AS	hpNEAfrica	Hacinonychis	0.16535	0.25255
HEL_CA2615AA_AS	hpNEAfrica	Hacinonychis	0.16555	0.25605
HEL_CA2627AA_AS	hpNEAfrica	Hacinonychis	0.16545	0.25625
HpGP-IDN-001	hpNEAfrica	Hacinonychis	0.167	0.2556
HpGP-NGA-006	hpNEAfrica	Hacinonychis	0.16475	0.2562
HpGP-NGA-010	hpNEAfrica	Hacinonychis	0.16505	0.2552
ID0561	hpNEAfrica	Hacinonychis	0.1674	0.25545
nigh1448	hpNEAfrica	Hacinonychis	0.16385	0.2565
nigh2494	hpNEAfrica	Hacinonychis	0.1662	0.2531
nigh2495	hpNEAfrica	Hacinonychis	0.1648	0.2554
nigh2496	hpNEAfrica	Hacinonychis	0.1647	0.2558
SUD_C5_1	hpNEAfrica	Hacinonychis	0.164	0.2555
SUD_C8_1	hpNEAfrica	Hacinonychis	0.1635	0.2547
SUD_SO41_1	hpNEAfrica	Hacinonychis	0.16355	0.256
SUD-C1-1a	hpNEAfrica	Hacinonychis	0.16395	0.25475
SUD-C13-1	hpNEAfrica	Hacinonychis	0.165	0.2541
SUD-C14-1	hpNEAfrica	Hacinonychis	0.1628	0.2553
SUD-C16-3	hpNEAfrica	Hacinonychis	0.1633	0.25515
SUD-I14	hpNEAfrica	Hacinonychis	0.16555	0.25365
SUD-S72	hpNEAfrica	Hacinonychis	0.16315	0.25575
SUD-SO42	hpNEAfrica	Hacinonychis	0.1618	0.25665
SUD-SO49-1	hpNEAfrica	Hacinonychis	0.164	0.25535
SUD-SO50-1	hpNEAfrica	Hacinonychis	0.16265	0.2535
BURYAT14	hpNorthAsia	Hacinonychis	0.16545	0.26505
BURYAT9	hpNorthAsia	Hacinonychis	0.1646	0.26465
HEL_AA7249AA_AS	hpNorthAsia	Hacinonychis	0.1665	0.2638
HEL_AA7373AA_AS	hpNorthAsia	Hacinonychis	0.16585	0.2634
HEL_BA8832AA_AS	hpNorthAsia	Hacinonychis	0.16665	0.26345
HEL_BA8868AA_AS	hpNorthAsia	Hacinonychis	0.16595	0.2641
HEL_BA8880AA_AS	hpNorthAsia	Hacinonychis	0.1663	0.26485
HEL_BA8883AA_AS	hpNorthAsia	Hacinonychis	0.165	0.2642
HEL_BA8932AA_AS	hpNorthAsia	Hacinonychis	0.1653	0.2652
HEL_BA9098AA_AS	hpNorthAsia	Hacinonychis	0.166	0.26405
HEL_BA9130AA_AS	hpNorthAsia	Hacinonychis	0.1644	0.26455
HEL_BA9160AA_AS	hpNorthAsia	Hacinonychis	0.16615	0.2647
HEL_BA9162AA_AS	hpNorthAsia	Hacinonychis	0.16795	0.2627
HEL_BA9166AA_AS	hpNorthAsia	Hacinonychis	0.1644	0.2637
HEL_BA9220AA_AS	hpNorthAsia	Hacinonychis	0.16605	0.2637
HEL_BA9256AA_AS	hpNorthAsia	Hacinonychis	0.1644	0.265
HEL_BA9379AA_AS	hpNorthAsia	Hacinonychis	0.16435	0.26545
HEL_BA9390AA_AS	hpNorthAsia	Hacinonychis	0.16485	0.2642
HEL_BA9391AA_AS	hpNorthAsia	Hacinonychis	0.1657	0.26525
HEL_BA9479AA_AS	hpNorthAsia	Hacinonychis	0.1657	0.26365
HEL_BA9534AA_AS	hpNorthAsia	Hacinonychis	0.16555	0.2635
HEL_BA9614AA_AS	hpNorthAsia	Hacinonychis	0.16375	0.26465
HEL_BA9649AA_AS	hpNorthAsia	Hacinonychis	0.16605	0.2641
HEL_BA9656AA_AS	hpNorthAsia	Hacinonychis	0.1661	0.26425
HEL_BA9735AA_AS	hpNorthAsia	Hacinonychis	0.1663	0.2638
HEL_BA9736AA_AS	hpNorthAsia	Hacinonychis	0.16435	0.26455
HEL_BA9780AA_AS	hpNorthAsia	Hacinonychis	0.16495	0.2651
HEL_BA9797AA_AS	hpNorthAsia	Hacinonychis	0.1638	0.265
HEL_BA9841AA_AS	hpNorthAsia	Hacinonychis	0.16545	0.26555
HEL_CA0410AA_AS	hpNorthAsia	Hacinonychis	0.1665	0.26405
ausabrJ05	hpSahul	Hacinonychis	0.16915	0.25805
HEL_AA6010AA_AS	hpSahul	Hacinonychis	0.1682	0.2604
HEL_AA6024AA_AS	hpSahul	Hacinonychis	0.1692	0.25935
HEL_BA3812AA_AS	hpSahul	Hacinonychis	0.16915	0.25855
HEL_BA3813AA_AS	hpSahul	Hacinonychis	0.17025	0.2599
HEL_BA3814AA_AS	hpSahul	Hacinonychis	0.169	0.25935
HEL_BA4574AA_AS	hpSahul	Hacinonychis	0.1682	0.25815
HEL_BA4578AA_AS	hpSahul	Hacinonychis	0.1705	0.2594
HEL_BA4580AA_AS	hpSahul	Hacinonychis	0.16845	0.25895
HEL_BA4584AA_AS	hpSahul	Hacinonychis	0.1684	0.25875
HEL_BA9332AA_AS	hpSahul	Hacinonychis	0.1693	0.25835
HEL_BA9408AA_AS	hpSahul	Hacinonychis	0.17255	0.25705
HEL_BA9658AA_AS	hpSahul	Hacinonychis	0.17175	0.2565
HEL_BA9674AA_AS	hpSahul	Hacinonychis	0.1725	0.2563
HPAS23	hpSahul	Hacinonychis	0.16945	0.25825
HPJ023	hpSahul	Hacinonychis	0.1695	0.25795
HPJ071	hpSahul	Hacinonychis	0.1699	0.25705
HPJ156	hpSahul	Hacinonychis	0.16985	0.25785
ID0082	hpSahul	Hacinonychis	0.1739	0.2568
ID0084	hpSahul	Hacinonychis	0.1746	0.2569
ID0090	hpSahul	Hacinonychis	0.1746	0.2574
ID0985	hpSahul	Hacinonychis	0.17365	0.2576
ID0987	hpSahul	Hacinonychis	0.1739	0.2569
ID0992	hpSahul	Hacinonychis	0.1734	0.257
ID1001	hpSahul	Hacinonychis	0.17315	0.2567
ID1017	hpSahul	Hacinonychis	0.17415	0.25705
Neuguinea12	hpSahul	Hacinonychis	0.17265	0.25695
Neuguinea25	hpSahul	Hacinonychis	0.1719	0.2564
Neuguinea63	hpSahul	Hacinonychis	0.17265	0.25685
Neuguinea66	hpSahul	Hacinonychis	0.17245	0.25665
BT0282	hspEAsia	Hacinonychis	0.16635	0.26075
BT143	hspEAsia	Hacinonychis	0.16685	0.2609
BT215	hspEAsia	Hacinonychis	0.16625	0.26185
BT333	hspEAsia	Hacinonychis	0.16655	0.2607
BTM231	hspEAsia	Hacinonychis	0.1675	0.2621
BTM275	hspEAsia	Hacinonychis	0.1656	0.262
CK69	hspEAsia	Hacinonychis	0.1686	0.2611
EKB32	hspEAsia	Hacinonychis	0.1677	0.26075
HEL_AA4439AA_AS	hspEAsia	Hacinonychis	0.16765	0.26165
HEL_BA5460AA_AS	hspEAsia	Hacinonychis	0.16665	0.2619
HEL_BA5605AA_AS	hspEAsia	Hacinonychis	0.16775	0.2616
HEL_BA8663AA_AS	hspEAsia	Hacinonychis	0.16535	0.2613
HEL_BA9915AA_AS	hspEAsia	Hacinonychis	0.1665	0.26165
HEL_CA0082AA_AS	hspEAsia	Hacinonychis	0.1668	0.2598
HEL_CA0208AA_AS	hspEAsia	Hacinonychis	0.1663	0.2608
HEL_CA0440AA_AS	hspEAsia	Hacinonychis	0.1662	0.2625
HEL_CA0525AA_AS	hspEAsia	Hacinonychis	0.1675	0.2609
HEL_CA0551AA_AS	hspEAsia	Hacinonychis	0.16635	0.2611
HEL_CA2092AA_AS	hspEAsia	Hacinonychis	0.16655	0.262
HEL_CA2643AA_AS	hspEAsia	Hacinonychis	0.16465	0.26135
HEL_CA2671AA_AS	hspEAsia	Hacinonychis	0.167	0.2614
HEL_CA2709AA_AS	hspEAsia	Hacinonychis	0.16575	0.26225
HEL_CA2718AA_AS	hspEAsia	Hacinonychis	0.16695	0.2592
HpGP-JAP-026	hspEAsia	Hacinonychis	0.1695	0.2612
HpGP-KOR-001	hspEAsia	Hacinonychis	0.1652	0.26255
HpGP-MAL-010	hspEAsia	Hacinonychis	0.16625	0.2616
HpGP-MAL-012	hspEAsia	Hacinonychis	0.1674	0.2616
JP0170	hspEAsia	Hacinonychis	0.16675	0.26265
MMM_67	hspEAsia	Hacinonychis	0.1682	0.26185
VN0805	hspEAsia	Hacinonychis	0.1657	0.26195
Aklavik117	hspIndigenousNAmerica	Hacinonychis	0.16405	0.26335
CAN_219	hspIndigenousNAmerica	Hacinonychis	0.16325	0.26365
HEL_AA6006AA_AS	hspIndigenousNAmerica	Hacinonychis	0.166	0.26465
HEL_AA6077AA_AS	hspIndigenousNAmerica	Hacinonychis	0.16485	0.2641
HEL_AA7212AA_AS	hspIndigenousNAmerica	Hacinonychis	0.16555	0.2655
HEL_AA7214AA_AS	hspIndigenousNAmerica	Hacinonychis	0.16765	0.2662
HEL_AA7283AA_AS	hspIndigenousNAmerica	Hacinonychis	0.1674	0.26345
HEL_AA7339AA_AS	hspIndigenousNAmerica	Hacinonychis	0.16465	0.267
HEL_AA7365AA_AS	hspIndigenousNAmerica	Hacinonychis	0.1638	0.2644
HEL_BA8864AA_AS	hspIndigenousNAmerica	Hacinonychis	0.16665	0.2656
HEL_BA9040AA_AS	hspIndigenousNAmerica	Hacinonychis	0.166	0.26545
HEL_BA9159AA_AS	hspIndigenousNAmerica	Hacinonychis	0.16625	0.26465
HEL_BA9234AA_AS	hspIndigenousNAmerica	Hacinonychis	0.166	0.26555
HEL_BA9263AA_AS	hspIndigenousNAmerica	Hacinonychis	0.16605	0.26535
HEL_BA9448AA_AS	hspIndigenousNAmerica	Hacinonychis	0.16625	0.265
HEL_BA9467AA_AS	hspIndigenousNAmerica	Hacinonychis	0.16575	0.2658
HEL_BA9472AA_AS	hspIndigenousNAmerica	Hacinonychis	0.1655	0.2655
HEL_BA9514AA_AS	hspIndigenousNAmerica	Hacinonychis	0.16725	0.2646
HEL_BA9518AA_AS	hspIndigenousNAmerica	Hacinonychis	0.16385	0.26545
HEL_BA9559AA_AS	hspIndigenousNAmerica	Hacinonychis	0.16675	0.26555
HEL_BA9621AA_AS	hspIndigenousNAmerica	Hacinonychis	0.16525	0.264
HEL_BA9669AA_AS	hspIndigenousNAmerica	Hacinonychis	0.1653	0.26615
HEL_BA9677AA_AS	hspIndigenousNAmerica	Hacinonychis	0.1672	0.2646
HEL_BA9778AA_AS	hspIndigenousNAmerica	Hacinonychis	0.1666	0.2651
HEL_BA9819AA_AS	hspIndigenousNAmerica	Hacinonychis	0.16435	0.26415
HEL_CA0045AA_AS	hspIndigenousNAmerica	Hacinonychis	0.16575	0.2657
HEL_CA0046AA_AS	hspIndigenousNAmerica	Hacinonychis	0.16715	0.2657
HEL_CA0047AA_AS	hspIndigenousNAmerica	Hacinonychis	0.164	0.2645
HEL_CA0052AA_AS	hspIndigenousNAmerica	Hacinonychis	0.16515	0.26465
HEL_CA0053AA_AS	hspIndigenousNAmerica	Hacinonychis	0.16625	0.2644
HEL_CA0054AA_AS	hspIndigenousNAmerica	Hacinonychis	0.1663	0.26445
HEL_CA0057AA_AS	hspIndigenousNAmerica	Hacinonychis	0.16695	0.2654
HpGP-CAN-001	hspIndigenousNAmerica	Hacinonychis	0.16525	0.2654
HpGP-CAN-020	hspIndigenousNAmerica	Hacinonychis	0.16385	0.26465
HpGP-CAN-023	hspIndigenousNAmerica	Hacinonychis	0.1631	0.2646
Nanai40	hspIndigenousNAmerica	Hacinonychis	0.16595	0.26525
Sakhalin60	hspIndigenousNAmerica	Hacinonychis	0.1669	0.26465
CAN_196	hspIndigenousSAmerica	Hacinonychis	0.1635	0.26275
CO1766	hspIndigenousSAmerica	Hacinonychis	0.1661	0.2605
CO1768	hspIndigenousSAmerica	Hacinonychis	0.1676	0.2601
COL0002	hspIndigenousSAmerica	Hacinonychis	0.16745	0.26005
Cuz20	hspIndigenousSAmerica	Hacinonychis	0.16795	0.26065
HEL_AA0105AA_AS	hspIndigenousSAmerica	Hacinonychis	0.16615	0.2612
HEL_AA5991AA_AS	hspIndigenousSAmerica	Hacinonychis	0.16805	0.25985
HEL_AA6511AA_AS	hspIndigenousSAmerica	Hacinonychis	0.16825	0.26095
HEL_AA6759AA_AS	hspIndigenousSAmerica	Hacinonychis	0.1666	0.263
HEL_BA3942AA_AS	hspIndigenousSAmerica	Hacinonychis	0.1661	0.25875
HEL_BA9201AA_AS	hspIndigenousSAmerica	Hacinonychis	0.16555	0.2608
HEL_BA9433AA_AS	hspIndigenousSAmerica	Hacinonychis	0.1669	0.26035
HEL_CA2257AA_AS	hspIndigenousSAmerica	Hacinonychis	0.16945	0.25965
HEL_CA2258AA_AS	hspIndigenousSAmerica	Hacinonychis	0.16485	0.2624
HEL_CA2260AA_AS	hspIndigenousSAmerica	Hacinonychis	0.1669	0.2603
HEL_CA2261AA_AS	hspIndigenousSAmerica	Hacinonychis	0.16685	0.261
HEL_CA2262AA_AS	hspIndigenousSAmerica	Hacinonychis	0.16855	0.2606
HEL_CA2265AA_AS	hspIndigenousSAmerica	Hacinonychis	0.1681	0.2603
HEL_CA2266AA_AS	hspIndigenousSAmerica	Hacinonychis	0.1683	0.26005
HEL_CA2267AA_AS	hspIndigenousSAmerica	Hacinonychis	0.1665	0.262
HEL_CA2268AA_AS	hspIndigenousSAmerica	Hacinonychis	0.16535	0.2615
HEL_CA2270AA_AS	hspIndigenousSAmerica	Hacinonychis	0.1648	0.2626
HEL_CA2271AA_AS	hspIndigenousSAmerica	Hacinonychis	0.16525	0.2622
HEL_CA2272AA_AS	hspIndigenousSAmerica	Hacinonychis	0.16555	0.26165
HEL_CA2279AA_AS	hspIndigenousSAmerica	Hacinonychis	0.1674	0.2617
HEL_CA2283AA_AS	hspIndigenousSAmerica	Hacinonychis	0.1665	0.2607
HEL_CA2284AA_AS	hspIndigenousSAmerica	Hacinonychis	0.16715	0.2618
HEL_CA2286AA_AS	hspIndigenousSAmerica	Hacinonychis	0.16515	0.2621
HEL_CA2287AA_AS	hspIndigenousSAmerica	Hacinonychis	0.16715	0.26125
HpGP-MEX-028	hspIndigenousSAmerica	Hacinonychis	0.167	0.26175
HpGP-PER-011	hspIndigenousSAmerica	Hacinonychis	0.16415	0.26255
HpGP-PER-019	hspIndigenousSAmerica	Hacinonychis	0.16715	0.2617
HpGP-PER-111	hspIndigenousSAmerica	Hacinonychis	0.1682	0.26005
HpGP-PER-121	hspIndigenousSAmerica	Hacinonychis	0.1679	0.26085
HpGP-PER-138	hspIndigenousSAmerica	Hacinonychis	0.166	0.26245
HpGP-SPA-706	hspIndigenousSAmerica	Hacinonychis	0.1647	0.2619
HpGP-USA-205	hspIndigenousSAmerica	Hacinonychis	0.1661	0.26155
Hui1764	hspIndigenousSAmerica	Hacinonychis	0.1658	0.26
Hui1766	hspIndigenousSAmerica	Hacinonychis	0.16595	0.26035
Hui1769	hspIndigenousSAmerica	Hacinonychis	0.16745	0.26005
PeCan4	hspIndigenousSAmerica	Hacinonychis	0.1663	0.2613
Puno120	hspIndigenousSAmerica	Hacinonychis	0.16535	0.26295
Puno135	hspIndigenousSAmerica	Hacinonychis	0.16515	0.2623
Sat464	hspIndigenousSAmerica	Hacinonychis	0.16795	0.26015
Shi112	hspIndigenousSAmerica	Hacinonychis	0.16835	0.2597
Shi169	hspIndigenousSAmerica	Hacinonychis	0.16835	0.2605
Shi417	hspIndigenousSAmerica	Hacinonychis	0.1681	0.261
Shi470	hspIndigenousSAmerica	Hacinonychis	0.1688	0.2601
v225d	hspIndigenousSAmerica	Hacinonychis	0.1684	0.25945
altai11	hspSiberia	Hacinonychis	0.1641	0.26495
altai59	hspSiberia	Hacinonychis	0.1664	0.26505
BURYAT19	hspSiberia	Hacinonychis	0.1633	0.26375
BURYAT27	hspSiberia	Hacinonychis	0.16545	0.26385
Evenky01	hspSiberia	Hacinonychis	0.16575	0.2627
Evenky11	hspSiberia	Hacinonychis	0.1632	0.2647
Evenky58	hspSiberia	Hacinonychis	0.1621	0.2651
Evenky65	hspSiberia	Hacinonychis	0.16355	0.26435
Evenky73	hspSiberia	Hacinonychis	0.1662	0.26345
HEL_AA7221AA_AS	hspSiberia	Hacinonychis	0.16465	0.26665
HEL_AA7246AA_AS	hspSiberia	Hacinonychis	0.1664	0.2625
HEL_AA7264AA_AS	hspSiberia	Hacinonychis	0.1665	0.26755
HEL_AA7314AA_AS	hspSiberia	Hacinonychis	0.1648	0.2651
HEL_AA7332AA_AS	hspSiberia	Hacinonychis	0.16575	0.2635
HEL_AA7380AA_AS	hspSiberia	Hacinonychis	0.1637	0.26445
HEL_BA8279AA_AS	hspSiberia	Hacinonychis	0.16455	0.264
HEL_BA8812AA_AS	hspSiberia	Hacinonychis	0.16315	0.26455
HEL_BA8814AA_AS	hspSiberia	Hacinonychis	0.16505	0.2633
HEL_BA8815AA_AS	hspSiberia	Hacinonychis	0.16445	0.267
HEL_BA8823AA_AS	hspSiberia	Hacinonychis	0.16445	0.26475
HEL_BA8825AA_AS	hspSiberia	Hacinonychis	0.16635	0.26395
HEL_BA8829AA_AS	hspSiberia	Hacinonychis	0.16485	0.2658
HEL_BA8830AA_AS	hspSiberia	Hacinonychis	0.16585	0.26525
HEL_BA8842AA_AS	hspSiberia	Hacinonychis	0.16575	0.263
HEL_BA8847AA_AS	hspSiberia	Hacinonychis	0.16575	0.26365
HEL_BA8856AA_AS	hspSiberia	Hacinonychis	0.16465	0.26205
HEL_BA8858AA_AS	hspSiberia	Hacinonychis	0.16355	0.2647
HEL_BA8860AA_AS	hspSiberia	Hacinonychis	0.1657	0.26605
HEL_BA8861AA_AS	hspSiberia	Hacinonychis	0.16615	0.26525
HEL_BA8872AA_AS	hspSiberia	Hacinonychis	0.1649	0.26425
HEL_BA8889AA_AS	hspSiberia	Hacinonychis	0.16595	0.2632
HEL_BA8911AA_AS	hspSiberia	Hacinonychis	0.1656	0.2631
HEL_BA8914AA_AS	hspSiberia	Hacinonychis	0.1635	0.2656
HEL_BA8915AA_AS	hspSiberia	Hacinonychis	0.16475	0.26205
HEL_BA8921AA_AS	hspSiberia	Hacinonychis	0.16675	0.264
HEL_BA8956AA_AS	hspSiberia	Hacinonychis	0.1644	0.2668
HEL_BA8957AA_AS	hspSiberia	Hacinonychis	0.1639	0.2622
HEL_BA8958AA_AS	hspSiberia	Hacinonychis	0.16215	0.2642
HEL_BA8959AA_AS	hspSiberia	Hacinonychis	0.1658	0.26345
HEL_BA8962AA_AS	hspSiberia	Hacinonychis	0.1639	0.26495
HEL_BA8976AA_AS	hspSiberia	Hacinonychis	0.1651	0.26275
HEL_BA8993AA_AS	hspSiberia	Hacinonychis	0.16525	0.2646
HEL_BA9018AA_AS	hspSiberia	Hacinonychis	0.1635	0.2628
HEL_BA9027AA_AS	hspSiberia	Hacinonychis	0.16475	0.26345
HEL_BA9037AA_AS	hspSiberia	Hacinonychis	0.1649	0.26375
HEL_BA9042AA_AS	hspSiberia	Hacinonychis	0.1662	0.26375
HEL_BA9047AA_AS	hspSiberia	Hacinonychis	0.1648	0.2653
HEL_BA9049AA_AS	hspSiberia	Hacinonychis	0.1633	0.26485
HEL_BA9058AA_AS	hspSiberia	Hacinonychis	0.16545	0.2638
HEL_BA9059AA_AS	hspSiberia	Hacinonychis	0.1652	0.26335
HEL_BA9063AA_AS	hspSiberia	Hacinonychis	0.1654	0.26455
HEL_BA9079AA_AS	hspSiberia	Hacinonychis	0.1655	0.2639
HEL_BA9085AA_AS	hspSiberia	Hacinonychis	0.1646	0.26495
HEL_BA9095AA_AS	hspSiberia	Hacinonychis	0.16385	0.26465
HEL_BA9096AA_AS	hspSiberia	Hacinonychis	0.16575	0.2631
HEL_BA9115AA_AS	hspSiberia	Hacinonychis	0.16565	0.26175
HEL_BA9129AA_AS	hspSiberia	Hacinonychis	0.16525	0.2637
HEL_BA9140AA_AS	hspSiberia	Hacinonychis	0.166	0.2633
HEL_BA9153AA_AS	hspSiberia	Hacinonychis	0.16465	0.26415
HEL_BA9167AA_AS	hspSiberia	Hacinonychis	0.16605	0.26455
HEL_BA9170AA_AS	hspSiberia	Hacinonychis	0.1639	0.26335
HEL_BA9175AA_AS	hspSiberia	Hacinonychis	0.1637	0.26595
HEL_BA9176AA_AS	hspSiberia	Hacinonychis	0.1658	0.2643
HEL_BA9184AA_AS	hspSiberia	Hacinonychis	0.1642	0.26375
HEL_BA9208AA_AS	hspSiberia	Hacinonychis	0.16585	0.266
HEL_BA9209AA_AS	hspSiberia	Hacinonychis	0.168	0.2625
HEL_BA9218AA_AS	hspSiberia	Hacinonychis	0.1636	0.26585
HEL_BA9244AA_AS	hspSiberia	Hacinonychis	0.1654	0.2638
HEL_BA9249AA_AS	hspSiberia	Hacinonychis	0.16565	0.2641
HEL_BA9253AA_AS	hspSiberia	Hacinonychis	0.1679	0.26205
HEL_BA9259AA_AS	hspSiberia	Hacinonychis	0.1644	0.26435
HEL_BA9261AA_AS	hspSiberia	Hacinonychis	0.16515	0.2644
HEL_BA9302AA_AS	hspSiberia	Hacinonychis	0.1644	0.26455
HEL_BA9304AA_AS	hspSiberia	Hacinonychis	0.1646	0.2685
HEL_BA9315AA_AS	hspSiberia	Hacinonychis	0.1654	0.26485
HEL_BA9321AA_AS	hspSiberia	Hacinonychis	0.16535	0.26535
HEL_BA9333AA_AS	hspSiberia	Hacinonychis	0.16465	0.266
HEL_BA9341AA_AS	hspSiberia	Hacinonychis	0.1642	0.2665
HEL_BA9347AA_AS	hspSiberia	Hacinonychis	0.1653	0.26205
HEL_BA9348AA_AS	hspSiberia	Hacinonychis	0.1645	0.2659
HEL_BA9354AA_AS	hspSiberia	Hacinonychis	0.1634	0.26385
HEL_BA9383AA_AS	hspSiberia	Hacinonychis	0.16495	0.2646
HEL_BA9398AA_AS	hspSiberia	Hacinonychis	0.1641	0.2651
HEL_BA9404AA_AS	hspSiberia	Hacinonychis	0.16485	0.2662
HEL_BA9406AA_AS	hspSiberia	Hacinonychis	0.1662	0.2629
HEL_BA9407AA_AS	hspSiberia	Hacinonychis	0.16495	0.26315
HEL_BA9410AA_AS	hspSiberia	Hacinonychis	0.1645	0.2627
HEL_BA9411AA_AS	hspSiberia	Hacinonychis	0.1646	0.2653
HEL_BA9415AA_AS	hspSiberia	Hacinonychis	0.16685	0.26695
HEL_BA9437AA_AS	hspSiberia	Hacinonychis	0.1654	0.26305
HEL_BA9440AA_AS	hspSiberia	Hacinonychis	0.16425	0.2636
HEL_BA9443AA_AS	hspSiberia	Hacinonychis	0.1656	0.2639
HEL_BA9445AA_AS	hspSiberia	Hacinonychis	0.1634	0.26525
HEL_BA9451AA_AS	hspSiberia	Hacinonychis	0.1649	0.26505
HEL_BA9471AA_AS	hspSiberia	Hacinonychis	0.1661	0.2636
HEL_BA9476AA_AS	hspSiberia	Hacinonychis	0.16535	0.26875
HEL_BA9483AA_AS	hspSiberia	Hacinonychis	0.16555	0.2621
HEL_BA9487AA_AS	hspSiberia	Hacinonychis	0.16545	0.2649
HEL_BA9538AA_AS	hspSiberia	Hacinonychis	0.1652	0.26505
HEL_BA9545AA_AS	hspSiberia	Hacinonychis	0.16465	0.2644
HEL_BA9546AA_AS	hspSiberia	Hacinonychis	0.16405	0.2643
HEL_BA9556AA_AS	hspSiberia	Hacinonychis	0.16485	0.26275
HEL_BA9562AA_AS	hspSiberia	Hacinonychis	0.16405	0.26475
HEL_BA9564AA_AS	hspSiberia	Hacinonychis	0.1643	0.26485
HEL_BA9566AA_AS	hspSiberia	Hacinonychis	0.1648	0.2623
HEL_BA9568AA_AS	hspSiberia	Hacinonychis	0.16615	0.26295
HEL_BA9569AA_AS	hspSiberia	Hacinonychis	0.1645	0.26225
HEL_BA9571AA_AS	hspSiberia	Hacinonychis	0.16435	0.2633
HEL_BA9575AA_AS	hspSiberia	Hacinonychis	0.1642	0.2649
HEL_BA9576AA_AS	hspSiberia	Hacinonychis	0.16555	0.2638
HEL_BA9592AA_AS	hspSiberia	Hacinonychis	0.16425	0.2646
HEL_BA9603AA_AS	hspSiberia	Hacinonychis	0.16395	0.26445
HEL_BA9605AA_AS	hspSiberia	Hacinonychis	0.16325	0.2638
HEL_BA9606AA_AS	hspSiberia	Hacinonychis	0.16465	0.26205
HEL_BA9607AA_AS	hspSiberia	Hacinonychis	0.16505	0.2635
HEL_BA9608AA_AS	hspSiberia	Hacinonychis	0.1649	0.2627
HEL_BA9611AA_AS	hspSiberia	Hacinonychis	0.16505	0.2655
HEL_BA9612AA_AS	hspSiberia	Hacinonychis	0.1632	0.26395
HEL_BA9626AA_AS	hspSiberia	Hacinonychis	0.1631	0.26455
HEL_BA9627AA_AS	hspSiberia	Hacinonychis	0.16355	0.2645
HEL_BA9628AA_AS	hspSiberia	Hacinonychis	0.1658	0.2638
HEL_BA9636AA_AS	hspSiberia	Hacinonychis	0.1646	0.26615
HEL_BA9640AA_AS	hspSiberia	Hacinonychis	0.16245	0.2646
HEL_BA9641AA_AS	hspSiberia	Hacinonychis	0.164	0.2639
HEL_BA9650AA_AS	hspSiberia	Hacinonychis	0.1665	0.2621
HEL_BA9651AA_AS	hspSiberia	Hacinonychis	0.1647	0.26705
HEL_BA9653AA_AS	hspSiberia	Hacinonychis	0.1633	0.262
HEL_BA9671AA_AS	hspSiberia	Hacinonychis	0.166	0.26185
HEL_BA9676AA_AS	hspSiberia	Hacinonychis	0.1625	0.26535
HEL_BA9686AA_AS	hspSiberia	Hacinonychis	0.16285	0.2651
HEL_BA9706AA_AS	hspSiberia	Hacinonychis	0.1656	0.26335
HEL_BA9739AA_AS	hspSiberia	Hacinonychis	0.1653	0.2637
HEL_BA9748AA_AS	hspSiberia	Hacinonychis	0.16305	0.2655
HEL_BA9759AA_AS	hspSiberia	Hacinonychis	0.16395	0.2654
HEL_BA9760AA_AS	hspSiberia	Hacinonychis	0.16405	0.26405
HEL_BA9770AA_AS	hspSiberia	Hacinonychis	0.16445	0.2623
HEL_BA9773AA_AS	hspSiberia	Hacinonychis	0.16555	0.26725
HEL_BA9774AA_AS	hspSiberia	Hacinonychis	0.16695	0.26705
HEL_BA9776AA_AS	hspSiberia	Hacinonychis	0.16425	0.26235
HEL_BA9807AA_AS	hspSiberia	Hacinonychis	0.1652	0.2629
HEL_BA9814AA_AS	hspSiberia	Hacinonychis	0.16485	0.2642
HEL_BA9837AA_AS	hspSiberia	Hacinonychis	0.16595	0.2639
HEL_CA0258AA_AS	hspSiberia	Hacinonychis	0.1655	0.2642
HEL_CA0261AA_AS	hspSiberia	Hacinonychis	0.1647	0.26365
HEL_CA0264AA_AS	hspSiberia	Hacinonychis	0.1665	0.2614
HEL_CA0266AA_AS	hspSiberia	Hacinonychis	0.16335	0.26255
HEL_CA0270AA_AS	hspSiberia	Hacinonychis	0.16455	0.2646
HEL_CA0278AA_AS	hspSiberia	Hacinonychis	0.16485	0.2627
HEL_CA0289AA_AS	hspSiberia	Hacinonychis	0.16415	0.26515
HpGP-KAZ-002	hspSiberia	Hacinonychis	0.1644	0.2646
HpGP-KGZ-006	hspSiberia	Hacinonychis	0.16365	0.26235
Kazakhstan3173	hspSiberia	Hacinonychis	0.1651	0.26245
Khanty04	hspSiberia	Hacinonychis	0.1651	0.26695
mong44	hspSiberia	Hacinonychis	0.1647	0.26475
mong49	hspSiberia	Hacinonychis	0.16475	0.2635
Nanai30	hspSiberia	Hacinonychis	0.16635	0.2633
Nentsy81	hspSiberia	Hacinonychis	0.16445	0.2654
TUVAB15	hspSiberia	Hacinonychis	0.1635	0.26275
Tuvac46	hspSiberia	Hacinonychis	0.1651	0.26375
Tuvac80	hspSiberia	Hacinonychis	0.16505	0.26375
yak97	hspSiberia	Hacinonychis	0.1651	0.2645
HEL_BA8918AA_AS	hspUral	Hacinonychis	0.16475	0.2619
HEL_BA8996AA_AS	hspUral	Hacinonychis	0.1649	0.2628
HEL_BA9014AA_AS	hspUral	Hacinonychis	0.16235	0.2637
HEL_BA9032AA_AS	hspUral	Hacinonychis	0.16555	0.2636
HEL_BA9046AA_AS	hspUral	Hacinonychis	0.1647	0.262
HEL_BA9169AA_AS	hspUral	Hacinonychis	0.1643	0.26195
HEL_BA9260AA_AS	hspUral	Hacinonychis	0.16455	0.2627
HEL_BA9266AA_AS	hspUral	Hacinonychis	0.1659	0.26505
HEL_BA9294AA_AS	hspUral	Hacinonychis	0.1662	0.26455
HEL_BA9339AA_AS	hspUral	Hacinonychis	0.16515	0.26425
HEL_BA9544AA_AS	hspUral	Hacinonychis	0.1643	0.26445
HEL_BA9604AA_AS	hspUral	Hacinonychis	0.1654	0.262
HEL_BA9705AA_AS	hspUral	Hacinonychis	0.1632	0.26385
HEL_BA9732AA_AS	hspUral	Hacinonychis	0.16325	0.26165
HEL_BA9734AA_AS	hspUral	Hacinonychis	0.1643	0.26305
HEL_BA9761AA_AS	hspUral	Hacinonychis	0.1654	0.2638
HEL_BA9792AA_AS	hspUral	Hacinonychis	0.16395	0.26625
HEL_BA9825AA_AS	hspUral	Hacinonychis	0.16345	0.263
HEL_BA9830AA_AS	hspUral	Hacinonychis	0.16425	0.26425
HEL_BA9838AA_AS	hspUral	Hacinonychis	0.16445	0.2643
Keto18	hspUral	Hacinonychis	0.1663	0.26515
Keto60	hspUral	Hacinonychis	0.1634	0.26515
Khanty16	hspUral	Hacinonychis	0.16405	0.26115
Khanty17	hspUral	Hacinonychis	0.1627	0.2607
Khanty26	hspUral	Hacinonychis	0.16445	0.26125
Khanty27	hspUral	Hacinonychis	0.16445	0.26145
Khanty30	hspUral	Hacinonychis	0.1652	0.2596
Khanty39	hspUral	Hacinonychis	0.1626	0.26375
Khanty40	hspUral	Hacinonychis	0.16475	0.26
N34	hspUral	Hacinonychis	0.16445	0.26165
Nentsy28	hspUral	Hacinonychis	0.1644	0.26035
Nentsy29	hspUral	Hacinonychis	0.16415	0.26275
Nentsy32	hspUral	Hacinonychis	0.16315	0.2617
Nentsy37	hspUral	Hacinonychis	0.16375	0.26285
Nentsy38	hspUral	Hacinonychis	0.16425	0.2612
Nentsy65	hspUral	Hacinonychis	0.1639	0.26165
Nentsy90	hspUral	Hacinonychis	0.1649	0.26185
ckin106	hpAfrica1	Hardy	0.186402	0.16675
ckin129	hpAfrica1	Hardy	0.18777	0.166186
ckin130	hpAfrica1	Hardy	0.186972	0.166566
ckin24	hpAfrica1	Hardy	0.18623	0.166606
ckin28	hpAfrica1	Hardy	0.189204	0.165298
ckin65	hpAfrica1	Hardy	0.187868	0.166894
DR150	hpAfrica1	Hardy	0.188538	0.166962
DR59_2016	hpAfrica1	Hardy	0.187912	0.166486
DR76_2016	hpAfrica1	Hardy	0.191354	0.162434
GAM245Ai	hpAfrica1	Hardy	0.186308	0.170204
HEL_AA5463AA_AS	hpAfrica1	Hardy	0.186776	0.172084
HEL_AA6578AA_AS	hpAfrica1	Hardy	0.191052	0.146258
HEL_AA7352AA_AS	hpAfrica1	Hardy	0.18853	0.166618
HEL_AA7374AA_AS	hpAfrica1	Hardy	0.188948	0.163292
HEL_AA8698AA_AS	hpAfrica1	Hardy	0.191086	0.15149
HEL_AA8702AA_AS	hpAfrica1	Hardy	0.190406	0.15323
HEL_AA9174AA_AS	hpAfrica1	Hardy	0.188656	0.162688
HEL_AA9177AA_AS	hpAfrica1	Hardy	0.191396	0.153868
HEL_AA9180AA_AS	hpAfrica1	Hardy	0.188322	0.153294
HEL_BA3551AA_AS	hpAfrica1	Hardy	0.193052	0.149012
HEL_BA3663AA_AS	hpAfrica1	Hardy	0.187608	0.157148
HEL_BA4163AA_AS	hpAfrica1	Hardy	0.187826	0.163748
HEL_BA4236AA_AS	hpAfrica1	Hardy	0.1851	0.170452
HEL_BA4465AA_AS	hpAfrica1	Hardy	0.193628	0.155732
HEL_BA4947AA_AS	hpAfrica1	Hardy	0.189324	0.164924
HEL_BA5101AA_AS	hpAfrica1	Hardy	0.190022	0.16192
HEL_BA5197AA_AS	hpAfrica1	Hardy	0.190916	0.15517
HEL_BA5527AA_AS	hpAfrica1	Hardy	0.187848	0.161428
HEL_BA5547AA_AS	hpAfrica1	Hardy	0.190188	0.16391
HEL_BA5558AA_AS	hpAfrica1	Hardy	0.188902	0.165616
HEL_BA8101AA_AS	hpAfrica1	Hardy	0.189452	0.163024
HEL_BA8361AA_AS	hpAfrica1	Hardy	0.189212	0.162996
HEL_BA8806AA_AS	hpAfrica1	Hardy	0.187292	0.16635
HEL_BA8835AA_AS	hpAfrica1	Hardy	0.186298	0.166228
HEL_BA9180AA_AS	hpAfrica1	Hardy	0.19389	0.15054
HEL_BA9555AA_AS	hpAfrica1	Hardy	0.189274	0.160364
HEL_CA2149AA_AS	hpAfrica1	Hardy	0.190592	0.157384
HEL_CA2150AA_AS	hpAfrica1	Hardy	0.190748	0.15905
HEL_CA2181AA_AS	hpAfrica1	Hardy	0.189894	0.159296
HEL_CA2362AA_AS	hpAfrica1	Hardy	0.188966	0.163364
HEL_CA2451AA_AS	hpAfrica1	Hardy	0.192972	0.140938
HpGP-BRA-023	hpAfrica1	Hardy	0.189688	0.155494
HpGP-COG-003	hpAfrica1	Hardy	0.186496	0.167792
HpGP-HON-015	hpAfrica1	Hardy	0.189692	0.154008
HpGP-POR-006	hpAfrica1	Hardy	0.188312	0.164116
HpGP-SPA-402	hpAfrica1	Hardy	0.188856	0.166342
HpGP-USA-303	hpAfrica1	Hardy	0.188458	0.16636
HpGP-USA-403	hpAfrica1	Hardy	0.18731	0.167578
HpGP-USA-417	hpAfrica1	Hardy	0.188628	0.16688
kin62	hpAfrica1	Hardy	0.187072	0.166276
kin71	hpAfrica1	Hardy	0.186708	0.166232
kin77	hpAfrica1	Hardy	0.187758	0.166158
kin79	hpAfrica1	Hardy	0.186592	0.16595
kin81	hpAfrica1	Hardy	0.188358	0.16637
kin86	hpAfrica1	Hardy	0.184508	0.166426
NYPt189	hpAfrica1	Hardy	0.190024	0.163632
SA220C	hpAfrica1	Hardy	0.189546	0.164872
SA224	hpAfrica1	Hardy	0.187158	0.16385
SA252C	hpAfrica1	Hardy	0.189	0.163638
SA35C	hpAfrica1	Hardy	0.184794	0.175812
HEL_AA7199AA_AS	hpAfrica2	Hardy	0.171976	0.238496
HEL_AA7200AA_AS	hpAfrica2	Hardy	0.171496	0.23858
HEL_AA7206AA_AS	hpAfrica2	Hardy	0.172078	0.238502
HEL_AA7215AA_AS	hpAfrica2	Hardy	0.170556	0.24116
HEL_AA7268AA_AS	hpAfrica2	Hardy	0.170214	0.241686
HEL_AA7288AA_AS	hpAfrica2	Hardy	0.171672	0.234624
HEL_AA7293AA_AS	hpAfrica2	Hardy	0.171866	0.23823
HEL_AA7309AA_AS	hpAfrica2	Hardy	0.17327	0.238508
HEL_AA7329AA_AS	hpAfrica2	Hardy	0.16956	0.239826
HEL_AA7350AA_AS	hpAfrica2	Hardy	0.169416	0.24569
HEL_AA7351AA_AS	hpAfrica2	Hardy	0.171268	0.245216
HEL_AA7356AA_AS	hpAfrica2	Hardy	0.170404	0.241988
HEL_AA7362AA_AS	hpAfrica2	Hardy	0.171014	0.235856
HEL_AA7368AA_AS	hpAfrica2	Hardy	0.170574	0.24151
HEL_AA7371AA_AS	hpAfrica2	Hardy	0.169076	0.245572
HEL_AA7375AA_AS	hpAfrica2	Hardy	0.169132	0.245838
HEL_AA7376AA_AS	hpAfrica2	Hardy	0.167706	0.246042
HEL_AA7378AA_AS	hpAfrica2	Hardy	0.170306	0.24446
HEL_BA4143AA_AS	hpAfrica2	Hardy	0.17322	0.236194
HEL_BA4919AA_AS	hpAfrica2	Hardy	0.172564	0.238622
HEL_BA5666AA_AS	hpAfrica2	Hardy	0.173428	0.237812
HEL_BA5671AA_AS	hpAfrica2	Hardy	0.171528	0.233974
HEL_BA5677AA_AS	hpAfrica2	Hardy	0.171216	0.239888
HEL_BA5706AA_AS	hpAfrica2	Hardy	0.171388	0.239082
HEL_BA5709AA_AS	hpAfrica2	Hardy	0.173482	0.235774
HEL_BA5715AA_AS	hpAfrica2	Hardy	0.17108	0.239096
HEL_BA5731AA_AS	hpAfrica2	Hardy	0.169636	0.239672
HEL_BA5739AA_AS	hpAfrica2	Hardy	0.17024	0.235856
HEL_BA8291AA_AS	hpAfrica2	Hardy	0.170736	0.235792
HEL_BA8309AA_AS	hpAfrica2	Hardy	0.174042	0.226282
HEL_BA8345AA_AS	hpAfrica2	Hardy	0.17105	0.243406
HEL_BA8916AA_AS	hpAfrica2	Hardy	0.173448	0.238986
HEL_BA9306AA_AS	hpAfrica2	Hardy	0.172274	0.234538
HEL_BA9328AA_AS	hpAfrica2	Hardy	0.170722	0.239596
HEL_BA9494AA_AS	hpAfrica2	Hardy	0.17033	0.241354
HEL_BA9540AA_AS	hpAfrica2	Hardy	0.1683	0.241696
HEL_BA9749AA_AS	hpAfrica2	Hardy	0.173968	0.230444
HpGP-ZAF-001	hpAfrica2	Hardy	0.172494	0.237504
HpGP-ZAF-006	hpAfrica2	Hardy	0.172344	0.234478
HpGP-ZAF-007	hpAfrica2	Hardy	0.169552	0.23784
HpGP-ZAF-009	hpAfrica2	Hardy	0.175892	0.230816
K26A1	hpAfrica2	Hardy	0.169658	0.240572
SA144A	hpAfrica2	Hardy	0.170924	0.239156
SA166A	hpAfrica2	Hardy	0.173704	0.230288
SA169C	hpAfrica2	Hardy	0.169048	0.240512
SA172C1	hpAfrica2	Hardy	0.171356	0.23487
SA175A	hpAfrica2	Hardy	0.170628	0.238656
SA233C	hpAfrica2	Hardy	0.169064	0.242698
SA251C	hpAfrica2	Hardy	0.171734	0.23388
SA253C1	hpAfrica2	Hardy	0.171302	0.240766
SA29A	hpAfrica2	Hardy	0.171568	0.236794
SouthAfrica20	hpAfrica2	Hardy	0.170598	0.239248
SouthAfrica50	hpAfrica2	Hardy	0.170408	0.239064
SouthAfrica7	hpAfrica2	Hardy	0.171778	0.234288
BD0013	hpAsia2	Hardy	0.213114	0.114328
BD0063	hpAsia2	Hardy	0.212306	0.11368
CK59	hpAsia2	Hardy	0.209032	0.120076
HEL_AA6079AA_AS	hpAsia2	Hardy	0.210988	0.113726
HEL_BA3985AA_AS	hpAsia2	Hardy	0.21524	0.110136
HEL_BA4205AA_AS	hpAsia2	Hardy	0.214592	0.112194
HEL_BA5769AA_AS	hpAsia2	Hardy	0.219086	0.10914
HEL_BA7799AA_AS	hpAsia2	Hardy	0.207366	0.115044
HEL_BA8057AA_AS	hpAsia2	Hardy	0.21165	0.114054
HEL_CA0027AA_AS	hpAsia2	Hardy	0.214024	0.110456
HEL_CA2513AA_AS	hpAsia2	Hardy	0.207392	0.114658
HpGP-BGD-003	hpAsia2	Hardy	0.209198	0.114588
HpGP-IND-007	hpAsia2	Hardy	0.218966	0.109492
HpGP-MAL-002	hpAsia2	Hardy	0.212776	0.112978
HpGP-MMR-004	hpAsia2	Hardy	0.215904	0.109404
HpGP-MMR-011	hpAsia2	Hardy	0.214594	0.110672
HpGP-NPL-009	hpAsia2	Hardy	0.209906	0.119316
HpGP-USA-422	hpAsia2	Hardy	0.212016	0.11261
ID0498	hpAsia2	Hardy	0.216352	0.105982
India7	hpAsia2	Hardy	0.2072	0.117168
M006	hpAsia2	Hardy	0.21334	0.11086
Mandalay03	hpAsia2	Hardy	0.21427	0.110148
MMM_127	hpAsia2	Hardy	0.213632	0.11052
MMM_148	hpAsia2	Hardy	0.21212	0.111618
MMM_60	hpAsia2	Hardy	0.21197	0.110856
MS178	hpAsia2	Hardy	0.216516	0.108336
NP110	hpAsia2	Hardy	0.210036	0.113808
NP49	hpAsia2	Hardy	0.209796	0.114204
SLK40	hpAsia2	Hardy	0.216616	0.109862
TH0213	hpAsia2	Hardy	0.215914	0.10791
21580	hpEurope	Hardy	0.199692	0.13243
22087	hpEurope	Hardy	0.194008	0.142252
22352	hpEurope	Hardy	0.1963	0.141716
22360	hpEurope	Hardy	0.192072	0.142194
26695	hpEurope	Hardy	0.207502	0.121224
29009	hpEurope	Hardy	0.196846	0.133602
30950	hpEurope	Hardy	0.201598	0.12602
31181	hpEurope	Hardy	0.200262	0.132468
33375	hpEurope	Hardy	0.202686	0.12979
34320	hpEurope	Hardy	0.194416	0.142678
38185	hpEurope	Hardy	0.194818	0.147046
444	hpEurope	Hardy	0.19727	0.12699
448	hpEurope	Hardy	0.204932	0.126368
B25	hpEurope	Hardy	0.192634	0.145946
B40	hpEurope	Hardy	0.194288	0.139002
B45	hpEurope	Hardy	0.191098	0.142308
B47	hpEurope	Hardy	0.195432	0.139932
G27	hpEurope	Hardy	0.201946	0.12877
GC31_B	hpEurope	Hardy	0.201446	0.127786
GC34_HL	hpEurope	Hardy	0.19605	0.136082
GC65_HL	hpEurope	Hardy	0.202456	0.128336
GR_15	hpEurope	Hardy	0.195674	0.135398
GR_20	hpEurope	Hardy	0.199682	0.131106
GR_21	hpEurope	Hardy	0.196396	0.132828
HE_C33	hpEurope	Hardy	0.201444	0.122882
HE_C50	hpEurope	Hardy	0.204884	0.120742
HE_NC24_6	hpEurope	Hardy	0.203576	0.123362
HE_NC32_5	hpEurope	Hardy	0.203484	0.119954
HEL_AA0447AA_AS	hpEurope	Hardy	0.195326	0.14247
HEL_AA5699AA_AS	hpEurope	Hardy	0.19346	0.143676
HEL_AA6718AA_AS	hpEurope	Hardy	0.20495	0.115464
HEL_AA6798AA_AS	hpEurope	Hardy	0.195952	0.142472
HEL_AA8621AA_AS	hpEurope	Hardy	0.20309	0.119146
HEL_BA4404AA_AS	hpEurope	Hardy	0.197946	0.139394
HEL_BA4700AA_AS	hpEurope	Hardy	0.196296	0.135832
HEL_BA4743AA_AS	hpEurope	Hardy	0.197088	0.131362
HEL_BA4846AA_AS	hpEurope	Hardy	0.194646	0.141926
HEL_BA4875AA_AS	hpEurope	Hardy	0.199634	0.137048
HEL_BA4991AA_AS	hpEurope	Hardy	0.202194	0.118424
HEL_BA5224AA_AS	hpEurope	Hardy	0.19522	0.140702
HEL_BA5257AA_AS	hpEurope	Hardy	0.194182	0.13829
HEL_BA5572AA_AS	hpEurope	Hardy	0.194046	0.142688
HEL_BA9043AA_AS	hpEurope	Hardy	0.199838	0.12677
HEL_BA9148AA_AS	hpEurope	Hardy	0.203166	0.118952
HEL_BA9168AA_AS	hpEurope	Hardy	0.19946	0.128776
HEL_BA9531AA_AS	hpEurope	Hardy	0.204114	0.127322
HEL_BA9598AA_AS	hpEurope	Hardy	0.200132	0.120414
HEL_CA2176AA_AS	hpEurope	Hardy	0.195598	0.140766
HEL_CA2212AA_AS	hpEurope	Hardy	0.198052	0.133544
HEL_CA2246AA_AS	hpEurope	Hardy	0.194156	0.145192
HN_G260	hpEurope	Hardy	0.196284	0.14146
Hp_A_11	hpEurope	Hardy	0.198262	0.130164
Hp_A_14	hpEurope	Hardy	0.19554	0.135624
Hp_A_27	hpEurope	Hardy	0.201358	0.126586
HPAG1	hpEurope	Hardy	0.200032	0.123782
HpGP-ISR-001	hpEurope	Hardy	0.194002	0.140204
HpGP-LIT-001	hpEurope	Hardy	0.203218	0.129522
HpGP-MEX-046	hpEurope	Hardy	0.193356	0.145026
HpGP-POL-110	hpEurope	Hardy	0.200416	0.13097
HpGP-RUS-009	hpEurope	Hardy	0.201762	0.127148
HpGP-SPA-802	hpEurope	Hardy	0.193566	0.14403
HpGP-TUR-009	hpEurope	Hardy	0.203474	0.126474
HpGP-USA-207	hpEurope	Hardy	0.194294	0.139744
HUP_B14	hpEurope	Hardy	0.193326	0.144342
IL_3172	hpEurope	Hardy	0.194348	0.135668
IL_3173	hpEurope	Hardy	0.198502	0.137116
IL_3184	hpEurope	Hardy	0.196704	0.139906
IRANL104	hpEurope	Hardy	0.195392	0.137042
IRANL110	hpEurope	Hardy	0.198152	0.136518
IRANL112_91	hpEurope	Hardy	0.195718	0.136798
IRANL124_91	hpEurope	Hardy	0.196078	0.13704
IRANL125	hpEurope	Hardy	0.195654	0.134908
IRANL133_91	hpEurope	Hardy	0.195854	0.136172
IRANL97	hpEurope	Hardy	0.196412	0.13608
MCms1055	hpEurope	Hardy	0.193416	0.146874
MG2005_98	hpEurope	Hardy	0.197476	0.142848
MGms203	hpEurope	Hardy	0.192668	0.141374
MM2004_20	hpEurope	Hardy	0.19827	0.134432
MM2012_26	hpEurope	Hardy	0.198246	0.140118
P12	hpEurope	Hardy	0.202604	0.129664
Pt_7757	hpEurope	Hardy	0.195582	0.140724
Pt_7901	hpEurope	Hardy	0.193476	0.145532
SSR3	hpEurope	Hardy	0.201908	0.114492
SSR43	hpEurope	Hardy	0.198292	0.129718
SSR5	hpEurope	Hardy	0.211922	0.109744
SSR7	hpEurope	Hardy	0.209166	0.10878
SSR8	hpEurope	Hardy	0.20218	0.121956
SSR9	hpEurope	Hardy	0.209584	0.109396
SW21C	hpEurope	Hardy	0.202394	0.123192
SW7C	hpEurope	Hardy	0.205638	0.124004
VN0032	hpEurope	Hardy	0.205694	0.120946
CAM_106A1	hpNEAfrica	Hardy	0.19164	0.155488
CAM_110A1	hpNEAfrica	Hardy	0.189608	0.158236
CAM_118A1	hpNEAfrica	Hardy	0.190786	0.156292
CAM_125C1	hpNEAfrica	Hardy	0.193556	0.156332
CAM_149C1	hpNEAfrica	Hardy	0.191902	0.156038
CAM_14C1	hpNEAfrica	Hardy	0.188422	0.156152
CAM_153C1	hpNEAfrica	Hardy	0.191996	0.156018
CAM_22A1	hpNEAfrica	Hardy	0.187814	0.156942
CAM-107A1	hpNEAfrica	Hardy	0.18965	0.156966
CAM-109A1	hpNEAfrica	Hardy	0.192748	0.155368
CAM-117A1	hpNEAfrica	Hardy	0.189342	0.155202
CAM-121A1	hpNEAfrica	Hardy	0.192162	0.154354
CAM-126C1	hpNEAfrica	Hardy	0.189986	0.155664
CAM-135C1	hpNEAfrica	Hardy	0.18845	0.15545
CAM-140C1	hpNEAfrica	Hardy	0.188994	0.155608
CAM-144C1	hpNEAfrica	Hardy	0.188682	0.158394
CAM-146C1	hpNEAfrica	Hardy	0.188936	0.154708
CAM-23A1	hpNEAfrica	Hardy	0.19271	0.154686
ckin59	hpNEAfrica	Hardy	0.19069	0.157516
HEL_AA5951AA_AS	hpNEAfrica	Hardy	0.18941	0.15501
HEL_AA6060AA_AS	hpNEAfrica	Hardy	0.19285	0.151386
HEL_AA6699AA_AS	hpNEAfrica	Hardy	0.190984	0.151578
HEL_BA4168AA_AS	hpNEAfrica	Hardy	0.188392	0.154798
HEL_BA4686AA_AS	hpNEAfrica	Hardy	0.204412	0.12285
HEL_BA4944AA_AS	hpNEAfrica	Hardy	0.192346	0.152556
HEL_BA4973AA_AS	hpNEAfrica	Hardy	0.191134	0.152016
HEL_BA8928AA_AS	hpNEAfrica	Hardy	0.19138	0.154858
HEL_BA8987AA_AS	hpNEAfrica	Hardy	0.1926	0.152284
HEL_BA9028AA_AS	hpNEAfrica	Hardy	0.192364	0.151606
HEL_BA9125AA_AS	hpNEAfrica	Hardy	0.191812	0.155374
HEL_BA9281AA_AS	hpNEAfrica	Hardy	0.191006	0.152402
HEL_BA9309AA_AS	hpNEAfrica	Hardy	0.188528	0.158058
HEL_BA9413AA_AS	hpNEAfrica	Hardy	0.191072	0.153722
HEL_BA9457AA_AS	hpNEAfrica	Hardy	0.193444	0.15145
HEL_BA9462AA_AS	hpNEAfrica	Hardy	0.192606	0.152048
HEL_BA9463AA_AS	hpNEAfrica	Hardy	0.190472	0.152798
HEL_BA9595AA_AS	hpNEAfrica	Hardy	0.189688	0.151944
HEL_BA9765AA_AS	hpNEAfrica	Hardy	0.1918	0.151922
HEL_CA2615AA_AS	hpNEAfrica	Hardy	0.203214	0.125082
HEL_CA2627AA_AS	hpNEAfrica	Hardy	0.198606	0.135288
HpGP-IDN-001	hpNEAfrica	Hardy	0.20181	0.130526
HpGP-NGA-006	hpNEAfrica	Hardy	0.189918	0.157846
HpGP-NGA-010	hpNEAfrica	Hardy	0.19103	0.157066
ID0561	hpNEAfrica	Hardy	0.20196	0.132798
nigh1448	hpNEAfrica	Hardy	0.1904	0.155974
nigh2494	hpNEAfrica	Hardy	0.191856	0.15562
nigh2495	hpNEAfrica	Hardy	0.189704	0.158556
nigh2496	hpNEAfrica	Hardy	0.188648	0.157794
SUD_C5_1	hpNEAfrica	Hardy	0.190978	0.152864
SUD_C8_1	hpNEAfrica	Hardy	0.192522	0.151192
SUD_SO41_1	hpNEAfrica	Hardy	0.188166	0.153064
SUD-C1-1a	hpNEAfrica	Hardy	0.190712	0.15267
SUD-C13-1	hpNEAfrica	Hardy	0.191346	0.155122
SUD-C14-1	hpNEAfrica	Hardy	0.187706	0.153134
SUD-C16-3	hpNEAfrica	Hardy	0.19215	0.15287
SUD-I14	hpNEAfrica	Hardy	0.19178	0.151626
SUD-S72	hpNEAfrica	Hardy	0.191842	0.147546
SUD-SO42	hpNEAfrica	Hardy	0.188762	0.154678
SUD-SO49-1	hpNEAfrica	Hardy	0.18874	0.153528
SUD-SO50-1	hpNEAfrica	Hardy	0.18996	0.153878
BURYAT14	hpNorthAsia	Hardy	0.206252	0.078366
BURYAT9	hpNorthAsia	Hardy	0.207076	0.079792
HEL_AA7249AA_AS	hpNorthAsia	Hardy	0.20324	0.07647
HEL_AA7373AA_AS	hpNorthAsia	Hardy	0.205986	0.076626
HEL_BA8832AA_AS	hpNorthAsia	Hardy	0.208624	0.077196
HEL_BA8868AA_AS	hpNorthAsia	Hardy	0.207166	0.077568
HEL_BA8880AA_AS	hpNorthAsia	Hardy	0.20836	0.077922
HEL_BA8883AA_AS	hpNorthAsia	Hardy	0.206966	0.078668
HEL_BA8932AA_AS	hpNorthAsia	Hardy	0.20591	0.080228
HEL_BA9098AA_AS	hpNorthAsia	Hardy	0.20712	0.076992
HEL_BA9130AA_AS	hpNorthAsia	Hardy	0.206628	0.078144
HEL_BA9160AA_AS	hpNorthAsia	Hardy	0.208008	0.07764
HEL_BA9162AA_AS	hpNorthAsia	Hardy	0.207186	0.08484
HEL_BA9166AA_AS	hpNorthAsia	Hardy	0.204644	0.077272
HEL_BA9220AA_AS	hpNorthAsia	Hardy	0.207318	0.076918
HEL_BA9256AA_AS	hpNorthAsia	Hardy	0.207168	0.077254
HEL_BA9379AA_AS	hpNorthAsia	Hardy	0.209788	0.078444
HEL_BA9390AA_AS	hpNorthAsia	Hardy	0.208654	0.078612
HEL_BA9391AA_AS	hpNorthAsia	Hardy	0.205266	0.077726
HEL_BA9479AA_AS	hpNorthAsia	Hardy	0.208574	0.077534
HEL_BA9534AA_AS	hpNorthAsia	Hardy	0.20849	0.078964
HEL_BA9614AA_AS	hpNorthAsia	Hardy	0.20416	0.077752
HEL_BA9649AA_AS	hpNorthAsia	Hardy	0.20652	0.07579
HEL_BA9656AA_AS	hpNorthAsia	Hardy	0.208098	0.078682
HEL_BA9735AA_AS	hpNorthAsia	Hardy	0.206094	0.078182
HEL_BA9736AA_AS	hpNorthAsia	Hardy	0.20636	0.07878
HEL_BA9780AA_AS	hpNorthAsia	Hardy	0.207612	0.077988
HEL_BA9797AA_AS	hpNorthAsia	Hardy	0.20464	0.078126
HEL_BA9841AA_AS	hpNorthAsia	Hardy	0.207332	0.076732
HEL_CA0410AA_AS	hpNorthAsia	Hardy	0.20845	0.077638
ausabrJ05	hpSahul	Hardy	0.218134	0.11732
HEL_AA6010AA_AS	hpSahul	Hardy	0.21292	0.11943
HEL_AA6024AA_AS	hpSahul	Hardy	0.212918	0.119424
HEL_BA3812AA_AS	hpSahul	Hardy	0.216344	0.11729
HEL_BA3813AA_AS	hpSahul	Hardy	0.217194	0.118404
HEL_BA3814AA_AS	hpSahul	Hardy	0.215546	0.118006
HEL_BA4574AA_AS	hpSahul	Hardy	0.21802	0.116052
HEL_BA4578AA_AS	hpSahul	Hardy	0.21608	0.120002
HEL_BA4580AA_AS	hpSahul	Hardy	0.215796	0.117794
HEL_BA4584AA_AS	hpSahul	Hardy	0.218026	0.117568
HEL_BA9332AA_AS	hpSahul	Hardy	0.217026	0.118042
HEL_BA9408AA_AS	hpSahul	Hardy	0.220858	0.114894
HEL_BA9658AA_AS	hpSahul	Hardy	0.22051	0.114132
HEL_BA9674AA_AS	hpSahul	Hardy	0.221204	0.113772
HPAS23	hpSahul	Hardy	0.215064	0.117694
HPJ023	hpSahul	Hardy	0.21818	0.117368
HPJ071	hpSahul	Hardy	0.21593	0.117124
HPJ156	hpSahul	Hardy	0.218156	0.117314
ID0082	hpSahul	Hardy	0.225096	0.117066
ID0084	hpSahul	Hardy	0.224992	0.117122
ID0090	hpSahul	Hardy	0.226186	0.117526
ID0985	hpSahul	Hardy	0.224308	0.117178
ID0987	hpSahul	Hardy	0.22477	0.116864
ID0992	hpSahul	Hardy	0.2236	0.1162
ID1001	hpSahul	Hardy	0.223302	0.116076
ID1017	hpSahul	Hardy	0.221782	0.116808
Neuguinea12	hpSahul	Hardy	0.219694	0.114332
Neuguinea25	hpSahul	Hardy	0.218732	0.114418
Neuguinea63	hpSahul	Hardy	0.219846	0.114134
Neuguinea66	hpSahul	Hardy	0.219782	0.114452
BT0282	hspEAsia	Hardy	0.214192	0.082952
BT143	hspEAsia	Hardy	0.215472	0.08298
BT215	hspEAsia	Hardy	0.209486	0.083732
BT333	hspEAsia	Hardy	0.210686	0.083026
BTM231	hspEAsia	Hardy	0.21684	0.083214
BTM275	hspEAsia	Hardy	0.213438	0.082556
CK69	hspEAsia	Hardy	0.218824	0.082818
EKB32	hspEAsia	Hardy	0.216908	0.08861
HEL_AA4439AA_AS	hspEAsia	Hardy	0.221026	0.080224
HEL_BA5460AA_AS	hspEAsia	Hardy	0.21602	0.082662
HEL_BA5605AA_AS	hspEAsia	Hardy	0.214716	0.084016
HEL_BA8663AA_AS	hspEAsia	Hardy	0.21258	0.087782
HEL_BA9915AA_AS	hspEAsia	Hardy	0.218104	0.0821
HEL_CA0082AA_AS	hspEAsia	Hardy	0.219268	0.081978
HEL_CA0208AA_AS	hspEAsia	Hardy	0.216494	0.082292
HEL_CA0440AA_AS	hspEAsia	Hardy	0.214076	0.088486
HEL_CA0525AA_AS	hspEAsia	Hardy	0.213054	0.08812
HEL_CA0551AA_AS	hspEAsia	Hardy	0.211982	0.08909
HEL_CA2092AA_AS	hspEAsia	Hardy	0.213664	0.082102
HEL_CA2643AA_AS	hspEAsia	Hardy	0.21326	0.081354
HEL_CA2671AA_AS	hspEAsia	Hardy	0.217288	0.080634
HEL_CA2709AA_AS	hspEAsia	Hardy	0.217922	0.080756
HEL_CA2718AA_AS	hspEAsia	Hardy	0.21243	0.100912
HpGP-JAP-026	hspEAsia	Hardy	0.222942	0.080294
HpGP-KOR-001	hspEAsia	Hardy	0.213546	0.08131
HpGP-MAL-010	hspEAsia	Hardy	0.212774	0.086992
HpGP-MAL-012	hspEAsia	Hardy	0.213908	0.083022
JP0170	hspEAsia	Hardy	0.218692	0.081768
MMM_67	hspEAsia	Hardy	0.219266	0.08144
VN0805	hspEAsia	Hardy	0.211258	0.08755
Aklavik117	hspIndigenousNAmerica	Hardy	0.206826	0.066054
CAN_219	hspIndigenousNAmerica	Hardy	0.199248	0.07887
HEL_AA6006AA_AS	hspIndigenousNAmerica	Hardy	0.207104	0.071234
HEL_AA6077AA_AS	hspIndigenousNAmerica	Hardy	0.207602	0.070682
HEL_AA7212AA_AS	hspIndigenousNAmerica	Hardy	0.200138	0.069724
HEL_AA7214AA_AS	hspIndigenousNAmerica	Hardy	0.20631	0.06737
HEL_AA7283AA_AS	hspIndigenousNAmerica	Hardy	0.209636	0.071156
HEL_AA7339AA_AS	hspIndigenousNAmerica	Hardy	0.206052	0.065806
HEL_AA7365AA_AS	hspIndigenousNAmerica	Hardy	0.202586	0.063998
HEL_BA8864AA_AS	hspIndigenousNAmerica	Hardy	0.208026	0.0708
HEL_BA9040AA_AS	hspIndigenousNAmerica	Hardy	0.20318	0.071628
HEL_BA9159AA_AS	hspIndigenousNAmerica	Hardy	0.205896	0.070848
HEL_BA9234AA_AS	hspIndigenousNAmerica	Hardy	0.20522	0.070306
HEL_BA9263AA_AS	hspIndigenousNAmerica	Hardy	0.203378	0.066766
HEL_BA9448AA_AS	hspIndigenousNAmerica	Hardy	0.209278	0.074134
HEL_BA9467AA_AS	hspIndigenousNAmerica	Hardy	0.202928	0.07046
HEL_BA9472AA_AS	hspIndigenousNAmerica	Hardy	0.201944	0.068126
HEL_BA9514AA_AS	hspIndigenousNAmerica	Hardy	0.207052	0.070394
HEL_BA9518AA_AS	hspIndigenousNAmerica	Hardy	0.200874	0.066638
HEL_BA9559AA_AS	hspIndigenousNAmerica	Hardy	0.203962	0.071914
HEL_BA9621AA_AS	hspIndigenousNAmerica	Hardy	0.202662	0.071334
HEL_BA9669AA_AS	hspIndigenousNAmerica	Hardy	0.204054	0.071052
HEL_BA9677AA_AS	hspIndigenousNAmerica	Hardy	0.204786	0.065626
HEL_BA9778AA_AS	hspIndigenousNAmerica	Hardy	0.205482	0.064446
HEL_BA9819AA_AS	hspIndigenousNAmerica	Hardy	0.202778	0.0667
HEL_CA0045AA_AS	hspIndigenousNAmerica	Hardy	0.200876	0.069806
HEL_CA0046AA_AS	hspIndigenousNAmerica	Hardy	0.205652	0.065502
HEL_CA0047AA_AS	hspIndigenousNAmerica	Hardy	0.202668	0.064056
HEL_CA0052AA_AS	hspIndigenousNAmerica	Hardy	0.207754	0.071004
HEL_CA0053AA_AS	hspIndigenousNAmerica	Hardy	0.20728	0.071184
HEL_CA0054AA_AS	hspIndigenousNAmerica	Hardy	0.204624	0.071856
HEL_CA0057AA_AS	hspIndigenousNAmerica	Hardy	0.20592	0.064484
HpGP-CAN-001	hspIndigenousNAmerica	Hardy	0.203258	0.06606
HpGP-CAN-020	hspIndigenousNAmerica	Hardy	0.206932	0.064942
HpGP-CAN-023	hspIndigenousNAmerica	Hardy	0.200896	0.065194
Nanai40	hspIndigenousNAmerica	Hardy	0.204666	0.07186
Sakhalin60	hspIndigenousNAmerica	Hardy	0.207848	0.072198
CAN_196	hspIndigenousSAmerica	Hardy	0.205534	0.073148
CO1766	hspIndigenousSAmerica	Hardy	0.218444	0.070996
CO1768	hspIndigenousSAmerica	Hardy	0.220668	0.073468
COL0002	hspIndigenousSAmerica	Hardy	0.220566	0.073418
Cuz20	hspIndigenousSAmerica	Hardy	0.22045	0.069978
HEL_AA0105AA_AS	hspIndigenousSAmerica	Hardy	0.206856	0.098612
HEL_AA5991AA_AS	hspIndigenousSAmerica	Hardy	0.22245	0.072082
HEL_AA6511AA_AS	hspIndigenousSAmerica	Hardy	0.214864	0.080668
HEL_AA6759AA_AS	hspIndigenousSAmerica	Hardy	0.211394	0.074734
HEL_BA3942AA_AS	hspIndigenousSAmerica	Hardy	0.214284	0.08708
HEL_BA9201AA_AS	hspIndigenousSAmerica	Hardy	0.215616	0.07046
HEL_BA9433AA_AS	hspIndigenousSAmerica	Hardy	0.219296	0.071376
HEL_CA2257AA_AS	hspIndigenousSAmerica	Hardy	0.227882	0.070046
HEL_CA2258AA_AS	hspIndigenousSAmerica	Hardy	0.206596	0.084904
HEL_CA2260AA_AS	hspIndigenousSAmerica	Hardy	0.220092	0.069912
HEL_CA2261AA_AS	hspIndigenousSAmerica	Hardy	0.222022	0.07119
HEL_CA2262AA_AS	hspIndigenousSAmerica	Hardy	0.226874	0.071048
HEL_CA2265AA_AS	hspIndigenousSAmerica	Hardy	0.22063	0.070562
HEL_CA2266AA_AS	hspIndigenousSAmerica	Hardy	0.22471	0.06955
HEL_CA2267AA_AS	hspIndigenousSAmerica	Hardy	0.215608	0.076216
HEL_CA2268AA_AS	hspIndigenousSAmerica	Hardy	0.213302	0.077894
HEL_CA2270AA_AS	hspIndigenousSAmerica	Hardy	0.213546	0.082434
HEL_CA2271AA_AS	hspIndigenousSAmerica	Hardy	0.214488	0.076938
HEL_CA2272AA_AS	hspIndigenousSAmerica	Hardy	0.213672	0.080422
HEL_CA2279AA_AS	hspIndigenousSAmerica	Hardy	0.218688	0.076626
HEL_CA2283AA_AS	hspIndigenousSAmerica	Hardy	0.223536	0.071394
HEL_CA2284AA_AS	hspIndigenousSAmerica	Hardy	0.219494	0.07087
HEL_CA2286AA_AS	hspIndigenousSAmerica	Hardy	0.220532	0.074744
HEL_CA2287AA_AS	hspIndigenousSAmerica	Hardy	0.220872	0.070792
HpGP-MEX-028	hspIndigenousSAmerica	Hardy	0.219754	0.072624
HpGP-PER-011	hspIndigenousSAmerica	Hardy	0.20913	0.087098
HpGP-PER-019	hspIndigenousSAmerica	Hardy	0.218844	0.073794
HpGP-PER-111	hspIndigenousSAmerica	Hardy	0.222958	0.075442
HpGP-PER-121	hspIndigenousSAmerica	Hardy	0.2217	0.075768
HpGP-PER-138	hspIndigenousSAmerica	Hardy	0.21621	0.07701
HpGP-SPA-706	hspIndigenousSAmerica	Hardy	0.212438	0.08078
HpGP-USA-205	hspIndigenousSAmerica	Hardy	0.2125	0.076118
Hui1764	hspIndigenousSAmerica	Hardy	0.218018	0.070962
Hui1766	hspIndigenousSAmerica	Hardy	0.218192	0.07091
Hui1769	hspIndigenousSAmerica	Hardy	0.220454	0.073432
PeCan4	hspIndigenousSAmerica	Hardy	0.206984	0.09866
Puno120	hspIndigenousSAmerica	Hardy	0.208462	0.077604
Puno135	hspIndigenousSAmerica	Hardy	0.217192	0.074602
Sat464	hspIndigenousSAmerica	Hardy	0.22377	0.070698
Shi112	hspIndigenousSAmerica	Hardy	0.22201	0.070198
Shi169	hspIndigenousSAmerica	Hardy	0.225046	0.070002
Shi417	hspIndigenousSAmerica	Hardy	0.222566	0.071392
Shi470	hspIndigenousSAmerica	Hardy	0.227736	0.070178
v225d	hspIndigenousSAmerica	Hardy	0.222254	0.07033
altai11	hspSiberia	Hardy	0.204412	0.08848
altai59	hspSiberia	Hardy	0.207308	0.08724
BURYAT19	hspSiberia	Hardy	0.203506	0.08547
BURYAT27	hspSiberia	Hardy	0.204156	0.08843
Evenky01	hspSiberia	Hardy	0.208196	0.08197
Evenky11	hspSiberia	Hardy	0.205078	0.08182
Evenky58	hspSiberia	Hardy	0.198188	0.073664
Evenky65	hspSiberia	Hardy	0.201174	0.092642
Evenky73	hspSiberia	Hardy	0.209508	0.082554
HEL_AA7221AA_AS	hspSiberia	Hardy	0.202944	0.078068
HEL_AA7246AA_AS	hspSiberia	Hardy	0.205118	0.083718
HEL_AA7264AA_AS	hspSiberia	Hardy	0.205058	0.075708
HEL_AA7314AA_AS	hspSiberia	Hardy	0.20423	0.089804
HEL_AA7332AA_AS	hspSiberia	Hardy	0.20253	0.093246
HEL_AA7380AA_AS	hspSiberia	Hardy	0.201918	0.077206
HEL_BA8279AA_AS	hspSiberia	Hardy	0.203392	0.080698
HEL_BA8812AA_AS	hspSiberia	Hardy	0.203766	0.07874
HEL_BA8814AA_AS	hspSiberia	Hardy	0.20941	0.085968
HEL_BA8815AA_AS	hspSiberia	Hardy	0.205816	0.073996
HEL_BA8823AA_AS	hspSiberia	Hardy	0.204166	0.088488
HEL_BA8825AA_AS	hspSiberia	Hardy	0.208952	0.086534
HEL_BA8829AA_AS	hspSiberia	Hardy	0.205332	0.086798
HEL_BA8830AA_AS	hspSiberia	Hardy	0.204488	0.086888
HEL_BA8842AA_AS	hspSiberia	Hardy	0.205992	0.08649
HEL_BA8847AA_AS	hspSiberia	Hardy	0.207172	0.080874
HEL_BA8856AA_AS	hspSiberia	Hardy	0.205892	0.08739
HEL_BA8858AA_AS	hspSiberia	Hardy	0.206132	0.081596
HEL_BA8860AA_AS	hspSiberia	Hardy	0.205874	0.083882
HEL_BA8861AA_AS	hspSiberia	Hardy	0.206784	0.084988
HEL_BA8872AA_AS	hspSiberia	Hardy	0.203286	0.09323
HEL_BA8889AA_AS	hspSiberia	Hardy	0.208748	0.085376
HEL_BA8911AA_AS	hspSiberia	Hardy	0.204722	0.086488
HEL_BA8914AA_AS	hspSiberia	Hardy	0.207948	0.0821
HEL_BA8915AA_AS	hspSiberia	Hardy	0.2033	0.100018
HEL_BA8921AA_AS	hspSiberia	Hardy	0.210988	0.085862
HEL_BA8956AA_AS	hspSiberia	Hardy	0.20402	0.088892
HEL_BA8957AA_AS	hspSiberia	Hardy	0.203566	0.088238
HEL_BA8958AA_AS	hspSiberia	Hardy	0.204226	0.087052
HEL_BA8959AA_AS	hspSiberia	Hardy	0.206814	0.086224
HEL_BA8962AA_AS	hspSiberia	Hardy	0.207442	0.082702
HEL_BA8976AA_AS	hspSiberia	Hardy	0.202546	0.088312
HEL_BA8993AA_AS	hspSiberia	Hardy	0.207598	0.082972
HEL_BA9018AA_AS	hspSiberia	Hardy	0.200632	0.08703
HEL_BA9027AA_AS	hspSiberia	Hardy	0.207688	0.087038
HEL_BA9037AA_AS	hspSiberia	Hardy	0.205686	0.086306
HEL_BA9042AA_AS	hspSiberia	Hardy	0.201132	0.08275
HEL_BA9047AA_AS	hspSiberia	Hardy	0.204204	0.081024
HEL_BA9049AA_AS	hspSiberia	Hardy	0.201344	0.086834
HEL_BA9058AA_AS	hspSiberia	Hardy	0.203834	0.087012
HEL_BA9059AA_AS	hspSiberia	Hardy	0.206432	0.085638
HEL_BA9063AA_AS	hspSiberia	Hardy	0.203994	0.083858
HEL_BA9079AA_AS	hspSiberia	Hardy	0.209826	0.084216
HEL_BA9085AA_AS	hspSiberia	Hardy	0.206496	0.084812
HEL_BA9095AA_AS	hspSiberia	Hardy	0.207218	0.086106
HEL_BA9096AA_AS	hspSiberia	Hardy	0.202712	0.08431
HEL_BA9115AA_AS	hspSiberia	Hardy	0.207318	0.087142
HEL_BA9129AA_AS	hspSiberia	Hardy	0.205564	0.088982
HEL_BA9140AA_AS	hspSiberia	Hardy	0.20509	0.089578
HEL_BA9153AA_AS	hspSiberia	Hardy	0.200948	0.095794
HEL_BA9167AA_AS	hspSiberia	Hardy	0.207146	0.088252
HEL_BA9170AA_AS	hspSiberia	Hardy	0.206598	0.084468
HEL_BA9175AA_AS	hspSiberia	Hardy	0.207248	0.083156
HEL_BA9176AA_AS	hspSiberia	Hardy	0.201746	0.087922
HEL_BA9184AA_AS	hspSiberia	Hardy	0.200146	0.097538
HEL_BA9208AA_AS	hspSiberia	Hardy	0.204448	0.075658
HEL_BA9209AA_AS	hspSiberia	Hardy	0.205904	0.090582
HEL_BA9218AA_AS	hspSiberia	Hardy	0.206764	0.079346
HEL_BA9244AA_AS	hspSiberia	Hardy	0.205086	0.101102
HEL_BA9249AA_AS	hspSiberia	Hardy	0.202468	0.0897
HEL_BA9253AA_AS	hspSiberia	Hardy	0.203106	0.083632
HEL_BA9259AA_AS	hspSiberia	Hardy	0.204552	0.086252
HEL_BA9261AA_AS	hspSiberia	Hardy	0.207708	0.08198
HEL_BA9302AA_AS	hspSiberia	Hardy	0.207966	0.092982
HEL_BA9304AA_AS	hspSiberia	Hardy	0.201412	0.073616
HEL_BA9315AA_AS	hspSiberia	Hardy	0.2047	0.076102
HEL_BA9321AA_AS	hspSiberia	Hardy	0.20747	0.08415
HEL_BA9333AA_AS	hspSiberia	Hardy	0.20039	0.08031
HEL_BA9341AA_AS	hspSiberia	Hardy	0.204348	0.076026
HEL_BA9347AA_AS	hspSiberia	Hardy	0.207738	0.087356
HEL_BA9348AA_AS	hspSiberia	Hardy	0.202366	0.07534
HEL_BA9354AA_AS	hspSiberia	Hardy	0.202508	0.095316
HEL_BA9383AA_AS	hspSiberia	Hardy	0.203996	0.085628
HEL_BA9398AA_AS	hspSiberia	Hardy	0.208046	0.082394
HEL_BA9404AA_AS	hspSiberia	Hardy	0.208258	0.08664
HEL_BA9406AA_AS	hspSiberia	Hardy	0.210296	0.08149
HEL_BA9407AA_AS	hspSiberia	Hardy	0.205238	0.089228
HEL_BA9410AA_AS	hspSiberia	Hardy	0.205462	0.087438
HEL_BA9411AA_AS	hspSiberia	Hardy	0.205358	0.075464
HEL_BA9415AA_AS	hspSiberia	Hardy	0.205838	0.074536
HEL_BA9437AA_AS	hspSiberia	Hardy	0.207228	0.087448
HEL_BA9440AA_AS	hspSiberia	Hardy	0.205196	0.08805
HEL_BA9443AA_AS	hspSiberia	Hardy	0.210096	0.087706
HEL_BA9445AA_AS	hspSiberia	Hardy	0.20391	0.082266
HEL_BA9451AA_AS	hspSiberia	Hardy	0.20474	0.084846
HEL_BA9471AA_AS	hspSiberia	Hardy	0.206466	0.086346
HEL_BA9476AA_AS	hspSiberia	Hardy	0.205916	0.078264
HEL_BA9483AA_AS	hspSiberia	Hardy	0.20607	0.08857
HEL_BA9487AA_AS	hspSiberia	Hardy	0.201808	0.076432
HEL_BA9538AA_AS	hspSiberia	Hardy	0.206392	0.084612
HEL_BA9545AA_AS	hspSiberia	Hardy	0.203134	0.09031
HEL_BA9546AA_AS	hspSiberia	Hardy	0.204274	0.082258
HEL_BA9556AA_AS	hspSiberia	Hardy	0.201182	0.091998
HEL_BA9562AA_AS	hspSiberia	Hardy	0.202814	0.087874
HEL_BA9564AA_AS	hspSiberia	Hardy	0.203192	0.086828
HEL_BA9566AA_AS	hspSiberia	Hardy	0.200276	0.09694
HEL_BA9568AA_AS	hspSiberia	Hardy	0.207716	0.085888
HEL_BA9569AA_AS	hspSiberia	Hardy	0.207346	0.083828
HEL_BA9571AA_AS	hspSiberia	Hardy	0.204358	0.085212
HEL_BA9575AA_AS	hspSiberia	Hardy	0.206598	0.090876
HEL_BA9576AA_AS	hspSiberia	Hardy	0.204966	0.089406
HEL_BA9592AA_AS	hspSiberia	Hardy	0.20212	0.087504
HEL_BA9603AA_AS	hspSiberia	Hardy	0.204642	0.086986
HEL_BA9605AA_AS	hspSiberia	Hardy	0.202986	0.08702
HEL_BA9606AA_AS	hspSiberia	Hardy	0.204932	0.086778
HEL_BA9607AA_AS	hspSiberia	Hardy	0.206134	0.088552
HEL_BA9608AA_AS	hspSiberia	Hardy	0.205602	0.089976
HEL_BA9611AA_AS	hspSiberia	Hardy	0.202972	0.087846
HEL_BA9612AA_AS	hspSiberia	Hardy	0.20527	0.092678
HEL_BA9626AA_AS	hspSiberia	Hardy	0.205138	0.087322
HEL_BA9627AA_AS	hspSiberia	Hardy	0.203732	0.08703
HEL_BA9628AA_AS	hspSiberia	Hardy	0.20918	0.0878
HEL_BA9636AA_AS	hspSiberia	Hardy	0.201228	0.08581
HEL_BA9640AA_AS	hspSiberia	Hardy	0.20131	0.096234
HEL_BA9641AA_AS	hspSiberia	Hardy	0.202344	0.086974
HEL_BA9650AA_AS	hspSiberia	Hardy	0.204946	0.087568
HEL_BA9651AA_AS	hspSiberia	Hardy	0.199632	0.08073
HEL_BA9653AA_AS	hspSiberia	Hardy	0.20618	0.093414
HEL_BA9671AA_AS	hspSiberia	Hardy	0.207864	0.088624
HEL_BA9676AA_AS	hspSiberia	Hardy	0.20165	0.085702
HEL_BA9686AA_AS	hspSiberia	Hardy	0.20204	0.085878
HEL_BA9706AA_AS	hspSiberia	Hardy	0.210488	0.089086
HEL_BA9739AA_AS	hspSiberia	Hardy	0.20162	0.089168
HEL_BA9748AA_AS	hspSiberia	Hardy	0.200522	0.07322
HEL_BA9759AA_AS	hspSiberia	Hardy	0.199858	0.082168
HEL_BA9760AA_AS	hspSiberia	Hardy	0.20549	0.082064
HEL_BA9770AA_AS	hspSiberia	Hardy	0.203472	0.093222
HEL_BA9773AA_AS	hspSiberia	Hardy	0.203308	0.074154
HEL_BA9774AA_AS	hspSiberia	Hardy	0.208112	0.074874
HEL_BA9776AA_AS	hspSiberia	Hardy	0.206114	0.08705
HEL_BA9807AA_AS	hspSiberia	Hardy	0.205626	0.085904
HEL_BA9814AA_AS	hspSiberia	Hardy	0.206708	0.08724
HEL_BA9837AA_AS	hspSiberia	Hardy	0.207358	0.086076
HEL_CA0258AA_AS	hspSiberia	Hardy	0.207072	0.087454
HEL_CA0261AA_AS	hspSiberia	Hardy	0.207844	0.0873
HEL_CA0264AA_AS	hspSiberia	Hardy	0.203458	0.086924
HEL_CA0266AA_AS	hspSiberia	Hardy	0.20338	0.093828
HEL_CA0270AA_AS	hspSiberia	Hardy	0.205722	0.088454
HEL_CA0278AA_AS	hspSiberia	Hardy	0.208724	0.086354
HEL_CA0289AA_AS	hspSiberia	Hardy	0.208396	0.092132
HpGP-KAZ-002	hspSiberia	Hardy	0.208546	0.09004
HpGP-KGZ-006	hspSiberia	Hardy	0.202818	0.091514
Kazakhstan3173	hspSiberia	Hardy	0.208176	0.094196
Khanty04	hspSiberia	Hardy	0.2036	0.073628
mong44	hspSiberia	Hardy	0.207444	0.088446
mong49	hspSiberia	Hardy	0.20671	0.086458
Nanai30	hspSiberia	Hardy	0.206634	0.080168
Nentsy81	hspSiberia	Hardy	0.20287	0.08519
TUVAB15	hspSiberia	Hardy	0.204808	0.085868
Tuvac46	hspSiberia	Hardy	0.202848	0.087574
Tuvac80	hspSiberia	Hardy	0.206188	0.086214
yak97	hspSiberia	Hardy	0.207578	0.085376
HEL_BA8918AA_AS	hspUral	Hardy	0.20163	0.110022
HEL_BA8996AA_AS	hspUral	Hardy	0.204128	0.106256
HEL_BA9014AA_AS	hspUral	Hardy	0.201232	0.102314
HEL_BA9032AA_AS	hspUral	Hardy	0.208134	0.0858
HEL_BA9046AA_AS	hspUral	Hardy	0.20144	0.110534
HEL_BA9169AA_AS	hspUral	Hardy	0.203156	0.107842
HEL_BA9260AA_AS	hspUral	Hardy	0.203626	0.104494
HEL_BA9266AA_AS	hspUral	Hardy	0.205968	0.087466
HEL_BA9294AA_AS	hspUral	Hardy	0.20616	0.085938
HEL_BA9339AA_AS	hspUral	Hardy	0.20629	0.085822
HEL_BA9544AA_AS	hspUral	Hardy	0.205222	0.088148
HEL_BA9604AA_AS	hspUral	Hardy	0.203948	0.105758
HEL_BA9705AA_AS	hspUral	Hardy	0.200614	0.108348
HEL_BA9732AA_AS	hspUral	Hardy	0.19987	0.102162
HEL_BA9734AA_AS	hspUral	Hardy	0.202476	0.107616
HEL_BA9761AA_AS	hspUral	Hardy	0.207538	0.085832
HEL_BA9792AA_AS	hspUral	Hardy	0.204654	0.08459
HEL_BA9825AA_AS	hspUral	Hardy	0.201282	0.108832
HEL_BA9830AA_AS	hspUral	Hardy	0.205552	0.087258
HEL_BA9838AA_AS	hspUral	Hardy	0.20621	0.085784
Keto18	hspUral	Hardy	0.20503	0.086716
Keto60	hspUral	Hardy	0.20274	0.087404
Khanty16	hspUral	Hardy	0.203218	0.104524
Khanty17	hspUral	Hardy	0.199398	0.109754
Khanty26	hspUral	Hardy	0.201616	0.110004
Khanty27	hspUral	Hardy	0.204338	0.104004
Khanty30	hspUral	Hardy	0.203176	0.115064
Khanty39	hspUral	Hardy	0.203362	0.106054
Khanty40	hspUral	Hardy	0.20437	0.111118
N34	hspUral	Hardy	0.203762	0.10352
Nentsy28	hspUral	Hardy	0.203204	0.103848
Nentsy29	hspUral	Hardy	0.20364	0.104502
Nentsy32	hspUral	Hardy	0.202378	0.103098
Nentsy37	hspUral	Hardy	0.202212	0.105728
Nentsy38	hspUral	Hardy	0.203454	0.10326
Nentsy65	hspUral	Hardy	0.203456	0.10292
Nentsy90	hspUral	Hardy	0.201546	0.105896

## Sheet: S8D
strain	pop	outgroup	omega	dS
ckin106	hpAfrica1	Hacinonychis	0.16265	0.3628
ckin129	hpAfrica1	Hacinonychis	0.1619	0.36485
ckin130	hpAfrica1	Hacinonychis	0.16265	0.36505
ckin24	hpAfrica1	Hacinonychis	0.1608	0.3661
ckin28	hpAfrica1	Hacinonychis	0.16115	0.3662
ckin65	hpAfrica1	Hacinonychis	0.16235	0.36425
DR150	hpAfrica1	Hacinonychis	0.16315	0.3652
DR59_2016	hpAfrica1	Hacinonychis	0.1625	0.36555
DR76_2016	hpAfrica1	Hacinonychis	0.16455	0.3655
GAM245Ai	hpAfrica1	Hacinonychis	0.16395	0.36225
HEL_AA5463AA_AS	hpAfrica1	Hacinonychis	0.1603	0.37055
HEL_AA6578AA_AS	hpAfrica1	Hacinonychis	0.16245	0.3639
HEL_AA7352AA_AS	hpAfrica1	Hacinonychis	0.163	0.36415
HEL_AA7374AA_AS	hpAfrica1	Hacinonychis	0.1645	0.36115
HEL_AA8698AA_AS	hpAfrica1	Hacinonychis	0.1631	0.36195
HEL_AA8702AA_AS	hpAfrica1	Hacinonychis	0.16105	0.3657
HEL_AA9174AA_AS	hpAfrica1	Hacinonychis	0.1635	0.3625
HEL_AA9177AA_AS	hpAfrica1	Hacinonychis	0.165	0.36005
HEL_AA9180AA_AS	hpAfrica1	Hacinonychis	0.1634	0.3639
HEL_BA3551AA_AS	hpAfrica1	Hacinonychis	0.16375	0.36455
HEL_BA3663AA_AS	hpAfrica1	Hacinonychis	0.16325	0.36165
HEL_BA4163AA_AS	hpAfrica1	Hacinonychis	0.16125	0.36595
HEL_BA4236AA_AS	hpAfrica1	Hacinonychis	0.16325	0.36065
HEL_BA4465AA_AS	hpAfrica1	Hacinonychis	0.16375	0.3631
HEL_BA4947AA_AS	hpAfrica1	Hacinonychis	0.1617	0.3686
HEL_BA5101AA_AS	hpAfrica1	Hacinonychis	0.16175	0.3632
HEL_BA5197AA_AS	hpAfrica1	Hacinonychis	0.1638	0.3622
HEL_BA5527AA_AS	hpAfrica1	Hacinonychis	0.1633	0.363
HEL_BA5547AA_AS	hpAfrica1	Hacinonychis	0.1639	0.36005
HEL_BA5558AA_AS	hpAfrica1	Hacinonychis	0.1619	0.3656
HEL_BA8101AA_AS	hpAfrica1	Hacinonychis	0.16465	0.3621
HEL_BA8361AA_AS	hpAfrica1	Hacinonychis	0.1648	0.3609
HEL_BA8806AA_AS	hpAfrica1	Hacinonychis	0.16295	0.36355
HEL_BA8835AA_AS	hpAfrica1	Hacinonychis	0.16165	0.3684
HEL_BA9180AA_AS	hpAfrica1	Hacinonychis	0.1626	0.36455
HEL_BA9555AA_AS	hpAfrica1	Hacinonychis	0.16545	0.3581
HEL_CA2149AA_AS	hpAfrica1	Hacinonychis	0.16385	0.36285
HEL_CA2150AA_AS	hpAfrica1	Hacinonychis	0.1618	0.36745
HEL_CA2181AA_AS	hpAfrica1	Hacinonychis	0.1627	0.36135
HEL_CA2362AA_AS	hpAfrica1	Hacinonychis	0.1608	0.3682
HEL_CA2451AA_AS	hpAfrica1	Hacinonychis	0.16285	0.3624
HpGP-BRA-023	hpAfrica1	Hacinonychis	0.1644	0.3639
HpGP-COG-003	hpAfrica1	Hacinonychis	0.16095	0.36565
HpGP-HON-015	hpAfrica1	Hacinonychis	0.16195	0.36515
HpGP-POR-006	hpAfrica1	Hacinonychis	0.16275	0.3648
HpGP-SPA-402	hpAfrica1	Hacinonychis	0.1647	0.3612
HpGP-USA-303	hpAfrica1	Hacinonychis	0.1647	0.3622
HpGP-USA-403	hpAfrica1	Hacinonychis	0.1631	0.36485
HpGP-USA-417	hpAfrica1	Hacinonychis	0.16215	0.3663
kin62	hpAfrica1	Hacinonychis	0.16275	0.36235
kin71	hpAfrica1	Hacinonychis	0.16295	0.3636
kin77	hpAfrica1	Hacinonychis	0.162	0.36315
kin79	hpAfrica1	Hacinonychis	0.16255	0.36245
kin81	hpAfrica1	Hacinonychis	0.1633	0.3642
kin86	hpAfrica1	Hacinonychis	0.16385	0.3622
NYPt189	hpAfrica1	Hacinonychis	0.1661	0.3597
SA220C	hpAfrica1	Hacinonychis	0.1622	0.36185
SA224	hpAfrica1	Hacinonychis	0.1642	0.3611
SA252C	hpAfrica1	Hacinonychis	0.16225	0.3645
SA35C	hpAfrica1	Hacinonychis	0.16445	0.3585
HEL_AA7199AA_AS	hpAfrica2	Hacinonychis	0.18175	0.3094
HEL_AA7200AA_AS	hpAfrica2	Hacinonychis	0.18235	0.30925
HEL_AA7206AA_AS	hpAfrica2	Hacinonychis	0.185	0.3084
HEL_AA7215AA_AS	hpAfrica2	Hacinonychis	0.18245	0.311
HEL_AA7268AA_AS	hpAfrica2	Hacinonychis	0.1824	0.3117
HEL_AA7288AA_AS	hpAfrica2	Hacinonychis	0.1814	0.31255
HEL_AA7293AA_AS	hpAfrica2	Hacinonychis	0.1824	0.3089
HEL_AA7309AA_AS	hpAfrica2	Hacinonychis	0.1798	0.3123
HEL_AA7329AA_AS	hpAfrica2	Hacinonychis	0.18255	0.3096
HEL_AA7350AA_AS	hpAfrica2	Hacinonychis	0.18135	0.30975
HEL_AA7351AA_AS	hpAfrica2	Hacinonychis	0.1807	0.31195
HEL_AA7356AA_AS	hpAfrica2	Hacinonychis	0.1814	0.313
HEL_AA7362AA_AS	hpAfrica2	Hacinonychis	0.1844	0.308
HEL_AA7368AA_AS	hpAfrica2	Hacinonychis	0.1815	0.31205
HEL_AA7371AA_AS	hpAfrica2	Hacinonychis	0.18165	0.3112
HEL_AA7375AA_AS	hpAfrica2	Hacinonychis	0.1811	0.3101
HEL_AA7376AA_AS	hpAfrica2	Hacinonychis	0.1817	0.31
HEL_AA7378AA_AS	hpAfrica2	Hacinonychis	0.1838	0.3065
HEL_BA4143AA_AS	hpAfrica2	Hacinonychis	0.18205	0.3107
HEL_BA4919AA_AS	hpAfrica2	Hacinonychis	0.1826	0.31005
HEL_BA5666AA_AS	hpAfrica2	Hacinonychis	0.1814	0.3134
HEL_BA5671AA_AS	hpAfrica2	Hacinonychis	0.183	0.31025
HEL_BA5677AA_AS	hpAfrica2	Hacinonychis	0.1842	0.30655
HEL_BA5706AA_AS	hpAfrica2	Hacinonychis	0.1815	0.31295
HEL_BA5709AA_AS	hpAfrica2	Hacinonychis	0.18135	0.3125
HEL_BA5715AA_AS	hpAfrica2	Hacinonychis	0.18295	0.30855
HEL_BA5731AA_AS	hpAfrica2	Hacinonychis	0.1813	0.3095
HEL_BA5739AA_AS	hpAfrica2	Hacinonychis	0.17975	0.31355
HEL_BA8291AA_AS	hpAfrica2	Hacinonychis	0.1842	0.30835
HEL_BA8309AA_AS	hpAfrica2	Hacinonychis	0.17805	0.31895
HEL_BA8345AA_AS	hpAfrica2	Hacinonychis	0.18375	0.30775
HEL_BA8916AA_AS	hpAfrica2	Hacinonychis	0.18265	0.30985
HEL_BA9306AA_AS	hpAfrica2	Hacinonychis	0.1815	0.3123
HEL_BA9328AA_AS	hpAfrica2	Hacinonychis	0.1815	0.31
HEL_BA9494AA_AS	hpAfrica2	Hacinonychis	0.18255	0.30955
HEL_BA9540AA_AS	hpAfrica2	Hacinonychis	0.1842	0.3101
HEL_BA9749AA_AS	hpAfrica2	Hacinonychis	0.17995	0.31285
HpGP-ZAF-001	hpAfrica2	Hacinonychis	0.18155	0.31115
HpGP-ZAF-006	hpAfrica2	Hacinonychis	0.18165	0.3121
HpGP-ZAF-007	hpAfrica2	Hacinonychis	0.17765	0.3199
HpGP-ZAF-009	hpAfrica2	Hacinonychis	0.18295	0.3133
K26A1	hpAfrica2	Hacinonychis	0.1817	0.3111
SA144A	hpAfrica2	Hacinonychis	0.1811	0.31035
SA166A	hpAfrica2	Hacinonychis	0.18035	0.31465
SA169C	hpAfrica2	Hacinonychis	0.18235	0.31065
SA172C1	hpAfrica2	Hacinonychis	0.17905	0.3194
SA175A	hpAfrica2	Hacinonychis	0.18195	0.3105
SA233C	hpAfrica2	Hacinonychis	0.18375	0.3089
SA251C	hpAfrica2	Hacinonychis	0.17895	0.3141
SA253C1	hpAfrica2	Hacinonychis	0.18335	0.3103
SA29A	hpAfrica2	Hacinonychis	0.1831	0.3094
SouthAfrica20	hpAfrica2	Hacinonychis	0.18315	0.3096
SouthAfrica50	hpAfrica2	Hacinonychis	0.1796	0.31475
SouthAfrica7	hpAfrica2	Hacinonychis	0.1815	0.31525
BD0013	hpAsia2	Hacinonychis	0.17105	0.35825
BD0063	hpAsia2	Hacinonychis	0.1693	0.357
CK59	hpAsia2	Hacinonychis	0.16635	0.36235
HEL_AA6079AA_AS	hpAsia2	Hacinonychis	0.17	0.35655
HEL_BA3985AA_AS	hpAsia2	Hacinonychis	0.168	0.3617
HEL_BA4205AA_AS	hpAsia2	Hacinonychis	0.16915	0.3611
HEL_BA5769AA_AS	hpAsia2	Hacinonychis	0.1685	0.3628
HEL_BA7799AA_AS	hpAsia2	Hacinonychis	0.16915	0.3598
HEL_BA8057AA_AS	hpAsia2	Hacinonychis	0.16775	0.36355
HEL_CA0027AA_AS	hpAsia2	Hacinonychis	0.1692	0.3605
HEL_CA2513AA_AS	hpAsia2	Hacinonychis	0.16795	0.36325
HpGP-BGD-003	hpAsia2	Hacinonychis	0.16615	0.3639
HpGP-IND-007	hpAsia2	Hacinonychis	0.17	0.363
HpGP-MAL-002	hpAsia2	Hacinonychis	0.16585	0.36555
HpGP-MMR-004	hpAsia2	Hacinonychis	0.16865	0.36205
HpGP-MMR-011	hpAsia2	Hacinonychis	0.168	0.36085
HpGP-NPL-009	hpAsia2	Hacinonychis	0.16645	0.36445
HpGP-USA-422	hpAsia2	Hacinonychis	0.16835	0.35985
ID0498	hpAsia2	Hacinonychis	0.1692	0.36005
India7	hpAsia2	Hacinonychis	0.16575	0.36235
M006	hpAsia2	Hacinonychis	0.16775	0.3606
Mandalay03	hpAsia2	Hacinonychis	0.1684	0.36205
MMM_127	hpAsia2	Hacinonychis	0.167	0.35925
MMM_148	hpAsia2	Hacinonychis	0.16675	0.36165
MMM_60	hpAsia2	Hacinonychis	0.1677	0.3627
MS178	hpAsia2	Hacinonychis	0.16705	0.3645
NP110	hpAsia2	Hacinonychis	0.16675	0.3642
NP49	hpAsia2	Hacinonychis	0.1667	0.36245
SLK40	hpAsia2	Hacinonychis	0.16575	0.3695
TH0213	hpAsia2	Hacinonychis	0.16625	0.36485
21580	hpEurope	Hacinonychis	0.1665	0.3582
22087	hpEurope	Hacinonychis	0.1653	0.3611
22352	hpEurope	Hacinonychis	0.1644	0.3638
22360	hpEurope	Hacinonychis	0.16275	0.3656
26695	hpEurope	Hacinonychis	0.16665	0.3592
29009	hpEurope	Hacinonychis	0.16555	0.3594
30950	hpEurope	Hacinonychis	0.1658	0.36315
31181	hpEurope	Hacinonychis	0.16655	0.36095
33375	hpEurope	Hacinonychis	0.16905	0.35435
34320	hpEurope	Hacinonychis	0.16505	0.3578
38185	hpEurope	Hacinonychis	0.1651	0.36515
444	hpEurope	Hacinonychis	0.1648	0.3627
448	hpEurope	Hacinonychis	0.16585	0.36045
B25	hpEurope	Hacinonychis	0.16605	0.35935
B40	hpEurope	Hacinonychis	0.1649	0.36045
B45	hpEurope	Hacinonychis	0.16485	0.3648
B47	hpEurope	Hacinonychis	0.164	0.3654
G27	hpEurope	Hacinonychis	0.16665	0.3586
GC31_B	hpEurope	Hacinonychis	0.1654	0.3615
GC34_HL	hpEurope	Hacinonychis	0.1682	0.35925
GC65_HL	hpEurope	Hacinonychis	0.1667	0.35955
GR_15	hpEurope	Hacinonychis	0.16525	0.36195
GR_20	hpEurope	Hacinonychis	0.1643	0.36625
GR_21	hpEurope	Hacinonychis	0.16615	0.36185
HE_C33	hpEurope	Hacinonychis	0.16355	0.3619
HE_C50	hpEurope	Hacinonychis	0.1624	0.36355
HE_NC24_6	hpEurope	Hacinonychis	0.16385	0.3635
HE_NC32_5	hpEurope	Hacinonychis	0.16405	0.3604
HEL_AA0447AA_AS	hpEurope	Hacinonychis	0.1642	0.36135
HEL_AA5699AA_AS	hpEurope	Hacinonychis	0.16215	0.3671
HEL_AA6718AA_AS	hpEurope	Hacinonychis	0.16225	0.36355
HEL_AA6798AA_AS	hpEurope	Hacinonychis	0.162	0.3678
HEL_AA8621AA_AS	hpEurope	Hacinonychis	0.16305	0.36305
HEL_BA4404AA_AS	hpEurope	Hacinonychis	0.165	0.3617
HEL_BA4700AA_AS	hpEurope	Hacinonychis	0.1679	0.35955
HEL_BA4743AA_AS	hpEurope	Hacinonychis	0.164	0.365
HEL_BA4846AA_AS	hpEurope	Hacinonychis	0.1635	0.36445
HEL_BA4875AA_AS	hpEurope	Hacinonychis	0.1645	0.36445
HEL_BA4991AA_AS	hpEurope	Hacinonychis	0.16565	0.3616
HEL_BA5224AA_AS	hpEurope	Hacinonychis	0.16695	0.35925
HEL_BA5257AA_AS	hpEurope	Hacinonychis	0.1649	0.35825
HEL_BA5572AA_AS	hpEurope	Hacinonychis	0.16485	0.35935
HEL_BA9043AA_AS	hpEurope	Hacinonychis	0.1626	0.3655
HEL_BA9148AA_AS	hpEurope	Hacinonychis	0.16545	0.3622
HEL_BA9168AA_AS	hpEurope	Hacinonychis	0.1668	0.3592
HEL_BA9531AA_AS	hpEurope	Hacinonychis	0.16475	0.36365
HEL_BA9598AA_AS	hpEurope	Hacinonychis	0.1645	0.3656
HEL_CA2176AA_AS	hpEurope	Hacinonychis	0.16535	0.36375
HEL_CA2212AA_AS	hpEurope	Hacinonychis	0.1675	0.3585
HEL_CA2246AA_AS	hpEurope	Hacinonychis	0.16525	0.36035
HN_G260	hpEurope	Hacinonychis	0.164	0.36185
Hp_A_11	hpEurope	Hacinonychis	0.1661	0.365
Hp_A_14	hpEurope	Hacinonychis	0.1663	0.3616
Hp_A_27	hpEurope	Hacinonychis	0.166	0.36145
HPAG1	hpEurope	Hacinonychis	0.16505	0.3607
HpGP-ISR-001	hpEurope	Hacinonychis	0.16485	0.36545
HpGP-LIT-001	hpEurope	Hacinonychis	0.1653	0.3647
HpGP-MEX-046	hpEurope	Hacinonychis	0.1651	0.36045
HpGP-POL-110	hpEurope	Hacinonychis	0.16205	0.3676
HpGP-RUS-009	hpEurope	Hacinonychis	0.16275	0.3653
HpGP-SPA-802	hpEurope	Hacinonychis	0.1634	0.36345
HpGP-TUR-009	hpEurope	Hacinonychis	0.16875	0.35725
HpGP-USA-207	hpEurope	Hacinonychis	0.16375	0.3647
HUP_B14	hpEurope	Hacinonychis	0.16615	0.3612
IL_3172	hpEurope	Hacinonychis	0.1642	0.362
IL_3173	hpEurope	Hacinonychis	0.1657	0.3595
IL_3184	hpEurope	Hacinonychis	0.16335	0.36485
IRANL104	hpEurope	Hacinonychis	0.16605	0.3617
IRANL110	hpEurope	Hacinonychis	0.1649	0.36315
IRANL112_91	hpEurope	Hacinonychis	0.1687	0.3591
IRANL124_91	hpEurope	Hacinonychis	0.1651	0.3605
IRANL125	hpEurope	Hacinonychis	0.1662	0.36105
IRANL133_91	hpEurope	Hacinonychis	0.16555	0.3615
IRANL97	hpEurope	Hacinonychis	0.1657	0.36185
MCms1055	hpEurope	Hacinonychis	0.1654	0.3636
MG2005_98	hpEurope	Hacinonychis	0.16265	0.36415
MGms203	hpEurope	Hacinonychis	0.16165	0.3687
MM2004_20	hpEurope	Hacinonychis	0.1662	0.35845
MM2012_26	hpEurope	Hacinonychis	0.1677	0.35775
P12	hpEurope	Hacinonychis	0.1661	0.3641
Pt_7757	hpEurope	Hacinonychis	0.16555	0.362
Pt_7901	hpEurope	Hacinonychis	0.1621	0.3657
SSR3	hpEurope	Hacinonychis	0.1681	0.3608
SSR43	hpEurope	Hacinonychis	0.1649	0.36075
SSR5	hpEurope	Hacinonychis	0.1688	0.36005
SSR7	hpEurope	Hacinonychis	0.16565	0.36415
SSR8	hpEurope	Hacinonychis	0.16505	0.36365
SSR9	hpEurope	Hacinonychis	0.16855	0.35785
SW21C	hpEurope	Hacinonychis	0.1686	0.35855
SW7C	hpEurope	Hacinonychis	0.1667	0.35875
VN0032	hpEurope	Hacinonychis	0.16335	0.3694
CAM_106A1	hpNEAfrica	Hacinonychis	0.1634	0.3638
CAM_110A1	hpNEAfrica	Hacinonychis	0.1645	0.36155
CAM_118A1	hpNEAfrica	Hacinonychis	0.1627	0.36315
CAM_125C1	hpNEAfrica	Hacinonychis	0.1638	0.36135
CAM_149C1	hpNEAfrica	Hacinonychis	0.1649	0.36115
CAM_14C1	hpNEAfrica	Hacinonychis	0.1631	0.3637
CAM_153C1	hpNEAfrica	Hacinonychis	0.16385	0.36405
CAM_22A1	hpNEAfrica	Hacinonychis	0.16375	0.36145
CAM-107A1	hpNEAfrica	Hacinonychis	0.16325	0.36235
CAM-109A1	hpNEAfrica	Hacinonychis	0.16495	0.3618
CAM-117A1	hpNEAfrica	Hacinonychis	0.16415	0.3601
CAM-121A1	hpNEAfrica	Hacinonychis	0.162	0.3652
CAM-126C1	hpNEAfrica	Hacinonychis	0.1636	0.36375
CAM-135C1	hpNEAfrica	Hacinonychis	0.16095	0.3652
CAM-140C1	hpNEAfrica	Hacinonychis	0.1625	0.3639
CAM-144C1	hpNEAfrica	Hacinonychis	0.1635	0.3635
CAM-146C1	hpNEAfrica	Hacinonychis	0.1618	0.3647
CAM-23A1	hpNEAfrica	Hacinonychis	0.1642	0.36055
ckin59	hpNEAfrica	Hacinonychis	0.1651	0.3591
HEL_AA5951AA_AS	hpNEAfrica	Hacinonychis	0.163	0.3643
HEL_AA6060AA_AS	hpNEAfrica	Hacinonychis	0.1653	0.36185
HEL_AA6699AA_AS	hpNEAfrica	Hacinonychis	0.16645	0.36065
HEL_BA4168AA_AS	hpNEAfrica	Hacinonychis	0.16275	0.3644
HEL_BA4686AA_AS	hpNEAfrica	Hacinonychis	0.16245	0.3665
HEL_BA4944AA_AS	hpNEAfrica	Hacinonychis	0.16525	0.3563
HEL_BA4973AA_AS	hpNEAfrica	Hacinonychis	0.1645	0.3642
HEL_BA8928AA_AS	hpNEAfrica	Hacinonychis	0.16625	0.3576
HEL_BA8987AA_AS	hpNEAfrica	Hacinonychis	0.16665	0.3577
HEL_BA9028AA_AS	hpNEAfrica	Hacinonychis	0.1658	0.36185
HEL_BA9125AA_AS	hpNEAfrica	Hacinonychis	0.1637	0.36445
HEL_BA9281AA_AS	hpNEAfrica	Hacinonychis	0.1664	0.35695
HEL_BA9309AA_AS	hpNEAfrica	Hacinonychis	0.16325	0.36425
HEL_BA9413AA_AS	hpNEAfrica	Hacinonychis	0.16595	0.36165
HEL_BA9457AA_AS	hpNEAfrica	Hacinonychis	0.1682	0.35685
HEL_BA9462AA_AS	hpNEAfrica	Hacinonychis	0.1636	0.36595
HEL_BA9463AA_AS	hpNEAfrica	Hacinonychis	0.164	0.36295
HEL_BA9595AA_AS	hpNEAfrica	Hacinonychis	0.16565	0.3603
HEL_BA9765AA_AS	hpNEAfrica	Hacinonychis	0.1662	0.3595
HEL_CA2615AA_AS	hpNEAfrica	Hacinonychis	0.1649	0.36025
HEL_CA2627AA_AS	hpNEAfrica	Hacinonychis	0.16635	0.3608
HpGP-IDN-001	hpNEAfrica	Hacinonychis	0.16515	0.36175
HpGP-NGA-006	hpNEAfrica	Hacinonychis	0.1646	0.3622
HpGP-NGA-010	hpNEAfrica	Hacinonychis	0.16315	0.3644
ID0561	hpNEAfrica	Hacinonychis	0.1663	0.3593
nigh1448	hpNEAfrica	Hacinonychis	0.165	0.3604
nigh2494	hpNEAfrica	Hacinonychis	0.1651	0.361
nigh2495	hpNEAfrica	Hacinonychis	0.166	0.35975
nigh2496	hpNEAfrica	Hacinonychis	0.16355	0.36165
SUD_C5_1	hpNEAfrica	Hacinonychis	0.16475	0.3645
SUD_C8_1	hpNEAfrica	Hacinonychis	0.16605	0.36125
SUD_SO41_1	hpNEAfrica	Hacinonychis	0.1643	0.36345
SUD-C1-1a	hpNEAfrica	Hacinonychis	0.1655	0.3632
SUD-C13-1	hpNEAfrica	Hacinonychis	0.1654	0.36155
SUD-C14-1	hpNEAfrica	Hacinonychis	0.16335	0.36025
SUD-C16-3	hpNEAfrica	Hacinonychis	0.164	0.3651
SUD-I14	hpNEAfrica	Hacinonychis	0.1624	0.3633
SUD-S72	hpNEAfrica	Hacinonychis	0.1644	0.3628
SUD-SO42	hpNEAfrica	Hacinonychis	0.1649	0.3614
SUD-SO49-1	hpNEAfrica	Hacinonychis	0.1663	0.3593
SUD-SO50-1	hpNEAfrica	Hacinonychis	0.1635	0.3637
BURYAT14	hpNorthAsia	Hacinonychis	0.16645	0.36085
BURYAT9	hpNorthAsia	Hacinonychis	0.16895	0.35925
HEL_AA7249AA_AS	hpNorthAsia	Hacinonychis	0.16705	0.35855
HEL_AA7373AA_AS	hpNorthAsia	Hacinonychis	0.16745	0.35795
HEL_BA8832AA_AS	hpNorthAsia	Hacinonychis	0.16715	0.35975
HEL_BA8868AA_AS	hpNorthAsia	Hacinonychis	0.1673	0.3616
HEL_BA8880AA_AS	hpNorthAsia	Hacinonychis	0.1656	0.36435
HEL_BA8883AA_AS	hpNorthAsia	Hacinonychis	0.1674	0.3609
HEL_BA8932AA_AS	hpNorthAsia	Hacinonychis	0.16635	0.3602
HEL_BA9098AA_AS	hpNorthAsia	Hacinonychis	0.1652	0.3633
HEL_BA9130AA_AS	hpNorthAsia	Hacinonychis	0.16645	0.3607
HEL_BA9160AA_AS	hpNorthAsia	Hacinonychis	0.1661	0.36275
HEL_BA9162AA_AS	hpNorthAsia	Hacinonychis	0.16625	0.36395
HEL_BA9166AA_AS	hpNorthAsia	Hacinonychis	0.16775	0.3598
HEL_BA9220AA_AS	hpNorthAsia	Hacinonychis	0.1661	0.362
HEL_BA9256AA_AS	hpNorthAsia	Hacinonychis	0.1676	0.35945
HEL_BA9379AA_AS	hpNorthAsia	Hacinonychis	0.1677	0.36115
HEL_BA9390AA_AS	hpNorthAsia	Hacinonychis	0.1673	0.36225
HEL_BA9391AA_AS	hpNorthAsia	Hacinonychis	0.1666	0.3609
HEL_BA9479AA_AS	hpNorthAsia	Hacinonychis	0.1677	0.35985
HEL_BA9534AA_AS	hpNorthAsia	Hacinonychis	0.16645	0.36215
HEL_BA9614AA_AS	hpNorthAsia	Hacinonychis	0.16615	0.36165
HEL_BA9649AA_AS	hpNorthAsia	Hacinonychis	0.16885	0.3578
HEL_BA9656AA_AS	hpNorthAsia	Hacinonychis	0.1683	0.35895
HEL_BA9735AA_AS	hpNorthAsia	Hacinonychis	0.1663	0.36215
HEL_BA9736AA_AS	hpNorthAsia	Hacinonychis	0.16895	0.3585
HEL_BA9780AA_AS	hpNorthAsia	Hacinonychis	0.16755	0.362
HEL_BA9797AA_AS	hpNorthAsia	Hacinonychis	0.1673	0.35965
HEL_BA9841AA_AS	hpNorthAsia	Hacinonychis	0.16925	0.35855
HEL_CA0410AA_AS	hpNorthAsia	Hacinonychis	0.16995	0.3588
ausabrJ05	hpSahul	Hacinonychis	0.16685	0.35985
HEL_AA6010AA_AS	hpSahul	Hacinonychis	0.1666	0.3623
HEL_AA6024AA_AS	hpSahul	Hacinonychis	0.1656	0.3641
HEL_BA3812AA_AS	hpSahul	Hacinonychis	0.1667	0.3616
HEL_BA3813AA_AS	hpSahul	Hacinonychis	0.1647	0.36365
HEL_BA3814AA_AS	hpSahul	Hacinonychis	0.1639	0.36495
HEL_BA4574AA_AS	hpSahul	Hacinonychis	0.16605	0.3642
HEL_BA4578AA_AS	hpSahul	Hacinonychis	0.1658	0.3621
HEL_BA4580AA_AS	hpSahul	Hacinonychis	0.16425	0.36585
HEL_BA4584AA_AS	hpSahul	Hacinonychis	0.16415	0.3658
HEL_BA9332AA_AS	hpSahul	Hacinonychis	0.1647	0.3642
HEL_BA9408AA_AS	hpSahul	Hacinonychis	0.1681	0.3619
HEL_BA9658AA_AS	hpSahul	Hacinonychis	0.16805	0.36185
HEL_BA9674AA_AS	hpSahul	Hacinonychis	0.1673	0.3619
HPAS23	hpSahul	Hacinonychis	0.1635	0.36635
HPJ023	hpSahul	Hacinonychis	0.16745	0.35955
HPJ071	hpSahul	Hacinonychis	0.16715	0.36225
HPJ156	hpSahul	Hacinonychis	0.1664	0.36175
ID0082	hpSahul	Hacinonychis	0.16805	0.36155
ID0084	hpSahul	Hacinonychis	0.16915	0.36
ID0090	hpSahul	Hacinonychis	0.17075	0.36035
ID0985	hpSahul	Hacinonychis	0.16925	0.35825
ID0987	hpSahul	Hacinonychis	0.1682	0.36045
ID0992	hpSahul	Hacinonychis	0.1679	0.36
ID1001	hpSahul	Hacinonychis	0.1694	0.35965
ID1017	hpSahul	Hacinonychis	0.1686	0.35955
Neuguinea12	hpSahul	Hacinonychis	0.1675	0.3634
Neuguinea25	hpSahul	Hacinonychis	0.16665	0.3633
Neuguinea63	hpSahul	Hacinonychis	0.16975	0.3601
Neuguinea66	hpSahul	Hacinonychis	0.16685	0.3625
BT0282	hspEAsia	Hacinonychis	0.1659	0.36245
BT143	hspEAsia	Hacinonychis	0.16645	0.36005
BT215	hspEAsia	Hacinonychis	0.1646	0.3639
BT333	hspEAsia	Hacinonychis	0.16435	0.35965
BTM231	hspEAsia	Hacinonychis	0.16585	0.3599
BTM275	hspEAsia	Hacinonychis	0.1658	0.36285
CK69	hspEAsia	Hacinonychis	0.16675	0.36115
EKB32	hspEAsia	Hacinonychis	0.1649	0.3634
HEL_AA4439AA_AS	hspEAsia	Hacinonychis	0.1662	0.36325
HEL_BA5460AA_AS	hspEAsia	Hacinonychis	0.1646	0.3643
HEL_BA5605AA_AS	hspEAsia	Hacinonychis	0.1655	0.3625
HEL_BA8663AA_AS	hspEAsia	Hacinonychis	0.16455	0.3658
HEL_BA9915AA_AS	hspEAsia	Hacinonychis	0.16675	0.3634
HEL_CA0082AA_AS	hspEAsia	Hacinonychis	0.16805	0.36455
HEL_CA0208AA_AS	hspEAsia	Hacinonychis	0.1634	0.3648
HEL_CA0440AA_AS	hspEAsia	Hacinonychis	0.1658	0.36105
HEL_CA0525AA_AS	hspEAsia	Hacinonychis	0.1658	0.3615
HEL_CA0551AA_AS	hspEAsia	Hacinonychis	0.16535	0.36295
HEL_CA2092AA_AS	hspEAsia	Hacinonychis	0.16355	0.36425
HEL_CA2643AA_AS	hspEAsia	Hacinonychis	0.1654	0.36545
HEL_CA2671AA_AS	hspEAsia	Hacinonychis	0.1659	0.3623
HEL_CA2709AA_AS	hspEAsia	Hacinonychis	0.1645	0.3648
HEL_CA2718AA_AS	hspEAsia	Hacinonychis	0.16615	0.36635
HpGP-JAP-026	hspEAsia	Hacinonychis	0.16585	0.3617
HpGP-KOR-001	hspEAsia	Hacinonychis	0.1673	0.3566
HpGP-MAL-010	hspEAsia	Hacinonychis	0.16685	0.36115
HpGP-MAL-012	hspEAsia	Hacinonychis	0.16465	0.3647
JP0170	hspEAsia	Hacinonychis	0.1667	0.35945
MMM_67	hspEAsia	Hacinonychis	0.16545	0.3627
VN0805	hspEAsia	Hacinonychis	0.16755	0.36335
Aklavik117	hspIndigenousNAmerica	Hacinonychis	0.165	0.3629
CAN_219	hspIndigenousNAmerica	Hacinonychis	0.16475	0.36055
HEL_AA6006AA_AS	hspIndigenousNAmerica	Hacinonychis	0.1655	0.36435
HEL_AA6077AA_AS	hspIndigenousNAmerica	Hacinonychis	0.16645	0.3623
HEL_AA7212AA_AS	hspIndigenousNAmerica	Hacinonychis	0.16415	0.3663
HEL_AA7214AA_AS	hspIndigenousNAmerica	Hacinonychis	0.16855	0.35995
HEL_AA7283AA_AS	hspIndigenousNAmerica	Hacinonychis	0.1681	0.35955
HEL_AA7339AA_AS	hspIndigenousNAmerica	Hacinonychis	0.16645	0.36025
HEL_AA7365AA_AS	hspIndigenousNAmerica	Hacinonychis	0.1636	0.36435
HEL_BA8864AA_AS	hspIndigenousNAmerica	Hacinonychis	0.1666	0.36105
HEL_BA9040AA_AS	hspIndigenousNAmerica	Hacinonychis	0.1646	0.3611
HEL_BA9159AA_AS	hspIndigenousNAmerica	Hacinonychis	0.16575	0.36135
HEL_BA9234AA_AS	hspIndigenousNAmerica	Hacinonychis	0.16615	0.36135
HEL_BA9263AA_AS	hspIndigenousNAmerica	Hacinonychis	0.1663	0.3631
HEL_BA9448AA_AS	hspIndigenousNAmerica	Hacinonychis	0.16235	0.3668
HEL_BA9467AA_AS	hspIndigenousNAmerica	Hacinonychis	0.1659	0.3606
HEL_BA9472AA_AS	hspIndigenousNAmerica	Hacinonychis	0.1665	0.36105
HEL_BA9514AA_AS	hspIndigenousNAmerica	Hacinonychis	0.16645	0.3608
HEL_BA9518AA_AS	hspIndigenousNAmerica	Hacinonychis	0.16675	0.3615
HEL_BA9559AA_AS	hspIndigenousNAmerica	Hacinonychis	0.1665	0.36055
HEL_BA9621AA_AS	hspIndigenousNAmerica	Hacinonychis	0.16295	0.3656
HEL_BA9669AA_AS	hspIndigenousNAmerica	Hacinonychis	0.1674	0.35625
HEL_BA9677AA_AS	hspIndigenousNAmerica	Hacinonychis	0.1605	0.36215
HEL_BA9778AA_AS	hspIndigenousNAmerica	Hacinonychis	0.1656	0.36275
HEL_BA9819AA_AS	hspIndigenousNAmerica	Hacinonychis	0.1674	0.36175
HEL_CA0045AA_AS	hspIndigenousNAmerica	Hacinonychis	0.16415	0.3664
HEL_CA0046AA_AS	hspIndigenousNAmerica	Hacinonychis	0.1636	0.36315
HEL_CA0047AA_AS	hspIndigenousNAmerica	Hacinonychis	0.1633	0.36445
HEL_CA0052AA_AS	hspIndigenousNAmerica	Hacinonychis	0.16645	0.3623
HEL_CA0053AA_AS	hspIndigenousNAmerica	Hacinonychis	0.16515	0.3647
HEL_CA0054AA_AS	hspIndigenousNAmerica	Hacinonychis	0.1669	0.3615
HEL_CA0057AA_AS	hspIndigenousNAmerica	Hacinonychis	0.1656	0.36275
HpGP-CAN-001	hspIndigenousNAmerica	Hacinonychis	0.1643	0.3654
HpGP-CAN-020	hspIndigenousNAmerica	Hacinonychis	0.1658	0.36315
HpGP-CAN-023	hspIndigenousNAmerica	Hacinonychis	0.16265	0.36635
Nanai40	hspIndigenousNAmerica	Hacinonychis	0.1654	0.3633
Sakhalin60	hspIndigenousNAmerica	Hacinonychis	0.16475	0.3646
CAN_196	hspIndigenousSAmerica	Hacinonychis	0.16865	0.35995
CO1766	hspIndigenousSAmerica	Hacinonychis	0.1671	0.36125
CO1768	hspIndigenousSAmerica	Hacinonychis	0.16515	0.36395
COL0002	hspIndigenousSAmerica	Hacinonychis	0.16515	0.36395
Cuz20	hspIndigenousSAmerica	Hacinonychis	0.1661	0.36195
HEL_AA0105AA_AS	hspIndigenousSAmerica	Hacinonychis	0.166	0.3586
HEL_AA5991AA_AS	hspIndigenousSAmerica	Hacinonychis	0.16365	0.3659
HEL_AA6511AA_AS	hspIndigenousSAmerica	Hacinonychis	0.1684	0.36345
HEL_AA6759AA_AS	hspIndigenousSAmerica	Hacinonychis	0.1646	0.3668
HEL_BA3942AA_AS	hspIndigenousSAmerica	Hacinonychis	0.1657	0.36185
HEL_BA9201AA_AS	hspIndigenousSAmerica	Hacinonychis	0.1663	0.3628
HEL_BA9433AA_AS	hspIndigenousSAmerica	Hacinonychis	0.16575	0.3636
HEL_CA2257AA_AS	hspIndigenousSAmerica	Hacinonychis	0.1662	0.3605
HEL_CA2258AA_AS	hspIndigenousSAmerica	Hacinonychis	0.16565	0.36155
HEL_CA2260AA_AS	hspIndigenousSAmerica	Hacinonychis	0.1681	0.35955
HEL_CA2261AA_AS	hspIndigenousSAmerica	Hacinonychis	0.1667	0.3626
HEL_CA2262AA_AS	hspIndigenousSAmerica	Hacinonychis	0.1641	0.3625
HEL_CA2265AA_AS	hspIndigenousSAmerica	Hacinonychis	0.169	0.36145
HEL_CA2266AA_AS	hspIndigenousSAmerica	Hacinonychis	0.1667	0.3622
HEL_CA2267AA_AS	hspIndigenousSAmerica	Hacinonychis	0.166	0.3604
HEL_CA2268AA_AS	hspIndigenousSAmerica	Hacinonychis	0.1666	0.35945
HEL_CA2270AA_AS	hspIndigenousSAmerica	Hacinonychis	0.1652	0.36255
HEL_CA2271AA_AS	hspIndigenousSAmerica	Hacinonychis	0.1657	0.3632
HEL_CA2272AA_AS	hspIndigenousSAmerica	Hacinonychis	0.16635	0.36175
HEL_CA2279AA_AS	hspIndigenousSAmerica	Hacinonychis	0.16495	0.36225
HEL_CA2283AA_AS	hspIndigenousSAmerica	Hacinonychis	0.16585	0.36335
HEL_CA2284AA_AS	hspIndigenousSAmerica	Hacinonychis	0.1647	0.3622
HEL_CA2286AA_AS	hspIndigenousSAmerica	Hacinonychis	0.1662	0.3611
HEL_CA2287AA_AS	hspIndigenousSAmerica	Hacinonychis	0.1655	0.3636
HpGP-MEX-028	hspIndigenousSAmerica	Hacinonychis	0.16945	0.3613
HpGP-PER-011	hspIndigenousSAmerica	Hacinonychis	0.16465	0.3593
HpGP-PER-019	hspIndigenousSAmerica	Hacinonychis	0.1634	0.3665
HpGP-PER-111	hspIndigenousSAmerica	Hacinonychis	0.1665	0.36105
HpGP-PER-121	hspIndigenousSAmerica	Hacinonychis	0.1675	0.36005
HpGP-PER-138	hspIndigenousSAmerica	Hacinonychis	0.16445	0.3654
HpGP-SPA-706	hspIndigenousSAmerica	Hacinonychis	0.16625	0.3585
HpGP-USA-205	hspIndigenousSAmerica	Hacinonychis	0.1639	0.3679
Hui1764	hspIndigenousSAmerica	Hacinonychis	0.1676	0.3608
Hui1766	hspIndigenousSAmerica	Hacinonychis	0.1671	0.3612
Hui1769	hspIndigenousSAmerica	Hacinonychis	0.16515	0.36395
PeCan4	hspIndigenousSAmerica	Hacinonychis	0.166	0.3586
Puno120	hspIndigenousSAmerica	Hacinonychis	0.1673	0.3575
Puno135	hspIndigenousSAmerica	Hacinonychis	0.1656	0.3604
Sat464	hspIndigenousSAmerica	Hacinonychis	0.1627	0.36475
Shi112	hspIndigenousSAmerica	Hacinonychis	0.1678	0.36205
Shi169	hspIndigenousSAmerica	Hacinonychis	0.167	0.36215
Shi417	hspIndigenousSAmerica	Hacinonychis	0.16745	0.3622
Shi470	hspIndigenousSAmerica	Hacinonychis	0.1659	0.3615
v225d	hspIndigenousSAmerica	Hacinonychis	0.16665	0.3606
altai11	hspSiberia	Hacinonychis	0.16545	0.3606
altai59	hspSiberia	Hacinonychis	0.1634	0.35945
BURYAT19	hspSiberia	Hacinonychis	0.166	0.36125
BURYAT27	hspSiberia	Hacinonychis	0.1662	0.36045
Evenky01	hspSiberia	Hacinonychis	0.1668	0.3588
Evenky11	hspSiberia	Hacinonychis	0.16435	0.35765
Evenky58	hspSiberia	Hacinonychis	0.16495	0.36315
Evenky65	hspSiberia	Hacinonychis	0.1676	0.35715
Evenky73	hspSiberia	Hacinonychis	0.16795	0.35795
HEL_AA7221AA_AS	hspSiberia	Hacinonychis	0.161	0.3578
HEL_AA7246AA_AS	hspSiberia	Hacinonychis	0.16755	0.35965
HEL_AA7264AA_AS	hspSiberia	Hacinonychis	0.16725	0.36055
HEL_AA7314AA_AS	hspSiberia	Hacinonychis	0.16315	0.3622
HEL_AA7332AA_AS	hspSiberia	Hacinonychis	0.1673	0.3557
HEL_AA7380AA_AS	hspSiberia	Hacinonychis	0.16435	0.35935
HEL_BA8279AA_AS	hspSiberia	Hacinonychis	0.1639	0.36125
HEL_BA8812AA_AS	hspSiberia	Hacinonychis	0.1625	0.36155
HEL_BA8814AA_AS	hspSiberia	Hacinonychis	0.1645	0.3624
HEL_BA8815AA_AS	hspSiberia	Hacinonychis	0.16775	0.36065
HEL_BA8823AA_AS	hspSiberia	Hacinonychis	0.1692	0.3536
HEL_BA8825AA_AS	hspSiberia	Hacinonychis	0.1648	0.3596
HEL_BA8829AA_AS	hspSiberia	Hacinonychis	0.1646	0.36315
HEL_BA8830AA_AS	hspSiberia	Hacinonychis	0.1665	0.3599
HEL_BA8842AA_AS	hspSiberia	Hacinonychis	0.1663	0.3586
HEL_BA8847AA_AS	hspSiberia	Hacinonychis	0.16595	0.35745
HEL_BA8856AA_AS	hspSiberia	Hacinonychis	0.1641	0.3611
HEL_BA8858AA_AS	hspSiberia	Hacinonychis	0.16555	0.35815
HEL_BA8860AA_AS	hspSiberia	Hacinonychis	0.16635	0.35675
HEL_BA8861AA_AS	hspSiberia	Hacinonychis	0.16685	0.3543
HEL_BA8872AA_AS	hspSiberia	Hacinonychis	0.1651	0.36195
HEL_BA8889AA_AS	hspSiberia	Hacinonychis	0.16645	0.35915
HEL_BA8911AA_AS	hspSiberia	Hacinonychis	0.16325	0.3601
HEL_BA8914AA_AS	hspSiberia	Hacinonychis	0.16475	0.36005
HEL_BA8915AA_AS	hspSiberia	Hacinonychis	0.167	0.35705
HEL_BA8921AA_AS	hspSiberia	Hacinonychis	0.1669	0.35785
HEL_BA8956AA_AS	hspSiberia	Hacinonychis	0.1668	0.35685
HEL_BA8957AA_AS	hspSiberia	Hacinonychis	0.16455	0.3593
HEL_BA8958AA_AS	hspSiberia	Hacinonychis	0.16635	0.35945
HEL_BA8959AA_AS	hspSiberia	Hacinonychis	0.1686	0.3603
HEL_BA8962AA_AS	hspSiberia	Hacinonychis	0.1655	0.3584
HEL_BA8976AA_AS	hspSiberia	Hacinonychis	0.1649	0.35975
HEL_BA8993AA_AS	hspSiberia	Hacinonychis	0.16555	0.3612
HEL_BA9018AA_AS	hspSiberia	Hacinonychis	0.1653	0.3608
HEL_BA9027AA_AS	hspSiberia	Hacinonychis	0.164	0.35855
HEL_BA9037AA_AS	hspSiberia	Hacinonychis	0.1673	0.3582
HEL_BA9042AA_AS	hspSiberia	Hacinonychis	0.1668	0.35865
HEL_BA9047AA_AS	hspSiberia	Hacinonychis	0.1649	0.3574
HEL_BA9049AA_AS	hspSiberia	Hacinonychis	0.16355	0.35915
HEL_BA9058AA_AS	hspSiberia	Hacinonychis	0.16775	0.3531
HEL_BA9059AA_AS	hspSiberia	Hacinonychis	0.16585	0.3603
HEL_BA9063AA_AS	hspSiberia	Hacinonychis	0.1657	0.35695
HEL_BA9079AA_AS	hspSiberia	Hacinonychis	0.1674	0.35465
HEL_BA9085AA_AS	hspSiberia	Hacinonychis	0.1672	0.3593
HEL_BA9095AA_AS	hspSiberia	Hacinonychis	0.1636	0.3621
HEL_BA9096AA_AS	hspSiberia	Hacinonychis	0.16505	0.35965
HEL_BA9115AA_AS	hspSiberia	Hacinonychis	0.16755	0.3562
HEL_BA9129AA_AS	hspSiberia	Hacinonychis	0.1684	0.3562
HEL_BA9140AA_AS	hspSiberia	Hacinonychis	0.16325	0.36295
HEL_BA9153AA_AS	hspSiberia	Hacinonychis	0.1661	0.35785
HEL_BA9167AA_AS	hspSiberia	Hacinonychis	0.1648	0.3604
HEL_BA9170AA_AS	hspSiberia	Hacinonychis	0.16605	0.35925
HEL_BA9175AA_AS	hspSiberia	Hacinonychis	0.1655	0.36045
HEL_BA9176AA_AS	hspSiberia	Hacinonychis	0.16425	0.35855
HEL_BA9184AA_AS	hspSiberia	Hacinonychis	0.1678	0.35725
HEL_BA9208AA_AS	hspSiberia	Hacinonychis	0.1617	0.35675
HEL_BA9209AA_AS	hspSiberia	Hacinonychis	0.1674	0.36015
HEL_BA9218AA_AS	hspSiberia	Hacinonychis	0.1635	0.3631
HEL_BA9244AA_AS	hspSiberia	Hacinonychis	0.16535	0.3627
HEL_BA9249AA_AS	hspSiberia	Hacinonychis	0.16475	0.3616
HEL_BA9253AA_AS	hspSiberia	Hacinonychis	0.1661	0.35985
HEL_BA9259AA_AS	hspSiberia	Hacinonychis	0.1663	0.3578
HEL_BA9261AA_AS	hspSiberia	Hacinonychis	0.16705	0.3517
HEL_BA9302AA_AS	hspSiberia	Hacinonychis	0.1673	0.3613
HEL_BA9304AA_AS	hspSiberia	Hacinonychis	0.16585	0.34925
HEL_BA9315AA_AS	hspSiberia	Hacinonychis	0.1654	0.35565
HEL_BA9321AA_AS	hspSiberia	Hacinonychis	0.1656	0.35725
HEL_BA9333AA_AS	hspSiberia	Hacinonychis	0.16315	0.3543
HEL_BA9341AA_AS	hspSiberia	Hacinonychis	0.1662	0.36375
HEL_BA9347AA_AS	hspSiberia	Hacinonychis	0.16645	0.3566
HEL_BA9348AA_AS	hspSiberia	Hacinonychis	0.16795	0.3613
HEL_BA9354AA_AS	hspSiberia	Hacinonychis	0.1658	0.35885
HEL_BA9383AA_AS	hspSiberia	Hacinonychis	0.1647	0.36235
HEL_BA9398AA_AS	hspSiberia	Hacinonychis	0.1651	0.35925
HEL_BA9404AA_AS	hspSiberia	Hacinonychis	0.1659	0.3632
HEL_BA9406AA_AS	hspSiberia	Hacinonychis	0.16555	0.36045
HEL_BA9407AA_AS	hspSiberia	Hacinonychis	0.16645	0.3583
HEL_BA9410AA_AS	hspSiberia	Hacinonychis	0.16385	0.3644
HEL_BA9411AA_AS	hspSiberia	Hacinonychis	0.1659	0.36115
HEL_BA9415AA_AS	hspSiberia	Hacinonychis	0.16865	0.35685
HEL_BA9437AA_AS	hspSiberia	Hacinonychis	0.16785	0.35945
HEL_BA9440AA_AS	hspSiberia	Hacinonychis	0.1642	0.36075
HEL_BA9443AA_AS	hspSiberia	Hacinonychis	0.16695	0.3564
HEL_BA9445AA_AS	hspSiberia	Hacinonychis	0.1643	0.3578
HEL_BA9451AA_AS	hspSiberia	Hacinonychis	0.16655	0.35885
HEL_BA9471AA_AS	hspSiberia	Hacinonychis	0.16565	0.3585
HEL_BA9476AA_AS	hspSiberia	Hacinonychis	0.1636	0.362
HEL_BA9483AA_AS	hspSiberia	Hacinonychis	0.16605	0.3558
HEL_BA9487AA_AS	hspSiberia	Hacinonychis	0.1655	0.3542
HEL_BA9538AA_AS	hspSiberia	Hacinonychis	0.1595	0.35135
HEL_BA9545AA_AS	hspSiberia	Hacinonychis	0.16645	0.3585
HEL_BA9546AA_AS	hspSiberia	Hacinonychis	0.16475	0.3556
HEL_BA9556AA_AS	hspSiberia	Hacinonychis	0.1646	0.3593
HEL_BA9562AA_AS	hspSiberia	Hacinonychis	0.1655	0.3602
HEL_BA9564AA_AS	hspSiberia	Hacinonychis	0.16715	0.356
HEL_BA9566AA_AS	hspSiberia	Hacinonychis	0.1635	0.36055
HEL_BA9568AA_AS	hspSiberia	Hacinonychis	0.1665	0.35945
HEL_BA9569AA_AS	hspSiberia	Hacinonychis	0.16545	0.3577
HEL_BA9571AA_AS	hspSiberia	Hacinonychis	0.16495	0.35735
HEL_BA9575AA_AS	hspSiberia	Hacinonychis	0.1661	0.35865
HEL_BA9576AA_AS	hspSiberia	Hacinonychis	0.16785	0.3563
HEL_BA9592AA_AS	hspSiberia	Hacinonychis	0.1632	0.3613
HEL_BA9603AA_AS	hspSiberia	Hacinonychis	0.16245	0.3627
HEL_BA9605AA_AS	hspSiberia	Hacinonychis	0.1617	0.3641
HEL_BA9606AA_AS	hspSiberia	Hacinonychis	0.1661	0.3598
HEL_BA9607AA_AS	hspSiberia	Hacinonychis	0.16555	0.35955
HEL_BA9608AA_AS	hspSiberia	Hacinonychis	0.16565	0.35935
HEL_BA9611AA_AS	hspSiberia	Hacinonychis	0.1638	0.36395
HEL_BA9612AA_AS	hspSiberia	Hacinonychis	0.1667	0.36005
HEL_BA9626AA_AS	hspSiberia	Hacinonychis	0.16545	0.35955
HEL_BA9627AA_AS	hspSiberia	Hacinonychis	0.1656	0.3603
HEL_BA9628AA_AS	hspSiberia	Hacinonychis	0.16505	0.3586
HEL_BA9636AA_AS	hspSiberia	Hacinonychis	0.16485	0.35915
HEL_BA9640AA_AS	hspSiberia	Hacinonychis	0.16755	0.35715
HEL_BA9641AA_AS	hspSiberia	Hacinonychis	0.16665	0.35965
HEL_BA9650AA_AS	hspSiberia	Hacinonychis	0.16555	0.35545
HEL_BA9651AA_AS	hspSiberia	Hacinonychis	0.16415	0.3588
HEL_BA9653AA_AS	hspSiberia	Hacinonychis	0.1663	0.3616
HEL_BA9671AA_AS	hspSiberia	Hacinonychis	0.16605	0.3558
HEL_BA9676AA_AS	hspSiberia	Hacinonychis	0.16315	0.3577
HEL_BA9686AA_AS	hspSiberia	Hacinonychis	0.1633	0.35825
HEL_BA9706AA_AS	hspSiberia	Hacinonychis	0.16515	0.3584
HEL_BA9739AA_AS	hspSiberia	Hacinonychis	0.16405	0.35895
HEL_BA9748AA_AS	hspSiberia	Hacinonychis	0.16615	0.3613
HEL_BA9759AA_AS	hspSiberia	Hacinonychis	0.16875	0.3602
HEL_BA9760AA_AS	hspSiberia	Hacinonychis	0.1648	0.355
HEL_BA9770AA_AS	hspSiberia	Hacinonychis	0.16505	0.3595
HEL_BA9773AA_AS	hspSiberia	Hacinonychis	0.1685	0.3593
HEL_BA9774AA_AS	hspSiberia	Hacinonychis	0.16915	0.36005
HEL_BA9776AA_AS	hspSiberia	Hacinonychis	0.1666	0.35855
HEL_BA9807AA_AS	hspSiberia	Hacinonychis	0.1647	0.3588
HEL_BA9814AA_AS	hspSiberia	Hacinonychis	0.16515	0.35935
HEL_BA9837AA_AS	hspSiberia	Hacinonychis	0.16675	0.35945
HEL_CA0258AA_AS	hspSiberia	Hacinonychis	0.1657	0.3616
HEL_CA0261AA_AS	hspSiberia	Hacinonychis	0.1655	0.3605
HEL_CA0264AA_AS	hspSiberia	Hacinonychis	0.1641	0.36025
HEL_CA0266AA_AS	hspSiberia	Hacinonychis	0.1659	0.3627
HEL_CA0270AA_AS	hspSiberia	Hacinonychis	0.16775	0.361
HEL_CA0278AA_AS	hspSiberia	Hacinonychis	0.1645	0.35975
HEL_CA0289AA_AS	hspSiberia	Hacinonychis	0.1676	0.36175
HpGP-KAZ-002	hspSiberia	Hacinonychis	0.1655	0.35785
HpGP-KGZ-006	hspSiberia	Hacinonychis	0.16555	0.3601
Kazakhstan3173	hspSiberia	Hacinonychis	0.1633	0.362
Khanty04	hspSiberia	Hacinonychis	0.16705	0.35985
mong44	hspSiberia	Hacinonychis	0.16325	0.36285
mong49	hspSiberia	Hacinonychis	0.16275	0.36355
Nanai30	hspSiberia	Hacinonychis	0.16575	0.35815
Nentsy81	hspSiberia	Hacinonychis	0.16375	0.3619
TUVAB15	hspSiberia	Hacinonychis	0.16675	0.3587
Tuvac46	hspSiberia	Hacinonychis	0.1639	0.35995
Tuvac80	hspSiberia	Hacinonychis	0.16725	0.35635
yak97	hspSiberia	Hacinonychis	0.16705	0.35615
HEL_BA8918AA_AS	hspUral	Hacinonychis	0.1643	0.35785
HEL_BA8996AA_AS	hspUral	Hacinonychis	0.1648	0.3583
HEL_BA9014AA_AS	hspUral	Hacinonychis	0.16085	0.36275
HEL_BA9032AA_AS	hspUral	Hacinonychis	0.16325	0.35695
HEL_BA9046AA_AS	hspUral	Hacinonychis	0.165	0.3569
HEL_BA9169AA_AS	hspUral	Hacinonychis	0.1628	0.3599
HEL_BA9260AA_AS	hspUral	Hacinonychis	0.16325	0.35695
HEL_BA9266AA_AS	hspUral	Hacinonychis	0.1645	0.3584
HEL_BA9294AA_AS	hspUral	Hacinonychis	0.162	0.3634
HEL_BA9339AA_AS	hspUral	Hacinonychis	0.1612	0.3592
HEL_BA9544AA_AS	hspUral	Hacinonychis	0.16145	0.3602
HEL_BA9604AA_AS	hspUral	Hacinonychis	0.1653	0.3583
HEL_BA9705AA_AS	hspUral	Hacinonychis	0.16275	0.35885
HEL_BA9732AA_AS	hspUral	Hacinonychis	0.1628	0.36035
HEL_BA9734AA_AS	hspUral	Hacinonychis	0.16405	0.36035
HEL_BA9761AA_AS	hspUral	Hacinonychis	0.16225	0.3589
HEL_BA9792AA_AS	hspUral	Hacinonychis	0.1579	0.36015
HEL_BA9825AA_AS	hspUral	Hacinonychis	0.16465	0.35675
HEL_BA9830AA_AS	hspUral	Hacinonychis	0.1612	0.35695
HEL_BA9838AA_AS	hspUral	Hacinonychis	0.1608	0.3575
Keto18	hspUral	Hacinonychis	0.1623	0.3589
Keto60	hspUral	Hacinonychis	0.1599	0.3573
Khanty16	hspUral	Hacinonychis	0.1621	0.36245
Khanty17	hspUral	Hacinonychis	0.161	0.36655
Khanty26	hspUral	Hacinonychis	0.16225	0.36795
Khanty27	hspUral	Hacinonychis	0.1611	0.3646
Khanty30	hspUral	Hacinonychis	0.1638	0.36025
Khanty39	hspUral	Hacinonychis	0.1606	0.3663
Khanty40	hspUral	Hacinonychis	0.1641	0.35565
N34	hspUral	Hacinonychis	0.1639	0.36145
Nentsy28	hspUral	Hacinonychis	0.1614	0.36515
Nentsy29	hspUral	Hacinonychis	0.16215	0.36105
Nentsy32	hspUral	Hacinonychis	0.16205	0.3647
Nentsy37	hspUral	Hacinonychis	0.16155	0.3628
Nentsy38	hspUral	Hacinonychis	0.16465	0.36105
Nentsy65	hspUral	Hacinonychis	0.1637	0.36
Nentsy90	hspUral	Hacinonychis	0.1642	0.36165
ckin106	hpAfrica1	Hardy	0.197796	0.286972
ckin129	hpAfrica1	Hardy	0.195562	0.289734
ckin130	hpAfrica1	Hardy	0.197924	0.28666
ckin24	hpAfrica1	Hardy	0.19513	0.289994
ckin28	hpAfrica1	Hardy	0.197602	0.287156
ckin65	hpAfrica1	Hardy	0.19741	0.2886
DR150	hpAfrica1	Hardy	0.195766	0.290278
DR59_2016	hpAfrica1	Hardy	0.196862	0.28869
DR76_2016	hpAfrica1	Hardy	0.197638	0.289938
GAM245Ai	hpAfrica1	Hardy	0.199438	0.289928
HEL_AA5463AA_AS	hpAfrica1	Hardy	0.192982	0.298154
HEL_AA6578AA_AS	hpAfrica1	Hardy	0.202698	0.272204
HEL_AA7352AA_AS	hpAfrica1	Hardy	0.198824	0.286166
HEL_AA7374AA_AS	hpAfrica1	Hardy	0.20099	0.281526
HEL_AA8698AA_AS	hpAfrica1	Hardy	0.200196	0.280126
HEL_AA8702AA_AS	hpAfrica1	Hardy	0.197988	0.280828
HEL_AA9174AA_AS	hpAfrica1	Hardy	0.20024	0.283494
HEL_AA9177AA_AS	hpAfrica1	Hardy	0.201194	0.277156
HEL_AA9180AA_AS	hpAfrica1	Hardy	0.202532	0.27709
HEL_BA3551AA_AS	hpAfrica1	Hardy	0.201858	0.276456
HEL_BA3663AA_AS	hpAfrica1	Hardy	0.198554	0.284424
HEL_BA4163AA_AS	hpAfrica1	Hardy	0.197378	0.288002
HEL_BA4236AA_AS	hpAfrica1	Hardy	0.196878	0.289542
HEL_BA4465AA_AS	hpAfrica1	Hardy	0.202662	0.275452
HEL_BA4947AA_AS	hpAfrica1	Hardy	0.196654	0.288688
HEL_BA5101AA_AS	hpAfrica1	Hardy	0.196484	0.286474
HEL_BA5197AA_AS	hpAfrica1	Hardy	0.199202	0.282404
HEL_BA5527AA_AS	hpAfrica1	Hardy	0.200036	0.282172
HEL_BA5547AA_AS	hpAfrica1	Hardy	0.197262	0.285404
HEL_BA5558AA_AS	hpAfrica1	Hardy	0.198066	0.287508
HEL_BA8101AA_AS	hpAfrica1	Hardy	0.1972	0.287732
HEL_BA8361AA_AS	hpAfrica1	Hardy	0.196738	0.288516
HEL_BA8806AA_AS	hpAfrica1	Hardy	0.195722	0.29003
HEL_BA8835AA_AS	hpAfrica1	Hardy	0.195298	0.292578
HEL_BA9180AA_AS	hpAfrica1	Hardy	0.197518	0.282448
HEL_BA9555AA_AS	hpAfrica1	Hardy	0.198142	0.288494
HEL_CA2149AA_AS	hpAfrica1	Hardy	0.201354	0.28152
HEL_CA2150AA_AS	hpAfrica1	Hardy	0.199342	0.285972
HEL_CA2181AA_AS	hpAfrica1	Hardy	0.197972	0.284298
HEL_CA2362AA_AS	hpAfrica1	Hardy	0.199628	0.285672
HEL_CA2451AA_AS	hpAfrica1	Hardy	0.203748	0.272722
HpGP-BRA-023	hpAfrica1	Hardy	0.201058	0.281242
HpGP-COG-003	hpAfrica1	Hardy	0.1951	0.289756
HpGP-HON-015	hpAfrica1	Hardy	0.200938	0.279234
HpGP-POR-006	hpAfrica1	Hardy	0.200082	0.284458
HpGP-SPA-402	hpAfrica1	Hardy	0.198032	0.288006
HpGP-USA-303	hpAfrica1	Hardy	0.198984	0.288938
HpGP-USA-403	hpAfrica1	Hardy	0.19881	0.291042
HpGP-USA-417	hpAfrica1	Hardy	0.194972	0.29397
kin62	hpAfrica1	Hardy	0.199328	0.286352
kin71	hpAfrica1	Hardy	0.197622	0.287986
kin77	hpAfrica1	Hardy	0.198462	0.286798
kin79	hpAfrica1	Hardy	0.196332	0.28856
kin81	hpAfrica1	Hardy	0.197824	0.287964
kin86	hpAfrica1	Hardy	0.198344	0.28808
NYPt189	hpAfrica1	Hardy	0.200262	0.286228
SA220C	hpAfrica1	Hardy	0.19513	0.288412
SA224	hpAfrica1	Hardy	0.196128	0.289316
SA252C	hpAfrica1	Hardy	0.195502	0.28894
SA35C	hpAfrica1	Hardy	0.19392	0.293614
HEL_AA7199AA_AS	hpAfrica2	Hardy	0.17743	0.346558
HEL_AA7200AA_AS	hpAfrica2	Hardy	0.178512	0.345536
HEL_AA7206AA_AS	hpAfrica2	Hardy	0.178768	0.3445
HEL_AA7215AA_AS	hpAfrica2	Hardy	0.178208	0.34682
HEL_AA7268AA_AS	hpAfrica2	Hardy	0.176452	0.349498
HEL_AA7288AA_AS	hpAfrica2	Hardy	0.177238	0.34291
HEL_AA7293AA_AS	hpAfrica2	Hardy	0.1781	0.344888
HEL_AA7309AA_AS	hpAfrica2	Hardy	0.176926	0.344398
HEL_AA7329AA_AS	hpAfrica2	Hardy	0.179024	0.344436
HEL_AA7350AA_AS	hpAfrica2	Hardy	0.17788	0.347242
HEL_AA7351AA_AS	hpAfrica2	Hardy	0.175648	0.345456
HEL_AA7356AA_AS	hpAfrica2	Hardy	0.176094	0.350856
HEL_AA7362AA_AS	hpAfrica2	Hardy	0.17817	0.34182
HEL_AA7368AA_AS	hpAfrica2	Hardy	0.176252	0.349346
HEL_AA7371AA_AS	hpAfrica2	Hardy	0.176486	0.344816
HEL_AA7375AA_AS	hpAfrica2	Hardy	0.178062	0.347306
HEL_AA7376AA_AS	hpAfrica2	Hardy	0.177278	0.345812
HEL_AA7378AA_AS	hpAfrica2	Hardy	0.175548	0.345932
HEL_BA4143AA_AS	hpAfrica2	Hardy	0.176954	0.343106
HEL_BA4919AA_AS	hpAfrica2	Hardy	0.17929	0.342292
HEL_BA5666AA_AS	hpAfrica2	Hardy	0.178988	0.340484
HEL_BA5671AA_AS	hpAfrica2	Hardy	0.177716	0.339708
HEL_BA5677AA_AS	hpAfrica2	Hardy	0.176606	0.343888
HEL_BA5706AA_AS	hpAfrica2	Hardy	0.179222	0.341644
HEL_BA5709AA_AS	hpAfrica2	Hardy	0.17859	0.343834
HEL_BA5715AA_AS	hpAfrica2	Hardy	0.175724	0.34549
HEL_BA5731AA_AS	hpAfrica2	Hardy	0.175394	0.345352
HEL_BA5739AA_AS	hpAfrica2	Hardy	0.178426	0.340908
HEL_BA8291AA_AS	hpAfrica2	Hardy	0.178102	0.342512
HEL_BA8309AA_AS	hpAfrica2	Hardy	0.182266	0.332264
HEL_BA8345AA_AS	hpAfrica2	Hardy	0.175684	0.345996
HEL_BA8916AA_AS	hpAfrica2	Hardy	0.178576	0.341384
HEL_BA9306AA_AS	hpAfrica2	Hardy	0.17694	0.34373
HEL_BA9328AA_AS	hpAfrica2	Hardy	0.177772	0.341048
HEL_BA9494AA_AS	hpAfrica2	Hardy	0.179122	0.342502
HEL_BA9540AA_AS	hpAfrica2	Hardy	0.17777	0.34337
HEL_BA9749AA_AS	hpAfrica2	Hardy	0.180712	0.335844
HpGP-ZAF-001	hpAfrica2	Hardy	0.176326	0.345012
HpGP-ZAF-006	hpAfrica2	Hardy	0.177666	0.340756
HpGP-ZAF-007	hpAfrica2	Hardy	0.178116	0.340954
HpGP-ZAF-009	hpAfrica2	Hardy	0.180554	0.33504
K26A1	hpAfrica2	Hardy	0.176588	0.34586
SA144A	hpAfrica2	Hardy	0.177508	0.340962
SA166A	hpAfrica2	Hardy	0.182422	0.332942
SA169C	hpAfrica2	Hardy	0.176408	0.343038
SA172C1	hpAfrica2	Hardy	0.18011	0.33433
SA175A	hpAfrica2	Hardy	0.177442	0.342538
SA233C	hpAfrica2	Hardy	0.177052	0.346052
SA251C	hpAfrica2	Hardy	0.177174	0.341038
SA253C1	hpAfrica2	Hardy	0.178922	0.343018
SA29A	hpAfrica2	Hardy	0.177948	0.343276
SouthAfrica20	hpAfrica2	Hardy	0.180934	0.339538
SouthAfrica50	hpAfrica2	Hardy	0.17746	0.344922
SouthAfrica7	hpAfrica2	Hardy	0.178144	0.341364
BD0013	hpAsia2	Hardy	0.221378	0.253184
BD0063	hpAsia2	Hardy	0.22332	0.248578
CK59	hpAsia2	Hardy	0.216678	0.257068
HEL_AA6079AA_AS	hpAsia2	Hardy	0.22077	0.25145
HEL_BA3985AA_AS	hpAsia2	Hardy	0.223584	0.250474
HEL_BA4205AA_AS	hpAsia2	Hardy	0.221076	0.25496
HEL_BA5769AA_AS	hpAsia2	Hardy	0.219532	0.252154
HEL_BA7799AA_AS	hpAsia2	Hardy	0.21744	0.25732
HEL_BA8057AA_AS	hpAsia2	Hardy	0.217858	0.254846
HEL_CA0027AA_AS	hpAsia2	Hardy	0.22397	0.251732
HEL_CA2513AA_AS	hpAsia2	Hardy	0.223026	0.252804
HpGP-BGD-003	hpAsia2	Hardy	0.218356	0.256328
HpGP-IND-007	hpAsia2	Hardy	0.224822	0.251434
HpGP-MAL-002	hpAsia2	Hardy	0.219042	0.25298
HpGP-MMR-004	hpAsia2	Hardy	0.223394	0.249904
HpGP-MMR-011	hpAsia2	Hardy	0.220258	0.251986
HpGP-NPL-009	hpAsia2	Hardy	0.217666	0.257228
HpGP-USA-422	hpAsia2	Hardy	0.218372	0.254002
ID0498	hpAsia2	Hardy	0.222034	0.251376
India7	hpAsia2	Hardy	0.218792	0.253478
M006	hpAsia2	Hardy	0.22152	0.250242
Mandalay03	hpAsia2	Hardy	0.222082	0.252782
MMM_127	hpAsia2	Hardy	0.222088	0.24811
MMM_148	hpAsia2	Hardy	0.220478	0.25301
MMM_60	hpAsia2	Hardy	0.22084	0.250448
MS178	hpAsia2	Hardy	0.22241	0.252418
NP110	hpAsia2	Hardy	0.216078	0.256304
NP49	hpAsia2	Hardy	0.218732	0.253566
SLK40	hpAsia2	Hardy	0.218404	0.256328
TH0213	hpAsia2	Hardy	0.221468	0.249598
21580	hpEurope	Hardy	0.211462	0.26522
22087	hpEurope	Hardy	0.203384	0.27623
22352	hpEurope	Hardy	0.209372	0.269996
22360	hpEurope	Hardy	0.203092	0.274704
26695	hpEurope	Hardy	0.2156	0.253342
29009	hpEurope	Hardy	0.208702	0.268086
30950	hpEurope	Hardy	0.211986	0.265388
31181	hpEurope	Hardy	0.211054	0.265104
33375	hpEurope	Hardy	0.215142	0.259674
34320	hpEurope	Hardy	0.208164	0.268632
38185	hpEurope	Hardy	0.206958	0.278412
444	hpEurope	Hardy	0.212208	0.261214
448	hpEurope	Hardy	0.214554	0.259646
B25	hpEurope	Hardy	0.204918	0.27517
B40	hpEurope	Hardy	0.203618	0.272504
B45	hpEurope	Hardy	0.207022	0.27489
B47	hpEurope	Hardy	0.207698	0.270868
G27	hpEurope	Hardy	0.213074	0.263536
GC31_B	hpEurope	Hardy	0.217146	0.260404
GC34_HL	hpEurope	Hardy	0.212802	0.267614
GC65_HL	hpEurope	Hardy	0.212586	0.265388
GR_15	hpEurope	Hardy	0.207854	0.269182
GR_20	hpEurope	Hardy	0.209424	0.26983
GR_21	hpEurope	Hardy	0.210304	0.266738
HE_C33	hpEurope	Hardy	0.217218	0.253006
HE_C50	hpEurope	Hardy	0.211764	0.25763
HE_NC24_6	hpEurope	Hardy	0.215224	0.257166
HE_NC32_5	hpEurope	Hardy	0.212656	0.259032
HEL_AA0447AA_AS	hpEurope	Hardy	0.206538	0.27232
HEL_AA5699AA_AS	hpEurope	Hardy	0.207552	0.271692
HEL_AA6718AA_AS	hpEurope	Hardy	0.216562	0.249596
HEL_AA6798AA_AS	hpEurope	Hardy	0.203694	0.275834
HEL_AA8621AA_AS	hpEurope	Hardy	0.213546	0.256898
HEL_BA4404AA_AS	hpEurope	Hardy	0.207264	0.271084
HEL_BA4700AA_AS	hpEurope	Hardy	0.2136	0.26726
HEL_BA4743AA_AS	hpEurope	Hardy	0.209072	0.266446
HEL_BA4846AA_AS	hpEurope	Hardy	0.206242	0.273082
HEL_BA4875AA_AS	hpEurope	Hardy	0.209136	0.271186
HEL_BA4991AA_AS	hpEurope	Hardy	0.21735	0.254854
HEL_BA5224AA_AS	hpEurope	Hardy	0.209134	0.270098
HEL_BA5257AA_AS	hpEurope	Hardy	0.205406	0.26974
HEL_BA5572AA_AS	hpEurope	Hardy	0.207002	0.271288
HEL_BA9043AA_AS	hpEurope	Hardy	0.208492	0.266208
HEL_BA9148AA_AS	hpEurope	Hardy	0.21782	0.25769
HEL_BA9168AA_AS	hpEurope	Hardy	0.215018	0.260344
HEL_BA9531AA_AS	hpEurope	Hardy	0.213796	0.262756
HEL_BA9598AA_AS	hpEurope	Hardy	0.214318	0.256788
HEL_CA2176AA_AS	hpEurope	Hardy	0.205718	0.274792
HEL_CA2212AA_AS	hpEurope	Hardy	0.210524	0.267998
HEL_CA2246AA_AS	hpEurope	Hardy	0.205006	0.27562
HN_G260	hpEurope	Hardy	0.207086	0.269698
Hp_A_11	hpEurope	Hardy	0.213834	0.263858
Hp_A_14	hpEurope	Hardy	0.211214	0.267876
Hp_A_27	hpEurope	Hardy	0.214502	0.262082
HPAG1	hpEurope	Hardy	0.215126	0.256108
HpGP-ISR-001	hpEurope	Hardy	0.20738	0.272994
HpGP-LIT-001	hpEurope	Hardy	0.215826	0.26217
HpGP-MEX-046	hpEurope	Hardy	0.205642	0.269224
HpGP-POL-110	hpEurope	Hardy	0.209692	0.267202
HpGP-RUS-009	hpEurope	Hardy	0.20478	0.268088
HpGP-SPA-802	hpEurope	Hardy	0.206098	0.272324
HpGP-TUR-009	hpEurope	Hardy	0.217956	0.259136
HpGP-USA-207	hpEurope	Hardy	0.208184	0.272066
HUP_B14	hpEurope	Hardy	0.208046	0.271582
IL_3172	hpEurope	Hardy	0.205482	0.271324
IL_3173	hpEurope	Hardy	0.210242	0.26638
IL_3184	hpEurope	Hardy	0.205468	0.272158
IRANL104	hpEurope	Hardy	0.207106	0.273948
IRANL110	hpEurope	Hardy	0.205424	0.273718
IRANL112_91	hpEurope	Hardy	0.20806	0.270512
IRANL124_91	hpEurope	Hardy	0.206802	0.270796
IRANL125	hpEurope	Hardy	0.207722	0.270524
IRANL133_91	hpEurope	Hardy	0.211162	0.266294
IRANL97	hpEurope	Hardy	0.206156	0.27317
MCms1055	hpEurope	Hardy	0.207786	0.275602
MG2005_98	hpEurope	Hardy	0.209772	0.267584
MGms203	hpEurope	Hardy	0.205802	0.275136
MM2004_20	hpEurope	Hardy	0.211228	0.264104
MM2012_26	hpEurope	Hardy	0.210096	0.26801
P12	hpEurope	Hardy	0.213286	0.261064
Pt_7757	hpEurope	Hardy	0.209326	0.27255
Pt_7901	hpEurope	Hardy	0.204938	0.273642
SSR3	hpEurope	Hardy	0.218974	0.252892
SSR43	hpEurope	Hardy	0.208386	0.26876
SSR5	hpEurope	Hardy	0.219726	0.252772
SSR7	hpEurope	Hardy	0.217956	0.250492
SSR8	hpEurope	Hardy	0.216076	0.260096
SSR9	hpEurope	Hardy	0.217844	0.251324
SW21C	hpEurope	Hardy	0.213772	0.261672
SW7C	hpEurope	Hardy	0.215292	0.255822
VN0032	hpEurope	Hardy	0.215914	0.261766
CAM_106A1	hpNEAfrica	Hardy	0.202788	0.280812
CAM_110A1	hpNEAfrica	Hardy	0.203644	0.277456
CAM_118A1	hpNEAfrica	Hardy	0.200358	0.28002
CAM_125C1	hpNEAfrica	Hardy	0.20114	0.280486
CAM_149C1	hpNEAfrica	Hardy	0.201426	0.281234
CAM_14C1	hpNEAfrica	Hardy	0.203244	0.279506
CAM_153C1	hpNEAfrica	Hardy	0.20411	0.278658
CAM_22A1	hpNEAfrica	Hardy	0.201882	0.279576
CAM-107A1	hpNEAfrica	Hardy	0.202222	0.277444
CAM-109A1	hpNEAfrica	Hardy	0.203196	0.278984
CAM-117A1	hpNEAfrica	Hardy	0.202996	0.276242
CAM-121A1	hpNEAfrica	Hardy	0.201306	0.278534
CAM-126C1	hpNEAfrica	Hardy	0.203214	0.276074
CAM-135C1	hpNEAfrica	Hardy	0.20108	0.278488
CAM-140C1	hpNEAfrica	Hardy	0.199326	0.28074
CAM-144C1	hpNEAfrica	Hardy	0.200884	0.280372
CAM-146C1	hpNEAfrica	Hardy	0.200324	0.280302
CAM-23A1	hpNEAfrica	Hardy	0.204764	0.276414
ckin59	hpNEAfrica	Hardy	0.204362	0.276852
HEL_AA5951AA_AS	hpNEAfrica	Hardy	0.198078	0.2808
HEL_AA6060AA_AS	hpNEAfrica	Hardy	0.201664	0.278162
HEL_AA6699AA_AS	hpNEAfrica	Hardy	0.201372	0.279198
HEL_BA4168AA_AS	hpNEAfrica	Hardy	0.200718	0.279408
HEL_BA4686AA_AS	hpNEAfrica	Hardy	0.211798	0.258606
HEL_BA4944AA_AS	hpNEAfrica	Hardy	0.203526	0.272022
HEL_BA4973AA_AS	hpNEAfrica	Hardy	0.204732	0.276376
HEL_BA8928AA_AS	hpNEAfrica	Hardy	0.204288	0.27628
HEL_BA8987AA_AS	hpNEAfrica	Hardy	0.203094	0.279182
HEL_BA9028AA_AS	hpNEAfrica	Hardy	0.203694	0.275968
HEL_BA9125AA_AS	hpNEAfrica	Hardy	0.203086	0.2795
HEL_BA9281AA_AS	hpNEAfrica	Hardy	0.202866	0.27519
HEL_BA9309AA_AS	hpNEAfrica	Hardy	0.201404	0.27957
HEL_BA9413AA_AS	hpNEAfrica	Hardy	0.203924	0.2786
HEL_BA9457AA_AS	hpNEAfrica	Hardy	0.204244	0.276976
HEL_BA9462AA_AS	hpNEAfrica	Hardy	0.202956	0.278026
HEL_BA9463AA_AS	hpNEAfrica	Hardy	0.202238	0.278878
HEL_BA9595AA_AS	hpNEAfrica	Hardy	0.20235	0.27755
HEL_BA9765AA_AS	hpNEAfrica	Hardy	0.201424	0.278162
HEL_CA2615AA_AS	hpNEAfrica	Hardy	0.215716	0.257162
HEL_CA2627AA_AS	hpNEAfrica	Hardy	0.211228	0.263922
HpGP-IDN-001	hpNEAfrica	Hardy	0.209956	0.265438
HpGP-NGA-006	hpNEAfrica	Hardy	0.202798	0.277342
HpGP-NGA-010	hpNEAfrica	Hardy	0.20111	0.280634
ID0561	hpNEAfrica	Hardy	0.211624	0.261476
nigh1448	hpNEAfrica	Hardy	0.20091	0.279968
nigh2494	hpNEAfrica	Hardy	0.20168	0.27962
nigh2495	hpNEAfrica	Hardy	0.20212	0.279918
nigh2496	hpNEAfrica	Hardy	0.201168	0.278686
SUD_C5_1	hpNEAfrica	Hardy	0.201952	0.280008
SUD_C8_1	hpNEAfrica	Hardy	0.202664	0.27923
SUD_SO41_1	hpNEAfrica	Hardy	0.201418	0.279228
SUD-C1-1a	hpNEAfrica	Hardy	0.203246	0.279036
SUD-C13-1	hpNEAfrica	Hardy	0.20552	0.278514
SUD-C14-1	hpNEAfrica	Hardy	0.197366	0.276628
SUD-C16-3	hpNEAfrica	Hardy	0.201238	0.28032
SUD-I14	hpNEAfrica	Hardy	0.199862	0.279356
SUD-S72	hpNEAfrica	Hardy	0.201728	0.275712
SUD-SO42	hpNEAfrica	Hardy	0.202768	0.278676
SUD-SO49-1	hpNEAfrica	Hardy	0.201964	0.282484
SUD-SO50-1	hpNEAfrica	Hardy	0.20071	0.281854
BURYAT14	hpNorthAsia	Hardy	0.2228	0.237314
BURYAT9	hpNorthAsia	Hardy	0.22224	0.239028
HEL_AA7249AA_AS	hpNorthAsia	Hardy	0.223644	0.235302
HEL_AA7373AA_AS	hpNorthAsia	Hardy	0.224916	0.23655
HEL_BA8832AA_AS	hpNorthAsia	Hardy	0.224422	0.236108
HEL_BA8868AA_AS	hpNorthAsia	Hardy	0.222786	0.239532
HEL_BA8880AA_AS	hpNorthAsia	Hardy	0.224646	0.23818
HEL_BA8883AA_AS	hpNorthAsia	Hardy	0.221894	0.240482
HEL_BA8932AA_AS	hpNorthAsia	Hardy	0.222456	0.237766
HEL_BA9098AA_AS	hpNorthAsia	Hardy	0.223122	0.238706
HEL_BA9130AA_AS	hpNorthAsia	Hardy	0.223548	0.23767
HEL_BA9160AA_AS	hpNorthAsia	Hardy	0.223148	0.23933
HEL_BA9162AA_AS	hpNorthAsia	Hardy	0.22058	0.244366
HEL_BA9166AA_AS	hpNorthAsia	Hardy	0.226314	0.236742
HEL_BA9220AA_AS	hpNorthAsia	Hardy	0.224274	0.237402
HEL_BA9256AA_AS	hpNorthAsia	Hardy	0.226082	0.235868
HEL_BA9379AA_AS	hpNorthAsia	Hardy	0.22394	0.238488
HEL_BA9390AA_AS	hpNorthAsia	Hardy	0.22285	0.23949
HEL_BA9391AA_AS	hpNorthAsia	Hardy	0.22326	0.238438
HEL_BA9479AA_AS	hpNorthAsia	Hardy	0.224032	0.237022
HEL_BA9534AA_AS	hpNorthAsia	Hardy	0.224616	0.238658
HEL_BA9614AA_AS	hpNorthAsia	Hardy	0.222678	0.236944
HEL_BA9649AA_AS	hpNorthAsia	Hardy	0.22322	0.239158
HEL_BA9656AA_AS	hpNorthAsia	Hardy	0.222818	0.240334
HEL_BA9735AA_AS	hpNorthAsia	Hardy	0.225296	0.237458
HEL_BA9736AA_AS	hpNorthAsia	Hardy	0.22613	0.236156
HEL_BA9780AA_AS	hpNorthAsia	Hardy	0.225298	0.238214
HEL_BA9797AA_AS	hpNorthAsia	Hardy	0.224258	0.2366
HEL_BA9841AA_AS	hpNorthAsia	Hardy	0.224164	0.237494
HEL_CA0410AA_AS	hpNorthAsia	Hardy	0.2251	0.239688
ausabrJ05	hpSahul	Hardy	0.21292	0.260366
HEL_AA6010AA_AS	hpSahul	Hardy	0.212964	0.262906
HEL_AA6024AA_AS	hpSahul	Hardy	0.212002	0.262912
HEL_BA3812AA_AS	hpSahul	Hardy	0.214152	0.258988
HEL_BA3813AA_AS	hpSahul	Hardy	0.212146	0.26109
HEL_BA3814AA_AS	hpSahul	Hardy	0.211646	0.260968
HEL_BA4574AA_AS	hpSahul	Hardy	0.216812	0.259318
HEL_BA4578AA_AS	hpSahul	Hardy	0.211826	0.260618
HEL_BA4580AA_AS	hpSahul	Hardy	0.21397	0.260646
HEL_BA4584AA_AS	hpSahul	Hardy	0.214176	0.260304
HEL_BA9332AA_AS	hpSahul	Hardy	0.214278	0.259086
HEL_BA9408AA_AS	hpSahul	Hardy	0.218652	0.25533
HEL_BA9658AA_AS	hpSahul	Hardy	0.218332	0.255792
HEL_BA9674AA_AS	hpSahul	Hardy	0.217768	0.255732
HPAS23	hpSahul	Hardy	0.214018	0.260926
HPJ023	hpSahul	Hardy	0.213494	0.260498
HPJ071	hpSahul	Hardy	0.21181	0.26035
HPJ156	hpSahul	Hardy	0.213488	0.259764
ID0082	hpSahul	Hardy	0.217676	0.257398
ID0084	hpSahul	Hardy	0.218538	0.25605
ID0090	hpSahul	Hardy	0.222574	0.255746
ID0985	hpSahul	Hardy	0.219014	0.25561
ID0987	hpSahul	Hardy	0.21782	0.257038
ID0992	hpSahul	Hardy	0.216066	0.257366
ID1001	hpSahul	Hardy	0.219738	0.254738
ID1017	hpSahul	Hardy	0.217598	0.256022
Neuguinea12	hpSahul	Hardy	0.217592	0.256168
Neuguinea25	hpSahul	Hardy	0.216664	0.256908
Neuguinea63	hpSahul	Hardy	0.219268	0.25585
Neuguinea66	hpSahul	Hardy	0.217672	0.255374
BT0282	hspEAsia	Hardy	0.221352	0.239264
BT143	hspEAsia	Hardy	0.220342	0.239134
BT215	hspEAsia	Hardy	0.22212	0.238284
BT333	hspEAsia	Hardy	0.223578	0.237498
BTM231	hspEAsia	Hardy	0.225182	0.237582
BTM275	hspEAsia	Hardy	0.224734	0.236962
CK69	hspEAsia	Hardy	0.224964	0.238494
EKB32	hspEAsia	Hardy	0.22346	0.241398
HEL_AA4439AA_AS	hspEAsia	Hardy	0.22586	0.236706
HEL_BA5460AA_AS	hspEAsia	Hardy	0.222414	0.2372
HEL_BA5605AA_AS	hspEAsia	Hardy	0.222922	0.237768
HEL_BA8663AA_AS	hspEAsia	Hardy	0.220732	0.247498
HEL_BA9915AA_AS	hspEAsia	Hardy	0.224392	0.238064
HEL_CA0082AA_AS	hspEAsia	Hardy	0.227532	0.238466
HEL_CA0208AA_AS	hspEAsia	Hardy	0.22663	0.234728
HEL_CA0440AA_AS	hspEAsia	Hardy	0.219034	0.24553
HEL_CA0525AA_AS	hspEAsia	Hardy	0.22025	0.24222
HEL_CA0551AA_AS	hspEAsia	Hardy	0.222012	0.241758
HEL_CA2092AA_AS	hspEAsia	Hardy	0.220628	0.236744
HEL_CA2643AA_AS	hspEAsia	Hardy	0.22435	0.238388
HEL_CA2671AA_AS	hspEAsia	Hardy	0.221474	0.23992
HEL_CA2709AA_AS	hspEAsia	Hardy	0.21995	0.239788
HEL_CA2718AA_AS	hspEAsia	Hardy	0.214722	0.256688
HpGP-JAP-026	hspEAsia	Hardy	0.226664	0.236278
HpGP-KOR-001	hspEAsia	Hardy	0.224392	0.23672
HpGP-MAL-010	hspEAsia	Hardy	0.219126	0.247372
HpGP-MAL-012	hspEAsia	Hardy	0.225208	0.237664
JP0170	hspEAsia	Hardy	0.22615	0.237086
MMM_67	hspEAsia	Hardy	0.222888	0.24103
VN0805	hspEAsia	Hardy	0.224852	0.24247
Aklavik117	hspIndigenousNAmerica	Hardy	0.227784	0.233996
CAN_219	hspIndigenousNAmerica	Hardy	0.220598	0.237174
HEL_AA6006AA_AS	hspIndigenousNAmerica	Hardy	0.227704	0.231852
HEL_AA6077AA_AS	hspIndigenousNAmerica	Hardy	0.228512	0.229282
HEL_AA7212AA_AS	hspIndigenousNAmerica	Hardy	0.225492	0.231618
HEL_AA7214AA_AS	hspIndigenousNAmerica	Hardy	0.2264	0.23105
HEL_AA7283AA_AS	hspIndigenousNAmerica	Hardy	0.225414	0.233864
HEL_AA7339AA_AS	hspIndigenousNAmerica	Hardy	0.229112	0.228718
HEL_AA7365AA_AS	hspIndigenousNAmerica	Hardy	0.227012	0.230456
HEL_BA8864AA_AS	hspIndigenousNAmerica	Hardy	0.224164	0.23493
HEL_BA9040AA_AS	hspIndigenousNAmerica	Hardy	0.222438	0.232182
HEL_BA9159AA_AS	hspIndigenousNAmerica	Hardy	0.22581	0.233172
HEL_BA9234AA_AS	hspIndigenousNAmerica	Hardy	0.22589	0.230966
HEL_BA9263AA_AS	hspIndigenousNAmerica	Hardy	0.22874	0.226712
HEL_BA9448AA_AS	hspIndigenousNAmerica	Hardy	0.220674	0.239584
HEL_BA9467AA_AS	hspIndigenousNAmerica	Hardy	0.226074	0.228552
HEL_BA9472AA_AS	hspIndigenousNAmerica	Hardy	0.226544	0.231882
HEL_BA9514AA_AS	hspIndigenousNAmerica	Hardy	0.222836	0.233566
HEL_BA9518AA_AS	hspIndigenousNAmerica	Hardy	0.226574	0.231038
HEL_BA9559AA_AS	hspIndigenousNAmerica	Hardy	0.222292	0.23501
HEL_BA9621AA_AS	hspIndigenousNAmerica	Hardy	0.22146	0.234074
HEL_BA9669AA_AS	hspIndigenousNAmerica	Hardy	0.226356	0.23094
HEL_BA9677AA_AS	hspIndigenousNAmerica	Hardy	0.226312	0.220138
HEL_BA9778AA_AS	hspIndigenousNAmerica	Hardy	0.2287	0.228862
HEL_BA9819AA_AS	hspIndigenousNAmerica	Hardy	0.227198	0.230568
HEL_CA0045AA_AS	hspIndigenousNAmerica	Hardy	0.225668	0.231764
HEL_CA0046AA_AS	hspIndigenousNAmerica	Hardy	0.225438	0.228156
HEL_CA0047AA_AS	hspIndigenousNAmerica	Hardy	0.226934	0.230272
HEL_CA0052AA_AS	hspIndigenousNAmerica	Hardy	0.228512	0.229282
HEL_CA0053AA_AS	hspIndigenousNAmerica	Hardy	0.227026	0.23225
HEL_CA0054AA_AS	hspIndigenousNAmerica	Hardy	0.225298	0.233508
HEL_CA0057AA_AS	hspIndigenousNAmerica	Hardy	0.2287	0.228862
HpGP-CAN-001	hspIndigenousNAmerica	Hardy	0.225212	0.23091
HpGP-CAN-020	hspIndigenousNAmerica	Hardy	0.225598	0.23211
HpGP-CAN-023	hspIndigenousNAmerica	Hardy	0.2245	0.228334
Nanai40	hspIndigenousNAmerica	Hardy	0.225286	0.234388
Sakhalin60	hspIndigenousNAmerica	Hardy	0.22527	0.235696
CAN_196	hspIndigenousSAmerica	Hardy	0.226424	0.236254
CO1766	hspIndigenousSAmerica	Hardy	0.227594	0.233566
CO1768	hspIndigenousSAmerica	Hardy	0.223916	0.23625
COL0002	hspIndigenousSAmerica	Hardy	0.223916	0.236252
Cuz20	hspIndigenousSAmerica	Hardy	0.22607	0.235126
HEL_AA0105AA_AS	hspIndigenousSAmerica	Hardy	0.220366	0.236712
HEL_AA5991AA_AS	hspIndigenousSAmerica	Hardy	0.223788	0.236726
HEL_AA6511AA_AS	hspIndigenousSAmerica	Hardy	0.225498	0.240906
HEL_AA6759AA_AS	hspIndigenousSAmerica	Hardy	0.224392	0.24025
HEL_BA3942AA_AS	hspIndigenousSAmerica	Hardy	0.217626	0.246108
HEL_BA9201AA_AS	hspIndigenousSAmerica	Hardy	0.22543	0.23409
HEL_BA9433AA_AS	hspIndigenousSAmerica	Hardy	0.225096	0.236548
HEL_CA2257AA_AS	hspIndigenousSAmerica	Hardy	0.228202	0.231962
HEL_CA2258AA_AS	hspIndigenousSAmerica	Hardy	0.224742	0.235496
HEL_CA2260AA_AS	hspIndigenousSAmerica	Hardy	0.229622	0.232422
HEL_CA2261AA_AS	hspIndigenousSAmerica	Hardy	0.23079	0.232458
HEL_CA2262AA_AS	hspIndigenousSAmerica	Hardy	0.225088	0.233088
HEL_CA2265AA_AS	hspIndigenousSAmerica	Hardy	0.22904	0.232706
HEL_CA2266AA_AS	hspIndigenousSAmerica	Hardy	0.228054	0.233272
HEL_CA2267AA_AS	hspIndigenousSAmerica	Hardy	0.228144	0.2318
HEL_CA2268AA_AS	hspIndigenousSAmerica	Hardy	0.225254	0.232292
HEL_CA2270AA_AS	hspIndigenousSAmerica	Hardy	0.223318	0.236538
HEL_CA2271AA_AS	hspIndigenousSAmerica	Hardy	0.225808	0.235304
HEL_CA2272AA_AS	hspIndigenousSAmerica	Hardy	0.22698	0.235598
HEL_CA2279AA_AS	hspIndigenousSAmerica	Hardy	0.22438	0.234268
HEL_CA2283AA_AS	hspIndigenousSAmerica	Hardy	0.227898	0.234014
HEL_CA2284AA_AS	hspIndigenousSAmerica	Hardy	0.2264	0.233206
HEL_CA2286AA_AS	hspIndigenousSAmerica	Hardy	0.226314	0.235036
HEL_CA2287AA_AS	hspIndigenousSAmerica	Hardy	0.229312	0.23283
HpGP-MEX-028	hspIndigenousSAmerica	Hardy	0.228714	0.23738
HpGP-PER-011	hspIndigenousSAmerica	Hardy	0.22034	0.239074
HpGP-PER-019	hspIndigenousSAmerica	Hardy	0.225836	0.232652
HpGP-PER-111	hspIndigenousSAmerica	Hardy	0.226062	0.234818
HpGP-PER-121	hspIndigenousSAmerica	Hardy	0.22633	0.23344
HpGP-PER-138	hspIndigenousSAmerica	Hardy	0.22427	0.235564
HpGP-SPA-706	hspIndigenousSAmerica	Hardy	0.226954	0.229292
HpGP-USA-205	hspIndigenousSAmerica	Hardy	0.220576	0.245554
Hui1764	hspIndigenousSAmerica	Hardy	0.227684	0.233454
Hui1766	hspIndigenousSAmerica	Hardy	0.227568	0.23354
Hui1769	hspIndigenousSAmerica	Hardy	0.223916	0.23625
PeCan4	hspIndigenousSAmerica	Hardy	0.220366	0.236712
Puno120	hspIndigenousSAmerica	Hardy	0.227932	0.230332
Puno135	hspIndigenousSAmerica	Hardy	0.229658	0.229748
Sat464	hspIndigenousSAmerica	Hardy	0.225072	0.232412
Shi112	hspIndigenousSAmerica	Hardy	0.225672	0.234446
Shi169	hspIndigenousSAmerica	Hardy	0.23005	0.23261
Shi417	hspIndigenousSAmerica	Hardy	0.22754	0.234768
Shi470	hspIndigenousSAmerica	Hardy	0.226732	0.233302
v225d	hspIndigenousSAmerica	Hardy	0.227918	0.233182
altai11	hspSiberia	Hardy	0.221846	0.239534
altai59	hspSiberia	Hardy	0.221342	0.236854
BURYAT19	hspSiberia	Hardy	0.223308	0.239976
BURYAT27	hspSiberia	Hardy	0.222226	0.23823
Evenky01	hspSiberia	Hardy	0.222558	0.238668
Evenky11	hspSiberia	Hardy	0.221746	0.232972
Evenky58	hspSiberia	Hardy	0.22167	0.237532
Evenky65	hspSiberia	Hardy	0.222106	0.238072
Evenky73	hspSiberia	Hardy	0.223348	0.238752
HEL_AA7221AA_AS	hspSiberia	Hardy	0.220004	0.22597
HEL_AA7246AA_AS	hspSiberia	Hardy	0.221778	0.239188
HEL_AA7264AA_AS	hspSiberia	Hardy	0.226216	0.235028
HEL_AA7314AA_AS	hspSiberia	Hardy	0.220342	0.238258
HEL_AA7332AA_AS	hspSiberia	Hardy	0.219436	0.239588
HEL_AA7380AA_AS	hspSiberia	Hardy	0.222708	0.233132
HEL_BA8279AA_AS	hspSiberia	Hardy	0.223596	0.23158
HEL_BA8812AA_AS	hspSiberia	Hardy	0.21822	0.233602
HEL_BA8814AA_AS	hspSiberia	Hardy	0.218632	0.239562
HEL_BA8815AA_AS	hspSiberia	Hardy	0.225668	0.234226
HEL_BA8823AA_AS	hspSiberia	Hardy	0.22305	0.236802
HEL_BA8825AA_AS	hspSiberia	Hardy	0.223396	0.235636
HEL_BA8829AA_AS	hspSiberia	Hardy	0.218656	0.244586
HEL_BA8830AA_AS	hspSiberia	Hardy	0.222714	0.237628
HEL_BA8842AA_AS	hspSiberia	Hardy	0.22204	0.239778
HEL_BA8847AA_AS	hspSiberia	Hardy	0.224428	0.23095
HEL_BA8856AA_AS	hspSiberia	Hardy	0.22167	0.237388
HEL_BA8858AA_AS	hspSiberia	Hardy	0.220976	0.235916
HEL_BA8860AA_AS	hspSiberia	Hardy	0.219938	0.234854
HEL_BA8861AA_AS	hspSiberia	Hardy	0.221218	0.235054
HEL_BA8872AA_AS	hspSiberia	Hardy	0.218752	0.2454
HEL_BA8889AA_AS	hspSiberia	Hardy	0.22202	0.238362
HEL_BA8911AA_AS	hspSiberia	Hardy	0.221998	0.23743
HEL_BA8914AA_AS	hspSiberia	Hardy	0.219358	0.234958
HEL_BA8915AA_AS	hspSiberia	Hardy	0.218232	0.243858
HEL_BA8921AA_AS	hspSiberia	Hardy	0.22377	0.239262
HEL_BA8956AA_AS	hspSiberia	Hardy	0.218654	0.244294
HEL_BA8957AA_AS	hspSiberia	Hardy	0.220442	0.239402
HEL_BA8958AA_AS	hspSiberia	Hardy	0.22043	0.241742
HEL_BA8959AA_AS	hspSiberia	Hardy	0.22302	0.24436
HEL_BA8962AA_AS	hspSiberia	Hardy	0.219234	0.23544
HEL_BA8976AA_AS	hspSiberia	Hardy	0.2232	0.239046
HEL_BA8993AA_AS	hspSiberia	Hardy	0.223032	0.236428
HEL_BA9018AA_AS	hspSiberia	Hardy	0.220954	0.239444
HEL_BA9027AA_AS	hspSiberia	Hardy	0.219828	0.237806
HEL_BA9037AA_AS	hspSiberia	Hardy	0.220714	0.23965
HEL_BA9042AA_AS	hspSiberia	Hardy	0.224362	0.231596
HEL_BA9047AA_AS	hspSiberia	Hardy	0.223268	0.233112
HEL_BA9049AA_AS	hspSiberia	Hardy	0.217474	0.235756
HEL_BA9058AA_AS	hspSiberia	Hardy	0.224976	0.23498
HEL_BA9059AA_AS	hspSiberia	Hardy	0.221086	0.235322
HEL_BA9063AA_AS	hspSiberia	Hardy	0.22417	0.231822
HEL_BA9079AA_AS	hspSiberia	Hardy	0.223874	0.234766
HEL_BA9085AA_AS	hspSiberia	Hardy	0.22159	0.239496
HEL_BA9095AA_AS	hspSiberia	Hardy	0.222322	0.237056
HEL_BA9096AA_AS	hspSiberia	Hardy	0.219536	0.237888
HEL_BA9115AA_AS	hspSiberia	Hardy	0.224116	0.237966
HEL_BA9129AA_AS	hspSiberia	Hardy	0.22136	0.238954
HEL_BA9140AA_AS	hspSiberia	Hardy	0.220446	0.241546
HEL_BA9153AA_AS	hspSiberia	Hardy	0.222804	0.242372
HEL_BA9167AA_AS	hspSiberia	Hardy	0.220196	0.239734
HEL_BA9170AA_AS	hspSiberia	Hardy	0.220058	0.24134
HEL_BA9175AA_AS	hspSiberia	Hardy	0.219498	0.236756
HEL_BA9176AA_AS	hspSiberia	Hardy	0.219574	0.237824
HEL_BA9184AA_AS	hspSiberia	Hardy	0.223274	0.245608
HEL_BA9208AA_AS	hspSiberia	Hardy	0.220922	0.220956
HEL_BA9209AA_AS	hspSiberia	Hardy	0.221278	0.241898
HEL_BA9218AA_AS	hspSiberia	Hardy	0.223724	0.231086
HEL_BA9244AA_AS	hspSiberia	Hardy	0.217382	0.248274
HEL_BA9249AA_AS	hspSiberia	Hardy	0.222904	0.238038
HEL_BA9253AA_AS	hspSiberia	Hardy	0.22287	0.235004
HEL_BA9259AA_AS	hspSiberia	Hardy	0.215926	0.238784
HEL_BA9261AA_AS	hspSiberia	Hardy	0.22091	0.22575
HEL_BA9302AA_AS	hspSiberia	Hardy	0.220214	0.245834
HEL_BA9304AA_AS	hspSiberia	Hardy	0.224942	0.217034
HEL_BA9315AA_AS	hspSiberia	Hardy	0.219188	0.223676
HEL_BA9321AA_AS	hspSiberia	Hardy	0.21696	0.235474
HEL_BA9333AA_AS	hspSiberia	Hardy	0.21805	0.22603
HEL_BA9341AA_AS	hspSiberia	Hardy	0.223782	0.238016
HEL_BA9347AA_AS	hspSiberia	Hardy	0.221104	0.237272
HEL_BA9348AA_AS	hspSiberia	Hardy	0.225612	0.23632
HEL_BA9354AA_AS	hspSiberia	Hardy	0.218682	0.245068
HEL_BA9383AA_AS	hspSiberia	Hardy	0.21702	0.243396
HEL_BA9398AA_AS	hspSiberia	Hardy	0.218746	0.235508
HEL_BA9404AA_AS	hspSiberia	Hardy	0.224188	0.24056
HEL_BA9406AA_AS	hspSiberia	Hardy	0.22128	0.23893
HEL_BA9407AA_AS	hspSiberia	Hardy	0.22371	0.237544
HEL_BA9410AA_AS	hspSiberia	Hardy	0.222846	0.239548
HEL_BA9411AA_AS	hspSiberia	Hardy	0.222912	0.239078
HEL_BA9415AA_AS	hspSiberia	Hardy	0.22734	0.232662
HEL_BA9437AA_AS	hspSiberia	Hardy	0.224134	0.238992
HEL_BA9440AA_AS	hspSiberia	Hardy	0.222852	0.238494
HEL_BA9443AA_AS	hspSiberia	Hardy	0.221962	0.23801
HEL_BA9445AA_AS	hspSiberia	Hardy	0.222168	0.23393
HEL_BA9451AA_AS	hspSiberia	Hardy	0.218152	0.238806
HEL_BA9471AA_AS	hspSiberia	Hardy	0.220558	0.23853
HEL_BA9476AA_AS	hspSiberia	Hardy	0.230168	0.225894
HEL_BA9483AA_AS	hspSiberia	Hardy	0.221138	0.239078
HEL_BA9487AA_AS	hspSiberia	Hardy	0.220874	0.224552
HEL_BA9538AA_AS	hspSiberia	Hardy	0.220224	0.214136
HEL_BA9545AA_AS	hspSiberia	Hardy	0.221426	0.238524
HEL_BA9546AA_AS	hspSiberia	Hardy	0.220956	0.234448
HEL_BA9556AA_AS	hspSiberia	Hardy	0.2212	0.239414
HEL_BA9562AA_AS	hspSiberia	Hardy	0.222894	0.237776
HEL_BA9564AA_AS	hspSiberia	Hardy	0.223498	0.23785
HEL_BA9566AA_AS	hspSiberia	Hardy	0.2165	0.24399
HEL_BA9568AA_AS	hspSiberia	Hardy	0.218454	0.242702
HEL_BA9569AA_AS	hspSiberia	Hardy	0.222716	0.237092
HEL_BA9571AA_AS	hspSiberia	Hardy	0.217392	0.237508
HEL_BA9575AA_AS	hspSiberia	Hardy	0.219862	0.240766
HEL_BA9576AA_AS	hspSiberia	Hardy	0.225	0.237686
HEL_BA9592AA_AS	hspSiberia	Hardy	0.217924	0.240428
HEL_BA9603AA_AS	hspSiberia	Hardy	0.218236	0.239524
HEL_BA9605AA_AS	hspSiberia	Hardy	0.220732	0.238572
HEL_BA9606AA_AS	hspSiberia	Hardy	0.220942	0.238554
HEL_BA9607AA_AS	hspSiberia	Hardy	0.222568	0.237414
HEL_BA9608AA_AS	hspSiberia	Hardy	0.218438	0.241884
HEL_BA9611AA_AS	hspSiberia	Hardy	0.217446	0.242106
HEL_BA9612AA_AS	hspSiberia	Hardy	0.219176	0.247768
HEL_BA9626AA_AS	hspSiberia	Hardy	0.221498	0.238178
HEL_BA9627AA_AS	hspSiberia	Hardy	0.223434	0.23758
HEL_BA9628AA_AS	hspSiberia	Hardy	0.220116	0.238386
HEL_BA9636AA_AS	hspSiberia	Hardy	0.22015	0.235766
HEL_BA9640AA_AS	hspSiberia	Hardy	0.220698	0.244706
HEL_BA9641AA_AS	hspSiberia	Hardy	0.219688	0.241276
HEL_BA9650AA_AS	hspSiberia	Hardy	0.218844	0.23938
HEL_BA9651AA_AS	hspSiberia	Hardy	0.220034	0.233998
HEL_BA9653AA_AS	hspSiberia	Hardy	0.223834	0.242284
HEL_BA9671AA_AS	hspSiberia	Hardy	0.22403	0.238114
HEL_BA9676AA_AS	hspSiberia	Hardy	0.218196	0.238812
HEL_BA9686AA_AS	hspSiberia	Hardy	0.218632	0.23836
HEL_BA9706AA_AS	hspSiberia	Hardy	0.224104	0.238712
HEL_BA9739AA_AS	hspSiberia	Hardy	0.215262	0.24067
HEL_BA9748AA_AS	hspSiberia	Hardy	0.22529	0.235532
HEL_BA9759AA_AS	hspSiberia	Hardy	0.222986	0.240674
HEL_BA9760AA_AS	hspSiberia	Hardy	0.223558	0.233752
HEL_BA9770AA_AS	hspSiberia	Hardy	0.217576	0.239846
HEL_BA9773AA_AS	hspSiberia	Hardy	0.224808	0.236214
HEL_BA9774AA_AS	hspSiberia	Hardy	0.225628	0.235422
HEL_BA9776AA_AS	hspSiberia	Hardy	0.219804	0.240436
HEL_BA9807AA_AS	hspSiberia	Hardy	0.218756	0.236966
HEL_BA9814AA_AS	hspSiberia	Hardy	0.219822	0.239396
HEL_BA9837AA_AS	hspSiberia	Hardy	0.222328	0.239638
HEL_CA0258AA_AS	hspSiberia	Hardy	0.218154	0.242726
HEL_CA0261AA_AS	hspSiberia	Hardy	0.220686	0.242462
HEL_CA0264AA_AS	hspSiberia	Hardy	0.219416	0.236506
HEL_CA0266AA_AS	hspSiberia	Hardy	0.2213	0.242632
HEL_CA0270AA_AS	hspSiberia	Hardy	0.22258	0.241534
HEL_CA0278AA_AS	hspSiberia	Hardy	0.220742	0.241878
HEL_CA0289AA_AS	hspSiberia	Hardy	0.223648	0.244922
HpGP-KAZ-002	hspSiberia	Hardy	0.222488	0.238414
HpGP-KGZ-006	hspSiberia	Hardy	0.22523	0.239206
Kazakhstan3173	hspSiberia	Hardy	0.222234	0.238684
Khanty04	hspSiberia	Hardy	0.224502	0.234618
mong44	hspSiberia	Hardy	0.219274	0.240356
mong49	hspSiberia	Hardy	0.217218	0.240706
Nanai30	hspSiberia	Hardy	0.226128	0.235036
Nentsy81	hspSiberia	Hardy	0.223542	0.235042
TUVAB15	hspSiberia	Hardy	0.221828	0.238624
Tuvac46	hspSiberia	Hardy	0.220514	0.238792
Tuvac80	hspSiberia	Hardy	0.224812	0.238904
yak97	hspSiberia	Hardy	0.219546	0.238846
HEL_BA8918AA_AS	hspUral	Hardy	0.219066	0.248388
HEL_BA8996AA_AS	hspUral	Hardy	0.21772	0.246754
HEL_BA9014AA_AS	hspUral	Hardy	0.21871	0.24062
HEL_BA9032AA_AS	hspUral	Hardy	0.219912	0.233404
HEL_BA9046AA_AS	hspUral	Hardy	0.220676	0.24733
HEL_BA9169AA_AS	hspUral	Hardy	0.220214	0.24295
HEL_BA9260AA_AS	hspUral	Hardy	0.218224	0.24365
HEL_BA9266AA_AS	hspUral	Hardy	0.216286	0.242242
HEL_BA9294AA_AS	hspUral	Hardy	0.215266	0.23756
HEL_BA9339AA_AS	hspUral	Hardy	0.218526	0.233194
HEL_BA9544AA_AS	hspUral	Hardy	0.21699	0.236744
HEL_BA9604AA_AS	hspUral	Hardy	0.219526	0.247464
HEL_BA9705AA_AS	hspUral	Hardy	0.21864	0.247994
HEL_BA9732AA_AS	hspUral	Hardy	0.21767	0.245664
HEL_BA9734AA_AS	hspUral	Hardy	0.21786	0.245768
HEL_BA9761AA_AS	hspUral	Hardy	0.218464	0.23421
HEL_BA9792AA_AS	hspUral	Hardy	0.208486	0.229588
HEL_BA9825AA_AS	hspUral	Hardy	0.220124	0.248744
HEL_BA9830AA_AS	hspUral	Hardy	0.214254	0.23037
HEL_BA9838AA_AS	hspUral	Hardy	0.213364	0.233838
Keto18	hspUral	Hardy	0.217504	0.236638
Keto60	hspUral	Hardy	0.215984	0.23136
Khanty16	hspUral	Hardy	0.217174	0.239804
Khanty17	hspUral	Hardy	0.21628	0.250722
Khanty26	hspUral	Hardy	0.216528	0.249854
Khanty27	hspUral	Hardy	0.217442	0.240918
Khanty30	hspUral	Hardy	0.217374	0.249938
Khanty39	hspUral	Hardy	0.220284	0.24571
Khanty40	hspUral	Hardy	0.218646	0.24248
N34	hspUral	Hardy	0.2191	0.24349
Nentsy28	hspUral	Hardy	0.217058	0.244602
Nentsy29	hspUral	Hardy	0.217608	0.242842
Nentsy32	hspUral	Hardy	0.219484	0.244296
Nentsy37	hspUral	Hardy	0.219268	0.245108
Nentsy38	hspUral	Hardy	0.219586	0.243914
Nentsy65	hspUral	Hardy	0.220118	0.241532
Nentsy90	hspUral	Hardy	0.219148	0.24409

## Sheet: S8E
strain	strain2	S	N	t	kappa	omega	dN	X..	SE	dS	X...1	SE.1	pop	divergence	host	ANI	outgroup
HEL_AA0408AA_AS	CO1766	27022.4	68761.6	0.436	4.3227	0.1677	0.0605	+-	0.001	0.3611	+-	0.0051	Hacinonychis	high	Hacinonychis	88.3735	Hacinonychis
HEL_AA0408AA_AS	CO1768	27028.8	68728.2	0.4371	4.3391	0.1658	0.0602	+-	0.001	0.3631	+-	0.0052	Hacinonychis	high	Hacinonychis	88.2949	Hacinonychis
HEL_AA0408AA_AS	COL0002	27028.8	68728.2	0.4371	4.3391	0.1658	0.0602	+-	0.001	0.3631	+-	0.0052	Hacinonychis	high	Hacinonychis	88.2949	Hacinonychis
HEL_AA0408AA_AS	Cuz20	27120.7	68597.3	0.4376	4.4241	0.1665	0.0603	+-	0.001	0.3622	+-	0.0051	Hacinonychis	high	Hacinonychis	88.6706	Hacinonychis
HEL_AA0408AA_AS	HEL_AA0105AA_AS	27035.9	68661.1	0.4313	4.3426	0.1668	0.0596	+-	0.001	0.3575	+-	0.0051	Hacinonychis	high	Hacinonychis	88.5988	Hacinonychis
HEL_AA0408AA_AS	HEL_AA5991AA_AS	26915.9	68751.1	0.4382	4.282	0.1642	0.0601	+-	0.001	0.3657	+-	0.0052	Hacinonychis	high	Hacinonychis	88.3854	Hacinonychis
HEL_AA0408AA_AS	HEL_AA6006AA_AS	27027.1	68717.9	0.4393	4.3397	0.1659	0.0605	+-	0.001	0.3648	+-	0.0052	Hacinonychis	high	Hacinonychis	88.6777	Hacinonychis
HEL_AA0408AA_AS	HEL_AA6077AA_AS	27054.8	68705.2	0.4375	4.3608	0.1667	0.0605	+-	0.001	0.3626	+-	0.0051	Hacinonychis	high	Hacinonychis	88.4908	Hacinonychis
HEL_AA0408AA_AS	HEL_AA7199AA_AS	27086.4	68427.6	0.3826	4.4563	0.1825	0.0562	+-	0.0009	0.3078	+-	0.0045	Hacinonychis	high	Hacinonychis	89.9406	Hacinonychis
HEL_AA0408AA_AS	HEL_AA7200AA_AS	27091.4	68440.6	0.383	4.463	0.1831	0.0564	+-	0.0009	0.3078	+-	0.0045	Hacinonychis	high	Hacinonychis	89.8832	Hacinonychis
HEL_AA0408AA_AS	HEL_AA7206AA_AS	27178.8	68353.2	0.3851	4.5294	0.1849	0.057	+-	0.0009	0.308	+-	0.0045	Hacinonychis	high	Hacinonychis	89.7084	Hacinonychis
HEL_AA0408AA_AS	HEL_AA7212AA_AS	26940	68709	0.4399	4.2789	0.1644	0.0603	+-	0.001	0.3668	+-	0.0052	Hacinonychis	high	Hacinonychis	88.1438	Hacinonychis
HEL_AA0408AA_AS	HEL_AA7214AA_AS	26989	68738	0.4363	4.3096	0.1685	0.0608	+-	0.001	0.3609	+-	0.0051	Hacinonychis	high	Hacinonychis	88.4934	Hacinonychis
HEL_AA0408AA_AS	HEL_AA7215AA_AS	27123.2	68378.8	0.3861	4.4943	0.1824	0.0566	+-	0.0009	0.3104	+-	0.0045	Hacinonychis	high	Hacinonychis	89.6897	Hacinonychis
HEL_AA0408AA_AS	HEL_AA7221AA_AS	26955.1	68708.9	0.4266	4.2951	0.1614	0.0577	+-	0.0009	0.3576	+-	0.0051	Hacinonychis	high	Hacinonychis	88.531	Hacinonychis
HEL_AA0408AA_AS	HEL_AA7246AA_AS	27095.4	68709.6	0.4355	4.3784	0.1679	0.0604	+-	0.001	0.36	+-	0.0051	Hacinonychis	high	Hacinonychis	88.4361	Hacinonychis
HEL_AA0408AA_AS	HEL_AA7264AA_AS	26918.2	68835.8	0.4353	4.2581	0.1672	0.0604	+-	0.001	0.3616	+-	0.0051	Hacinonychis	high	Hacinonychis	88.4197	Hacinonychis
HEL_AA0408AA_AS	HEL_AA7268AA_AS	27112.7	68362.3	0.3865	4.4945	0.1826	0.0567	+-	0.0009	0.3107	+-	0.0045	Hacinonychis	high	Hacinonychis	89.7865	Hacinonychis
HEL_AA0408AA_AS	HEL_AA7283AA_AS	27004.2	68761.8	0.435	4.3294	0.1681	0.0605	+-	0.001	0.3601	+-	0.0051	Hacinonychis	high	Hacinonychis	88.3092	Hacinonychis
HEL_AA0408AA_AS	HEL_AA7288AA_AS	27068.2	68454.8	0.3862	4.4465	0.1817	0.0566	+-	0.0009	0.3113	+-	0.0045	Hacinonychis	high	Hacinonychis	89.7558	Hacinonychis
HEL_AA0408AA_AS	HEL_AA7293AA_AS	27032.2	68283.8	0.3826	4.4614	0.183	0.0563	+-	0.0009	0.3075	+-	0.0045	Hacinonychis	high	Hacinonychis	90.0404	Hacinonychis
HEL_AA0408AA_AS	HEL_AA7309AA_AS	27119	68392	0.386	4.4854	0.1799	0.0561	+-	0.0009	0.3117	+-	0.0045	Hacinonychis	high	Hacinonychis	90.0478	Hacinonychis
HEL_AA0408AA_AS	HEL_AA7314AA_AS	27076.4	68668.6	0.4346	4.3817	0.1643	0.0594	+-	0.001	0.3616	+-	0.0051	Hacinonychis	high	Hacinonychis	88.731	Hacinonychis
HEL_AA0408AA_AS	HEL_AA7329AA_AS	27126	68376	0.3838	4.4871	0.1832	0.0564	+-	0.0009	0.3082	+-	0.0045	Hacinonychis	high	Hacinonychis	89.8162	Hacinonychis
HEL_AA0408AA_AS	HEL_AA7332AA_AS	27083.8	68670.2	0.4297	4.3681	0.168	0.0597	+-	0.001	0.3552	+-	0.005	Hacinonychis	high	Hacinonychis	88.6747	Hacinonychis
HEL_AA0408AA_AS	HEL_AA7339AA_AS	26882.6	68526.4	0.4344	4.2796	0.1671	0.0602	+-	0.001	0.3604	+-	0.0051	Hacinonychis	high	Hacinonychis	88.4505	Hacinonychis
HEL_AA0408AA_AS	HEL_AA7350AA_AS	27099.8	68318.2	0.3831	4.5156	0.1822	0.0561	+-	0.0009	0.3081	+-	0.0045	Hacinonychis	high	Hacinonychis	89.8962	Hacinonychis
HEL_AA0408AA_AS	HEL_AA7351AA_AS	27070	68477	0.3849	4.4428	0.1808	0.0562	+-	0.0009	0.3108	+-	0.0045	Hacinonychis	high	Hacinonychis	90.0189	Hacinonychis
HEL_AA0408AA_AS	HEL_AA7356AA_AS	27145.4	68344.6	0.3877	4.5256	0.1815	0.0566	+-	0.0009	0.312	+-	0.0045	Hacinonychis	high	Hacinonychis	89.7473	Hacinonychis
HEL_AA0408AA_AS	HEL_AA7362AA_AS	27090.6	68429.4	0.3831	4.4627	0.1846	0.0567	+-	0.0009	0.3071	+-	0.0045	Hacinonychis	high	Hacinonychis	90.1216	Hacinonychis
HEL_AA0408AA_AS	HEL_AA7365AA_AS	26946.7	68723.3	0.4371	4.2667	0.1641	0.0598	+-	0.001	0.3647	+-	0.0052	Hacinonychis	high	Hacinonychis	88.4209	Hacinonychis
HEL_AA0408AA_AS	HEL_AA7368AA_AS	27098.5	68382.5	0.3861	4.4826	0.1821	0.0566	+-	0.0009	0.3107	+-	0.0045	Hacinonychis	high	Hacinonychis	89.8252	Hacinonychis
HEL_AA0408AA_AS	HEL_AA7371AA_AS	27055.8	68485.2	0.3848	4.4433	0.1819	0.0564	+-	0.0009	0.3101	+-	0.0045	Hacinonychis	high	Hacinonychis	89.7557	Hacinonychis
HEL_AA0408AA_AS	HEL_AA7375AA_AS	27099.1	68336.9	0.3835	4.513	0.1816	0.0561	+-	0.0009	0.3087	+-	0.0045	Hacinonychis	high	Hacinonychis	89.8043	Hacinonychis
HEL_AA0408AA_AS	HEL_AA7376AA_AS	27105.8	68438.2	0.384	4.4921	0.1822	0.0563	+-	0.0009	0.309	+-	0.0045	Hacinonychis	high	Hacinonychis	89.9239	Hacinonychis
HEL_AA0408AA_AS	HEL_AA7378AA_AS	27116.1	68403.9	0.3819	4.5002	0.1833	0.0562	+-	0.0009	0.3066	+-	0.0045	Hacinonychis	high	Hacinonychis	89.8641	Hacinonychis
HEL_AA0408AA_AS	HEL_BA3942AA_AS	26113.6	66400.4	0.435	4.3414	0.1664	0.0601	+-	0.001	0.361	+-	0.0052	Hacinonychis	high	Hacinonychis	88.1947	Hacinonychis
HEL_AA0408AA_AS	HEL_BA4143AA_AS	27109.1	68296.9	0.385	4.4995	0.1824	0.0564	+-	0.0009	0.3095	+-	0.0045	Hacinonychis	high	Hacinonychis	89.7159	Hacinonychis
HEL_AA0408AA_AS	HEL_BA4919AA_AS	27139.8	68392.2	0.3849	4.4787	0.1825	0.0565	+-	0.0009	0.3094	+-	0.0045	Hacinonychis	high	Hacinonychis	89.7781	Hacinonychis
HEL_AA0408AA_AS	HEL_BA5666AA_AS	27144.5	68333.5	0.3887	4.4944	0.1816	0.0568	+-	0.0009	0.3128	+-	0.0045	Hacinonychis	high	Hacinonychis	89.6738	Hacinonychis
HEL_AA0408AA_AS	HEL_BA5671AA_AS	27145.5	68356.5	0.3853	4.492	0.1835	0.0567	+-	0.0009	0.3091	+-	0.0045	Hacinonychis	high	Hacinonychis	89.5461	Hacinonychis
HEL_AA0408AA_AS	HEL_BA5677AA_AS	27117.9	68372.1	0.3814	4.4888	0.1842	0.0563	+-	0.0009	0.3057	+-	0.0045	Hacinonychis	high	Hacinonychis	89.9404	Hacinonychis
HEL_AA0408AA_AS	HEL_BA5706AA_AS	27067.4	68434.6	0.3871	4.4315	0.1818	0.0567	+-	0.0009	0.3119	+-	0.0045	Hacinonychis	high	Hacinonychis	89.8819	Hacinonychis
HEL_AA0408AA_AS	HEL_BA5709AA_AS	27139	68309	0.3876	4.4992	0.1815	0.0566	+-	0.0009	0.3119	+-	0.0045	Hacinonychis	high	Hacinonychis	89.7271	Hacinonychis
HEL_AA0408AA_AS	HEL_BA5715AA_AS	27134	68416	0.3842	4.4894	0.1824	0.0563	+-	0.0009	0.309	+-	0.0045	Hacinonychis	high	Hacinonychis	89.9996	Hacinonychis
HEL_AA0408AA_AS	HEL_BA5739AA_AS	27124.1	68449.9	0.3869	4.4407	0.1801	0.0563	+-	0.0009	0.3124	+-	0.0045	Hacinonychis	high	Hacinonychis	89.9309	Hacinonychis
HEL_AA0408AA_AS	HEL_BA8279AA_AS	26877.4	68462.6	0.4342	4.2921	0.164	0.0594	+-	0.001	0.3622	+-	0.0052	Hacinonychis	high	Hacinonychis	88.8373	Hacinonychis
HEL_AA0408AA_AS	HEL_BA8291AA_AS	27064.9	68206.1	0.384	4.4696	0.1844	0.0567	+-	0.0009	0.3076	+-	0.0045	Hacinonychis	high	Hacinonychis	89.8403	Hacinonychis
HEL_AA0408AA_AS	HEL_BA8309AA_AS	27162.6	68363.4	0.3936	4.4716	0.1779	0.0567	+-	0.0009	0.3187	+-	0.0046	Hacinonychis	high	Hacinonychis	89.4645	Hacinonychis
HEL_AA0408AA_AS	HEL_BA8812AA_AS	27003.7	68720.3	0.4343	4.3179	0.1627	0.0591	+-	0.001	0.3629	+-	0.0052	Hacinonychis	high	Hacinonychis	88.1602	Hacinonychis
HEL_AA0408AA_AS	HEL_BA8814AA_AS	27040.6	68758.4	0.4354	4.3323	0.1654	0.0599	+-	0.001	0.362	+-	0.0051	Hacinonychis	high	Hacinonychis	88.3893	Hacinonychis
HEL_AA0408AA_AS	HEL_BA8815AA_AS	27011.2	68736.8	0.4358	4.3269	0.1683	0.0607	+-	0.001	0.3605	+-	0.0051	Hacinonychis	high	Hacinonychis	88.6215	Hacinonychis
HEL_AA0408AA_AS	HEL_BA8823AA_AS	27104.6	68613.4	0.4293	4.3974	0.1698	0.06	+-	0.001	0.3534	+-	0.005	Hacinonychis	high	Hacinonychis	88.8879	Hacinonychis
HEL_AA0408AA_AS	HEL_BA8825AA_AS	27042.8	68717.2	0.4325	4.3427	0.165	0.0594	+-	0.001	0.3597	+-	0.0051	Hacinonychis	high	Hacinonychis	88.7412	Hacinonychis
HEL_AA0408AA_AS	HEL_BA8829AA_AS	26917.9	68794.1	0.4356	4.2604	0.1653	0.06	+-	0.001	0.363	+-	0.0052	Hacinonychis	high	Hacinonychis	88.5481	Hacinonychis
HEL_AA0408AA_AS	HEL_BA8830AA_AS	26987.6	68751.4	0.4332	4.2869	0.1672	0.0601	+-	0.001	0.3593	+-	0.0051	Hacinonychis	high	Hacinonychis	88.4827	Hacinonychis
HEL_AA0408AA_AS	HEL_BA8842AA_AS	27140.8	68619.2	0.4325	4.4217	0.1673	0.0598	+-	0.001	0.3575	+-	0.0051	Hacinonychis	high	Hacinonychis	88.2932	Hacinonychis
HEL_AA0408AA_AS	HEL_BA8847AA_AS	27030.1	68750.9	0.4291	4.329	0.1671	0.0594	+-	0.001	0.3557	+-	0.0051	Hacinonychis	high	Hacinonychis	88.6444	Hacinonychis
HEL_AA0408AA_AS	HEL_BA8856AA_AS	27006.2	68744.8	0.4328	4.3153	0.165	0.0594	+-	0.001	0.3602	+-	0.0051	Hacinonychis	high	Hacinonychis	88.5212	Hacinonychis
HEL_AA0408AA_AS	HEL_BA8858AA_AS	27091.3	68671.7	0.4317	4.3725	0.1665	0.0596	+-	0.001	0.3577	+-	0.0051	Hacinonychis	high	Hacinonychis	88.5326	Hacinonychis
HEL_AA0408AA_AS	HEL_BA8860AA_AS	27096.9	68708.1	0.4306	4.3786	0.1667	0.0595	+-	0.001	0.3567	+-	0.0051	Hacinonychis	high	Hacinonychis	88.3846	Hacinonychis
HEL_AA0408AA_AS	HEL_BA8861AA_AS	27074.1	68646.9	0.4285	4.3659	0.1668	0.0592	+-	0.001	0.3549	+-	0.005	Hacinonychis	high	Hacinonychis	88.6326	Hacinonychis
HEL_AA0408AA_AS	HEL_BA8864AA_AS	27055.9	68710.1	0.4359	4.3658	0.1672	0.0604	+-	0.001	0.3609	+-	0.0051	Hacinonychis	high	Hacinonychis	88.8945	Hacinonychis
HEL_AA0408AA_AS	HEL_BA8872AA_AS	27104.9	68640.1	0.4361	4.4345	0.1659	0.06	+-	0.001	0.3616	+-	0.0051	Hacinonychis	high	Hacinonychis	88.4254	Hacinonychis
HEL_AA0408AA_AS	HEL_BA8889AA_AS	27060.1	68717.9	0.4337	4.3707	0.167	0.06	+-	0.001	0.3594	+-	0.0051	Hacinonychis	high	Hacinonychis	88.4642	Hacinonychis
[truncated: 34,723 more rows]
