# Supplementary material for: An ancient ecospecies of Helicobacter pylori
Source: Nature. 2024 Oct 16;635(8037):178–85. doi: 10.1038/s41586-024-07991-z (PMC11541087; doi:10.1038/s41586-024-07991-z)
Supplement: Supplementary file 8 — Data underlying Figs. 1–4 and Supplementary Figs. 1–6 and 8–13. [file 41586_2024_7991_MOESM8_ESM.zip › SOURCE_DATA/S12/S12C.nwk]

((((((((HEL_BA9526AA_AS.2:0.002804428,HEL_BA9677AA_AS.1:0.001393904)0.888:0.002801756,((CAN_095.2:0,CAN_136.2:0,CAN_172.2:0,CAN_258.2:0,HEL_CA2453AA_AS.2:0,HpGP-CAN-006.2:0,HpGP-CAN-011.2:0):0.005609518,((((Ca_97_34.2:0,HEL_AA6016AA_AS.2:0,HEL_AA7297AA_AS.2:0):0.009915719,HEL_BA9518AA_AS.2:0.002823949)0.762:0.001374676,(HEL_BA9514AA_AS.1:0.004217855,(HEL_BA8864AA_AS.2:0.001395423,Sakhalin60.1:0.001396059)0.813:0.001402637)0.768:0.001396568)0.782:0.001398074,((((HEL_BA8817AA_AS.1:0.001393471,(((HEL_AA5967AA_AS.2:0,HEL_AA6482AA_AS.2:0,HEL_BA9172AA_AS.2:0):0.004197861,(HpGP-CAN-001.3:0.020303165,(HEL_AA7337AA_AS.1:5e-09,(((HEL_AA7365AA_AS.2:0,HEL_CA0047AA_AS.2:0):0.004207824,HEL_CA0046AA_AS.1:0.002799597)0.870:0.002813078,(HEL_BA9060AA_AS.1:0,HEL_BA9258AA_AS.2:0):0.004217306)0.766:0.001388547)0.541:1.536e-06)0.013:0.002798252)0.257:5e-09,(HEL_AA6037AA_AS.2:0,HpGP-CAN-007.2:0):0.001394643)0.837:0.001394654)0.214:5e-09,HEL_BA9243AA_AS.1:0.004202317)0.771:0.001402239,(CAN_243.1:0.001352707,(HEL_CA2272AA_AS.2:0.001395817,Puno135.2:0.001394989)1.000:0.014257533)0.923:0.004265698)0.747:0.001392326,((Aklavik86.2:0,CAN_019.2:0,CAN_290.2:0,HEL_CA2371AA_AS.2:0,HpGP-CAN-010.2:0,HpGP-CAN-015.2:0):0.001398131,(HpGP-CAN-016.2:0.005625433,HpGP-CAN-018.2:0.001390523)0.914:0.004223794)0.681:0.002800196)0.820:5e-09)0.600:5e-09)0.865:0.001396318):5e-09,HEL_AA7214AA_AS.1:0.002792862)0.184:0.001337449,(((HEL_BA9773AA_AS.1:0.004164914,((HEL_BA9653AA_AS.2:0.005463572,(((HEL_BA8815AA_AS.1:5e-09,Nentsy81.1:0.009914431)0.922:0.00279691,((HEL_BA9774AA_AS.1:0.007078433,Khanty04.1:0.004226069)0.521:0.002795953,(HEL_BA9415AA_AS.2:0.002802921,(HEL_BA9748AA_AS.1:0.003737746,(Evenky58.2:0.00139413,(HEL_BA8962AA_AS.1:0.00344858,((HEL_BA8914AA_AS.1:0,HEL_BA9175AA_AS.1:0):5e-09,HEL_BA9398AA_AS.2:0.001393455)0.918:5e-09)0.958:0.005640458)0.963:0.007589989)0.051:0.00139006)0.822:0.002799106)0.756:5e-09)0.858:0.002971768,HEL_BA9315AA_AS.1:0.005468265)0.855:0.004248879)0.764:0.001569633,(HEL_AA7311AA_AS.2:0.001832139,Khanty47.2:5e-09)0.871:0.002822622)0.852:0.002842716)0.926:0.004228083,((((HEL_BA8849AA_AS.2:0,HEL_BA9070AA_AS.2:0,HEL_BA9584AA_AS.2:0):0.001401511,HEL_BA9476AA_AS.2:0.008491713)0.881:0.002816589,((Nanai40.2:0.005639143,(HEL_BA9304AA_AS.2:5e-09,HEL_BA9746AA_AS.2:0.001393449)0.892:0.002810755)0.763:0.00139409,((HEL_BA9472AA_AS.1:0.009875127,(HEL_BA9159AA_AS.1:0.004207184,(HEL_BA9234AA_AS.1:0,HEL_BA9467AA_AS.1:0,HEL_BA9559AA_AS.1:0,HEL_BA9669AA_AS.1:0):5e-09)0.755:5e-09)0.329:0.001396783,HEL_BA9040AA_AS.1:0.001396386)0.772:0.001398922)0.783:0.001406909)0.773:0.00145128,((HEL_AA7264AA_AS.1:0.004294008,HEL_BA9726AA_AS.1:0.00559289)0.505:0.002791816,HEL_BA9629AA_AS.2:0.002738462)0.761:5e-09)0.811:0.001401308)0.764:5e-09,(HpGP-CAN-019.2:0.009620103,(HEL_BA9404AA_AS.1:0.005654802,HEL_BA9722AA_AS.1:0.002792959)0.952:0.006787751)0.432:0.003466923)0.798:0.002795438)0.732:5e-09,((((HEL_AA5916AA_AS.2:0.002803322,HEL_AA7339AA_AS.2:0.002801816)0.757:0.001397019,(HEL_BA9621AA_AS.2:0.009884614,(HEL_BA9263AA_AS.1:0.002794002,((HEL_AA7212AA_AS.1:0,HEL_CA0045AA_AS.2:0):0.004216283,HEL_BA9819AA_AS.2:0.001397518)0.800:0.001398321)0.125:5e-09)0.872:0.001397788)0.789:5e-09,(HEL_BA9287AA_AS.2:0.002806345,(Koryak28.2:5e-09,(Koryak37.2:0,Koryak38.2:0):0.001394101)0.892:0.002803757)0.088:0.001397909)0.815:0.002818727,HEL_BA9127AA_AS.2:0.005653488)0.758:0.001446594)0.585:0.003978537,((HEL_AA6006AA_AS.1:5e-09,HEL_CA0053AA_AS.2:5e-09)0.963:0.008071507,(HpGP-CAN-001.2:0.041637371,(HEL_CA0054AA_AS.2:0.006084406,(HEL_AA6077AA_AS.1:5e-09,(HEL_CA0052AA_AS.2:0,HEL_CA0052AA_AS.4:0):5e-09)0.704:0.00092216)0.774:0.002704645)0.737:0.002827486)0.804:0.003563798)0.809:0.033287733,(HEL_AA0408AA_AS.1:0.001604086,HEL_BA9262AA_AS.1:0.002588333)0.994:0.031800528)0.998:0,AFI05559.1:0.123741366)Root;
