# Supplementary material for: An ancient ecospecies of Helicobacter pylori
Source: Nature. 2024 Oct 16;635(8037):178–85. doi: 10.1038/s41586-024-07991-z (PMC11541087; doi:10.1038/s41586-024-07991-z)
Supplement: Supplementary file 8 — Data underlying Figs. 1–4 and Supplementary Figs. 1–6 and 8–13. [file 41586_2024_7991_MOESM8_ESM.zip › SOURCE_DATA/S12/S12B.nwk]

((((((((((((((((((((((((((((((((HEL_BA9770AA_AS.1:0.002604637,(HEL_BA8889AA_AS.1:5e-09,(HEL_BA9568AA_AS.1:0.00131101,HPAG1.1:0.005328364)0.436:0.002615271)0.637:0.001297164)0.113:5e-09,(HEL_BA9608AA_AS.1:0.002606187,(HEL_BA9059AA_AS.1:0.003964372,BD0013.1:0.001300801)0.142:0.001300451)0.828:5e-09)0.923:0.00129717,((((HEL_BA9556AA_AS.1:0.001310992,(HEL_BA9538AA_AS.1:0.002661998,HEL_BA9575AA_AS.1:0.005349508)0.875:0.002603335)0.888:0.002613266,((HEL_BA9294AA_AS.1:0,Keto18.1:0):0.003917692,HEL_BA9653AA_AS.1:0.00129714)0.330:5e-09)0.810:0.001302374,(HEL_CA0266AA_AS.1:0.001308097,(HEL_BA9545AA_AS.1:5e-09,(HEL_BA9571AA_AS.1:0,HEL_BA9807AA_AS.1:0):0.003922092)0.789:0.001302257)0.787:0.001309374)0.807:0.0013029,((444.1:0.005227866,HEL_BA9598AA_AS.1:0.002601995)0.903:5e-09,((HEL_BA8823AA_AS.1:0.001305752,((HE_NC32_5.1:0.005315988,(BD0063.1:0.004034879,HEL_BA9168AA_AS.1:0.004003302)0.737:0.001198732)0.774:0.001323692,(SSR7.1:0.002584661,(HEL_BA9332AA_AS.1:0.008200647,HEL_BA9531AA_AS.1:0.006800456)0.150:0.002463239)0.756:5e-09)0.812:0.001320983)0.803:0.00129638,(((HEL_BA8915AA_AS.1:5e-09,(((((((((((((HpGP-MAL-002.1:0.009437395,(HEL_BA5769AA_AS.1:0.003952824,HpGP-BGD-003.1:0.00810586)0.186:0.003985739)0.949:5e-09,HEL_BA3985AA_AS.1:0.003936704)0.811:0.001321614,(((((HPJ023.1:0.002569156,ausabrJ05.1:5e-09)0.033:5e-09,(((HPAS23.1:0.002625323,HPJ156.1:0.002595803)0.875:0.002622203,((HEL_BA4580AA_AS.1:0,HEL_BA4584AA_AS.1:0):0.002584363,(HEL_AA6010AA_AS.1:0.003898137,(HEL_BA4574AA_AS.1:6e-09,((HEL_BA3813AA_AS.1:0,HEL_BA3814AA_AS.1:0,HEL_BA4578AA_AS.1:0):0.002597022,(HEL_BA3812AA_AS.1:0.001296355,HPJ071.1:0.003925455)0.314:0.001293198)0.856:5e-09)0.888:6e-09)0.254:0.001322891)0.789:0.001277458)0.775:0.001325701,HEL_AA6024AA_AS.1:0.002645768)0.761:0.001308586)0.961:0.009055361,((((HEL_BA9408AA_AS.1:0,HEL_BA9658AA_AS.1:0,Neuguinea66.1:0):0.001295152,((HEL_BA9674AA_AS.1:0,Neuguinea25.1:0,Neuguinea63.1:0):5e-09,Neuguinea12.1:0.002596244)0.902:5e-09)0.964:0.008692682,(ID0090.1:0.002373673,(ID0082.1:0.005274626,(ID0987.1:5e-09,ID1001.1:0.001290861)0.396:5e-09)0.776:0.001517223)0.443:0.00170024)0.502:0.001621311,(ID0992.1:5e-09,(ID0084.1:0.003943931,ID0985.1:0.005270732)0.864:0.003899408)0.878:0.00345709)0.930:0.005771235)0.850:0.003102419,HEL_BA8057AA_AS.1:0.00784511)0.748:0.001483598,HEL_BA4991AA_AS.1:0.012173018)0.774:0.001308229)0.782:0.001864764,(MCms1055.1:0.002600551,(HEL_BA3942AA_AS.1:0.005277341,(IL_3184.1:0.002629283,(MM2012_26.1:5e-09,(HEL_AA9177AA_AS.1:0.003952391,(HEL_BA9032AA_AS.1:0.00129127,HEL_BA9339AA_AS.1:5e-09)0.980:0.003936018)0.328:6e-09)0.876:0.002625784)0.301:0.001304672)0.000:6e-09)0.635:0.000738461)0.883:0.002633316,((B40.1:0.006835791,HEL_BA8842AA_AS.1:0.005466644)0.815:0.002512929,(((SUD_SO41_1.1:0.002653597,(((HEL_AA6798AA_AS.1:0.006596215,((MG2005_98.1:0.006750193,HEL_CA2451AA_AS.1:0.005365809)0.599:0.00126778,(22087.1:0.007917119,HEL_AA5699AA_AS.1:0.003233992)0.708:0.005014773)0.167:5e-09)0.413:0.003416191,(((HpGP-HON-015.1:0.001346778,(HEL_BA5197AA_AS.1:0.005410449,(HEL_AA0105AA_AS.1:0,PeCan4.1:0):0.004061775)0.758:0.001139634)0.977:0.006674237,HpGP-USA-303.1:5e-09)0.557:0.003262408,22360.1:0.006115027)0.720:0.005478509)0.747:0.001924913,((38185.1:0.006844431,SUD-S72.1:0.009583152)0.742:0.001134134,(34320.1:0.00129763,HEL_BA5572AA_AS.1:0.00526024)0.769:0.001310733)0.749:0.001294276)0.867:0.00262216)0.905:0.00397578,(((HEL_BA4846AA_AS.1:0.001295886,(IRANL104.1:0.003912071,HpGP-ISR-001.1:0.002599067)0.853:5e-09)0.777:0.001301167,IRANL125.1:0.002616883)0.795:0.001292334,(HEL_BA4700AA_AS.1:0.003928792,MM2004_20.1:0.00129128)0.553:5e-09)0.842:0.001295136)0.669:5e-09,(HN_G260.1:0.001288747,HpGP-USA-207.1:0.008019955)0.764:0.001308402)0.787:0.001300547)0.796:0.002085089)0.000:5e-09,(ID0561.1:0.013156434,HUP_B14.1:0.004496201)0.431:0.001338685)0.789:0.001852256,((29009.1:0.001286339,HEL_CA0270AA_AS.1:0.006695753)0.790:0.001318032,HEL_BA9184AA_AS.1:0.005249178)0.391:5e-09)0.870:0.001305774,(HEL_BA9079AA_AS.1:0.005348281,HEL_BA9611AA_AS.1:0.005359384)0.863:0.002603959)0.817:5e-09,(IRANL97.1:0.001260564,(Khanty30.1:0,Khanty40.1:0):0.003990914)0.888:0.003999309)0.889:0.002604574,(((HEL_BA9148AA_AS.1:0.001428991,HEL_BA9153AA_AS.1:0.005147175)0.407:0.001337018,(33375.1:0.003700374,(HEL_CA2212AA_AS.1:0.00783492,Hp_A_14.1:0.004335517)0.484:0.002510577)0.758:0.001712412)0.905:0.003792246,(((((HpGP-MMR-011.1:0.003930808,(SUD-I14.1:0.002656315,((CK59.1:0.002598833,((HpGP-MMR-004.1:0.001317544,HpGP-USA-422.1:0.006659971)0.793:0.002599499,Mandalay03.1:0.002608389)0.742:5e-09)0.842:5e-09,(((MMM_60.1:0.001295566,TH0213.1:0.001312861)0.765:0.001293679,(VN0032.1:0.008097827,India7.1:0.00541807)0.722:0.001203536)0.764:0.001334671,HpGP-NPL-009.1:0.005322892)0.298:0.001287507)0.934:0.003976387)0.758:0.001274124)0.403:5e-09,NP110.1:0.003916809)0.441:0.001301812,((HEL_BA9175AA_AS.2:0.003082798,(GR_15.1:0.00436481,HEL_BA8872AA_AS.1:0.004976479)0.222:0.001281027)0.921:0.006319549,HpGP-TUR-009.1:0.003917177)0.751:5e-09)0.837:0.001305289,(HEL_BA9404AA_AS.2:5e-09,(HEL_BA9761AA_AS.1:0.00261963,((HEL_BA8918AA_AS.1:0,HEL_BA9046AA_AS.1:0):0.001290552,(HEL_BA8996AA_AS.1:0,HEL_BA9169AA_AS.1:0,HEL_BA9604AA_AS.1:0,HEL_BA9705AA_AS.1:0,HEL_BA9825AA_AS.1:0):5e-09)0.770:0.001285668)0.776:0.001311353)0.598:5e-09)0.836:0.001298622,(Khanty16.1:0,Khanty26.1:0,Khanty27.1:0):0.007989122)0.081:5e-09)0.853:0.001295488)0.221:6e-09,(((GC65_HL.1:0.005404919,Pt_7901.1:0.00539916)0.842:0.002603914,(Pt_7757.1:0.007997559,(HpGP-BRA-023.1:0.005277241,HEL_BA4875AA_AS.1:0.008027451)0.145:5e-09)0.774:0.001297065)0.894:0.002622484,((26695.1:0.001295246,(((HEL_CA0278AA_AS.1:0.001304996,(SSR43.1:0.001313677,SSR5.1:0.003938097)0.764:0.00128377)0.787:0.001309102,(((HpGP-SPA-802.1:0.005391529,IRANL112_91.1:0.008095705)0.748:0.001189791,SW21C.1:0.002620015)0.774:0.001293109,((GC34_HL.1:0.005298142,Hp_A_11.1:5e-09)0.955:0.002603541,448.1:5e-09)0.069:5e-09)0.806:0.0013023)0.810:0.00130817,(GR_21.1:0.00524765,HEL_CA2270AA_AS.1:5e-09)0.828:0.002604716)0.371:5e-09)0.886:0.001295257,((HEL_BA9837AA_AS.1:0.001307805,((HEL_BA8976AA_AS.1:0,HEL_BA9176AA_AS.1:0,HEL_BA9443AA_AS.1:0):0.002647245,HEL_BA9140AA_AS.1:0.003979156)0.770:0.001285892)0.798:0.001304626,HpGP-POL-110.1:0.002587073)0.314:5e-09)0.439:5e-09)0.838:0.001297287)0.859:0.001294354,((HE_C50.1:5e-09,((Hp_A_27.1:0.007933541,(HEL_AA8698AA_AS.1:0.003957562,HEL_BA9830AA_AS.1:0.004028613)0.645:0.003957509)0.925:5e-09,SSR9.1:0.002599139)0.211:0.001298767)0.892:0.002604626,(HEL_BA9180AA_AS.1:0.001297174,(HpGP-RUS-009.1:0.001298633,(GR_20.1:0.003916928,HEL_CA2513AA_AS.1:0.007942754)0.757:0.001302618)0.792:0.001293898)0.272:5e-09)0.878:0.001295352)0.580:6e-09,(((((N34.1:0,Nentsy32.1:0,Nentsy38.1:0,Nentsy65.1:0):5e-09,(HEL_BA9014AA_AS.1:0.00129515,((Nentsy28.1:0,Nentsy29.1:0,Nentsy37.1:0):5e-09,(Khanty39.1:0.002587042,Khanty47.1:5e-09)0.928:0.001292619)0.471:5e-09)0.881:0.00129515)0.786:0.001320216,(HEL_AA6718AA_AS.1:0.00129062,IRANL133_91.1:0.003968427)0.867:0.002677282)0.775:0.0012915,(Evenky65.1:0.002639176,HEL_AA8621AA_AS.1:0.005309334)0.758:0.001284275)0.772:0.001303458,(IL_3173.1:0.003943865,(HE_C33.1:0.003943763,((IRANL124_91.1:0.001306923,(G27.1:0.008028432,(HEL_BA4743AA_AS.1:0.003946647,IRANL110.1:0.002622657)0.753:0.001338602)0.745:0.001252013)0.811:0.001299823,30950.1:0.003909805)0.375:5e-09)0.552:0.001295622)0.477:5e-09)0.847:0.001292593)0.939:5e-09)0.914:5e-09,(((((Evenky73.1:0,HEL_BA9406AA_AS.1:0):0.001298863,((HpGP-LIT-001.1:0.003997382,SSR3.1:0.002643089)0.906:0.004001832,HEL_AA7314AA_AS.1:0.005269609)0.784:5e-09)0.924:0.002610769,HEL_BA9266AA_AS.1:5e-09)0.784:5e-09,(21580.1:0.00130001,(HEL_BA9043AA_AS.1:0.002638686,HEL_CA0264AA_AS.1:0.002636505)0.773:0.001314964)0.150:0.001306254)0.867:0.002619881,P12.1:0.00129515)0.924:5e-09)0.890:5e-09,((31181.1:0.002626129,HEL_BA9569AA_AS.1:0.001300133)0.779:0.001308414,(GC31_B.1:0.001305329,(HEL_BA8921AA_AS.1:0.001300671,SSR8.1:0.002626054)0.767:0.001306969)0.778:0.001310627)0.781:0.001305066)0.846:0.00129622)0.861:5e-09)0.838:6e-09)0.864:0.001295206):5e-09,(((((HEL_CA0027AA_AS.1:0.00261708,HpGP-IND-007.1:0.005242548)0.313:0.001291107,(MMM_148.1:0.00262346,SLK40.1:0.005277059)0.720:5e-09)0.928:0.002592289,(MS178.1:0.001293159,(NP49.1:0.00394314,MMM_127.1:0.005293539)0.795:5e-09)0.818:0.00260118)0.925:5e-09,(HEL_BA7799AA_AS.1:0.002592042,HEL_BA4205AA_AS.1:0.002607309)0.951:5e-09)0.860:5e-09,(M006.1:5e-09,(HEL_AA6079AA_AS.1:0.001302754,((HEL_BA9605AA_AS.1:5e-09,HEL_BA9736AA_AS.1:0.002624097)0.911:0.004030042,HpGP-IDN-001.1:0.005384797)0.767:0.001243975)0.950:0.003984198)0.815:0.001299884)0.869:0.001292697)0.798:0.001295235,(((HEL_AA7246AA_AS.1:5e-09,(IL_3172.1:0.002633326,HEL_BA9592AA_AS.1:0.002630669)0.785:0.001297492)0.851:0.001297178,((((((HEL_BA9603AA_AS.1:0.001295027,Tuvac46.1:0.002629326)0.877:0.002657222,(HEL_BA8958AA_AS.1:0.005241383,(HEL_BA9641AA_AS.1:0.003938506,HEL_BA9063AA_AS.1:0.003930647)0.895:5e-09)0.059:0.001297046)0.778:0.001316465,HEL_BA9244AA_AS.1:0.005274018)0.036:5e-09,yak97.1:0.001291289)0.807:0.001302507,(HEL_BA8279AA_AS.1:0.00260247,HEL_BA9566AA_AS.1:0.005277603)0.751:0.001327553)0.784:0.001292946,HEL_BA9383AA_AS.1:0.003993149)0.791:0.001312944)0.048:5e-09,(HEL_BA9483AA_AS.1:0.001298765,(HEL_BA9261AA_AS.1:5e-09,(HEL_BA9627AA_AS.1:0.002598541,(HEL_BA9259AA_AS.1:0.001299326,HEL_BA8861AA_AS.1:0.005259275)0.391:5e-09)0.424:0.00129576)0.911:0.002623444)0.779:0.001303371)0.847:0.001293869)0.861:6e-09,HpGP-KGZ-006.1:0.001290206)0.516:5e-09,(HEL_BA8956AA_AS.1:0.005317096,HEL_BA9209AA_AS.1:0.001298013)0.772:0.002614946)0.885:0.001299349,((HEL_BA9440AA_AS.1:5e-09,altai11.1:0.002608358)0.913:0.002592302,(HEL_BA9706AA_AS.1:5e-09,(HEL_BA8830AA_AS.1:0,HEL_BA8911AA_AS.1:0,HEL_BA9347AA_AS.1:0):0.003924993)0.823:0.001299226)0.108:5e-09)0.812:0.00129551,((HEL_CA2271AA_AS.1:0.003938334,HpGP-PER-011.1:0.005288621)0.968:5e-09,(HEL_BA9451AA_AS.1:0.003915792,(((((((((HEL_BA9391AA_AS.1:0.003980418,HEL_BA9841AA_AS.1:0.001310872)0.781:0.001295472,((CAN_196.1:0.002607253,(((HEL_AA6006AA_AS.2:0,HEL_AA6077AA_AS.2:0,HEL_CA0052AA_AS.1:0,HEL_CA0052AA_AS.3:0,HEL_CA0053AA_AS.1:0):0.002608002,HEL_BA9748AA_AS.2:5e-09)0.792:0.001302673,((HEL_BA9732AA_AS.1:0.003961164,((HEL_BA9476AA_AS.1:5e-09,(HEL_BA9544AA_AS.1:0.003922771,HEL_BA9774AA_AS.2:0.001299887)0.563:5e-09)0.939:0.002590058,HEL_AA7264AA_AS.2:5e-09)0.846:0.001304119)0.872:6e-09,(Khanty04.2:0.003938008,((((Koryak37.1:0,Koryak38.1:0):0.001297148,(((HEL_BA9518AA_AS.1:5e-09,(((HEL_AA7212AA_AS.2:0,HEL_CA0045AA_AS.1:0):0.005299083,(HEL_BA9042AA_AS.1:0,HEL_BA9253AA_AS.1:0):0.001318869)0.778:0.001277999,(HEL_BA9677AA_AS.2:0.001293688,(HEL_CA0054AA_AS.1:5e-09,((HEL_BA9526AA_AS.1:0.003916813,((HpGP-CAN-020.1:0.003964963,((HEL_AA7339AA_AS.1:0.005029937,((HEL_BA9778AA_AS.1:0,HEL_CA0057AA_AS.1:0,HEL_CA0057AA_AS.2:0):0.002863431,HEL_CA0046AA_AS.2:0.003680928)0.399:0.001294071)0.484:0.001552664,((HEL_AA7365AA_AS.1:0,HEL_CA0047AA_AS.1:0):5e-09,HpGP-CAN-001.1:0.003916734)0.886:5e-09)0.539:0.002590449)0.879:0.003700269,((((CAN_243.2:0.003934045,(((HEL_AA5916AA_AS.1:0,HEL_AA6037AA_AS.1:0,HpGP-CAN-007.1:0):6e-09,((HEL_AA5967AA_AS.1:0,HEL_AA6482AA_AS.1:0,HEL_BA9172AA_AS.1:0):5e-09,(Ca_97_34.1:0,HEL_AA6016AA_AS.1:0,HEL_AA7297AA_AS.1:0):0.003898167)0.847:0.001297152)0.761:5e-09,HEL_AA7337AA_AS.2:0.001297146)0.721:0.002601726)0.778:0.001401122,(((Aklavik86.1:0,CAN_019.1:0,CAN_290.1:0,HEL_CA2371AA_AS.1:0,HpGP-CAN-010.1:0,HpGP-CAN-015.1:0):0.001218688,(CAN_258.1:0,HEL_CA2453AA_AS.1:0):0.004011835)0.868:0.003917566,(HpGP-CAN-016.1:0.002530381,((CAN_095.1:0,CAN_136.1:0,CAN_172.1:0,HpGP-CAN-006.1:0,HpGP-CAN-011.1:0):0.002612943,HpGP-CAN-018.1:0.003965877)0.859:0.002723677)0.494:0.00260916)0.119:5e-09)0.325:0.00221716,HEL_BA9629AA_AS.1:0.000617765)0.333:0.003119572,(HEL_BA9243AA_AS.2:0.002602005,(HEL_BA9060AA_AS.2:5e-09,HEL_BA9258AA_AS.1:0.00129185)0.657:5e-09)0.780:0.001848769)0.900:0.00398395)0.831:0.002875982)0.862:0.002619378,(HpGP-CAN-023.1:0.003927755,HEL_BA9514AA_AS.2:0.00128145)0.791:0.00131035)0.918:5e-09)0.908:5e-09)0.881:0.00129715)0.000:5e-09)0.914:0.00129615,((((((HEL_BA9234AA_AS.2:5e-09,HEL_BA9467AA_AS.2:0.001291273)0.877:0.001290856,(Evenky01.1:0.002604624,HEL_BA8864AA_AS.1:0.00129715)0.850:5e-09)0.263:5e-09,(HEL_BA9040AA_AS.2:0.001275986,HEL_BA9621AA_AS.1:0.005306779)0.777:0.001321034)0.847:0.001293509,(HEL_BA8914AA_AS.2:0,HEL_BA8962AA_AS.2:0,HEL_BA9398AA_AS.1:0):0.002600572)0.817:5e-09,((Sakhalin60.2:0.002621092,(HEL_AA7214AA_AS.2:0.001290331,HEL_BA9263AA_AS.2:5e-09)0.888:0.002624732)0.860:0.002650886,Khanty17.1:0.005266137)0.902:5e-09)0.000:5e-09,(HEL_BA9333AA_AS.1:0.005264335,HEL_BA9819AA_AS.1:0.001323262)0.783:0.00126896)0.255:0.001293348)0.884:5e-09,Nanai40.1:5e-09)0.881:5e-09)0.914:0.001290854,HEL_BA9773AA_AS.2:5e-09)0.304:6e-09,((HEL_BA8815AA_AS.2:0,HEL_BA9304AA_AS.1:0):5e-09,HEL_BA9415AA_AS.1:0.0039529)0.842:0.001293685)0.788:0.00130179)0.250:0.001300268)0.773:0.001291134)0.798:0.001297137)0.780:0.001301663,HEL_BA8868AA_AS.1:5e-09)0.341:5e-09)0.907:0.001294913,(HEL_CA2262AA_AS.1:0.00129412,((Sat464.1:0.003912896,(((HEL_CA2266AA_AS.1:0,Shi417.1:0):5e-09,(Cuz20.1:0.001292612,((Shi112.1:0.001290552,Shi169.1:5e-09)0.895:0.002610418,(HEL_CA2284AA_AS.1:0.002607308,HEL_CA2287AA_AS.1:5e-09)0.459:0.001307593)0.784:0.001285684)0.314:5e-09)0.769:0.001295594,Shi470.1:0.001295985)0.802:0.001290725)0.910:5e-09,((HEL_CA2261AA_AS.1:0,HEL_CA2283AA_AS.1:0):0.002595118,HEL_CA2265AA_AS.1:0.001290331)0.899:5e-09)0.868:5e-09)0.412:0.001290207)0.406:5e-09,HEL_CA2257AA_AS.1:0.001290151)0.796:5e-09,(HEL_BA3551AA_AS.1:0.005352244,((HEL_CA2258AA_AS.1:0.001290706,Puno135.1:0.003941752)0.763:0.00132312,(HEL_CA2260AA_AS.1:0.001328626,(BURYAT9.1:0.005395295,HpGP-SPA-706.1:0.005352516)0.739:0.001225185)0.752:0.0013123)0.756:0.001306597)0.773:0.001291779)0.878:0.001297147,v225d.1:0.005230795)0.178:5e-09,(((HEL_BA9734AA_AS.1:0.007568281,(HEL_BA8959AA_AS.1:0.003541359,HpGP-MAL-012.1:0.007088001)0.388:0.001326147)0.803:0.001688753,(((BT333.1:0.005292835,(BT143.1:0.006630323,(ID0498.1:0.005226658,ID1017.1:0.006654776)0.781:5e-09)0.500:0.001291533)0.770:0.001311724,((((EKB32.1:0.001275466,HEL_BA4163AA_AS.1:0.022353584)0.767:0.001331562,(HEL_CA0551AA_AS.1:0.005373127,(Aklavik117.1:0,CAN_219.1:0):0.008070203)0.735:0.001247242)0.899:0.002621598,BTM275.1:0.005263169)0.616:5e-09,((((CK69.1:0.007979151,HpGP-MAL-010.1:0.003947223)0.031:0.001288822,HpGP-JAP-026.1:0.009402468)0.895:5e-09,((HpGP-KOR-001.1:0.001401202,(HEL_CA2709AA_AS.1:0.009309021,(HEL_CA2092AA_AS.1:0.003851365,HEL_CA2615AA_AS.1:0.005406382)0.561:0.002647416)0.926:5e-09)0.781:0.002612995,(HEL_CA2718AA_AS.1:0.002700884,(HEL_CA0208AA_AS.1:0.001348239,HEL_CA2643AA_AS.1:0.00941667)0.926:0.005392275)0.662:5e-09)0.274:0.001215111)0.842:0.001312756,((((HEL_CA0525AA_AS.1:0.002107283,(HEL_BA4686AA_AS.1:0.006190371,HEL_CA2671AA_AS.1:0.004524971)0.613:0.002583293)0.744:0.001853752,BT0282.1:0.0039705)0.769:0.001439767,(HEL_BA9915AA_AS.1:0.003915706,((VN0805.1:0.008003773,BTM231.1:0.003962541)0.737:0.001281027,(HEL_BA8663AA_AS.1:5e-09,HEL_CA0440AA_AS.1:0.005236743)0.912:0.002597129)0.333:5e-09)0.779:0.001160799)0.456:0.0013192,(MMM_67.1:0.005065791,(HEL_CA0082AA_AS.1:0.002959161,HEL_BA5605AA_AS.1:0.007920211)0.263:0.001216551)0.753:0.001424819)0.772:0.001431148)0.874:5e-09)0.925:0.002588964)0.278:5e-09,(((Puno120.1:0.007996355,(HpGP-MEX-046.1:0.002558057,(SA35C.1:0.008388464,(SouthAfrica7.1:0.003283253,(HpGP-ZAF-007.1:0.008084345,(HEL_BA5706AA_AS.1:0.003978341,((HEL_AA7329AA_AS.1:0.006808178,(HEL_AA7206AA_AS.1:0.002636688,((HEL_AA7288AA_AS.1:0,HEL_BA9306AA_AS.1:0):0.001298386,((HEL_AA7199AA_AS.1:0,HEL_AA7200AA_AS.1:0,HEL_AA7293AA_AS.1:0):5e-09,(K26A1.1:0.002612782,(HEL_AA7215AA_AS.1:0.009295477,HEL_AA7309AA_AS.1:5e-09)0.733:0.001312624)0.911:0.002613966)0.814:0.001298221)0.762:0.00127866)0.889:0.003885565)0.984:0.009586518,(HEL_BA8345AA_AS.1:5e-09,(((HEL_BA5739AA_AS.1:0.002560218,(HEL_BA8309AA_AS.1:0,HEL_BA9749AA_AS.1:0):0.003982025)0.926:0.005317382,(HEL_BA4919AA_AS.1:5e-09,HpGP-ZAF-009.1:0.002598655)0.596:5e-09)0.881:0.002603089,(((((HEL_AA7350AA_AS.1:0,HEL_AA7375AA_AS.1:0):0.002589448,HEL_BA4143AA_AS.1:0.001290168)0.924:5e-09,((HEL_AA7376AA_AS.1:5e-09,HEL_AA7378AA_AS.1:0.001297148)0.960:0.003936015,(SouthAfrica50.1:5e-09,(((HEL_BA5666AA_AS.1:0.002613391,HEL_BA8916AA_AS.1:0.003945646)0.759:0.001293695,((HEL_BA5709AA_AS.1:0.001311098,HEL_BA5677AA_AS.1:0.002613431)0.619:0.001281647,((((HEL_BA9328AA_AS.1:0.001290052,(SA144A.1:0,SA251C.1:0):5e-09)0.406:5e-09,HEL_BA5671AA_AS.1:0.001295149)0.853:0.001290557,SA253C1.1:5e-09)0.411:6e-09,(SA29A.1:5e-09,(SA172C1.1:0.002606596,SouthAfrica20.1:0.00129515)0.727:5e-09)0.923:0.001291833)0.773:5e-09)0.381:0.001301807)0.889:0.00261243,((HEL_AA7351AA_AS.1:0,HEL_AA7371AA_AS.1:0):0.002589169,(SA169C.1:0.00129916,(HEL_BA9540AA_AS.1:0.001288688,HpGP-ZAF-001.1:0.001298969)0.960:0.005243438)0.760:5e-09)0.869:0.001291619)0.793:5e-09)0.923:0.001291845)0.916:5e-09)0.932:5e-09,(HEL_BA9494AA_AS.1:0.002602723,SA233C.1:0.001298757)0.754:0.001290384)0.782:0.001287255,((HEL_AA7268AA_AS.1:0,HEL_AA7356AA_AS.1:0,HEL_AA7368AA_AS.1:0):0.00523884,((HEL_BA5715AA_AS.1:0,SA175A.1:0):0.001291307,(HEL_BA8291AA_AS.1:0.002603224,HpGP-ZAF-006.1:0.002602663)0.782:0.001302276)0.888:5e-09)0.430:0.001311176)0.932:0.003959017)0.771:0.001299238)0.890:5e-09)0.375:0.001285955)0.885:0.004035431)0.956:0.007793196)0.985:0.012287366)0.943:0.006328288)0.710:5e-09)0.823:0.001357054,((HEL_BA8835AA_AS.1:0.007985876,(kin77.1:0.001292354,((SA224.1:5e-09,SA252C.1:0.002615304)0.777:0.003306573,(HEL_AA7362AA_AS.1:0.001959329,((((kin86.1:6e-09,(HEL_AA7352AA_AS.1:0.002626188,(ckin130.1:0.001290363,((HpGP-COG-003.1:0,ckin129.1:0):5e-09,(ckin106.1:5e-09,(ckin24.1:0.002619497,(HEL_CA2362AA_AS.1:0.001292617,kin62.1:5e-09)0.752:6e-09)0.157:0.001296686)0.874:0.001298909)0.855:0.001295268)0.816:5e-09)0.948:0.0026037)0.764:0.001293685,(((ckin59.1:0.003934512,((HpGP-NGA-010.1:6e-09,(CAM-121A1.1:0.003450689,HpGP-NGA-006.1:0.004983133)0.493:0.00347565)0.887:0.002599764,HpGP-USA-417.1:0.003930259)0.848:5e-09)0.825:0.002620945,((GAM245Ai.1:0.006575916,(HEL_CA2246AA_AS.1:0.002586574,((DR59_2016.1:5e-09,(((B45.1:0.01219998,HEL_CA2181AA_AS.1:0.006311938)0.867:0.003236896,HEL_CA2149AA_AS.1:0.002610383)0.146:0.001306572,(((HEL_CA2150AA_AS.1:0.007017025,SA166A.1:0.016995636)0.788:0.002883056,(HEL_BA5731AA_AS.1:0.003981707,kin79.1:0.002610162)0.876:0.003429581)0.337:0.001291432,NYPt189.1:0.004785059)0.793:0.003199673)0.877:5e-09)0.945:0.002600175,(22352.1:0.005304487,((HEL_BA5558AA_AS.1:0.00578455,HEL_BA3663AA_AS.1:0.006261952)0.087:0.001467462,(HpGP-PER-111.1:0.002496346,HE_NC24_6.1:0.005490179)0.852:0.00346255)0.419:0.001779617)0.753:0.00127835)0.460:6e-09)0.906:6e-09)0.792:0.001294389,DR150.1:0.001306833)0.906:0.002624448)0.091:5e-09,(((HEL_BA8101AA_AS.1:0.002589623,((CAM_118A1.1:0.005271553,((ckin65.1:0.001290898,((HEL_BA4236AA_AS.1:0.007973387,((kin71.1:5e-09,((HpGP-POR-006.1:0,kin81.1:0):0.002603459,HEL_AA7374AA_AS.1:0.006640211)0.561:5e-09)0.843:0.001293094,DR76_2016.1:0.002601231)0.640:5e-09)0.509:0.001296689,HEL_BA8806AA_AS.1:0.005262223)0.481:5e-09)0.855:0.001295178,HEL_BA5547AA_AS.1:0.001291218)0.425:5e-09)0.893:0.002607794,(B25.1:0.009533898,HEL_BA8361AA_AS.1:0.004025562)0.853:0.002560823)0.977:5e-09)0.847:0.001289771,MGms203.1:0.00658055)0.662:5e-09,(((((HEL_BA5224AA_AS.1:5e-09,HEL_BA9433AA_AS.1:0.006667799)0.915:0.002600648,SA220C.1:5e-09)0.932:0.003907511,HEL_BA9555AA_AS.1:5e-09)0.885:0.002636616,((HEL_BA5101AA_AS.1:0.007982083,(HEL_AA0447AA_AS.1:0.004027454,HEL_AA9174AA_AS.1:0.008123732)0.767:0.00126088)0.707:0.001389034,HpGP-USA-403.1:0.012318262)0.773:0.001215472)0.883:0.002637143,((HEL_AA5463AA_AS.1:0.003752293,(HEL_AA8702AA_AS.1:0.006522386,HpGP-SPA-402.1:0.002850954)0.759:0.002599791)0.760:0.00150533,HEL_BA4465AA_AS.1:0.005265727)0.495:5e-09)0.930:0.002602272)0.924:0.002592334)0.810:0.001309025)0.769:0.001249349,CAM_106A1.1:0.006754364)0.886:0.0026857,HEL_BA5527AA_AS.1:0.00131566)0.781:0.001961286)0.039:0.001302292)0.888:0.003294621)0.756:0.001325533)0.463:0.002596479,((HEL_BA4404AA_AS.1:0.001290278,(HEL_BA9457AA_AS.1:0.002646646,SW7C.1:0.010838251)0.855:0.002621114)0.202:0.002642694,(((HEL_AA6060AA_AS.1:0.002634103,(HEL_AA9180AA_AS.1:0.008167869,(HEL_AA6699AA_AS.1:0.001295935,HEL_BA9765AA_AS.1:5e-09)0.945:0.006759772)0.837:0.002541847)0.772:0.001276963,HEL_BA9281AA_AS.1:0.002624645)0.786:0.001299807,(((HEL_BA8987AA_AS.1:0.001298456,HEL_BA9462AA_AS.1:0.001300346)0.807:0.001294353,(HEL_BA9413AA_AS.1:0.002589999,((((SUD_C5_1.1:0.005252353,(CAM-109A1.1:0.005269303,(CAM_153C1.1:0.005320175,HEL_BA9125AA_AS.1:0.003969101)0.866:0.002613602)0.785:5e-09)0.785:0.002636186,((CAM_110A1.1:0.006662851,(CAM-126C1.1:0.003920228,CAM_125C1.1:0.005226017)0.276:5e-09)0.534:0.00261388,((((SUD-C13-1.1:0.003896338,((((SUD-SO42.1:0.001304822,(HEL_BA9309AA_AS.1:0.002606355,(nigh2494.1:5e-09,(CAM_149C1.1:0.00129515,HEL_AA5951AA_AS.1:6e-09)0.948:0.002602221)0.100:5e-09)0.813:0.001300138)0.792:0.001301308,nigh2495.1:5e-09)0.917:0.001292614,CAM_14C1.1:5e-09)0.477:5e-09,(CAM-117A1.1:0.002627475,CAM-140C1.1:0.0012983)0.758:0.001304641)0.864:0.001293988)0.607:5e-09,((((SUD_C8_1.1:0.005238469,(CAM-135C1.1:5e-09,CAM-146C1.1:0.003946914)0.919:0.00392479)0.195:5e-09,CAM_22A1.1:0.002595833)0.762:5e-09,(HEL_BA4947AA_AS.1:0.002595224,nigh1448.1:0.00669607)0.463:0.002648872)0.829:0.001296069,ckin28.1:0.002591417)0.442:5e-09)0.783:0.001301524,(nigh2496.1:0.00951492,CAM-23A1.1:0.001350162)0.873:0.002585514)0.791:0.001297935,((B47.1:5e-09,CAM-144C1.1:0.006612008)0.787:0.001302698,CAM-107A1.1:0.005308112)0.757:0.001294585)0.750:5e-09)0.780:0.00128868)0.895:0.002633749,(HEL_CA2627AA_AS.1:0.00924422,(HEL_BA4168AA_AS.1:0.00377239,SUD-SO50-1.1:0.004146859)0.562:0.001331271)0.758:0.00145952)0.776:5e-09,(HEL_BA4944AA_AS.1:0.006605474,HEL_BA8928AA_AS.1:0.001288838)0.764:0.001298338)0.711:5e-09)0.861:0.001296011)0.475:5e-09,(((HEL_BA9028AA_AS.1:0.003934131,(SUD-C14-1.1:0.004600175,(SUD-C1-1a.1:0.004695488,SUD-C16-3.1:0.001926356)0.751:0.002642342)0.784:0.001979784)0.221:5e-09,(HEL_BA9463AA_AS.1:5e-09,(HEL_BA4973AA_AS.1:0.003977283,HEL_BA9595AA_AS.1:0.001272013)0.717:0.002645513)0.832:0.001295221)0.790:0.001288049,SUD-SO49-1.1:0.003923809)0.783:0.001301069)0.953:5e-09)0.910:0.00259579)0.930:5e-09)0.831:0.001303984)0.801:0.001305824,(BT215.1:0.005254411,(HEL_BA5257AA_AS.1:0.00397244,HEL_CA2176AA_AS.1:0.003975128)0.845:0.002632396)0.778:5e-09)0.844:0.001300184)0.944:0.002611521)0.753:5e-09,(HEL_BA9315AA_AS.2:5e-09,(HEL_BA9130AA_AS.1:0.00392926,(HEL_CA0289AA_AS.1:0.00260764,(HEL_AA7283AA_AS.1:0,HEL_BA9448AA_AS.1:0):0.00259653)0.086:5e-09)0.944:0.002608579)0.914:0.002603797)0.828:0.001295341)0.810:5e-09,(((HEL_BA8825AA_AS.1:5e-09,HEL_CA2268AA_AS.1:0.009313965)0.926:0.002611296,(HEL_CA2267AA_AS.1:0.003930286,(HpGP-MEX-028.1:0.010787742,(HEL_AA4439AA_AS.1:0.002257623,(HEL_BA5460AA_AS.1:0.005150281,JP0170.1:0.008486311)0.081:0.002475231)0.852:0.00438547)0.840:6e-09)0.435:0.001297818)0.889:5e-09,HEL_BA9201AA_AS.1:0.00129005)0.867:5e-09)0.891:5e-09,((((CO1768.1:0,COL0002.1:0,Hui1769.1:0):0.002625588,(HEL_AA5991AA_AS.1:0.002617641,(HEL_AA6578AA_AS.1:0.006602382,(HEL_AA6759AA_AS.1:5e-09,HpGP-USA-205.1:0.002599491)0.749:5e-09)0.860:0.002617714)0.735:0.001263985)0.881:0.003940142,((CO1766.1:0,Hui1764.1:0,Hui1766.1:0):5e-09,(HEL_CA2279AA_AS.1:0.003933211,((HEL_AA6511AA_AS.1:0.003907005,HpGP-PER-121.1:6e-09)0.913:0.001290556,HEL_CA2286AA_AS.1:5e-09)0.900:5e-09)0.859:0.001297148)0.789:5e-09)0.000:0.001297145,(HpGP-PER-019.1:0.00130354,HpGP-PER-138.1:0.001292464)0.715:0.002616626)0.802:5e-09)0.921:0.001293692)0.361:5e-09)0.946:0.002594043)0.854:5e-09,((HEL_BA8957AA_AS.1:0.002621067,HEL_BA9626AA_AS.1:0.002622725)0.758:0.001286839,((HEL_BA9249AA_AS.1:0.000962497,(HEL_BA9612AA_AS.1:0.00777705,HEL_CA0258AA_AS.1:0.001610708)0.531:0.00267903)0.782:0.001644477,(HEL_BA9814AA_AS.1:0.003952123,(HEL_BA9354AA_AS.1:0.001303643,(HEL_BA9302AA_AS.1:0.003649533,(HEL_BA9534AA_AS.1:0.002101419,((HEL_BA8832AA_AS.1:0,HEL_BA9479AA_AS.1:0):0.003098311,HEL_BA8856AA_AS.1:0.003490706)0.903:0.004992029)0.817:0.00352489)0.842:0.002932977)0.294:0.001295627)0.762:5e-09)0.878:0.001296426)0.906:5e-09)0.914:5e-09,(((HEL_BA9027AA_AS.1:0.002636012,((((HEL_BA9167AA_AS.1:0,HEL_BA9671AA_AS.1:0):5e-09,HEL_BA9564AA_AS.1:0.002597153)0.450:5e-09,((HEL_CA0261AA_AS.1:0.004357638,(HEL_BA9562AA_AS.1:0.00263513,TUVAB15.1:0.001295451)0.797:0.002287548)0.161:0.001273502,HEL_BA9650AA_AS.1:0.004366651)0.788:0.002248433)0.925:0.002632084,(HEL_BA9407AA_AS.1:0.003942707,HEL_BA9437AA_AS.1:0.00128834)0.764:0.001324019)0.768:0.001286207)0.891:0.002634885,((((HEL_BA9095AA_AS.1:0.003928527,(((HEL_BA9085AA_AS.1:0.002613774,((((((HEL_BA9208AA_AS.1:0,HEL_BA9487AA_AS.1:0,HEL_BA9636AA_AS.1:0,HEL_BA9651AA_AS.1:0):5e-09,((HEL_BA9676AA_AS.1:0,HEL_BA9686AA_AS.1:0):0.003952391,((HEL_BA9321AA_AS.1:0,HEL_BA9546AA_AS.1:0,HEL_BA9760AA_AS.1:0):5e-09,BURYAT19.1:0.002602001)0.863:5e-09)0.971:0.003948807)0.846:0.001290331,HEL_BA9218AA_AS.1:5e-09)0.922:0.002590675,(HEL_BA9037AA_AS.1:0.001308255,((HEL_BA9576AA_AS.1:0.003982003,altai59.1:0.003972319)0.784:0.001285706,(HEL_BA9170AA_AS.1:0.001296346,(HEL_BA9166AA_AS.1:0.002612856,HEL_BA9390AA_AS.1:0.002614531)0.738:0.001310396)0.777:0.001298558)0.906:0.002634556)0.765:0.001288891)0.104:5e-09,((HEL_AA7221AA_AS.1:0.001290559,HEL_BA9115AA_AS.1:0.001297075)0.425:6e-09,((HEL_BA9348AA_AS.1:0,HEL_BA9759AA_AS.1:0):0.001301305,((HEL_BA9098AA_AS.1:0.001295268,(((((HEL_BA9735AA_AS.1:0.002601222,(HEL_BA8883AA_AS.1:0.001292147,HEL_BA9256AA_AS.1:0.001292988)0.778:0.001290379)0.617:5e-09,HEL_BA9160AA_AS.1:5e-09)0.844:0.001291269,(HEL_BA9656AA_AS.1:0.002597259,HEL_BA9780AA_AS.1:5e-09)0.843:0.00129261)0.871:5e-09,((BURYAT14.1:0.002597585,HEL_CA0410AA_AS.1:5e-09)0.868:0.001295148,((HEL_BA9614AA_AS.1:0,HEL_BA9797AA_AS.1:0):5e-09,HEL_BA9649AA_AS.1:0.001290169)0.864:0.001297152)0.894:5e-09)0.871:5e-09,((HEL_BA8814AA_AS.1:0.002601136,(HEL_BA9162AA_AS.1:0.001297179,(HEL_BA9379AA_AS.1:5e-09,(HEL_AA7249AA_AS.1:0.001297341,(HEL_BA9739AA_AS.1:0.002611767,HEL_BA9096AA_AS.1:0.002621056)0.519:5e-09)0.895:0.001297352)0.833:0.001291493)0.000:5e-09)0.854:0.001297169,(HEL_BA8880AA_AS.1:5e-09,Nanai30.1:0.001290052)0.643:5e-09)0.869:0.001297152)0.860:0.001297221)0.717:5e-09,(HEL_BA9341AA_AS.1:5e-09,HEL_BA9411AA_AS.1:0.001297152)0.864:0.001297216)0.784:0.001300574)0.813:0.001304821)0.943:0.002594432)0.913:0.002616217,((HEL_BA8993AA_AS.1:0.002668474,(BURYAT27.1:0.002605347,HEL_BA9410AA_AS.1:0.006677305)0.907:0.004037411)0.777:0.001251923,HEL_BA9640AA_AS.1:0.005285205)0.560:6e-09)0.871:0.001296096)0.877:5e-09,((HEL_BA9220AA_AS.1:5e-09,HEL_BA9049AA_AS.1:0.001297151)0.921:0.002614298,(mong49.1:0.002626722,(HEL_BA8829AA_AS.1:6e-09,((HEL_BA8847AA_AS.1:0.005348161,(Tuvac80.1:0.002625301,mong44.1:0.001311086)0.766:0.001267542)0.880:0.002678336,HEL_BA9018AA_AS.1:0.002634339)0.759:0.001282185)0.771:0.001290307)0.205:0.001311268)0.902:5e-09)0.873:5e-09,HEL_BA9776AA_AS.1:0.001297149)0.859:0.001297122)0.289:5e-09,((HEL_AA7373AA_AS.1:0.002611734,Kazakhstan3173.1:0.007930215)0.152:5e-09,HEL_BA9628AA_AS.1:0.001295391)0.849:0.001295488)0.845:0.001293712,(HEL_BA9058AA_AS.1:0.002597156,HEL_BA9607AA_AS.1:0.002620039)0.628:5e-09)0.851:0.001293187,HpGP-KAZ-002.1:0.001294951)0.116:5e-09)0.758:0.001296856,(HEL_BA9606AA_AS.1:0.002653481,(HEL_AA7332AA_AS.1:0.003983034,HEL_BA8860AA_AS.1:0.001319943)0.742:0.001267153)0.540:0.002653783)0.741:5e-09)0.767:0.002640287,HEL_CA2272AA_AS.1:0.001290491)0.867:0.002641509,(HEL_BA9129AA_AS.1:0.001291287,(HEL_BA9471AA_AS.1:0.001297146,HEL_BA8932AA_AS.1:0.003928021)0.881:5e-09)0.921:5e-09)0.910:0.00260083,(Nentsy81.2:0.001290367,(HEL_BA8858AA_AS.1:0.001313812,HEL_BA9047AA_AS.1:0.005309266)0.783:0.001286241)0.126:5e-09)0.884:0.001291719,HEL_AA7380AA_AS.1:0.00262458)0.789:0.001312042,Evenky11.1:5e-09)0.768:0.002615343,Nentsy90.1:0.003955744)0.886:0.001300631,(Evenky58.1:0.002600738,((HEL_BA9559AA_AS.2:0.002611933,HEL_BA9669AA_AS.2:0.002613728)0.778:0.001289274,(HEL_BA8812AA_AS.1:0.002589722,HEL_BA9445AA_AS.1:0.001297181)0.096:5e-09)0.866:0.001297078)0.736:5e-09)0.783:0.001301867,HEL_BA9472AA_AS.2:0.001294326)0.797:0.001328806,HEL_BA9287AA_AS.1:0.001268983)0.746:0.001316354,HEL_BA9159AA_AS.2:0.003973089)0.766:0.001295639,HEL_AA7311AA_AS.1:0.001326423)0.777:0.001269329,(((HEL_BA8849AA_AS.1:0,HEL_BA9070AA_AS.1:0,HEL_BA9584AA_AS.1:0):5e-09,((HEL_BA9260AA_AS.1:0.002618028,HEL_BA9722AA_AS.2:0.004001488)0.919:0.003999766,(HEL_BA9838AA_AS.1:0.00129991,Keto60.1:0.002622555)0.799:0.001299903)0.113:5e-09)0.875:0.001293915,Koryak28.1:0.001299829)0.207:5e-09)0.773:0.002347112,HEL_BA9792AA_AS.1:0.002852027)0.802:0.002829799,HEL_BA9127AA_AS.1:0.007628595)0.471:0.001491624,HEL_BA8817AA_AS.2:0.003809633)0.115:0.001482878,HEL_BA9726AA_AS.2:0.00129961)0.776:0.00126297,HEL_BA9746AA_AS.1:0.001337513)0.737:0.010382623,(HpGP-CAN-019.1:0.003440764,(HpGP-CHI-105.1:0.006712284,HpGP-CHI-116.1:0.002566459)0.850:0.003236116)0.316:0.002550009)0.977:0.00795023,(HEL_BA9303AA_AS.1:0.006800461,HEL_BA9707AA_AS.1:0.010629356)0.931:0.008167944)0.934:0.013301102,(HEL_AA0408AA_AS.2:0.011182955,HEL_BA9262AA_AS.2:0.002193037)0.955:0.014238348)0.860:0,AFI05732.1:0.111535989)Root;
