# Supplementary material for: An ancient ecospecies of Helicobacter pylori
Source: Nature. 2024 Oct 16;635(8037):178–85. doi: 10.1038/s41586-024-07991-z (PMC11541087; doi:10.1038/s41586-024-07991-z)
Supplement: Supplementary file 8 — Data underlying Figs. 1–4 and Supplementary Figs. 1–6 and 8–13. [file 41586_2024_7991_MOESM8_ESM.zip › SOURCE_DATA/S12/S12A.nwk]

((((((((((((((((((((((((((((((((((((((HE_NC32_5.1:0.005056913,((HEL_BA9332AA_AS.1:0.009162454,HEL_BA9531AA_AS.1:0.005251313)0.810:0.002359734,(HpGP-LIT-001.1:0.005131519,SSR3.1:0.001236587)0.757:0.00257739)0.099:5e-09)0.364:0.001256745,(BD0063.1:0.003804231,HEL_BA9168AA_AS.1:0.003792705)0.771:5e-09)0.889:0.002510456,SSR7.1:0.002539483)0.773:0.001246151,(HEL_CA0266AA_AS.1:0.001256824,(HEL_BA9545AA_AS.1:5e-09,(HEL_BA9571AA_AS.1:0,HEL_BA9807AA_AS.1:0):0.003774431)0.819:0.001251662)0.821:0.001256827)0.879:5e-09,((HEL_BA9556AA_AS.1:0.001261495,(HEL_BA9538AA_AS.1:0.002554815,HEL_BA9575AA_AS.1:0.005141842)0.856:0.002504486)0.881:0.002513898,((HEL_BA9294AA_AS.1:0,Keto18.1:0):0.003764437,HEL_BA9653AA_AS.1:0.001248809)0.189:5e-09)0.907:0.001246918)0.903:0.001246723,(HEL_CA0264AA_AS.1:0.003793718,((HEL_BA9266AA_AS.1:5e-09,(HEL_BA9043AA_AS.1:0.003835297,21580.1:0.001241329)0.791:0.00126828)0.875:0.001248861,((Evenky73.1:0,HEL_BA9406AA_AS.1:0):0.001244674,HEL_AA7314AA_AS.1:0.005096101)0.758:0.001256085)0.185:5e-09)0.642:0.002517285):5e-09,((31181.1:0.003779377,HEL_BA9569AA_AS.1:5e-09)0.788:0.00125395,(GC31_B.1:0.002528667,(HEL_BA8921AA_AS.1:5e-09,(HEL_BA9641AA_AS.1:0.003808689,SSR8.1:0.002517046)0.755:0.00126358)0.768:0.001252755)0.799:0.001262856)0.788:0.001254238)0.191:5e-09,(HEL_BA9598AA_AS.1:0.002504013,(444.1:0.005029101,HEL_BA8823AA_AS.1:0.002505815)0.186:5e-09)0.857:5e-09)0.773:5e-09,((HEL_BA8915AA_AS.1:5e-09,(((((Hp_A_27.1:0.007627077,(HEL_AA8698AA_AS.1:0.003798617,HEL_BA9830AA_AS.1:0.003858945)0.612:0.00380347)0.906:5e-09,SSR9.1:0.002500369)0.102:0.001250078,HE_C50.1:5e-09)0.976:0.002506861,(HEL_BA9180AA_AS.1:0.001247047,(HpGP-RUS-009.1:0.001250196,(GR_20.1:0.003768849,HEL_CA2513AA_AS.1:0.007635218)0.762:0.001255715)0.807:0.00124576)0.159:5e-09)0.866:0.001247097,(((((HEL_AA8621AA_AS.1:0.006011399,(HEL_AA6718AA_AS.1:0.001474182,IRANL133_91.1:0.003737141)0.757:0.001494185)0.272:0.001254291,((N34.1:0,Nentsy32.1:0,Nentsy38.1:0,Nentsy65.1:0):5e-09,(HEL_BA9014AA_AS.1:0.00124697,((Nentsy28.1:0,Nentsy29.1:0,Nentsy37.1:0):5e-09,(Khanty39.1:0.002490597,Khanty47.1:5e-09)0.933:0.001243849)0.392:5e-09)0.857:0.001245592)0.776:0.001647646)0.833:0.002136879,(IRANL97.1:0.002506671,(Khanty30.1:0,Khanty40.1:0):0.002527054)0.877:0.002529357)0.782:5e-09,Evenky65.1:0.002501435)0.884:0.001245924,((IRANL124_91.1:0.001243645,(HE_C33.1:0.005086295,(G27.1:0.007709593,(HEL_BA4743AA_AS.1:0.003794948,IRANL110.1:0.002523283)0.731:0.001288936)0.250:0.001206643)0.849:5e-09)0.821:0.001247334,IL_3173.1:0.002508941)0.911:5e-09)0.922:0.002500757)0.916:5e-09)0.903:5e-09,P12.1:0.001246968)0.859:0.001247827)0.914:0.001245061,(((M006.1:5e-09,(HEL_AA6079AA_AS.1:0.001171095,HpGP-IDN-001.1:0.006523434)0.865:0.003898759)0.843:0.001251431,((HEL_BA7799AA_AS.1:0.002494472,HEL_BA4205AA_AS.1:0.002506665)0.934:5e-09,(((HEL_CA0027AA_AS.1:0.002519888,HpGP-IND-007.1:0.005044078)0.295:0.001243332,(MMM_148.1:0.002528672,SLK40.1:0.005073008)0.701:5e-09)0.934:0.002495374,(MS178.1:0.001244356,(NP49.1:0.003787915,MMM_127.1:0.005088246)0.781:5e-09)0.777:0.002503488)0.938:5e-09)0.870:6e-09)0.920:0.00124459,(((HEL_BA9608AA_AS.1:0.002503147,(HEL_BA9059AA_AS.1:0.00381346,BD0013.1:0.001245941)0.027:0.001257545)0.851:5e-09,(HEL_BA9770AA_AS.1:0.002503166,(HEL_BA9568AA_AS.1:0.003778162,HEL_BA8889AA_AS.1:5e-09)0.051:0.001248867)0.397:5e-09)0.906:0.001246984,((((((((HEL_BA8872AA_AS.1:0.00384303,(GR_15.1:0.00384516,HEL_BA9175AA_AS.2:0.003843871)0.754:0.001220175)0.913:0.003898097,NP110.1:0.002545173)0.779:0.001218336,HpGP-TUR-009.1:0.002530927)0.786:0.001261207,(HpGP-MMR-011.1:0.003789961,(SUD-I14.1:0.002535886,((CK59.1:0.002501166,((HpGP-MMR-004.1:0.001262217,HpGP-USA-422.1:0.006411396)0.827:0.002505448,Mandalay03.1:0.002510095)0.758:5e-09)0.868:5e-09,(((MMM_60.1:0.00125035,TH0213.1:0.001260072)0.778:0.00124497,(VN0032.1:0.007763194,India7.1:0.005196016)0.726:0.001150819)0.780:0.001283647,HpGP-NPL-009.1:0.00513034)0.283:0.001240045)0.926:0.003823639)0.744:0.001234848)0.741:0.001252537)0.826:0.001256598,(HEL_BA9404AA_AS.2:5e-09,(HEL_BA9761AA_AS.1:0.002520628,((HEL_BA8918AA_AS.1:0,HEL_BA9046AA_AS.1:0):0.001242928,(HEL_BA8996AA_AS.1:0,HEL_BA9169AA_AS.1:0,HEL_BA9604AA_AS.1:0,HEL_BA9705AA_AS.1:0,HEL_BA9825AA_AS.1:0):5e-09)0.796:0.001236765)0.765:0.001264)0.134:5e-09)0.772:0.001241312,(HEL_BA9148AA_AS.1:0.002532255,HEL_BA9153AA_AS.1:0.003815394)0.912:0.003850343)0.754:0.001261139,((HPAG1.1:0.003839363,((HEL_BA9611AA_AS.1:0.005178392,HEL_BA9079AA_AS.1:0.005110795)0.726:0.001254263,(HEL_BA9184AA_AS.1:0.003833813,(29009.1:0.001173105,HEL_CA0270AA_AS.1:0.006475154)0.870:0.002598415)0.770:0.001290488)0.499:0.001212361)0.751:0.001242993,(((((SUD_SO41_1.1:0.003227042,SUD-S72.1:0.008355353)0.630:0.00255237,(38185.1:0.008988778,(34320.1:0.001250072,HEL_BA5572AA_AS.1:0.005057833)0.932:5e-09)0.251:0.002530806)0.739:0.002513402,(MM2004_20.1:0.001242641,(((HEL_BA4846AA_AS.1:0.001247726,(IRANL104.1:0.003764559,HpGP-ISR-001.1:0.002502292)0.815:5e-09)0.799:0.00125037,IRANL125.1:0.002522869)0.785:0.001249075,HEL_BA4700AA_AS.1:0.00378212)0.900:5e-09)0.879:5e-09)0.828:0.001246879,((((HEL_BA9605AA_AS.1:0.002522128,HEL_BA9736AA_AS.1:5e-09)0.955:0.003795578,(HUP_B14.1:0.005084727,B40.1:0.006408772)0.284:5e-09)0.867:0.002584194,HEL_BA8842AA_AS.1:0.007816135)0.780:0.001198726,(HN_G260.1:0.001282845,((HEL_CA2451AA_AS.1:0.004526176,((MG2005_98.1:0.00420404,(22087.1:0.005354148,HEL_AA5699AA_AS.1:0.005060045)0.934:0.005392491)0.741:0.00093267,HEL_AA6798AA_AS.1:0.00647365)0.735:0.001825493)0.688:0.003459591,HpGP-USA-207.1:0.006076476)0.471:0.003281368)0.675:0.001214982)0.000:6e-09)0.475:5e-09,(((ID0561.1:0.01196,(HEL_BA5769AA_AS.1:0.003214289,HpGP-BGD-003.1:0.008769429)0.644:0.00495148)0.741:0.001066947,HpGP-MAL-002.1:0.005065865)0.759:0.002620522,((((HEL_BA9457AA_AS.1:0.002549509,SW7C.1:0.010365218)0.767:0.001225529,(HEL_BA4404AA_AS.1:0.001271225,HEL_BA9732AA_AS.1:0.006444817)0.759:0.001245731)0.782:0.001252832,(((((((kin86.1:0.001251192,((HpGP-USA-417.1:0.003782622,((HpGP-NGA-010.1:6e-09,(CAM-121A1.1:0.003320443,HpGP-NGA-006.1:0.004792738)0.491:0.003341731)0.878:0.002500998,ckin59.1:0.003780124)0.664:6e-09)0.941:0.00379572,((((HEL_AA7352AA_AS.1:0.002516972,(ckin106.1:5e-09,(HEL_CA2362AA_AS.1:0.001243857,kin62.1:5e-09)0.922:0.001248851)0.409:5e-09)0.354:0.00125143,ckin130.1:0.00250186)0.352:5e-09,(HpGP-COG-003.1:0,ckin129.1:0):5e-09)0.813:0.001245653,(((HEL_AA7362AA_AS.1:0.002527969,((((DR59_2016.1:5e-09,(((B45.1:0.011648234,HEL_CA2181AA_AS.1:0.006035147)0.850:0.00312595,HEL_CA2149AA_AS.1:0.002510461)0.224:0.001255737,(((HEL_CA2150AA_AS.1:0.00672642,SA166A.1:0.016267902)0.813:0.002788583,(HEL_BA5731AA_AS.1:0.003831945,kin79.1:0.002509089)0.870:0.00329466)0.341:0.001243973,NYPt189.1:0.004589639)0.783:0.003078796)0.897:5e-09)0.880:0.002503921,GAM245Ai.1:0.00633376)0.927:5e-09,((22352.1:0.005036427,((HEL_BA3663AA_AS.1:0.00599704,HEL_BA5558AA_AS.1:0.005530848)0.269:0.001417594,(HpGP-PER-111.1:0.00245539,HE_NC24_6.1:0.005220867)0.836:0.003306369)0.298:0.001686593)0.749:0.001290095,HEL_CA2246AA_AS.1:0.002491895)0.905:5e-09)0.908:5e-09,DR150.1:0.002510416)0.901:0.002528929)0.765:0.001252216,HEL_BA5527AA_AS.1:0.001254462)0.786:0.001250998,ckin24.1:5e-09)0.809:0.001252346)0.511:0.001255183)0.758:5e-09)0.780:0.001258804,((((((CAM_118A1.1:0.003983286,SA35C.1:0.011848152)0.188:0.001059615,(HEL_BA4236AA_AS.1:0.007643652,(ckin65.1:0.001252302,(DR76_2016.1:0.002513898,(((HpGP-POR-006.1:0,kin81.1:0):0.002505804,kin71.1:5e-09)0.754:6e-09,HEL_AA7374AA_AS.1:0.006366831)0.498:0.001253893)0.782:0.001243694)0.116:0.001247695)0.812:5e-09)0.497:5e-09,HEL_BA5547AA_AS.1:0.001242389)0.808:0.001246795,((HpGP-USA-403.1:0.010326663,(B25.1:0.009021297,HEL_BA8361AA_AS.1:0.003912611)0.597:0.001237435)0.766:0.001277083,((HEL_BA4465AA_AS.1:0.003779684,((HEL_AA5463AA_AS.1:0.004219304,(HEL_AA8702AA_AS.1:0.005378774,HpGP-SPA-402.1:0.003617825)0.455:0.002480978)0.799:0.002129877,((HEL_BA5101AA_AS.1:0.00769177,(HEL_AA0447AA_AS.1:0.003875104,HEL_AA9174AA_AS.1:0.00781498)0.761:0.001218939)0.761:0.001198148,(((HEL_BA5224AA_AS.1:5e-09,HEL_BA9433AA_AS.1:0.006394594)0.912:0.002502065,SA220C.1:5e-09)0.930:0.003757306,HEL_BA9555AA_AS.1:5e-09)0.920:0.003803594)0.844:0.002539899)0.890:5e-09)0.903:0.00250395,HEL_BA8101AA_AS.1:6e-09)0.915:0.002511303)0.769:0.001257429)0.762:0.001252092,MGms203.1:0.005064858)0.876:0.002528153,CAM_106A1.1:0.005114544)0.782:0.001253456)0.770:0.001246027,(HEL_BA8806AA_AS.1:0.00252351,(SA224.1:0.001257141,SA252C.1:0.001245403)0.933:0.003822303)0.760:0.001265501)0.895:0.002527931,kin77.1:0.001266894)0.754:0.001511756,HEL_BA8835AA_AS.1:0.007395514)0.575:0.002569709,(((((EKB32.1:0.002566613,(HEL_CA0551AA_AS.1:0.005124793,(Aklavik117.1:0,CAN_219.1:0):0.007802684)0.762:0.001205881)0.754:0.001243204,(((HEL_BA4163AA_AS.1:0.016337489,(((((((HEL_BA5739AA_AS.1:0.002465481,(HEL_BA8309AA_AS.1:0,HEL_BA9749AA_AS.1:0):0.003824553)0.946:0.005106714,(HEL_BA4919AA_AS.1:5e-09,HpGP-ZAF-009.1:0.002501279)0.591:5e-09)0.874:0.002503645,(((HEL_AA7268AA_AS.1:0,HEL_AA7356AA_AS.1:0,HEL_AA7368AA_AS.1:0):0.00503391,((HEL_BA5715AA_AS.1:0,SA175A.1:0):0.001243388,(HEL_BA8291AA_AS.1:0.002506647,HpGP-ZAF-006.1:0.002506253)0.772:0.001254894)0.886:5e-09)0.436:0.001262322,((((SouthAfrica50.1:5e-09,(((HEL_BA5666AA_AS.1:0.002513729,HEL_BA8916AA_AS.1:0.003790102)0.769:0.001243067,((HEL_BA5709AA_AS.1:0.001261942,HEL_BA5677AA_AS.1:0.002515199)0.618:0.001234089,((((HEL_BA9328AA_AS.1:0.001242171,(SA144A.1:0,SA251C.1:0):5e-09)0.431:5e-09,HEL_BA5671AA_AS.1:0.001246973)0.862:0.001242636,SA253C1.1:5e-09)0.415:6e-09,(SA29A.1:5e-09,(SA172C1.1:0.002508768,SouthAfrica20.1:0.00124697)0.777:5e-09)0.935:0.00124385)0.777:5e-09)0.377:0.001253619)0.890:0.002515765,((SA169C.1:0.00125074,(HEL_BA9540AA_AS.1:0.001241269,HpGP-ZAF-001.1:0.00125108)0.970:0.00505064)0.779:5e-09,(HEL_AA7351AA_AS.1:0,HEL_AA7371AA_AS.1:0):0.002492352)0.860:0.001242436)0.798:5e-09)0.935:0.001243857,(HEL_AA7376AA_AS.1:5e-09,HEL_AA7378AA_AS.1:0.001248858)0.952:0.003786892)0.943:5e-09,((HEL_AA7350AA_AS.1:0,HEL_AA7375AA_AS.1:0):0.002492198,HEL_BA4143AA_AS.1:0.001242285)0.903:5e-09)0.919:5e-09,(HEL_BA9494AA_AS.1:0.002505446,SA233C.1:0.001250424)0.762:0.001242431)0.775:0.001237936)0.941:0.003807442)0.485:0.001251077,(HpGP-ZAF-007.1:0.0078395,SouthAfrica7.1:0.010582428)0.438:0.005066444)0.753:5e-09,HEL_BA8345AA_AS.1:5e-09)0.713:5e-09,HEL_BA5706AA_AS.1:0.005070899)0.835:0.003340015,(HEL_AA7329AA_AS.1:0.007073253,(HEL_AA7206AA_AS.1:0.002549557,((HEL_AA7288AA_AS.1:0,HEL_BA9306AA_AS.1:0):0.001250886,((HEL_AA7199AA_AS.1:0,HEL_AA7200AA_AS.1:0,HEL_AA7293AA_AS.1:0):5e-09,(K26A1.1:0.002512214,(HEL_AA7215AA_AS.1:0.00892598,HEL_AA7309AA_AS.1:5e-09)0.708:0.001260664)0.898:0.002512884)0.786:0.001248953)0.755:0.001216069)0.844:0.003250116)0.910:0.006320838)0.975:0.010361302)0.942:0.008890884,(HpGP-KOR-001.1:0.002505372,(HEL_CA2709AA_AS.1:0.007687546,(HEL_CA2092AA_AS.1:0.002495691,HEL_CA2615AA_AS.1:0.006411213)0.826:0.002540073)0.716:5e-09)0.730:0.00118615)0.294:5e-09,(((BTM275.1:0.006289195,(CK69.1:0.006389625,HpGP-JAP-026.1:0.006462917)0.896:5e-09)0.201:0.001254573,(((((BT0282.1:0.004711762,((HEL_BA4686AA_AS.1:0.007745582,HEL_CA0525AA_AS.1:0.00125972)0.774:0.001624693,(HEL_CA2671AA_AS.1:0.003391516,VN0805.1:0.00813722)0.885:0.00260877)0.374:5e-09)0.485:0.002517029,BTM231.1:0.003465043)0.761:0.001607433,(HEL_BA8663AA_AS.1:5e-09,HEL_CA0440AA_AS.1:0.005034499)0.917:0.002501395)0.813:5e-09,(HEL_BA9915AA_AS.1:0.002537089,(HEL_CA0208AA_AS.1:0.002477593,HEL_CA2643AA_AS.1:0.007813999)0.908:0.003891497)0.345:0.001228217)0.807:0.001552432,(MMM_67.1:0.003508589,(HEL_CA0082AA_AS.1:0.003901928,HEL_BA5605AA_AS.1:0.006542422)0.756:0.00148284)0.164:0.00124808)0.768:0.002295242)0.774:0.001117369,(HEL_CA2718AA_AS.1:0.003851989,HpGP-MAL-010.1:0.005105861)0.887:6e-09)0.246:0.001256012)0.751:0.001280925)0.866:0.002565255,(HEL_CA2268AA_AS.1:0.008959661,(HEL_BA8825AA_AS.1:5e-09,((((((HEL_CA2267AA_AS.1:0.003771743,(HpGP-MEX-028.1:0.010378316,(HEL_AA4439AA_AS.1:0.002168424,(HEL_BA5460AA_AS.1:0.004952907,JP0170.1:0.008156539)0.242:0.00238325)0.861:0.004217671)0.886:5e-09)0.827:0.001247393,(HEL_CA2257AA_AS.1:0.001242276,((((HEL_BA8868AA_AS.1:5e-09,(CAN_196.1:0.002511495,(HEL_AA7264AA_AS.2:0.002509474,(((HEL_AA6006AA_AS.2:0,HEL_AA6077AA_AS.2:0,HEL_CA0052AA_AS.1:0,HEL_CA0052AA_AS.3:0,HEL_CA0053AA_AS.1:0):0.002505015,HEL_BA9748AA_AS.2:5e-09)0.828:0.00124564,(Khanty04.2:0.002508323,((((HEL_AA7212AA_AS.2:0,HEL_CA0045AA_AS.1:0):0.006345406,(HEL_BA9042AA_AS.1:0,HEL_BA9253AA_AS.1:0):5e-09)0.000:0.001248441,((HEL_BA9476AA_AS.1:5e-09,(HEL_BA9774AA_AS.2:0.001251433,HEL_BA9544AA_AS.1:0.003774446)0.630:5e-09)0.809:0.001249429,(Sakhalin60.2:0.005088957,(HEL_AA7214AA_AS.2:0.001242434,HEL_BA9263AA_AS.2:5e-09)0.955:5e-09)0.736:0.002517237)0.779:0.001249307)0.494:5e-09,(HEL_BA9518AA_AS.1:5e-09,(((((Khanty17.1:0.005052065,(((HEL_BA9234AA_AS.2:5e-09,HEL_BA9467AA_AS.2:0.001243319)0.856:0.001242928,(HEL_BA8864AA_AS.1:0.001248853,Evenky01.1:0.002503161)0.840:5e-09)0.248:5e-09,(HEL_BA9040AA_AS.2:0.00122873,HEL_BA9621AA_AS.1:0.005104838)0.776:0.001272481)0.925:0.001245591)0.746:6e-09,((HEL_BA8815AA_AS.2:0,HEL_BA9304AA_AS.1:0):5e-09,HEL_BA9415AA_AS.1:0.003799625)0.838:0.001242908)0.733:5e-09,(HEL_BA8914AA_AS.2:0,HEL_BA8962AA_AS.2:0,HEL_BA9398AA_AS.1:0):0.002503697)0.835:0.001245297,((HEL_BA9773AA_AS.2:0.001243316,(Koryak37.1:0,Koryak38.1:0):0.001248858)0.875:5e-09,Nanai40.1:5e-09)0.896:5e-09)0.878:0.001246973,((HEL_CA0054AA_AS.1:5e-09,((HEL_BA9526AA_AS.1:0.003764203,((HpGP-CAN-020.1:0.003814572,((HEL_AA7339AA_AS.1:0.004836017,((HEL_BA9778AA_AS.1:0,HEL_CA0057AA_AS.1:0,HEL_CA0057AA_AS.2:0):0.002755271,HEL_CA0046AA_AS.2:0.003540267)0.409:0.001244233)0.482:0.001494697,((HEL_AA7365AA_AS.1:0,HEL_CA0047AA_AS.1:0):5e-09,HpGP-CAN-001.1:0.003765499)0.898:5e-09)0.554:0.002494615)0.886:0.00355963,((((CAN_243.2:0.003785041,(((HEL_AA5916AA_AS.1:0,HEL_AA6037AA_AS.1:0,HpGP-CAN-007.1:0):6e-09,((HEL_AA5967AA_AS.1:0,HEL_AA6482AA_AS.1:0,HEL_BA9172AA_AS.1:0):5e-09,(Ca_97_34.1:0,HEL_AA6016AA_AS.1:0,HEL_AA7297AA_AS.1:0):0.00375129)0.840:0.001248853)0.784:5e-09,HEL_AA7337AA_AS.2:0.001248857)0.698:0.002505841)0.791:0.001348141,(((Aklavik86.1:0,CAN_019.1:0,CAN_290.1:0,HEL_CA2371AA_AS.1:0,HpGP-CAN-010.1:0,HpGP-CAN-015.1:0):0.001173048,(CAN_258.1:0,HEL_CA2453AA_AS.1:0):0.003861386)0.863:0.003769553,(HpGP-CAN-016.1:0.002430589,((CAN_095.1:0,CAN_136.1:0,CAN_172.1:0,HpGP-CAN-006.1:0,HpGP-CAN-011.1:0):0.002511044,HpGP-CAN-018.1:0.003815016)0.868:0.002624717)0.454:0.002508994)0.808:5e-09)0.324:0.002133293,HEL_BA9629AA_AS.1:0.000597766)0.318:0.002999168,(HEL_BA9243AA_AS.2:0.002504004,(HEL_BA9060AA_AS.2:5e-09,HEL_BA9258AA_AS.1:0.001243854)0.647:5e-09)0.763:0.001779576)0.886:0.003833294)0.828:0.002761589)0.883:0.002519893,(HpGP-CAN-023.1:0.003772791,HEL_BA9514AA_AS.2:0.00123714)0.803:0.001254845)0.927:5e-09)0.892:5e-09,(HEL_BA9677AA_AS.2:5e-09,(HEL_BA9333AA_AS.1:0.005063689,HEL_BA9819AA_AS.1:0.001273641)0.768:0.001222072)0.278:0.001245186)0.850:0.001248574)0.553:5e-09)0.872:0.001243543)0.797:0.001247083)0.781:0.001249525)0.410:5e-09)0.790:0.001242118)0.778:0.0012528)0.477:5e-09,(HEL_BA9391AA_AS.1:0.003822793,HEL_BA9841AA_AS.1:0.001252711)0.785:0.001253571)0.856:0.001246696,(HEL_CA2262AA_AS.1:0.001246103,((Sat464.1:0.003759145,((Shi470.1:5e-09,(Shi112.1:5e-09,Shi169.1:0.001242436)0.933:0.002509423)0.793:0.001246091,((Cuz20.1:0.001245595,(HEL_CA2284AA_AS.1:0.002506668,HEL_CA2287AA_AS.1:6e-09)0.923:0.002501277)0.843:5e-09,(HEL_CA2266AA_AS.1:0,Shi417.1:0):5e-09)0.798:0.00124582)0.784:0.001242957)0.893:5e-09,((HEL_CA2261AA_AS.1:0,HEL_CA2283AA_AS.1:0):0.002497964,HEL_CA2265AA_AS.1:0.001242641)0.934:5e-09)0.872:5e-09)0.406:0.001242196)0.865:5e-09,(((HEL_CA2258AA_AS.1:5e-09,(HEL_CA2260AA_AS.1:0.002498411,(BURYAT9.1:0.005080113,HpGP-SPA-706.1:0.005052946)0.735:5e-09)0.295:0.002502526)0.422:0.002524134,Puno135.1:0.002530596)0.890:0.002518832,(BT143.1:0.005103561,HEL_BA3551AA_AS.1:0.005110004)0.779:0.001229788)0.970:5e-09)0.867:5e-09)0.873:0.001248858)0.919:5e-09,(HEL_BA9201AA_AS.1:0.001242276,(((CO1768.1:0,COL0002.1:0,Hui1769.1:0):0.001255411,(HEL_AA5991AA_AS.1:0.002516611,(HEL_AA6578AA_AS.1:0.006352837,(HEL_AA6759AA_AS.1:5e-09,HpGP-USA-205.1:0.002502075)0.766:5e-09)0.887:0.002530207)0.848:0.00249763)0.900:0.003773302,((HpGP-PER-019.1:0.002510425,HpGP-PER-138.1:5e-09)0.883:0.002498533,((CO1766.1:0,Hui1764.1:0,Hui1766.1:0):5e-09,(HEL_CA2279AA_AS.1:0.003784274,(HEL_CA2286AA_AS.1:5e-09,(HEL_AA6511AA_AS.1:0.003760255,HpGP-PER-121.1:5e-09)0.926:0.001242646)0.891:5e-09)0.860:0.001248856)0.074:6e-09)0.765:0.00124885)0.874:5e-09)0.751:6e-09)0.271:5e-09,(v225d.1:0.003784924,(HEL_BA9315AA_AS.2:5e-09,(HEL_BA9130AA_AS.1:0.003774973,((HEL_AA7283AA_AS.1:0,HEL_BA9448AA_AS.1:0):0.002497283,HEL_CA0289AA_AS.1:0.002509613)0.094:5e-09)0.940:0.002510535)0.888:0.002507069)0.765:0.001257635)0.847:5e-09,(HpGP-PER-011.1:0.005125119,(HEL_BA9451AA_AS.1:0.002571691,(HEL_BA9534AA_AS.1:0.002196494,((HEL_BA8832AA_AS.1:0,HEL_BA9479AA_AS.1:0):0.002175062,HEL_BA8856AA_AS.1:0.004163226)0.914:0.005106418)0.869:0.004200715)0.750:0.001216112)0.740:0.001254079)0.855:0.001246826,((HEL_CA2271AA_AS.1:0.001250922,((HEL_AA0105AA_AS.1:0,PeCan4.1:0):0.001371128,(HEL_BA5197AA_AS.1:0.005016261,((22360.1:0.009048854,HpGP-USA-303.1:5e-09)0.978:0.00638978,HpGP-HON-015.1:0.001279246)0.750:0.001300405)0.824:0.002557466)0.917:0.003713533)0.866:0.002528647,((HEL_BA8959AA_AS.1:0.002506787,HpGP-MAL-012.1:0.007723447)0.745:0.001277362,(HEL_BA9734AA_AS.1:0.005187647,HEL_BA4991AA_AS.1:0.011840005)0.726:0.001130736)0.889:0.002517744)0.679:5e-09)0.938:0.001246889)0.427:5e-09)0.973:0.005088962)0.732:5e-09,((HEL_BA5257AA_AS.1:0.00381831,HEL_CA2176AA_AS.1:0.003819502)0.854:0.002526416,(BT215.1:0.003791323,((ID0498.1:0.00511134,ID1017.1:0.006438972)0.721:0.001199548,BT333.1:0.005101327)0.798:0.001240603)0.793:0.001254923)0.247:5e-09)0.812:0.001252355,(HpGP-MEX-046.1:0.00255431,Puno120.1:0.007720394)0.766:0.001216411)0.618:0.000931873)0.782:0.001575698,(((((HEL_BA9028AA_AS.1:0.003780183,(HEL_BA9463AA_AS.1:5e-09,(HEL_BA4973AA_AS.1:0.003826292,HEL_BA9595AA_AS.1:0.001225136)0.718:0.002545698)0.834:0.001246995)0.098:5e-09,(SUD-C14-1.1:0.004421147,(SUD-C1-1a.1:0.004505129,SUD-C16-3.1:0.001853875)0.681:0.002534646)0.766:0.001905879)0.780:0.001240459,SUD-SO49-1.1:0.003771769)0.776:0.001252778,((HEL_BA8987AA_AS.1:0.001250181,HEL_BA9462AA_AS.1:0.001251874)0.787:0.001246158,(HEL_BA9413AA_AS.1:0.002492989,((((HEL_CA2627AA_AS.1:0.007867296,SUD_C5_1.1:0.005250289)0.729:0.001084031,(HEL_BA4168AA_AS.1:0.00380897,SUD-SO50-1.1:0.003810012)0.757:0.001258474)0.787:0.001257509,(((CAM-107A1.1:0.003813826,(CAM_153C1.1:0.003808814,HEL_BA9125AA_AS.1:0.005099114)0.857:0.002561689)0.457:0.002506973,(B47.1:5e-09,CAM-144C1.1:0.006354522)0.917:0.002498792)0.406:5e-09,((((((CAM-140C1.1:0.001253989,(CAM-117A1.1:0.001260076,(CAM_149C1.1:5e-09,HEL_AA5951AA_AS.1:0.001246973)0.908:0.002527102)0.776:0.001249333)0.775:0.00125428,((SUD-C13-1.1:0.003753339,(((HEL_BA4947AA_AS.1:0.002498406,nigh1448.1:0.006442306)0.859:0.002549001,(CAM-135C1.1:5e-09,CAM-146C1.1:0.003793259)0.830:0.003774167)0.725:5e-09,(SUD_C8_1.1:0.005039796,((CAM-23A1.1:0.002541731,nigh2496.1:0.007814186)0.871:0.002522064,CAM_22A1.1:0.001257916)0.385:0.001241096)0.827:5e-09)0.861:0.001247968)0.068:5e-09,ckin28.1:0.002497088)0.862:0.001248807)0.372:5e-09,CAM_14C1.1:5e-09)0.919:0.001244589,nigh2495.1:5e-09)0.759:5e-09,(SUD-SO42.1:0.001256339,(HEL_BA9309AA_AS.1:0.002508771,nigh2494.1:5e-09)0.782:0.001251462)0.800:0.00125144)0.869:0.001255253,((CAM-109A1.1:0.00386317,CAM_110A1.1:0.003816734)0.795:0.003845056,(CAM-126C1.1:0.00389957,CAM_125C1.1:0.005172031)0.000:0.00112679)0.764:6e-09)0.853:0.001263537)0.947:0.003785967)0.896:6e-09,(HEL_BA4944AA_AS.1:0.006351212,HEL_BA8928AA_AS.1:0.001242084)0.766:0.001249696)0.728:5e-09)0.865:0.001248862)0.493:5e-09)0.961:5e-09,(HEL_BA9281AA_AS.1:0.002526823,(HEL_AA6060AA_AS.1:0.002526834,(HEL_AA9180AA_AS.1:0.007847076,(HEL_AA6699AA_AS.1:0.001247654,HEL_BA9765AA_AS.1:5e-09)0.940:0.00649576)0.828:0.002438647)0.770:0.001246404)0.805:0.001244585)0.786:0.00125165)0.775:0.001250088)0.776:0.001254285,((((HEL_BA8057AA_AS.1:0.005415594,(((HPJ023.1:0.00242625,ausabrJ05.1:5e-09)0.000:5e-09,(((HPAS23.1:0.001502187,HPJ156.1:0.003515952)0.741:0.002546496,((HEL_BA4574AA_AS.1:6e-09,((HEL_BA3813AA_AS.1:0,HEL_BA3814AA_AS.1:0,HEL_BA4578AA_AS.1:0):0.002498101,(HEL_BA3812AA_AS.1:0.001246478,HPJ071.1:0.003775539)0.372:0.001245188)0.690:5e-09)0.898:6e-09,(HEL_AA6010AA_AS.1:0.002500512,(HEL_BA4580AA_AS.1:0,HEL_BA4584AA_AS.1:0):0.002502587)0.384:0.001240896)0.773:0.001511619)0.811:0.002262169,HEL_AA6024AA_AS.1:0.00252859)0.749:0.001318895)0.946:0.00825525,((((HEL_BA9408AA_AS.1:0,HEL_BA9658AA_AS.1:0,Neuguinea66.1:0):0.001246966,((HEL_BA9674AA_AS.1:0,Neuguinea25.1:0,Neuguinea63.1:0):5e-09,Neuguinea12.1:0.002497662)0.000:5e-09)0.970:0.008131922,(ID0090.1:0.002194124,(ID0082.1:0.005065661,(ID0987.1:5e-09,ID1001.1:0.001242923)0.386:5e-09)0.777:0.001548045)0.436:0.001755689)0.421:0.001721375,(ID0992.1:6e-09,(ID0084.1:0.003792753,ID0985.1:0.005068033)0.834:0.003750334)0.830:0.003178674)0.925:0.005797554)0.882:0.005143265)0.407:0.002915344,HEL_BA3985AA_AS.1:0.003212612)0.871:0.003141164,((HEL_BA9032AA_AS.1:0.001243321,HEL_BA9339AA_AS.1:5e-09)0.942:0.003779374,(HEL_AA9177AA_AS.1:0.003802308,MM2012_26.1:5e-09)0.782:5e-09)0.404:0.001280278)0.783:0.001226141,(MCms1055.1:0.002502605,(IL_3184.1:0.003790519,HEL_BA3942AA_AS.1:0.005088519)0.097:5e-09)0.864:0.001247974)0.919:6e-09)0.773:5e-09)0.961:0.003765709)0.910:0.002528737)0.809:0.001253148)0.718:5e-09,((((GR_21.1:0.00505508,HEL_CA2270AA_AS.1:5e-09)0.900:0.0025012,(26695.1:0.001246687,(((30950.1:0.003778973,(Hp_A_14.1:0.0063376,(33375.1:0.005144583,HEL_CA2212AA_AS.1:0.00645082)0.193:0.001202387)0.920:5e-09)0.907:0.002525817,(448.1:5e-09,(((HpGP-SPA-802.1:0.005181774,IRANL112_91.1:0.007783461)0.737:0.001140556,SW21C.1:0.002517236)0.814:0.001248188,(GC34_HL.1:0.005075355,Hp_A_11.1:5e-09)0.738:0.002506101)0.328:5e-09)0.845:0.001248516)0.094:5e-09,(HEL_CA0278AA_AS.1:0.001254095,(SSR43.1:0.001258021,SSR5.1:0.003777697)0.798:0.001241907)0.798:0.00125034)0.849:0.001246959)0.302:5e-09)0.881:0.001248511,HpGP-POL-110.1:0.002489457)0.267:5e-09,(((GC65_HL.1:0.005195943,Pt_7901.1:0.00519397)0.858:0.002502677,(Pt_7757.1:0.007654593,(HpGP-BRA-023.1:0.005074611,HEL_BA4875AA_AS.1:0.007706661)0.271:5e-09)0.756:0.001247019)0.895:0.002522677,(HEL_BA9837AA_AS.1:0.001254135,((HEL_BA8976AA_AS.1:0,HEL_BA9176AA_AS.1:0,HEL_BA9443AA_AS.1:0):0.002533376,HEL_BA9140AA_AS.1:0.003817887)0.778:0.00124612)0.796:0.001251898)0.105:5e-09)0.919:0.001248643)0.872:0.001248543)0.367:5e-09)0.576:5e-09)0.836:0.001245077,(HpGP-KGZ-006.1:0.001242289,((HEL_BA8956AA_AS.1:0.005104916,HEL_BA9209AA_AS.1:0.001248206)0.751:0.002515218,(HEL_BA9706AA_AS.1:0.001246491,(HEL_BA9440AA_AS.1:5e-09,altai11.1:0.002506665)0.920:0.002528658)0.791:0.001256263)0.892:5e-09)0.756:5e-09)0.858:0.001243788,((HEL_AA7246AA_AS.1:5e-09,(IL_3172.1:0.002533943,HEL_BA9592AA_AS.1:0.002533925)0.776:0.00124921)0.852:0.001248876,(HEL_BA9483AA_AS.1:0.001247253,((HEL_BA9261AA_AS.1:5e-09,(HEL_BA9640AA_AS.1:0.005081271,(HEL_BA8993AA_AS.1:0.003778137,(BURYAT27.1:0.001270988,HEL_BA9410AA_AS.1:0.007673455)0.896:0.003772144)0.876:5e-09)0.841:0.001248498)0.609:5e-09,(HEL_BA9627AA_AS.1:0.002501544,(HEL_BA9259AA_AS.1:0.001250933,HEL_BA8861AA_AS.1:0.005056185)0.384:5e-09)0.394:0.001247546)0.911:0.002519316)0.785:0.001254755)0.814:5e-09)0.894:0.001250818,((((HEL_AA7380AA_AS.1:0.003796264,HEL_CA0261AA_AS.1:0.001259149)0.496:0.002493541,(((((HEL_BA9437AA_AS.1:0.001590441,(HEL_BA9407AA_AS.1:0.002860263,HEL_BA9027AA_AS.1:0.003433299)0.420:0.001276732)0.886:0.003439737,HEL_BA9564AA_AS.1:0.002501894)0.472:5e-09,(HEL_BA9167AA_AS.1:0,HEL_BA9671AA_AS.1:0):6e-09)0.763:0.001283562,(HEL_BA9562AA_AS.1:0.002537001,TUVAB15.1:0.00124067)0.905:0.003821722)0.196:0.001251548,HEL_BA9650AA_AS.1:0.003805109)0.511:6e-09)0.876:0.002547799,(Khanty16.1:0,Khanty26.1:0,Khanty27.1:0):0.006463872)0.748:0.001236535,HEL_BA9383AA_AS.1:0.002547651)0.724:0.001245286)0.794:0.001251876,((HEL_BA8279AA_AS.1:0.002504984,HEL_BA9566AA_AS.1:0.005071955)0.791:0.00125876,(yak97.1:0.001259639,((HEL_BA8830AA_AS.1:0,HEL_BA8911AA_AS.1:0,HEL_BA9347AA_AS.1:0):0.003819816,HEL_BA9244AA_AS.1:0.002551337)0.870:0.002502882)0.788:0.001244366)0.760:5e-09)0.812:0.001250337,((((HEL_BA8957AA_AS.1:0.001266951,Kazakhstan3173.1:0.007649765)0.765:0.001227125,(HEL_BA9626AA_AS.1:0.0037728,((HEL_BA9354AA_AS.1:0.002500379,(HEL_BA9814AA_AS.1:0.003806083,(HEL_BA9249AA_AS.1:0.000917539,(HEL_BA9612AA_AS.1:0.00744436,HEL_CA0258AA_AS.1:0.001573994)0.491:0.002575981)0.793:0.001591352)0.625:5e-09)0.843:0.00124691,HEL_CA2272AA_AS.1:0.00379803)0.372:5e-09)0.182:0.001245736)0.855:5e-09,((HEL_BA8860AA_AS.1:5e-09,(HEL_AA7332AA_AS.1:0.003832926,HEL_BA9606AA_AS.1:0.003835215)0.283:0.00125101)0.912:0.00379379,((HEL_BA9058AA_AS.1:0.002498407,HEL_BA9085AA_AS.1:0.002516975)0.186:5e-09,((HpGP-KAZ-002.1:0.001252016,((HEL_BA8958AA_AS.1:0.002582604,HEL_BA9063AA_AS.1:0.006438778)0.193:0.002460481,((HEL_BA9302AA_AS.1:0.003770373,(HEL_BA9603AA_AS.1:0.001251293,Tuvac46.1:0.002523635)0.774:0.001251326)0.475:5e-09,(HEL_AA7373AA_AS.1:0.001247926,HEL_BA9628AA_AS.1:0.002523473)0.778:0.00125574)0.773:5e-09)0.679:0.001250783)0.799:0.001250839,HEL_BA9607AA_AS.1:0.002522092)0.080:5e-09)0.906:0.001246976)0.894:5e-09)0.898:5e-09,((((HEL_BA9220AA_AS.1:0.001246967,HEL_BA9049AA_AS.1:6e-09)0.859:5e-09,(HEL_BA8847AA_AS.1:0.005133166,(Tuvac80.1:0.002517755,mong44.1:0.001254822)0.741:0.001262349)0.650:0.002527178)0.916:0.002513186,(mong49.1:0.002505213,(HEL_BA9095AA_AS.1:0.003790766,(HEL_BA8829AA_AS.1:6e-09,HEL_BA9018AA_AS.1:0.003761974)0.832:0.001250466)0.383:5e-09)0.837:0.002507824)0.404:5e-09,HEL_BA9776AA_AS.1:5e-09)0.935:0.002508392)0.792:0.001254444)0.788:0.001255198,(((((HEL_BA9208AA_AS.1:0,HEL_BA9487AA_AS.1:0,HEL_BA9636AA_AS.1:0,HEL_BA9651AA_AS.1:0):5e-09,((HEL_BA9676AA_AS.1:0,HEL_BA9686AA_AS.1:0):0.003794727,((HEL_BA9321AA_AS.1:0,HEL_BA9546AA_AS.1:0,HEL_BA9760AA_AS.1:0):5e-09,BURYAT19.1:0.002500709)0.868:5e-09)0.964:0.003789089)0.851:0.001242435,HEL_BA9218AA_AS.1:5e-09)0.908:0.002492754,(HEL_BA9037AA_AS.1:0.00249669,((HEL_AA7221AA_AS.1:0.001242047,HEL_BA9115AA_AS.1:0.001248527)0.279:6e-09,((HEL_BA9348AA_AS.1:0,HEL_BA9759AA_AS.1:0):0.001252379,((HEL_BA8880AA_AS.1:5e-09,((HEL_BA8814AA_AS.1:0.002504111,(HEL_BA9162AA_AS.1:0.001247033,(HEL_BA9379AA_AS.1:5e-09,(HEL_AA7249AA_AS.1:0.001247156,(HEL_BA9739AA_AS.1:0.002513432,HEL_BA9096AA_AS.1:0.002522226)0.661:5e-09)0.925:0.001247161)0.857:0.001243475)0.409:5e-09)0.858:0.001248832,Nanai30.1:0.001242282)0.871:5e-09)0.905:5e-09,(((((HEL_BA9735AA_AS.1:0.002504433,(HEL_BA8883AA_AS.1:0.001243353,HEL_BA9256AA_AS.1:0.001244183)0.780:0.001242371)0.301:5e-09,HEL_BA9160AA_AS.1:5e-09)0.846:0.001243323,(HEL_BA9656AA_AS.1:0.002500701,HEL_BA9780AA_AS.1:5e-09)0.849:0.001243857)0.881:5e-09,((BURYAT14.1:0.002500704,HEL_CA0410AA_AS.1:5e-09)0.859:0.00124559,((HEL_BA9614AA_AS.1:0,HEL_BA9797AA_AS.1:0):5e-09,HEL_BA9649AA_AS.1:0.001242282)0.862:0.001248854)0.605:5e-09)0.522:5e-09,(HEL_BA9098AA_AS.1:0.001256301,(HEL_BA9341AA_AS.1:5e-09,HEL_BA9411AA_AS.1:0.001246967)0.797:0.001253917)0.787:0.001253951)0.161:0.001246969)0.787:0.001252368)0.772:0.001256096)0.861:0.002494203)0.670:5e-09)0.782:0.001248361,(HEL_BA9170AA_AS.1:5e-09,((HEL_BA9576AA_AS.1:0.003828861,altai59.1:0.003843903)0.852:0.002510063,(HEL_BA9166AA_AS.1:0.002508004,HEL_BA9390AA_AS.1:0.00250915)0.762:0.001257489)0.761:0.001247089)0.899:0.002525285)0.779:0.001267993)0.779:0.001250522,(HEL_BA9129AA_AS.1:0.001243324,(HEL_BA8932AA_AS.1:0.00378002,HEL_BA9471AA_AS.1:0.001246971)0.804:5e-09)0.872:5e-09)0.816:0.002501125,Nentsy81.2:0.001244044)0.931:5e-09,HEL_BA8858AA_AS.1:0.002508459)0.749:0.001266581,HEL_BA9047AA_AS.1:0.005106645)0.508:0.001234654,Evenky11.1:5e-09)0.811:0.002513715,Nentsy90.1:0.003801559)0.878:0.001250305,(Evenky58.1:0.002500465,((HEL_BA9559AA_AS.2:0.002513978,HEL_BA9669AA_AS.2:0.002515487)0.754:0.001241283,(HEL_BA8812AA_AS.1:0.002493134,HEL_BA9445AA_AS.1:0.00124884)0.306:5e-09)0.884:0.001246998)0.800:6e-09)0.784:0.001252208,HEL_BA9472AA_AS.2:0.001245841)0.789:0.001276787,HEL_BA9287AA_AS.1:0.001222022)0.789:0.001265792,HEL_BA9159AA_AS.2:0.003822045)0.768:0.00124632,HEL_AA7311AA_AS.1:0.001276893)0.754:0.00122131,(Koryak28.1:0.001251377,((HEL_BA8849AA_AS.1:0,HEL_BA9070AA_AS.1:0,HEL_BA9584AA_AS.1:0):5e-09,((HEL_BA9260AA_AS.1:0.002514665,HEL_BA9722AA_AS.2:0.00384969)0.921:0.00384124,(HEL_BA9838AA_AS.1:0.001250393,Keto60.1:0.00252096)0.787:0.001250437)0.042:5e-09)0.909:0.001245806)0.271:5e-09)0.763:0.002260199,HEL_BA9792AA_AS.1:0.002743416)0.823:0.00272091,HEL_BA9127AA_AS.1:0.007322234)0.430:0.001431129,HEL_BA8817AA_AS.2:0.003660936)0.114:0.001429867,HEL_BA9726AA_AS.2:0.001249615)0.762:0.001212813,HEL_BA9746AA_AS.1:0.001287688)0.781:0.009971613,(HpGP-CAN-019.1:0.003306261,(HpGP-CHI-105.1:0.006419939,HpGP-CHI-116.1:0.002487824)0.868:0.003080939)0.359:0.002455661)0.976:0.007397659,(HEL_BA9303AA_AS.1:0.006539071,HEL_BA9707AA_AS.1:0.010181759)0.946:0.008027186)0.932:0.012021234,(HEL_AA0408AA_AS.2:0.010747019,HEL_BA9262AA_AS.2:0.002092211)0.956:0.014228341)0.771:0.053200601,(AFI05559.1:0.074356928,((HEL_AA0408AA_AS.1:0.001528311,HEL_BA9262AA_AS.1:0.002414716)0.990:0.03502346,(((HEL_BA9127AA_AS.2:0.005315035,(((HEL_BA9404AA_AS.1:0.005301447,HEL_BA9722AA_AS.1:0.002643631)0.951:0.006241993,HpGP-CAN-019.2:0.009104497)0.684:0.00473574,((HEL_BA9629AA_AS.2:0.002627195,((HEL_BA9726AA_AS.1:0.002687123,HEL_AA7264AA_AS.1:0.006699545)0.201:0.002599822,((HEL_BA9040AA_AS.1:0.001309856,(HEL_BA9159AA_AS.1:0.00398022,(HEL_BA9234AA_AS.1:0,HEL_BA9467AA_AS.1:0,HEL_BA9559AA_AS.1:0,HEL_BA9669AA_AS.1:0):5e-09)0.780:0.00131335)0.791:0.001313525,(((HEL_BA8849AA_AS.2:0,HEL_BA9070AA_AS.2:0,HEL_BA9584AA_AS.2:0):0.001310958,HEL_BA9476AA_AS.2:0.008005114)0.818:0.003960416,((HEL_BA9304AA_AS.2:5e-09,HEL_BA9746AA_AS.2:0.001308551)0.880:0.002637818,Nanai40.2:0.005349525)0.820:0.001323748)0.408:5e-09)0.896:0.002631121)0.409:5e-09)0.884:0.002627844,((HEL_AA7214AA_AS.1:0.001309737,((HEL_AA6006AA_AS.1:5e-09,HEL_CA0053AA_AS.2:5e-09)0.959:0.006387437,(HEL_CA0054AA_AS.2:0.005363822,(HEL_AA6077AA_AS.1:5e-09,(HEL_CA0052AA_AS.2:0,HEL_CA0052AA_AS.4:0):5e-09)0.756:0.001213405)0.971:0.006444022)0.946:0.00536143)0.787:0.001309281,(((((Aklavik86.2:0,CAN_019.2:0,CAN_290.2:0,HEL_CA2371AA_AS.2:0,HpGP-CAN-010.2:0,HpGP-CAN-015.2:0):0.001315473,(HpGP-CAN-016.2:0.005310131,HpGP-CAN-018.2:0.001320623)0.925:0.003970282)0.501:0.002632855,(((HEL_CA2272AA_AS.2:0.001307873,Puno135.2:0.001310674)0.998:0.013499063,CAN_243.1:0.001316624)0.928:0.003971584,(HEL_BA9243AA_AS.1:0.003953458,(HEL_BA8817AA_AS.1:0.001308564,(((HEL_AA7337AA_AS.1:5e-09,((HEL_BA9060AA_AS.1:0,HEL_BA9258AA_AS.2:0):0.003966098,((HEL_AA7365AA_AS.2:0,HEL_CA0047AA_AS.2:0):0.003964593,HEL_CA0046AA_AS.1:0.002635079)0.879:0.002646308)0.771:0.001308612)0.869:5e-09,HpGP-CAN-001.3:0.012600002)0.005:0.002626177,((HEL_AA5967AA_AS.2:0,HEL_AA6482AA_AS.2:0,HEL_BA9172AA_AS.2:0):0.003947383,(HEL_AA6037AA_AS.2:0,HpGP-CAN-007.2:0):0.001309271)0.134:5e-09)0.847:0.001308971)0.536:5e-09)0.773:0.001312643)0.748:0.001311434)0.811:5e-09,(((HEL_BA9514AA_AS.1:0.003981942,(HEL_BA8864AA_AS.2:0.001309547,Sakhalin60.1:0.001309727)0.781:0.001333051)0.800:0.001295138,((Ca_97_34.2:0,HEL_AA6016AA_AS.2:0,HEL_AA7297AA_AS.2:0):0.009454092,HEL_BA9518AA_AS.2:0.002685585)0.746:0.001268986)0.814:0.001320807,(CAN_095.2:0,CAN_136.2:0,CAN_172.2:0,CAN_258.2:0,HEL_CA2453AA_AS.2:0,HpGP-CAN-006.2:0,HpGP-CAN-011.2:0):0.005329188)0.734:5e-09)0.929:0.001309712,(HEL_BA9526AA_AS.2:0.002635654,HEL_BA9677AA_AS.1:0.001314139)0.905:0.002634767)0.601:5e-09)0.895:6e-09)0.514:5e-09)0.565:0.002636515)0.779:0.001309098,((((HEL_AA7339AA_AS.2:0.002629656,HEL_AA5916AA_AS.2:0.002629767)0.792:0.001309754,((Koryak28.2:5e-09,(Koryak37.2:0,Koryak38.2:0):0.0013097)0.901:0.002634373,HEL_BA9287AA_AS.2:0.002634895)0.754:0.001312501)0.760:5e-09,(HEL_BA9263AA_AS.1:0.00263663,((HEL_AA7212AA_AS.1:0,HEL_CA0045AA_AS.2:0):0.003963804,HEL_BA9819AA_AS.2:0.001319797)0.763:0.001300496)0.769:0.001314729)0.929:0.001309838,HEL_BA9472AA_AS.1:0.007991956)0.858:5e-09)0.000:5e-09,((HEL_BA9621AA_AS.2:0.005376077,((HEL_BA9315AA_AS.1:0.005154399,(HEL_BA9653AA_AS.2:0.005149468,(HEL_BA9773AA_AS.1:0.006653576,(HEL_AA7311AA_AS.2:0.001712536,Khanty47.2:5e-09)0.874:0.002645153)0.740:0.00147571)0.807:0.003988225)0.878:0.002819588,((Nentsy81.1:0.009355145,HEL_BA8815AA_AS.1:5e-09)0.950:0.002625056,((HEL_BA9748AA_AS.1:0.004224659,(HEL_BA9415AA_AS.2:0.001875902,(Evenky58.2:0.001316453,(HEL_BA8962AA_AS.1:0.001610711,((HEL_BA8914AA_AS.1:0,HEL_BA9175AA_AS.1:0):5e-09,HEL_BA9398AA_AS.2:0.001308947)0.549:5e-09)0.958:0.005297561)0.963:0.007472174)0.297:0.001315216)0.823:0.002395158,(HEL_BA9774AA_AS.1:0.00668401,Khanty04.1:0.00397681)0.731:0.002637206)0.758:5e-09)0.896:5e-09)0.964:0.00671983)0.486:0.003949331,HpGP-CAN-001.2:0.031009384)0.000:5e-09)0.997:0.037239321)0.757:0.074202927)1.000:0.779297636)0.810:0,AFI05732.1:0.050874126)Root;
