# Supplementary material for: An ancient ecospecies of Helicobacter pylori
Source: Nature. 2024 Oct 16;635(8037):178–85. doi: 10.1038/s41586-024-07991-z (PMC11541087; doi:10.1038/s41586-024-07991-z)
Supplement: Supplementary file 8 — Data underlying Figs. 1–4 and Supplementary Figs. 1–6 and 8–13. [file 41586_2024_7991_MOESM8_ESM.zip › SOURCE_DATA/S10/1.nwk]

(((((((((((((((HEL_CA0264AA_AS.1:0.002548568,HEL_CA0266AA_AS.1:0.003234354)0.995:0.006532904,((HEL_BA9407AA_AS.1:0.001730036,HEL_BA9608AA_AS.1:0.000880859)0.991:0.005122699,(HEL_BA9641AA_AS.1:0.00781557,(((BURYAT27.1:0.009819374,((SSR8.1:0.007955061,HEL_AA6718AA_AS.1:0.008621394)0.735:0.000487265,(((HEL_BA9153AA_AS.1:0.011943089,((HE_NC24_6.1:0.009303427,SW7C.1:0.00770403)0.879:0.003402057,(((((22352.1:0.009439136,Nentsy81.1:0.010722444)0.927:0.004702665,(HEL_BA9148AA_AS.1:0.00962788,((((HEL_BA9168AA_AS.1:0.007532846,HEL_BA9598AA_AS.1:0.005580005)0.908:0.00265175,(IRANL125.1:0.006246574,(Hp_A_27.1:0.008513678,GR_21.1:0.010909446)0.743:0.003206061)0.911:0.003537753)0.838:0.00168177,(HEL_BA9531AA_AS.1:0.006499681,HpGP-USA-207.1:0.011669883)0.859:0.003053057)0.728:0.001286553,(IL_3173.1:0.006761414,HEL_BA4991AA_AS.1:0.007182396)0.574:0.00164028)0.971:0.003821556)0.377:5e-09)0.542:0.001817157,HEL_BA9184AA_AS.1:0.007019706)0.886:0.002250316,HEL_BA3942AA_AS.1:0.00996259)0.487:0.001339707,HEL_BA9732AA_AS.1:0.008379164)0.369:0.001923637)0.672:0.002171447)0.553:0.002270395,(HEL_AA6511AA_AS.1:0.012606013,(NP110.1:0.004364401,(HpGP-MMR-011.1:0.005745782,HpGP-USA-422.1:0.009419865)0.958:0.004725008)0.918:0.003501949)0.913:0.003485613)0.608:0.000180061,(HEL_BA9575AA_AS.1:0.006321389,HEL_CA2718AA_AS.1:0.009125871)0.990:0.005792203)0.897:0.002071739)0.749:0.000616649)0.915:0.001958365,(HEL_BA8956AA_AS.1:0.004429951,(HEL_BA9483AA_AS.1:0.003284843,((HEL_BA9059AA_AS.1:0.007826597,(HEL_BA9129AA_AS.1:0.0020823,HEL_BA9471AA_AS.1:0.005020567)0.133:0.003123463)0.160:0.001055521,((HEL_BA9546AA_AS.1:0,HEL_BA9760AA_AS.1:0):5e-09,(HEL_BA9676AA_AS.1:0,HEL_BA9686AA_AS.1:0):0.000634109)0.981:0.005762584)0.905:0.002910161)0.900:0.002011215)0.860:0.001378298)0.756:0.00063223,(((HEL_BA9443AA_AS.1:0.00384996,((HEL_BA9566AA_AS.1:0.002572943,((HEL_BA9544AA_AS.1:0,HEL_BA9792AA_AS.1:0):0.003411849,(HEL_BA9830AA_AS.1:0.001718204,((HEL_BA8996AA_AS.1:0,HEL_BA9032AA_AS.1:0,HEL_BA9294AA_AS.1:0,HEL_BA9339AA_AS.1:0,HEL_BA9761AA_AS.1:0,HEL_BA9838AA_AS.1:0):6e-09,(HEL_BA9266AA_AS.1:0,Keto18.1:0):0.00063375)0.760:0.000823818)0.401:0.0012798)0.961:0.003704342)0.919:0.002553949,(((Khanty17.1:0.00946307,((Khanty16.1:0,Khanty26.1:0,Khanty27.1:0):0.01497644,Keto60.1:0.003647958)0.217:0.002008773)0.527:0.001612976,((HEL_BA8918AA_AS.1:0,HEL_BA9046AA_AS.1:0,HEL_BA9169AA_AS.1:0,HEL_BA9260AA_AS.1:0,HEL_BA9604AA_AS.1:0,HEL_BA9705AA_AS.1:0):0.001908365,HEL_BA9825AA_AS.1:0.003868925)0.760:0.000738224)0.419:0.001857884,((HEL_BA9014AA_AS.1:0,N34.1:0,Nentsy28.1:0,Nentsy29.1:0,Nentsy32.1:0,Nentsy37.1:0,Nentsy38.1:0,Nentsy65.1:0,Nentsy90.1:0):5e-09,Khanty39.1:0.001271765)0.783:0.000662838)0.935:0.002527721)0.598:5e-09)0.849:0.00063795,((G27.1:0.00901053,HEL_BA9437AA_AS.2:0.008140748)0.627:0.002273593,(HEL_BA9096AA_AS.1:0.007674143,HEL_BA9611AA_AS.1:0.008859336)0.857:0.002732399)0.776:0.001293529)0.760:5e-09,(HEL_BA8825AA_AS.1:0.008480462,(HPAG1.1:0.008441593,(HEL_BA9814AA_AS.1:0.004382948,(HEL_BA8976AA_AS.1:0.001994493,HEL_BA9249AA_AS.1:0.006447427)0.995:0.006604924)0.700:0.00139469)0.808:5e-09)0.791:0.000654173)0.799:0.00063496)0.779:0.000660517)0.356:0.00060566)0.510:0.000655563):5e-09,((Evenky65.1:0.002552017,HEL_BA8847AA_AS.1:0.007153103)0.872:0.001299078,(((((Nanai30.1:0.00563939,(HEL_CA0278AA_AS.1:0.004761311,Tuvac80.1:0.003025796)0.788:0.001897696)0.884:0.002149411,(yak97.1:0.009463085,HEL_BA8814AA_AS.1:0.004916439)0.000:0.000637731)0.000:5e-09,((HEL_BA9321AA_AS.1:0.003883265,(HEL_BA9538AA_AS.1:0.002577154,HEL_BA9612AA_AS.1:0.007165932)0.725:0.00064462)0.924:0.002541081,HEL_BA9095AA_AS.1:0.002597059)0.703:0.001300337)0.745:0.00095843,(HEL_BA9027AA_AS.1:0.005551345,(mong49.1:0.001721006,(HEL_BA8856AA_AS.1:0.001884407,HEL_BA9739AA_AS.1:0.005921175)0.943:0.00349103)0.615:0.00192447)0.957:0.004156565)0.791:0.000995986,((HEL_BA9628AA_AS.1:0.008641011,(HEL_BA8911AA_AS.1:0.008296782,HEL_BA8958AA_AS.1:0.005603727)0.861:0.002518289)0.932:0.003170278,(((altai11.1:0,HEL_BA9440AA_AS.1:0):0.003857402,Kazakhstan3173.1:0.005843057)0.715:0.000636224,(HEL_AA7314AA_AS.1:0.005202928,HEL_BA8957AA_AS.1:0.006522387)0.903:0.001908634)0.927:0.001916459)0.000:6e-09)0.779:0.000632438)0.917:0.00192168)0.220:0.001273711,(((HEL_BA9042AA_AS.1:0.000633057,HEL_BA9253AA_AS.1:5e-09)0.940:0.001916157,((HEL_BA9556AA_AS.1:0,HEL_BA9770AA_AS.1:0):0.003239995,(HEL_BA8823AA_AS.1:0.001949629,HEL_BA9545AA_AS.1:0.00520124)0.831:0.001220286)0.951:0.002590147)0.334:5e-09,(HEL_BA8872AA_AS.1:0.007862018,(HEL_BA9037AA_AS.1:0.003852354,((HEL_BA8914AA_AS.1:0,HEL_BA8962AA_AS.1:0,HEL_BA9175AA_AS.1:0):5e-09,HEL_BA9398AA_AS.1:0.000634108)0.873:5e-09)0.947:0.003853961)0.693:0.00259581)0.902:0.001909843)0.895:5e-09,(((HEL_BA8915AA_AS.1:0.005817244,((HEL_BA9115AA_AS.1:0.003885112,HEL_BA9176AA_AS.1:0.005202824)0.883:0.001266751,HEL_BA9167AA_AS.1:0.001909552)0.919:5e-09)0.032:0.001162024,(HEL_BA8279AA_AS.1:0.010687053,HEL_BA8889AA_AS.1:0.004892744)0.572:0.002872794)0.644:0.000596741,(((HEL_AA8621AA_AS.1:0.016071356,HEL_BA9058AA_AS.1:0.007229807)0.842:0.005333655,(HEL_BA9640AA_AS.1:0.004655673,(HEL_BA8883AA_AS.1:0.005391468,HEL_BA9776AA_AS.1:0.003027048)0.832:0.001908832)0.852:0.002510797)0.817:0.001959912,(HEL_BA8812AA_AS.1:0.006045645,TUVAB15.1:0.006149321)0.498:0.001460628)0.781:0.000760426)0.766:0.000788152)0.751:0.001290647,(((HEL_BA9018AA_AS.1:0.008201535,(BTM231.1:0.009299708,HEL_BA9244AA_AS.1:0.009565067)0.730:0.003042409)0.827:0.00160024,((HEL_BA9261AA_AS.1:0.004973057,(HEL_BA9049AA_AS.1:0.005474956,HEL_BA9650AA_AS.1:0.006998387)0.537:0.00190125)0.847:0.001507997,(HEL_AA7246AA_AS.1:0.004569204,HEL_BA9315AA_AS.1:0.006541994)0.916:0.002528628)0.786:0.00065228)0.203:0.000617196,HEL_BA9605AA_AS.1:0.007817535)0.856:0.00129652)0.895:0.000638322,(((((HEL_BA9606AA_AS.1:0.007390651,HEL_BA9841AA_AS.1:0.004451821)0.984:0.006817929,(HpGP-KAZ-002.1:0.004502215,(HEL_BA9209AA_AS.1:0.008958467,HEL_BA8880AA_AS.1:0.00416843)0.767:0.001022157)0.915:0.0035544)0.892:0.002525129,Tuvac46.1:0.003350475)0.786:0.001167644,(HEL_BA9404AA_AS.1:0.006459611,(HEL_BA9451AA_AS.1:0.006246624,(HEL_BA8829AA_AS.1:0.004813756,(HEL_BA8860AA_AS.1:0.005915162,(HEL_BA8861AA_AS.1:0.001272214,(HEL_BA9170AA_AS.1:0,HEL_BA9569AA_AS.1:0):0.002578928)0.922:0.002563777)0.895:0.002317443)0.920:0.002618637)0.891:0.002218836)0.743:0.000627474)0.789:0.000642095,(((((HEL_BA9063AA_AS.1:0.003965606,(HEL_BA9592AA_AS.1:0.007798611,((Evenky11.1:0.00695386,HEL_BA9653AA_AS.1:0.00983973)0.207:0.002255048,HEL_BA9354AA_AS.1:0.003782205)0.162:0.000961956)0.862:0.00203292)0.826:0.001414081,(HEL_BA9626AA_AS.1:0.009121642,HEL_CA0261AA_AS.1:0.002690353)0.980:0.004621383)0.781:0.001112269,(((((((CO1766.1:0,Hui1764.1:0,Hui1766.1:0):0.00393592,((HEL_CA2267AA_AS.1:0.000635788,Puno135.1:0.005804968)0.990:0.005140184,((((HEL_CA2268AA_AS.1:0.002574594,HEL_CA2270AA_AS.1:0.009134862)0.953:0.003217404,(HEL_CA2271AA_AS.1:0.004405842,(((HEL_CA2258AA_AS.1:0.006008012,HpGP-PER-121.1:0.004403843)0.929:0.002613474,HpGP-PER-111.1:0.005788685)0.758:0.00065927,((Shi417.1:0.004306776,(HEL_CA2261AA_AS.1:0,HEL_CA2283AA_AS.1:0,HEL_CA2284AA_AS.1:0,HEL_CA2286AA_AS.1:0,HEL_CA2287AA_AS.1:0):0.007421286)0.869:0.003183181,(HEL_CA2279AA_AS.1:0.002567402,(HpGP-PER-138.1:0.003843682,HpGP-PER-019.1:0.001915448)0.752:0.000635911)0.877:0.002167251)0.871:0.001761673)0.397:0.000629855)0.436:0.000681441)0.739:0.000645477,(((HEL_CA2257AA_AS.1:0.000633936,Shi470.1:0.000634674)0.926:0.001271193,(HEL_CA2262AA_AS.1:0.001907413,((Shi112.1:0.00254943,(Sat464.1:0.000638823,HEL_CA2260AA_AS.1:0.004497782)0.938:0.001908531)0.526:6e-09,(HEL_CA2266AA_AS.1:5e-09,(HEL_CA2265AA_AS.1:0.00063375,Shi169.1:0.001268153)0.919:5e-09)0.908:5e-09)0.850:0.000633958)0.857:5e-09)0.949:0.003197877,(((HEL_AA6759AA_AS.1:0.003419206,HpGP-USA-205.1:0.005647884)0.945:0.003259589,((Aklavik117.1:0,CAN_219.1:0):0.003252897,((HpGP-CAN-020.1:0.003824071,HpGP-CAN-023.1:0.004581623)0.993:0.006583233,CAN_196.1:0.008332785)0.886:0.002128653)0.807:0.001086398)0.741:0.000723565,HpGP-MEX-028.1:0.005895417)0.980:0.003924909)0.963:0.003201791)0.765:0.001317784,((Cuz20.1:0.003139215,HEL_AA5991AA_AS.1:0.012649039)0.941:0.003219922,((HEL_CA2272AA_AS.1:0.005321027,HpGP-PER-011.1:0.007180345)0.891:0.002342001,(HpGP-SPA-706.1:0.00774928,Puno120.1:0.003989568)0.866:0.001871942)0.451:0.001460462)0.000:5e-09)0.792:0.000635079)0.749:0.000620158)0.909:0.001919378,((CO1768.1:0,COL0002.1:0,Hui1769.1:0):0.001553709,((HEL_BA9201AA_AS.1:0,HEL_BA9433AA_AS.1:0):0.006251741,v225d.1:0.003548195)0.493:0.001208444)0.792:0.000945597)0.972:0.003531392,((HEL_BA9162AA_AS.1:0.014141018,HEL_BA9259AA_AS.1:0.003966764)0.944:0.004279244,(HEL_BA9736AA_AS.1:0.011265745,(HEL_BA9437AA_AS.1:0.002271386,HEL_BA9603AA_AS.1:0.006159576)0.908:0.003664404)0.657:0.001273937)0.909:0.002492602)0.829:0.00100866,(BURYAT9.1:0.002557672,HEL_BA8959AA_AS.1:0.006556169)0.977:0.004573008)0.000:5e-09,(((((((HEL_BA9220AA_AS.1:0.002562484,HEL_BA9735AA_AS.1:0.000640605)0.883:0.001271956,(HEL_BA9614AA_AS.1:5e-09,HEL_BA9797AA_AS.1:0.000633159)0.883:0.001273741)0.788:0.000635391,((BURYAT14.1:0.001907634,((HEL_BA9166AA_AS.1:0.000638973,HEL_BA9780AA_AS.1:0.001265157)0.997:0.005127742,(HEL_BA9479AA_AS.1:0.001963587,HEL_BA8832AA_AS.1:0.006533349)0.763:0.000587803)0.547:5e-09)0.869:0.000633679,HEL_AA7249AA_AS.1:0.000634009)0.220:5e-09)0.897:0.001278883,(HEL_CA0410AA_AS.1:0.004540729,HEL_AA7373AA_AS.1:0.003894171)0.744:0.000602744)0.746:0.000594177,HEL_BA9256AA_AS.1:0.001953846)0.961:0.003685235,((HEL_BA9748AA_AS.1:0.002145784,(HEL_BA8932AA_AS.1:0.005697862,(HEL_BA9534AA_AS.1:0.00269245,((HEL_CA0258AA_AS.1:0.005010912,(altai59.1:0.003432463,HEL_BA9130AA_AS.1:0.004327683)0.747:0.001247071)0.846:0.001371655,HEL_BA9098AA_AS.1:0.002705145)0.423:0.001227254)0.857:0.001363689)0.642:0.001258262)0.880:0.002006404,(HEL_BA9390AA_AS.1:0.000709301,HEL_BA9656AA_AS.1:0.005754072)0.986:0.005356213)0.587:0.001206624)0.903:0.002607353,(HEL_BA8868AA_AS.1:0.00255694,HEL_BA9391AA_AS.1:5e-09)0.913:0.002173365)0.840:0.001715549)0.954:0.002565124,(HEL_BA8921AA_AS.1:0.00977062,HEL_BA9410AA_AS.1:0.002598181)0.719:0.001281347)0.751:0.000658771)0.775:0.000713924,(HEL_BA9627AA_AS.1:0.011534623,((HEL_BA9333AA_AS.1:0,HEL_BA9651AA_AS.1:0):0.004869107,(((((HEL_AA7221AA_AS.1:0,HEL_BA9208AA_AS.1:0,HEL_BA9487AA_AS.1:0):0.004554945,HEL_AA7380AA_AS.1:0.004502331)0.932:0.002601849,HEL_BA8993AA_AS.1:0.003248866)0.843:0.001309352,HEL_BA9218AA_AS.1:0.005833305)0.841:0.00189117,((((HEL_BA9348AA_AS.1:0.001268505,HEL_BA9411AA_AS.1:5e-09)0.867:0.001329263,HEL_BA9759AA_AS.1:0.014784993)0.755:0.000618524,(HEL_BA9160AA_AS.1:0.005812429,HEL_BA9379AA_AS.1:0.002631814)0.910:0.00261599)0.914:0.002514273,((((((((HEL_BA9472AA_AS.1:0.009132719,HpGP-CAN-001.1:0.003243775)0.965:0.005076462,(HEL_AA7339AA_AS.1:0.004541563,((HEL_AA7365AA_AS.1:0,HEL_CA0047AA_AS.1:0):0.00071996,HEL_CA0046AA_AS.1:0.005048215)0.937:0.002567446)0.840:6e-09)0.488:0.001922598,(HEL_BA9778AA_AS.1:0,HEL_CA0057AA_AS.1:0,HEL_CA0057AA_AS.2:0):0.003294333)0.962:0.00315301,(((((HEL_BA9669AA_AS.1:0.001010717,(HEL_BA9559AA_AS.1:0.001440304,HEL_AA7283AA_AS.1:0.004370298)0.656:0.002321697)0.309:0.001123263,(HEL_BA9040AA_AS.1:0.000636216,(HEL_BA9159AA_AS.1:5e-09,HEL_BA9234AA_AS.1:0.000632929)0.768:0.000631661)0.935:0.002146528)0.888:0.001682141,(HEL_CA0054AA_AS.1:0.003229098,(HEL_AA6006AA_AS.1:5e-09,HEL_CA0053AA_AS.1:0.000633298)0.980:0.003865384)0.555:0.001252535)0.734:5e-09,(HEL_AA6077AA_AS.1:0,HEL_CA0052AA_AS.1:0,HEL_CA0052AA_AS.2:0):0.003195357)0.795:0.000637561,(HEL_BA9467AA_AS.1:0.002573684,Nanai40.1:0.004520086)0.904:0.001905895)0.763:0.000636584)0.771:0.000636984,(((HEL_BA9514AA_AS.1:0.00557661,HEL_BA8864AA_AS.1:0.000874179)0.077:0.000639644,((HEL_AA7212AA_AS.1:0,HEL_CA0045AA_AS.1:0):0.002584103,HEL_BA9518AA_AS.1:0.004538815)0.654:0.000414542)0.854:0.001471327,HEL_BA9621AA_AS.1:0.001929271)0.784:0.000629869)0.492:5e-09,((HEL_BA9677AA_AS.1:0.002682613,Sakhalin60.1:0.009102858)0.922:0.002545949,(HEL_BA9819AA_AS.1:0.000633273,(HEL_AA7214AA_AS.1:0.002551439,HEL_BA9263AA_AS.1:5e-09)0.954:0.002553834)0.768:0.000736819)0.847:0.001170075)0.931:0.002399091,(((HEL_BA9304AA_AS.1:0.002090053,(Evenky58.1:0.002564241,HEL_BA9341AA_AS.1:0.001927457)0.985:0.006394845)0.950:0.005146403,((Khanty04.1:0.0022986,((HEL_BA8815AA_AS.1:0.002818357,(HEL_BA9415AA_AS.1:0.005028712,HEL_BA9773AA_AS.1:0.003417051)0.462:0.001463822)0.847:0.001453638,HEL_AA7264AA_AS.1:0.005409939)0.881:5e-09)0.264:0.001854424,HEL_BA9774AA_AS.1:0.004346701)0.859:0.00182084)0.950:0.005573632,HEL_BA9079AA_AS.1:0.006684333)0.436:0.001965571)0.727:0.000787199,HEL_BA9649AA_AS.1:0.009838111)0.856:0.00131032)0.934:0.002075926)0.857:0.00154975)0.924:0.003174162)0.979:0.005089594)0.867:0.001198681,((HEL_BA9047AA_AS.1:0.006062159,(HEL_BA9448AA_AS.1:0.008943425,HEL_BA9476AA_AS.1:0.014130174)0.592:0.003949573)0.934:0.004362819,((HEL_BA8830AA_AS.1:0.002641648,(HEL_BA9571AA_AS.1:0,HEL_BA9807AA_AS.1:0):0.003145557)0.983:0.004760795,(CK69.1:0.005511043,HEL_BA9706AA_AS.1:0.008310962)0.867:0.002119154)0.343:0.00078861)0.848:0.003031383)0.771:6e-09)0.880:0.00127987)0.698:0.000628764,(HEL_BA9564AA_AS.1:0.005809761,(((SLK40.1:0.015844119,SSR9.1:0.006057551)0.903:0.002258172,(SSR3.1:0.00624571,SSR7.1:0.007665905)0.633:0.002732206)0.874:0.002141287,HEL_CA0270AA_AS.1:0.005818178)0.944:0.003264897)0.892:0.001967948)0.725:0.001973653,(((((((HEL_BA4580AA_AS.1:0.001419073,HEL_BA9332AA_AS.1:0.007031702)0.802:0.002270756,((ausabrJ05.1:0,HPJ023.1:0):0.005821999,HPAS23.1:0.005170772)0.824:0.001423438)0.700:0.000702648,HEL_AA6024AA_AS.1:0.008194869)0.608:0.000647974,HEL_AA6010AA_AS.1:0.003566819)0.902:0.002091712,(((HEL_BA3812AA_AS.1:0.004148754,(HEL_BA3814AA_AS.1:0.000812128,HEL_BA4584AA_AS.1:0.001732341)0.385:0.001438276)0.398:0.000792056,(HEL_BA4574AA_AS.1:0.004508885,(HEL_BA3813AA_AS.1:0.00063375,HEL_BA4578AA_AS.1:5e-09)0.990:0.005183783)0.847:0.001760241)0.920:0.002091009,(HPJ156.1:0.005221086,HPJ071.1:0.004497514)0.729:0.000606948)0.794:0.001648017)0.955:0.004480366,((HEL_BA9658AA_AS.1:0.003792452,((HEL_BA9674AA_AS.1:0,Neuguinea12.1:0,Neuguinea63.1:0,Neuguinea66.1:0):5e-09,(HEL_BA9408AA_AS.1:0.000634109,Neuguinea25.1:5e-09)0.779:0.000634108)0.823:0.001336223)0.997:0.007333124,((ID0082.1:0.002385872,(ID0084.1:0.003388222,(ID0992.1:0.002544201,ID1017.1:0.003208014)0.959:0.003053656)0.862:0.001916501)0.227:0.000800329,(ID0987.1:5e-09,(ID0985.1:5e-09,(ID0090.1:0.00190862,ID1001.1:0.000633159)0.859:5e-09)0.919:0.00063284)0.902:5e-09)0.962:0.005044739)0.827:0.001929291)0.994:0.006590256,(((HpGP-MMR-004.1:0.004529431,((((((((BT215.1:0.004632543,HpGP-MAL-012.1:0.004479595)0.553:0.001275871,HEL_CA0208AA_AS.1:0.004414478)0.496:0.000697454,BT333.1:0.007157682)0.860:0.001320483,((BT143.1:0.004570778,(HEL_BA5460AA_AS.1:0.004554591,HEL_CA0082AA_AS.1:0.007232433)0.751:0.00051042)0.785:0.00100311,(BTM275.1:0.007598016,BT0282.1:0.006865746)0.614:0.00190345)0.727:0.00088975)0.755:0.000636422,(HEL_CA0551AA_AS.1:0.004415063,(EKB32.1:0.003340473,HEL_CA2671AA_AS.1:0.00776733)0.816:0.002545562)0.902:0.002029469)0.761:0.000638279,((HEL_CA2643AA_AS.1:0.007235769,HpGP-MAL-010.1:0.007225763)0.869:0.001863621,((HEL_BA9915AA_AS.1:0.003197296,HEL_CA2709AA_AS.1:0.002554943)0.753:0.000639664,((HEL_BA5605AA_AS.1:0.007800672,(HEL_CA2615AA_AS.1:0.001948478,HEL_CA2092AA_AS.1:0.00517575)0.772:5e-09)0.304:0.00124108,(HEL_CA0525AA_AS.1:0.008232718,(HEL_BA8663AA_AS.1:0.007173276,HEL_CA0440AA_AS.1:0.002859883)0.809:0.002278212)0.846:0.001552939)0.859:0.001294262)0.773:0.000626931)0.812:0.000645267)0.000:0.000148895,(ID0498.1:0.005261368,HpGP-KOR-001.1:0.006557251)0.751:0.001046899)0.488:0.001270558,((HEL_AA4439AA_AS.1:0.005733551,HpGP-JAP-026.1:0.00218719)0.983:0.004490188,((HEL_BA9562AA_AS.1:0.00344612,HEL_BA9576AA_AS.1:0.006292241)0.965:0.003854141,(JP0170.1:0.00142128,VN0805.1:0.011019767)0.949:0.003251251)0.388:0.000672408)0.756:0.001072274)0.909:0.002048361)0.772:0.00115767,(MMM_67.1:0.005707204,TH0213.1:0.007399235)0.594:0.00317975)0.672:0.002772358,((((HpGP-MAL-002.1:0.008089662,(HEL_BA7799AA_AS.1:0.007295522,HEL_BA4205AA_AS.1:0.009484487)0.565:0.004164267)0.850:0.002321198,((HpGP-BGD-003.1:0.004499693,HpGP-IND-007.1:0.005135632)0.000:5e-09,((HEL_BA8057AA_AS.1:0.007189282,(HEL_AA6079AA_AS.1:0.010403789,(CK59.1:0.01113483,HpGP-NPL-009.1:0.004760081)0.597:0.004418199)0.648:0.001757942)0.833:0.001929286,((((BD0013.1:0.006133418,BD0063.1:0.006338536)0.862:0.003505339,(HEL_CA2513AA_AS.1:0.007250595,MMM_127.1:0.008616828)0.777:0.00122962)0.709:0.001765578,HEL_BA5769AA_AS.1:0.006074995)0.373:0.001038769,(HEL_BA3985AA_AS.1:0.006961636,HEL_CA0027AA_AS.1:0.008847738)0.837:0.00297869)0.775:0.00128537)0.885:0.001378327)0.663:0.001911306)0.808:0.001078475,NP49.1:0.004085998)0.288:0.000859201,(Mandalay03.1:0.004523124,(India7.1:0.004812463,((M006.1:0.007184504,MS178.1:0.002564829)0.867:0.001397995,(MMM_148.1:0.006550078,MMM_60.1:0.005220701)0.858:0.001739177)0.172:0.000878374)0.788:0.001802046)0.316:0.001313692)0.938:0.003144638)0.212:0.001317667)0.913:5e-09)0.943:0.001236529,(((HEL_BA9383AA_AS.1:0.005936995,((BURYAT19.1:0.005791609,(HEL_BA9140AA_AS.1:0.015312494,HEL_BA9607AA_AS.1:0.002704588)0.783:0.002610157)0.854:0.003125496,(HEL_BA9085AA_AS.1:0.003996979,HEL_BA9568AA_AS.1:0.007804904)0.421:0.001918501)0.915:0.003126017)0.454:0.001577733,((Evenky01.1:0,Evenky73.1:0,HEL_BA9406AA_AS.1:0):0.000637119,(HEL_BA8858AA_AS.1:0,HEL_BA9445AA_AS.1:0):0.003857993)0.963:0.003662749)0.905:0.002209531,((HEL_BA9347AA_AS.1:0.008733677,mong44.1:0.010342351)0.684:0.003420131,(HpGP-KGZ-006.1:0.009486177,(HEL_BA9837AA_AS.1:0.007480437,HEL_CA0289AA_AS.1:0.002252965)0.809:0.001928686)0.846:0.002360096)0.781:0.001325626)0.753:0.000686319)0.293:0.004573033,((HEL_BA9636AA_AS.1:0.010460713,HEL_BA9734AA_AS.1:0.011977597)0.705:0.001620984,((((MGms203.1:0.010107569,((HEL_AA0105AA_AS.1:0,PeCan4.1:0):0.013240443,(MCms1055.1:0.00123787,MM2004_20.1:0.001308741)0.879:0.002021346)0.427:0.001298207)0.933:0.003265059,((((((((CAM-109A1.1:0.006466783,HEL_CA2246AA_AS.1:0.011858164)0.679:0.005281924,(HEL_BA8361AA_AS.1:0.003892002,(SA224.1:0.00059044,SA252C.1:5e-09)0.000:5e-09)0.977:0.008657008)0.746:0.000952729,(HEL_BA3551AA_AS.1:0.009080452,Pt_7901.1:0.010550806)0.875:0.003068745)0.754:0.001573679,21580.1:0.004305804)0.732:0.00254545,(((HE_NC32_5.1:0.013508436,444.1:0.00470798)0.288:0.002288506,((HEL_AA5699AA_AS.1:0.006637492,((HEL_BA4947AA_AS.1:0.01093768,nigh2495.1:0.010779769)0.966:0.006360228,(HEL_BA5257AA_AS.1:0.005769551,(((26695.1:0.014772763,HEL_BA4404AA_AS.1:0.010997557)0.753:0.002216956,((HEL_BA8101AA_AS.1:0.009077208,HEL_BA5527AA_AS.1:0.008848435)0.213:0.002826582,((HEL_AA9177AA_AS.1:0.005066882,HEL_AA9180AA_AS.1:0.003317579)0.961:0.004420409,(HpGP-MEX-046.1:0.005602574,(((HEL_BA5101AA_AS.1:0.012553115,((HEL_AA5463AA_AS.1:0.005876621,HEL_AA6578AA_AS.1:0.006524766)0.745:0.000624026,((HEL_CA2150AA_AS.1:0.002400684,HpGP-SPA-402.1:0.004684354)0.848:0.00133611,HEL_CA2181AA_AS.1:0.00823682)0.731:0.001445379)0.826:0.001203157)0.740:0.000625632,((((((GAM245Ai.1:0.003213461,DR150.1:0.002569633)0.828:0.001085119,SA220C.1:0.002741644)0.217:0.000624581,(HEL_BA5558AA_AS.1:0.004224062,(DR59_2016.1:0.00753517,HEL_BA9180AA_AS.1:0.005488353)0.747:0.001900747)0.751:0.000741041)0.782:0.000782245,HpGP-USA-403.1:0.00582273)0.346:0.000635889,(((HEL_BA3663AA_AS.1:0.001919225,(HEL_AA8698AA_AS.1:0.003203075,HEL_AA8702AA_AS.1:0.001924202)0.928:0.00191365)0.768:0.000635714,((((kin71.1:0.000650618,((kin81.1:0.002381323,(ckin130.1:0.001385449,kin77.1:0.00243953)0.208:0.000688453)0.218:0.000726545,kin86.1:0.001862397)0.742:0.000700176)0.872:0.001383229,(HEL_CA2362AA_AS.1:0.005057978,HN_G260.1:0.004009622)0.750:0.001247934)0.745:0.000707497,(kin62.1:0.004136091,((SA35C.1:0.003069493,kin79.1:0.004045661)0.892:0.002397206,HpGP-HON-015.1:0.00386006)0.383:0.000990509)0.450:0.000786806)0.829:0.001074507,(((((HpGP-COG-003.1:0.002577815,ckin65.1:0.001931529)0.754:0.000617759,(HEL_AA7352AA_AS.1:0.003859212,HpGP-BRA-023.1:0.001929024)0.873:0.001255141)0.866:5e-09,ckin106.1:0.000632945)0.863:0.000632946,((HEL_AA9174AA_AS.1:0.001268648,HEL_BA8835AA_AS.1:0.004500925)0.795:0.001915078,(ckin129.1:0.000634216,ckin28.1:0.001272221)0.766:0.000634171)0.765:5e-09)0.873:6e-09,(ckin24.1:0.000634261,(HEL_AA7374AA_AS.1:0.004514344,HEL_BA4236AA_AS.1:0.001927015)0.863:0.001259662)0.802:0.000634211)0.769:0.000632521)0.885:0.001280527)0.741:0.000710267,(HEL_BA8806AA_AS.1:0.005570824,(HEL_BA5547AA_AS.1:0.003738042,HpGP-USA-417.1:0.00728917)0.779:0.00133161)0.394:0.000773289)0.722:0.001162771)0.895:5e-09,HEL_BA5197AA_AS.1:0.00779772)0.878:0.001312565)0.766:0.000663741,((NYPt189.1:0.004235289,((DR76_2016.1:0.005979257,HpGP-USA-303.1:0.006429419)0.865:0.00257067,(HEL_BA9555AA_AS.1:0.003217595,HEL_CA2149AA_AS.1:0.00985217)0.970:0.004742313)0.756:0.000743647)0.303:0.00065736,(HEL_BA4465AA_AS.1:0.00587993,HEL_BA4163AA_AS.1:0.007207517)0.866:0.001652888)0.746:0.00087403)0.940:0.002786669)0.873:0.002415696)0.445:0.004032538)0.742:0.003406401)0.754:0.001141452,HEL_AA6798AA_AS.1:0.009585676)0.980:0.006207065)0.608:0.000706539)0.567:0.001536579)0.546:0.001783653,(34320.1:0.011165811,HEL_BA5572AA_AS.1:0.01282471)0.896:0.003998924)0.674:0.00309605)0.808:0.002478967,((((((((29009.1:0.006506066,VN0032.1:0.010599171)0.740:0.000981986,(HEL_BA8842AA_AS.1:0.008083166,IRANL112_91.1:0.009225928)0.654:0.002914112)0.870:0.003789576,((B45.1:0.006216035,(IL_3172.1:0.007709684,(HEL_CA2212AA_AS.1:0.009570266,HEL_CA2176AA_AS.1:0.005003985)0.213:0.002530733)0.832:0.001703019)0.828:0.001947436,(((HEL_BA4743AA_AS.1:0.006859909,(B25.1:0.009770646,(HpGP-SPA-802.1:0.008883067,(HpGP-POL-110.1:0.010298717,SSR43.1:0.003729051)0.894:0.002704377)0.786:0.001284884)0.832:0.001247228)0.934:0.002526955,((HEL_BA4846AA_AS.1:0.007335389,GR_20.1:0.011484063)0.090:0.002383132,((HEL_BA9043AA_AS.1:0.005229624,33375.1:0.012637935)0.797:0.001191304,HEL_BA4700AA_AS.1:0.007181317)0.308:5e-09)0.118:0.002395447)0.827:0.001392379,(B47.1:0.008888088,GC31_B.1:0.010952747)0.752:0.001082025)0.801:0.001519954)0.753:0.000842171)0.218:0.000816992,((HEL_BA4973AA_AS.1:0.008332973,HEL_BA9457AA_AS.1:0.006166408)0.809:0.002486445,((HpGP-ISR-001.1:0.005793984,(Hp_A_14.1:0.005460997,(30950.1:0.005259764,38185.1:0.006541017)0.897:0.002285372)0.366:0.001101748)0.451:0.001504686,SW21C.1:0.01516352)0.624:0.00126642)0.758:0.000877005)0.789:0.000671906,((GR_15.1:0.007131905,(HEL_BA4875AA_AS.1:0.004489323,(HpGP-RUS-009.1:0.006527397,HEL_BA9671AA_AS.1:0.003951063)0.900:0.002564381)0.749:0.00066959)0.767:0.000651178,((IL_3184.1:0.004754852,(B40.1:0.005248529,IRANL124_91.1:0.00381409)0.577:0.001296967)0.710:0.001609563,(HpGP-LIT-001.1:0.005705772,(HpGP-TUR-009.1:0.008201843,IRANL97.1:0.009234135)0.705:0.001742268)0.860:0.002047739)0.755:0.000671424)0.759:0.000655457)0.864:0.001268926,(((SUD-C1-1a.1:0.003515477,((HEL_BA9595AA_AS.1:0.0069781,SUD-C14-1.1:0.005489827)0.870:0.001857243,((SUD_SO41_1.1:0.004551191,(HEL_AA6699AA_AS.1:5e-09,HEL_BA9765AA_AS.1:0.000632929)0.990:0.005167248)0.915:0.002342281,(SUD_C5_1.1:0.006481993,(HEL_BA9463AA_AS.1:0.003254791,(HEL_BA9028AA_AS.1:0.011411176,SUD-C16-3.1:0.01063944)0.765:0.00579607)0.880:0.003301074)0.765:0.000871258)0.959:0.002608642)0.776:0.000625509)0.886:0.001666785,(((SUD-I14.1:0.002176166,(HEL_BA8928AA_AS.1:0.002822271,HEL_CA2627AA_AS.1:0.004952818)0.675:0.001411425)0.836:0.002155301,SUD-SO49-1.1:0.004371092)0.925:0.00220013,((((HEL_BA9281AA_AS.1:0.003184911,(HEL_AA6060AA_AS.1:0.00295337,(HpGP-IDN-001.1:0.005464224,HEL_BA9462AA_AS.1:0.004277897)0.581:0.001900546)0.865:0.00156286)0.847:0.001290759,HEL_BA8987AA_AS.1:0.008426799)0.694:0.000713759,((IRANL104.1:0.010639682,(CAM_14C1.1:0.008433189,(SUD-S72.1:0.009652409,(HEL_BA4686AA_AS.1:0.006775502,ID0561.1:0.011952138)0.457:0.003545041)0.551:0.001733617)0.596:0.001456797)0.827:0.001256552,HEL_BA4944AA_AS.1:0.003257977)0.423:0.000640565)0.777:0.00068539,SUD-C13-1.1:0.004404584)0.359:0.000632291)0.701:0.001812845)0.008:6e-09,((HEL_BA9413AA_AS.1:0.00324718,HpGP-POR-006.1:0.005825604)0.874:0.001936651,((HEL_BA4168AA_AS.1:0.007436192,SUD-SO50-1.1:0.00903021)0.653:0.001984451,(CAM-117A1.1:0.006328715,(CAM-126C1.1:0.004819675,(SUD_C8_1.1:0.004187666,SUD-SO42.1:0.002906847)0.544:0.001939097)0.462:0.001092854)0.118:0.000823691)0.824:0.00158249)0.778:0.000632967)0.954:0.002564164)0.756:0.000635218,(((((CAM_118A1.1:0.003656688,(CAM-107A1.1:0.004847657,(CAM-135C1.1:0.000634109,(CAM-140C1.1:0,CAM-146C1.1:0):5e-09)0.975:0.005563751)0.881:0.003890421)0.902:0.002740309,((CAM_106A1.1:0.010606276,nigh1448.1:0.00790543)0.787:0.001344872,CAM-121A1.1:0.006476222)0.853:0.001309381)0.682:0.001265786,CAM_153C1.1:0.005105764)0.729:0.000841548,((HpGP-NGA-010.1:0.007226302,(CAM_110A1.1:0.007037138,(HpGP-NGA-006.1:0.005847035,(ckin59.1:0.004683649,nigh2496.1:0.00243326)0.981:0.005096633)0.497:0.000784493)0.835:0.002046283)0.790:0.001476783,(CAM-144C1.1:0.003600132,CAM_149C1.1:0.008202778)0.538:0.002399344)0.262:0.001248081)0.901:0.001785,(((HUP_B14.1:0.008807376,(22087.1:0.013845779,MM2012_26.1:0.01163974)0.050:0.002652263)0.418:0.000989306,(Hp_A_11.1:0.006647035,P12.1:0.007114844)0.931:0.003769938)0.819:0.002186104,(CAM-23A1.1:0.003983571,(CAM_22A1.1:0.006757376,(HEL_BA9125AA_AS.1:0.005836529,(HEL_AA5951AA_AS.1:0.00237872,nigh2494.1:0.008016714)0.893:0.0030966)0.877:0.002814746)0.919:0.002916699)0.647:0.001905485)0.762:0.001044603)0.758:0.000636403)0.957:0.002706136,((Pt_7757.1:0.007697712,HEL_BA9309AA_AS.1:0.004808459)0.405:0.001207017,(CAM_125C1.1:0.007897985,((22360.1:0.006849312,HEL_BA5224AA_AS.1:0.006893011)0.938:0.003952049,MG2005_98.1:0.006940716)0.893:0.002164151)0.870:0.001718961)0.836:0.001366869)0.751:0.001124032)0.611:0.003412565)0.808:0.002916175,(GC34_HL.1:0.010570809,(HE_C50.1:0.010061647,(HE_C33.1:0.010042817,HEL_CA2451AA_AS.1:0.008559016)0.761:0.003197736)0.964:0.005485201)0.554:0.001421695)0.916:0.002208652,(448.1:0.012194066,HEL_AA0447AA_AS.1:0.005816341)0.752:0.002468029)0.769:0.000820223,((HEL_AA7332AA_AS.1:0.008820484,((Khanty30.1:0.000632983,Khanty40.1:5e-09)1.000:0.010326848,(IRANL110.1:0.001960124,IRANL133_91.1:0.002524743)0.974:0.004723351)0.837:0.002128735)0.914:0.004561471,(31181.1:0.013189537,GC65_HL.1:0.009725674)0.784:0.003676107)0.853:0.002413144)0.829:0.001780086)0.762:0.001971212,HEL_BA9302AA_AS.1:0.014408049)0.839:0.004210012,SSR5.1:0.013219683)0.905:0.003795729)0.791:0.004985694)0.886:0.015198077,(SA166A.1:0.0157327,((((((SA169C.1:0.005797549,(HpGP-ZAF-007.1:0.000971608,SA29A.1:0.004357186)0.843:0.001560176)0.989:0.004673137,(((HEL_BA5731AA_AS.1:0.006481801,HpGP-ZAF-009.1:0.001919997)0.895:0.002700234,((HEL_BA8345AA_AS.2:0.003985545,(HEL_BA5677AA_AS.2:0.001147619,(HEL_BA9494AA_AS.1:0.006285131,HEL_BA4919AA_AS.1:0.006037085)0.925:0.003525217)0.493:0.002359396)0.144:5e-09,SA253C1.1:0.004812691)0.789:0.001678107)0.538:0.001449487,((HEL_BA8309AA_AS.2:5e-09,HEL_BA9749AA_AS.1:5e-09)0.993:0.008648625,((HEL_BA5706AA_AS.1:5e-09,(HEL_BA5739AA_AS.1:5e-09,SA172C1.1:0.001267562)0.998:0.005769036)0.959:0.003627532,(HEL_BA5671AA_AS.1:5e-09,((HEL_BA9328AA_AS.1:0,SA251C.2:0):5e-09,SA144A.1:5e-09)0.987:5e-09)0.926:0.003052816)0.305:0.001687698)0.968:0.003676954)0.974:0.004711822)0.298:5e-09,(HEL_BA8291AA_AS.2:0.007850854,SouthAfrica7.1:0.006562156)0.847:0.003130979)0.974:0.004491948,((HpGP-ZAF-006.1:0.008124442,(SouthAfrica20.1:0.009164269,((HpGP-ZAF-001.1:0.005069972,HEL_BA4143AA_AS.1:0.009301232)0.947:0.00382539,(SouthAfrica50.2:0.004648803,HEL_AA7378AA_AS.2:0.003121417)0.751:0.001020281)0.853:0.0013952)0.118:0.002114444)0.584:0.001597885,((HEL_BA5715AA_AS.1:0,SA175A.1:0):0.004445948,SA233C.2:0.004580161)0.960:0.004253796)0.075:0.000815083)0.967:0.004159609,(((HEL_AA7351AA_AS.1:0,HEL_AA7371AA_AS.2:0):0.003858211,((HEL_BA5709AA_AS.1:0.004490953,(HEL_AA7350AA_AS.1:0.00190932,(HEL_AA7375AA_AS.1:0,HEL_AA7376AA_AS.1:0):0.003200736)0.124:5e-09)0.787:0.00402627,HEL_BA9540AA_AS.1:0.007770825)0.810:0.001100175)0.000:5e-09,(HEL_AA7362AA_AS.1:0.008085711,(HEL_BA5666AA_AS.1:0.004000479,HEL_BA8916AA_AS.1:0.00240689)0.950:0.003860272)0.739:0.002940436)0.843:0.002270533)0.558:0.002567851,(((HEL_AA7215AA_AS.2:0.00411195,(HEL_AA7329AA_AS.1:0.004839096,((HEL_AA7199AA_AS.1:0.003049116,(HEL_AA7200AA_AS.1:0,HEL_AA7293AA_AS.1:0):0.001424884)0.893:0.003148121,((HEL_AA7288AA_AS.2:0,HEL_BA9306AA_AS.1:0):0.003719293,(HEL_AA7206AA_AS.2:0.003223364,HEL_AA7309AA_AS.1:0.001241101)0.972:0.003413943)0.749:0.001334147)0.814:0.002793649)0.984:0.006880643)0.936:0.002769623,K26A1.1:0.003006643)0.905:0.004035615,(HEL_AA7368AA_AS.1:0.003624624,(HEL_AA7268AA_AS.2:5e-09,HEL_AA7356AA_AS.1:0.00063284)0.984:0.006708878)0.836:0.003900201)0.442:0.003008558)0.997:0.016030548)0.999:0.030076563)0.976:0.03368734,((HEL_AA0408AA_AS.2:0.008175283,HEL_BA9262AA_AS.3:0.005238778)1.000:0.049140272,((HEL_BA9303AA_AS.1:0,HEL_BA9707AA_AS.1:0):0.033058637,((((HEL_BA9722AA_AS.1:0.009739391,(HEL_BA9127AA_AS.1:0.00072238,HEL_BA9243AA_AS.2:0.001084329)0.995:0.007418048)0.934:0.003494222,(((HpGP-CAN-019.1:0.009254033,((CAN_095.2:0,CAN_136.2:0,CAN_172.2:0,CAN_258.2:0,HEL_CA2453AA_AS.1:0,HpGP-CAN-006.1:0,HpGP-CAN-011.1:0):5e-09,(HpGP-CAN-016.1:0.006653228,((Aklavik86.1:0,CAN_019.1:0,CAN_290.2:0,HEL_CA2371AA_AS.2:0,HpGP-CAN-010.1:0,HpGP-CAN-015.1:0):0.002391869,HpGP-CAN-018.1:5e-09)0.966:0.003003864)0.136:0.002388505)0.995:0.007884166)0.822:0.004794878,((((Ca_97_34.1:0,HEL_AA6016AA_AS.2:0,HEL_AA7297AA_AS.2:0):0.002389231,(HEL_AA5967AA_AS.2:0,HEL_AA6482AA_AS.2:0,HEL_BA9172AA_AS.1:0):0.004214966)0.914:0.001800392,(CAN_243.2:0.005587846,(HEL_AA6037AA_AS.2:0.003010868,(HEL_AA5916AA_AS.1:5e-09,HpGP-CAN-007.1:0.000595157)0.996:0.007987043)0.999:0.013145732)0.879:0.002437612)0.734:0.000819847,(HEL_AA7337AA_AS.2:0.00179405,(HEL_BA9629AA_AS.2:0.002962214,(HEL_BA9060AA_AS.2:0,HEL_BA9258AA_AS.1:0):0.003821574)0.290:0.00182803)0.977:0.006044965)0.717:0.005049832)0.960:0.006012922,((HEL_BA8817AA_AS.1:0.005509647,HEL_BA9726AA_AS.1:0.003160191)0.940:0.003856332,((Koryak28.2:0.00061106,(Koryak37.1:0,Koryak38.1:0):6e-09)0.828:6e-09,(HEL_BA9287AA_AS.1:6e-09,HEL_BA9526AA_AS.2:0.002453946)1.000:0.008709369)0.991:0.007431767)0.778:0.002598171)0.867:0.001878188)0.708:0.000428478,(((HEL_AA7311AA_AS.2:0.004511305,Khanty47.1:0.004055927)0.989:0.006777699,(HEL_BA8849AA_AS.2:0,HEL_BA9070AA_AS.2:0):0.015405649)0.545:0.002288306,(HEL_BA9746AA_AS.1:0.014452166,HEL_BA9584AA_AS.1:0.014199184)0.986:0.009204541)0.956:0.00487462)0.981:0.009393582,(HpGP-CHI-105.1:0.003373789,HpGP-CHI-116.1:0.006555947)0.999:0.019911137)0.952:0.011626917)0.994:0.026628001)0.999:0.056109746)0.994:0.033854839,(((((HEL_AA7309AA_AS.2:0.006966889,(HEL_AA7199AA_AS.2:6e-09,(HEL_AA7200AA_AS.2:0.001075981,HEL_AA7293AA_AS.2:5e-09)0.953:0.003239753)0.948:0.005203513)0.976:0.00622935,(HEL_BA9540AA_AS.2:0.002352887,((HEL_AA7376AA_AS.2:0.006800914,HEL_BA5706AA_AS.2:0.01481757)0.889:0.004505547,((SA172C1.2:0.000814843,((HEL_BA5671AA_AS.2:0,HEL_BA9328AA_AS.2:0,SA144A.2:0,SA251C.1:0):0.005530763,SouthAfrica7.2:0.002032707)0.755:0.001822606)0.941:0.002486785,(((((((HpGP-ZAF-009.2:0.00084154,SouthAfrica50.1:0.007813802)0.226:0.001057062,HEL_BA9494AA_AS.2:0.015915132)0.930:0.004015302,(HEL_BA5666AA_AS.2:0.00306598,(SouthAfrica20.2:0.003481634,HEL_BA4143AA_AS.2:0.003054118)0.006:0.000624873)0.902:0.002211734)0.294:0.001451436,HpGP-ZAF-001.2:0.00615655)0.306:0.000857895,((SA166A.2:0.011400676,(HEL_BA5715AA_AS.2:0,SA175A.2:0):0.002454146)0.845:0.001649662,(((HEL_BA5739AA_AS.2:0.006233834,HEL_BA8345AA_AS.1:0.002334106)0.283:0.000576816,(((((SA29A.2:0.003416602,HEL_BA5709AA_AS.2:0.00941759)0.796:0.001997984,HpGP-ZAF-007.2:0.00170722)0.765:0.000676695,SA253C1.2:0.004683264)0.443:0.001609839,((HEL_AA7362AA_AS.2:0.001767854,(HEL_BA8309AA_AS.1:0,HEL_BA9749AA_AS.2:0):0.003550014)0.871:0.002535043,HEL_BA4919AA_AS.2:5e-09)0.731:0.001308959)0.985:0.004908007,HEL_BA5731AA_AS.2:0.003502084)0.907:0.002391777)0.986:0.005629975,SA233C.1:0.008169814)0.843:0.001755846)0.896:0.002531231)0.671:0.001470926,(HEL_AA7351AA_AS.2:0.002491813,(HEL_BA5677AA_AS.1:0,SA169C.2:0):0.00968953)0.937:0.002473457)0.830:0.001478162,(HEL_BA8916AA_AS.2:0.003694269,(HpGP-ZAF-006.2:0.007750917,(HEL_AA7371AA_AS.1:0.007044001,HEL_AA7378AA_AS.1:0.003963639)0.911:0.001996862)0.957:0.003269533)0.859:0.001894219)0.000:0.000395192)0.851:0.002218607)0.852:0.00303427)0.993:0.008086881)0.773:0.001522385,(((HEL_AA7215AA_AS.1:0.001716981,HEL_AA7329AA_AS.2:0.002313437)0.642:0.001861304,(K26A1.2:0.000995931,(HEL_AA7206AA_AS.1:5e-09,(HEL_AA7288AA_AS.1:0,HEL_BA9306AA_AS.2:0):5e-09)1.000:0.016068935)0.283:0.004279665)0.998:0.009766532,((HEL_AA7268AA_AS.1:0,HEL_AA7368AA_AS.2:0):0.005147771,HEL_AA7356AA_AS.2:0.003496124)0.866:0.004037352)1.000:0.010875319)0.149:0.009168079,(HEL_BA8291AA_AS.1:0.015628164,((HEL_AA0408AA_AS.1:0,HEL_BA9262AA_AS.1:0):0.01817456,HEL_BA9262AA_AS.2:0.025804314)1.000:0.023988943)0.863:0.006732793)0.921:0.044166225,((HEL_BA9287AA_AS.2:0.024544304,((HEL_BA8817AA_AS.2:0.001724152,(HEL_BA9127AA_AS.2:0.000868249,HEL_BA9243AA_AS.1:0.001217774)0.762:0.000856785)0.873:0.000574604,(HEL_BA9726AA_AS.2:0.003261546,((Koryak37.2:0,Koryak38.2:0):0.000624254,((HEL_AA7311AA_AS.1:5e-09,Khanty47.2:0.000575368)0.999:0.018779047,(HEL_BA9526AA_AS.1:0.012271518,(((Aklavik86.2:0,CAN_019.2:0,CAN_290.1:0,HEL_CA2371AA_AS.1:0,HpGP-CAN-010.2:0,HpGP-CAN-015.2:0):0.004009063,(HpGP-CAN-016.2:0.006014733,((CAN_095.1:0,CAN_136.1:0,CAN_172.1:0,HpGP-CAN-006.2:0,HpGP-CAN-011.2:0):0.000573323,(CAN_258.1:0,HEL_CA2453AA_AS.2:0):5e-09)0.991:0.005005372)0.815:0.001979587)0.300:0.001445907,(CAN_243.1:0.01036981,HpGP-CAN-019.2:0.016673535)0.984:0.00831786)0.977:0.008590322)0.895:0.009378024)0.988:0.010183191)0.990:0.005746805)0.698:5e-09)0.972:0.009828902)0.984:0.016188753,((((((HEL_BA9172AA_AS.2:5e-09,(HEL_AA5967AA_AS.1:0,HEL_AA6482AA_AS.1:0):5e-09)0.886:0.001474795,(Ca_97_34.2:0,HEL_AA6016AA_AS.1:0,HEL_AA7297AA_AS.1:0):0.008350444)0.992:0.00603231,(HEL_AA7337AA_AS.1:0.005524522,(HEL_BA9060AA_AS.1:5e-09,HEL_BA9258AA_AS.2:5e-09)0.949:0.004406442)0.857:0.00250905)0.994:0.005589175,((HEL_AA6037AA_AS.1:0.003577594,(HEL_AA5916AA_AS.2:0.000577742,HpGP-CAN-007.2:5e-09)0.874:0.001646594)0.972:0.004110754,((HpGP-CHI-105.2:0.002451153,HpGP-CHI-116.2:0.002197355)1.000:0.032009341,HpGP-CAN-018.2:0.014839271)0.991:0.008679519)0.263:0.001216402)0.796:0.00126518,(HEL_BA9629AA_AS.1:0.01621871,((HEL_BA8849AA_AS.1:0,HEL_BA9070AA_AS.1:0,HEL_BA9584AA_AS.2:0):0.022422781,(HEL_BA9722AA_AS.2:0.014667587,HEL_BA9746AA_AS.2:0.016271015)0.983:0.012316913)0.983:0.016813553)0.971:0.010880431)0.970:0.005670771,Koryak28.1:0.001139245)1.000:0.050728052)0.997:0.087285105)1.000:0.867245898)0.249:0,Hcetorum:0.152702508)Root;
