# Supplementary material for: An ancient ecospecies of Helicobacter pylori
Source: Nature. 2024 Oct 16;635(8037):178–85. doi: 10.1038/s41586-024-07991-z (PMC11541087; doi:10.1038/s41586-024-07991-z)
Supplement: Supplementary file 8 — Data underlying Figs. 1–4 and Supplementary Figs. 1–6 and 8–13. [file 41586_2024_7991_MOESM8_ESM.zip › SOURCE_DATA/S10/2.nwk]

((((((((((((((((((((((((((((((MMM_127.1:0.008527835,(M006.1:0.006066505,HpGP-MMR-004.1:0.008503255)0.844:0.00226757)0.829:0.002293797,BD0063.1:0.004777862)0.768:0.00119128,(((HpGP-BGD-003.1:0.005926251,HpGP-MAL-002.1:0.00737339)0.701:0.002340297,HEL_CA2513AA_AS.1:0.008998672)0.879:0.002969566,(HpGP-USA-422.1:0.008479152,((HEL_BA7799AA_AS.1:0.006141399,MMM_148.1:0.013662364)0.858:0.003460332,(TH0213.1:0.004820251,((BD0013.1:0.007329648,NP49.1:0.00614947)0.793:0.002191152,(MMM_60.1:0.004848069,(HEL_CA0027AA_AS.1:0.008508566,Mandalay03.1:0.004846679)0.889:0.003552455)0.421:0.002363906)0.135:5e-09)0.873:0.00357711)0.736:0.001032599)0.544:0.002413256)0.224:5e-09)0.901:0.002398038,(HpGP-IND-007.1:0.007144663,((HEL_BA4205AA_AS.1:0.007355518,VN0032.1:0.004922412)0.715:0.000984451,(HEL_AA6079AA_AS.1:0.00597819,HEL_BA3985AA_AS.1:0.005978686)0.738:0.001136458)0.290:5e-09)0.257:0.001171988)0.842:0.002297798,((HEL_BA9605AA_AS.1:0.014179908,(HEL_BA9042AA_AS.1:0.001162232,HEL_BA9253AA_AS.1:5e-09)0.974:0.010762042)0.997:0.01708503,HEL_BA9209AA_AS.1:0.004982698)0.999:0.015920185)0.757:0.001228126,((((HEL_BA9603AA_AS.1:0.005656901,(((SSR3.1:0.00295025,SSR5.1:0.004188398)0.821:0.004866273,SSR7.1:0.005454961)0.883:0.00384579,(HpGP-TUR-009.1:0.005052107,(SSR9.1:0.007366249,HEL_AA6024AA_AS.1:0.018581113)0.784:0.002709397)0.156:5e-09)0.827:0.003605274)0.924:0.003887449,((HEL_BA9037AA_AS.1:0.014346102,(HEL_BA9607AA_AS.1:0.013568282,HEL_BA9627AA_AS.1:0.01998736)0.515:0.003745582)0.997:0.012311334,((HpGP-MAL-010.1:0.008066395,ID0498.1:0.009461976)0.983:0.010864516,(HEL_BA5769AA_AS.1:0.006699109,(SLK40.1:0.01428265,HEL_BA8057AA_AS.1:0.003001895)0.537:0.003001935)0.733:0.005428016)0.743:0.001480105)0.725:0.002733879)0.448:5e-09,HEL_BA9410AA_AS.1:0.004679156)0.449:0.001188393,(HEL_BA9445AA_AS.1:0.025840228,HEL_BA9640AA_AS.1:0.007097894)0.998:0.017666354)0.768:0.001188159)0.766:0.001197701,(((HEL_BA9032AA_AS.1:0.006823709,(HEL_BA8858AA_AS.1:0.004736428,((HEL_BA8996AA_AS.1:0,HEL_BA9604AA_AS.1:0,HEL_BA9830AA_AS.1:0):5e-09,(HEL_BA9294AA_AS.1:0.00116126,(HEL_BA9544AA_AS.1:0,HEL_BA9792AA_AS.1:0):5e-09)0.908:0.004716752)0.530:0.008620654)0.940:0.007679177)0.855:0.005040303,((((HE_C33.1:0.003553173,(HEL_BA9168AA_AS.1:0.01204033,(HpGP-MMR-011.1:0.004985074,HUP_B14.1:0.005804581)0.592:0.002367533)0.862:0.00255411)0.504:0.001167642,((HEL_AA0105AA_AS.1:0,PeCan4.1:0):0.015341148,(HEL_AA8621AA_AS.1:0.023447914,HEL_BA9043AA_AS.1:0.007178728)0.549:0.00325083)0.886:0.005942167)0.452:5e-09,(((HE_NC24_6.1:0.006015517,SW7C.1:0.005995742)0.734:0.00114123,(HE_C50.1:0.006025933,(HEL_BA9734AA_AS.1:0.005805841,(MM2004_20.1:0.003747871,(HEL_AA6798AA_AS.2:0.003520294,MG2005_98.1:5e-09)0.924:0.004593188)0.878:0.003600434)0.737:0.001319514)0.936:0.003598891)0.783:0.001179695,(SSR8.1:0.01092936,(33375.1:0.008404483,(HEL_BA9049AA_AS.1:0.006197157,(HEL_BA9249AA_AS.1:0.008320807,(Evenky65.1:0.00390454,HEL_BA9626AA_AS.1:0.009488745)0.824:0.002392723)0.903:0.003892083)0.682:0.000993101)0.745:0.001287385)0.778:0.001176838)0.772:0.001175955)0.000:5e-09,(((((MCms1055.1:0.003962174,IL_3173.1:0.014743012)0.376:0.002265266,(HEL_BA9148AA_AS.1:0.001976991,(26695.1:0.009377853,HPAG1.1:0.003917025)0.893:0.003629748)0.760:0.001633146)0.849:0.00227672,((HE_NC32_5.1:0.009434202,(GC65_HL.1:0.015709231,30950.1:0.012473641)0.738:0.001199159)0.909:0.003860932,444.1:0.004793789)0.382:0.002359251)0.769:5e-09,(((((CK59.1:0.007217019,(HEL_CA0266AA_AS.1:0.011107215,SW21C.1:0.013710621)0.203:0.002185058)0.942:6e-09,(MS178.1:0.004024828,(HEL_BA8279AA_AS.1:0.005606992,(HEL_BA4991AA_AS.1:0.010987666,(Nentsy90.1:0.001168867,((HEL_BA8918AA_AS.1:0,HEL_BA9014AA_AS.1:0,HEL_BA9046AA_AS.1:0,HEL_BA9169AA_AS.1:0,HEL_BA9260AA_AS.1:0,HEL_BA9705AA_AS.1:0,HEL_BA9825AA_AS.1:0,Khanty17.1:0,Khanty30.1:0,Khanty39.1:0,Khanty40.1:0,N34.1:0,Nentsy29.1:0,Nentsy37.1:0,Nentsy38.1:0,Nentsy65.1:0):5e-09,Nentsy28.1:0.001162418)0.770:5e-09)0.992:0.013964728)0.186:0.002714176)0.949:0.007560098)0.790:0.005629246)0.453:0.002355846,(((((GR_15.1:0.008524103,GR_21.1:0.006056826)0.872:0.003183162,(HEL_BA9598AA_AS.1:0.012879684,HpGP-LIT-001.1:0.003109462)0.739:0.003621622)0.604:0.000369429,HpGP-RUS-009.1:0.013299808)0.861:6e-09,((GR_20.1:0.002345562,((Hp_A_27.1:0.009871349,HEL_BA4465AA_AS.1:0.004930451)0.527:0.003450874,(((IL_3172.1:0.003649812,(Hp_A_14.1:0.007301333,(HEL_CA2212AA_AS.1:0.006035205,((HpGP-ISR-001.1:0.005811863,(HEL_BA4686AA_AS.1:0.010149343,IRANL133_91.1:0.012457345)0.324:0.003317724)0.889:5e-09,(((HEL_AA5699AA_AS.1:0.005035833,(HpGP-BRA-023.1:0.011009,(38185.1:0.011036155,((HEL_AA6578AA_AS.1:0.00472869,(HEL_AA9180AA_AS.1:0.002344141,HpGP-USA-403.1:0.005940027)0.764:0.001189813)0.795:0.002100403,(HEL_BA5101AA_AS.1:0.002923076,HEL_AA5463AA_AS.1:0.010427282)0.415:0.002339975)0.884:0.003923212)0.817:0.002386617)0.941:0.006201071)0.842:0.005827156,(IRANL124_91.1:0.007142871,((HEL_BA4973AA_AS.1:0.005207197,(((HEL_BA9595AA_AS.1:0.016156953,SUD_SO41_1.1:5e-09)0.863:0.001163769,((((SUD-I14.1:0.00352687,(SUD-C16-3.1:0.004740026,(HpGP-IDN-001.1:0.001161282,ID0561.1:5e-09)0.985:0.004723387)0.047:5e-09)0.844:0.001165422,((HEL_BA9462AA_AS.1:0.005896009,(HEL_BA9281AA_AS.1:0.002319413,HEL_BA9463AA_AS.1:0.003549639)0.880:0.003552731)0.814:5e-09,((HEL_AA5951AA_AS.1:0.008659041,HEL_BA8987AA_AS.1:0.00497636)0.752:0.000959726,((CAM_110A1.1:0.007205128,nigh2494.1:0.004715063)0.923:0.003599872,(HEL_BA9413AA_AS.1:0.007147287,((HEL_BA8928AA_AS.1:0.004748337,((SUD-C1-1a.1:0.002942082,(SUD-C14-1.1:0.001748059,SUD_C8_1.1:0.002931588)0.170:0.001188277)0.788:0.001751093,SUD-SO49-1.1:0.001170288)0.751:0.001137126)0.779:0.001892332,(HEL_BA4947AA_AS.1:0.004745566,SUD-SO50-1.1:0.004781961)0.876:0.003328796)0.805:0.001906701)0.728:5e-09)0.817:0.001177286)0.784:0.001177261)0.149:5e-09)0.918:0.001163553,(HEL_AA6060AA_AS.1:0.003524395,(HEL_CA2615AA_AS.1:0,HEL_CA2627AA_AS.1:0):0.002348143)0.892:5e-09)0.403:5e-09,CAM_14C1.1:0.001165407)0.858:0.001165477)0.000:5e-09,(HEL_BA9765AA_AS.1:0.001664607,(HEL_AA6699AA_AS.1:0.004064735,(HEL_BA4944AA_AS.1:5e-09,(HEL_BA4168AA_AS.1:0.004785942,HEL_BA9028AA_AS.1:0.003534085)0.887:0.003580092)0.866:0.003049574)0.433:0.001171999)0.906:0.003033746)0.850:0.00313217)0.709:0.004838662,HEL_BA9457AA_AS.1:0.005220394)0.838:0.004351285)0.865:5e-09)0.893:0.003560325,(IRANL97.1:0.002346507,(IRANL125.1:0.001049083,((B40.1:0.005847261,HpGP-POL-110.1:0.001313835)0.756:0.001206028,(IL_3184.1:0.014695491,SSR43.1:0.00619063)0.868:0.003709389)0.934:0.004696392)0.188:0.00129454)0.872:5e-09)0.932:0.003669294)0.855:0.003704945)0.518:0.002367449)0.759:0.001040798)0.926:0.003627865,((B47.1:0.003603226,HEL_BA4743AA_AS.1:0.004768065)0.926:0.004712359,(((Pt_7757.1:0.007177834,SUD_C5_1.1:0.00870555)0.878:0.003602956,((HEL_BA4700AA_AS.1:0.012147284,(IRANL110.1:0.006433637,(HpGP-USA-207.1:0.00726533,HpGP-SPA-802.1:0.007233573)0.875:0.004812826)0.746:0.003206884)0.847:6e-09,IRANL112_91.1:0.009667889)0.379:0.002467355)0.740:0.001075387,(B25.1:0.010530919,(HEL_CA2718AA_AS.1:0.004246489,HpGP-NPL-009.1:0.005314242)0.813:0.002317123)0.915:0.005288823)0.753:0.003765738)0.771:0.001380075)0.797:0.001229516,((HEL_BA4846AA_AS.1:0.007203543,IRANL104.1:0.003667202)0.961:0.006148798,(B45.1:0.0087608,HEL_CA2176AA_AS.1:0.012286983)0.348:0.003484909)0.844:5e-09)0.887:0.00336773)0.626:6e-09)0.884:0.002427459,(India7.1:0.012274024,(Kazakhstan3173.1:0.014842185,((HEL_BA9304AA_AS.1:0.006902413,HEL_BA9341AA_AS.1:0.001475172)0.952:0.007228095,(HEL_AA7373AA_AS.1:0.002253348,(HEL_AA7249AA_AS.1:0.0023295,HEL_BA9220AA_AS.1:5e-09)0.695:0.003652309)0.848:0.002687828)0.910:0.005902648)0.749:0.002549574)0.922:0.005061931)0.085:0.001138629)0.993:0.004736662,((HpGP-ZAF-009.1:0.01087281,(((HEL_AA7199AA_AS.1:0,HEL_AA7200AA_AS.1:0,HEL_AA7293AA_AS.1:0):0.001160746,HEL_AA7329AA_AS.1:5e-09)0.880:0.003591942,(((((HpGP-ZAF-001.1:0.00715741,K26A1.1:0.004749606)0.748:0.001658806,(HEL_AA7215AA_AS.1:0.012692759,HEL_BA9540AA_AS.1:0.004007408)0.221:0.003567545)0.813:0.001815964,((HEL_AA7206AA_AS.1:0.005926897,HEL_BA8916AA_AS.1:0.004727924)0.847:0.002319963,((HEL_AA7375AA_AS.1:0,HEL_AA7376AA_AS.1:0):0.006987566,(HEL_AA7350AA_AS.1:0.005767451,((((HEL_AA7351AA_AS.1:0,HEL_AA7371AA_AS.1:0):0.004669946,(HEL_BA5739AA_AS.1:5e-09,(HEL_AA7378AA_AS.1:0.003542278,((HEL_BA8309AA_AS.1:0.001161514,(HEL_BA9749AA_AS.1:0,SA172C1.1:0):5e-09)0.897:0.002341174,(HEL_BA4919AA_AS.1:0.003521094,(HEL_BA5706AA_AS.1:0.001158601,((HEL_AA7362AA_AS.1:0,HpGP-ZAF-007.1:0):5e-09,(SA29A.1:0.00115924,HEL_BA5666AA_AS.1:0.00116152)0.888:5e-09)0.914:6e-09)0.844:5e-09)0.456:0.00117147)0.760:0.001133734)0.695:0.002362101)0.926:0.003579825)0.769:0.001160246,(((HEL_BA5731AA_AS.1:0.001178684,(((HEL_BA5671AA_AS.1:0,SA251C.1:0):5e-09,(HEL_BA8345AA_AS.1:5e-09,(HEL_BA9494AA_AS.1:0.003530126,(HEL_BA5677AA_AS.1:0.001164781,SA169C.1:0.001163238)0.795:0.001161332)0.737:5e-09)0.911:0.001160168)0.749:0.001170428,(HEL_BA8291AA_AS.1:0.001174472,(SouthAfrica50.1:0.003530046,HpGP-ZAF-006.1:0.001167844)0.748:0.001148411)0.984:0.007151919)0.920:0.003538141)0.740:0.001067158,(SouthAfrica7.1:0.001159717,(((HEL_BA9328AA_AS.1:0,SA144A.1:0):6e-09,SouthAfrica20.1:0.003508554)0.844:0.001165669,(SA253C1.1:0.005903736,(HEL_BA4143AA_AS.1:0.001169223,SA233C.1:0.002344733)0.930:0.003536352)0.765:0.001170306)0.817:5e-09)0.886:0.002419491)0.753:0.001179039,(HEL_BA5709AA_AS.1:0.003442368,(HEL_BA5715AA_AS.1:0,SA175A.1:0):0.004834779)0.867:0.002385863)0.778:0.001189109)0.898:0.003513868,SA166A.1:0.003606763)0.904:0.003783104)0.841:0.002390282)0.438:0.002495054)0.877:5e-09)0.885:5e-09,((HEL_AA7268AA_AS.1:0,HEL_AA7356AA_AS.1:0,HEL_AA7368AA_AS.1:0):0.004776255,HEL_AA7309AA_AS.1:0.005942023)0.899:0.004751555)0.108:0.002230993,(HEL_AA7288AA_AS.1:0,HEL_BA9306AA_AS.1:0):0.007310239)0.861:0.003780808)0.986:0.014784)0.995:0.017451983,(448.1:0.014304085,NP110.1:0.029325441)0.875:0.005380529)0.808:0.008879456)0.802:5e-09)0.437:5e-09,(((Hp_A_11.1:0.012360598,(HEL_AA9177AA_AS.1:0.004954472,(HEL_AA8698AA_AS.1:0.003759748,MGms203.1:0.011977597)0.556:0.001224784)0.944:0.006341525)0.822:0.002478391,((HEL_BA5572AA_AS.1:0.005832215,(((29009.1:0.011015911,(ckin59.1:0.001100287,nigh2496.1:0.004795775)0.998:0.014238171)0.133:0.000994113,(((((((CAM_153C1.1:0.00638515,(CAM_125C1.1:0.013759852,CAM-121A1.1:0.008130947)0.479:0.002377352)0.857:0.003189105,(HEL_BA9125AA_AS.1:0.006004598,nigh2495.1:0.004866076)0.764:0.001040065)0.777:0.001206061,(nigh1448.1:0.007210855,SUD-S72.1:0.004821141)0.736:0.0011037)0.753:0.001153231,(((SUD-SO42.1:0.008417648,(CAM-107A1.1:0.008334433,(CAM_118A1.1:0.004629204,(CAM-135C1.1:0,CAM-140C1.1:0,CAM-146C1.1:0):0.003697844)0.492:0.001200347)0.752:0.001238313)0.739:0.001170329,(HEL_CA2181AA_AS.1:0.002375911,SUD-C13-1.1:0.004735823)0.955:0.004785735)0.883:0.002398772,((CAM_22A1.1:0.007345027,CAM_106A1.1:0.005765331)0.690:0.002387396,(((CAM-126C1.1:0.002311993,HEL_BA4404AA_AS.1:0.00979273)0.928:0.004828902,(HEL_BA9309AA_AS.1:0.007187439,HpGP-NGA-010.1:0.008437599)0.780:0.003577749)0.939:5e-09,(CAM-109A1.1:0.002325974,(CAM-117A1.1:0.002334335,CAM-23A1.1:0.002334731)0.746:0.001193756)0.347:0.001167337)0.852:0.003563964)0.861:0.003518479)0.774:0.001198459)0.774:0.001149277,CAM_149C1.1:0.010875733)0.000:5e-09,((HEL_CA2451AA_AS.1:0.018282092,(HN_G260.1:0.008602597,(HEL_CA2246AA_AS.1:0.006895824,(HEL_BA5257AA_AS.1:0.002691424,(HEL_BA5197AA_AS.1:0.016301688,HEL_BA9555AA_AS.1:0.011685141)0.129:0.003302404)0.942:0.007801791)0.976:0.010747735)0.492:0.003696664)0.778:0.002833317,(((((((SA224.1:5e-09,SA252C.1:0.001662531)0.908:0.004386548,HpGP-USA-303.1:0.010133991)0.348:0.002359837,DR59_2016.1:0.000630035)0.586:0.00195741,((HEL_BA5558AA_AS.1:0.008536742,((HEL_BA3663AA_AS.1:0.004889721,MM2012_26.1:0.020111556)0.798:0.002226023,(GAM245Ai.1:0.007275132,((HpGP-USA-417.1:0.003107228,(22087.1:0.003796348,(HEL_AA9174AA_AS.1:0.005344602,HpGP-SPA-402.1:0.005498721)0.184:0.001580313)0.636:0.002881557)0.891:0.002682489,(HEL_BA5547AA_AS.1:0.0086861,HEL_CA2150AA_AS.1:0.007014874)0.851:0.003661142)0.763:0.001285241)0.901:0.003622022)0.924:0.003667193)0.755:0.001028696,NYPt189.1:0.004809429)0.894:0.003367426)0.773:0.001390012,(HpGP-NGA-006.1:0.011417362,((HEL_BA4163AA_AS.1:0,SA220C.1:0):0.007115164,HEL_BA8361AA_AS.1:0.002476039)0.817:0.004166007)0.889:0.005050764)0.805:0.002289003,(CAM-144C1.1:0.004822632,HEL_BA8101AA_AS.1:0.006075163)0.860:0.002579474)0.829:0.002216858,((HEL_AA0447AA_AS.1:0.016605455,HpGP-HON-015.1:0.005587668)0.983:0.011313421,(DR76_2016.1:0.006273015,G27.1:0.01756637)0.855:0.004797949)0.913:0.00612769)0.729:0.001178454)0.921:0.004709875)0.000:5e-09,(((kin71.1:0.006441029,((((HEL_BA8806AA_AS.1:0.003522416,(ckin106.1:5e-09,(HEL_CA2362AA_AS.1:0.002350808,SA35C.1:0.001173075)0.793:0.001164721)0.288:0.001163592)0.899:5e-09,((HpGP-COG-003.1:0,HpGP-POR-006.1:0):5e-09,(HEL_BA5527AA_AS.1:0.001162514,kin62.1:0.001164338)0.905:5e-09)0.891:5e-09)0.804:6e-09,(ckin24.1:0.001166848,((HEL_AA8702AA_AS.1:0.004704687,((ckin28.1:0.003582784,(HEL_AA7374AA_AS.1:3.424e-06,HEL_BA4236AA_AS.1:0.003519681)0.890:0.003576276)0.783:0.001139189,(ckin129.1:5e-09,(ckin130.1:0.002353735,kin79.1:0.002344888)0.922:0.003540091)0.532:0.002346704)0.363:5e-09)0.981:0.008394437,ckin65.1:0.00355214)0.742:0.00116367)0.942:0.00354503)0.860:0.001168854,(kin81.1:6e-09,(kin86.1:0.00116316,(HEL_AA7352AA_AS.1:0.003509884,kin77.1:0.00116539)0.218:5e-09)0.845:0.001164357)0.000:5e-09)0.744:0.001902881)0.539:0.004738435,(HEL_BA8835AA_AS.1:5e-09,(DR150.1:0.002365916,HEL_BA3551AA_AS.1:0.001144086)0.793:0.00236555)0.943:0.006184178)0.772:0.003486021,HEL_BA5224AA_AS.1:0.017269733)0.726:0.001265667)0.985:0.008945541)0.730:0.001774934,(22352.1:0.011905458,(HEL_CA2149AA_AS.1:0.001201219,(HEL_AA6798AA_AS.1:5e-09,Pt_7901.1:0.00836245)0.903:0.0023202)0.936:0.005323489)0.833:0.003728274)0.887:0.004858118)0.898:0.003628198,(HEL_BA4875AA_AS.1:0.013502402,(GC31_B.1:0.006013777,GC34_HL.1:0.00234832)0.871:0.002459341)0.757:0.001298727)0.874:0.002876324)0.628:0.001056945,34320.1:0.011773583)0.884:0.004213552)0.877:0.002331465,21580.1:0.009642989)0.491:5e-09)0.934:0.003697907,(HEL_BA9531AA_AS.1:0.01542579,(HEL_BA8921AA_AS.1:0.007416433,(((HEL_BA9608AA_AS.1:0.00598796,(HpGP-KAZ-002.1:0.004849242,(HEL_BA9451AA_AS.1:0.00590821,HEL_BA9641AA_AS.1:0.004835079)0.959:0.007324138)0.864:0.003533725)0.948:0.006745816,(mong49.1:0.00657017,(HEL_BA8915AA_AS.1:0.007079162,(HEL_BA8872AA_AS.1:0.011738977,HEL_BA9153AA_AS.1:0.00283584)0.677:0.002976327)0.899:0.005333932)0.900:0.005296055)0.298:0.001187197,((HEL_BA9063AA_AS.1:0.00504324,HEL_CA0270AA_AS.1:0.013523579)0.789:0.002154415,(HEL_BA9566AA_AS.1:0.013227577,((HEL_BA9354AA_AS.1:0.003549598,HEL_BA9732AA_AS.1:0.002360318)0.858:0.002564989,((31181.1:0.005132384,P12.1:0.004409718)0.628:0.003647675,(22360.1:0.004674965,HpGP-MEX-046.1:0.008682139)0.753:0.001290991)0.998:0.016041958)0.436:0.001315182)0.877:0.005030976)0.793:0.00205171)0.747:0.001488468)0.282:0.002604175)0.785:0.002037578)0.749:0.001018612)0.777:0.002104402)0.526:0.00011025,(((HEL_CA2268AA_AS.1:0.007133785,Puno135.1:0.004991056)0.914:0.004863846,HpGP-SPA-706.1:0.004966899)0.813:0.002595871,(HpGP-PER-011.1:0.007161304,((HEL_CA2258AA_AS.1:5e-09,HEL_CA2270AA_AS.1:0.001163905)0.869:0.003148962,(HEL_CA2272AA_AS.1:0.002906876,(HEL_CA2267AA_AS.1:0.006539114,Puno120.1:0.006790776)0.852:0.003603934)0.892:0.00394124)0.834:0.003273815)0.739:0.002397234)0.849:0.004621314)0.823:0.004969894):0.00115231,(HEL_BA9058AA_AS.1:0.012305789,(((HEL_BA8957AA_AS.1:0.011477998,(HEL_BA8812AA_AS.1:0.001308278,HEL_BA9244AA_AS.1:0.009566732)0.414:0.006677077)0.794:0.002506856,((((HEL_BA9398AA_AS.1:0.001183372,(HEL_BA9175AA_AS.1:0.0011489,((HEL_BA8914AA_AS.1:0,HEL_BA8962AA_AS.1:0):5e-09,HEL_BA9047AA_AS.1:0.009627452)0.817:0.001186653)0.980:0.005961364)0.749:0.001311826,yak97.1:0.005848195)0.880:0.005677648,(HEL_BA9576AA_AS.1:0.013328538,(HEL_BA9339AA_AS.1:0.004747506,(HEL_BA9838AA_AS.1:0,Keto60.1:0):5e-09)0.927:0.005327162)0.346:0.004497518)0.789:0.002848427,HEL_BA8847AA_AS.1:0.007375996)0.839:0.003032445)0.395:0.002786963,(BURYAT27.1:0.012940129,(HEL_BA9059AA_AS.1:0.010177779,((Evenky11.1:0,HEL_BA9546AA_AS.1:0,HEL_BA9760AA_AS.1:0):0.002388331,HEL_BA9321AA_AS.1:0.001121098)0.988:0.012388101)0.233:0.001865738)0.801:0.00448902)0.913:5e-09)0.970:0.004944123)0.737:0.001150208,((HEL_BA9628AA_AS.1:5e-09,(HEL_BA9167AA_AS.1:0.00477482,Tuvac46.1:0.004782342)0.795:0.002371295)0.741:0.000611215,(HEL_BA9575AA_AS.1:0.00358677,HEL_BA9706AA_AS.1:0.003562909)0.735:0.000609385)0.934:0.003442339)0.766:5e-09,(((HEL_BA9302AA_AS.1:0.008366758,HEL_CA2271AA_AS.1:0.009638391)0.873:5e-09,((HEL_BA9170AA_AS.1:0.004721194,((((HEL_BA8932AA_AS.1:5e-09,((HEL_BA8880AA_AS.1:0.004763984,HpGP-CAN-001.1:0.007208342)0.688:0.002347796,CAN_196.1:0.002357193)0.887:5e-09)0.850:0.001162955,(HpGP-CAN-020.1:0.003537145,((HEL_AA7212AA_AS.1:0,HEL_CA0045AA_AS.1:0):0.002346211,(HEL_AA7339AA_AS.1:0.009597134,(HpGP-CAN-023.1:0.012118399,((((HEL_BA9333AA_AS.1:0,HEL_BA9636AA_AS.1:0,HEL_BA9651AA_AS.1:0):5e-09,(HEL_AA7221AA_AS.1:0.001161312,(HEL_BA9208AA_AS.1:0,HEL_BA9487AA_AS.1:0):5e-09)0.851:0.001161193)0.969:0.004695271,(HEL_BA9677AA_AS.1:0.005936396,HEL_AA7214AA_AS.1:0.005910648)0.838:5e-09)0.857:0.001163751,(HEL_CA0046AA_AS.1:0.004688887,((HEL_BA9778AA_AS.1:0,HEL_CA0057AA_AS.1:0,HEL_CA0057AA_AS.2:0):0.003518744,(HEL_AA7365AA_AS.1:0,HEL_CA0047AA_AS.1:0):0.004732643)0.829:5e-09)0.859:0.001162767)0.897:5e-09)0.140:0.001183007)0.849:0.002335568)0.780:0.001178774)0.162:5e-09)0.871:0.001165407,(HpGP-PER-019.1:0.004698277,(HEL_BA9433AA_AS.1:0.007104542,v225d.1:0.001222544)0.639:0.00117278)0.779:0.001203789)0.000:5e-09,(((HEL_AA5991AA_AS.1:0.002335784,HEL_CA2279AA_AS.1:0.002332617)0.894:6e-09,((HEL_BA9404AA_AS.1:0.00473718,(((HEL_BA9649AA_AS.1:0.006118628,(HEL_BA9735AA_AS.1:0.001162243,HEL_BA9736AA_AS.1:5e-09)0.979:0.007350869)0.817:0.002216321,(BURYAT9.1:0.004740771,((HEL_BA9130AA_AS.1:0.002356667,(HEL_BA9592AA_AS.1:0.002346308,(HEL_BA9379AA_AS.1:5e-09,HEL_BA9160AA_AS.1:0.002336393)0.314:5e-09)0.775:0.001161796)0.779:0.001176904,(HEL_AA7246AA_AS.1:0.002346065,(((HEL_BA9256AA_AS.1:0,HEL_BA9390AA_AS.1:0):0.00593126,((HEL_BA9656AA_AS.1:0.002156215,((HEL_BA9040AA_AS.1:0.001162218,HEL_BA9159AA_AS.1:5e-09)0.873:0.002533384,HEL_BA9162AA_AS.1:0.0082267)0.399:0.001173034)0.816:0.001355034,((((HEL_CA0054AA_AS.1:0.001534373,((HEL_AA6006AA_AS.1:0,HEL_CA0053AA_AS.1:0):0.003894475,(HEL_AA6077AA_AS.1:0,HEL_CA0052AA_AS.1:0,HEL_CA0052AA_AS.2:0):0.003199987)0.801:0.003552342)0.919:0.004381185,(HEL_BA9479AA_AS.1:0.003534844,(HEL_BA9669AA_AS.1:0.003546444,(HEL_BA8883AA_AS.1:0.001166667,(HEL_BA9614AA_AS.1:0,HEL_BA9797AA_AS.1:0):0.001164181)0.977:0.00596174)0.488:0.001175417)0.882:5e-09)0.411:0.001174401,((HEL_BA9514AA_AS.1:0.001165849,HEL_BA9559AA_AS.1:0.008353777)0.730:0.002337134,((Sakhalin60.1:5e-09,(HEL_BA8864AA_AS.1:0.005996078,HEL_BA9621AA_AS.1:0.004778392)0.857:0.002344969)0.769:0.001164462,(HEL_AA7283AA_AS.1:0.00235352,(HEL_BA9234AA_AS.1:0,HEL_BA9467AA_AS.1:0):0.003552384)0.882:0.002363339)0.813:0.001169934)0.923:5e-09)0.878:0.002346131,(((BURYAT14.1:0.004712174,HEL_BA9748AA_AS.1:5e-09)0.612:5e-09,Nanai30.1:0.008341292)0.916:0.002344064,(((HEL_BA9676AA_AS.1:5e-09,HEL_BA9686AA_AS.1:0.001164329)0.998:0.008320942,((HEL_BA9819AA_AS.1:0.001174034,(HEL_BA9263AA_AS.1:0.006007974,HEL_BA9518AA_AS.1:0.003492508)0.938:0.004808792)0.890:0.003526098,HEL_BA9476AA_AS.1:0.005933674)0.887:5e-09)0.912:0.002341843,(HEL_BA9448AA_AS.1:0.007122345,((HEL_AA7264AA_AS.1:0.004724504,(HEL_BA8815AA_AS.1:0.004740774,HEL_BA9415AA_AS.1:5e-09)0.738:5e-09)0.699:0.001163567,((HEL_BA9774AA_AS.1:6e-09,(Khanty04.1:0.004727931,Nentsy81.1:0.001164788)0.793:0.001165988)0.996:0.007127386,(HEL_BA9773AA_AS.1:0.001162363,(((HEL_BA9166AA_AS.1:0.003240991,Nanai40.1:0.006244337)0.243:0.001157922,HEL_BA9472AA_AS.1:0.00527077)0.768:0.001817985,Evenky58.1:0.003528612)0.758:0.001179627)0.647:0.002355838)0.798:5e-09)0.877:0.001169107)0.829:6e-09)0.763:5e-09)0.384:0.00116646)0.775:0.00116908)0.818:5e-09)0.828:0.002361696,(HEL_BA8832AA_AS.1:0.00476025,HEL_BA9780AA_AS.1:0.001161601)0.759:0.001167464)0.728:0.002360809)0.849:5e-09)0.403:5e-09)0.764:0.001177366)0.870:0.002350277,((((HEL_BA9348AA_AS.1:0,HEL_BA9411AA_AS.1:0):0.001168865,HEL_BA9759AA_AS.1:5e-09)0.870:0.002616331,(HEL_BA9534AA_AS.1:0.007104308,(HEL_BA9391AA_AS.1:0.002333759,HEL_BA9841AA_AS.1:5e-09)0.943:0.005633365)0.753:0.001447401)0.718:0.001200098,(HEL_CA0258AA_AS.1:0.013813851,(HEL_AA6010AA_AS.1:0.013235122,((ID0084.1:0.005962437,(ID1017.1:0.003599755,(ID0992.1:0.000613623,(((HEL_BA9408AA_AS.1:0,HEL_BA9658AA_AS.1:0,HEL_BA9674AA_AS.1:0,Neuguinea12.1:0,Neuguinea25.1:0,Neuguinea66.1:0):5e-09,Neuguinea63.1:0.001162385)0.973:0.007743061,(ID0090.1:5e-09,((ID0985.1:0,ID0987.1:0):5e-09,(ID1001.1:0.001162495,ID0082.1:0.002330945)0.742:6e-09)0.922:0.001161397)0.798:0.001813169)0.913:0.005877461)0.632:0.003010207)0.952:0.00593405)0.941:0.005484449,(((((((HEL_BA3813AA_AS.1:0,HEL_BA4578AA_AS.1:0):0.003519302,(HEL_BA4580AA_AS.1:0,HEL_BA9332AA_AS.1:0):5e-09)0.930:0.004209099,((ausabrJ05.1:0,HPJ023.1:0):0.007856616,HEL_BA3812AA_AS.1:0.006459289)0.432:0.001196005)0.903:0.003877527,HEL_BA4584AA_AS.1:0.002560573)0.191:0.001141581,HPAS23.1:0.00457178)0.752:0.001358394,(HEL_BA3814AA_AS.1:0.005921475,HPJ156.1:0.003535999)0.746:0.001189766)0.761:0.000952277,(HEL_BA4574AA_AS.1:0.002319326,HPJ071.1:0.00963675)0.865:0.002622769)0.821:0.00314941)0.732:0.002536323)0.891:0.003904137)0.856:0.003334562)0.853:0.002472872)0.851:5e-09)0.832:0.001168241,(((CO1766.1:0,Hui1764.1:0,Hui1766.1:0):0.001168804,HpGP-PER-111.1:0.003512937)0.188:5e-09,((HEL_CA2260AA_AS.1:0.002366273,(Cuz20.1:0.001146889,Shi169.1:0.002363743)0.889:0.002359519)0.759:0.001154232,(Shi417.1:0.002335566,(HEL_CA2262AA_AS.1:0.003526868,HEL_CA2287AA_AS.1:5e-09)0.404:0.001166283)0.741:0.00115078)0.893:0.002369911)0.784:0.001167087)0.875:5e-09)0.755:6e-09,(((HpGP-USA-205.1:0.002802322,(HEL_AA6759AA_AS.1:0.004332854,HpGP-MEX-028.1:0.002799475)0.330:0.001172322)0.883:0.00312734,(HpGP-PER-138.1:0.003543333,(HEL_BA8868AA_AS.1:0.002354071,HEL_CA0410AA_AS.1:0.001180203)0.753:0.001144895)0.771:0.001180161)0.899:6e-09,((CO1768.1:0,COL0002.1:0,Hui1769.1:0):0.003516189,(HEL_CA2265AA_AS.1:0.004751937,((HEL_CA2261AA_AS.1:0,HEL_CA2286AA_AS.1:0):5e-09,(HEL_CA2283AA_AS.1:0,HEL_CA2284AA_AS.1:0):0.001168852)0.787:0.001180334)0.924:0.003539657)0.936:5e-09)0.911:0.001162382)0.756:5e-09)0.920:0.00235319)0.574:5e-09,(Aklavik117.1:0.011050135,HEL_BA9201AA_AS.1:0.001193156)0.772:0.001145218)0.898:0.001164929)0.940:0.002336948,(HEL_AA6511AA_AS.1:0.01467343,(HEL_BA9180AA_AS.1:0.002612348,((HEL_BA8959AA_AS.1:0.01102557,HEL_BA9569AA_AS.1:0.003739632)0.823:0.002531296,HEL_BA8860AA_AS.1:0.005653333)0.444:0.001257753)0.950:0.004509127)0.772:5e-09)0.917:0.002351072)0.727:0.001181741,((HEL_BA9079AA_AS.1:0.009609939,((HEL_BA9571AA_AS.1:0,HEL_BA9807AA_AS.1:0):0.001681612,(HEL_BA9437AA_AS.1:0.008044825,HEL_BA9096AA_AS.1:0.009538782)0.434:0.003312374)0.783:0.002005493)0.499:0.001171822,((HEL_BA8993AA_AS.1:0.001163379,HEL_BA9568AA_AS.1:0.00234205)0.768:5e-09,(HEL_BA8958AA_AS.1:0.007508041,((HEL_BA9612AA_AS.1:0.00351716,HEL_CA0289AA_AS.1:5e-09)0.885:0.005834561,HpGP-KGZ-006.1:0.005060386)0.585:0.003525257)0.921:0.004613331)0.943:0.004640428)0.872:0.002487016)0.797:5e-09,(((HEL_BA9266AA_AS.1:0,Keto18.1:0):0.001153206,HEL_BA9761AA_AS.1:0.005991351)0.887:0.00243341,(HEL_BA9018AA_AS.1:0.00546586,(HEL_AA6718AA_AS.1:0.017222623,(HEL_BA9562AA_AS.1:0.007947258,HEL_CA0264AA_AS.1:0.011777338)0.717:0.005397214)0.901:0.005995847)0.752:0.001720523)0.355:0.00233109)0.523:0.002523802,(((HEL_BA9776AA_AS.1:0.007997792,(HEL_CA0278AA_AS.1:0.008060859,(((HEL_CA0208AA_AS.1:0.001572121,(HpGP-JAP-026.1:0.014593768,((CK69.1:0.006075708,HEL_BA9915AA_AS.1:0.00974586)0.808:0.004190466,(HEL_BA5460AA_AS.1:0.007641864,HEL_CA0082AA_AS.1:0.006840817)0.354:0.003661182)0.754:0.001954122)0.080:0.003437425)0.333:0.002850483,((HEL_AA4439AA_AS.1:0.002330651,((HEL_CA2092AA_AS.1:5e-09,(VN0805.1:0.004731529,(BT0282.1:0.006045725,MMM_67.1:0.009721915)0.730:0.001071755)0.780:0.001171542)0.879:0.001168854,HEL_CA2643AA_AS.1:0.002336303)0.322:5e-09)0.000:5e-09,((((HEL_CA0525AA_AS.1:0.003589078,HEL_CA0551AA_AS.1:0.007215536)0.270:0.001105396,((BTM275.1:0.002484436,(HEL_BA5605AA_AS.1:0.00705636,HpGP-MAL-012.1:0.001285433)0.919:0.003585682)0.778:0.001736629,(HEL_CA2709AA_AS.1:0.001654654,HpGP-KOR-001.1:0.003046042)0.198:0.001157601)0.911:0.002835726)0.886:5e-09,(((HEL_BA8663AA_AS.1:0.001162054,HEL_CA0440AA_AS.1:0.001162054)0.882:0.002333229,(BT143.1:0.003534081,BT333.1:0.002339769)0.747:0.001180495)0.778:0.00116125,BTM231.1:0.004700171)0.324:5e-09)0.858:5e-09,(EKB32.1:0.007216644,HEL_CA2671AA_AS.1:0.002335881)0.781:0.003564596)0.857:0.001164325)0.754:0.001825375)0.784:0.004606602,BT215.1:0.004076907)0.833:0.003523454)0.873:0.003588458)0.903:0.004242689,((HEL_BA8830AA_AS.1:0,HEL_BA8911AA_AS.1:0):5e-09,(HEL_BA8814AA_AS.1:0.001165405,HEL_BA8889AA_AS.1:5e-09)0.922:0.0023364)0.894:0.002478238)0.494:5e-09,((Khanty16.1:0,Khanty26.1:0,Khanty27.1:0):0.010854427,(HEL_BA9556AA_AS.1:0.00116686,(HEL_BA9650AA_AS.1:0.002344184,HEL_BA9770AA_AS.1:5e-09)0.791:5e-09)0.880:0.002360512)0.761:0.002210204)0.902:0.003569193)0.855:5e-09,(HEL_CA0261AA_AS.1:0.009957902,(HEL_BA9739AA_AS.1:0.002358931,(HEL_BA8976AA_AS.1:0.001190465,mong44.1:0.007174443)0.905:0.003549776)0.939:0.005930504)0.421:0.003508702)0.000:0.002194187,(((HpGP-PER-121.1:0.00590205,(JP0170.1:0.005824372,(HEL_BA8856AA_AS.1:0.009545499,HEL_BA9176AA_AS.1:0.001166053)0.929:0.003716985)0.717:0.002329752)0.748:0.001284553,(HEL_BA9671AA_AS.1:0.003584645,Tuvac80.1:0.00113616)0.930:0.003658026)0.787:0.001875021,(HEL_BA8829AA_AS.1:0.004164666,(HEL_BA3942AA_AS.1:0.003227411,((HEL_CA2257AA_AS.1:6e-09,(Sat464.1:0.00592563,HEL_CA2266AA_AS.1:5e-09)0.906:0.004715782)0.923:0.00563422,(Shi112.1:0.009472884,Shi470.1:0.005180487)0.821:0.00355097)0.854:0.003914936)0.865:0.003455757)0.130:0.001105533)0.848:0.002856387)0.754:5e-09,((HEL_BA9184AA_AS.1:0.003540549,((altai59.1:0.00167573,HEL_AA7314AA_AS.1:0.006745571)0.600:0.002304067,(HEL_BA9606AA_AS.1:0.009601151,(HEL_BA8823AA_AS.1:0.008453214,HEL_BA9259AA_AS.1:0.003550261)0.535:0.002394533)0.765:0.001762315)0.800:0.001918233)0.764:0.001167037,((BURYAT19.1:0.006391891,HEL_BA9653AA_AS.1:0.006340881)0.952:0.007759379,((HEL_BA9814AA_AS.1:0.006759651,(HEL_BA9483AA_AS.1:0.001504527,(HEL_BA9115AA_AS.1:0.003539559,(HEL_BA9611AA_AS.1:0.007178856,HEL_BA9383AA_AS.1:5e-09)0.746:0.001176212)0.923:0.005709425)0.148:0.002559661)0.789:0.003970373,(HEL_BA9347AA_AS.1:0.001169248,TUVAB15.1:0.001169193)0.756:0.001396152)0.361:0.002126298)0.895:5e-09)0.832:0.001164602)0.000:5e-09,(HEL_BA8825AA_AS.1:0.002025556,(HEL_BA8956AA_AS.1:0.005205054,(HEL_BA9140AA_AS.1:0.002727402,HEL_BA9443AA_AS.1:0.005569126)0.710:0.001554725)0.917:0.005155555)0.794:0.00268922)0.843:0.00368194,(((HEL_BA9407AA_AS.1:0.003958444,Nentsy32.1:0.014541522)0.778:0.002635573,(HEL_BA9098AA_AS.1:0.001495417,HEL_AA7332AA_AS.1:0.008179359)0.751:0.003945265)0.813:0.003076481,(HEL_BA9545AA_AS.1:0.010656917,((Evenky01.1:0,Evenky73.1:0,HEL_BA8842AA_AS.1:0,HEL_BA9406AA_AS.1:0):0.003872122,(HEL_BA9085AA_AS.1:0.007183316,HEL_BA9095AA_AS.1:0.00351971)0.822:0.00208044)0.439:0.002290191)0.762:0.001397801)0.136:0.001046974)0.916:0.002685588,HEL_BA9837AA_AS.1:0.004486868)0.803:0.012794361,(altai11.1:5e-09,HEL_BA9440AA_AS.1:0.002338677)0.994:0.014883003)0.990:0.004245667,HEL_BA9538AA_AS.1:0.004019213)0.837:0.006121285,HEL_BA9129AA_AS.1:0.021844586)0.960:0.002457101,HEL_BA9564AA_AS.1:0.012909908)0.855:0.006667467,(HEL_AA7380AA_AS.1:0.013459426,HEL_BA9315AA_AS.1:0.024628305)0.743:0.003413525)0.950:0.033842759,(HEL_BA8861AA_AS.1:0.008451699,HEL_BA9471AA_AS.1:0.011486265)0.202:0.004991179)1.000:0.002600872,HEL_BA9027AA_AS.1:0.007852977)0.553:0.022346846,((((HpGP-CHI-105.1:0.009579487,HpGP-CHI-116.1:0.004743419)0.996:0.012898266,((HEL_BA9629AA_AS.1:0.008410766,((((((HEL_BA9287AA_AS.1:0.002108158,HEL_BA9526AA_AS.1:0.006146324)0.693:0.002325671,HEL_BA9218AA_AS.1:0.016750062)0.775:0.001410002,HEL_BA8817AA_AS.1:0.001166548)0.802:0.002270394,HEL_BA9726AA_AS.1:0.018694567)0.966:0.006046445,HEL_BA9746AA_AS.1:0.004738184)0.291:5e-09,(((HEL_AA7311AA_AS.1:0.001157187,Khanty47.1:0.00234317)0.847:0.002350846,(HEL_BA8849AA_AS.1:0,HEL_BA9070AA_AS.1:0,HEL_BA9584AA_AS.1:0):0.008347982)0.441:5e-09,(HEL_BA9127AA_AS.1:0.001166856,((Koryak37.1:0,Koryak38.1:0):5e-09,Koryak28.1:0.001161322)0.915:5e-09)0.976:0.005899062)0.913:0.002352153)0.921:0.005913217)0.915:0.005965721,((HpGP-CAN-019.1:0.003733971,((CAN_095.1:0,CAN_136.1:0,CAN_172.1:0,CAN_258.1:0,HEL_CA2453AA_AS.1:0,HpGP-CAN-006.1:0,HpGP-CAN-011.1:0):0.001862796,(HpGP-CAN-018.1:0.007644454,((Aklavik86.1:0,CAN_019.1:0,CAN_290.1:0,HEL_CA2371AA_AS.1:0,HpGP-CAN-010.1:0,HpGP-CAN-015.1:0):0.001161546,HpGP-CAN-016.1:5e-09)0.857:0.003072836)0.707:0.003587505)0.916:0.005093584)0.895:0.004469845,(((HEL_AA6037AA_AS.1:0.002573326,(((Ca_97_34.1:0,HEL_AA6016AA_AS.1:0,HEL_AA7297AA_AS.1:0):0.002339055,(HEL_AA5967AA_AS.1:0,HEL_AA6482AA_AS.1:0,HEL_BA9172AA_AS.1:0):0.001168747)0.988:0.009430298,HpGP-CAN-007.1:0.002522049)0.819:0.004841352)0.904:0.005980906,(CAN_243.1:0.002791648,(CAN_219.1:0.003964783,HEL_AA5916AA_AS.1:0.001878836)0.680:0.002357997)0.967:0.009201336)0.870:0.007578234,((HEL_BA9243AA_AS.1:0.012928732,(HEL_BA9060AA_AS.1:0,HEL_BA9258AA_AS.1:0):0.003924039)0.814:0.00281286,HEL_AA7337AA_AS.1:0.00463706)0.892:0.004934997)0.921:0.007477374)0.758:0.002927977)0.085:0.003868198)0.814:0.003663782,HEL_BA9722AA_AS.1:0.015433013)0.650:0.006758204,HEL_BA9261AA_AS.1:0.006272203)0.908:0.009907314)0.996:0.018848894,(HEL_BA9303AA_AS.1:0,HEL_BA9707AA_AS.1:0):0.04751788)0.943:0.032456568,(HEL_BA9262AA_AS.2:6e-09,(HEL_AA0408AA_AS.1:0.005334953,HEL_BA9262AA_AS.1:5e-09)0.864:0.005392396)0.968:0.047832489)0.507:0,Hcetorum:0.32818083)Root;
