# Supplementary material for: An ancient ecospecies of Helicobacter pylori
Source: Nature. 2024 Oct 16;635(8037):178–85. doi: 10.1038/s41586-024-07991-z (PMC11541087; doi:10.1038/s41586-024-07991-z)
Supplement: Supplementary file 8 — Data underlying Figs. 1–4 and Supplementary Figs. 1–6 and 8–13. [file 41586_2024_7991_MOESM8_ESM.zip › SOURCE_DATA/S10/3.nwk]

(((((((((((((((((((((((((HEL_BA8864AA_AS.1:5e-09,HEL_BA9514AA_AS.1:0.002209054)0.986:0.006761769,HEL_CA0054AA_AS.1:0.003306658)0.948:0.004491352,((Aklavik117.1:0,CAN_219.1:0):0.005562666,((HpGP-CAN-023.1:0.00773783,((HEL_BA9778AA_AS.1:0,HEL_CA0057AA_AS.1:0,HEL_CA0057AA_AS.2:0):0.0043107,(HEL_AA7339AA_AS.1:0.004459602,(HpGP-CAN-020.1:0.004489631,((HEL_AA7365AA_AS.1:0,HEL_CA0047AA_AS.1:0):0.002241308,(HpGP-CAN-001.1:0.005590087,HEL_CA0046AA_AS.1:0.003301005)0.800:0.001106359)0.776:0.001093467)0.749:0.001076524)0.867:0.002387833)0.932:0.00450479)0.851:0.002364507,(((((((HEL_AA7212AA_AS.1:0,HEL_CA0045AA_AS.1:0):0.005641594,HEL_BA9621AA_AS.1:0.007912914)0.828:0.002181669,(HEL_BA9315AA_AS.1:6e-09,(HEL_AA7214AA_AS.1:0.004502466,HEL_BA8847AA_AS.1:0.006771841)0.492:0.003301659)0.443:0.002222076)0.769:0.001090534,((HEL_BA9677AA_AS.1:0.002212418,(Nanai40.1:0.003327005,(HEL_BA9208AA_AS.1:0.002203193,HEL_BA9518AA_AS.1:0.006692431)0.758:0.001116208)0.756:0.001098858)0.885:0.002211123,HEL_AA7380AA_AS.1:0.005776004)0.734:0.001115128)0.764:0.001103276,(Evenky58.1:0.007871346,(HEL_BA9263AA_AS.1:0.002214914,(HEL_BA9304AA_AS.1:0.00336198,HEL_BA9819AA_AS.1:0.005625287)0.754:0.001076383)0.872:0.002242397)0.767:0.001081103)0.808:5e-09,(((HEL_BA9059AA_AS.1:0.008825831,(HEL_AA6006AA_AS.1:5e-09,HEL_CA0053AA_AS.1:0.002250434)0.901:0.003768504)0.878:0.003384158,HEL_BA9472AA_AS.1:0.002994757)0.897:0.003790991,HEL_BA9253AA_AS.1:0.006867955)0.950:0.005565531)0.847:0.00109883,((HEL_BA9333AA_AS.1:0,HEL_BA9651AA_AS.1:0):0.001089868,(HEL_AA7221AA_AS.1:5e-09,HEL_BA9487AA_AS.1:0.003402108)0.988:0.007871653)0.987:0.007900279)0.219:5e-09)0.856:0.001099456)0.368:5e-09)0.871:0.001102557,((HEL_BA9415AA_AS.1:0.005642184,Nentsy28.1:0.002211161)0.915:0.003359624,((HEL_AA6077AA_AS.1:0,HEL_CA0052AA_AS.1:0,HEL_CA0052AA_AS.2:0):0.003430341,(HEL_AA7283AA_AS.1:0,HEL_BA9448AA_AS.1:0):0.011136897)0.491:0.003607224)0.933:5e-09):0.001102902,(HEL_BA8279AA_AS.1:0.009124718,Sakhalin60.1:0.007957244)0.815:0.002123314)0.776:0.001106922,(((HEL_BA9608AA_AS.1:0.007951058,HEL_BA9611AA_AS.1:0.01036023)0.874:0.003184512,(HEL_BA9040AA_AS.1:0.009733701,((HEL_BA8914AA_AS.1:0.001873537,(HEL_BA9559AA_AS.1:0.006037743,HEL_BA9748AA_AS.1:0.002942734)0.810:0.003301211)0.867:0.003686685,(HEL_BA9159AA_AS.1:0.00673655,(HEL_BA9669AA_AS.1:0.00108427,(HEL_BA9234AA_AS.1:0.00220208,HEL_BA9467AA_AS.1:5e-09)0.762:0.001116678)0.738:0.001110249)0.946:0.005768234)0.403:0.00227898)0.623:0.002687458)0.851:0.002353042,(HEL_BA9098AA_AS.1:5e-09,(((HEL_BA9220AA_AS.1:0.004733611,((HEL_AA7373AA_AS.1:0.006910272,((BURYAT9.1:0.006457674,(HEL_BA9614AA_AS.1:0.001096946,HEL_BA9797AA_AS.1:5e-09)0.762:0.001345967)0.816:0.003335957,HEL_BA8883AA_AS.1:0.002453738)0.764:0.001866959)0.405:0.0009237,(HEL_BA9411AA_AS.1:5e-09,(HEL_BA9348AA_AS.1:0.001098726,HEL_BA9759AA_AS.1:0.002211388)0.453:0.001104315)0.987:0.005905139)0.590:0.00112424)0.674:0.000939031,HEL_BA9534AA_AS.1:0.003428008)0.787:5e-09,((BURYAT14.1:0.005620312,(HEL_BA9379AA_AS.1:0.011255505,(HEL_BA8880AA_AS.1:0.004443009,HEL_BA9736AA_AS.1:0.002221359)0.793:5e-09)0.278:0.001110893)0.762:0.001214253,(((HEL_BA8868AA_AS.1:0.001098663,HEL_BA9391AA_AS.1:0.002205809)0.694:5e-09,(HEL_BA9166AA_AS.1:0.006721061,((HEL_BA9656AA_AS.1:0.002199413,(HEL_CA0410AA_AS.1:0.004514202,HEL_BA9162AA_AS.1:0.005649693)0.762:0.001039979)0.080:5e-09,(HEL_BA9256AA_AS.1:0,HEL_BA9780AA_AS.1:0):0.002202469)0.778:0.001094147)0.767:0.001107259)0.904:5e-09,((HEL_BA8832AA_AS.1:0.002197329,HEL_BA9479AA_AS.1:5e-09)0.990:0.007329587,(HEL_BA9209AA_AS.1:0.00302468,(HEL_BA9569AA_AS.1:0.010507686,(HEL_BA8825AA_AS.1:0.007260434,HEL_BA9129AA_AS.1:0.007477603)0.842:0.002415417)0.520:0.002269653)0.889:0.003181625)0.773:0.001634783)0.786:0.000981405)0.815:0.002226488)0.953:0.004346218)0.508:0.001101942)0.758:0.001105641)0.778:5e-09,(HEL_BA9321AA_AS.1:0.00561102,(HEL_BA9760AA_AS.1:0.001096892,((HEL_BA9676AA_AS.1:0,HEL_BA9686AA_AS.1:0):0.001096892,(Evenky11.1:0,HEL_BA9546AA_AS.1:0):5e-09)0.043:5e-09)0.967:0.004454814)0.055:0.001098051)0.912:0.003275662,((HEL_BA9130AA_AS.1:0.006355897,((HEL_BA9160AA_AS.1:0.003016273,HEL_BA9649AA_AS.1:0.005989555)0.552:0.003854254,((HEL_AA7314AA_AS.1:0.003391031,HEL_BA9390AA_AS.1:0.011432548)0.406:0.003416457,(((HEL_BA9705AA_AS.1:0,HEL_BA9825AA_AS.1:0):0.007843719,(HEL_BA9266AA_AS.1:0.001097134,Keto18.1:5e-09)0.960:0.005917315)0.791:0.001969862,((HEL_BA9341AA_AS.1:0.011932732,(HEL_BA9636AA_AS.1:0.009869418,Nentsy90.1:0.011064807)0.890:0.004885809)0.777:0.003831712,(((HEL_BA9032AA_AS.1:0,HEL_BA9339AA_AS.1:0):0.00743082,(((HEL_BA8918AA_AS.1:0.001108685,(HEL_BA9046AA_AS.1:0,HEL_BA9169AA_AS.1:0,HEL_BA9260AA_AS.1:0,HEL_BA9604AA_AS.1:0):5e-09)0.918:0.003384989,(Khanty30.1:0,Khanty40.1:0):0.010253236)0.830:0.002199612,((HEL_BA9761AA_AS.1:0.004504545,(HEL_BA9838AA_AS.1:5e-09,Keto60.1:0.003338944)0.849:0.001112177)0.597:5e-09,(HEL_BA8996AA_AS.1:0,HEL_BA9294AA_AS.1:0,HEL_BA9544AA_AS.1:0,HEL_BA9792AA_AS.1:0,HEL_BA9830AA_AS.1:0):5e-09)0.889:6e-09)0.834:0.002694792)0.985:0.009922646,(((Khanty16.1:0,Khanty27.1:0):5e-09,Khanty26.1:0.00109689)0.965:0.00730952,HEL_BA9734AA_AS.1:0.017461022)0.742:0.001645398)0.842:0.005246006)0.872:0.003916282)0.753:0.001549166)0.848:0.003860419)0.325:0.002198883)0.868:0.003791851,(HEL_BA9261AA_AS.1:0.005689313,(HEL_BA9592AA_AS.1:0.012728412,HEL_BA9735AA_AS.1:0.004434264)0.885:0.003386487)0.614:0.002185105)0.410:5e-09)0.835:0.002260792,(((HEL_BA9445AA_AS.1:0.006463789,Tuvac80.1:0.012686081)0.752:0.00503018,((HEL_BA9476AA_AS.1:0.003347067,(HEL_BA9774AA_AS.1:0.005577153,(HEL_AA7264AA_AS.1:0.001099324,Nentsy81.1:0.001097629)0.073:5e-09)0.930:0.00334933)0.874:0.002203858,(HEL_BA9773AA_AS.1:0.002202115,(Khanty04.1:0.005561673,Khanty39.1:0.004449613)0.660:5e-09)0.862:0.001104821)0.638:5e-09)0.635:0.001099618,(HEL_BA8815AA_AS.1:0.00222049,(Nentsy37.1:0.002200771,((N34.1:0,Nentsy38.1:0,Nentsy65.1:0):5e-09,Nentsy29.1:0.001096948)0.945:6e-09)0.924:0.003341108)0.744:0.001106481)0.917:0.003395097)0.889:0.002746096,(HEL_BA9259AA_AS.1:0.003892922,HEL_BA9841AA_AS.1:0.006255587)0.967:0.00693784)0.850:0.00164275,((HEL_BA9058AA_AS.1:0.012021581,HEL_BA9566AA_AS.1:0.013005453)0.906:0.006864516,((((HEL_BA9407AA_AS.1:0.007979916,((HEL_BA9404AA_AS.1:0.011306486,(HEL_BA8814AA_AS.1:0.002577058,((HEL_BA8957AA_AS.1:0.001705905,(HEL_BA9739AA_AS.1:0.003659608,(HEL_BA8976AA_AS.1:0.001110971,HEL_BA9140AA_AS.1:0.001112608)0.915:0.004249126)0.992:0.012585772)0.921:0.005745801,Nentsy32.1:0.015299863)0.857:0.004127075)0.385:0.003047642)0.177:5e-09,(HEL_BA9575AA_AS.1:0.011562404,(HEL_BA9063AA_AS.1:0.008793073,(HEL_BA9410AA_AS.1:0.002244148,HEL_BA9641AA_AS.1:0.003370752)0.839:0.006199385)0.160:0.005704763)0.479:0.003313437)0.903:0.003398391)0.277:0.001121833,(mong49.1:0.003400903,(HEL_BA8993AA_AS.1:0.015995615,(HEL_BA9095AA_AS.1:0.005558231,((HEL_BA8889AA_AS.1:0.001108687,HEL_BA9037AA_AS.1:5e-09)0.855:0.001100358,(HEL_BA8829AA_AS.1:5e-09,HEL_BA8858AA_AS.1:0.004445239)0.403:5e-09)0.713:0.001100885)0.896:5e-09)0.860:0.002213388)0.908:0.00334385)0.557:5e-09,(HEL_BA8959AA_AS.1:0.006803871,((HEL_BA8962AA_AS.1:0,HEL_BA9175AA_AS.1:0,HEL_BA9398AA_AS.1:0):5e-09,(Evenky01.1:0.001097758,(Evenky73.1:0,HEL_BA8842AA_AS.1:0,HEL_BA9406AA_AS.1:0):5e-09)0.966:0.007861427)0.915:0.006790092)0.935:0.005631866)0.823:0.004289531,(((HEL_BA9079AA_AS.1:0.01141261,(HEL_BA9047AA_AS.1:0.006770706,yak97.1:0.005623709)0.706:5e-09)0.992:0.007949359,(((((HEL_BA8921AA_AS.1:0.00577967,HEL_BA9176AA_AS.1:0.009035519)0.300:0.001108804,(altai59.1:0.01163258,HEL_BA8856AA_AS.1:0.00675223)0.978:0.007931232)0.747:0.000943448,((HEL_BA8932AA_AS.1:0.002257284,HEL_BA9471AA_AS.1:0.005603544)0.822:0.002141748,(((HEL_BA8860AA_AS.1:0.001100249,HEL_BA9170AA_AS.1:0.001109654)0.757:0.001249523,(HEL_BA9564AA_AS.1:0.002376131,HEL_BA8958AA_AS.1:0.010106974)0.915:0.00446156)0.834:0.002068407,HEL_BA9451AA_AS.1:5e-09)0.771:0.00119831)0.956:0.004737978)0.885:0.002390596,((BURYAT27.1:0.007941082,((HEL_BA9483AA_AS.1:0.002225121,(HEL_BA8911AA_AS.1:0.001100362,(HEL_BA9571AA_AS.1:0,HEL_BA9807AA_AS.1:0):5e-09)0.760:0.001100735)0.907:0.002313209,(HEL_BA9249AA_AS.1:0.001211568,Nanai30.1:0.006718317)0.231:0.001105168)0.907:0.004439143)0.770:0.003418924,HEL_BA9437AA_AS.1:0.01358863)0.672:0.001180109)0.778:0.001258281,((((((((HEL_BA8872AA_AS.1:0.011469032,(HEL_BA9244AA_AS.1:0.005566886,(HEL_BA9167AA_AS.1:0.003423152,(HEL_BA8830AA_AS.1:0.006806307,HEL_BA9562AA_AS.1:0.00452685)0.826:0.002093405)0.159:0.001092343)0.572:5e-09)0.876:0.001137219,(((HEL_BA9018AA_AS.1:0.002012394,(HEL_BA9814AA_AS.1:0.006981631,HEL_BA9605AA_AS.1:0.003197488)0.570:0.004473745)0.884:0.004677983,(((HEL_BA9302AA_AS.1:0.005303663,(BURYAT19.1:0.008714155,HEL_BA9085AA_AS.1:0.006089357)0.910:0.00442414)0.007:0.003687985,(HEL_BA9184AA_AS.1:0.005687751,(Evenky65.1:0.007921493,(HEL_BA8915AA_AS.1:0.004493979,HEL_CA0289AA_AS.1:0.002234111)0.855:0.002231822)0.956:0.004520225)0.810:5e-09)0.828:0.003370791,(((HEL_BA9628AA_AS.1:0.006794847,(HEL_BA9049AA_AS.1:0.007890022,Kazakhstan3173.1:0.008177434)0.903:0.004544244)0.737:0.001277873,HpGP-KAZ-002.1:0.011462021)0.746:0.002277158,HEL_BA9354AA_AS.1:0.007727226)0.692:0.001245145)0.746:0.001081987)0.740:0.00223999,HEL_BA9538AA_AS.1:0.008987551)0.927:0.003486657)0.536:5e-09,(HEL_BA9606AA_AS.1:0.010636049,HEL_BA9027AA_AS.1:0.008064526)0.916:0.006737494)0.799:0.001092326,((HEL_AA7332AA_AS.1:0.009349824,HEL_BA9671AA_AS.1:0.008064794)0.842:0.002122452,(HEL_BA9706AA_AS.1:0.016165934,(HEL_CA0278AA_AS.1:0.006837076,HEL_BA9837AA_AS.1:0.010485919)0.441:0.00219122)0.734:0.001322467)0.916:5e-09)0.893:0.002164658,((((HEL_BA8861AA_AS.1:0.006804661,TUVAB15.1:0.003424655)0.833:0.002072861,HEL_BA9627AA_AS.1:0.007009941)0.892:0.003455333,(HEL_BA9096AA_AS.1:0.006896223,(HEL_BA9576AA_AS.1:0.014039223,mong44.1:0.009576532)0.797:0.0020225)0.709:0.001160963)0.855:0.002051162,(altai11.1:0.00649735,(HEL_BA9732AA_AS.1:0.008284093,(HEL_BA9568AA_AS.1:0.001114357,HEL_BA9650AA_AS.1:0.0044909)0.983:0.006672107)0.032:0.000997573)0.765:0.001356877)0.894:0.002243082)0.781:0.001120551,((HEL_BA8823AA_AS.1:0.011502245,HpGP-KGZ-006.1:0.005684461)0.393:0.002180623,(((HEL_BA9612AA_AS.1:0.018024795,HEL_BA9653AA_AS.1:0.002616644)0.656:0.003449781,(HEL_BA9443AA_AS.1:0.00231342,(HEL_BA9218AA_AS.1:0.006736385,HEL_CA0258AA_AS.1:0.008121121)0.826:0.002173374)0.888:0.003669334)0.848:0.002822613,((HEL_CA0270AA_AS.1:0.013013094,HEL_BA9776AA_AS.1:0.011859986)0.298:0.001935828,((HEL_BA9556AA_AS.1:0.009775425,HEL_BA9770AA_AS.1:0.009862306)0.970:0.009247571,HEL_BA9347AA_AS.1:0.012127988)0.685:0.003716095)0.701:0.002415397)0.758:5e-09)0.901:0.003423716)0.772:0.001118313,(HEL_BA9383AA_AS.1:0.010253019,(HEL_BA9440AA_AS.1:0.004577523,HEL_BA9603AA_AS.1:0.007968478)0.498:0.003369186)0.793:5e-09)0.882:0.002228773,(((HEL_BA9115AA_AS.1:0.00853058,(HEL_CA0266AA_AS.1:0.006588864,HEL_BA4991AA_AS.1:0.021989918)0.935:0.006837926)0.737:0.001727168,(Tuvac46.1:0.004317884,((HEL_BA8956AA_AS.1:0.014221,HEL_BA9153AA_AS.1:0.007951978)0.921:0.00794337,Khanty17.1:0.01260239)0.860:0.005025046)0.948:0.007060255)0.871:0.002218086,((HEL_BA9626AA_AS.1:0.007792743,(HEL_BA9545AA_AS.1:0.007433654,HEL_BA9014AA_AS.1:0.005474233)0.679:0.003910081)0.645:0.001299313,((HEL_AA7246AA_AS.1:0.003660089,HEL_BA8812AA_AS.1:0.008818986)0.812:0.004076619,HEL_CA0261AA_AS.1:0.013783657)0.849:0.00282784)0.773:0.001189707)0.762:0.001041913)0.761:0.001142027)0.805:0.001142239)0.641:6e-09,(HEL_BA9640AA_AS.1:0.009298119,(HEL_AA7249AA_AS.1:0.010281569,(HEL_BA9042AA_AS.1:0.010437435,HEL_BA9607AA_AS.1:0.00809458)0.733:0.000772053)0.881:0.004765257)0.604:0.000960815)0.935:0.004119372)0.746:0.001507108)0.758:0.001211704)0.777:0.003468248,((((((HEL_BA3814AA_AS.1:0.003343235,HEL_BA4584AA_AS.1:0.004512374)0.862:0.002256736,(HEL_AA6024AA_AS.1:0.006763405,(HPAS23.1:0.002222617,(((HEL_BA4580AA_AS.1:0,HEL_BA9332AA_AS.1:0):0.003396015,HEL_AA6010AA_AS.1:0.010283357)0.742:0.001085368,((HEL_BA3813AA_AS.1:0.004480828,HEL_BA4578AA_AS.1:5e-09)0.999:0.010267143,(ausabrJ05.1:0,HPJ023.1:0):0.001103717)0.778:0.001123757)0.797:0.001112285)0.806:5e-09)0.954:0.004521378)0.785:0.001760091,(HPJ156.1:0.001778767,(HEL_BA3812AA_AS.1:0.001114533,HEL_BA4574AA_AS.1:0.004477308)0.802:0.001795555)0.898:0.003693814)0.000:0.002075903,HPJ071.1:0.003986879)0.995:0.010856606,(CK69.1:0.013777682,((ID0090.1:0.006165889,(ID0985.1:0.002226273,(((ID0992.1:0.001111563,(ID0084.1:0.005597437,ID1017.1:5e-09)0.768:0.001109672)0.945:0.0033561,(ID1001.1:5e-09,ID0082.1:0.003352285)0.783:0.001110328)0.771:0.001112613,ID0987.1:0.00111404)0.435:5e-09)0.745:0.002858052)0.992:0.011309148,(HEL_BA9674AA_AS.1:0.00106177,((HEL_BA9408AA_AS.1:0,Neuguinea12.1:0,Neuguinea25.1:0,Neuguinea63.1:0):5e-09,Neuguinea66.1:5e-09)0.868:0.002122452)0.907:0.005095592)0.995:0.012791272)0.490:0.002059308)0.899:0.003921435,(((HEL_CA2643AA_AS.1:0.015463663,(HEL_BA5460AA_AS.1:0.005574233,(((HEL_CA2671AA_AS.1:0.007375424,JP0170.1:0.011717638)0.822:0.002885806,((HEL_CA2092AA_AS.1:0.008964769,HpGP-JAP-026.1:0.01728906)0.867:0.003568578,((HEL_AA4439AA_AS.1:0.012007409,MMM_67.1:0.005670851)0.903:0.003202704,((BT333.1:0.010124833,((BT0282.1:0.007833726,BTM231.1:5e-09)0.880:0.002495419,(HEL_CA2718AA_AS.1:0.007191371,HpGP-MAL-010.1:0.016217091)0.817:0.004372602)0.832:0.003108105)0.324:5e-09,(HpGP-KOR-001.1:0.01362842,VN0805.1:0.006548163)0.868:0.003769431)0.777:0.001113197)0.734:0.001152556)0.803:0.001101491)0.851:5e-09,((HEL_CA0440AA_AS.1:0.010151008,HEL_CA0551AA_AS.1:0.003358982)0.902:5e-09,(BT215.1:0.021104013,BTM275.1:0.012785654)0.732:0.003154887)0.891:0.002177998)0.000:5e-09)0.428:0.001673799)0.863:0.00230444,((((HpGP-MAL-012.1:0.008127154,(HEL_BA8663AA_AS.1:0.010331309,HEL_CA0264AA_AS.1:0.008897145)0.833:0.002603734)0.763:0.00106726,((HEL_CA0208AA_AS.1:0.006844893,HEL_CA0525AA_AS.1:0.011340961)0.759:0.004286983,(HEL_BA9658AA_AS.1:0.013532654,ID0498.1:0.02090393)0.888:0.004972996)0.738:0.001421584)0.719:0.001418822,(HEL_BA5605AA_AS.1:0.009005212,(HEL_BA9915AA_AS.1:0.013510143,(EKB32.2:0.025422257,VN0032.1:0.011129062)0.566:0.005225151)0.614:0.001524051)0.845:0.002928016)0.335:0.000953389,BT143.1:0.019290187)0.776:0.001123898)0.555:0.001262281,(((HpGP-USA-205.1:0.01242274,(CAN_196.1:0.005634721,HEL_AA6759AA_AS.1:0.004477161)0.934:0.004454308)0.000:5e-09,((((HEL_CA2258AA_AS.1:0.007828351,(HEL_CA2272AA_AS.1:0.00220259,HpGP-PER-011.1:0.003314842)0.744:0.001112413)0.155:0.001092073,(((HEL_CA2265AA_AS.1:0.002208706,((HEL_BA9201AA_AS.1:0.002204448,((CO1766.1:0,Hui1764.1:0,Hui1766.1:0):0.003387263,(CO1768.1:0,COL0002.1:0,Hui1769.1:0):0.004544522)0.878:0.002288513)0.772:0.001095983,(HEL_BA9433AA_AS.1:0.013811609,v225d.1:0.011446613)0.737:0.001016766)0.930:0.003330299)0.784:0.001849113,(HpGP-PER-138.1:0.004098283,HEL_CA2271AA_AS.1:0.002607617)0.339:0.002205734)0.773:0.001472958,HEL_AA5991AA_AS.1:0.010075222)0.886:6e-09)0.938:0.00220777,((((((Sat464.1:0.002203456,Shi470.1:0.002217758)0.961:0.004450825,(HEL_CA2260AA_AS.1:0.01016955,HEL_CA2262AA_AS.1:5e-09)0.798:0.002205306)0.759:0.001100778,(((HEL_CA2257AA_AS.1:0.00219786,Shi169.1:5e-09)0.987:0.006702354,(22087.1:0.014898975,HEL_BA3942AA_AS.1:0.009023848)0.734:0.001054756)0.768:0.001091366,(HEL_CA2266AA_AS.1:0.007263241,((Cuz20.1:0,Shi417.1:0):0.008467597,Shi112.1:0.002710642)0.826:0.002257546)0.288:0.002794078)0.769:5e-09)0.868:0.001099558,(((HpGP-PER-111.1:0.005553909,((HEL_AA0105AA_AS.1:0,PeCan4.1:0):0.007833082,(HEL_CA2261AA_AS.1:5e-09,(HEL_CA2286AA_AS.1:0.002197498,((HEL_CA2283AA_AS.1:0,HEL_CA2284AA_AS.1:0):0.001097037,HEL_CA2287AA_AS.1:0.001096901)0.795:5e-09)0.916:5e-09)0.989:0.006707802)0.031:5e-09)0.795:0.001103289,(HpGP-PER-019.1:0.004578464,HpGP-PER-121.1:0.007981104)0.747:0.000956798)0.851:0.002221235,Puno135.1:0.005566044)0.843:5e-09)0.875:0.00110268,HEL_CA2268AA_AS.1:0.005535847)0.651:5e-09,HpGP-SPA-706.1:0.002205763)0.097:5e-09)0.888:0.002207814,(HEL_CA2267AA_AS.1:0.00110246,(HEL_CA2270AA_AS.1:0.002214028,Puno120.1:0.001092527)0.937:0.003327904)0.892:5e-09)0.632:0.001101747)0.922:0.003648028,((HEL_AA6511AA_AS.1:0.004571625,HpGP-MEX-028.1:0.007964249)0.745:0.001256679,(EKB32.1:0.019509721,HEL_CA2709AA_AS.1:0.013446702)0.789:0.003945485)0.783:0.001655105)0.863:0.003300904)0.737:0.00129162)0.863:0.002307581)0.923:0.001162489,(GC31_B.1:0.010229958,(HEL_CA0082AA_AS.1:0.013235689,IRANL104.1:0.020965743)0.785:0.002063511)0.956:0.005950234)0.742:0.002277214,(SLK40.1:0.011574998,((BD0013.1:0.008666035,HEL_BA7799AA_AS.1:0.017164232)0.306:0.001992749,(((HEL_AA6079AA_AS.1:0.004554152,HpGP-MMR-004.1:0.004443794)0.766:0.001139768,((HpGP-NPL-009.1:0.007912576,(MS178.1:0.01305878,(HpGP-MAL-002.1:0.004603704,NP49.1:0.013900155)0.298:0.004169081)0.749:0.005502682)0.809:0.006360944,((CK59.1:0.016199102,M006.1:0.002252304)0.921:0.004668601,(((India7.1:0.015085404,(MMM_148.1:0.007868267,NP110.1:0.0112643)0.648:0.003882147)0.851:0.002590556,((HpGP-MMR-011.1:0.00717186,HpGP-USA-422.1:0.008030535)0.079:0.00336806,((Mandalay03.1:0.009129469,TH0213.1:0.009155014)0.881:0.006861891,BD0063.1:0.006888266)0.751:0.002237028)0.859:0.003013763)0.166:0.001647463,((HEL_BA5769AA_AS.1:0.010011921,(HpGP-BGD-003.1:0.013814447,(HEL_BA4205AA_AS.1:0.008162767,HEL_CA0027AA_AS.1:0.01021635)0.913:0.00454455)0.837:0.0025886)0.836:0.00402155,MMM_60.1:0.003555302)0.896:0.004547835)0.780:0.001876409)0.347:0.002797199)0.364:0.001764447)0.875:0.00228982,(HEL_BA8057AA_AS.1:0.013814424,(HpGP-IND-007.1:0.009680314,MMM_127.1:0.016154356)0.927:0.009186988)0.820:0.002427583)0.925:0.00416086)0.923:0.005034279)0.994:0.011789338)0.813:0.006942941,HpGP-LIT-001.1:0.0046676)0.950:0.005463904,((HPAG1.1:0.016835149,((444.1:0.006590593,(HE_NC24_6.1:0.003895884,IRANL124_91.1:0.007578245)0.825:0.005386605)0.841:0.003107751,(21580.1:0.011214132,(HEL_BA9598AA_AS.1:0.017492467,(Hp_A_11.1:0.010713864,IRANL133_91.1:0.02440115)0.937:0.006819157)0.210:0.000928467)0.861:0.005937297)0.880:0.004993263)0.850:0.005621816,(((HE_C50.1:0.008278564,((GC34_HL.1:0.008652145,GC65_HL.1:0.014888776)0.845:0.004464102,(G27.1:0.008638222,448.1:0.013576293)0.864:0.004568122)0.885:0.004522671)0.795:0.00447784,(HEL_BA9531AA_AS.1:0.01755756,((26695.1:0.004527266,SSR9.1:0.011470709)0.745:0.001062432,((SSR5.1:0.006178079,HEL_BA9148AA_AS.1:0.010975784)0.815:0.002917815,HEL_AA6718AA_AS.1:0.003390146)0.872:0.002260755)0.914:0.00419724)0.749:0.002681649)0.000:5e-09,(SSR8.1:0.009068935,(SSR3.1:0.005639618,SSR7.1:0.00911748)0.187:5e-09)0.832:0.001115052)0.559:0.000699439)0.926:0.007192013)0.764:5e-09,(31181.1:0.012507241,((30950.1:0.019533773,HpGP-TUR-009.1:0.019717683)0.324:0.003235376,(29009.1:0.00800599,HE_C33.1:0.016160666)0.827:0.002876742)0.872:0.003198029)0.464:0.003673255)0.651:0.003478232,SW7C.1:0.013976706)0.899:0.001045431,(HEL_AA6578AA_AS.1:0.015732897,((HEL_CA2615AA_AS.1:0.018065765,HpGP-IDN-001.1:0.018391226)0.977:0.013509133,(P12.1:0.017071206,(HEL_BA3985AA_AS.1:0.012816144,(HEL_AA8621AA_AS.1:0.01590266,HEL_BA5257AA_AS.1:0.008369838)0.826:0.006787893)0.803:0.006493827)0.927:0.008605148)0.883:0.005878228)0.794:0.002719805)0.732:0.008250282,(((SA224.1:0,SA252C.1:0):0.016918984,(HEL_BA5671AA_AS.1:0.002545321,((HEL_BA8345AA_AS.1:0,SA251C.1:0):5e-09,(((HpGP-ZAF-006.1:0.006820317,(HEL_BA5677AA_AS.1:0.003374083,HpGP-ZAF-009.1:0.00337485)0.737:0.001099064)0.375:0.003385795,((HEL_BA5715AA_AS.1:0,SA175A.1:0):0.003713139,((((((HEL_BA5731AA_AS.1:0.009812891,(HEL_BA4919AA_AS.1:0.008835557,HEL_BA9494AA_AS.1:0.005942601)0.444:0.00125857)0.359:0.004797694,(HEL_BA4143AA_AS.1:0.001115775,(SA166A.1:5e-09,SA169C.1:0.002233129)0.770:0.002236213)0.895:0.003191595)0.766:0.00129379,((((HEL_BA8916AA_AS.1:0.007588015,(HEL_AA7350AA_AS.1:0.004488512,(HEL_AA7378AA_AS.1:0.006771342,(HEL_AA7375AA_AS.1:0.001114054,HEL_AA7376AA_AS.1:5e-09)0.945:0.003368391)0.500:5e-09)0.712:0.002607168)0.310:0.002190827,(HEL_AA7362AA_AS.1:0.012623885,(SA253C1.1:0.006113,HpGP-ZAF-001.1:0.002898746)0.300:0.00140152)0.891:0.004253554)0.745:0.003151146,(HEL_BA9540AA_AS.1:0.003197298,(HEL_AA7351AA_AS.1:0,HEL_AA7371AA_AS.1:0):0.012808692)0.417:0.001368956)0.715:0.001043123,(((SA233C.1:0.001097145,SouthAfrica20.1:0.003390495)0.986:0.005666054,HEL_BA5666AA_AS.1:0.007909707)0.677:5e-09,((HpGP-ZAF-007.1:0.005648076,SouthAfrica7.1:0.013804966)0.919:0.004512421,(HEL_AA7309AA_AS.1:0.011382895,HEL_BA5709AA_AS.1:0.003362798)0.755:5e-09)0.930:0.003351509)0.749:5e-09)0.892:0.002233707)0.722:5e-09,(HEL_BA9328AA_AS.1:0,SA144A.1:0):0.009087273)0.501:0.001114675,(SouthAfrica50.1:0.002234999,(HEL_BA8291AA_AS.1:0.002230867,((HEL_BA8309AA_AS.1:0,HEL_BA9749AA_AS.1:0):0.00111524,(HEL_BA5739AA_AS.1:5e-09,SA29A.1:0.001113211)0.791:0.001114805)0.815:0.001114143)0.581:5e-09)0.953:0.003370996)0.787:0.001462542,(((HEL_BA5706AA_AS.1:0.009304493,(HEL_AA7368AA_AS.1:0.011156016,((HEL_AA7200AA_AS.1:0,HEL_AA7293AA_AS.1:0):0.00655924,HEL_AA7329AA_AS.1:0.002464818)0.447:0.002226684)0.120:5e-09)0.863:0.002247106,(HEL_AA7215AA_AS.1:0.003384447,(HEL_AA7199AA_AS.1:5e-09,(HEL_AA7268AA_AS.1:0.001114449,HEL_AA7356AA_AS.1:5e-09)0.912:0.003356219)0.995:0.007944681)0.884:0.003142094)0.851:0.00240842,(HEL_AA7206AA_AS.1:0.011507111,((HEL_AA7288AA_AS.1:0,HEL_BA9306AA_AS.1:0):0.005600377,K26A1.1:0.003445869)0.949:0.004527058)0.760:0.001105691)0.967:0.006484657)0.280:0.001120741)0.876:0.001892283)0.724:6e-09,SA172C1.1:0.004495975)0.864:0.001115306)1.000:0.038969517)0.998:0.018990022)1.000:0.038963366,((((((((((HEL_BA4700AA_AS.1:0.004499296,(B47.1:0.004603839,((((IRANL112_91.1:0.002265746,IRANL125.1:0.009286206)0.960:0.00699112,((HEL_CA2176AA_AS.1:0.00729193,(DR76_2016.1:0.025908006,HEL_CA2246AA_AS.1:0.012570681)0.906:0.009214758)0.777:0.001918017,(GR_20.1:0.010569704,HpGP-POL-110.1:0.005587667)0.885:0.003289255)0.772:0.001823481)0.724:0.001403458,(B45.1:0.005807992,IL_3184.1:0.005626444)0.856:0.002257513)0.000:6e-09,GR_15.1:0.012628092)0.366:0.001711339)0.889:0.003429716)0.763:0.001776596,(IRANL110.1:0.005839893,IRANL97.1:0.015447599)0.914:0.004547258)0.000:6e-09,(HEL_BA9043AA_AS.1:0.015127789,Hp_A_14.1:0.003374214)0.921:0.00444383)0.799:0.002254148,(HEL_BA4465AA_AS.1:0.00114039,SSR43.1:0.00224489)0.981:0.00692407)0.750:0.001083479,(GR_21.1:5e-09,IL_3172.1:0.009121235)0.570:0.003392876)0.868:0.002240277,HEL_BA4846AA_AS.1:0.009100074)0.727:6e-09,(((34320.1:0.005628806,(HEL_CA2279AA_AS.1:0.012000434,Pt_7757.1:0.003425587)0.836:0.002198365)0.902:5e-09,(33375.1:0.004542026,SW21C.1:0.005726596)0.468:0.002186571)0.849:0.002912787,(B25.1:0.004989106,HE_NC32_5.1:0.007617306)0.540:0.002260623)0.638:0.002664441)0.841:0.002204647,HpGP-USA-207.1:0.007923653)0.776:0.001114334,(IL_3173.1:0.007959011,((HEL_AA6798AA_AS.1:0.015174734,HpGP-ISR-001.1:0.003534001)0.767:0.00095669,(B40.1:0.00923691,Hp_A_27.1:0.005783162)0.811:0.002156298)0.774:0.001110188)0.767:0.001159921)0.731:0.000952487,(HEL_BA9168AA_AS.1:0.009303762,(((HEL_BA4875AA_AS.1:0.008801668,(MG2005_98.1:0.0114487,(HEL_BA5547AA_AS.1:0.01623747,HN_G260.1:0.026497041)0.914:0.005927528)0.862:0.003910998)0.853:0.00466982,(MGms203.1:0.017820447,((HEL_CA2513AA_AS.1:0.016388109,((HEL_BA9595AA_AS.1:0.010362315,((HEL_BA9281AA_AS.1:0.005701645,HEL_BA9765AA_AS.1:0.0045982)0.854:0.002225143,((ID0561.1:0.004687699,(HEL_BA8987AA_AS.1:0.010890543,((SUD-SO50-1.1:0.003970807,(HEL_BA4168AA_AS.1:0.010429506,(SUD-C16-3.1:0.010343671,(SUD-C1-1a.1:0.007940731,(((HEL_AA6060AA_AS.1:0.001123242,((HEL_BA9457AA_AS.1:0.005697316,(HEL_AA6699AA_AS.1:0.00455469,HEL_BA4686AA_AS.1:0.011536921)0.750:0.001104389)0.921:0.003541542,HEL_BA4973AA_AS.1:0.014091036)0.743:0.001004165)0.805:0.001128295,(CAM-117A1.1:0.003395829,SUD_C5_1.1:0.003394545)0.760:0.001115801)0.821:5e-09,HEL_BA9463AA_AS.1:0.011545107)0.246:0.001174147)0.624:0.002324156)0.757:0.001093291)0.265:0.001758516)0.881:0.006024527,SUD_C8_1.1:0.010009524)0.439:0.004434656)0.941:0.007098184)0.859:0.003279922,HEL_CA2627AA_AS.1:0.010308022)0.556:5e-09)0.750:0.001147578)0.570:0.001129833,((SUD-SO49-1.1:0.013936203,(((((CAM_106A1.1:0.009298773,CAM_118A1.1:0.009300791)0.704:0.003313727,CAM-121A1.1:0.004529033)0.884:5e-09,((CAM_22A1.1:0.00445187,(CAM-23A1.1:0.00559278,(nigh2494.1:0.001227689,(HEL_AA5951AA_AS.1:0.001207512,HEL_BA9125AA_AS.1:0.00675419)0.963:0.005709334)0.849:0.002259684)0.784:0.002291975)0.756:0.001216258,((HpGP-NGA-010.1:0.00454033,(HEL_BA9309AA_AS.1:0.002864701,(((((CAM_125C1.1:0.011756023,nigh2496.1:0.01183412)0.782:5e-09,((CAM-135C1.1:0.001122127,(CAM-140C1.1:0,CAM-146C1.1:0):5e-09)0.962:0.005451845,CAM-107A1.1:0.008346727)0.511:0.002223617)0.327:0.002070588,((((CAM_149C1.1:0.011962645,(CAM-144C1.1:0.012496398,HpGP-NGA-006.1:5e-09)0.963:0.006801681)0.237:0.002299134,CAM-126C1.1:0.010224192)0.035:0.002759234,CAM-109A1.1:0.013422806)0.811:0.003584333,SUD-C13-1.1:0.007329107)0.879:0.002897589)0.454:0.001142629,nigh2495.1:0.005595394)0.757:0.001820308,ckin59.1:0.002810504)0.590:0.002254232)0.780:0.001662252)0.820:0.002238531,(CAM_110A1.1:0.008046856,CAM_153C1.1:0.008066279)0.486:0.003338068)0.887:5e-09)0.930:0.002270109)0.775:0.001138336,((HEL_BA8928AA_AS.1:0.010163923,SUD_SO41_1.1:0.008232394)0.744:0.002252223,nigh1448.1:0.009016583)0.861:0.0024519)0.905:0.003381665,(SUD-I14.1:0.008101097,SUD-C14-1.1:0.009272253)0.345:0.002179733)0.358:5e-09)0.905:0.001128989,((HEL_BA9413AA_AS.1:0.009271829,SUD-SO42.1:0.003430061)0.928:0.00454987,(HEL_BA4944AA_AS.1:0.0073233,(HEL_BA9462AA_AS.1:0.011384408,HEL_BA9028AA_AS.1:0.015304602)0.426:0.001229573)0.895:0.00319292)0.923:5e-09)0.728:0.001217388)0.922:0.007692573)0.929:0.009865186,(HEL_BA5572AA_AS.1:0.012953275,(((((CAM_14C1.1:0.012786932,HUP_B14.1:0.014239521)0.121:0.002671168,((HEL_BA9180AA_AS.1:0.013426665,HEL_CA2451AA_AS.1:0.006668365)0.999:0.020102217,((MM2012_26.1:0.02145455,HEL_BA4404AA_AS.1:0.004270935)0.794:0.002851614,HEL_BA3663AA_AS.1:0.013136417)0.546:0.00361217)0.924:0.006666482)0.656:0.000928612,(22352.1:0.007754023,(((38185.1:0.016908382,(HEL_BA5101AA_AS.1:0.002889311,HEL_CA2181AA_AS.1:0.013387434)0.385:0.001138386)0.841:0.003762579,(((HEL_BA4163AA_AS.1:0,HEL_BA9555AA_AS.1:0):5e-09,SA220C.1:0.001126823)0.997:0.013623205,((((DR59_2016.1:0.006901271,HEL_BA8835AA_AS.1:0.006886525)0.437:0.002282317,(HEL_BA5197AA_AS.1:0.008081126,(HEL_BA5558AA_AS.1:0.004577004,HpGP-USA-303.1:0.008066389)0.855:0.002292653)0.217:0.00109926)0.793:5e-09,(HEL_BA8101AA_AS.1:0.008037449,(HEL_AA9174AA_AS.1:0.005723095,(HpGP-USA-403.1:0.001132224,((((MCms1055.1:0.011655111,DR150.1:0.009448068)0.854:0.005776986,HEL_CA2150AA_AS.1:0.008823855)0.739:0.001514547,(((GAM245Ai.1:0.003390767,(((kin81.1:0.001127541,((((((HpGP-POR-006.1:0,HpGP-POR-006.2:0):0.001126622,(SA35C.1:0.00226454,HEL_AA7352AA_AS.1:0.00225978)0.946:5e-09)0.916:5e-09,((HpGP-BRA-023.1:5e-09,(HEL_CA2362AA_AS.1:0.002258674,HpGP-BRA-023.2:5e-09)0.139:0.001126586)0.866:0.001127193,ckin65.1:5e-09)0.874:6e-09)0.946:5e-09,((((ckin28.1:0,HEL_BA4236AA_AS.1:0,kin79.1:0,kin86.1:0):5e-09,(HEL_BA4947AA_AS.1:0.001126818,(ckin130.1:0.001233316,kin62.1:0.003148081)0.007:7.6484e-05)0.797:5e-09)0.894:0.00112749,HEL_BA8806AA_AS.1:0.001127491)0.447:5e-09,(ckin129.1:5e-09,kin77.1:0.001130236)0.856:0.001126981)0.809:5e-09)0.912:5e-09,(ckin106.1:0.0011302,(kin71.1:0.002258646,HEL_AA8702AA_AS.1:0.00112678)0.346:5e-09)0.952:0.002267749)0.429:5e-09,(HEL_BA8361AA_AS.1:0.016426855,HEL_AA7374AA_AS.1:0.00229031)0.872:0.004546205)0.843:0.001127923)0.718:5e-09,ckin24.1:0.003396486)0.784:0.001128003,(HpGP-COG-003.1:0,HpGP-COG-003.2:0):0.001133579)0.877:0.002312395)0.789:0.001715938,HEL_CA2149AA_AS.1:0.005163574)0.589:0.002265348,HpGP-USA-417.1:0.005193131)0.764:0.001663162)0.704:5e-09,(HEL_BA5224AA_AS.1:0.008126493,(NYPt189.1:0.011571606,((HEL_AA5463AA_AS.1:0.003364306,HEL_AA8698AA_AS.1:0.00911171)0.917:0.004167885,(HEL_AA9177AA_AS.1:0.00483203,HEL_AA9180AA_AS.1:0.005907784)0.883:0.002480971)0.753:0.001429412)0.357:0.001126692)0.744:0.001054005)0.435:0.001118839)0.876:0.002258344)0.333:0.001116453)0.760:5e-09)0.881:0.002433726,HpGP-SPA-402.1:0.0043625)0.680:0.002438601)0.755:0.004879188)0.146:0.001288314,HEL_BA3551AA_AS.1:0.009277192)0.973:0.008338514)0.819:0.003634644)0.827:0.004056046,HpGP-HON-015.1:0.018134609)0.871:0.004103354,(22360.1:0.021249108,HEL_AA0447AA_AS.1:0.016197901)0.390:0.00448736)0.988:0.012929022)0.924:0.008035776)0.445:0.0026647)0.986:0.010487885)0.960:0.009557618,HpGP-SPA-802.1:0.008798703)0.887:0.006970603)0.940:0.008091656)0.887:0.003209078)0.300:0.001261089)0.963:0.011243426,((HpGP-RUS-009.1:0.009768058,HEL_AA5699AA_AS.1:0.021896048)0.826:0.003861602,(HEL_CA2212AA_AS.1:0.021160607,HpGP-MEX-046.1:0.015913336)0.940:0.007030752)0.871:0.006229697)0.962:0.004134238,((HEL_BA4743AA_AS.1:0.020836331,MM2004_20.1:0.016258089)0.917:0.007262554,SUD-S72.1:0.014640574)0.855:0.003872093)0.859:0.003363056,Pt_7901.1:0.012445266)0.718:0.084297607,((HEL_BA9262AA_AS.2:0.007338371,(HEL_AA0408AA_AS.1:0.003205993,HEL_BA9262AA_AS.1:0.001080233)0.955:0.008500604)0.999:0.05474986,((HEL_BA9303AA_AS.1:0.001105998,HEL_BA9707AA_AS.1:5e-09)1.000:0.024808628,((((HEL_BA9746AA_AS.1:0.007996566,HEL_BA9722AA_AS.1:0.015197712)0.980:0.010938949,(Khanty47.1:0.001094237,(HEL_BA9584AA_AS.1:0.001093257,(HEL_BA8849AA_AS.1:5e-09,HEL_BA9070AA_AS.1:0.001092153)0.801:0.001092561)0.903:0.002191744)0.761:0.001389199)0.555:0.003361293,HEL_AA7311AA_AS.1:0.008665652)0.945:0.005824551,(((((Koryak28.1:0.002190811,(Koryak37.1:0,Koryak38.1:0):0.00219709)0.872:0.002205047,((HEL_BA9287AA_AS.1:5e-09,HEL_BA9629AA_AS.1:0.004393947)0.964:0.003288708,(HEL_BA9526AA_AS.1:5e-09,(HEL_BA9243AA_AS.1:0.002190956,(HEL_BA9726AA_AS.1:5e-09,(HEL_BA9127AA_AS.1:0.001092152,HEL_BA8817AA_AS.1:0.00109463)0.906:5e-09)0.936:5e-09)0.935:0.001092404)0.732:5e-09)0.767:0.001090961)0.871:0.002224603,((((Ca_97_34.1:0,HEL_AA6016AA_AS.1:0,HEL_AA7297AA_AS.1:0):0.003298575,(HEL_AA6037AA_AS.1:0.002189147,HpGP-CAN-007.1:5e-09)0.963:0.004401125)0.757:0.002196352,((HEL_AA5967AA_AS.1:0,HEL_AA6482AA_AS.1:0,HEL_BA9172AA_AS.1:0):0.007747308,(CAN_243.1:0.002190017,HEL_AA5916AA_AS.1:5e-09)0.841:0.00109822)0.713:6e-09)0.886:0.002793475,((HEL_BA9060AA_AS.1:0,HEL_BA9258AA_AS.1:0):0.005043043,HEL_AA7337AA_AS.1:0.007197013)0.725:0.002176659)0.757:0.001575718)0.929:0.003303901,((Aklavik86.1:0,CAN_019.1:0,CAN_290.1:0,HEL_CA2371AA_AS.1:0,HpGP-CAN-010.1:0,HpGP-CAN-015.1:0):0.004486121,(HpGP-CAN-016.1:0.001108478,((CAN_095.1:0,CAN_136.1:0,CAN_172.1:0,CAN_258.1:0,HEL_CA2453AA_AS.1:0,HpGP-CAN-006.1:0,HpGP-CAN-011.1:0):0.003335052,HpGP-CAN-018.1:0.002219614)0.748:0.001105369)0.949:0.004477571)0.907:0.003313156)0.881:5e-09,(HpGP-CAN-019.1:0.010166361,(HpGP-CHI-105.1:0.005373288,HpGP-CHI-116.1:0.005861394)0.995:0.011612148)0.772:0.001241026)0.173:0.00228904)0.973:0.015628214)0.990:0.038281769)0.989:0.086210873)0.997:0,Hcetorum:0.203315681)Root;
