# Supplementary material for: An ancient ecospecies of Helicobacter pylori
Source: Nature. 2024 Oct 16;635(8037):178–85. doi: 10.1038/s41586-024-07991-z (PMC11541087; doi:10.1038/s41586-024-07991-z)
Supplement: Supplementary file 8 — Data underlying Figs. 1–4 and Supplementary Figs. 1–6 and 8–13. [file 41586_2024_7991_MOESM8_ESM.zip › SOURCE_DATA/S10/4.nwk]

(((((((((((((((((((((((((((((((((((((((((((((BURYAT27.1:0.007880821,((HEL_BA9575AA_AS.1:0.014129501,(((HEL_BA9627AA_AS.1:0.010599606,(HEL_AA7380AA_AS.1:0.003995702,HEL_BA9095AA_AS.1:0.003345875)0.935:0.00399695)0.709:0.001865024,(yak97.1:0.005351878,(HEL_BA9063AA_AS.1:0.005914795,(HEL_AA7246AA_AS.1:0.005987518,HEL_BA9398AA_AS.1:5e-09)0.908:0.001936642)0.632:0.0017402)0.970:0.004163082)0.882:0.002564602,(HEL_BA9315AA_AS.1:0.011835878,HEL_CA0258AA_AS.1:0.002992105)0.937:0.003356002)0.365:0.00179522)0.797:0.001523618,(((HEL_BA9671AA_AS.1:0.00959644,(HEL_BA9259AA_AS.1:0.001906433,HEL_BA9837AA_AS.1:0.002254999)0.911:0.002491644)0.598:0.003834779,(HEL_BA9545AA_AS.1:0.007893608,(HEL_BA8823AA_AS.1:0.005624352,(HEL_BA8889AA_AS.1:0.008981395,((HEL_BA9407AA_AS.1:0.001430901,HEL_BA9564AA_AS.1:0.004091996)0.936:0.003394673,(HEL_BA9568AA_AS.1:0.003710609,HEL_BA9776AA_AS.1:0.005963107)0.725:0.001120791)0.736:0.000851212)0.749:0.002885709)0.663:0.002607072)0.506:0.003733346)0.345:0.000750817,(((HEL_BA8856AA_AS.1:0.010560532,HEL_BA9608AA_AS.1:0.00733827)0.908:0.003868586,((HEL_BA9410AA_AS.1:0.010660915,(HEL_CA0261AA_AS.1:0.007325407,HEL_CA0270AA_AS.1:0.006827326)0.917:0.005032007)0.225:0.003137035,HEL_BA9640AA_AS.1:0.005479004)0.790:0.003047722)0.866:0.002012128,(HEL_BA8872AA_AS.1:0.007320919,HEL_BA9562AA_AS.1:0.009927526)0.908:0.0031845)0.770:0.000829444)0.907:0.002819868)0.860:0.002277984)0.890:0.001847961,(HEL_BA9650AA_AS.1:0.00984681,(HEL_BA9042AA_AS.1:0,HEL_BA9253AA_AS.1:0):0.003718476)0.745:0.000594708)0.887:0.002048654,((HEL_BA9770AA_AS.1:0.005119388,(HEL_BA8921AA_AS.1:0.011534237,HEL_BA8956AA_AS.1:0.00722249)0.753:0.004124845)0.725:0.001645453,(HpGP-NPL-009.1:0.012725844,(HEL_BA9612AA_AS.1:5e-09,HEL_CA0289AA_AS.1:0.000588028)0.996:0.011673717)0.807:0.003255297)0.902:0.003431331):0.00087992,((HEL_BA9571AA_AS.1:0,HEL_BA9807AA_AS.1:0):0.00650252,((HEL_BA8915AA_AS.1:0.012247232,HEL_BA9058AA_AS.1:0.00975217)0.276:0.002955595,HEL_BA9653AA_AS.1:0.007283081)0.678:0.00348973)0.577:0.002062543)0.812:5e-09,(((altai59.1:0.018550569,(HEL_BA9603AA_AS.1:0.011393702,HEL_BA9706AA_AS.1:0.007656672)0.924:0.006384721)0.846:0.00210051,HEL_BA8861AA_AS.1:0.006027834)0.725:0.001097132,HEL_BA8825AA_AS.1:0.007776509)0.877:0.001933434)0.321:0.002397121,((HEL_CA0264AA_AS.1:0.007891135,(HEL_BA9209AA_AS.1:0.00428056,Tuvac80.1:0.0047721)0.993:0.006192571)0.887:0.001833941,(((HEL_BA9018AA_AS.1:0.009437113,HEL_BA9184AA_AS.1:0.01189798)0.938:0.004346466,((HEL_BA9605AA_AS.1:0.008651515,(mong44.1:0.006946537,(HEL_BA4991AA_AS.1:0.013927628,((HEL_BA9383AA_AS.1:0.005519433,(HEL_BA8993AA_AS.1:5e-09,(HEL_BA8957AA_AS.1:0.002370454,((HEL_BA8842AA_AS.1:0,HEL_BA9406AA_AS.1:0):5e-09,(Evenky73.1:0.008374658,Evenky01.1:0.000587369)0.864:5e-09)0.995:6e-09)0.000:0.002370571)0.988:0.004209306)0.732:0.000695393,(HEL_BA9739AA_AS.1:0.005091614,(HEL_BA9176AA_AS.1:0.007008344,HEL_BA9437AA_AS.1:0.009029283)0.360:0.002918608)0.963:0.004500676)0.253:0.001679544)0.938:0.00436606)0.567:0.00228781)0.935:0.003041633,Evenky65.1:0.008031343)0.300:0.001428244)0.864:0.002163213,(((HEL_BA9249AA_AS.1:0.006688398,(HEL_BA9443AA_AS.1:0.001664682,HEL_BA9628AA_AS.1:0.009968502)0.920:0.004696394)0.900:0.00336703,HEL_BA9471AA_AS.1:0.006451712)0.805:0.002539323,HEL_BA9037AA_AS.1:0.009237633)0.963:0.004432591)0.783:0.001117002)0.734:0.001196364)0.910:5e-09,(HEL_BA9098AA_AS.1:0.011211506,HEL_BA9451AA_AS.1:0.009271411)0.906:0.003052028)0.930:0.001797582,((((((HEL_BA9476AA_AS.1:0.011725438,(HEL_BA9559AA_AS.1:0.002968592,HEL_BA9669AA_AS.1:0.003592138)0.991:0.004841841)0.794:0.00172023,(((((HEL_BA9159AA_AS.1:0.004115637,HEL_BA9514AA_AS.1:0.003669986)0.979:0.005624338,(HEL_AA7283AA_AS.1:0.009951764,Nanai40.1:0.004217364)0.628:0.003317992)0.460:0.001802889,(HEL_BA9040AA_AS.1:0.004828312,HEL_BA9234AA_AS.1:0.006025533)0.889:0.002776148)0.767:0.00095888,(((HEL_AA6006AA_AS.1:0,HEL_CA0053AA_AS.1:0):0.007775735,((HEL_AA6077AA_AS.1:0,HEL_CA0052AA_AS.1:0,HEL_CA0052AA_AS.2:0):0.003535841,HEL_CA0054AA_AS.1:0.005534011)0.859:0.003577548)0.559:0.002793404,(Sakhalin60.1:0.006671463,HEL_BA8864AA_AS.1:0.006156308)0.196:0.00145393)0.754:0.001900338)0.493:0.001716463,(((((HEL_AA6578AA_AS.1:0.011603042,(HEL_AA6759AA_AS.1:0.005275179,HpGP-USA-205.1:0.010686443)0.760:0.004167944)0.988:0.006693995,((HEL_CA2271AA_AS.1:0.010426525,(HEL_CA2267AA_AS.1:0.006641083,((HEL_CA2270AA_AS.1:0.004218227,Puno135.1:0.002975127)0.987:0.006717339,HEL_CA2268AA_AS.1:0.005548)0.911:0.002958113)0.765:0.001015646)0.551:0.001602427,(HpGP-SPA-706.1:0.010469843,HpGP-PER-011.1:0.007608658)0.774:0.001617899)0.790:5e-09)0.863:0.002351264,((HEL_AA7212AA_AS.1:0,HEL_CA0045AA_AS.1:0):0.015331893,(HEL_CA0440AA_AS.1:0.018385572,HEL_CA2258AA_AS.1:0.012455423)0.620:0.003972422)0.907:0.003066668)0.974:0.004132901,((((HEL_BA9472AA_AS.1:0.004835464,HEL_BA9621AA_AS.1:0.006101936)0.000:0.001113656,(HEL_BA9677AA_AS.1:0.003545158,(HEL_BA9518AA_AS.1:0.002764865,HEL_BA9263AA_AS.1:0.007572177)0.697:0.001717443)0.929:0.002928716)0.344:0.0020998,(HEL_AA7214AA_AS.1:0.002348369,HEL_BA9819AA_AS.1:0.001805854)0.994:0.006161227)0.128:0.000572298,((HEL_BA9448AA_AS.1:0.009312921,HEL_BA9748AA_AS.1:0.006200235)0.958:0.004137932,(HEL_BA9467AA_AS.1:0.007643284,(HEL_BA9774AA_AS.1:0.008459434,((HEL_BA8815AA_AS.1:0.00759523,HEL_BA9415AA_AS.1:0.005804567)0.585:0.003047265,((HEL_BA9773AA_AS.1:0.003897785,Khanty04.1:0.001470989)0.986:0.005912207,(HEL_BA9304AA_AS.1:0.007726535,HEL_AA7264AA_AS.1:0.00971996)0.592:0.002792806)0.774:0.001431795)0.756:0.002487245)0.706:0.000904188)0.719:0.001022406)0.869:0.001378678)0.939:0.002403261)0.650:0.000539515,((HEL_AA5991AA_AS.1:0.009180257,HEL_BA9411AA_AS.1:0.009192803)0.951:0.003803063,(((((((CO1768.1:0,COL0002.1:0,Hui1769.1:0):0.005822878,(HpGP-MEX-028.1:0.012883145,HEL_AA7339AA_AS.1:0.006899147)0.442:0.00118544)0.908:0.002201591,(HEL_BA9778AA_AS.1:0,HEL_CA0057AA_AS.1:0,HEL_CA0057AA_AS.2:0):0.00343897)0.832:0.00214776,(((HpGP-CAN-020.1:0.005470356,HpGP-CAN-023.1:0.010460741)0.953:0.005083133,(HpGP-CAN-001.1:0.005474228,HEL_AA7249AA_AS.1:0.011774918)0.325:0.001692819)0.796:0.001646053,(HEL_CA0046AA_AS.1:0.006868718,(HEL_AA7365AA_AS.1:0.008400605,HEL_CA0047AA_AS.1:5e-09)0.996:0.005945965)0.881:0.002895009)0.692:0.00170119)0.871:0.001612207,(((Shi417.1:0.006673521,(Shi169.1:5e-09,(HEL_CA2257AA_AS.1:0.001185158,HEL_CA2266AA_AS.1:0.004175364)0.446:0.001770054)0.986:0.004197937)0.888:0.001732956,((Hui1764.1:5e-09,(CO1766.1:5e-09,Hui1766.1:5e-09)0.976:5e-09)0.998:0.007109606,(Shi112.1:0.002897292,HEL_BA3942AA_AS.1:0.006745143)0.598:0.001183442)0.757:0.000752187)0.315:0.000594018,(HEL_CA2265AA_AS.1:0.00523776,((((HEL_CA2260AA_AS.1:6e-09,HEL_CA2284AA_AS.1:0.000588026)0.741:0.000582353,(Shi470.1:5e-09,Sat464.1:0.004780367)0.954:0.002373476)0.942:0.002611176,HEL_CA2262AA_AS.1:0.002762431)0.914:0.002794819,Cuz20.1:0.002958288)0.888:0.002017617)0.905:0.001954149)0.813:0.000623986)0.856:5e-09,(((HEL_BA9201AA_AS.1:0.000588299,HEL_BA9433AA_AS.1:5e-09)0.990:0.005989367,v225d.1:0.003665013)0.595:0.000582049,((HpGP-PER-138.1:0.017400051,(HEL_CA2279AA_AS.1:0.004296906,(HpGP-PER-019.1:0.008951427,(HpGP-PER-111.1:0.009337925,HpGP-PER-121.1:0.005372292)0.136:0.001744911)0.000:5.9937e-05)0.862:0.00199174)0.920:0.003042477,(HEL_CA2283AA_AS.1:0.001173289,(HEL_CA2261AA_AS.1:0.001770012,(HEL_CA2286AA_AS.1:5e-09,HEL_CA2287AA_AS.1:0.000587321)0.895:6e-09)0.788:0.000595668)0.997:0.008915361)0.828:0.002039896)0.918:0.001836405)0.733:0.001768798,(HEL_BA9841AA_AS.1:0.005633735,(HEL_BA9166AA_AS.1:0.000724244,(HEL_BA9256AA_AS.1:0.006000087,HEL_BA9780AA_AS.1:5e-09)0.759:0.002838009)1.000:0.008021585)0.952:0.003439977)0.794:0.000586771)0.756:0.000609856)0.797:0.000609031)0.283:5e-09)0.949:0.002347248,((((BTM231.1:0.006620296,HEL_CA2092AA_AS.1:0.01362636)0.456:0.001921417,((BT0282.1:0.009156786,(BTM275.1:0.011494847,HpGP-MMR-004.1:0.009786039)0.701:0.003689582)0.883:0.002908696,(BT143.1:0.00712072,mong49.1:0.01609988)0.890:0.003156937)0.824:0.001678389)0.881:0.001814502,((JP0170.1:0.016466436,((HEL_AA4439AA_AS.1:0.012307246,HEL_BA9607AA_AS.1:0.014057703)0.836:0.001657242,(((((HEL_BA5460AA_AS.1:0.008706874,HEL_CA0208AA_AS.1:0.006607044)0.819:0.00171521,(EKB32.1:0.00819518,(HEL_CA2615AA_AS.1:0.004499678,HEL_CA2627AA_AS.1:0.005069978)0.558:0.001833033)0.834:0.001336701)0.738:0.000875516,(HEL_CA2709AA_AS.1:0.012826024,HpGP-MAL-012.1:0.010127228)0.900:0.00295552)0.674:0.001087423,(CK69.1:0.012841386,HpGP-JAP-026.1:0.012806647)0.926:0.00432564)0.832:0.001237632,(HEL_CA0082AA_AS.1:0.013465454,(HEL_CA0525AA_AS.1:0.015421563,HEL_CA2718AA_AS.1:0.005987209)0.690:0.002293227)0.676:0.000899799)0.874:0.002401636)0.946:0.003744504)0.837:0.002202735,(HpGP-KOR-001.1:0.011739773,((VN0805.1:0.010780946,(BT215.1:0.007806749,(HEL_CA0278AA_AS.1:0.013139582,HEL_CA0551AA_AS.1:0.015348556)0.882:0.003949012)0.203:0.001285487)0.961:0.003992591,(((HEL_BA4686AA_AS.1:0.018354716,HEL_BA9915AA_AS.1:0.009792553)0.796:0.001162371,BT333.1:0.010347405)0.767:0.000691275,((HEL_BA8663AA_AS.1:0.011249323,((HEL_BA5605AA_AS.1:0.016027123,HEL_CA2671AA_AS.1:0.00804221)0.617:0.004736353,MMM_67.1:0.008634879)0.657:0.001416935)0.741:0.00223494,HEL_CA2643AA_AS.1:0.012319656)0.743:0.000589679)0.562:0.000674021)0.596:0.000592632)0.845:0.001332749)0.860:0.001304895)0.876:0.001411512,(((22352.1:0.014249714,CAN_196.1:0.010470075)0.977:0.005293258,(Puno120.1:0.012096154,(HEL_CA2272AA_AS.1:0.016863033,(HEL_BA3551AA_AS.1:0.021840965,HEL_BA5224AA_AS.1:0.014117136)0.862:0.008205241)0.872:0.004558261)0.912:0.003798971)0.969:0.006531804,((((HEL_BA9115AA_AS.1:0.013797298,(HEL_BA9732AA_AS.1:0.013197472,((Nentsy37.1:6e-09,(Khanty39.1:0.002964207,(Nentsy32.1:0.000587827,((HEL_BA9014AA_AS.1:0,Nentsy28.1:0,Nentsy29.1:0,Nentsy38.1:0,Nentsy65.1:0):5e-09,(N34.1:0.0005883,Nentsy90.1:0.000587442)0.899:6e-09)0.883:5e-09)0.412:5e-09)0.805:0.000588378)0.992:0.006404475,(((Khanty16.1:0.000588355,Khanty26.1:0.00058784)0.893:5e-09,((HEL_BA9604AA_AS.1:0.016355228,((HEL_BA8918AA_AS.1:0,HEL_BA9046AA_AS.1:0,HEL_BA9169AA_AS.1:0,HEL_BA9260AA_AS.1:0):5e-09,HEL_BA9825AA_AS.1:5e-09)0.817:0.001167404)0.950:0.003614451,Khanty27.1:0.00987728)0.985:0.006134281)0.895:0.002617812,((HEL_BA9734AA_AS.1:0,Khanty17.1:0):5e-09,(Khanty30.1:0.004831865,Khanty40.1:0.001741999)0.993:0.004834281)0.982:0.004585911)0.982:0.006246961)0.977:0.006229496)0.510:0.002836485)0.233:0.002942927,(((HEL_BA8812AA_AS.1:0.011106674,HEL_BA9049AA_AS.1:0.009527529)0.937:0.003818627,((HEL_BA9218AA_AS.1:0.012525296,((HEL_BA9569AA_AS.1:0.013292234,(((((((Ca_97_34.1:0,HEL_AA7297AA_AS.1:0):5e-09,HEL_AA6016AA_AS.1:5e-09)0.997:0.008791755,(HpGP-CAN-019.1:0.010209088,(CAN_243.1:0.005637808,((Aklavik86.1:0,CAN_019.1:0,CAN_290.1:0,HEL_CA2371AA_AS.1:0,HpGP-CAN-010.1:0,HpGP-CAN-015.1:0):0.005685015,(((CAN_095.1:0,CAN_136.1:0,CAN_172.1:0,HpGP-CAN-006.1:0,HpGP-CAN-011.1:0):5e-09,(CAN_258.1:0,HEL_CA2453AA_AS.1:0):0.000587951)0.986:0.00395031,HpGP-CAN-016.1:0.003196938)0.581:0.000695217)0.896:0.002365466)0.940:0.003875393)0.903:0.003086572)0.589:0.001880706,(HpGP-CHI-105.1:0.007016836,HpGP-CHI-116.1:0.01027235)0.990:0.007096368)0.387:0.000780377,((HEL_BA9060AA_AS.1:0.000587951,HEL_BA9258AA_AS.1:5e-09)0.996:0.008747343,HEL_AA7337AA_AS.1:0.010445855)0.953:0.004055131)0.807:0.001500447,(((((HEL_BA9243AA_AS.1:0.002200015,HEL_BA9726AA_AS.1:0.01189787)0.669:0.00190183,HEL_BA9287AA_AS.1:0.00431018)0.797:0.002125039,(HEL_BA9127AA_AS.1:0.001196036,(Koryak28.1:0.000588072,(Koryak37.1:0,Koryak38.1:0):5e-09)0.864:0.001171519)0.989:0.004952328)0.865:0.00190457,HEL_BA8817AA_AS.1:0.008927948)0.913:0.003435244,(((HEL_BA9266AA_AS.1:0,Keto18.1:0):5e-09,HEL_BA9294AA_AS.1:0.000587952)0.999:0.012049822,(HEL_AA7311AA_AS.1:0,Khanty47.1:0):0.011153954)0.972:0.005471446)0.201:0.000704382)0.828:0.002085563,(((((HEL_BA9676AA_AS.1:0.000586739,HEL_BA9686AA_AS.1:0.00059247)0.977:0.005187356,(HEL_BA8847AA_AS.1:0.005092712,HEL_BA9746AA_AS.1:0.005169581)0.982:0.005565176)0.917:0.003781686,(HEL_BA8996AA_AS.1:0.01795858,(HEL_BA9584AA_AS.1:0.002564673,(HEL_BA8849AA_AS.1:5e-09,HEL_BA9070AA_AS.1:0.000588313)0.672:0.000408723)0.996:0.008901425)0.900:0.003024675)0.862:0.001741968,HEL_BA9722AA_AS.1:0.019724309)0.841:0.001342881,((HEL_BA9526AA_AS.1:0.003257547,((HEL_AA5967AA_AS.1:0,HEL_AA6482AA_AS.1:0,HEL_BA9172AA_AS.1:0):0.00537452,(HEL_AA5916AA_AS.1:0.004782536,(HEL_AA6037AA_AS.1:0.000588313,HpGP-CAN-007.1:5e-09)0.923:6e-09)0.727:0.002430554)0.944:0.003030211)0.946:0.003916101,(HEL_BA9598AA_AS.1:0.002801573,HEL_BA9629AA_AS.1:0.003240389)1.000:0.013154768)0.918:0.002949928)0.582:0.000990036)0.969:0.005075883)0.997:0.008703572,((HEL_BA9170AA_AS.1:0.009098357,HEL_BA9261AA_AS.1:0.013657125)0.946:0.00464523,(Aklavik117.1:0.011459589,CAN_219.1:0.009077171)0.608:0.00197531)0.857:0.001973855)0.087:0.0007281)0.432:0.003217536,((HEL_AA7221AA_AS.1:5e-09,((HEL_BA9636AA_AS.1:0,HEL_BA9651AA_AS.1:0):5e-09,HEL_BA9333AA_AS.1:0.00357046)0.835:0.000587499)0.442:6e-09,(HEL_BA9208AA_AS.1:0,HEL_BA9487AA_AS.1:0):0.000588313)0.991:0.007466976)0.971:0.005401855)0.957:0.004452234,(Evenky11.1:0.008413655,HEL_BA9760AA_AS.1:0.005006067)0.985:0.00648589)0.664:0.000983199)0.988:0.005932528,((HEL_BA9321AA_AS.1:0.005329012,HEL_BA9546AA_AS.1:0.011325402)0.990:0.007625763,HEL_BA9079AA_AS.1:0.011423861)0.923:0.003325016)0.760:0.000621392,Nentsy81.1:0.012528502)0.398:0.000688069)0.618:0.002621131)0.764:0.001189491)0.023:5e-09,(BURYAT19.1:0.009396477,Nanai30.1:0.013224572)0.975:0.006055822)0.772:0.000637609,(((HEL_BA8858AA_AS.1:0.003723656,HEL_BA9445AA_AS.1:0.005947752)0.991:0.007337786,(HEL_BA8860AA_AS.1:0.012051814,(HEL_BA8962AA_AS.1:0.005037966,(HEL_BA8914AA_AS.1:0.000587321,HEL_BA9175AA_AS.1:5e-09)0.930:0.00353326)0.990:0.008169722)0.669:0.003759877)0.760:0.002736604,(((ID0090.1:0.040261454,(((ID0082.1:0.001772096,(ID0985.1:0.000587405,(ID0987.1:0.001178832,ID1001.1:5e-09)0.847:0.000587826)0.503:5e-09)0.993:0.007783352,(ID0992.1:0.001180227,ID1017.1:0.001775796)0.948:0.003691201)0.889:0.002366899,(ID0084.1:0.00661139,(HEL_BA9674AA_AS.1:0.003351591,(Neuguinea63.1:0.002147855,(Neuguinea66.1:6e-09,(Neuguinea25.1:5e-09,((HEL_BA9408AA_AS.1:0,HEL_BA9658AA_AS.1:0):5e-09,Neuguinea12.1:0.000588027)0.925:0.00058783)0.438:0.00117712)0.501:0.001397739)0.960:0.003598108)0.922:0.003035287)0.766:0.001121452)0.845:0.001620262)0.935:0.004427187,(((HPJ156.1:0.003621629,(HEL_BA3812AA_AS.1:0.003438297,(HEL_BA3814AA_AS.1:0.000587817,HEL_BA4574AA_AS.1:0.001176918)0.766:0.000717012)0.880:0.002244345)0.946:0.004575966,HEL_AA6024AA_AS.1:0.006718452)0.235:0.001609157,(((ausabrJ05.1:0,HPJ023.1:0):0.007088159,((HPJ071.1:0.007936513,(HEL_BA4580AA_AS.1:0.000586637,HEL_BA4584AA_AS.1:0.000590593)0.995:0.006108499)0.875:0.001825445,(HEL_BA3813AA_AS.1:5e-09,HEL_BA4578AA_AS.1:0.000587828)0.990:0.004666185)0.745:0.000634151)0.821:0.001659358,(HEL_AA6010AA_AS.1:0.005843121,HPAS23.1:0.008242595)0.902:0.002862885)0.434:0.001875232)0.991:0.007633005)0.955:0.003911447,(HEL_BA9641AA_AS.1:0.015916452,((HEL_BA9027AA_AS.1:0.006634577,HEL_BA9220AA_AS.1:0.012078168)0.911:0.003013746,(HEL_BA9302AA_AS.1:0.006440653,(((((BURYAT14.1:0.003092443,(HEL_BA8959AA_AS.1:0.011228426,(HEL_BA8932AA_AS.1:0.011231148,HEL_BA9735AA_AS.1:0.003548451)0.132:0.003040014)0.963:0.005248008)0.843:0.001358223,HEL_BA9160AA_AS.1:0.00707735)0.969:0.004078985,(HEL_BA9379AA_AS.1:0.005288078,HEL_BA9656AA_AS.1:0.004385946)0.812:0.00120052)0.970:0.003243237,((HEL_BA9592AA_AS.1:0.001917637,HEL_BA8911AA_AS.1:0.010372085)0.686:0.004880305,(((HEL_BA9129AA_AS.1:0.013131695,HEL_BA8832AA_AS.1:0.001755283)0.968:0.003635773,(((HEL_BA9391AA_AS.1:0.004827162,(HEL_BA9341AA_AS.1:0.001789847,HEL_BA9348AA_AS.1:0.001774948)0.995:0.004870201)0.728:0.001765795,HEL_BA9736AA_AS.1:0.002364702)0.895:6e-09,HEL_BA9649AA_AS.1:0.001774503)0.763:0.000585116)0.758:0.000594327,((HEL_BA8814AA_AS.1:0.002373111,(((HEL_AA7373AA_AS.1:0.004518988,HEL_BA9534AA_AS.1:0.004486277)0.829:0.001647718,(BURYAT9.1:0.004670487,((HEL_BA8883AA_AS.1:0.00788077,(HEL_BA8880AA_AS.1:0.001802647,HEL_BA9130AA_AS.1:0.004783853)0.925:0.002505772)0.623:0.001739008,HEL_BA8868AA_AS.1:0.006630459)0.842:0.001397177)0.271:0.001454066)0.881:0.001635615,(HEL_BA9162AA_AS.1:0.001772112,HEL_BA9390AA_AS.1:0.001775728)0.942:0.002373443)0.777:5e-09)0.846:0.00058936,((HEL_BA9614AA_AS.1:0,HEL_BA9797AA_AS.1:0):0.000579843,HEL_CA0410AA_AS.1:0.002380541)0.992:0.004181077)0.621:5e-09)0.743:0.000714477)0.863:0.001696708)0.929:0.002746951,HEL_BA9479AA_AS.1:0.005052365)0.754:0.001184094)0.870:0.002035184)0.048:0.000648265)0.832:0.002496229)0.949:0.002869718)0.336:5e-09)0.966:0.003019987,(((HEL_BA8279AA_AS.1:0.015097431,((Kazakhstan3173.1:0.009105258,(HEL_BA9814AA_AS.1:0.005188426,HEL_BA9404AA_AS.1:0.010278483)0.628:0.002392172)0.898:0.002434538,(HEL_AA7314AA_AS.1:0.014416855,HEL_BA9483AA_AS.1:0.011789723)0.906:0.003863125)0.639:0.001365884)0.326:0.000732486,((HEL_BA8830AA_AS.1:0.010542345,HEL_BA9167AA_AS.1:0.006236051)0.802:0.00674187,(HEL_BA9347AA_AS.1:0.005472379,Tuvac46.1:0.013122426)0.599:0.003747651)0.407:0.002782001)0.718:0.001259903,(HEL_BA9085AA_AS.1:0.006173857,(HEL_BA8829AA_AS.1:0.012116272,HEL_BA9096AA_AS.1:0.002050325)0.976:0.004840027)0.914:0.002314488)0.709:0.000540966)0.978:0.00424829)0.923:0.000707734,(HEL_BA9606AA_AS.1:0.009395068,India7.1:0.012575298)0.896:0.002664808)0.753:0.000596731,(((TUVAB15.1:0.013165693,HEL_BA9626AA_AS.1:0.006820998)0.441:0.002256632,(HEL_BA9576AA_AS.1:0.008425734,HEL_BA9611AA_AS.1:0.009162029)0.922:0.003889025)0.497:5e-09,((HEL_BA9059AA_AS.1:0.011061519,HEL_BA9538AA_AS.1:0.006247902)0.953:0.004883705,(HEL_BA8976AA_AS.1:0.002396081,HEL_BA9140AA_AS.1:0.006673831)0.937:0.002851204)0.890:0.0019532)0.884:0.001916147)0.366:0.001653529,((HpGP-KAZ-002.1:0.00992664,M006.1:0.010835579)0.463:0.00181984,((altai11.1:0,HEL_BA9440AA_AS.1:0):0.008876295,HEL_AA7332AA_AS.1:0.009768658)0.944:0.004641305)0.754:0.001128027)0.868:0.000605398,(HEL_CA0027AA_AS.1:0.008706034,HpGP-IND-007.1:0.016626943)0.994:0.008589826)0.383:0.000602312,((CK59.1:0.011959126,(BD0063.1:0.006555201,MMM_148.1:0.013430299)0.399:0.002983397)0.870:0.002676937,((MS178.1:0.005915868,(HEL_CA2513AA_AS.1:0.01006299,((((HEL_BA3985AA_AS.1:0.012714349,HEL_BA4205AA_AS.1:0.007388633)0.945:0.003954021,((Mandalay03.1:0.018899862,HpGP-USA-422.1:0.009389083)0.797:0.00271558,SLK40.1:0.013589242)0.524:0.00142112)0.406:0.000598347,HpGP-MAL-002.1:0.007375843)0.793:0.001214458,HEL_BA5769AA_AS.1:0.014132649)0.890:0.002010212)0.709:0.001421724)0.849:0.001905866,HpGP-BGD-003.1:0.015979249)0.572:0.001034324)0.921:0.002535716)0.286:0.001814745,(NP49.1:0.012799975,(HEL_BA8958AA_AS.1:0.009490798,(HEL_BA9707AA_AS.1:0.00391688,(HEL_BA9303AA_AS.1:0.006556764,HEL_BA9825AA_AS.2:0.008175812)0.922:0.016580401)0.994:0.008319532)0.359:0.001583237)0.909:0.002092613)0.916:0.000739517,((HEL_AA6079AA_AS.1:0.013941219,HpGP-MAL-010.1:0.012089271)0.962:0.004751553,((MMM_127.1:0.010447119,((HEL_CA0266AA_AS.1:0.018618407,ID0498.1:0.016606286)0.954:0.008313261,(HEL_AA7351AA_AS.1:0.002443087,HEL_AA7371AA_AS.1:0.00845976)1.000:0.015015008)0.574:0.001955519)0.499:0.001550187,TH0213.1:0.01597158)0.847:0.002126002)0.500:0.000706129)0.756:0.003123957,(((SSR7.1:0.015357042,(SSR9.1:0.006901447,SW7C.1:0.011744798)0.122:0.00238602)0.933:0.004054236,(HEL_BA9332AA_AS.1:0.014831309,HEL_BA9153AA_AS.1:0.008883805)0.284:0.001242258)0.460:0.00152496,(((HE_C33.1:0.012957374,((HEL_BA9354AA_AS.1:0.012547357,Hp_A_11.1:0.012049595)0.897:0.003357781,SSR3.1:0.012574564)0.526:0.001905394)0.572:0.001801004,((HEL_BA4465AA_AS.1:0.016509807,HEL_BA9244AA_AS.1:0.009785744)0.810:0.003122146,HEL_BA4743AA_AS.1:0.013039841)0.255:0.001965842)0.941:0.004160461,(HEL_BA9759AA_AS.1:0.010497721,(Evenky58.1:0.008940884,HEL_BA9047AA_AS.1:0.005245645)0.518:0.003263754)0.987:0.006700345)0.662:0.000726374)0.918:0.00282907)0.941:0.002701989,(HpGP-LIT-001.1:0.005376436,((HEL_BA9544AA_AS.1:0,HEL_BA9792AA_AS.1:0):0.000587497,((HEL_BA9032AA_AS.1:0,HEL_BA9339AA_AS.1:0,HEL_BA9761AA_AS.1:0,HEL_BA9830AA_AS.1:0,HEL_BA9838AA_AS.1:0):5e-09,Keto60.1:0.001176294)0.019:5e-09)0.979:0.007424063)0.999:0.012181383)0.861:0.002301814,(HE_NC32_5.1:0.010639774,SSR5.1:0.015007781)0.905:0.00563088)0.523:0.003379467,((HpGP-RUS-009.1:0.016175643,(HEL_BA8361AA_AS.1:0.010831278,SSR8.1:0.012865759)0.948:0.005202245)0.571:0.002605504,(HEL_AA8621AA_AS.1:0.016815479,HEL_BA4700AA_AS.1:0.012744073)0.843:0.005434364)0.627:0.001888605)0.476:0.000855623,(((((29009.1:0.009916513,HpGP-ISR-001.1:0.005445204)0.945:0.004324209,MG2005_98.1:0.020222038)0.921:0.003454592,((HEL_AA8698AA_AS.1:0.016973127,HEL_BA5572AA_AS.1:0.017165178)0.883:0.003856797,(IRANL104.1:0.012489958,(((HEL_BA4846AA_AS.1:0.014444698,HpGP-SPA-802.1:0.015786011)0.931:0.004510646,(HEL_AA0447AA_AS.1:0.013530059,HEL_BA7799AA_AS.1:0.016596033)0.797:0.004162919)0.814:0.003482706,(GC31_B.1:0.013328137,HEL_CA2176AA_AS.1:0.010708199)0.841:0.004362048)0.000:0.003059396)0.520:0.002185351)0.000:0.001220149)0.761:0.001017301,((((21580.1:0.010175137,31181.1:0.024854706)0.982:0.007532922,HpGP-TUR-009.1:0.014565571)0.899:0.003302137,(HEL_BA9148AA_AS.1:0.016734073,((((((HEL_CA2149AA_AS.1:0.010721263,HpGP-HON-015.1:0.017202206)0.741:0.003116402,HEL_CA2246AA_AS.1:0.006694276)0.876:0.002937731,IL_3172.1:0.021739692)0.945:0.005555276,(HEL_AA5699AA_AS.1:0.009380462,HEL_AA9177AA_AS.1:0.018124932)0.992:0.00996796)0.322:0.005387096,((34320.1:0.015719906,HEL_BA9281AA_AS.1:0.015390955)0.839:0.003868506,HEL_BA9180AA_AS.1:0.016235319)0.732:0.000909277)0.970:0.006564522,Pt_7901.1:0.021027552)0.892:0.003269838)0.391:0.000717977)0.974:0.004271635,((((HN_G260.1:0.01938976,(HEL_CA2212AA_AS.1:0.011744042,HEL_BA9705AA_AS.1:0.012060099)0.055:0.002433934)0.478:0.00230131,Hp_A_14.1:0.013889069)0.923:0.003825705,HEL_CA2150AA_AS.1:0.018530766)0.253:0.002214994,((HEL_BA9566AA_AS.1:0.013394509,NP110.1:0.012648041)0.948:0.004705954,((448.1:0.012028409,HEL_AA6718AA_AS.1:0.014864365)0.921:0.003153287,((BD0013.1:0.008793807,GR_20.1:0.011182246)0.870:0.002304316,(HEL_BA8057AA_AS.1:0.008267468,(HpGP-MMR-011.1:0.012333161,MMM_60.1:0.020106579)0.973:0.006661276)0.930:0.003421627)0.561:0.001147217)0.729:0.001537244)0.649:0.000532119)0.894:0.002771184)0.757:0.000575663)0.758:0.000705772,(((HEL_AA0105AA_AS.1:0,PeCan4.1:0):0.014058748,P12.1:0.014608819)0.966:0.005570074,(((22360.1:0.020135782,B47.1:0.013644313)0.777:0.004364968,(HEL_BA4404AA_AS.1:0.018190278,(MGms203.1:0.011495058,(22087.1:0.02043705,GC65_HL.1:0.008430903)0.747:0.005831512)0.963:0.008290238)0.871:0.003512046)0.875:0.002721954,((((HE_C50.1:0.017511659,SW21C.1:0.006521529)0.975:0.006353049,HEL_BA9168AA_AS.1:0.015641921)0.870:0.003277454,(26695.1:0.01572739,(GR_15.1:0.006402833,IRANL124_91.1:0.009040297)0.982:0.007800609)0.437:0.00280625)0.180:0.001911181,((HEL_BA4875AA_AS.1:0.014181967,IL_3173.1:0.011945384)0.937:0.00569289,(((((SSR43.1:0.017291292,MM2012_26.1:0.014210402)0.467:0.003553512,HE_NC24_6.1:0.007062727)0.517:0.001866228,B40.1:0.011976353)0.909:0.002888164,(HpGP-POL-110.1:0.011206766,(HpGP-KGZ-006.1:0.005011566,HEL_BA9556AA_AS.1:0.009714477)0.898:0.003019299)0.959:0.004209191)0.847:0.002318754,(IRANL125.1:0.011409521,HEL_BA9531AA_AS.1:0.013293726)0.690:0.002050595)0.238:0.002482077)0.764:0.00211397)0.168:5e-09)0.764:0.000705201)0.773:0.000655852)0.987:0.004771773)0.672:0.001342247,((((444.1:0.014205203,(B25.1:0.012599884,HEL_BA3663AA_AS.1:0.016583958)0.904:0.004698031)0.915:0.004519453,(((MCms1055.1:0.016089013,Pt_7757.1:0.014053805)0.968:0.005787916,(IRANL110.1:0.018495997,IRANL112_91.1:0.004886733)0.961:0.004811969)0.728:0.00078227,(33375.1:0.007294671,HEL_BA5257AA_AS.1:0.010981973)0.983:0.005788928)0.824:0.001709724)0.707:0.001258783,(((HEL_CA2181AA_AS.1:0.008846389,VN0032.1:0.014665921)0.968:0.00543192,((HEL_AA6798AA_AS.1:0.018693138,HUP_B14.1:0.014909229)0.845:0.002458677,(CAM-126C1.1:0.010190643,IRANL97.1:0.006606153)0.897:0.003432006)0.760:0.000925368)0.879:0.001755855,((GR_21.1:0.010269532,(30950.1:0.017227829,G27.1:0.012609102)0.852:0.004002168)0.682:0.004765651,HEL_BA9043AA_AS.1:0.020008677)0.914:0.003667438)0.735:0.000635622)0.803:0.00105994,((B45.1:0.01138412,IRANL133_91.1:0.010489255)0.522:0.003628915,Hp_A_27.1:0.012589023)0.836:0.001561259)0.877:0.001253504)0.856:0.001225482,((HEL_BA9462AA_AS.1:0.012755201,SUD-S72.1:0.010073537)0.958:0.004486984,(GC34_HL.1:0.015327611,HPAG1.1:0.012297544)0.727:0.002260356)0.939:0.003411926)0.788:0.003881367,((HpGP-MEX-046.1:0.018155839,(HEL_BA5739AA_AS.1:0.009675066,HEL_BA8309AA_AS.1:0.015028122)0.991:0.009697945)0.881:0.004154038,IL_3184.1:0.011437856)0.860:0.003167729)0.955:0.002528038,(HpGP-IDN-001.1:0.008989849,ID0561.1:0.006406263)0.998:0.010516487)0.842:0.002713303,HEL_BA9457AA_AS.1:0.015105526)0.897:0.001162356,HpGP-NGA-010.1:0.012111128)0.292:0.003591472,((SUD-SO42.1:0.01791119,((((((CAM_22A1.1:0.017257306,nigh2495.1:0.005384998)0.799:0.001637803,(CAM-107A1.1:0.011835546,CAM_125C1.1:0.013270656)0.954:0.005031557)0.933:0.003991807,CAM_149C1.1:0.007904835)0.754:0.002505196,((HEL_BA9125AA_AS.1:0.010988791,nigh2494.1:0.008062135)0.915:0.002433008,(((CAM_118A1.1:0.011256501,CAM_14C1.1:0.014733195)0.736:0.002481627,(CAM_106A1.1:0.01006387,CAM-109A1.1:0.009799598)0.955:0.003972768)0.757:0.000771249,((CAM_153C1.1:0.013000872,(ckin59.1:0.000587322,nigh2496.1:5e-09)0.997:0.010361637)0.803:0.002592434,CAM-121A1.1:0.011982765)0.761:0.001322341)0.981:0.004734502)0.769:0.001003334)0.534:0.001561579,(SUD-C13-1.1:0.013045543,(HEL_AA5951AA_AS.1:0.011388154,(CAM_110A1.1:0.010920445,(CAM-144C1.1:0.015363276,HEL_BA9309AA_AS.1:0.011257169)0.860:0.003217006)0.737:0.004015094)0.915:0.003582128)0.807:0.001803975)0.756:0.001051074,(HpGP-NGA-006.1:0.008932819,(CAM-23A1.1:0.008997989,(CAM-117A1.1:0.007315376,(CAM-135C1.1:0.000587681,(CAM-146C1.1:0.0005874,CAM-140C1.1:5e-09)0.802:5e-09)1.000:0.017434918)0.457:0.003410272)0.990:0.006471746)0.913:0.00240139)0.301:0.001960899)0.070:0.00127367,(HEL_BA9413AA_AS.1:0.014060258,(nigh1448.1:0.00972488,(HEL_BA4168AA_AS.1:0.011075364,SUD-SO50-1.1:0.010101029)0.983:0.007528824)0.541:0.002976367)0.809:0.001931118)0.821:0.001254151)0.930:0.002646906,((HEL_BA9463AA_AS.1:0.015637568,SUD-C1-1a.1:0.006470077)0.719:0.002927172,(HEL_BA4973AA_AS.1:0.01698403,(((HEL_AA6060AA_AS.1:0.012790064,HEL_BA9028AA_AS.1:0.009762308)0.790:0.001479517,(HEL_BA4944AA_AS.1:0.014931288,(HEL_AA6699AA_AS.1:0.008234583,HEL_BA9765AA_AS.1:0.012881681)0.701:0.011400463)0.577:0.002178871)0.746:0.001975595,(HEL_BA8987AA_AS.1:0.006845596,HEL_BA9595AA_AS.1:0.012885084)0.875:0.002474255)0.863:0.0020231)0.618:0.001331166)0.701:0.001308503)0.925:0.001806739,((((SUD-SO49-1.1:0.011410225,SUD-C14-1.1:0.008078614)0.285:0.001355117,SUD_C5_1.1:0.016564541)0.264:0.001601719,(HEL_BA8928AA_AS.1:0.008784671,SUD_SO41_1.1:0.009657101)0.279:0.001933395)0.732:0.002404921,(SUD_C8_1.1:0.022788513,SUD-I14.1:0.006818265)0.956:0.0049925)0.889:0.002288607)0.843:0.005266774,SUD-C16-3.1:0.014441473)0.962:0.005924793,HpGP-USA-207.1:0.014090128)0.871:0.006557406,38185.1:0.015384476)0.859:0.008139512,(HEL_AA6511AA_AS.1:0.004097616,HEL_CA2451AA_AS.1:0.019943368)0.999:0.012208875)0.978:0.002400789,((DR150.1:0.013710824,HEL_BA5558AA_AS.1:0.01556995)0.889:0.002847436,((HpGP-CAN-018.1:0.013855153,(HEL_BA5101AA_AS.1:0.018758829,MM2004_20.1:0.014122656)0.747:0.004025129)0.982:0.006773652,(NYPt189.1:0.008644745,HEL_BA4236AA_AS.1:0.01439753)0.887:0.002267932)0.934:0.002534219)0.985:0.005517618)0.873:5e-09,(HEL_BA5547AA_AS.1:0.007260802,(GAM245Ai.1:0.007367074,HpGP-USA-403.1:0.012434519)0.966:0.00549525)0.872:0.001990967)0.342:0.001136278,(HEL_BA8101AA_AS.1:0.008910218,(HEL_AA9174AA_AS.1:0.0060187,HpGP-USA-417.1:0.009291293)0.892:0.002368985)0.859:0.001798778)0.644:5e-09,(((HpGP-USA-303.1:0.009276019,HEL_AA5463AA_AS.1:0.00802039)0.766:0.002839231,(DR76_2016.1:0.007840993,(HEL_BA9555AA_AS.1:0.009047052,(HEL_BA4163AA_AS.1:0.001785662,SA220C.1:0.002366711)0.939:0.003084185)0.980:0.005424385)0.600:0.002570039)0.856:0.002512097,(((HEL_BA5197AA_AS.1:0.018236341,HpGP-SPA-402.1:0.01320955)0.160:0.003361716,DR59_2016.1:0.012655638)0.776:0.001615701,HEL_BA8835AA_AS.1:0.011486752)0.903:5e-09)0.947:0.003007921)0.465:0.00494038,(HEL_AA8702AA_AS.1:0.001220755,HEL_AA9180AA_AS.1:0.015701951)0.975:0.005470768)0.981:0.001797877,((((ckin65.1:0.006998568,(HEL_BA4947AA_AS.1:0.003986565,kin79.1:0.002928474)0.985:0.005309277)0.326:0.00117254,((((HEL_BA5527AA_AS.1:0.006557228,(((ckin106.1:0.001878508,ckin24.1:0.002267542)0.865:0.001831966,(HEL_CA2362AA_AS.1:0.004092523,HpGP-COG-003.1:0.002479138)0.985:0.004772889)0.504:0.001070227,ckin129.1:0.011574378)0.953:0.004333335)0.412:0.001809614,(HEL_BA5731AA_AS.1:0.004610268,SouthAfrica7.1:0.004382152)0.685:0.001691313)0.238:0.001670437,kin71.1:0.008287233)0.592:0.003118019,(kin62.1:0.004946719,kin81.1:0.004689695)0.693:0.003548647)0.556:0.001185201)0.980:0.004490162,(HEL_BA8806AA_AS.1:0.006697439,(kin77.1:0.004530077,(((kin86.1:0.006551976,(ckin28.1:0.010496229,HpGP-BRA-023.1:0.011361548)0.390:0.002584658)0.430:0.00096965,HEL_AA7352AA_AS.1:0.006944716)0.758:0.000626803,SA35C.1:0.003214626)0.872:0.002968332)0.754:0.000906472)0.749:0.00077722)0.958:0.002763391,(ckin130.1:0.003430348,HpGP-POR-006.1:0.005303176)0.873:0.001453824)0.051:5e-09)0.830:0.009662629,HEL_AA7374AA_AS.1:0.010732369)0.988:0.014134205,(SA224.1:5e-09,SA252C.1:0.001284358)0.944:0.006430541)0.999:0.017412566,HEL_AA7288AA_AS.1:0.01759406)0.997:0.010800088,(HEL_BA4143AA_AS.1:0.017002699,((HEL_BA9494AA_AS.1:0.009734056,(HEL_BA5666AA_AS.1:0.002222975,HpGP-ZAF-009.1:0.006195833)0.977:0.005270473)0.771:0.001460041,(HEL_AA7362AA_AS.1:0.014479668,(((HEL_BA8345AA_AS.1:0.00668476,HEL_BA5706AA_AS.1:0.014998171)0.986:0.00759503,((((HEL_BA5715AA_AS.1:0.012457601,HEL_BA8916AA_AS.1:0.009267528)1.000:0.010498565,((HEL_BA5709AA_AS.1:0,SA29A.1:0):5e-09,(HEL_BA4919AA_AS.1:0.001190327,SouthAfrica50.1:0.003571778)0.986:0.004181111)0.933:0.003130384)0.762:0.001935712,(SA172C1.1:0.005340579,SA233C.1:0.003622477)0.941:0.002996012)0.896:0.002274611,(((SA169C.1:0.00899555,(SA253C1.1:0.005236944,(HEL_BA5677AA_AS.1:0.006916904,SA166A.1:0.003341198)0.932:0.00473976)0.929:0.003924837)0.838:0.001726651,HpGP-ZAF-006.1:0.006964914)0.521:0.002298064,HEL_BA9749AA_AS.1:0.01395628)0.817:0.002724353)0.862:0.002157087)0.427:0.001058164,(((HEL_BA9540AA_AS.1:0.007093397,(HEL_AA7215AA_AS.1:0.012216233,((HEL_AA7206AA_AS.1:0.012398315,((HEL_BA9306AA_AS.1:0.013562617,(K26A1.1:0.004242547,(HEL_AA7368AA_AS.1:0.008964831,(HEL_AA7268AA_AS.1:0.00060479,HEL_AA7356AA_AS.1:5e-09)0.824:0.001298141)0.824:0.002221009)0.955:0.003789259)0.953:0.004358407,(HEL_AA7199AA_AS.1:5e-09,((HEL_AA7200AA_AS.1:5e-09,(HEL_AA7309AA_AS.1:0.002365795,HEL_AA7329AA_AS.1:5e-09)0.847:0.00058783)0.991:0.003557323,HEL_AA7293AA_AS.1:5e-09)0.977:0.003562428)0.995:0.008060956)0.589:0.003375974)0.873:0.003178963,HEL_AA7378AA_AS.1:0.002844321)0.906:0.004129393)0.930:0.003309848)0.073:0.000997281,((HEL_AA7375AA_AS.1:0,HEL_AA7376AA_AS.1:0):0.010311959,(HEL_AA7350AA_AS.1:0.006721089,HpGP-ZAF-001.1:0.00654953)0.917:0.002481246)0.442:0.001910024)0.138:0.001561721,(((HEL_BA5671AA_AS.1:0,HEL_BA9328AA_AS.1:0,SA144A.1:0,SA251C.1:0):0.005852198,(HpGP-ZAF-007.1:0.006102641,(HEL_BA8291AA_AS.1:5e-09,SA175A.1:5e-09)0.999:0.009142489)0.315:0.001349303)0.863:0.003587534,SouthAfrica20.1:0.006526995)0.916:0.00250401)0.834:0.002031074)0.137:0.0016883)0.545:0.001696836)0.936:0.006892861)0.900:0.007505735)0.973:0.023673667,(HEL_AA0408AA_AS.1:0.008634019,HEL_BA9262AA_AS.1:0.004898554)1.000:0.074556176)0.929:0,Hcetorum:0.243789834)Root;
