# Supplementary material for: An ancient ecospecies of Helicobacter pylori
Source: Nature. 2024 Oct 16;635(8037):178–85. doi: 10.1038/s41586-024-07991-z (PMC11541087; doi:10.1038/s41586-024-07991-z)
Supplement: Supplementary file 8 — Data underlying Figs. 1–4 and Supplementary Figs. 1–6 and 8–13. [file 41586_2024_7991_MOESM8_ESM.zip › SOURCE_DATA/S10/5.nwk]

((((((((((((((((((((((((((((((HEL_BA9571AA_AS.1:0,HEL_BA9807AA_AS.1:0):0.005058373,MM2004_20.1:0.009119338)0.724:0.003772977,(HEL_BA9640AA_AS.1:0.005046542,HEL_CA0270AA_AS.1:0.002526069)0.631:5e-09)0.823:0.002472094,(CK59.1:0.002515143,(HEL_BA9244AA_AS.1:0.013919462,HEL_CA0258AA_AS.1:0.002950407)0.677:0.002521305)0.831:0.002515433)0.490:5e-09,(HEL_BA9611AA_AS.1:0.003742985,((HpGP-LIT-001.1:0.016797461,(HEL_BA8829AA_AS.1:0.008732608,HEL_CA2181AA_AS.1:0.002761957)0.887:0.00638531)0.909:0.004086175,((HEL_BA9531AA_AS.1:0.006419891,((GC31_B.1:0.007830435,GC65_HL.1:0.011675992)0.772:0.00149063,(((SW7C.1:0.009703263,(HEL_BA4991AA_AS.1:0.00901371,HE_NC24_6.1:0.00643198)0.856:0.003115339)0.657:0.001137739,(((26695.1:0.014517522,SSR7.1:0.009131952)0.796:0.003220923,HPAG1.1:0.010626391)0.592:0.002574338,SSR9.1:0.009717337)0.777:0.00243879)0.889:0.004725222,((HE_C33.1:0.015598433,((((GC34_HL.1:0.007573049,(HE_C50.1:0.006578857,MG2005_98.1:0.023954275)0.883:0.003648441)0.786:0.002046871,((HUP_B14.1:0.013238576,VN0032.1:0.013259734)0.835:0.003059666,((31181.1:0.005377811,HpGP-HON-015.1:0.015486148)0.216:0.001115766,((((G27.1:0.012979293,MCms1055.1:0.003838571)0.750:0.001155324,HEL_BA9266AA_AS.1:0.007684884)0.916:0.003819257,(((HEL_BA8996AA_AS.1:0,HEL_BA9604AA_AS.1:0):0.005213561,HEL_BA9830AA_AS.1:0.024123913)0.861:0.003657672,(HE_NC32_5.1:0.009003222,Hp_A_11.1:0.006409718)0.742:0.001145788)0.892:0.002517904)0.751:5e-09,((((HEL_AA8702AA_AS.1:0.011746413,MGms203.1:0.009071096)0.838:0.002420469,HpGP-POL-110.1:0.00376463)0.649:0.002508601,(HEL_BA9140AA_AS.1:0.012818179,((HEL_AA6798AA_AS.1:0.016272426,((SA224.1:5e-09,SA252C.1:0.001238099)0.931:0.005040846,(HEL_BA9607AA_AS.1:0.005020404,HEL_BA9612AA_AS.1:6e-09)0.973:0.009046194)0.304:0.002413341)0.898:0.004625282,((((448.1:0.006298996,(HEL_BA9302AA_AS.1:0.008901214,(B40.1:0.016886187,GR_15.1:0.001256331)0.520:0.003887323)0.778:0.00254057)0.416:5e-09,((HEL_BA4846AA_AS.1:0.007817241,((HEL_BA9180AA_AS.1:0.00664834,(22352.1:0.014031755,HpGP-POR-006.1:0.010212564)0.585:0.004515378)0.762:0.002081332,HEL_BA5572AA_AS.1:0.00786616)0.741:0.001219362)0.715:0.001024782,(Nentsy90.1:0.011818939,((HEL_BA9014AA_AS.1:0,N34.1:0,Nentsy29.1:0):5e-09,(Khanty39.1:0.003742812,(Nentsy28.1:0,Nentsy37.1:0):5e-09)0.900:0.001238106)0.824:0.002396135)0.917:0.005187577)0.218:5e-09)0.833:0.001240294,(30950.1:0.007240658,(34320.1:0.016833795,(22087.1:0.006297957,HEL_BA5257AA_AS.1:0.001265914)0.989:0.012211865)0.891:0.004963111)0.924:0.004191098)0.615:5e-09,HpGP-TUR-009.1:0.011496861)0.767:0.00120344)0.299:0.001307111)0.901:5e-09)0.428:0.002475994,(HEL_CA2246AA_AS.1:0.008887938,((HpGP-MEX-046.1:0.012752047,(HEL_BA5224AA_AS.1:0.014173254,HEL_BA4743AA_AS.1:0.009216126)0.378:0.001066489)0.722:0.002661419,(P12.1:0.007603443,(Hp_A_27.1:0.006351038,(HEL_AA5699AA_AS.1:0.008984322,IL_3173.1:0.010313248)0.946:0.006366523)0.138:0.001201717)0.865:5e-09)0.902:0.002488986)0.755:5e-09)0.874:0.003751187)0.838:0.002709797)0.764:0.001571651)0.286:0.001253785)0.777:0.001664116,(HEL_BA9168AA_AS.1:0.021407976,HEL_BA9598AA_AS.1:0.007860243)0.919:0.005094817)0.782:0.001352135,(altai11.1:0.018442809,Nentsy81.1:0.00873036)0.790:0.002871956)0.860:5e-09)0.584:0.001867477,(((SSR8.1:0.006679515,HpGP-CAN-018.1:0.009975591)0.467:0.003815782,SW21C.1:0.005377341)0.785:0.002165251,(444.1:0.010204885,((HpGP-CAN-016.1:0.010327057,SSR3.1:0.002458814)0.796:0.002553804,(HEL_AA6718AA_AS.1:0.007752413,HEL_BA9043AA_AS.1:0.010390506)0.227:0.003698679)0.766:5e-09)0.456:6e-09)0.565:0.001909307)0.633:0.002866538)0.897:0.004448014)0.631:0.000870253)0.877:0.002486586,(((HEL_BA9170AA_AS.1:0.005010592,(HEL_BA9259AA_AS.1:0.001239177,HEL_BA9671AA_AS.1:5e-09)0.944:5e-09)0.861:0.00324086,HEL_BA9770AA_AS.1:0.008230679)0.029:0.001215486,(HEL_BA9641AA_AS.1:0.01160299,HpGP-CAN-001.1:0.002564426)0.793:0.002460606)0.807:0.002524822)0.791:0.001245359)0.865:5e-09)0.947:0.002491546)0.933:0.002487751,(((Tuvac46.1:5e-09,(HEL_BA8830AA_AS.1:0.007662427,(HEL_BA9556AA_AS.1:5e-09,HEL_BA8915AA_AS.1:0.007567902)0.777:0.0012451)0.231:0.001245477)0.993:0.006337175,(HEL_BA9391AA_AS.1:0.005118205,(HEL_BA9098AA_AS.1:0.002523506,(HEL_BA9256AA_AS.1:0.001237682,HEL_BA9780AA_AS.1:5e-09)0.966:0.00508222)0.738:0.001183767)0.908:0.005104583)0.947:5e-09,(((India7.1:0.006166147,(HEL_AA7332AA_AS.1:0.003603673,((HEL_BA8914AA_AS.1:0,HEL_BA8962AA_AS.1:0,HEL_BA9175AA_AS.1:0,HEL_BA9398AA_AS.1:0):0.00375071,HEL_BA9085AA_AS.1:0.002544222)0.893:0.002702523)0.411:0.001268934)0.755:0.001461108,((HEL_BA9042AA_AS.1:0,HEL_BA9253AA_AS.1:0):0.001335847,altai59.1:0.011500921)0.349:0.001239169)0.890:0.002422959,(HEL_BA9706AA_AS.1:0.002491354,(HEL_BA8932AA_AS.1:0.003800716,HEL_BA9160AA_AS.1:0.002486018)0.975:0.00640938)0.308:0.001252076)0.887:5e-09)0.784:5e-09)0.849:0.001243803,(ID0561.1:0.014356733,NP49.1:0.006561157)0.737:0.000985022):5e-09,((((((Mandalay03.1:0.007745976,MMM_60.1:0.007743431)0.748:0.00108416,((HEL_BA4205AA_AS.1:0.003909654,(HpGP-IND-007.1:0.007797248,(HEL_BA5769AA_AS.1:0.005180623,HpGP-MAL-002.1:0.003638131)0.854:0.002537124)0.864:0.002487709)0.729:0.001096143,(HEL_BA8057AA_AS.1:0.003767549,M006.1:0.002514953)0.791:0.001252143)0.907:0.00250819)0.070:5e-09,(HEL_CA0027AA_AS.1:0.005024411,(HpGP-MMR-011.1:0.00891193,(HpGP-MMR-004.1:0.003802513,SLK40.1:0.006361051)0.512:0.001216968)0.862:5e-09)0.905:0.001242281)0.856:0.001242018,HpGP-NPL-009.1:0.005020952)0.328:5e-09,((HpGP-KAZ-002.1:0.008848696,(HEL_BA8847AA_AS.1:0.007618771,(HEL_BA8812AA_AS.1:0.007727965,HEL_BA9047AA_AS.1:0.00115336)0.926:0.003878266)0.887:5e-09)0.898:0.002498375,(HpGP-KGZ-006.1:0.002483522,(BD0013.1:0.006400857,MMM_127.1:0.00505013)0.903:0.005061021)0.748:6e-09)0.846:0.001256153)0.780:0.00124227,((HEL_CA2513AA_AS.1:0.00249264,(HpGP-BGD-003.1:0.009491981,(HEL_BA3985AA_AS.1:0.01214519,HpGP-USA-422.1:0.004574877)0.534:0.00125187)0.885:0.0032784)0.910:0.003791401,(BD0063.1:5e-09,(MMM_148.1:0.007591688,(((HEL_BA7799AA_AS.1:0.001202267,HEL_BA9608AA_AS.1:0.006370735)0.847:0.002551177,TH0213.1:0.010146143)0.592:5e-09,HEL_AA6079AA_AS.1:0.010161024)0.841:0.001240722)0.908:5e-09)0.840:0.001238444)0.337:5e-09)0.871:0.001242016)0.744:0.001237253,((((((HEL_BA8823AA_AS.1:0,HEL_BA9545AA_AS.1:0):0.003798302,(Evenky11.1:0.002521788,HEL_BA9095AA_AS.1:0.005060765)0.736:0.001222569)0.753:0.002508485,(HEL_BA9383AA_AS.1:0.003786435,HEL_BA9037AA_AS.1:0.006351623)0.526:0.003792252)0.872:5e-09,(HEL_BA8861AA_AS.1:0.002507452,(((HEL_BA9049AA_AS.1:0.002502147,(HEL_BA9621AA_AS.1:0.006353526,HEL_BA9748AA_AS.1:0.00638629)0.853:0.003769487)0.614:5e-09,HEL_BA9321AA_AS.1:0.005035463)0.786:0.001258586,(HEL_BA9451AA_AS.1:0.007725816,Kazakhstan3173.1:0.005156362)0.756:0.0011672)0.767:0.001243281)0.905:0.002526554)0.541:0.001247617,(HEL_BA9166AA_AS.1:0.006354831,HEL_BA9390AA_AS.1:0.005082157)0.372:0.002481608)0.726:5e-09,(HEL_BA8860AA_AS.1:0.002512518,((HEL_BA8663AA_AS.1:0.008409656,(((((((HEL_BA9411AA_AS.1:5e-09,(HEL_BA9341AA_AS.1:0.001239164,HEL_BA9348AA_AS.1:5e-09)0.975:0.003742275)0.724:0.001356768,HEL_BA9677AA_AS.1:0.01012752)0.348:0.003779617,BURYAT14.1:0.007709974)0.000:5e-09,(HEL_BA9130AA_AS.1:0.00134734,HEL_BA9479AA_AS.1:0.008828986)0.390:0.002525644)0.729:0.001474814,((((((HEL_AA7249AA_AS.1:0.006106625,(BURYAT9.1:0.004004206,HEL_BA9437AA_AS.1:0.004850821)0.294:0.001220347)0.777:0.001518473,(HEL_BA9759AA_AS.1:0.008998065,(HEL_BA8868AA_AS.1:0.005074506,HEL_BA9841AA_AS.1:0.001226424)0.716:0.002580399)0.050:0.001212182)0.742:0.001198629,(HEL_CA0410AA_AS.1:0.00124593,((HEL_BA8883AA_AS.1:0,HEL_BA9614AA_AS.1:0,HEL_BA9797AA_AS.1:0):5e-09,HEL_BA8880AA_AS.1:0.003764629)0.786:0.00123616)0.803:0.001248413)0.761:0.001240671,HEL_BA9569AA_AS.1:0.008916883)0.750:0.001253884,BURYAT27.1:0.009011244)0.808:0.002161023,HEL_BA9534AA_AS.1:0.00159769)0.892:0.003788707)0.793:0.0028544,(HEL_BA9606AA_AS.1:0.007552616,(HEL_BA9294AA_AS.1:0.015675671,HEL_BA9544AA_AS.1:0.005134455)0.949:0.007975888)0.748:0.001914514)0.700:0.001247179,(HEL_BA9575AA_AS.1:0.00961505,HEL_AA7373AA_AS.1:0.003244704)0.863:0.002487511)0.855:0.002533613)0.876:0.003058643,((((yak97.1:0.001213229,(HEL_BA9208AA_AS.1:5e-09,(HEL_BA9636AA_AS.1:0.003758821,((HEL_AA7221AA_AS.1:0,HEL_BA9333AA_AS.1:0,HEL_BA9487AA_AS.1:0):5e-09,HEL_BA9651AA_AS.1:0.002489763)0.461:0.001240715)0.320:5e-09)0.882:0.002523696)0.931:0.003795653,(HEL_BA8872AA_AS.1:0.009748758,(HEL_BA9018AA_AS.1:0.004367271,Tuvac80.1:0.004443824)0.737:0.003845487)0.821:0.003059771)0.443:5e-09,(33375.1:0.013204481,HEL_BA9736AA_AS.1:0.013260122)0.488:0.003565004)0.827:0.002483365,((HEL_BA5547AA_AS.1:0.007612531,(HEL_BA4404AA_AS.1:0.00510199,HEL_BA9734AA_AS.1:0.005104679)0.849:0.002476622)0.737:0.001250697,(HEL_BA9220AA_AS.1:0.003759096,(((((IRANL133_91.1:0.012935932,(HEL_AA0447AA_AS.1:0.024205427,HEL_BA9732AA_AS.1:0.012618269)0.722:0.003034501)0.948:0.005566708,((((((HEL_AA8621AA_AS.1:0.008912601,SSR43.1:0.010258297)0.158:5e-09,(HEL_BA4875AA_AS.1:0.007806582,((Khanty16.1:0,Khanty26.1:0,Khanty27.1:0):5e-09,(Khanty30.1:0,Khanty40.1:0):0.001243587)0.961:0.009040961)0.882:0.006350359)0.497:0.002472232,21580.1:0.011510678)0.000:5e-09,HpGP-USA-207.1:0.012787447)0.602:0.000707235,((HEL_AA6010AA_AS.1:0.007598727,(HPAS23.1:0.003750765,(HEL_AA6024AA_AS.1:0.003742549,((((HEL_BA3812AA_AS.1:0.008575591,(HEL_BA4578AA_AS.1:0.00540762,(HEL_BA4580AA_AS.1:0,HEL_BA4584AA_AS.1:0,HEL_BA9332AA_AS.1:0):0.00470881)0.758:0.00248052)0.860:0.002854312,(HEL_BA3813AA_AS.1:0,HEL_BA3814AA_AS.1:0):5e-09)0.926:0.00249244,(((ausabrJ05.1:0,HPJ023.1:0):0.002487158,HPJ071.1:0.003741238)0.789:5e-09,HEL_BA4574AA_AS.1:0.005036117)0.404:0.001242476)0.779:0.001246505,HPJ156.1:0.008840623)0.781:5e-09)0.792:0.002491129)0.746:0.001234236)0.995:0.016496116,(((((HEL_BA9514AA_AS.1:0.002487336,HEL_BA9159AA_AS.1:0.003758123)0.959:5e-09,(((((CAN_196.1:0.002481273,HpGP-CAN-023.1:0.00123768)0.116:5e-09,(HpGP-CAN-020.1:0.001241919,(HEL_CA2265AA_AS.1:0.010181296,((HEL_CA2260AA_AS.1:0.002516083,HpGP-PER-111.1:0.005041818)0.891:0.002481135,((HpGP-PER-138.1:0.003756011,((HEL_CA2257AA_AS.1:0.001332773,((HEL_CA2284AA_AS.1:0.001243583,HEL_CA2287AA_AS.1:5e-09)0.799:0.003635852,HEL_CA2261AA_AS.1:0.003902693)0.593:0.001310349)0.999:0.011491662,(HEL_CA2266AA_AS.1:0.001239571,(Shi112.1:0,Shi169.1:0):0.001246165)0.863:0.002476599)0.865:0.002537021)0.957:0.005031494,((HEL_CA2283AA_AS.1:0.001243588,HEL_CA2286AA_AS.1:5e-09)0.950:0.002500264,HEL_CA2279AA_AS.1:0.006254128)0.364:5e-09)0.794:5e-09)0.522:0.001258172)0.695:0.002479024)0.892:5e-09)0.849:0.001237677,(Aklavik117.1:0.002480773,((HEL_CA0046AA_AS.1:0.002516505,(HEL_BA9778AA_AS.1:0,HEL_CA0057AA_AS.1:0,HEL_CA0057AA_AS.2:0):0.003783741)0.764:0.00122655,(HEL_AA7365AA_AS.1:0,HEL_CA0047AA_AS.1:0):0.001242647)0.793:0.001245363)0.668:6e-09)0.801:0.00124077,HEL_AA7339AA_AS.1:0.001238598)0.794:0.001240075,((HEL_BA9448AA_AS.1:0.002494665,((((Evenky58.1:0.00254696,(HEL_AA7264AA_AS.1:0.007361157,(HEL_BA9774AA_AS.1:0.005465913,Khanty04.1:0.0033568)0.828:0.002499914)0.777:0.001586036)0.392:0.002426081,((HEL_BA9773AA_AS.1:0.00122184,(HEL_BA9476AA_AS.1:0.003751561,Nentsy65.1:0.003763925)0.812:5e-09)0.869:0.001244259,(HEL_AA7283AA_AS.1:0.003785988,HEL_BA9669AA_AS.1:0.005007215)0.779:0.001233276)0.407:6e-09)0.805:0.001264007,HEL_BA9415AA_AS.1:0.001239165)0.168:5e-09,HEL_BA8815AA_AS.1:5e-09)0.819:0.001243625)0.752:5e-09,((HEL_AA7214AA_AS.1:0.00249691,HEL_BA9263AA_AS.1:0.001244958)0.759:0.001230601,(HEL_AA7246AA_AS.1:0.007598829,HEL_BA9315AA_AS.1:0.002484398)0.760:0.001266137)0.422:0.001243644)0.793:0.002495436)0.876:6e-09)0.851:5e-09,((((HEL_AA7212AA_AS.1:0,HEL_CA0045AA_AS.1:0):0.003740556,(HEL_BA8864AA_AS.1:0.002502609,HEL_CA0054AA_AS.1:0.003766496)0.797:0.002504019)0.884:5e-09,Nanai40.1:0.001237784)0.256:5e-09,HEL_BA9559AA_AS.1:0.001237915)0.900:0.001240717)0.734:0.001137784,((HEL_BA9472AA_AS.1:0.005172823,HEL_BA9518AA_AS.1:0.00238158)0.848:0.00379438,(HEL_BA9819AA_AS.1:0.002593987,((HEL_AA6077AA_AS.1:0,HEL_CA0052AA_AS.1:0,HEL_CA0052AA_AS.2:0):0.003680866,(HEL_AA6006AA_AS.1:5e-09,HEL_CA0053AA_AS.1:0.00123761)0.922:0.003892438)0.913:0.003805947)0.502:5e-09)0.909:0.003789368)0.893:0.00418422,((HEL_CA2271AA_AS.1:0.015167391,(((((IRANL104.1:0.014204579,HpGP-ISR-001.1:0.00643925)0.844:0.002534693,IL_3184.1:0.010181746)0.748:0.001273369,(((HpGP-SPA-802.1:0.014374181,SUD-SO50-1.1:0.007367578)0.729:0.001342974,(SUD_C5_1.1:0.019524527,((IRANL125.1:5e-09,IRANL97.1:0.001239826)0.954:0.005121885,(GR_21.1:0.017262121,HEL_CA2176AA_AS.1:0.009085885)0.908:0.005195986)0.733:0.001279309)0.360:0.003872368)0.934:0.004978076,((B45.1:0.021385291,CAM_125C1.1:0.006439087)0.874:0.006290057,(((((HEL_BA9125AA_AS.1:0.004996313,((CAM_106A1.1:0.010251288,CAM-109A1.1:0.015510619)0.878:0.003766848,(SUD-SO42.1:0.00522682,CAM-121A1.1:0.016971016)0.822:0.002403329)0.739:0.001281079)0.390:0.001320985,CAM_153C1.1:0.012743116)0.140:0.001297601,(CAM_118A1.1:0.001242039,(CAM-135C1.1:0,CAM-140C1.1:0,CAM-146C1.1:0):0.007566514)0.767:0.001307102)0.825:0.002420977,((((SUD-C1-1a.1:0.002489466,(SUD-SO49-1.1:0.0101257,SUD_C8_1.1:0.002492153)0.622:5e-09)0.757:0.002485552,(CAM-107A1.1:0.002490161,HEL_AA5951AA_AS.1:0.003741305)0.536:5e-09)0.815:0.001239166,(((CAM-117A1.1:5e-09,((SUD-C14-1.1:0.005680081,(SUD-I14.1:0.009095686,SUD-S72.1:0.007623954)0.244:0.002412937)0.770:0.001861365,SUD_SO41_1.1:0.004988137)0.907:5e-09)0.910:5e-09,((CAM_149C1.1:0.010182797,SUD-C13-1.1:5e-09)0.194:0.002519041,Pt_7901.1:0.008951093)0.878:0.002482418)0.838:0.001241703,((HEL_BA4973AA_AS.1:0.007716103,SUD-C16-3.1:0.007711696)0.865:0.003738492,HpGP-NGA-010.1:0.008880399)0.907:5e-09)0.635:0.002495007)0.767:6e-09,((CAM_22A1.1:0.002513195,HEL_BA4168AA_AS.1:0.00634714)0.862:0.002506236,((((((HEL_CA2615AA_AS.1:0,HEL_CA2627AA_AS.1:0):0.003554969,(HEL_BA4944AA_AS.1:0.001427275,HpGP-IDN-001.1:0.006112883)0.144:0.001247214)0.445:0.002673518,(HEL_AA6060AA_AS.1:0.008982423,HEL_BA8987AA_AS.1:0.006364571)0.871:0.00376411)0.768:5e-09,(HEL_BA9462AA_AS.1:0.012761373,((HEL_BA9028AA_AS.1:0.005106263,HEL_BA9457AA_AS.1:0.014241047)0.900:0.003649114,((HEL_BA9281AA_AS.1:0.012896632,((HpGP-ZAF-006.1:0.004600295,HpGP-ZAF-009.1:0.019977123)0.991:0.018265486,(HpGP-SPA-402.1:0.024975033,(((HEL_BA5739AA_AS.1:0.002537098,SA166A.1:0.002474399)0.950:0.005039519,((HEL_BA4143AA_AS.1:0.001265217,(SouthAfrica7.1:0.003695033,(HEL_BA5715AA_AS.1:0.004984609,(HEL_BA8291AA_AS.1:0.007614065,SA29A.1:5e-09)0.733:0.001321577)0.997:0.014331381)0.385:0.001316405)0.738:0.001268965,((SouthAfrica20.1:0.007381849,(HEL_BA5666AA_AS.1:6e-09,((HpGP-ZAF-001.1:0.001247775,SouthAfrica50.1:0.003771621)0.800:0.001252129,(HEL_BA5706AA_AS.1:0.002516105,(((HEL_BA8309AA_AS.1:0,HEL_BA9749AA_AS.1:0):0.00507804,SA175A.1:0.003795268)0.783:0.001230816,((HEL_BA5677AA_AS.1:0.005047897,SA169C.1:5e-09)0.928:0.002504765,SA172C1.1:0.001249162)0.538:5e-09)0.970:0.005051974)0.546:5e-09)0.984:0.005034461)0.879:0.002768278)0.142:0.00123941,((HEL_BA8916AA_AS.1:0.001253108,(HEL_BA9540AA_AS.1:0.002497569,(HEL_AA7378AA_AS.1:5e-09,HpGP-ZAF-007.1:0.011433547)0.814:0.003781624)0.917:0.003786961)0.882:0.002512375,((((HEL_AA7329AA_AS.1:0.007252386,((HEL_AA7268AA_AS.1:0,HEL_AA7356AA_AS.1:0):0.003791207,HEL_AA7199AA_AS.1:0.005077504)0.858:0.002992183)0.426:0.002407075,((HEL_AA7215AA_AS.1:0.01813165,(((HEL_AA7206AA_AS.1:6e-09,(HEL_AA7288AA_AS.1:0.002169323,HEL_BA9306AA_AS.1:0.000196137)0.991:0.008883241)0.754:0.001218336,(HEL_AA7200AA_AS.1:0,HEL_AA7293AA_AS.1:0):0.003815476)0.933:0.003972605,HEL_AA7309AA_AS.1:0.007536449)0.735:0.002511716)0.856:0.003978642,(HEL_AA7368AA_AS.1:0.003840432,K26A1.1:0.006348695)0.864:0.002596798)0.939:0.005977887)0.987:0.008266108,(SA253C1.1:0.005100037,(((HEL_BA5671AA_AS.1:0,HEL_BA9328AA_AS.1:0,SA144A.1:0,SA251C.1:0):0.002514941,(HEL_BA4919AA_AS.1:0.006376174,HEL_BA8345AA_AS.1:5e-09)0.135:0.001244674)0.891:0.002516981,HEL_AA7376AA_AS.1:0.002511345)0.877:0.00255566)0.751:0.001197475)0.790:0.001280109,(SA233C.1:0.006328102,((HEL_BA5731AA_AS.1:0.003838702,HEL_BA9494AA_AS.1:0.008993455)0.846:0.002458313,((HEL_AA7351AA_AS.1:0,HEL_AA7371AA_AS.1:0):0.00504807,(HEL_AA7350AA_AS.1:0.001247558,HEL_AA7375AA_AS.1:5e-09)0.880:0.002517685)0.878:0.00252021)0.437:0.001253889)0.810:5e-09)0.803:0.00125246)0.773:0.001502753)0.827:0.002298604)0.774:5e-09)0.980:0.007560542,HEL_BA5709AA_AS.1:5e-09)0.959:0.011688717)0.890:0.00927969)0.962:0.012137214)0.992:0.011791758,(B25.1:0.01717133,CAM-126C1.1:0.009168687)0.980:0.010301894)0.660:6e-09)0.905:0.002538094)0.820:5e-09)0.930:0.002486912,((HEL_AA6699AA_AS.1:0,HEL_BA9765AA_AS.1:0):0.016916056,HEL_BA9413AA_AS.1:0.002602552)0.745:0.001134424)0.610:5e-09,HEL_BA9595AA_AS.1:0.010162278)0.908:0.003759919)0.782:0.00123042)0.804:5e-09)0.861:0.001241117,(HEL_BA8928AA_AS.1:0.006384244,CAM-23A1.1:0.009000275)0.853:0.002468296)0.023:5e-09)0.765:0.001039447)0.772:0.001465065)0.738:0.001235248,(B47.1:0.005033525,((IRANL110.1:0.004065093,(HEL_CA2212AA_AS.1:0.016241121,Hp_A_14.1:0.012906299)0.863:0.004996277)0.749:0.001991063,(GR_20.1:0.007460329,HEL_BA9218AA_AS.1:0.006699597)0.412:0.002403837)0.750:0.001482104)0.780:0.001252582)0.916:5e-09,(38185.1:0.010427551,HEL_BA4700AA_AS.1:0.011756417)0.862:0.004949677)0.803:0.004115691)0.931:0.005142365,(22360.1:0.011686545,(IRANL112_91.1:0.009182388,SSR5.1:0.013241268)0.919:0.006390402)0.761:0.001998092)0.776:0.00262464)0.977:0.00998754)0.724:0.004494828)0.657:0.001822934,(Pt_7757.1:0.016425004,(HEL_BA9463AA_AS.1:0.03236186,IRANL124_91.1:0.006673863)0.998:0.022772909)0.954:0.010086364)0.727:0.000997214)0.612:0.001940582,(29009.1:0.006789893,HpGP-RUS-009.1:0.012670894)0.907:0.00514104)0.869:0.003253267,(Khanty17.1:0.006296393,Nentsy32.1:0.006418966)0.645:0.001226116)0.713:0.00129069,IL_3172.1:0.016815366)0.240:5e-09)0.810:0.001246781)0.775:0.001246836)0.835:5e-09)0.734:0.002515247)0.773:0.001251654)0.902:0.002517977)0.760:0.002490757,(HEL_BA8279AA_AS.1:0.005084915,Nanai30.1:0.007632892)0.322:0.003773016)0.792:5e-09,HEL_BA9546AA_AS.1:0.003770653)0.355:0.003788447,((HEL_BA9115AA_AS.1:0.003786185,(MMM_67.1:0.006135022,(HEL_BA8993AA_AS.1:0.002710806,HEL_BA9440AA_AS.1:0.006154772)0.431:0.001254565)0.880:0.002733878)0.733:0.001179365,((HEL_BA9564AA_AS.1:0.003746565,(HEL_BA9261AA_AS.1:0.001246655,HEL_BA9483AA_AS.1:0.003748512)0.916:0.003850061)0.738:0.00122408,mong49.1:0.009043897)0.766:0.001239176)0.647:0.00257007)0.926:5e-09,((((HEL_BA9760AA_AS.1:0.016801483,(HEL_BA9603AA_AS.1:0.002501396,(HEL_BA9656AA_AS.1:0.00124413,(HEL_BA9814AA_AS.1:0.00124244,(HEL_BA8976AA_AS.1:0.001243583,HEL_BA9443AA_AS.1:5e-09)0.778:0.001245327)0.786:0.001244978)0.778:0.001246748)0.773:0.001223035)0.739:0.001266018,(HEL_BA9176AA_AS.1:0.002505885,(HEL_BA8856AA_AS.1:0.001245057,HEL_BA9592AA_AS.1:0.001245174)0.892:0.002525162)0.884:0.002507871)0.894:5e-09,(((HEL_BA9129AA_AS.1:0.008352114,HEL_CA0266AA_AS.1:0.00574123)0.809:0.003065577,(((HEL_BA9079AA_AS.1:0.001260407,HEL_BA9538AA_AS.1:0.010235057)0.733:0.001906547,((Keto60.1:5e-09,(HEL_BA9339AA_AS.1:0.003749431,(HEL_BA9838AA_AS.1:0.001237741,(HEL_BA9705AA_AS.1:0.00761291,HEL_BA9825AA_AS.1:0.00124183)0.762:6e-09)0.761:0.001248256)0.801:0.003751701)0.945:0.006401985,((HEL_BA9032AA_AS.1:0,HEL_BA9761AA_AS.1:0):0.001572629,((HEL_BA8918AA_AS.1:0,HEL_BA9046AA_AS.1:0,HEL_BA9169AA_AS.1:0,HEL_BA9260AA_AS.1:0):5e-09,HEL_BA9148AA_AS.1:0.001239178)0.853:0.003440549)0.707:0.00283031)0.900:0.005625235)0.336:0.002977932,(HEL_BA9410AA_AS.1:0.002573553,(TUVAB15.1:0.002500294,(HEL_BA9209AA_AS.1:0.00123788,HEL_AA7314AA_AS.1:0.002494726)0.800:6e-09)0.840:0.00244536)0.799:0.002844794)0.814:0.004754917)0.881:0.003865639,(((JP0170.1:0.002511256,((((HEL_BA8825AA_AS.1:0.010987181,HEL_BA8958AA_AS.1:0.004552158)0.878:0.005121188,((HEL_BA8814AA_AS.1:0.002498956,HEL_BA8889AA_AS.1:0.001243349)0.785:0.001792556,((HEL_BA9676AA_AS.1:0,HEL_BA9686AA_AS.1:0):0.005143764,mong44.1:0.007749739)0.852:0.001898517)0.791:0.001532584)0.060:0.002242823,(HEL_BA8959AA_AS.1:0.001626262,(HEL_BA9628AA_AS.1:0.007122178,HEL_BA9776AA_AS.1:0.008414232)0.911:0.006402076)0.695:0.005139241)0.000:6e-09,(((BURYAT19.1:0.005097046,(HEL_BA9096AA_AS.1:5e-09,((HEL_BA8957AA_AS.1:0.002499817,HEL_BA9167AA_AS.1:0.005056541)0.590:0.002504542,(HEL_BA8921AA_AS.1:0.003783369,(HEL_BA9735AA_AS.1:0.005057151,HEL_BA9739AA_AS.1:0.00124588)0.892:0.002517704)0.791:0.00250124)0.763:5e-09)0.868:0.002506758)0.852:0.002360395,HEL_BA9379AA_AS.1:0.001418826)0.659:0.001241633,HEL_BA9249AA_AS.1:0.00265371)0.779:0.001297965)0.745:0.001119642)0.895:0.002510069,(NP110.1:0.006367616,(HEL_BA9566AA_AS.1:0.003811916,((HEL_BA9407AA_AS.1:0.010254767,HEL_BA9653AA_AS.1:0.001243214)0.760:0.001277681,(HEL_BA9576AA_AS.1:0.005075688,HEL_BA9605AA_AS.1:0.003790967)0.840:0.002489098)0.875:0.002531787)0.755:0.001230766)0.747:0.001206957)0.883:5e-09,BT215.1:0.005008987)0.843:0.00124223)0.813:5e-09)0.940:5e-09,((HEL_BA9404AA_AS.1:0.003791038,HEL_CA0261AA_AS.1:0.005070909)0.873:0.003795312,((HEL_BA9184AA_AS.1:0.008892881,(HEL_BA9627AA_AS.1:0.00248536,((HEL_CA0278AA_AS.1:0.006843224,HEL_BA9650AA_AS.1:0.004661239)0.359:0.00244427,((HEL_BA9354AA_AS.1:0.007196021,HEL_BA9162AA_AS.1:0.002942784)0.369:0.001249282,(HEL_BA8832AA_AS.1:0.00504131,HEL_BA9562AA_AS.1:0.002496447)0.885:0.002942186)0.909:5e-09)0.879:0.003314037)0.437:5e-09)0.370:0.002496733,(((Nentsy38.1:0.011190835,(BT0282.1:0.005702151,HEL_CA2643AA_AS.1:0.009716929)0.414:0.003776555)0.858:0.003097623,((((HEL_BA5605AA_AS.1:0.002480618,HpGP-MAL-010.1:0.008867888)0.750:0.001253163,(BTM231.1:0.001239904,(BTM275.1:0.002496938,EKB32.1:0.005041993)0.769:5e-09)0.871:0.001239297)0.610:5e-09,(HEL_BA9915AA_AS.1:0.002489936,(((VN0805.1:0.005031536,(HEL_CA0551AA_AS.1:0.005137378,BT143.1:0.009015126)0.727:0.001111602)0.778:0.001252247,(HEL_CA2092AA_AS.1:0.002507488,(HEL_CA0082AA_AS.1:0.002502325,HEL_CA0440AA_AS.1:0.002509093)0.869:0.002502469)0.780:0.00125259)0.800:5e-09,BT333.1:0.005016501)0.412:0.001240887)0.783:0.001247571)0.735:0.001073636,((HpGP-KOR-001.1:0.007836211,HEL_BA5460AA_AS.1:0.004946017)0.694:0.001181946,MS178.1:0.007793626)0.864:0.00254026)0.865:0.002539274)0.533:0.001267872,(((HEL_BA8911AA_AS.1:0.001238352,HEL_BA9568AA_AS.1:5e-09)0.958:0.005016648,((HEL_CA2709AA_AS.1:0.003860517,HEL_CA0525AA_AS.1:0.010361536)0.332:0.001166764,HpGP-MAL-012.1:0.006325542)0.901:5e-09)0.345:0.001241509,(HEL_CA2718AA_AS.1:0.005025805,((HEL_AA4439AA_AS.1:0.006325362,HEL_CA0264AA_AS.1:0.006316509)0.742:0.001213654,((HEL_BA4686AA_AS.1:0.017303046,HpGP-JAP-026.1:0.007879795)0.844:0.003536363,(CK69.1:0.006339134,(HEL_CA0208AA_AS.1:0.001251514,HEL_CA2671AA_AS.1:0.010235037)0.846:0.002449516)0.771:0.001268784)0.763:0.001283883)0.687:0.002496923)0.887:5e-09)0.831:0.002374692)0.159:0.00137726)0.393:5e-09)0.734:5e-09)0.820:0.001242583)0.781:0.002501688,HEL_BA8956AA_AS.1:0.003771688)0.880:0.00124329,(((HEL_BA9406AA_AS.1:0.003773978,((Evenky01.1:0,Evenky73.1:0,HEL_BA8842AA_AS.1:0):5e-09,Evenky65.1:0.005022315)0.750:0.001230457)0.449:0.001258563,HEL_BA9059AA_AS.1:5e-09)0.938:0.003778669,HEL_BA9063AA_AS.1:0.002503449)0.869:0.002514268)0.755:5e-09,(HEL_BA9471AA_AS.1:0.007748194,HEL_BA9837AA_AS.1:0.009074485)0.878:0.003737338)0.798:0.001178763,HEL_AA7380AA_AS.1:0.009027166)0.751:0.005108517,((v225d.1:0.002482103,(HEL_BA9201AA_AS.1:0.003753687,(((CO1766.1:0,CO1768.1:0,COL0002.1:0,Hui1764.1:0,Hui1766.1:0,Hui1769.1:0):5e-09,HEL_BA9433AA_AS.1:0.002496933)0.897:0.002507088,(((HpGP-USA-205.1:0.00250257,(HEL_AA6759AA_AS.1:0.003781122,HEL_CA2451AA_AS.1:0.005055711)0.751:0.001217801)0.783:0.001241798,Shi470.1:5e-09)0.170:6e-09,(Cuz20.1:0.00378704,Shi417.1:0.001229089)0.876:0.002517179)0.779:0.001245172)0.792:0.001245233)0.504:5e-09)0.860:0.001239551,((((((HEL_CA2270AA_AS.1:0.007632636,((HEL_CA2272AA_AS.1:5e-09,HEL_CA2258AA_AS.1:0.008875372)0.180:0.001246145,(((HEL_CA2267AA_AS.1:0.001248082,Puno135.1:0.003757819)0.764:0.001236654,Puno120.1:0.001239173)0.156:5e-09,(HpGP-PER-121.1:0.001256039,HpGP-SPA-706.1:0.006285673)0.869:0.002484321)0.779:0.001242244)0.868:0.002523689)0.754:0.001230916,(HEL_CA2268AA_AS.1:0.003832115,HpGP-PER-011.1:0.007714076)0.872:0.002456619)0.187:5e-09,((HEL_BA9234AA_AS.1:0,Sakhalin60.1:0):0.002500282,(HEL_BA9040AA_AS.1:0.001243635,HEL_BA9467AA_AS.1:0.001237954)0.469:5e-09)0.908:0.001241765)0.808:0.001242487,((HEL_AA0105AA_AS.1:0,PeCan4.1:0):0.015638999,HEL_BA9626AA_AS.1:0.002499709)0.405:0.002509896)0.080:5e-09,HEL_AA5991AA_AS.1:0.006291195)0.772:0.001242543,(HEL_AA6511AA_AS.1:0.005014455,HEL_BA3663AA_AS.1:0.003743934)0.876:0.002524538)0.764:0.001242912)0.788:5e-09)0.893:0.001115879,(HpGP-MEX-028.1:0.00767478,HEL_BA9649AA_AS.1:0.011628583)0.227:5e-09)0.756:0.006715901,ID0498.1:0.012850266)0.936:0.007827733,((ID0090.1:0.01041022,((ID0985.1:0,ID1001.1:0):5e-09,(ID0082.1:6e-09,ID0987.1:0.003760314)0.945:0.005007825)0.930:0.004951317)0.906:0.005915127,(ID1017.1:0.006174885,((((HEL_BA9658AA_AS.1:0,HEL_BA9674AA_AS.1:0,Neuguinea12.1:0):5e-09,(HEL_BA9408AA_AS.1:0.003735988,Neuguinea66.1:0.001237777)0.893:5e-09)0.915:5e-09,(Neuguinea63.1:0.002482167,Neuguinea25.1:0.003732904)0.634:0.00123936)0.979:0.010104117,(ID0084.1:0.007492282,ID0992.1:0.007733582)0.924:0.005798917)0.760:0.002864536)0.383:0.002223464)0.999:0.018522239)0.938:0.008160255,HEL_BA3942AA_AS.1:0.008462471)0.959:0.004337383,(HEL_CA2262AA_AS.1:0,Sat464.1:0):0.006883285)0.630:0.012216858,((HEL_BA8858AA_AS.1:0,HEL_BA9445AA_AS.1:0):0.008016205,Keto18.1:0.004737634)0.847:0.00301869)0.985:5e-09,(HpGP-PER-019.1:0.021481692,(HEL_AA9177AA_AS.1:0.009521187,(((nigh2496.1:0.006635707,((HEL_CA2150AA_AS.1:0.005252058,(((HEL_AA5463AA_AS.1:0.017901883,CAN_219.1:0.007308894)0.853:0.005878792,HEL_CA0289AA_AS.1:0.013850803)0.862:0.00272186,(ckin59.1:0.006635103,nigh2494.1:0.016952465)0.725:0.001021219)0.912:0.003753506)0.908:0.004630405,HEL_BA9309AA_AS.1:0.010702996)0.926:0.005099325)0.872:0.004054104,((HEL_AA8698AA_AS.1:0.007656799,HEL_AA9180AA_AS.1:0.007676583)0.401:0.003755632,((((HEL_BA8835AA_AS.1:0.004444676,(GAM245Ai.1:0.005750011,HN_G260.1:0.007025974)0.714:0.002426626)0.878:0.002848083,(HEL_AA6578AA_AS.1:0.004745469,HEL_AA9174AA_AS.1:0.007984935)0.647:0.002462846)0.757:0.001560906,((((HEL_AA7362AA_AS.1:0.014298876,SA35C.1:0.010298489)0.852:0.006284027,(HpGP-USA-303.1:0.003763275,(HpGP-NGA-006.1:0.003802573,nigh2495.1:0.007647647)0.758:0.001198491)0.511:0.001247061)0.757:5e-09,(((ckin65.1:0.00374805,(DR76_2016.1:0.008858622,HEL_AA7374AA_AS.1:0.002499868)0.361:0.001232292)0.773:5e-09,((((ckin106.1:0.002481763,((ckin28.1:0.003749565,HEL_AA7352AA_AS.1:5e-09)0.949:0.002490301,kin62.1:5e-09)0.772:0.001262156)0.476:0.002506896,(HEL_BA4236AA_AS.1:0.005017164,(ckin130.1:0.001243124,kin86.1:0.006288556)0.757:0.001239409)0.827:0.003721468)0.893:6e-09,((HpGP-USA-403.1:0.005062954,HpGP-COG-003.1:0.006407214)0.145:0.002465934,(kin81.1:0.003783182,((ckin129.1:5e-09,kin77.1:0.003739986)0.778:0.001225033,ckin24.1:0.001260313)0.735:0.001232374)0.350:0.002516778)0.777:5e-09)0.609:0.001244324,(((HEL_BA4947AA_AS.1:0.001222355,kin79.1:0.001261765)0.784:0.001252448,kin71.1:0.00632154)0.720:0.001242188,(HEL_BA4465AA_AS.1:0.010277675,HEL_BA8806AA_AS.1:0.002504739)0.051:0.002531574)0.772:5e-09)0.881:0.002471112)0.908:0.002485241,HEL_CA2362AA_AS.1:0.002489782)0.141:5e-09)0.781:0.001231506,(HEL_BA8101AA_AS.1:0.005070816,DR150.1:0.007630784)0.745:0.001224351)0.912:0.002501357)0.423:6e-09,((HEL_BA5197AA_AS.1:0.007663944,(((HEL_BA4163AA_AS.1:0,HEL_BA9555AA_AS.1:0,SA220C.1:0):0.002531305,HEL_BA8361AA_AS.1:0.002480179)0.847:0.003119546,((DR59_2016.1:0.004839969,(HEL_BA3551AA_AS.1:0.003824546,(HEL_BA5558AA_AS.1:0.001243579,HpGP-USA-417.1:5e-09)0.968:0.00760583)0.896:0.007857132)0.889:0.005920071,HEL_BA5101AA_AS.1:0.014410388)0.320:0.004303428)0.831:0.003239611)0.858:0.00248933,(((CAM_14C1.1:0.008781109,HEL_BA5527AA_AS.1:0.006527455)0.394:0.00248412,((HEL_CA2149AA_AS.1:0.003765762,NYPt189.1:0.006304973)0.757:0.001393419,(nigh1448.1:0.003954758,CAM-144C1.1:0.011458414)0.744:0.002509831)0.215:5e-09)0.131:0.002325847,(CAM_110A1.1:0.010136066,HpGP-BRA-023.1:0.01427633)0.746:0.001398618)0.880:0.002493445)0.762:0.002495233)0.490:5e-09)0.831:0.003224373)0.888:0.005349088,MM2012_26.1:0.014681253)0.943:0.009403409)0.999:0.019960957)0.993:0.017719592)0.000:0.001238134,(HEL_BA9027AA_AS.1:0.01080921,HEL_BA9347AA_AS.1:0.008834298)0.381:0.00323965)0.490:0.025534876,(HEL_BA9058AA_AS.1:0.010368789,HEL_BA9153AA_AS.1:0.007901719)0.785:0.00336583)1.000:0.018205706,HEL_BA9792AA_AS.1:0.009104954)0.977:0.018255751,(HEL_BA9304AA_AS.1:0.010315192,(((HEL_BA9746AA_AS.1:0.010052102,((HEL_AA7311AA_AS.1:0,Khanty47.1:0):0.002531959,((HEL_BA8849AA_AS.1:0,HEL_BA9070AA_AS.1:0):5e-09,HEL_BA9584AA_AS.1:0.003796815)0.962:0.005090659)0.901:0.00420838)0.792:0.002482977,(HEL_BA9722AA_AS.1:0.002886488,((((HEL_BA9127AA_AS.1:0.00251688,(Koryak28.1:0,Koryak37.1:0,Koryak38.1:0):5e-09)0.920:0.003797413,(((HEL_BA9243AA_AS.1:0.00382945,(HEL_BA9526AA_AS.1:0.001255465,HEL_BA9629AA_AS.1:5e-09)0.744:0.001230179)0.859:0.002540529,(((Ca_97_34.1:0,HEL_AA6016AA_AS.1:0,HEL_AA7297AA_AS.1:0):0.004775536,(HEL_AA5967AA_AS.1:0,HEL_AA6482AA_AS.1:0,HEL_BA9172AA_AS.1:0):0.006733583)0.608:0.003814906,(HEL_BA9060AA_AS.1:5e-09,HEL_BA9258AA_AS.1:0.001253884)0.871:0.003473919)0.481:0.004123757)0.413:5e-09,HEL_AA7337AA_AS.1:0.002529005)0.779:0.001271904)0.757:0.001271689,(((CAN_095.1:0,CAN_136.1:0,CAN_172.1:0,CAN_258.1:0,HEL_CA2453AA_AS.1:0,HpGP-CAN-006.1:0,HpGP-CAN-011.1:0):0.002714975,(HpGP-CHI-105.1:0.012819017,HpGP-CHI-116.1:0.007046846)0.980:0.009880118)0.490:0.002526803,((HpGP-CAN-019.1:0.00768611,(CAN_243.1:0.005072096,(Aklavik86.1:0,CAN_019.1:0,CAN_290.1:0,HEL_CA2371AA_AS.1:0,HpGP-CAN-010.1:0,HpGP-CAN-015.1:0):0.003787425)0.870:0.002547374)0.748:0.001257573,(HEL_AA5916AA_AS.1:0,HEL_AA6037AA_AS.1:0,HpGP-CAN-007.1:0):0.002514452)0.821:0.002332647)0.764:0.001463372)0.852:0.002517571,(HEL_BA9726AA_AS.1:0.002555129,(HEL_BA8817AA_AS.1:0.003822474,HEL_BA9287AA_AS.1:0.005127255)0.838:0.00247722)0.932:0.00386781)0.862:0.003490155)0.000:5e-09)0.761:0.001347203,((HEL_BA9303AA_AS.1:0,HEL_BA9707AA_AS.1:0):0.040528349,(HEL_AA0408AA_AS.1:0,HEL_BA9262AA_AS.1:0):0.087113073)0.739:0.004566084)0.990:0.014974563)0.710:0.010736582)0.968:0,Hcetorum:0.217350758)Root;
