# Supplementary material for: An ancient ecospecies of Helicobacter pylori
Source: Nature. 2024 Oct 16;635(8037):178–85. doi: 10.1038/s41586-024-07991-z (PMC11541087; doi:10.1038/s41586-024-07991-z)
Supplement: Supplementary file 8 — Data underlying Figs. 1–4 and Supplementary Figs. 1–6 and 8–13. [file 41586_2024_7991_MOESM8_ESM.zip › SOURCE_DATA/S10/6.nwk]

(((((((((((((((((((((((((((((((((((HEL_BA8830AA_AS.1:0.01380869,HEL_BA9575AA_AS.1:0.006348113)0.860:0.002490255,((HEL_BA9732AA_AS.1:0.007243257,HpGP-KGZ-006.1:0.009010483)0.914:0.003418496,(HEL_BA9636AA_AS.1:0.008427138,EKB32.1:0.016802625)0.692:0.000471507)0.757:0.001782576)0.870:5e-09,(HEL_BA8993AA_AS.1:0.006275551,HEL_BA9734AA_AS.1:0.011893748)0.866:0.002520229)0.950:0.002611421,((HEL_BA9383AA_AS.1:0.001283912,((HEL_BA8812AA_AS.1:0.006237493,(HEL_BA9037AA_AS.1:0.005799916,HEL_BA9354AA_AS.1:0.007460402)0.668:0.001377968)0.728:0.002813607,(HEL_BA9085AA_AS.1:0.004611509,HEL_CA0266AA_AS.1:0.007902296)0.387:0.00167273)0.912:0.004122413)0.930:0.003580467,(HEL_AA7332AA_AS.1:0.005376258,((HEL_BA8914AA_AS.1:0.000852833,(HEL_BA8962AA_AS.1:0,HEL_BA9175AA_AS.1:0,HEL_BA9398AA_AS.1:0):5e-09)0.988:0.010093543,(HEL_AA7221AA_AS.1:0.00434498,HEL_BA9487AA_AS.1:0.0039588)0.805:0.003171094)0.862:0.002412832)0.750:0.000864481)0.756:0.000825822)0.765:0.001750947,(HEL_BA8856AA_AS.1:0.006965482,(HEL_BA9410AA_AS.1:0.006665625,(HEL_BA9571AA_AS.1:0,HEL_BA9807AA_AS.1:0):0.00673804)0.509:0.003051728)0.695:0.002203002)0.802:0.001690032,(((HEL_BA8918AA_AS.1:0,HEL_BA9046AA_AS.1:0):0.016456645,HEL_BA9653AA_AS.1:0.00926728)0.602:0.003606219,HEL_BA8956AA_AS.1:0.00399898)0.854:0.00208306)0.428:5e-09,(HEL_BA8932AA_AS.1:0.006120429,HEL_BA9606AA_AS.1:0.005341678)0.741:0.000817013)0.916:0.000853537,((HEL_BA8847AA_AS.1:0.006866117,(HEL_BA9063AA_AS.1:0.007055961,HEL_BA9095AA_AS.1:0.004230628)0.754:0.001957532)0.762:0.000999365,((HEL_BA9140AA_AS.1:0.001759842,HEL_BA9621AA_AS.1:0.010736539)0.937:0.0034907,(HEL_BA9641AA_AS.1:0.004900703,(HEL_BA8921AA_AS.1:0.010139673,HEL_BA9592AA_AS.1:0.005010928)0.873:0.002796112)0.779:0.002124984)0.898:6e-09)0.926:0.002582305)0.427:5e-09,((((((BT143.1:0.002432469,((BT0282.1:0.002983226,((BT215.1:0.004908068,BTM231.1:0.002911961)0.468:0.000864487,BT333.1:0.00378305)0.757:0.000998709)0.272:0.000817785,BTM275.1:0.004798656)0.963:0.005024126)0.771:0.001101931,(HEL_BA9448AA_AS.1:0.007381136,(Nanai30.1:0.011787817,HEL_BA9611AA_AS.1:0.009809214)0.123:0.001591543)0.793:0.002243533)0.564:0.001878699,(HEL_CA0082AA_AS.1:0.008038234,MMM_67.1:0.007941288)0.370:0.002014763)0.000:6e-09,(HEL_AA4439AA_AS.1:0.015150281,HEL_CA0289AA_AS.1:0.007181733)0.807:0.003684145)0.828:0.001509887,(((HEL_BA8825AA_AS.1:0.010532676,HEL_BA9814AA_AS.1:0.004505379)0.833:0.003645313,((((mong44.1:0.007926139,((((HEL_BA9166AA_AS.1:0.00084987,(HEL_BA9256AA_AS.1:0.006987087,HEL_BA9780AA_AS.1:0.001724335)0.763:0.000857285)0.984:0.005127174,(HEL_BA9562AA_AS.1:0.003586909,HEL_BA9837AA_AS.1:0.00423108)0.483:0.000855847)0.750:0.000972838,(HEL_BA8958AA_AS.1:0.002604849,(HEL_BA9170AA_AS.1:0.00433049,((HEL_BA9096AA_AS.1:0.006842002,HEL_BA9259AA_AS.1:0.001773669)0.881:0.002828902,(HEL_BA8860AA_AS.1:0.0034934,HEL_BA9566AA_AS.1:0.0062048)0.618:0.001716893)0.399:5e-09)0.882:0.001740634)0.877:0.001710109)0.806:5e-09,(HEL_BA9437AA_AS.1:0.009802416,(HEL_BA9302AA_AS.1:0.003543372,HpGP-KAZ-002.1:0.009753693)0.890:0.002544557)0.638:0.001704698)0.491:0.001714797)0.317:6e-09,(((((HEL_BA9379AA_AS.1:0.002621106,HEL_BA9776AA_AS.1:0.009839424)0.827:0.001696408,(HEL_BA8868AA_AS.1:0.004417211,HEL_BA9628AA_AS.1:0.006266567)0.727:0.000764178)0.923:0.002612986,(HEL_BA8861AA_AS.1:0.007128415,HEL_BA9471AA_AS.1:0.004417236)0.751:0.000864706)0.870:0.001735135,HEL_BA8911AA_AS.1:0.006977259)0.880:6e-09,(((((HEL_CA0410AA_AS.1:0.002602984,(mong49.1:0.003462357,(HEL_BA9656AA_AS.1:0.002584087,HEL_BA9735AA_AS.1:0.002607341)0.876:5e-09)0.091:0.000841648)0.883:0.001722777,((HEL_BA9614AA_AS.1:0.000853438,HEL_BA9797AA_AS.1:0.000854581)0.982:0.004342276,(HEL_BA9220AA_AS.1:0.004353082,HEL_BA9479AA_AS.1:0.007912294)0.744:0.00083289)0.766:0.000863399)0.770:0.000872929,HEL_BA9059AA_AS.1:0.006128942)0.765:0.000991782,(HEL_BA9736AA_AS.1:0.009118397,HEL_BA9626AA_AS.1:0.008125811)0.788:0.001547548)0.762:0.000868582,(HEL_BA9649AA_AS.1:0.007735278,(HEL_BA9049AA_AS.1:0.003413564,(BURYAT14.1:0.006117577,HEL_BA9098AA_AS.1:0.00258843)0.764:0.000896813)0.586:0.001881107)0.772:0.001790232)0.907:0.002455593)0.831:0.000855106)0.540:0.001716526,((((HEL_BA9748AA_AS.1:0.005235936,((HEL_BA9348AA_AS.1:0,HEL_BA9759AA_AS.1:0):0.00711557,HEL_BA9411AA_AS.1:0.00525494)0.836:0.001713155)0.842:0.001884211,((HEL_BA9321AA_AS.1:0.001211381,(HEL_BA9556AA_AS.1:0.004114243,(Evenky11.1:5e-09,(HEL_BA9760AA_AS.1:0.006163983,HEL_BA9546AA_AS.1:0.000880027)0.892:0.001731308)0.992:0.009351603)0.988:0.008080077)0.950:0.004903349,(HEL_BA9676AA_AS.1:0.000866488,HEL_BA9686AA_AS.1:5e-09)0.947:0.004144608)0.959:0.005841436)0.962:0.005094694,(HEL_AA7249AA_AS.1:0.004366785,((HEL_BA9440AA_AS.1:0.00905894,HEL_BA9483AA_AS.1:0.006314579)0.794:0.001569215,(((HEL_BA9603AA_AS.1:0.004469182,(HEL_BA8823AA_AS.1:0.004898198,HEL_BA9545AA_AS.1:0.004994515)0.955:0.005124973)0.810:0.003954711,(HEL_BA9443AA_AS.1:0.001715135,HEL_BA9605AA_AS.1:0.000859942)0.908:0.003185177)0.848:0.002004159,BURYAT9.1:0.008932627)0.897:0.002623519)0.931:0.003512255)0.856:0.002585189)0.857:5e-09,(((HEL_AA7314AA_AS.1:0.007996975,HEL_BA9184AA_AS.1:0.00555854)0.348:0.001617801,((BURYAT27.1:0.007966181,HEL_BA8959AA_AS.1:0.005525543)0.933:0.004355918,(((HEL_BA8858AA_AS.1:0,HEL_BA9047AA_AS.1:0):5e-09,HEL_BA9445AA_AS.1:0.000860067)0.999:0.006287529,(HEL_BA9538AA_AS.1:0.016541447,HEL_BA9608AA_AS.1:0.006429665)0.869:0.00342542)0.450:5e-09)0.042:5e-09)0.572:5e-09,(HEL_BA9261AA_AS.1:0.008240428,(HEL_CA0054AA_AS.1:0.005207471,(HEL_BA9559AA_AS.1:0.004993162,(HEL_BA8864AA_AS.1:0.005955157,((HEL_AA6077AA_AS.1:0,HEL_CA0052AA_AS.1:0,HEL_CA0052AA_AS.2:0):0.000859075,(HEL_AA6006AA_AS.1:5e-09,HEL_CA0053AA_AS.1:0.001737593)0.947:0.00351969)0.922:0.003736792)0.264:0.000976801)0.785:0.001901692)0.906:0.003466899)0.801:0.002557017)0.902:0.002444682)0.877:0.000856806)0.311:5e-09,((((HEL_BA9169AA_AS.1:0.003494222,HEL_BA9260AA_AS.1:0.000875784)0.949:0.004632852,((((HEL_BA9339AA_AS.1:0,HEL_BA9830AA_AS.1:0):0.00436812,(HEL_BA9761AA_AS.1:0.000857738,(HEL_BA9032AA_AS.1:0.000853287,HEL_BA9294AA_AS.1:5e-09)0.897:0.001717404)0.752:0.000806021)0.953:0.004356038,HEL_BA9792AA_AS.1:0.000901625)0.323:0.00085698,HEL_BA9544AA_AS.1:0.001790729)0.943:0.004134664)0.983:0.006233435,((Evenky73.1:0.000854847,(Evenky01.1:0.000852798,HEL_BA9406AA_AS.1:0.000853157)0.782:6e-09)0.988:0.005984309,(HEL_AA7380AA_AS.1:0.004511966,HEL_BA8842AA_AS.1:0.006907219)0.883:0.002631374)0.751:0.001150338)0.930:0.003413733,(((HEL_BA8829AA_AS.1:0.01003213,HEL_CA0264AA_AS.1:0.006122377)0.955:0.00516793,(HEL_BA9027AA_AS.1:0.004344403,(Evenky65.1:0.008953288,HEL_BA9079AA_AS.1:0.008345484)0.847:0.002513733)0.231:0.001031169)0.390:5e-09,HEL_CA0270AA_AS.1:0.007104477)0.939:0.002638613)0.749:0.000716774)0.759:0.000855264)0.454:5e-09,((((HEL_BA9201AA_AS.1:0.00346363,HEL_BA9433AA_AS.1:0.007916698)0.912:0.002594047,(HpGP-PER-138.1:0.00519837,(((HEL_CA2287AA_AS.1:0.000853777,Shi417.1:0.000854529)0.943:0.003445104,((Sat464.1:0.002606776,(HEL_CA2260AA_AS.1:0.003464452,HEL_CA2262AA_AS.1:0.002600562)0.862:0.001680757)0.929:0.003431017,(HEL_AA5991AA_AS.1:0.00609029,v225d.1:0.00614089)0.738:5e-09)0.580:0.00170856)0.765:0.000851372,((HEL_CA2279AA_AS.1:0.00963531,(HpGP-USA-205.1:0.008387023,(HEL_AA8698AA_AS.1:0.016760265,MG2005_98.1:0.00650951)0.794:0.001908225)0.883:0.003335822)0.900:0.003494563,((((HEL_CA2265AA_AS.1:0.00876212,(HEL_CA2257AA_AS.1:0.006113643,(Cuz20.1:0.001741811,((HEL_CA2266AA_AS.1:0.003215934,Shi112.1:0.001082891)0.809:0.003468967,Shi169.1:0.002884535)0.892:0.002326094)0.753:0.000877157)0.740:0.000813514)0.772:0.000850299,((HEL_CA2268AA_AS.1:0.005205017,((HEL_CA2271AA_AS.1:0.004410028,Puno135.1:0.007966017)0.818:0.001633124,(HpGP-SPA-706.1:0.007519661,((HEL_AA0105AA_AS.1:0,PeCan4.1:0):0.001963285,HEL_CA2272AA_AS.1:0.000603134)0.606:0.00172085)0.460:0.001179465)0.744:5e-09)0.768:0.000862374,HEL_CA2258AA_AS.1:0.004340239)0.772:0.000862174)0.745:0.000855708,(((CO1768.1:0,COL0002.1:0,Hui1769.1:0):0.008863246,Shi470.1:0.002646948)0.813:0.001643962,((CO1766.1:0,Hui1766.1:0):0.000855108,Hui1764.1:5e-09)0.991:0.006100727)0.789:0.000876387)0.731:0.000782861,((HEL_CA2286AA_AS.1:0.000852899,(HEL_CA2284AA_AS.1:5e-09,(HEL_CA2283AA_AS.1:0.000853116,HEL_CA2261AA_AS.1:0.000852991)0.899:6e-09)0.933:5e-09)0.992:0.007056125,(HpGP-PER-019.1:0.005180458,(HpGP-PER-111.1:0.006091706,HpGP-PER-121.1:0.0043452)0.748:0.000892209)0.850:0.001692694)0.883:0.001802694)0.407:0.001373389)0.873:0.002081014)0.761:0.000942217)0.333:0.00171435)0.864:5e-09,(((HEL_AA6511AA_AS.1:0.008628276,(HEL_AA6759AA_AS.1:0.002612518,(HEL_AA6578AA_AS.1:0.009894178,HEL_CA2451AA_AS.1:0.007164132)0.737:0.000768962)0.930:0.00370587)0.933:0.004479621,(Aklavik117.1:0.006191179,HpGP-MEX-028.1:0.002634406)0.855:0.002286456)0.894:0.002003439,((Nentsy81.1:0.007602691,(Nentsy37.1:5e-09,((N34.1:0,Nentsy28.1:0,Nentsy29.1:0,Nentsy32.1:0,Nentsy38.1:0):5e-09,Nentsy65.1:0.000872493)0.897:0.000873147)0.988:0.010038975)0.992:0.009659813,((((HEL_BA9218AA_AS.1:0.005303235,HEL_BA9333AA_AS.1:0.004452906)0.917:0.002624236,(HEL_BA9472AA_AS.1:0.005315458,(HEL_BA9518AA_AS.1:0.004430876,(HEL_BA9208AA_AS.1:0.002159698,HEL_BA9263AA_AS.1:0.004389904)0.524:0.001073577)0.470:5e-09)0.738:0.001056513)0.954:0.003480628,((HEL_BA9514AA_AS.1:0.003537677,Sakhalin60.1:0.002604315)0.828:0.002601397,(((HEL_BA9234AA_AS.1:0.003526165,(HEL_BA9159AA_AS.1:0.003534706,(HEL_BA9040AA_AS.1:5e-09,HEL_BA9669AA_AS.1:0.000859501)0.788:0.000867268)0.862:0.001692329)0.919:0.002595179,HEL_BA9467AA_AS.1:0.004388284)0.873:0.001759076,((HEL_BA9304AA_AS.1:0.002622036,(HEL_BA9838AA_AS.1:0.002622397,(HEL_BA9825AA_AS.1:0.000878327,Keto60.1:0.001713291)0.999:0.008972146)0.858:0.001741671)0.931:0.002640157,(((((((HEL_BA9130AA_AS.1:0.0065725,HEL_BA9160AA_AS.1:0.005795993)0.786:0.002589635,(HEL_BA8883AA_AS.1:0.00612098,(HEL_BA9391AA_AS.1:0,HEL_BA9841AA_AS.1:0):0.001730935)0.916:0.003102239)0.859:0.002105584,HEL_BA9774AA_AS.1:0.001743931)0.773:0.000851772,(HEL_BA8815AA_AS.1:0.007997772,Khanty04.1:0.002606525)0.719:0.000880239)0.553:5e-09,(HEL_BA9014AA_AS.1:0.004018804,(HEL_BA9415AA_AS.1:0.005795535,HEL_BA9476AA_AS.1:0.003828072)0.808:0.001660493)0.952:0.003812551)0.838:0.001293798,((HEL_AA7264AA_AS.1:0.004917686,Khanty39.1:0.007539257)0.815:0.003423063,(HEL_BA9773AA_AS.1:0.004818628,((Evenky58.1:0.008207428,HEL_BA9341AA_AS.1:0.003098821)0.515:0.003732892,(HEL_BA9266AA_AS.1:0.007062821,Keto18.1:0.002607769)0.691:0.004797202)0.280:5e-09)0.635:0.001733807)0.412:5e-09)0.928:0.00215544,((HEL_AA7283AA_AS.1:0.001732478,Nanai40.1:0.007158751)0.668:0.002676124,(HEL_AA7246AA_AS.1:0.003598729,HEL_AA7373AA_AS.1:0.011617991)0.913:0.002539352)0.371:5e-09)0.269:0.000860999)0.874:0.001736745)0.806:0.001682357)0.795:5e-09)0.709:0.000807566,((HEL_AA7214AA_AS.1:0.000860071,HEL_BA9819AA_AS.1:0.002607598)0.888:0.00174048,((CAN_196.1:0.01177887,HEL_BA9677AA_AS.1:0.005411018)0.857:0.00435041,((HEL_AA7212AA_AS.1:0,HEL_CA0045AA_AS.1:0):0.023956949,(((HEL_CA0046AA_AS.1:0.011530222,((HEL_AA7365AA_AS.1:0,HEL_CA0047AA_AS.1:0):0.007133889,HpGP-CAN-001.1:0.007060605)0.850:0.001733263)0.746:0.000991795,((HEL_BA9778AA_AS.1:0,HEL_CA0057AA_AS.1:0,HEL_CA0057AA_AS.2:0):0.005337468,(CAN_219.1:0.000841457,HpGP-CAN-023.1:0.002628457)0.975:0.004500097)0.754:0.000722086)0.799:0.000909746,(HEL_AA7339AA_AS.1:0.006131818,HpGP-CAN-020.1:0.002588975)0.731:5e-09)0.828:0.001951145)0.968:0.005072832)0.098:5e-09)0.879:0.001781683)0.713:0.001724113)0.184:5e-09)0.963:0.003516186)0.524:0.000854581,(HEL_CA2270AA_AS.1:0.006129728,(HEL_BA8814AA_AS.1:0.001754794,HEL_BA8889AA_AS.1:0.000860911)0.971:0.005348015)0.278:0.001728047)0.786:5e-09)0.534:5e-09)0.916:0.001715213,((HEL_BA8279AA_AS.1:0.010923075,HEL_BA9706AA_AS.1:0.005993152)0.921:0.003852958,(((HEL_BA9671AA_AS.1:0.006236099,(HEL_BA9564AA_AS.1:0.007139857,HpGP-JAP-026.1:0.01453297)0.578:0.001733193)0.872:5e-09,((HEL_BA8663AA_AS.1:0.011423609,HEL_CA0551AA_AS.1:0.008814715)0.763:0.00275945,HEL_CA2709AA_AS.1:0.008755081)0.457:0.000934252)0.778:0.001094955,(((HEL_BA5460AA_AS.1:0.010786576,HEL_BA9915AA_AS.1:0.003466593)0.695:0.001700394,(JP0170.1:0.004403411,(((HEL_CA2615AA_AS.1:0.001719527,HEL_CA2627AA_AS.1:0.005233676)0.912:0.002669497,(HpGP-MAL-010.1:0.009684292,(HEL_BA5605AA_AS.1:0.004333207,HEL_CA0208AA_AS.1:0.005212351)0.282:5e-09)0.943:0.003450401)0.912:0.002602409,(HEL_CA2092AA_AS.1:0.005270052,(HEL_CA2718AA_AS.1:0.012580377,(HEL_BA4686AA_AS.1:0.011782803,(VN0805.1:0.014364076,(HEL_CA2643AA_AS.1:0.013268129,HpGP-MAL-012.1:0.003555507)0.371:0.001766161)0.815:0.001666102)0.912:0.00272899)0.823:0.001672918)0.872:0.001762137)0.855:0.001706474)0.283:5e-09)0.926:0.002834113,(HEL_CA0261AA_AS.1:0.003927228,HpGP-KOR-001.1:0.004432419)0.905:0.003651658)0.125:0.000832667)0.909:0.002320499)0.100:6e-09)0.870:0.000855253):0.00256842,(BURYAT19.1:0.004328224,((HEL_BA9390AA_AS.1:0.007203691,(HEL_BA9534AA_AS.1:0.011526771,(HEL_BA8957AA_AS.1:0.00810298,Tuvac46.1:0.008095014)0.856:0.002430523)0.565:0.002094313)0.439:0.001599361,((((HEL_BA9115AA_AS.1:0.003065708,yak97.1:0.010381697)0.954:0.004372065,(HEL_BA8872AA_AS.1:0.010209123,HEL_BA9568AA_AS.1:0.006134871)0.805:0.002246234)0.000:5e-09,altai59.1:0.00394393)0.945:0.003497473,(((HEL_BA9176AA_AS.1:6e-09,HEL_BA9739AA_AS.1:0.00096876)0.990:0.004911045,((HEL_AA8702AA_AS.1:0.017752282,(HpGP-IDN-001.1:0.009582276,ID0561.1:0.016631625)0.869:0.002830307)0.829:0.001751253,(HEL_BA9043AA_AS.1:0.009594961,(((((((((ausabrJ05.1:0,HPJ023.1:0):0.00404026,(HEL_BA4574AA_AS.1:0.002248467,(HEL_BA3812AA_AS.1:0.004886151,HPJ071.1:0.004683319)0.875:0.002603681)0.760:0.001460239)0.751:0.00171906,HPJ156.1:0.004601154)0.873:0.002474558,(HEL_AA6010AA_AS.1:0.007345224,(HEL_BA4584AA_AS.1:0.000851491,(HEL_BA4580AA_AS.1:5e-09,HEL_BA9332AA_AS.1:0.000852784)0.791:0.000857122)0.951:0.003996917)0.180:0.000862355)0.784:0.001995312,HPAS23.1:0.005660809)0.748:0.001756603,HEL_AA6024AA_AS.1:0.005217744)0.969:0.005199215,HEL_BA3814AA_AS.1:5e-09)0.440:0.00086497,(HEL_BA3813AA_AS.1:0,HEL_BA4578AA_AS.1:0):0.001704817)0.986:0.008599061,((ID1017.1:0.006913253,(ID0084.1:0.009666922,ID0992.1:0.003465093)0.890:0.002952946)0.976:0.006449114,((HEL_BA9674AA_AS.1:0.005188188,(HEL_BA9408AA_AS.1:0.003431566,((Neuguinea25.1:5e-09,Neuguinea63.1:0.000854286)0.758:5e-09,(Neuguinea12.1:0.001721352,(HEL_BA9658AA_AS.1:0.00085526,Neuguinea66.1:0.000856427)0.794:0.000853628)0.763:0.000856015)0.760:0.000851665)0.742:0.00086202)0.998:0.010080902,((ID0985.1:0.002574907,ID1001.1:0.000850451)0.906:0.002625076,((ID0090.1:0.014833908,ID0987.1:0.002819389)0.096:0.000893228,ID0082.1:0.006258733)0.799:0.003200889)0.991:0.0085493)0.714:0.000852066)0.325:0.002161994)0.917:0.004941453)0.893:0.003243708)0.884:0.002548012)0.000:5e-09,HEL_CA0278AA_AS.1:0.008926975)0.652:0.000645643)0.923:0.003025545)0.910:5e-09)0.828:0.000856554)0.949:5e-09,((HEL_BA8915AA_AS.1:0.008653657,(HEL_BA9404AA_AS.1:0.004704627,HEL_BA9249AA_AS.1:0.006786971)0.187:0.000873051)0.857:0.001917121,(HEL_BA8880AA_AS.1:0.008716944,HEL_BA9451AA_AS.1:0.004441706)0.840:0.001886673)0.887:0.001728305)0.116:0.000869686,((((HEL_BA9627AA_AS.1:0.006166622,(HEL_BA9407AA_AS.1:0.002406255,(HEL_BA9705AA_AS.1:0.003962309,(HEL_BA8996AA_AS.1:0.002664826,HEL_BA9604AA_AS.1:0.000831865)0.964:0.005973313)0.980:0.007144606)0.791:0.002217488)0.904:0.002707775,((HEL_BA9058AA_AS.1:0.002588121,HEL_BA9129AA_AS.1:0.006252967)0.934:0.00353788,((((TUVAB15.1:0.006154181,Tuvac80.1:0.013159616)0.711:0.004340955,(HEL_BA9018AA_AS.1:0.005243619,((HEL_BA9576AA_AS.1:0.004350544,(HEL_BA9209AA_AS.1:0.008876734,HEL_BA9650AA_AS.1:5e-09)0.919:0.002651624)0.871:0.002450191,HEL_CA0258AA_AS.1:0.00556682)0.204:0.001727245)0.759:0.003393736)0.535:0.000223319,(HEL_BA9042AA_AS.1:0.003917087,(HEL_BA8832AA_AS.1:0.007514583,HEL_BA9167AA_AS.1:0.009334172)0.530:0.000825921)0.935:0.003033352)0.757:0.000846323,HEL_BA9347AA_AS.1:0.008965132)0.819:6e-09)0.300:0.000908128)0.723:0.000993667,((Puno120.1:0.004834694,(HEL_CA2267AA_AS.1:0.008200175,(HEL_BA3942AA_AS.1:0.012062809,HpGP-PER-011.1:0.007204677)0.782:0.003914615)0.762:0.001720758)0.900:0.002749873,(HEL_BA3551AA_AS.1:0.013036009,(HEL_BA4991AA_AS.1:0.011240015,HEL_BA9153AA_AS.1:0.005298208)0.266:0.001629218)0.751:0.000894457)0.840:0.002022625)0.850:0.002551108,(((HEL_CA0440AA_AS.1:0.005548496,HPAG1.1:0.010042475)0.483:0.002182837,(CK69.1:0.010178575,HEL_CA2671AA_AS.1:0.005769908)0.725:0.001081029)0.895:0.002331503,(Kazakhstan3173.1:0.011151036,(altai11.1:0.008691305,HEL_BA9569AA_AS.1:0.009105255)0.340:0.00127647)0.934:0.004046496)0.692:0.001068034)0.796:0.00098926)0.808:0.001663452,(HEL_BA9770AA_AS.1:0.005501644,(HEL_BA8976AA_AS.1:0.00890539,HEL_BA9315AA_AS.1:0.00931554)0.768:0.002508413)0.952:0.004454659)0.804:0.000964906,MM2004_20.1:0.01088723)0.745:0.002537954,(HEL_BA9281AA_AS.1:0.00851282,(CK59.1:0.008935561,TH0213.1:0.005395004)0.304:0.003389382)0.693:0.001228739)0.845:0.000592447,((HEL_BA9244AA_AS.1:0.012947175,HEL_BA9607AA_AS.1:0.005267651)0.951:0.006335353,(((((Khanty16.1:0.009778055,(Khanty26.1:6e-09,Khanty27.1:0.001711842)0.982:0.007928056)0.959:0.005457811,(MCms1055.1:0.009669546,((33375.1:0.012403955,(B40.1:0.006916321,IRANL97.1:0.004554108)0.453:0.00175029)0.747:0.000860252,(((((29009.1:0.00843995,(HEL_CA2212AA_AS.1:0.007730441,SSR43.1:0.008776316)0.905:0.003843158)0.538:0.003071738,((((HEL_BA5547AA_AS.1:0.010558067,(SA169C.1:0.023861362,(SA224.1:0.002343695,SA252C.1:0.005472799)0.996:0.012888762)0.858:0.003521511)0.886:0.002778793,HEL_BA5224AA_AS.1:0.013568064)0.746:0.000738353,22087.1:0.007051073)0.840:0.00220525,HpGP-ISR-001.1:0.00784136)0.771:0.002178408)0.479:5e-09,GR_15.1:0.002621114)0.758:0.000860911,Hp_A_14.1:0.011609733)0.773:0.000910352,(HpGP-POL-110.1:0.009790009,(G27.1:0.010669991,(HEL_BA9651AA_AS.1:0.008095804,(Khanty30.1:0.000866018,Khanty40.1:5e-09)0.958:0.004451956)0.883:0.002793512)0.357:0.000735222)0.883:0.002637762)0.786:0.000929793)0.780:0.000898055)0.769:0.000790965)0.920:0.002662233,((HpGP-MMR-004.1:0.010534346,(M006.1:0.012846966,MMM_148.1:0.010753995)0.221:0.0016707)0.745:0.002340181,(HEL_BA4205AA_AS.1:0.017890305,HEL_BA9612AA_AS.1:0.016571531)0.242:0.001609421)0.819:0.001873141)0.849:0.00164839,(((38185.1:0.011517013,HEL_BA4404AA_AS.1:0.007423174)0.930:0.004339237,(HEL_AA8621AA_AS.1:0.00831972,HEL_BA5572AA_AS.1:0.005940258)0.744:0.000877294)0.754:0.000870146,((HEL_BA9531AA_AS.1:0.010812152,HEL_BA9598AA_AS.1:0.000883039)0.824:0.00235072,(((SSR7.1:0.004750375,(SW7C.1:0.009111489,(26695.1:0.005354066,SSR5.1:0.012806312)0.850:0.002899677)0.249:0.001493209)0.744:0.003058753,(GC31_B.1:0.003630355,SSR3.1:0.007146227)0.878:0.002494926)0.608:0.001015349,((HE_C50.1:0.002452634,SSR9.1:0.006268971)0.858:0.001731992,((IL_3184.1:0.005213792,(B47.1:0.013472408,HEL_BA9168AA_AS.1:0.006953008)0.819:0.001897469)0.883:0.001742888,((((IL_3173.1:0.008739985,(30950.1:0.007126189,IRANL104.1:0.011569493)0.416:0.001849568)0.859:0.001846936,((HEL_BA4846AA_AS.1:0.006151832,IRANL112_91.1:0.00885732)0.869:0.002424448,(HEL_BA9180AA_AS.1:0.013395794,GC65_HL.1:0.007321061)0.356:0.001584924)0.756:0.001016475)0.829:0.000643023,(HE_C33.1:0.008934854,(NP110.1:0.012578183,(HEL_BA4743AA_AS.1:0.007208161,HpGP-RUS-009.1:0.007098555)0.874:0.002716506)0.084:0.000686603)0.933:0.003485449)0.731:0.000240894,((HEL_BA4700AA_AS.1:0.009853954,HEL_AA0447AA_AS.1:0.013398769)0.366:0.000720927,444.1:0.008003655)0.765:0.000936869)0.891:0.001731245)0.775:0.001001314)0.230:5e-09)0.147:0.002433101)0.694:5e-09)0.836:0.001119159)0.851:5e-09,((HEL_BA9253AA_AS.1:0.007198566,HEL_CA0525AA_AS.1:0.003586772)0.598:0.000761956,((31181.1:0.011781694,HpGP-LIT-001.1:0.003599081)0.185:0.001709341,(Nentsy90.1:0.00633084,(ID0498.1:0.019859461,MMM_60.1:0.009039988)0.798:0.004235155)0.863:0.003399856)0.430:5e-09)0.827:0.000895934)0.700:0.000845249)0.856:0.001629165)0.766:0.000411369,((((HEL_BA9148AA_AS.1:0.009748254,(India7.1:0.009594032,(Hp_A_11.1:0.008862535,(HEL_BA9028AA_AS.1:0.006595497,(HE_NC32_5.1:0.010086733,SSR8.1:0.00326379)0.912:0.003620091)0.357:0.001154146)0.731:0.000944926)0.631:0.001892901)0.834:0.001606917,(448.1:0.009893901,HE_NC24_6.1:0.007204995)0.736:0.000890401)0.428:0.001728825,(HpGP-NPL-009.1:0.00528163,NP49.1:0.007983533)0.944:0.004272525)0.782:0.000963598,((((BD0013.1:0.00987693,Mandalay03.1:0.008074785)0.804:0.001571496,(((((HEL_BA3985AA_AS.1:0.009728025,(HEL_CA2513AA_AS.1:0.006248752,HpGP-MMR-011.1:0.009864081)0.939:0.006280294)0.694:0.000617843,((HpGP-BGD-003.1:0.014795864,SLK40.1:0.005078729)0.737:0.000806214,HpGP-MAL-002.1:0.008104558)0.693:0.000864017)0.902:0.002423833,(HEL_BA8057AA_AS.1:0.005592049,HEL_BA7799AA_AS.1:0.006610852)0.485:0.000869918)0.875:0.002051416,(BD0063.1:0.007957471,HpGP-IND-007.1:0.003502387)0.829:0.001685585)0.540:5e-09,HEL_CA0027AA_AS.1:0.006052246)0.883:0.001701445)0.849:0.001733734,HpGP-USA-422.1:0.008850337)0.318:5e-09,(MMM_127.1:0.008023335,VN0032.1:0.00624009)0.808:0.003370223)0.883:0.002595603)0.633:6e-09)0.724:0.001739752,(HEL_BA5769AA_AS.1:0.005344448,SW21C.1:0.008165245)0.757:0.000735586)0.901:0.000867138,HN_G260.1:0.007916072)0.767:0.001695301,(IRANL110.1:0.008092746,IRANL133_91.1:0.007129304)0.935:0.004372824)0.811:6e-09,(((HEL_BA9555AA_AS.1:0.013075855,(HEL_BA4973AA_AS.1:0.006791572,HEL_BA9462AA_AS.1:0.004669162)0.874:0.005022665)0.715:0.002206631,HEL_BA5257AA_AS.1:0.008036058)0.024:0.001074253,HEL_AA6718AA_AS.1:0.007397853)0.918:0.003235037)0.503:0.000918835,(IRANL125.1:0.007138994,(HEL_BA9457AA_AS.1:0.004332811,(HEL_BA4944AA_AS.1:0.006107711,((HEL_AA6060AA_AS.1:0.004390293,(HEL_BA9765AA_AS.1:0.001847594,(HEL_AA6699AA_AS.1:0.001783453,HEL_BA9463AA_AS.1:0.015267664)0.917:0.006205473)0.939:0.004252641)0.849:0.001702151,HEL_BA9595AA_AS.1:0.00613613)0.888:0.002591645)0.906:5e-09)0.906:0.002659056)0.829:0.001686761)0.764:0.002736592,((HEL_BA5197AA_AS.1:0.009906716,(MS178.1:0.011845515,(HEL_BA9162AA_AS.1:0.004514483,(Khanty17.1:0.006270396,P12.1:0.008148303)0.810:0.001580113)0.271:0.002543496)0.164:0.000902496)0.134:0.000772051,((HEL_AA6079AA_AS.1:0.009661111,HEL_BA8987AA_AS.1:0.009729193)0.903:0.00378246,((HEL_AA5699AA_AS.1:0.006612787,(HEL_BA5527AA_AS.1:0.016172795,HEL_BA4947AA_AS.1:0.014604027)0.710:0.001713405)0.908:0.00356954,((SUD_C8_1.1:0.010203429,(((SUD-C1-1a.1:0.007197685,SUD-S72.1:0.005215427)0.730:0.001121113,((SUD-C14-1.1:0.007370967,(HEL_BA9595AA_AS.2:0.007266159,SUD-C13-1.1:0.014185945)0.763:0.003368333)0.936:0.005150236,(SUD-I14.1:0.008863356,((CAM-126C1.1:0.003528871,((((((CAM-144C1.1:0.009612471,CAM_149C1.1:0.001728675)0.847:0.001676347,HEL_BA9413AA_AS.1:0.003507043)0.328:0.001365381,(HEL_BA4168AA_AS.1:0.004862419,SUD-SO50-1.1:0.003818528)0.482:0.001739935)0.585:0.001165373,HEL_BA8928AA_AS.1:0.008035296)0.849:0.001695135,((CAM-23A1.1:0.00352153,(CAM-140C1.1:0.001709084,CAM-146C1.1:5e-09)0.998:0.010605454)0.777:0.001692741,CAM_118A1.1:0.004341663)0.310:0.000900481)0.385:0.000896144,((CAM_106A1.1:0.005205345,((nigh2494.1:0.005249534,HEL_BA9125AA_AS.1:0.006136151)0.796:0.001657819,(((CAM-107A1.1:0.00791952,CAM-117A1.1:0.005247695)0.844:0.001684023,HEL_AA5951AA_AS.1:0.002599029)0.858:0.001719004,CAM_125C1.1:0.004328382)0.087:0.000857998)0.756:5e-09)0.810:0.000864217,((((CAM_14C1.1:0.016889233,((HEL_BA9309AA_AS.1:0.005054721,(ckin59.1:0.00748678,nigh1448.1:0.00570473)0.880:0.003192588)0.915:0.003442794,(nigh2495.1:0.008260427,(((ckin129.1:0.012786971,(((HpGP-BRA-023.1:0.012537695,HpGP-USA-303.1:0.010026633)0.621:0.004720426,((HEL_BA8835AA_AS.1:0.009133437,(HEL_AA5463AA_AS.1:0.007625097,(GAM245Ai.1:0.010886891,HEL_BA8101AA_AS.1:0.01345173)0.654:0.004025156)0.953:0.008867044)0.892:0.00389919,((HpGP-USA-403.1:0.01166993,NYPt189.1:0.009209909)0.947:0.006005149,(HEL_BA5558AA_AS.1:0.011026792,(HEL_CA2362AA_AS.1:0.013431631,(HpGP-USA-417.1:0.008225056,(DR150.1:0.00802067,(HEL_BA4163AA_AS.1:5e-09,SA220C.1:0.000855719)0.983:0.009100262)0.838:0.005633372)0.777:0.00410974)0.874:0.004442065)0.878:0.003208295)0.131:0.000270249)0.959:0.005739625)0.789:0.002747491,DR59_2016.1:0.010438514)0.607:0.00267578)0.957:0.006021391,(kin86.1:0.012666081,((kin71.1:0.011239482,(HEL_AA7352AA_AS.1:0.006881273,HpGP-POR-006.1:0.010044379)0.691:0.00494996)0.279:0.003223203,((((ckin106.1:0.010939607,HpGP-COG-003.1:0.004579047)0.640:0.002089899,kin81.1:0.019498285)0.752:0.000849586,HEL_BA4236AA_AS.1:0.007520523)0.853:0.003507026,(kin62.1:0.00523334,((ckin130.1:0.002644104,kin77.1:0.002532392)0.808:0.001776658,ckin24.1:0.008692891)0.356:0.00093753)0.727:0.001196778)0.317:0.002486059)0.881:0.003459628)0.749:0.001673161)0.732:0.001071049,(CAM_110A1.1:0.008657743,CAM-135C1.1:0.004593811)0.231:0.001649507)0.925:0.005009911)0.793:0.00257732)0.836:0.002221594)0.868:0.002879134,CAM_153C1.1:0.003457603)0.418:0.000857459,CAM_22A1.1:0.006980873)0.769:5e-09,((nigh2496.1:0.002612961,SUD-SO42.1:0.010627624)0.699:0.00258491,(CAM-109A1.1:0.006202497,(CAM-121A1.1:0.007912208,(HpGP-NGA-006.1:0.009791187,HpGP-NGA-010.1:0.004436289)0.822:0.001649122)0.720:0.000747052)0.712:0.000961591)0.834:0.001708115)0.776:5e-09)0.879:6e-09)0.898:0.002520318)0.889:0.002541556,SUD-C16-3.1:0.007166242)0.857:0.001710149)0.869:0.001763797)0.776:0.001526493)0.954:0.0061275,(SUD_SO41_1.1:0.01073536,SUD-SO49-1.1:0.015844198)0.312:0.001316041)0.829:0.003007945)0.971:0.006944715,(IRANL124_91.1:0.011057451,(HEL_AA7374AA_AS.1:0.011991568,22360.1:0.01312137)0.837:0.004157906)0.859:0.002435039)0.766:0.001570115)0.944:0.003593214)0.819:0.00202993)0.636:0.001745045)0.920:0.001708498,((((HEL_BA3663AA_AS.1:0.013413517,MM2012_26.1:0.009012069)0.931:0.004344251,(((HEL_BA4875AA_AS.1:0.006158237,HEL_BA9640AA_AS.1:0.007352727)0.573:0.003535506,(GC34_HL.1:0.01168414,(GR_21.1:0.00517904,HUP_B14.1:0.013562947)0.722:0.000899491)0.352:0.002212383)0.000:0.000469522,(HEL_CA2181AA_AS.1:0.005528668,(Hp_A_27.1:0.010289915,IL_3172.1:0.007715909)0.431:0.001824484)0.901:0.003751952)0.000:5e-09)0.681:0.001139583,(HEL_CA2176AA_AS.1:0.009641669,(HpGP-HON-015.1:0.009397776,(HEL_AA9180AA_AS.1:0.01582897,DR76_2016.1:0.014444382)0.752:0.002587949)0.553:0.003283716)0.953:0.008519317)0.423:0.003023104,(((21580.1:0.006734789,((B45.1:0.009363472,((HEL_CA2149AA_AS.1:0.013381077,(HEL_AA6798AA_AS.1:0.014185889,HpGP-SPA-802.1:0.004908953)0.254:0.001122368)0.961:0.005861437,Pt_7901.1:0.011314983)0.267:0.002085022)0.897:0.003794184,(GR_20.1:0.007453815,HpGP-MEX-046.1:0.008881256)0.677:0.002494157)0.703:0.00160195)0.822:0.00261389,HpGP-USA-207.1:0.009320066)0.866:0.002157098,(B25.1:0.011716603,HpGP-TUR-009.1:0.006395548)0.854:0.002630846)0.424:0.000953875)0.729:0.000721006)0.831:0.004462004,(22352.1:0.012981316,34320.1:0.022241243)0.708:0.000846158)0.983:0.002131888,(MGms203.1:0.009827679,(HEL_BA4465AA_AS.1:0.022396149,(HEL_AA9177AA_AS.1:0.019180787,Pt_7757.1:0.00983785)0.344:0.001676741)0.493:0.004314009)0.918:0.005598107)0.863:5e-09,(HEL_CA2246AA_AS.1:0.016344651,SUD_C5_1.1:0.013888964)0.675:0.005113381)0.000:0.010136101,HEL_BA5101AA_AS.1:0.009421873)0.984:0.009442585,(HEL_AA9174AA_AS.1:0.008943443,HEL_CA2150AA_AS.1:0.013524082)0.860:0.006867433)0.947:0.00439886,HpGP-SPA-402.1:0.01780811)0.501:0.008045845,HEL_BA8806AA_AS.1:0.007819988)0.913:0.006600261,ckin65.1:0.018301184)0.937:0.002464431,((SA35C.1:0.008725762,(HEL_BA8361AA_AS.1:0.010483658,(HEL_BA5709AA_AS.1:0.026556423,(SA253C1.1:0.010554168,((HEL_BA5731AA_AS.1:0.008895396,HEL_AA7288AA_AS.1:0.01721835)0.934:0.005162636,(((((((SA233C.1:0.008746297,HpGP-ZAF-009.1:0.00505566)0.026:0.002031172,(((HpGP-ZAF-007.1:0.004766059,(((HEL_AA7356AA_AS.1:0.009638496,((((HEL_AA7199AA_AS.1:0,HEL_AA7200AA_AS.1:0,HEL_AA7293AA_AS.1:0):0.009936959,(HEL_BA9306AA_AS.1:0.00215219,HEL_AA7268AA_AS.1:0.007456492)0.185:0.001653093)0.945:0.00513326,(HEL_AA7329AA_AS.1:0.000857302,K26A1.1:0.000850936)0.978:0.005226973)0.774:0.000842892,(HEL_AA7368AA_AS.1:0.001822164,(HEL_AA7206AA_AS.1:0.000903752,HEL_AA7309AA_AS.1:0.007837892)0.744:0.002506338)0.969:0.005154843)0.729:0.002700267)0.909:0.003667701,HEL_BA4143AA_AS.1:0.002435005)0.159:0.001757184,(HEL_AA7215AA_AS.1:0.003749048,HEL_AA7351AA_AS.1:0.007681609)0.437:0.00395268)0.148:0.002059846)0.766:0.001269544,((((HEL_BA8309AA_AS.1:0,HEL_BA9749AA_AS.1:0):0.003486573,((HEL_AA7371AA_AS.1:0,HEL_AA7378AA_AS.1:0):0.002590896,((HEL_AA7350AA_AS.1:0,HEL_AA7375AA_AS.1:0):0.002073413,HEL_AA7376AA_AS.1:0.007475368)0.575:0.001722803)0.873:0.002585137)0.861:0.001701967,HEL_BA8916AA_AS.1:0.002603545)0.846:0.001559926,((((HEL_BA5715AA_AS.1:0,SA175A.1:0):0.008043666,HEL_BA9494AA_AS.1:0.011662383)0.771:0.002128254,(HEL_BA8291AA_AS.1:0.007166336,SouthAfrica7.1:0.010614776)0.970:0.006221026)0.746:0.001707912,(SA172C1.1:0.004533886,SouthAfrica20.1:0.005029741)0.779:0.001867833)0.377:0.001036181)0.735:0.001003658)0.638:5e-09,(((((HEL_BA5706AA_AS.1:0.000830499,SA166A.1:0.006987564)0.962:0.005081958,(HEL_BA5677AA_AS.1:0.005064962,HEL_BA5739AA_AS.1:0.003618175)0.410:0.000870833)0.647:0.001883785,((HEL_BA8345AA_AS.1:0,SA144A.1:0):6e-09,((HEL_BA5671AA_AS.1:0,SA251C.1:0):5e-09,HEL_BA9328AA_AS.1:0.001708587)0.435:0.000852991)0.967:0.002576136)0.902:5e-09,HpGP-ZAF-006.1:0.003431724)0.203:0.000854105,HEL_BA9540AA_AS.1:0.003441882)0.886:5e-09)0.891:5e-09)0.328:0.001822514,HEL_BA4919AA_AS.1:0.006824335)0.899:0.002602069,(HEL_BA5666AA_AS.1:0.003353946,SA29A.1:0.005341988)0.759:0.000830887)0.868:0.002393244,SouthAfrica50.1:0.018031379)0.952:0.006025961,HpGP-ZAF-001.1:0.006493142)0.823:0.00365256,HEL_AA7362AA_AS.1:0.018868463)0.740:0.000978329)0.980:0.00746689)0.639:0.0018795)0.996:0.020868184)1.000:0.020294145)0.988:0.012504674,(ckin28.1:0.017325093,kin79.1:0.00805368)0.932:0.006081817)0.513:0.005576839)0.371:0.027104347,((((HEL_BA8817AA_AS.1:0.00223705,(HEL_BA9127AA_AS.1:0.006973904,(HEL_BA9726AA_AS.1:0.001713083,((((HEL_BA9746AA_AS.1:0.009248256,(HEL_BA9584AA_AS.1:0.002571683,(HEL_BA8849AA_AS.1:5e-09,HEL_BA9070AA_AS.1:0.001710129)0.906:6e-09)0.276:0.003023695)0.894:0.003525761,(HEL_BA9722AA_AS.1:0.026373697,(HEL_AA7311AA_AS.1:0.006369461,Khanty47.1:0.006688178)0.935:0.004490478)0.268:5e-09)0.896:0.003912385,(((((CAN_243.1:0.003425258,HEL_AA5916AA_AS.1:0.003499459)0.987:0.006186583,(((Ca_97_34.1:0,HEL_AA6016AA_AS.1:0,HEL_AA7297AA_AS.1:0):0.001702004,(HEL_AA5967AA_AS.1:0,HEL_AA6482AA_AS.1:0,HEL_BA9172AA_AS.1:0):0.002586218)0.950:0.003488905,(HEL_AA7337AA_AS.1:0.003437587,HEL_BA9629AA_AS.1:0.000848469)0.947:0.002615826)0.777:0.000794169)0.897:0.001806034,HEL_BA9526AA_AS.1:0.008792669)0.734:0.001074266,(((HpGP-CAN-019.1:0.029088699,(HpGP-CHI-105.1:0.010841141,HpGP-CHI-116.1:0.016226102)0.989:0.009487378)0.845:0.003698488,(((Aklavik86.1:0,CAN_019.1:0,CAN_290.1:0,HEL_CA2371AA_AS.1:0,HpGP-CAN-010.1:0,HpGP-CAN-015.1:0):0.000855719,HpGP-CAN-018.1:5e-09)0.988:0.006939768,((CAN_095.1:0,CAN_136.1:0,CAN_172.1:0,CAN_258.1:0,HEL_CA2453AA_AS.1:0,HpGP-CAN-006.1:0,HpGP-CAN-011.1:0):0.001940082,HpGP-CAN-016.1:0.006731798)0.460:0.000941435)0.453:0.002634895)0.864:0.002592258,(HEL_AA6037AA_AS.1:0.015629169,HpGP-CAN-007.1:0.000468902)0.978:0.005611253)0.575:0.004121549)0.848:0.007662657,(Koryak28.1:5e-09,(Koryak37.1:0,Koryak38.1:0):0.000852991)0.958:0.004028783)0.974:0.007838015)0.413:0.002824086,(HEL_BA9287AA_AS.1:0.004292373,(HEL_BA9060AA_AS.1:0.001708904,HEL_BA9258AA_AS.1:5e-09)0.901:5e-09)0.933:0.003708059)0.939:0.004050959)0.727:0.000837932)0.998:0.012785428)0.999:0.020997616,HEL_BA9243AA_AS.1:0.00955395)0.928:0.023330084,(HpGP-ZAF-006.2:0.024797133,(HEL_CA2284AA_AS.2:0.026558054,HpGP-CAN-016.2:0.039380182)0.891:0.037982454)1.000:1.448104405)0.000:6e-09,((HEL_AA0408AA_AS.1:0.003267965,HEL_BA9262AA_AS.1:0.008139459)1.000:0.125822124,(HEL_BA9303AA_AS.1:0.020500671,HEL_BA9707AA_AS.1:0.040918566)0.720:0.016543436)0.504:0.013991595)1.000:0.061506572)0.935:0,Hcetorum:0.228468221)Root;
