# Supplementary material for: An ancient ecospecies of Helicobacter pylori
Source: Nature. 2024 Oct 16;635(8037):178–85. doi: 10.1038/s41586-024-07991-z (PMC11541087; doi:10.1038/s41586-024-07991-z)
Supplement: Supplementary file 8 — Data underlying Figs. 1–4 and Supplementary Figs. 1–6 and 8–13. [file 41586_2024_7991_MOESM8_ESM.zip › SOURCE_DATA/S10/7.nwk]

(((((((((((((((((((((((((((((((((((Evenky11.1:0.009988928,HEL_BA9440AA_AS.1:0.011347398)0.769:0.001422579,((HEL_AA7380AA_AS.1:0.008830378,yak97.1:0.010354066)0.092:0.001001882,HEL_BA9037AA_AS.1:0.018339167)0.562:0.00271003):0.002525845,((((HEL_BA8812AA_AS.1:0.008398645,HEL_BA9042AA_AS.1:0.008074636)0.475:0.00078485,((HEL_BA9129AA_AS.1:0.006362603,Tuvac46.1:0.005637779)0.990:0.007881154,(HEL_BA9636AA_AS.1:0.009620709,(HEL_AA7221AA_AS.1:0.001429742,HEL_BA9333AA_AS.1:0.002363392)0.297:0.003231914)0.905:0.003051511)0.880:0.003487911)0.960:0.005009785,(HEL_BA9096AA_AS.1:0.006426815,HEL_BA9538AA_AS.1:0.014010266)0.823:0.00177515)0.784:0.002214726,(HEL_BA8823AA_AS.1:0.00708557,HEL_BA9545AA_AS.1:0.005789419)0.971:0.004760625)0.732:0.000669996)0.903:0.001388175,((((HEL_BA9592AA_AS.1:0.010408282,(HEL_BA9443AA_AS.1:0.004823751,HEL_BA9814AA_AS.1:0.008287101)0.971:0.006115637)0.983:0.005909502,(HEL_BA9410AA_AS.1:0.013692211,HEL_BA9650AA_AS.1:0.009941968)0.657:0.001520497)0.860:0.002185789,((HEL_BA9569AA_AS.1:0.014284762,HEL_BA9628AA_AS.1:0.006930813)0.957:0.004421811,(HEL_AA7332AA_AS.1:0.009479275,HEL_BA8830AA_AS.1:0.010841865)0.929:0.004077733)0.838:0.001437687)0.772:0.000594851,(((HEL_BA8911AA_AS.1:0.008214007,HEL_BA9261AA_AS.1:0.00424634)0.911:0.002915783,(HEL_BA9184AA_AS.1:0.011041241,(HEL_BA9259AA_AS.1:0.003036255,HEL_BA9837AA_AS.1:0.01157818)0.984:0.00679495)0.914:0.003140624)0.989:0.005102087,(altai11.1:0.012281839,HEL_BA8958AA_AS.1:0.008285714)0.906:0.002998568)0.870:0.00178413)0.906:0.001855105)0.884:5e-09,((HEL_BA8861AA_AS.1:0.015404085,HEL_BA9564AA_AS.1:0.010037686)0.446:0.001855434,(HEL_BA9598AA_AS.1:0.015072682,HEL_BA9321AA_AS.1:0.008750165)0.683:0.002317386)0.832:0.002550513)0.529:0.001270737,((HEL_BA9315AA_AS.1:0.013869568,(HEL_BA8858AA_AS.1:0.002178801,HEL_BA9445AA_AS.1:0.000958667)0.978:0.006649203)0.950:0.005769755,(HEL_BA8921AA_AS.1:0.009249777,HEL_BA9140AA_AS.1:0.014736842)0.912:0.004306897)0.426:0.001145947)0.773:0.003584449,(((HEL_BA9562AA_AS.1:0.011361671,(HEL_BA9576AA_AS.1:0.009414986,HEL_BA9671AA_AS.1:0.010322142)0.975:0.006465251)0.907:0.005399156,(Evenky65.1:0.009081708,((HEL_BA9175AA_AS.1:0.001206239,(HEL_BA8914AA_AS.1:5e-09,(HEL_BA9398AA_AS.1:0.000601933,HEL_BA8962AA_AS.1:0.000601892)0.861:5e-09)0.000:6e-09)0.998:0.010333302,HEL_BA9047AA_AS.1:0.010952292)0.688:0.004480066)0.901:0.004285542)0.883:0.004175277,(((HEL_BA9354AA_AS.1:0.007493587,HEL_BA9653AA_AS.1:0.013523481)0.406:0.002434358,(HEL_BA9079AA_AS.1:0.012509974,HEL_BA9608AA_AS.1:0.010479245)0.745:0.003021527)0.758:0.001229462,(((((BT0282.1:0.010546114,BTM231.1:0.011039866)0.975:0.007116326,HpGP-JAP-026.1:0.01622376)0.215:0.002113262,(BT333.1:0.014439603,BTM275.1:0.011646094)0.971:0.006762865)0.720:0.002321195,(ID0498.1:0.015151725,((((ausabrJ05.1:0,HPJ023.1:0):0.00904,((HPJ071.1:0.008927455,(HEL_BA4574AA_AS.1:0.006897331,(HEL_BA3812AA_AS.1:0.002499318,(HEL_BA3814AA_AS.1:0,HEL_BA4584AA_AS.1:0):5e-09)0.927:0.00392407)0.586:0.003955603)0.318:0.001270483,(((HEL_AA6024AA_AS.1:0.009788866,(HEL_AA6010AA_AS.1:0.006714032,HPAS23.1:0.004161191)0.139:0.002732898)0.896:0.003566871,((HEL_BA3813AA_AS.1:5e-09,HEL_BA4578AA_AS.1:0.00829174)0.978:0.00466815,HPJ156.1:0.002905286)0.704:0.001980118)0.313:0.002283928,(HEL_BA9332AA_AS.1:0.001264059,HEL_BA4580AA_AS.1:0.011656044)0.711:0.000779699)0.901:0.003908955)0.952:0.00531412)0.994:0.010558038,(ID0084.1:0.010033506,((HEL_BA9658AA_AS.1:0.000601863,(HEL_BA9674AA_AS.1:5e-09,(Neuguinea25.1:0.001200021,Neuguinea66.1:5e-09)0.958:0.001804693)0.955:0.001805796)0.811:0.001701668,((((ID0992.1:0.006744143,(ID0090.1:0.005807991,ID1017.1:0.003964978)0.986:0.004976262)0.819:0.001423223,(ID0987.1:5e-09,(ID0985.1:0.001244494,ID1001.1:5e-09)0.913:0.00124668)0.879:0.001255208)0.901:0.001812449,ID0082.1:0.003146074)0.958:0.002434887,(HEL_BA9408AA_AS.1:0.004867093,(Neuguinea12.1:0.001874633,Neuguinea63.1:0.002417572)0.883:5e-09)0.847:0.001205237)0.769:0.001323644)0.980:0.008238592)0.915:0.004228759)1.000:0.016609036,(VN0032.1:0.017305392,((HEL_CA2615AA_AS.1:0.011840582,(HEL_BA5460AA_AS.1:0.006484523,HEL_CA2092AA_AS.1:0.009711473)0.325:0.0024722)0.659:0.000609316,(((((HEL_CA0208AA_AS.1:0.00620533,HpGP-MAL-012.1:0.007967422)0.941:0.003294983,(HEL_CA0082AA_AS.1:0.012390462,(((HpGP-MMR-011.1:0.013096966,(HpGP-IDN-001.1:0.006901431,ID0561.1:0.007296806)0.997:0.012027452)0.960:0.005476638,((EKB32.1:0.016273861,(HEL_CA0440AA_AS.1:0.008166347,HEL_CA0551AA_AS.1:0.014692285)0.897:0.00387474)0.479:0.002120438,HEL_BA5527AA_AS.1:0.02605844)0.916:0.003487326)0.247:0.000511731,CK69.1:0.016950047)0.935:0.002920523)0.855:0.001505474)0.852:0.001375392,(MMM_67.1:0.010665846,(HEL_BA8663AA_AS.1:0.010356494,HEL_CA2671AA_AS.1:0.009106612)0.005:0.00188912)0.932:0.003774248)0.769:0.000897351,(HEL_CA2709AA_AS.1:0.011561514,((HEL_BA5605AA_AS.1:0.004245969,HpGP-MAL-010.1:0.010604779)0.934:0.003186244,(((HEL_AA4439AA_AS.1:0.012465432,HEL_CA2643AA_AS.1:0.005715362)0.969:0.004767244,HEL_BA9915AA_AS.1:0.010738531)0.764:0.001427833,(HEL_BA4686AA_AS.1:0.022407134,(HEL_CA0525AA_AS.1:0.010398932,VN0805.1:0.015128659)0.091:0.00226924)0.764:0.000869992)0.868:0.001787801)0.929:0.002455922)0.875:0.002970091)0.812:0.00112325,HEL_CA2627AA_AS.1:0.010007962)0.993:0.005259229)0.850:0.001866719)0.788:0.001884963)0.904:0.002785275)0.915:0.003490354)0.898:0.002866175,(HEL_BA8279AA_AS.1:0.012838351,((HEL_BA8814AA_AS.1:0.012452457,HEL_BA9406AA_AS.1:0.008750387)0.935:0.004576132,((HEL_BA9676AA_AS.1:0,HEL_BA9686AA_AS.1:0):0.00755608,(HEL_BA9546AA_AS.1:0.000648304,HEL_BA9760AA_AS.1:5e-09)0.990:0.00655435)0.635:0.001524354)0.969:0.005273447)0.827:0.001839329)0.914:0.002237489)0.753:0.000661876)0.608:0.000252481)0.940:0.001953581,((((((BURYAT27.1:0.006059374,HEL_BA9063AA_AS.1:0.01053049)0.940:0.004668334,((HEL_BA9437AA_AS.1:0.010782951,HpGP-KGZ-006.1:0.004252434)0.980:0.00714713,(HEL_BA9627AA_AS.1:0.006917384,Kazakhstan3173.1:0.011400991)0.626:0.001668508)0.916:0.003403018)0.107:0.001426635,(HEL_BA9058AA_AS.1:0.009781369,HEL_CA0289AA_AS.1:0.013145071)0.782:0.004262064)0.759:0.00193154,(BURYAT19.1:0.008755222,(HEL_BA9027AA_AS.1:0.012086782,HEL_CA0261AA_AS.1:0.006399886)0.798:0.001120256)0.745:0.002573313)0.817:0.001577956,(((Khanty30.1:0.010795165,Khanty40.1:0.002273743)0.979:0.006171738,(HEL_AA7314AA_AS.1:0.009854344,HEL_BA8915AA_AS.1:0.010536167)0.937:0.006029145)0.857:0.002928841,((HEL_BA8872AA_AS.1:0.016437548,(HEL_BA8842AA_AS.1:0.014080056,(Evenky01.1:5e-09,Evenky73.1:0.008689719)0.911:0.004266166)0.964:0.008555504)0.864:0.002775506,(HpGP-KAZ-002.1:0.013467065,(HEL_BA9611AA_AS.1:0.010011229,((HEL_BA9575AA_AS.1:0.009216137,HEL_BA9607AA_AS.1:0.014741842)0.987:0.008348951,(HEL_AA7246AA_AS.1:0.010088945,HEL_BA9167AA_AS.1:0.011831183)0.713:0.002436759)0.325:0.002097929)0.576:0.001853016)0.897:0.001891718)0.727:0.000593708)0.778:0.000903924)0.848:0.001975807,(HEL_BA9483AA_AS.1:0.009714619,(((HEL_BA8918AA_AS.1:0,HEL_BA9046AA_AS.1:0,HEL_BA9260AA_AS.1:0):5e-09,HEL_BA9169AA_AS.1:0.001837478)0.759:0.001818253,(Keto18.1:0.001842759,(HEL_BA9825AA_AS.1:0.006229559,(HEL_BA8996AA_AS.1:0.000608313,HEL_BA9604AA_AS.1:5e-09)0.911:6e-09)0.920:5e-09)0.993:0.008236572)0.993:0.007187856)0.915:0.003101132)0.781:0.001283869)0.633:0.003875155,((HEL_BA9603AA_AS.1:0.008931193,TUVAB15.1:0.01222276)0.938:0.003808802,(((HEL_BA9471AA_AS.1:0.015403006,((HEL_BA9085AA_AS.1:0.009389759,(HEL_BA9170AA_AS.1:0.004063029,HEL_BA8957AA_AS.1:0.007027011)0.689:0.001744728)0.751:0.000637305,(HEL_BA9451AA_AS.1:0.005750448,Tuvac80.1:0.005563005)0.804:0.002005355)0.977:0.005541662)0.883:0.002823138,(HEL_BA9626AA_AS.1:0.010983811,(HEL_BA9739AA_AS.1:0.009113138,HEL_CA0278AA_AS.1:0.007970616)0.842:0.002373846)0.874:0.002296194)0.628:0.001312379,((altai59.1:0.006431652,(HpGP-IND-007.1:0.010672544,(((((BD0013.1:0.015597544,(((HEL_BA8057AA_AS.1:0.011836589,(MMM_148.1:0.004290084,CK59.1:0.016949895)0.873:0.00342624)0.228:0.000958695,M006.1:0.011699682)0.534:0.002739181,(BT215.1:0.013638638,HpGP-MMR-004.1:0.011653467)0.973:0.00608956)0.902:0.003280875)0.127:0.003187912,(((HEL_AA7374AA_AS.1:0.017943578,TH0213.1:0.016010537)0.977:0.010830071,(HEL_AA6079AA_AS.1:0.021265718,MMM_60.1:0.013374875)0.006:0.00274023)0.895:0.006064157,((BD0063.1:0.016851963,MS178.1:0.015014807)0.779:0.001233456,India7.1:0.013840873)0.375:0.001970613)0.806:0.001670444)0.679:0.000862234,(HEL_CA2513AA_AS.1:0.017501718,(HpGP-USA-422.1:0.016678517,Mandalay03.1:0.009798172)0.785:0.003166874)0.364:0.000818194)0.960:0.004314063,((HEL_BA7799AA_AS.1:0.017113114,(HEL_BA3985AA_AS.1:0.016098851,SLK40.1:0.014197882)0.648:0.003862556)0.978:0.006528763,((HEL_BA5769AA_AS.1:0.010072884,NP49.1:0.015365352)0.671:0.002883257,(NP110.1:0.019637773,((HpGP-BGD-003.1:0.022303031,HpGP-NPL-009.1:0.014284986)0.049:0.002472824,MMM_127.1:0.011318347)0.716:0.003455388)0.050:5e-09)0.890:0.003105845)0.982:0.005444848)0.901:0.004493625,HpGP-MAL-002.1:0.002764872)0.533:0.004875584)0.959:0.007445012)0.945:0.005974003,HEL_BA4205AA_AS.1:0.021889801)0.837:0.002453216)0.741:0.000642357)0.981:0.005828925)0.957:0.000617812,(((HEL_BA9705AA_AS.1:5e-09,Keto60.1:0.001836758)0.978:0.007316148,(HEL_BA9302AA_AS.1:0.013747732,HEL_BA9476AA_AS.1:0.01933391)0.792:0.004922683)0.875:0.00328543,((((HEL_BA8847AA_AS.1:0.004983937,(HEL_BA5671AA_AS.1:0.022389753,HEL_CA0027AA_AS.1:0.011858884)0.804:0.006321574)0.719:0.00352461,mong44.1:0.013319512)0.555:0.003108907,(HEL_BA4991AA_AS.1:0.011486611,IL_3172.1:0.018285826)0.847:0.003283559)0.903:0.003319688,(((((HEL_BA9049AA_AS.1:0.006976427,HEL_BA9383AA_AS.1:0.011420221)0.729:0.001528408,((HEL_BA9555AA_AS.1:0.024721389,(HEL_BA9571AA_AS.1:0.000653684,HEL_BA9807AA_AS.1:0.003026557)0.992:0.010574344)0.843:0.005169256,(((HEL_BA8976AA_AS.1:0.00632744,(((HEL_BA8860AA_AS.1:0.004316392,HEL_BA8889AA_AS.1:0.004320979)0.946:0.00349026,HEL_BA9776AA_AS.1:0.003927951)0.913:0.002780324,HEL_BA9347AA_AS.1:0.002987426)0.968:0.005297629)0.932:0.003831762,(HEL_BA9605AA_AS.1:0.009114265,HEL_BA9606AA_AS.1:0.007252804)0.888:0.002959684)0.874:0.004112503,mong49.1:0.013861133)0.678:0.000806822)0.696:0.001204072)0.733:0.002200072,((HEL_BA8856AA_AS.1:0.007628982,HEL_BA9176AA_AS.1:0.008898989)0.983:0.006323806,(HEL_BA9018AA_AS.1:0.010281038,HEL_BA9568AA_AS.1:0.008290041)0.890:0.003097659)0.962:0.004533873)0.764:0.001222479,((HEL_BA9115AA_AS.1:0.008233086,((HEL_BA9407AA_AS.1:0.013235214,(HEL_BA9249AA_AS.1:0.009102451,HEL_CA0264AA_AS.1:0.018622276)0.488:0.002499224)0.945:0.004233549,(HEL_BA9770AA_AS.1:0.017778293,HEL_BA8993AA_AS.1:0.011249681)0.000:5e-09)0.787:0.002587778)0.850:0.001989129,((HEL_BA8956AA_AS.1:0.00597118,HEL_BA9556AA_AS.1:0.011927152)0.767:0.002397937,((HEL_BA9404AA_AS.1:0.003700592,(HEL_BA9153AA_AS.1:0.015078725,(HEL_BA8825AA_AS.1:0.010125543,HEL_CA0270AA_AS.1:0.014023796)0.880:0.003164578)0.749:0.00067984)0.225:0.00152108,HEL_CA0258AA_AS.1:0.01639459)0.000:5e-09)0.935:0.002457086)0.723:0.000625806)0.922:0.002512879,(((HEL_BA8829AA_AS.1:0.011098509,HEL_BA9706AA_AS.1:0.010062267)0.872:0.003119876,(HEL_BA9641AA_AS.1:0.015509524,HEL_CA0266AA_AS.1:0.012439986)0.506:0.002223289)0.856:0.00196398,HEL_BA9566AA_AS.1:0.009058081)0.753:0.000694954)0.970:0.004274104)0.730:0.000686551)0.971:0.003780397)0.702:0.002965959,(((HEL_BA9379AA_AS.1:0.013480516,((HEL_BA9098AA_AS.1:0.002560507,HEL_BA9391AA_AS.1:0.002473961)0.996:0.008850714,((HEL_BA9014AA_AS.1:0.017593168,(((HEL_BA9774AA_AS.1:0.010335293,(HEL_BA8815AA_AS.1:0.006633667,HEL_BA9773AA_AS.1:0.004009913)0.945:0.00318849)0.110:0.000588012,(((Nentsy65.1:0.010580582,(Nentsy32.1:0.006134616,Nentsy38.1:0.000627532)0.734:0.00060517)0.981:0.004938815,Khanty04.1:0.004285577)0.952:0.004770261,HEL_AA7264AA_AS.1:0.004511394)0.952:0.003717069)0.736:0.000699565,HEL_BA9415AA_AS.1:0.004082927)0.231:0.002269132)0.424:0.002478816,(HEL_BA9411AA_AS.1:0.007886718,(HEL_BA9166AA_AS.1:0.006968036,(HEL_BA9736AA_AS.1:0.001873454,(HEL_BA9160AA_AS.1:0.002493624,(HEL_BA9256AA_AS.1:5e-09,HEL_BA9780AA_AS.1:0.001860403)0.833:6e-09)0.876:0.001246861)0.904:0.001880965)0.892:0.002073719)0.834:0.001763954)0.749:0.000859053)0.947:0.006320758)0.874:0.003002016,(((HEL_BA8932AA_AS.1:0.00735812,HEL_BA9348AA_AS.1:0.009059097)0.877:0.002627819,(HEL_BA9759AA_AS.1:0.007699869,HEL_BA9841AA_AS.1:0.008784496)0.896:0.003182047)0.408:0.001768014,((((HEL_AA5991AA_AS.1:0.011031794,((Cuz20.1:0,Shi112.1:0):0.009674583,(v225d.1:0.004092429,(((HEL_BA9433AA_AS.1:0.007249115,((CO1766.1:0,Hui1764.1:0,Hui1766.1:0):0.009319577,(HEL_BA9201AA_AS.1:0.005327258,(Shi169.1:0.007737356,(HEL_CA2265AA_AS.1:0.007311607,(HEL_CA2262AA_AS.1:0.010851409,Sat464.1:0.005690962)0.843:0.002602443)0.950:0.003946746)0.969:0.004783095)0.910:0.002989647)0.783:0.003680519)0.772:0.001013214,(HEL_CA2284AA_AS.1:0.005869869,(((HpGP-PER-011.1:0.01069693,(HEL_CA2279AA_AS.1:0.004528966,HpGP-PER-111.1:0.003073422)0.796:0.001920649)0.491:0.000742173,((HEL_CA2261AA_AS.1:0,HEL_CA2287AA_AS.1:0):5e-09,HEL_CA2283AA_AS.1:0.001238042)0.973:0.003118383)0.742:0.000513257,((HpGP-PER-019.1:0.005635439,HpGP-PER-138.1:0.00456247)0.866:0.001860768,((HEL_CA2286AA_AS.1:0.010504603,(Shi470.1:0.005834337,(HEL_CA2257AA_AS.1:0.001169559,HEL_CA2266AA_AS.1:0.001960445)0.765:0.000826652)0.588:0.001902221)0.929:0.002984814,(HEL_CA2260AA_AS.1:0.005517703,HpGP-PER-121.1:0.01074895)0.893:0.003063317)0.767:0.000836879)0.762:0.000669011)0.997:0.007849703)0.944:0.003670451)0.629:0.00175127,((CO1768.1:0,COL0002.1:0,Hui1769.1:0):0.008842375,Shi417.1:0.010092969)0.861:0.004623289)0.841:0.001717586)0.410:0.000638418)0.784:0.00309033)0.647:0.002130064,((Puno135.1:0.001305305,((HEL_CA2270AA_AS.1:0.008831573,HEL_CA2258AA_AS.1:0.010537904)0.151:0.00250201,(HEL_CA2271AA_AS.1:0.02199469,(HEL_CA2267AA_AS.1:0.003276669,HpGP-SPA-706.1:0.009554352)0.645:0.00075766)0.798:0.001606909)0.875:0.002920387)0.979:0.007072186,(((Puno120.1:0.010876423,(HEL_CA2268AA_AS.1:0.009222496,HEL_CA2272AA_AS.1:0.01398349)0.900:0.003546274)0.970:0.006704505,(Aklavik117.1:0,CAN_219.1:0):0.015650638)0.969:0.006686809,(HEL_BA9208AA_AS.1:0.0124781,((HpGP-CAN-001.1:0.003142866,((HEL_AA7365AA_AS.1:0,HEL_CA0047AA_AS.1:0):0.005152799,(HEL_AA7339AA_AS.1:0.006550212,(HEL_CA0046AA_AS.1:0.006873223,(HEL_BA9778AA_AS.1:0,HEL_CA0057AA_AS.1:0,HEL_CA0057AA_AS.2:0):0.002595193)0.815:0.001584424)0.919:0.003719973)0.971:0.00526499)0.221:0.003159654,HpGP-CAN-023.1:0.000793628)0.994:0.009269345)0.858:0.00429286)0.363:0.00168417)0.989:0.006455893)0.792:0.001489454,((CAN_196.1:0.009190364,HpGP-CAN-020.1:0.008310603)0.855:0.003394755,(HpGP-USA-205.1:0.007714935,(HEL_AA6759AA_AS.1:0.007064289,HpGP-MEX-028.1:0.01462509)0.481:0.002448139)0.772:0.004270944)0.903:0.003607392)0.937:0.003636279,((HEL_BA8959AA_AS.1:0.009012559,(((((((Evenky58.1:0.010692396,HEL_BA9341AA_AS.1:0.005377009)0.779:0.003854497,((HEL_BA9797AA_AS.1:0.005719834,(HEL_BA8868AA_AS.1:0.008247197,HEL_BA9735AA_AS.1:0.006281418)0.649:0.00291899)0.855:0.003625048,(HEL_BA9304AA_AS.1:0.00552496,HEL_BA9748AA_AS.1:0.006673244)0.953:0.006213686)0.825:0.004720098)0.970:0.006194488,(HEL_AA7283AA_AS.1:0.001302897,HEL_BA9448AA_AS.1:0.001195557)0.909:0.002617044)0.891:0.002251087,((HEL_BA9621AA_AS.1:0.006569752,((((((HEL_AA6077AA_AS.1:0,HEL_CA0052AA_AS.1:0,HEL_CA0052AA_AS.2:0):0.003171038,HEL_CA0054AA_AS.1:0.005796333)0.828:0.001412969,(HEL_AA6006AA_AS.1:0.000622317,HEL_CA0053AA_AS.1:5e-09)0.992:0.005512737)0.871:0.001902923,HEL_BA8864AA_AS.1:0.005308669)0.911:0.002306278,((HEL_BA9263AA_AS.1:5e-09,HEL_BA9518AA_AS.1:0.005043592)0.944:0.003060325,((HEL_BA9472AA_AS.1:0.009756787,(HEL_BA9677AA_AS.1:0.003805895,(HEL_AA7214AA_AS.1:5e-09,HEL_BA9819AA_AS.1:0.000622317)0.994:0.007834911)0.436:0.001411244)0.958:0.006319297,(HEL_BA9514AA_AS.1:0.006643406,((HEL_AA7212AA_AS.1:0,HEL_CA0045AA_AS.1:0):0.006766957,HEL_BA9467AA_AS.1:0.007064991)0.898:0.002032414)0.851:0.001707133)0.849:0.001422901)0.936:0.002618899)0.773:0.000781216,HEL_BA9040AA_AS.1:0.003584115)0.858:0.001266602)0.862:0.001501555,(Nanai40.1:0.00400553,(HEL_BA9159AA_AS.1:0.008707965,HEL_BA9234AA_AS.1:0.004823197)0.719:0.00170104)0.883:0.002019256)0.960:0.004304494)0.722:0.002417697,Sakhalin60.1:0.013309918)0.882:0.002019771,((HEL_BA9534AA_AS.1:0.005189825,(HEL_BA9220AA_AS.1:0.004277066,(HEL_BA9059AA_AS.1:0.005794331,(((((HEL_BA8832AA_AS.1:0.001243847,HEL_BA9479AA_AS.1:5e-09)0.986:0.003801411,(HEL_AA7249AA_AS.1:0.006587027,BURYAT9.1:0.003216876)0.748:0.000617222)0.917:0.001440682,HEL_AA7373AA_AS.1:0.002502208)0.913:5e-09,HEL_BA9656AA_AS.1:0.004417455)0.660:0.001428679,(HEL_BA8883AA_AS.1:0.003779887,HEL_BA9614AA_AS.1:0.003138)0.938:0.00251415)0.943:0.002467373)0.751:0.000815099)0.602:0.001578005)0.847:0.002166856,HEL_BA8880AA_AS.1:0.007505882)0.886:0.001930341)0.547:0.000874086,(HEL_BA9649AA_AS.1:0.003869081,(HEL_CA0410AA_AS.1:0.006164633,(BURYAT14.1:0.003339664,HEL_BA9130AA_AS.1:0.005616297)0.911:0.002622484)0.922:0.003227643)0.426:0.00148548)0.574:0.002184712)0.847:0.00268425,(HEL_BA9390AA_AS.1:0.004962513,(HEL_BA9559AA_AS.1:0.003797832,HEL_BA9669AA_AS.1:0.002479021)0.995:0.007916036)0.963:0.004923009)0.784:0.001791139)0.782:0.001259985)0.526:0.001940276)0.991:0.007111957,((((HEL_BA9095AA_AS.1:0.007899008,HEL_BA9218AA_AS.1:0.008280159)0.706:0.002163549,(Khanty39.1:0.009053513,(Khanty17.1:0.014852653,Nentsy90.1:0.004938894)0.820:0.003697217)0.986:0.00939338)0.667:0.003250584,Nanai30.1:0.01775912)0.843:0.00331491,((HEL_BA9640AA_AS.1:0.0123822,JP0170.1:0.011609604)0.915:0.004803364,(BT143.1:0.010259204,HpGP-KOR-001.1:0.011096919)0.904:0.005603862)0.641:0.004217055)0.875:0.003464318)0.673:0.001794787)0.931:0.002508558,((HEL_BA9244AA_AS.1:0.012975131,(Hp_A_11.1:0.018774256,(SA224.1:0.008002914,SA252C.1:0.00315393)0.995:0.01688154)0.704:0.01048597)0.787:0.002731307,((HEL_BA9043AA_AS.1:0.026123513,SSR5.1:0.019177319)0.842:0.004425839,((((HEL_BA9168AA_AS.1:0.017265221,(26695.1:0.013730647,(HEL_AA6718AA_AS.1:0.014966911,SSR7.1:0.009498801)0.374:0.00399035)0.507:0.003679284)0.791:0.002512779,(((G27.1:0.014792686,(22360.1:0.013849077,(33375.1:0.012631268,HPAG1.1:0.018266513)0.780:0.006398771)0.893:0.007568015)0.945:0.00781754,(MM2012_26.1:0.015505017,(HEL_BA5197AA_AS.1:0.018561175,(34320.1:0.022866334,HEL_BA5547AA_AS.1:0.015521313)0.194:0.002137275)0.825:0.005251879)0.954:0.004785698)0.815:0.001879935,((CAM-146C1.1:0.011961973,((HEL_BA9148AA_AS.1:0.01882884,HEL_BA9266AA_AS.1:0.009684059)0.705:0.004799898,((HE_NC24_6.1:0.013617531,HE_NC32_5.1:0.011222752)0.419:0.003176076,(HE_C33.1:0.012013925,SSR8.1:0.01390689)0.939:0.006821369)0.762:0.001536366)0.778:0.001912633)0.567:0.002008547,((SSR9.1:0.013426518,(444.1:0.011217321,SSR3.1:0.013334018)0.783:0.003699851)0.145:0.00470358,(N34.1:5e-09,(Nentsy28.1:0,Nentsy29.1:0,Nentsy37.1:0):5e-09)1.000:0.014131913)0.831:0.003337518)0.744:0.003541692)0.929:0.004875331)0.777:0.002008746,(((GC65_HL.1:0.014825818,(((HEL_BA9838AA_AS.1:0.002445239,(HEL_BA9544AA_AS.1:0.000608308,HEL_BA9792AA_AS.1:0.000608438)0.964:5e-09)0.951:0.004074411,(HEL_BA9761AA_AS.1:0.001875203,(HEL_BA9294AA_AS.1:0.000606118,((HEL_BA9032AA_AS.1:0,HEL_BA9830AA_AS.1:0):5e-09,HEL_BA9339AA_AS.1:0.002454347)0.786:0.000614093)1.000:0.009493314)0.931:0.002735598)0.943:0.005911276,HE_C50.1:0.011261194)0.296:0.002104442)0.847:0.002618403,(HEL_AA8698AA_AS.1:0.019450501,HpGP-SPA-802.1:0.016554108)0.932:0.007507934)0.907:0.00417969,(HEL_AA8621AA_AS.1:0.013595081,HEL_BA4846AA_AS.1:0.021204422)0.721:0.001374509)0.751:0.002819379)0.511:0.00223257,448.1:0.013398396)0.186:0.002927747)0.936:0.003610579)0.468:0.0025181)0.773:0.004157026,((HUP_B14.1:0.018722279,(Nentsy81.1:0.012216289,(HEL_BA9734AA_AS.1:0.010510666,(Khanty16.1:0,Khanty26.1:0,Khanty27.1:0):0.006910457)0.982:0.007469501)0.947:0.0063605)0.853:0.002663083,GC34_HL.1:0.011209167)0.814:0.003120349)0.941:0.00057192,((21580.1:0.008324154,((HEL_AA6798AA_AS.1:0.015727513,HEL_AA9174AA_AS.1:0.010453229)0.807:0.004819458,(SW21C.1:0.019247331,SW7C.1:0.017410909)0.843:0.003995579)0.546:0.00314904)0.899:0.003332585,(((HEL_BA9253AA_AS.1:0.016759332,((22352.1:0.010868779,HEL_BA3942AA_AS.1:0.011143758)0.939:0.005917665,(HpGP-MEX-046.1:0.017118229,HEL_BA5224AA_AS.1:0.017750004)0.614:0.004248714)0.870:0.003881326)0.853:0.003178366,HEL_CA2246AA_AS.1:0.013007795)0.804:0.002413864,(HEL_AA0105AA_AS.1:0,PeCan4.1:0):0.014226801)0.903:0.002439264)0.920:0.002475876)0.740:0.004433055,(HEL_BA4875AA_AS.1:0.008382645,HEL_BA9487AA_AS.1:0.011595125)0.943:0.003167925)0.987:0.000684735,(DR76_2016.1:0.010066618,MG2005_98.1:0.009762062)0.988:0.007792191)0.755:0.000745666,(GR_15.1:0.011808584,(IL_3184.1:0.013122759,(HEL_CA2181AA_AS.1:0.020352671,Pt_7901.1:0.012574418)0.847:0.005008482)0.914:0.004886917)0.959:0.005713852)0.746:0.000642847,(((HEL_BA9651AA_AS.1:0.017247718,(HEL_BA9209AA_AS.1:0.015104781,(HpGP-TUR-009.1:0.009585857,P12.1:0.011032403)0.928:0.004208992)0.841:0.002546956)0.937:0.007110133,(HEL_CA2451AA_AS.1:0.016803784,HEL_BA4743AA_AS.1:0.012538906)0.459:0.005309922)0.594:0.002277545,HEL_BA9162AA_AS.1:0.013749547)0.819:0.001722928)0.287:0.00207041,(HEL_AA8702AA_AS.1:0.017872864,(HEL_BA5257AA_AS.1:0.012658022,HEL_BA5572AA_AS.1:0.014452558)0.789:0.005565947)0.946:0.004853929)0.894:0.0019759,((30950.1:0.012162024,31181.1:0.017072794)0.956:0.005587171,(HEL_BA9612AA_AS.1:0.010697237,HEL_CA2718AA_AS.1:0.018273746)0.865:0.004059284)0.829:0.001713447)0.899:0.002186303,(((B45.1:0.016312406,Hp_A_27.1:0.016580495)0.924:0.004555815,(GR_21.1:0.014354348,IRANL124_91.1:0.013458467)0.937:0.004954262)0.777:0.001507244,(((GC31_B.1:0.013548699,HEL_BA9732AA_AS.1:0.01077692)0.954:0.006402399,(B47.1:0.009489767,HpGP-POR-006.1:0.024079965)0.620:0.004659026)0.729:0.002242735,(HpGP-POL-110.1:0.016004988,HpGP-RUS-009.1:0.0112336)0.963:0.006903063)0.899:0.003476613)0.454:0.001646609)0.862:0.003690361,(((IRANL97.1:0.012596378,(HpGP-ISR-001.1:0.011971606,((SouthAfrica7.1:0.033452128,IRANL110.1:0.007873337)0.547:0.002836944,Hp_A_14.1:0.016711896)0.489:0.001054766)0.042:0.002537992)0.832:0.002473805,(Pt_7757.1:0.019537424,(HpGP-BRA-023.1:0.022831387,HpGP-LIT-001.1:0.014034514)0.743:0.004284418)0.877:0.00365338)0.842:0.002955131,((HN_G260.1:0.015240314,(HEL_AA6578AA_AS.1:0.0064639,MCms1055.1:0.0070471)0.986:0.011709991)0.890:0.004772633,(HEL_AA9180AA_AS.1:0.012459149,HEL_BA4404AA_AS.1:0.014206268)0.962:0.005945058)0.919:0.004111326)0.819:0.001889981)0.875:0.001167327,((HEL_AA0447AA_AS.1:0.015031246,HEL_BA5101AA_AS.1:0.01674561)0.930:0.004775289,GR_20.1:0.012910056)0.000:5e-09)0.806:0.003770789,(22087.1:0.016232601,((MGms203.1:0.017041768,(HEL_AA7362AA_AS.1:5e-09,HEL_BA5739AA_AS.1:0.001228684)0.999:0.015825407)0.810:0.00404895,(HEL_CA2176AA_AS.1:0.019450775,IRANL112_91.1:0.008513416)0.485:0.00353486)0.895:0.004146004)0.790:0.001237454)0.972:0.001430598,((29009.1:0.012368327,SSR43.1:0.010655459)0.971:0.005125095,((HEL_BA4700AA_AS.1:0.014527026,(IRANL133_91.1:0.010577956,IL_3173.1:0.012205066)0.617:0.002618532)0.330:0.001488764,((IRANL104.1:0.015856508,(HEL_CA2212AA_AS.1:0.010645526,IRANL125.1:0.01141301)0.000:0.002150215)0.000:0.002497695,((38185.1:0.007661722,(B25.1:0.014529856,B40.1:0.013060871)0.927:0.008724724)0.769:0.002038051,HEL_AA5699AA_AS.1:0.017579853)0.412:0.002768265)0.914:0.00300129)0.979:0.004802814)0.865:0.001479292)0.819:0.001957221,(HpGP-HON-015.1:0.015280934,MM2004_20.1:0.006440064)0.025:0.00173382)0.860:0.002341899,(HEL_BA3663AA_AS.1:0.012107711,HEL_CA2149AA_AS.1:0.017188111)0.955:0.004799739)0.833:0.00145893,(HEL_CA2150AA_AS.1:0.015141053,(((HEL_BA4944AA_AS.1:0.009707577,(CAM-117A1.1:0.023755252,SUD-I14.1:0.010141532)0.992:0.012577037)0.813:0.004907042,(HEL_BA8987AA_AS.1:0.014554153,(((HEL_AA6699AA_AS.1:0.008548434,SUD_SO41_1.1:0.017048335)0.787:0.003675819,((HEL_AA6060AA_AS.1:0.014427582,(SUD-C1-1a.1:0.013519289,HEL_BA9457AA_AS.1:0.013892603)0.329:0.004805908)0.801:0.002063809,HEL_BA4973AA_AS.1:0.013031624)0.969:0.005819748)0.931:0.004914002,(((SUD-SO49-1.1:0.010276926,((HEL_BA8928AA_AS.1:0.005136074,SUD_C5_1.1:0.010309903)0.818:0.002856477,(SUD-C14-1.1:0.012894985,(HEL_BA9413AA_AS.1:0.011785741,SUD-S72.1:0.009966935)0.520:0.003386049)0.645:0.001821739)0.772:0.001492641)0.973:0.005165319,CAM-126C1.1:0.005074589)0.502:0.000630044,(((((HEL_BA9125AA_AS.1:0.001866623,(HEL_AA5951AA_AS.1:0.003784347,HEL_BA9309AA_AS.1:0.003786649)0.937:0.003152235)0.195:5e-09,(CAM_22A1.1:0.005734683,nigh2494.1:0.008968876)0.917:0.002441865)0.899:0.001246506,SUD-C13-1.1:0.005672408)0.752:0.000615095,((((((CAM-140C1.1:0.005422439,((CAM-135C1.1:0.00279915,((ckin106.1:0.000619881,((HEL_BA9531AA_AS.1:0.00922085,SA35C.1:0.008761669)0.665:0.001171783,(kin79.1:0.005656942,(((HEL_CA2362AA_AS.1:0.005494352,HpGP-COG-003.1:0.006629577)0.898:0.002466805,((kin86.1:0.005666729,(kin62.1:0.002493892,kin77.1:0.001247292)0.949:0.002505969)0.757:0.000625506,(ckin130.1:0.005054813,ckin59.1:0.000612197)0.862:0.001242154)0.646:0.000855291)0.872:0.00163897,(HEL_BA4947AA_AS.1:0.005648106,(ckin65.1:0.00317769,HEL_BA8806AA_AS.1:0.004353273)0.508:0.000621272)0.731:0.000659601)0.212:6e-09)0.425:0.000850482)0.896:0.001643073)0.875:0.00172625,DR59_2016.1:0.009746374)0.898:0.002377295)0.559:0.001915828,ckin28.1:0.00737177)0.748:0.001746101)0.437:0.000630772,HEL_BA8835AA_AS.1:0.007794595)0.851:0.001956318,((CAM-144C1.1:0.000754946,(nigh2496.1:0.002271808,nigh1448.1:0.004745812)0.343:0.00135059)0.872:0.002390103,HEL_BA4465AA_AS.1:0.008506637)0.293:0.002455304)0.131:0.000741184,((((HpGP-NGA-006.1:0.003547586,(HpGP-USA-417.1:0.005072244,(DR150.1:0.006038567,HpGP-USA-303.1:0.0083033)0.538:0.003036745)0.992:0.007478623)0.930:0.002900052,(CAM-121A1.1:0.003167966,(CAM_125C1.1:0.008545258,CAM_153C1.1:0.009318238)0.771:0.001077373)0.890:0.001261386)0.744:0.000527926,(CAM_110A1.1:0.007177127,HEL_BA4163AA_AS.1:0.02045681)0.845:0.001721066)0.969:0.00318469,(CAM-23A1.1:0.003027649,(CAM_106A1.1:0.00593485,CAM-109A1.1:0.006219039)0.905:0.00250057)0.770:0.000718168)0.768:0.000981508)0.802:0.001310323,((CAM-107A1.1:0.004878297,(CAM_118A1.1:0.00648173,CAM_149C1.1:0.00513752)0.882:0.002116746)0.767:0.000873361,(CAM_14C1.1:0.007463819,HpGP-NGA-010.1:0.004852331)0.916:0.003206349)0.883:0.001583591)0.864:0.001506707,((HEL_BA4168AA_AS.1:0.009337773,SUD-SO50-1.1:0.004032791)0.994:0.0075198,(SUD-C16-3.1:0.013304175,SUD_C8_1.1:0.014113387)0.908:0.003558184)0.843:0.001802199)0.760:0.000607239)0.760:5e-09,SUD-SO42.1:0.007611933)0.501:0.000619342)0.975:0.005109577)0.879:0.002113329)0.202:0.00233491)0.645:0.000927727,(HEL_BA9462AA_AS.1:0.011989521,(((HEL_BA9765AA_AS.1:0.015974819,HEL_BA9595AA_AS.1:0.011064234)0.913:0.004928625,HEL_BA9028AA_AS.1:0.009754038)0.883:0.002983061,(HEL_BA9281AA_AS.1:0.014346278,HEL_BA9463AA_AS.1:0.01216353)0.965:0.005370934)0.929:0.003565834)0.888:0.002777884)0.188:0.004165557)0.950:0.00451653)0.777:0.00334075,(HEL_AA6511AA_AS.1:0.014660579,(HEL_AA9177AA_AS.1:0.018260716,HpGP-USA-207.1:0.012499384)0.935:0.006166338)0.855:0.006040478)0.772:0.00283112,((HpGP-USA-403.1:0.027147134,(HEL_AA7352AA_AS.1:0.016685082,(HEL_BA3551AA_AS.1:0.017245482,HEL_BA9180AA_AS.1:0.013905105)0.971:0.008233186)0.842:0.004658362)0.764:0.001649605,(HEL_BA8361AA_AS.1:0.024530663,((kin71.1:0.009362185,(nigh2495.1:0.01056054,(ckin24.1:0.006291851,(ckin129.1:0.00078801,kin81.1:0.00356482)0.739:0.002607875)0.675:0.002118521)0.675:0.002518751)0.286:0.003930186,((HEL_BA8101AA_AS.1:0.00698973,(HEL_AA5463AA_AS.1:0.018548678,HpGP-SPA-402.1:0.019904256)0.940:0.007666085)0.874:0.004884857,(GAM245Ai.1:0.008860864,NYPt189.1:0.010799607)0.936:0.006382899)0.907:0.004935324)0.909:0.005547343)0.926:0.004771561)0.999:0.014093332)0.828:0.005418209,HEL_BA5558AA_AS.1:0.022266461)0.843:0.007402343,HEL_BA4236AA_AS.1:0.011247692)0.942:0.012627562,(SA220C.1:0.009341337,(HEL_BA5731AA_AS.1:0.007803281,((HEL_BA8345AA_AS.1:0.006934267,SouthAfrica50.1:0.005667438)0.846:0.002300327,(HEL_BA9540AA_AS.1:0.006378261,((HpGP-ZAF-007.1:0.001877475,SA166A.1:0.005096677)0.936:0.002545936,((((HEL_AA7378AA_AS.1:0.005156029,HEL_BA8916AA_AS.1:0.005159428)0.606:0.002476853,((((HEL_BA5666AA_AS.1:0.002879033,(HEL_BA5715AA_AS.1:0.003791402,SA175A.1:0.000629709)1.000:0.00969718)0.919:0.002151021,((HEL_BA8291AA_AS.1:0.01219042,SA169C.1:0.008372074)0.983:0.006792872,SA233C.1:0.005239586)0.911:0.002392772)0.908:0.0018798,((HEL_AA7350AA_AS.1:0,HEL_AA7375AA_AS.1:0):0.006359786,(((SA172C1.1:0.01241353,SA29A.1:0.002338477)0.822:0.002684383,(HEL_BA4919AA_AS.1:0.005023269,(HEL_BA8309AA_AS.1:0,HEL_BA9749AA_AS.1:0):0.005036424)0.278:0.001692385)0.813:0.003117195,HpGP-ZAF-006.1:0.007804944)0.894:0.002899377)0.826:5e-09)0.191:0.0006244,(((HEL_AA7371AA_AS.1:0.001262127,(HEL_AA7351AA_AS.1:6e-09,HEL_AA7376AA_AS.1:0.001255369)0.986:0.003808833)0.868:0.001255043,((HEL_BA5709AA_AS.1:0.001891203,(HEL_BA5677AA_AS.1:0.001252975,SouthAfrica20.1:0.004389175)0.752:0.000586865)0.932:0.001879016,(HpGP-ZAF-001.1:0.003177683,(HEL_AA7215AA_AS.1:0.006348179,(((HEL_AA7268AA_AS.1:0,HEL_AA7368AA_AS.1:0):5e-09,HEL_AA7356AA_AS.1:0.000618754)0.927:0.0028559,(((((HEL_AA7206AA_AS.1:0.001843186,HEL_AA7329AA_AS.1:0.002522635)0.990:0.005017783,HEL_AA7309AA_AS.1:0.000653337)0.942:0.00249861,(HEL_AA7288AA_AS.1:0,HEL_BA9306AA_AS.1:0):0.001897604)0.970:0.004209034,((HEL_AA7199AA_AS.1:0,HEL_AA7293AA_AS.1:0):5e-09,HEL_AA7200AA_AS.1:0.000618846)0.890:0.001410619)0.324:0.001225455,K26A1.1:0.002661811)0.899:0.0026102)0.643:0.002211983)0.983:0.005991496)0.918:0.002441286)0.381:0.001279833)0.154:5e-09,((HEL_BA4143AA_AS.1:0.004493212,SA253C1.1:0.003737294)0.806:0.001895097,(HEL_BA9328AA_AS.1:0,SA144A.1:0,SA251C.1:0):0.002647723)0.881:0.001760187)0.869:0.000632616)0.896:5e-09)0.448:0.001243791,HpGP-ZAF-009.1:0.001887554)0.872:5e-09,(HEL_BA5706AA_AS.1:0.003184425,HEL_BA9494AA_AS.1:0.006406788)0.019:0.0018735)0.950:0.003135882)0.000:5e-09)0.750:0.004650384)1.000:0.019186939)0.623:0.008850568)0.959:0.027063314)0.724:0.129389452,((HEL_AA0408AA_AS.1:0.01179442,HEL_BA9262AA_AS.1:0.016609604)1.000:0.122301284,((HEL_BA9303AA_AS.1:0.00062816,HEL_BA9707AA_AS.1:5e-09)1.000:0.057100719,(((((HEL_BA9127AA_AS.1:0.00660805,(Koryak28.1:0.00135507,(Koryak37.1:5e-09,Koryak38.1:5e-09)0.979:0.004432487)0.977:0.005907987)0.965:0.005504126,(HEL_BA9287AA_AS.1:0.009941337,(HEL_BA8817AA_AS.1:0.007657652,HEL_BA9726AA_AS.1:0.012913995)0.989:0.009452006)0.838:0.003592537)0.969:0.004874085,(HEL_BA9722AA_AS.1:0.015040835,(((HEL_AA7311AA_AS.1:0.001163836,Khanty47.1:0.00075386)0.984:0.008026215,(HEL_BA9584AA_AS.1:0.006177582,(HEL_BA8849AA_AS.1:0.000637744,HEL_BA9070AA_AS.1:0.000637862)0.994:0.006240314)0.888:0.004514541)0.998:0.010216163,HEL_BA9746AA_AS.1:0.012058972)0.125:0.002166357)0.952:0.004236372)0.432:0.001911456,HEL_BA9243AA_AS.1:0.017185973)0.927:0.006394261,((((Ca_97_34.1:0,HEL_AA6016AA_AS.1:0,HEL_AA7297AA_AS.1:0):0.009412329,(HEL_AA5967AA_AS.1:0,HEL_AA6482AA_AS.1:0,HEL_BA9172AA_AS.1:0):0.00643272)0.987:0.007799679,((HEL_AA6037AA_AS.1:0.004663056,(HpGP-CAN-007.1:0.001315704,(HEL_AA5916AA_AS.1:0.005491879,CAN_243.1:0.006247059)0.398:0.004122155)0.981:0.009258486)0.891:0.005362494,(HEL_BA9526AA_AS.1:0.01634554,(HEL_AA7337AA_AS.1:0.005839674,((HEL_BA9060AA_AS.1:0.000637171,HEL_BA9258AA_AS.1:5e-09)0.999:0.012754784,HEL_BA9629AA_AS.1:0.008610795)0.223:0.004338153)0.017:0.0044835)0.904:0.003410773)0.758:0.003009039)0.977:0.007621918,((HpGP-CHI-105.1:0.007946104,HpGP-CHI-116.1:0.013393909)0.995:0.009980155,((HpGP-CAN-019.1:0.012235479,((CAN_095.1:0,CAN_172.1:0,HpGP-CAN-006.1:0,HpGP-CAN-011.1:0):5e-09,(CAN_136.1:0,CAN_258.1:0,HEL_CA2453AA_AS.1:0):0.000637887)0.990:0.008582111)0.144:0.002705349,(HpGP-CAN-016.1:0.008206451,(HpGP-CAN-018.1:0.006675663,((Aklavik86.1:0,CAN_019.1:0,CAN_290.1:0,HEL_CA2371AA_AS.1:0,HpGP-CAN-010.1:0):5e-09,HpGP-CAN-015.1:0.000637056)0.951:0.003862046)0.986:0.007034504)0.841:0.003016844)0.892:0.00366239)0.936:0.00547149)0.695:0.004020251)0.995:0.027791303)0.985:0.049741305)1.000:0.202430813)1.000:0,Hcetorum:0.306483297)Root;
