# Supplementary material for: An ancient ecospecies of Helicobacter pylori
Source: Nature. 2024 Oct 16;635(8037):178–85. doi: 10.1038/s41586-024-07991-z (PMC11541087; doi:10.1038/s41586-024-07991-z)
Supplement: Supplementary file 8 — Data underlying Figs. 1–4 and Supplementary Figs. 1–6 and 8–13. [file 41586_2024_7991_MOESM8_ESM.zip › SOURCE_DATA/S10/8.nwk]

(((((((((((((((((((((((HEL_BA9096AA_AS.1:0.007253322,HEL_CA0266AA_AS.1:0.009489924)0.956:0.004271338,((HEL_AA7332AA_AS.1:0.006393924,HEL_BA9607AA_AS.1:0.00581385)0.986:0.006539562,HEL_BA9545AA_AS.1:0.007257662)0.718:0.000672915)0.834:0.001312733,((((HEL_BA9739AA_AS.1:0.00427467,(HEL_BA8279AA_AS.1:0.007899052,HEL_BA9562AA_AS.1:0.009714923)0.860:0.005030388)0.741:0.001374372,(((HEL_BA9538AA_AS.1:0.008210843,(HEL_BA9571AA_AS.1:0,HEL_BA9807AA_AS.1:0):0.013853877)0.935:0.005690781,(HEL_BA9059AA_AS.1:0.006652275,(HEL_BA9437AA_AS.1:0.014166957,HEL_BA9443AA_AS.1:0.00122499)0.982:0.005740534)0.689:0.001826669)0.740:0.001864505,(((((HEL_BA8932AA_AS.1:0.010176833,HEL_BA9628AA_AS.1:0.001362072)0.978:0.005088073,(((HEL_BA9566AA_AS.1:0.007032537,HEL_BA9576AA_AS.1:0.012811771)0.605:0.002417544,HEL_BA9592AA_AS.1:0.007113769)0.206:0.001004018,BURYAT27.1:0.005141261)0.905:0.002696498)0.757:0.000714396,(((HEL_BA9042AA_AS.1:0,HEL_BA9253AA_AS.1:0):0.006383034,HEL_BA9095AA_AS.1:0.002846046)0.969:0.004261487,((Tuvac46.1:0.004242403,(((HEL_BA9321AA_AS.1:0.001389167,(Evenky11.1:0.00069186,(HEL_BA9546AA_AS.1:0,HEL_BA9686AA_AS.1:0):5e-09)0.777:5e-09)0.765:0.000656101,(HEL_BA9676AA_AS.1:0.000599957,HEL_BA9760AA_AS.1:0.006503114)0.936:0.002962156)0.998:0.00647179,(((HEL_BA8842AA_AS.1:0.003508945,((Evenky01.1:0,Evenky73.1:0):5e-09,HEL_BA9406AA_AS.1:0.0006914)0.983:6e-09)0.995:0.007545058,(HEL_BA8911AA_AS.1:0.010378877,HEL_BA9404AA_AS.1:0.005617003)0.968:0.005050755)0.890:0.002453993,Evenky65.1:0.002781412)0.749:0.000674924)0.843:0.001396112)0.898:5e-09,mong44.1:0.007781945)0.933:0.002745626)0.724:0.000760502)0.765:0.00066412,(((HEL_BA9556AA_AS.1:0.005253821,HEL_BA9608AA_AS.1:0.012394326)0.963:0.004850358,(((HEL_BA9770AA_AS.1:0.003883272,Puno135.1:0.02568322)0.731:0.003607416,(HEL_BA8825AA_AS.1:0.012315423,HEL_BA8861AA_AS.1:0.007860034)0.367:0.001869091)0.864:0.002682341,(HEL_AA7314AA_AS.1:0.007514938,(HEL_BA9027AA_AS.1:0.004750273,(HEL_BA8956AA_AS.1:0.003554526,BURYAT19.1:0.004248741)0.827:0.001563132)0.916:0.002809788)0.962:0.004833206)0.427:0.00131963)0.773:0.000953931,((HEL_BA9814AA_AS.1:0.008119057,(HEL_BA8957AA_AS.1:0.007010757,HEL_BA9209AA_AS.1:0.001558042)0.212:0.000589077)0.989:0.006353771,((HEL_BA9249AA_AS.1:0.005776495,(HEL_BA9564AA_AS.1:0.005254912,(HEL_BA9049AA_AS.1:0.004997978,HEL_BA9650AA_AS.1:0.004239316)0.954:0.004771036)0.140:0.001419097)0.881:0.002760586,(HpGP-KAZ-002.1:0.00297169,((HEL_BA9037AA_AS.1:0.005208525,HEL_BA9079AA_AS.1:0.005865283)0.810:0.002316037,(HpGP-KGZ-006.1:0.007877687,((HEL_BA9347AA_AS.1:0.003889198,(HEL_BA9259AA_AS.1:0.006873013,HEL_BA9451AA_AS.1:0.007681617)0.802:0.001992349)0.962:0.004639184,(HEL_BA9606AA_AS.1:0.006349532,((HEL_BA9129AA_AS.1:0.00412179,(HEL_BA9407AA_AS.1:5e-09,HEL_BA9776AA_AS.1:0.001385572)0.896:0.00223586)0.946:0.003437744,(HEL_BA8830AA_AS.1:0.005601771,HEL_BA9167AA_AS.1:0.003734021)0.872:0.002633288)0.838:0.001597563)0.522:0.000881172)0.722:0.000770562)0.797:0.001290284)0.500:0.000972002)0.834:0.001246901)0.825:0.001390044)0.433:5e-09)0.894:0.001420771)0.774:0.000731624,((((altai59.1:0.005797936,HEL_BA9058AA_AS.1:0.015570098)0.843:0.002759371,Kazakhstan3173.1:0.007263978)0.831:0.0021062,(HEL_CA0270AA_AS.1:0.006762657,(HEL_CA0258AA_AS.1:0.003637869,(HEL_BA8958AA_AS.1:0.000701512,mong49.1:0.010836021)0.788:0.002788272)0.955:0.003624457)0.796:0.00175731)0.773:0.000637234,(((HEL_BA9575AA_AS.1:0.006453269,(HEL_BA9410AA_AS.1:0.006918002,(HEL_BA9170AA_AS.1:0.001693904,(HEL_BA8860AA_AS.1:0.002796553,HEL_BA9569AA_AS.1:0.000691526)0.942:0.002603704)0.986:0.006891503)0.396:0.002695369)0.852:0.002124287,(((HEL_BA8872AA_AS.1:0.00805864,HEL_CA2718AA_AS.1:0.011874683)0.969:0.006456213,HEL_BA9471AA_AS.1:0.006421644)0.438:6e-09,((((HEL_BA9261AA_AS.1:0.013847589,HEL_BA9837AA_AS.1:0.007954899)0.924:0.003632828,(HEL_BA9640AA_AS.1:0.01323917,((((((((ausabrJ05.1:0,HPJ023.1:0):0.004755039,(HPJ071.1:0.002586287,(HEL_BA4574AA_AS.1:0.004013171,(HEL_BA3812AA_AS.1:0.002959367,HPJ156.1:0.004900885)0.753:0.000766878)0.815:0.002079543)0.757:0.001058674)0.380:0.000695068,(HEL_BA4584AA_AS.1:0.002081458,(HEL_BA4580AA_AS.1:0,HEL_BA9332AA_AS.1:0):0.00281198)0.926:0.002655652)0.959:0.002937498,(HEL_AA6010AA_AS.1:0.004912633,(HEL_AA6024AA_AS.1:0.002840013,HPAS23.1:0.004856422)0.956:0.003564754)0.746:0.000699019)0.723:0.000825804,((HEL_BA3813AA_AS.1:0,HEL_BA4578AA_AS.1:0):0.000695618,HEL_BA3814AA_AS.1:0.000686878)0.973:0.004063785)0.821:0.001913745,((ID0992.1:0.00280804,(ID1017.1:0.001363085,(ID0084.1:0.001361181,(ID0082.1:0.001386501,((ID0985.1:0,ID1001.1:0):5e-09,ID0987.1:0.002078341)0.087:6e-09)0.863:0.001410154)0.905:0.002087577)0.336:5e-09)0.983:0.007785703,(ID0090.1:0.004476176,(Neuguinea25.1:0.000690733,((HEL_BA9408AA_AS.1:0,HEL_BA9658AA_AS.1:0,HEL_BA9674AA_AS.1:0,Neuguinea66.1:0):5e-09,(Neuguinea63.1:0.00208833,Neuguinea12.1:0.000690895)0.855:5e-09)0.924:5e-09)0.872:0.003347206)0.874:0.005348011)0.904:0.004581058)0.952:0.005466837,((((26695.1:0.014236405,(HEL_BA4700AA_AS.1:0.015021992,HEL_BA8915AA_AS.1:0.011012673)0.796:0.004627071)0.869:0.003160907,ID0498.1:0.010775742)0.796:0.00223508,HEL_AA6079AA_AS.1:0.015238203)0.633:0.005351639,((22352.1:0.00689237,HEL_BA4686AA_AS.1:0.00945807)0.855:0.002847558,VN0032.1:0.015183743)0.874:0.003547179)0.835:0.00246578)0.832:0.002056556,(NP110.1:0.010669542,((((((HEL_CA2513AA_AS.1:0.006590663,MS178.1:0.011143884)0.979:0.006472106,(((HEL_BA4205AA_AS.1:0.010321115,HEL_CA0027AA_AS.1:0.01056711)0.728:0.001735934,(SLK40.1:0.001680254,HEL_BA7799AA_AS.1:0.013058072)0.925:0.003223948)0.803:0.000871763,(MMM_127.1:0.003799473,(HpGP-MMR-004.1:0.006218531,MMM_60.1:0.004558242)0.835:0.00207205)0.947:0.004663038)0.142:5e-09)0.900:0.001414875,(BD0013.1:0.004960946,HpGP-BGD-003.1:0.002823498)0.967:0.004239865)0.762:0.000703745,(HpGP-IND-007.1:0.009970767,(HpGP-MAL-002.1:0.01039174,MMM_148.1:0.004289696)0.599:0.00125526)0.766:0.000850224)0.711:0.000695404,(((BD0063.1:0.005633356,(HEL_BA5769AA_AS.1:0.005798574,HEL_BA8057AA_AS.1:0.009364884)0.855:0.002049203)0.758:0.00070095,HpGP-USA-422.1:0.00352352)0.777:0.001371376,(M006.1:0.007061401,Mandalay03.1:0.010386758)0.904:0.003519868)0.779:0.001435758)0.947:0.003560444,(NP49.1:0.008097583,TH0213.1:0.009575295)0.782:0.001201835)0.569:6.6676e-05)0.657:0.00091626)0.272:0.002913381)0.868:0.002784515)0.851:5e-09,(HEL_BA5605AA_AS.1:0.008430014,(HpGP-MAL-012.1:0.007722213,HEL_CA0208AA_AS.1:0.00939614)0.233:0.003094219)0.911:0.003792963)0.977:0.005151929,(((HEL_BA9841AA_AS.1:0.004008775,((((HEL_BA5460AA_AS.1:0.002816471,(HpGP-KOR-001.1:0.007146367,MMM_67.1:0.003569573)0.836:0.001359387)0.801:0.001261822,((HEL_AA4439AA_AS.1:0.00654761,VN0805.1:0.009801023)0.793:0.002303459,((HEL_CA2671AA_AS.1:0.004117189,HpGP-MAL-010.1:0.007326504)0.397:0.001498846,HEL_CA2709AA_AS.1:0.00524352)0.749:0.000902397)0.751:0.000782206)0.837:0.001521603,((BT143.1:0.003239223,HEL_BA9915AA_AS.1:0.008235213)0.871:0.002828383,(HEL_BA8663AA_AS.1:0.007154211,(HEL_CA0440AA_AS.1:0.011564233,HEL_CA0551AA_AS.1:5e-09)0.944:0.003548784)0.955:0.004417408)0.929:0.002679977)0.764:0.000692989,((((HEL_CA2643AA_AS.1:0.002116118,HpGP-JAP-026.1:0.007111943)0.865:0.001925875,(BTM231.1:0.002271736,HEL_CA0525AA_AS.1:0.007694679)0.738:0.001361781)0.889:0.001803021,((BT333.1:0.007786972,EKB32.1:0.005894284)0.753:0.00155095,BTM275.1:0.004542127)0.471:0.001551926)0.786:0.001133435,((HEL_CA2092AA_AS.1:0.009138885,(BT0282.1:0.003547854,BT215.1:0.004965379)0.876:0.002842219)0.738:0.000864225,((HEL_BA9115AA_AS.1:0.008567953,CK69.1:0.004254856)0.321:5e-09,(((HEL_BA9348AA_AS.1:5e-09,HEL_BA9759AA_AS.1:0.000694081)0.981:0.004169055,((((((((HEL_BA9354AA_AS.1:0.007315372,HEL_BA9656AA_AS.1:0.005543819)0.869:0.00205686,(HEL_BA9130AA_AS.1:0.00550821,HEL_BA8832AA_AS.1:0.000838103)0.806:0.002133636)0.888:0.001459309,(BURYAT14.1:5e-09,((HEL_BA9736AA_AS.1:0.001889271,HEL_BA9220AA_AS.1:0.005942572)0.410:0.001859388,HEL_AA7249AA_AS.1:0.003819793)0.543:0.002058563)0.896:0.002099901)0.431:5e-09,HEL_BA9479AA_AS.1:0.004923779)0.670:0.001396447,JP0170.1:0.00568282)0.857:0.00138068,(HEL_BA8868AA_AS.1:0.004248344,HEL_BA9098AA_AS.1:0.002825081)0.683:0.002075445)0.765:5e-09,((((HEL_AA7373AA_AS.1:0.004954272,HEL_BA9780AA_AS.1:0.002813918)0.780:0.002092778,(BURYAT9.1:0.002096091,(HEL_BA9162AA_AS.1:0.003525174,HEL_BA9379AA_AS.1:0.001388586)0.874:0.002107514)0.311:5e-09)0.713:0.00069023,((HEL_BA9390AA_AS.1:0.004251179,HEL_BA9735AA_AS.1:0.002123883)0.845:0.001366341,HEL_CA0410AA_AS.1:0.001396494)0.770:0.000693465)0.906:0.001399881,(HEL_BA9614AA_AS.1:0,HEL_BA9797AA_AS.1:0):0.001395563)0.770:0.000689766)0.763:0.000739911,(HEL_BA9534AA_AS.1:0.004707265,(HEL_BA8883AA_AS.1:0.005389296,HEL_BA9391AA_AS.1:0.001677844)0.499:0.002120074)0.956:0.003769948)0.858:0.001403151)0.873:0.001531649,(HEL_BA9341AA_AS.1:0.007092451,((HEL_BA9166AA_AS.1:0.004160786,HEL_BA9256AA_AS.1:0.005767005)0.864:0.002090451,(HEL_BA9160AA_AS.1:0.009387111,HEL_BA8880AA_AS.1:0.00502524)0.120:5e-09)0.899:0.002134738)0.296:0.000653415)0.931:0.003404632)0.730:0.002106042)0.763:0.000684505)0.772:0.000698416)0.902:0.002322273)0.327:0.001358992,((HEL_BA9476AA_AS.1:0.002834477,Nentsy81.1:0.00423085)1.000:0.01880247,(HEL_BA8817AA_AS.1:0.026506021,HEL_BA8993AA_AS.1:0.005203038)0.138:0.001922124)0.787:0.002016744)0.712:0.000669943,(((((HEL_AA6759AA_AS.1:0.007478241,HpGP-MEX-028.1:0.00745843)0.894:0.004489783,((((HpGP-USA-205.1:0.023851033,(Evenky58.1:0.004626713,HEL_BA9748AA_AS.1:0.005306678)0.430:0.001379453)0.927:0.003578458,((HEL_BA9304AA_AS.1:0.006336242,HEL_BA9415AA_AS.1:0.006552404)0.329:0.002021144,(HEL_BA9047AA_AS.1:0.011864284,HEL_BA9411AA_AS.1:0.014075226)0.897:0.004189639)0.880:0.002582063)0.609:0.000370302,((HEL_AA7264AA_AS.1:0.007739846,Khanty04.1:0.005112602)0.779:0.002125189,(Nentsy90.1:0.006813871,(HEL_BA9774AA_AS.1:0.004312137,(HEL_BA8815AA_AS.1:0.002021019,HEL_BA9773AA_AS.1:0.001458638)0.978:0.005078054)0.143:0.001223234)0.842:0.002161057)0.914:0.002515935)0.902:0.003493236,((CAN_196.1:0.008369216,HpGP-CAN-020.1:0.005322377)0.924:0.004013381,(((HEL_BA9208AA_AS.1:0.001383041,HEL_BA9819AA_AS.1:0.003519379)0.879:0.001840686,(((HEL_BA9263AA_AS.1:0.004918993,HEL_BA9518AA_AS.1:0.002091972)0.863:0.001436898,HEL_AA7214AA_AS.1:0.030466521)0.760:0.000669434,(((HEL_BA9315AA_AS.1:0.00635368,(HEL_BA9677AA_AS.1:0.003137951,((HEL_AA7212AA_AS.1:6e-09,HEL_CA0045AA_AS.1:0.004355903)1.000:0.011262135,(HEL_AA7221AA_AS.1:0.011579277,(HEL_BA9636AA_AS.1:5e-09,HEL_BA9651AA_AS.1:0.000691344)0.832:0.001376968)0.946:0.003197835)0.888:0.002151334)0.793:0.001052993)0.267:5e-09,(HEL_CA0046AA_AS.1:0.005484054,((HpGP-CAN-023.1:0.004743086,(HEL_AA7339AA_AS.1:0.004106791,(HEL_AA7365AA_AS.1:0,HEL_CA0047AA_AS.1:0):0.002242323)0.400:0.001702831)0.585:0.001474646,(HEL_BA9778AA_AS.1:0,HEL_CA0057AA_AS.1:0,HEL_CA0057AA_AS.2:0):0.004365975)0.370:0.0017857)0.889:0.002280204)0.508:0.00068967,HpGP-CAN-001.1:0.007836416)0.758:0.000710455)0.932:0.002668548)0.855:0.00186876,((HEL_BA9472AA_AS.1:0.00422493,(HEL_BA9159AA_AS.1:0.004228548,(HEL_BA9040AA_AS.1:0.004995768,(HEL_BA9234AA_AS.1:0.000704241,HEL_BA9467AA_AS.1:0.013615357)0.949:0.002789959)0.744:0.000688914)0.785:0.001396319)0.489:0.001395831,((HEL_BA8864AA_AS.1:0.002801331,HEL_BA9669AA_AS.1:0.00068729)0.771:0.000701073,(((HEL_BA9621AA_AS.1:0.004443878,(HEL_AA7283AA_AS.1:0.003527958,HEL_BA9448AA_AS.1:0.002814188)0.974:0.004848554)0.941:0.004266571,(((HEL_AA6006AA_AS.1:5e-09,HEL_CA0053AA_AS.1:0.000694079)0.890:0.001579796,((HEL_AA6077AA_AS.1:0,HEL_CA0052AA_AS.1:0,HEL_CA0052AA_AS.2:0):0.006235488,HEL_CA0054AA_AS.1:0.009730199)0.734:0.000614461)0.815:0.001395711,(HEL_BA9559AA_AS.1:0.002802107,(HEL_BA9514AA_AS.1:0.004263388,(Sakhalin60.1:0.005778127,Nanai40.1:0.004883496)0.251:0.002083891)0.775:0.001385257)0.748:0.00087628)0.472:5e-09)0.698:0.000497351,Nanai30.1:0.005647518)0.885:0.001404819)0.874:5e-09)0.250:0.001408351)0.879:0.002619751)0.794:0.002621992)0.739:0.001055275)0.881:0.001751097,((((((HEL_BA9201AA_AS.1:0.004225958,HEL_BA9433AA_AS.1:0.004282239)0.955:0.003849053,(HEL_AA5991AA_AS.1:0.003802599,(((Shi470.1:0.004454073,(HEL_CA2284AA_AS.1:0.003443901,Sat464.1:0.007943282)0.641:0.002156038)0.756:0.00099121,(HEL_CA2262AA_AS.1:0.002803286,(Cuz20.1:5e-09,((HEL_CA2266AA_AS.1:0.00138906,Shi417.1:0.002095063)0.683:0.001395747,(Shi112.1:0.000692372,(HEL_CA2257AA_AS.1:0.00069208,Shi169.1:0.000691708)0.622:5e-09)0.610:0.000692767)0.000:5e-09)0.914:0.002778185)0.945:0.002816197)0.859:0.001665354,((CO1768.1:0,COL0002.1:0,Hui1769.1:0):0.00137391,(CO1766.1:5e-09,(Hui1764.1:0,Hui1766.1:0):5e-09)0.880:0.001402146)0.939:0.003218632)0.228:0.001025577)0.800:0.002271489)0.864:0.001877852,(Puno120.1:0.00638239,(HpGP-PER-138.1:0.004215224,(HpGP-PER-121.1:0.004193138,(((HEL_CA2279AA_AS.1:0.006279283,((HEL_CA2261AA_AS.1:0,HEL_CA2283AA_AS.1:0,HEL_CA2287AA_AS.1:0):5e-09,HEL_CA2286AA_AS.1:0.001388441)0.917:0.002216081)0.851:0.002336956,HpGP-PER-111.1:0.002457982)0.754:0.001522936,(HEL_CA2265AA_AS.1:0.003528436,(((HpGP-SPA-706.1:0.004966966,HEL_CA2267AA_AS.1:0.007902449)0.914:0.002801896,(HEL_CA2268AA_AS.1:0.004195867,(HpGP-PER-011.1:0.004275793,HEL_CA2272AA_AS.1:0.012319003)0.311:0.001325497)0.927:5e-09)0.417:0.000699625,HEL_CA2260AA_AS.1:0.002802823)0.973:0.00352644)0.881:0.001873356)0.749:0.000910728)0.692:5e-09)0.906:0.002769398)0.740:0.000698326)0.826:0.001311021,(HEL_CA2258AA_AS.1:0.016889984,HEL_CA2271AA_AS.1:0.003619337)0.935:0.003527625)0.737:0.000799336,HEL_CA2270AA_AS.1:0.006353777)0.351:0.001204565,HEL_AA6511AA_AS.1:0.002959591)0.885:0.001476522)0.784:0.000693082,(v225d.1:0.005460708,(HpGP-PER-019.1:0.012356747,(HEL_BA8847AA_AS.1:0.009358323,HEL_BA9649AA_AS.1:0.00845554)0.849:0.004955185)0.936:0.005756525)0.923:0.00363811)0.790:5e-09,(Aklavik117.1:5e-09,CAN_219.1:0.0006914)1.000:0.007280552)0.903:0.001659148)0.871:0.003317115)0.887:0.002658318)0.733:0.000742984)0.938:0.002904363,((HEL_BA9440AA_AS.1:0.008216911,((HEL_BA8814AA_AS.1:0,HEL_BA8889AA_AS.1:0):0.00737972,HEL_BA9568AA_AS.1:0.006856607)0.799:0.001904431)0.719:0.002259742,((HEL_BA8976AA_AS.1:0.001388381,HEL_BA9605AA_AS.1:5e-09)0.993:0.006837579,(altai11.1:0.001531302,HEL_BA9140AA_AS.1:0.000558077)0.988:0.005697903)0.830:0.00195973)0.761:0.002868881)0.627:6e-09)0.899:0.001455214)0.638:5e-09)0.765:0.000688404)0.754:0.00071127,(((HEL_BA9063AA_AS.1:0.005040874,(HEL_BA9611AA_AS.1:0.007235785,TUVAB15.1:0.003550381)0.292:0.001707947)0.439:0.00175267,(HEL_BA9627AA_AS.1:0.007693648,(HEL_CA0082AA_AS.1:0.008409021,(HEL_BA9018AA_AS.1:0.008349021,HEL_CA0264AA_AS.1:0.006945836)0.933:0.004894284)0.740:0.002643271)0.833:0.002165188)0.841:0.002307557,((((HEL_BA8914AA_AS.1:0,HEL_BA8962AA_AS.1:0,HEL_BA9175AA_AS.1:0,HEL_BA9398AA_AS.1:0):0.006634376,(HEL_BA8858AA_AS.1:5e-09,HEL_BA9445AA_AS.1:0.007088581)0.913:0.004053056)0.907:0.003324454,((HEL_BA9153AA_AS.1:0.009499034,HEL_BA9483AA_AS.1:0.005151047)0.835:0.001899397,(((((HEL_BA9085AA_AS.1:0.010208471,yak97.1:0.007338819)0.922:0.005034025,((HEL_BA8918AA_AS.1:0,HEL_BA9046AA_AS.1:0):0.002849138,(HEL_BA9705AA_AS.1:5e-09,(((HEL_BA9169AA_AS.1:5e-09,HEL_BA9260AA_AS.1:0.000692369)0.841:0.000693322,((HEL_BA8996AA_AS.1:0,HEL_BA9604AA_AS.1:0):0.002087851,(HEL_BA9838AA_AS.1:0.001385849,(HEL_BA9544AA_AS.1:0,Keto60.1:0):5e-09)0.621:6e-09)0.862:0.00069277)0.302:5e-09,(HEL_BA9294AA_AS.1:0,HEL_BA9825AA_AS.1:0):5e-09)0.835:0.000692077)0.726:0.000649302)0.944:0.00369967)0.876:0.002010873,(HEL_BA9761AA_AS.1:0.007191672,Keto18.1:0.007976704)0.913:0.002754867)0.747:0.000725208,HEL_BA9671AA_AS.1:0.007854741)0.607:0.000675332,(HEL_BA9184AA_AS.1:0.009480241,(HEL_CA0261AA_AS.1:0.007716911,(HEL_AA7380AA_AS.1:0.000691367,HEL_BA9218AA_AS.1:5e-09)1.000:0.011564785)0.874:0.003458732)0.949:0.004435401)0.532:0.000830868)0.874:0.00304833)0.408:0.002004225,((HEL_BA9626AA_AS.1:0.007446876,((HEL_BA9612AA_AS.1:0.009296858,(HEL_BA9653AA_AS.1:0.002286802,(HEL_BA9302AA_AS.1:5e-09,HEL_CA0289AA_AS.1:0.00069159)0.953:0.004803862)0.891:0.004351555)0.931:0.004113923,((HEL_BA8823AA_AS.1:0.003876043,HEL_BA9176AA_AS.1:0.004368445)0.734:0.001149282,(HEL_BA9603AA_AS.1:0.0042478,(CAM-146C1.1:0.026517066,(HEL_BA8812AA_AS.1:0.009849357,(HEL_BA9722AA_AS.1:0.019794394,HEL_BA9792AA_AS.1:0.009502347)0.995:0.014980712)0.911:0.004570368)1.000:0.01788142)0.977:0.007129516)0.871:0.002167594)0.812:0.001715315)0.303:0.001362013,(HEL_BA8921AA_AS.1:0.008691463,HEL_BA9641AA_AS.1:0.005023866)0.872:0.003432861)0.868:0.002365936)0.741:0.000872426)0.873:0.001410562)0.738:5e-09,(HEL_BA8856AA_AS.1:0.006092504,((HEL_AA7246AA_AS.1:0,HEL_BA8959AA_AS.1:0):0.00420783,HEL_BA9383AA_AS.1:0.005014295)0.870:0.002089461)0.853:0.001715506)0.753:0.000689026):0.00155329,(HEL_CA0278AA_AS.1:0.00456589,(HEL_BA8829AA_AS.1:0.00322548,Tuvac80.1:0.009755489)0.979:0.006567054)0.947:0.00384616)0.886:0.00068106,HEL_AA6718AA_AS.1:0.007759966)0.467:0.00222947,((((HE_NC24_6.1:0.011955182,(SSR8.1:0.006956673,((HPAG1.1:0.012277246,IRANL104.1:0.008428538)0.897:0.005712764,(GC65_HL.1:0.014771962,HEL_BA4743AA_AS.1:0.008336492)0.479:0.002981622)0.734:0.001526282)0.811:0.002964914)0.745:0.001004607,(HpGP-LIT-001.1:0.014276871,((HEL_BA9734AA_AS.1:0.006177266,((Khanty16.1:0,Khanty26.1:0,Khanty27.1:0):5e-09,Khanty17.1:0.016913529)0.979:0.012085156)0.971:0.007197246,(HEL_BA9333AA_AS.1:0.01043316,(HE_C50.1:0.011341271,HEL_BA9487AA_AS.1:0.006340864)0.838:0.002616066)0.852:0.002656532)0.826:0.002657758)0.367:0.001525742)0.812:0.002614257,(HEL_BA9706AA_AS.1:0.009660531,SSR7.1:0.006382931)0.865:0.002417733)0.845:0.003449142,SSR5.1:0.00694076)0.815:0.00212734)0.332:0.000981128,HEL_BA3985AA_AS.1:0.011110975)0.685:0.004389952,((SSR3.1:0.012836497,SSR9.1:0.007014152)0.935:0.004423534,((HEL_AA0105AA_AS.1:0,PeCan4.1:0):0.0172799,(HpGP-IDN-001.1:0.012231895,((HEL_CA2615AA_AS.1:0.002782982,HEL_CA2627AA_AS.1:0.002115615)0.980:0.005939632,ID0561.1:0.006233818)0.790:0.002419356)0.892:0.003543967)0.952:0.004858579)0.853:0.002276612)0.948:0.003390833,HEL_BA9266AA_AS.1:0.010129554)0.844:0.004717576,HEL_AA6798AA_AS.1:0.012394548)0.938:0.003030893,((HE_C33.1:0.004296193,HE_NC32_5.1:0.007205747)0.469:0.003561386,SW21C.1:0.007911663)0.880:0.002400566)0.699:0.000791319,(((IL_3173.1:0.011355596,(29009.1:0.008479096,Hp_A_14.1:0.012349673)0.172:0.003436662)0.918:0.004549381,((30950.1:0.010116006,(((SUD-SO49-1.1:0.009202975,(MG2005_98.1:0.008951135,MM2004_20.1:0.002458439)0.999:0.011290545)0.822:0.002400978,G27.1:0.012376012)0.319:0.000708522,(((HEL_CA2176AA_AS.1:0.011486957,HpGP-POL-110.1:0.009671015)0.677:0.003476304,(IRANL112_91.1:0.007298989,SSR43.1:0.00941804)0.703:0.002861235)0.347:5e-09,(HEL_AA6060AA_AS.1:0.01425824,HEL_BA8987AA_AS.1:0.011023944)0.640:0.006185303)0.811:0.004320997)0.904:0.002280838)0.872:0.002142485,(((Khanty30.1:0.006386048,Khanty40.1:5e-09)0.993:0.00996117,Hp_A_27.1:0.013843959)0.439:0.001988697,444.1:0.013913276)0.940:0.005147998)0.895:0.002318464)0.742:0.000626894,(((B25.1:0.014336316,(Hp_A_11.1:0.017133086,GR_20.1:0.009791367)0.504:0.006012132)0.730:0.00325386,((38185.1:0.01528129,21580.1:0.025315136)0.863:0.005027043,((448.1:0.013739055,34320.1:0.010981168)0.616:0.005204016,SUD_SO41_1.1:0.007525362)0.838:0.003093231)0.501:0.001123421)0.094:0.001441134,(((CK59.1:0.01742686,HpGP-NPL-009.1:0.005277739)0.701:0.003538488,HEL_BA9531AA_AS.1:0.014731914)0.765:0.002047748,33375.1:0.008002357)0.868:0.003694278)0.923:0.003499435)0.878:0.001613365)0.691:0.000398819,((HEL_BA9244AA_AS.1:0.012368087,HEL_BA9598AA_AS.1:0.010569565)0.756:0.002076738,GC31_B.1:0.008844352)0.955:0.004060886)0.706:0.000883225,((SW7C.1:0.017923114,HEL_AA8621AA_AS.1:0.019914802)0.891:0.008933035,(HpGP-USA-207.1:0.022674247,(HpGP-SPA-802.1:0.008651543,HUP_B14.1:0.016736715)0.943:0.00743539)0.348:0.002706852)0.855:0.003922941)0.739:0.005558899,(((HEL_BA9148AA_AS.1:0.009944982,(GC34_HL.1:0.01250621,(India7.1:0.007677802,IRANL110.1:0.011448918)0.936:0.004582581)0.883:0.003912014)0.858:0.004559753,Pt_7757.1:0.008631238)0.864:0.002110239,HEL_BA9168AA_AS.1:0.008797837)0.921:0.002805331)0.974:5e-09,((GR_21.1:0.013541244,(HpGP-TUR-009.1:0.010623304,(31181.1:0.013849443,Pt_7901.1:0.006810048)0.532:0.0026718)0.756:0.002520118)0.895:0.002878768,(((((IRANL124_91.1:0.011795924,(IRANL125.1:0.002637575,IRANL97.1:0.001561491)0.924:0.00415231)0.909:0.002905894,((HEL_BA9014AA_AS.1:0.008986963,((Khanty39.1:0,N34.1:0,Nentsy28.1:0,Nentsy29.1:0,Nentsy32.1:0,Nentsy38.1:0,Nentsy65.1:0):0.000504934,Nentsy37.1:0.002988736)1.000:0.015150592)0.880:0.003245057,(((SUD-C1-1a.1:0.007145911,(HEL_BA9463AA_AS.1:0.0049989,(((SUD-I14.1:0.004902517,(HEL_BA9281AA_AS.1:0.007088454,HEL_BA9595AA_AS.1:0.008564039)0.883:5e-09)0.626:0.002820368,(HEL_BA9462AA_AS.1:0.009989316,(SUD-S72.1:0.00744265,(HEL_BA4944AA_AS.1:0.00792745,HEL_BA4973AA_AS.1:0.008745448)0.979:0.0062581)0.493:0.001433266)0.819:0.001511226)0.916:0.002137486,(HEL_BA9413AA_AS.1:0.00210389,HEL_BA9457AA_AS.1:0.007152761)0.866:0.001450842)0.842:0.001376536)0.820:0.001332682)0.567:0.001414377,(((SUD_C8_1.1:0.007922169,(HEL_BA4168AA_AS.1:0.013289144,SUD-SO50-1.1:0.008776155)0.960:0.004214239)0.716:0.000591898,(SUD-C14-1.1:0.002838677,SUD_C5_1.1:0.008631846)0.825:0.001351593)0.789:0.00070978,((((HEL_BA9125AA_AS.1:0.003826593,(CAM-144C1.1:0.012971293,HpGP-NGA-010.1:0.009813373)0.806:0.002743539)0.960:0.004121571,((HpGP-MMR-011.1:0.012809906,HEL_BA9309AA_AS.1:0.007937468)0.899:0.003381865,SUD-SO42.1:0.004429419)0.904:0.002120926)0.713:0.00058475,((CAM-23A1.1:0.008635267,CAM-117A1.1:0.009521656)0.801:0.001555113,(ckin28.1:0.008666916,(CAM_22A1.1:0.015214767,HEL_BA9028AA_AS.1:0.003195841)0.852:0.002969224)0.572:0.00177033)0.361:0.002032132)0.827:0.00130617,(HEL_AA6699AA_AS.1:0.001382867,HEL_BA9765AA_AS.1:5e-09)0.999:0.008576838)0.860:0.0014452)0.742:5e-09)0.983:0.007306321,((HEL_BA4991AA_AS.1:0.017837711,HpGP-RUS-009.1:0.007889114)0.900:0.005152807,HpGP-ISR-001.1:0.006355476)0.930:0.003693484)0.784:0.001822015)0.862:0.001661536)0.772:0.000833419,IRANL133_91.1:0.013313154)0.574:0.00142092,HEL_BA9043AA_AS.1:0.009989528)0.737:0.000752077,((HEL_AA0447AA_AS.1:0.016006747,B40.1:0.009105538)0.565:0.003269054,((IL_3184.1:0.009288701,((HEL_BA4875AA_AS.1:0.016664896,HEL_CA2212AA_AS.1:0.005614374)0.840:0.004966047,(GR_15.1:0.012762764,HpGP-ZAF-009.1:0.023330765)0.505:5e-09)0.893:0.00395172)0.775:0.003860233,B47.1:0.012619967)0.453:0.001674346)0.865:0.002890744)0.969:0.00493584)0.782:0.001229122)0.000:0.003191971,(((B45.1:0.007193251,(HpGP-CHI-105.1:0.013590742,HEL_BA9732AA_AS.1:0.012727069)0.395:0.002446938)0.843:0.003158386,((HEL_BA4846AA_AS.1:0.009267237,(HEL_AA9180AA_AS.1:0.008212314,HEL_BA4404AA_AS.1:0.007571238)0.544:0.00281185)0.976:0.005783954,((((HEL_BA5257AA_AS.1:0.018327223,MGms203.1:0.008387537)0.790:0.005028983,(P12.1:0.010248333,(HEL_BA5572AA_AS.1:0.002241339,HEL_CA2246AA_AS.1:0.009955713)0.907:0.004107465)0.857:0.004107577)0.907:0.00474681,(HEL_AA5699AA_AS.1:0.007893361,HEL_BA5224AA_AS.1:0.014188294)0.882:0.004016713)0.863:0.003315805,(22087.1:0.016575103,((22360.1:0.012483645,((HpGP-MEX-046.1:0.013894389,((HEL_BA3942AA_AS.1:0.017149866,(HEL_BA8101AA_AS.1:0.016841675,HEL_BA9180AA_AS.1:0.031938429)0.573:0.006711154)0.737:0.001519061,((CAM-109A1.1:0.007276241,((CAM_106A1.1:0.010082707,CAM_118A1.1:0.010255375)0.927:0.003909662,(((((HEL_BA8928AA_AS.1:0.009383379,(CAM_110A1.1:0.007562401,nigh2496.1:0.011380702)0.635:0.003716373)0.682:0.002321627,SUD-C13-1.1:0.010408277)0.634:0.002103071,(CAM_125C1.1:0.006043544,SUD-C16-3.1:0.003863462)0.889:0.002485001)0.731:0.000742419,nigh1448.1:0.016930015)0.776:0.001574579,(((CAM-126C1.1:0.006208606,((CAM-121A1.1:0.006346123,CAM-140C1.1:0.004306071)0.837:0.00133696,(CAM-107A1.1:0.006475922,CAM_14C1.1:0.007089649)0.841:0.001321043)0.942:0.003031204)0.906:0.002822956,(CAM_153C1.1:0.006169196,(CAM_149C1.1:0.007768274,nigh2494.1:0.009589718)0.071:0.002036931)0.864:0.002466512)0.756:0.003174106,(HEL_AA5951AA_AS.1:0.01195874,HpGP-NGA-006.1:0.00920943)0.881:0.002540431)0.730:0.000656877)0.942:0.002994934)0.866:6e-09)0.992:0.009052668,MCms1055.1:0.017966108)0.950:0.005821282)0.977:0.007332384)0.999:0.012092877,(HN_G260.1:0.007403799,(((HEL_AA6578AA_AS.1:0.0099442,(HEL_AA8702AA_AS.1:0.008526456,HEL_AA9177AA_AS.1:0.010688086)1.000:0.015825908)0.940:0.005605659,((HEL_BA5101AA_AS.1:0.008422729,GAM245Ai.1:0.007581834)0.942:0.004081819,(HEL_BA9555AA_AS.1:0.01723854,((HEL_AA7352AA_AS.1:0.007317002,HEL_CA2451AA_AS.1:0.010965435)0.777:0.001264554,(((HEL_BA8806AA_AS.1:0.004634517,(HpGP-POR-006.1:0.005241092,(kin77.1:0.004749041,kin81.1:0.004442904)0.782:0.002324448)0.800:0.002375154)0.548:0.002427191,((((HEL_AA7374AA_AS.1:0.002378867,HEL_BA5527AA_AS.1:0.006891201)0.692:0.001375947,((HEL_BA5547AA_AS.1:0.004206196,(HEL_CA2362AA_AS.1:0.002990112,kin62.1:0.00406561)0.910:0.00264522)0.734:0.000754596,((HpGP-BRA-023.1:0.003515949,ckin59.1:0.00877093)0.794:0.002038035,((kin79.1:0.005669272,(ckin129.1:0.001989848,(ckin130.1:0.005848256,HEL_BA3663AA_AS.1:0.003383607)0.822:0.003569069)0.558:0.001536975)0.792:0.00146798,(ckin24.1:0.003374002,(ckin65.1:0.002095359,kin86.1:0.004214613)0.747:0.002205207)0.855:0.002128976)0.000:5e-09)0.941:0.003551706)0.873:0.002039259)0.741:0.000784721,((HEL_AA5463AA_AS.1:0.015712913,(((HEL_BA8361AA_AS.1:0.008725281,(HEL_BA4236AA_AS.1:0.00666464,HpGP-COG-003.1:0.013249917)0.860:0.004205219)0.347:0.003175888,HpGP-SPA-402.1:0.010051324)0.076:0.001777477,(NYPt189.1:0.006812533,nigh2495.1:0.015309453)0.916:0.004200609)0.110:0.001163802)0.864:0.001844998,(HEL_BA4947AA_AS.1:0.011578246,kin71.1:0.004230186)0.921:0.002888103)0.763:0.000704466)0.930:0.003322491,(((HEL_BA3551AA_AS.1:0.008778915,HEL_BA5197AA_AS.1:0.010968201)0.932:0.003569968,HpGP-USA-417.1:0.004798332)0.425:0.000847366,((HEL_CA2181AA_AS.1:0.008223867,HpGP-USA-303.1:0.009861771)0.379:0.00346798,HEL_AA8698AA_AS.1:0.008047277)0.909:0.00325989)0.889:0.002142938)0.964:0.004363952)0.754:0.000632785,((((DR150.1:0.007344392,(DR59_2016.1:0.002549649,DR76_2016.1:0.000944552)0.988:0.006437222)0.923:0.004031752,HEL_BA5558AA_AS.1:0.003042682)0.819:0.002161464,(HEL_CA2149AA_AS.1:0.018169473,((SA224.1:0,SA252C.1:0):0.001812764,(HEL_BA4163AA_AS.1:5e-09,SA220C.1:0.000690894)0.997:0.009617612)0.375:0.002192737)0.766:0.002858664)0.813:0.002462088,(ckin106.1:0.007393066,HEL_AA9174AA_AS.1:0.006931507)0.776:0.001923403)0.779:0.001084865)0.880:0.001419)0.884:0.002416231)0.906:0.002903977)0.697:0.000759881)0.873:0.001706183,((HEL_BA8835AA_AS.1:0.005850878,(HEL_BA4465AA_AS.1:0.003615566,CAM-135C1.1:0.01472162)0.782:0.007246547)0.972:0.008581303,(HEL_CA2150AA_AS.1:0.016452351,HpGP-USA-403.1:0.00720163)0.679:0.001167156)0.756:0.000794496)0.973:0.004132709)0.863:0.002242834)0.883:0.003134561)0.958:0.004658044,(MM2012_26.1:0.009646512,HpGP-HON-015.1:0.017447198)0.919:0.003849966)0.927:0.004026212)0.475:0.002332326)0.662:0.00162585)0.816:0.001863359)0.942:0.004384485,IL_3172.1:0.018629932)0.704:0.00344082)0.888:0.020559456,HpGP-ZAF-006.1:0.00240454)1.000:0.032983488,HEL_BA4143AA_AS.1:6e-09)1.000:0.02141106,((HEL_BA5731AA_AS.1:0.006675667,((((HEL_AA7268AA_AS.1:0.002086628,HEL_AA7368AA_AS.1:0.002082767)0.755:0.000695233,(HEL_AA7356AA_AS.1:0.002102658,(HEL_AA7199AA_AS.1:5e-09,(HEL_AA7200AA_AS.1:0.00069147,HEL_AA7293AA_AS.1:0.000691002)0.997:0.005621275)0.988:0.005638825)0.857:0.001373067)0.898:0.002562673,(HEL_AA7329AA_AS.1:5e-09,(HEL_AA7206AA_AS.1:0.003747795,(HEL_AA7309AA_AS.1:0.004048696,(HEL_AA7215AA_AS.1:0.0077316,((HEL_AA7288AA_AS.1:0,HEL_BA9306AA_AS.1:0):0.002393429,K26A1.1:0.006053548)0.517:0.002603952)0.565:0.00250042)0.988:0.008032252)0.757:0.006891194)0.905:0.003750023)0.989:0.007188538,(SA169C.1:0.004995735,(((HEL_BA9540AA_AS.1:0.004250883,((HEL_AA7350AA_AS.1:0,HEL_AA7375AA_AS.1:0,HEL_AA7376AA_AS.1:0):0.003496473,HEL_AA7378AA_AS.1:0.00349286)0.927:0.002130392)0.825:0.001338023,(HEL_BA8916AA_AS.1:0.005638679,SouthAfrica7.1:0.00420885)0.907:0.002104525)0.874:0.002297605,((((HEL_BA9494AA_AS.1:0.016720458,HEL_BA5709AA_AS.1:0.008210598)0.825:0.004775114,(HEL_BA5706AA_AS.1:0.003906322,((HEL_BA8309AA_AS.1:0.002836692,((SouthAfrica50.1:0.0021804,HEL_BA9749AA_AS.1:0.004261139)0.874:0.002100284,SA233C.1:0.003460006)0.901:0.003506106)0.820:0.001552578,((HEL_BA5677AA_AS.1:0,SA172C1.1:0):0.000863762,(HEL_BA4919AA_AS.1:0.00131413,HEL_BA8345AA_AS.1:0.000766486)0.895:0.003413222)0.948:0.003833713)0.476:0.000768216)0.000:5e-09)0.093:0.0006976,((HEL_BA5715AA_AS.1:0.006658982,SA166A.1:0.005384329)0.985:0.007018345,((HEL_BA5666AA_AS.1:0.002381784,(SA175A.1:0.004941917,(SouthAfrica20.1:0.004856097,(HEL_BA5739AA_AS.1:5e-09,(SA253C1.1:0.00491752,SA29A.1:5e-09)0.000:6e-09)0.384:0.002155933)0.638:0.003001816)0.943:0.003946265)0.911:0.004308906,(HEL_BA8291AA_AS.1:0.007090381,(HEL_AA7362AA_AS.1:0.005409675,(HpGP-ZAF-007.1:0.005143256,((HEL_BA5671AA_AS.1:0,HEL_BA9328AA_AS.1:0,SA144A.1:0):5e-09,SA251C.1:0.003483473)0.934:0.003273228)0.373:0.002987655)0.352:0.001901333)0.814:0.002336986)0.830:0.001431599)0.921:0.002194064)0.736:0.000783752,(HEL_AA7351AA_AS.1:0.00556862,HEL_AA7371AA_AS.1:0.001463128)0.990:0.006699202)0.776:0.002097297)0.225:0.001840106)0.835:0.001783997)0.919:0.003480247)0.988:0.008219942,HpGP-ZAF-001.1:0.001335169)0.367:0.00176616)0.991:0.022120391,SA35C.1:0.016918297)0.971:0.024765488,((HEL_AA0408AA_AS.1:0.01082904,HEL_BA9262AA_AS.1:0.009563524)1.000:0.047017538,(HEL_BA9629AA_AS.1:0.027231493,((((HEL_BA9127AA_AS.1:0.011307197,(HEL_BA9032AA_AS.1:0.000687437,(HEL_BA9339AA_AS.1:0,HEL_BA9830AA_AS.1:0):5e-09)1.000:0.022333988)0.994:0.014544302,(((((HEL_BA9060AA_AS.1:0,HEL_BA9258AA_AS.1:0):0.007719719,HEL_BA9287AA_AS.1:6e-09)0.909:0.001379375,(HEL_BA9726AA_AS.1:5e-09,(HEL_BA9243AA_AS.1:0.007050784,Koryak28.1:0.002766403)0.711:6e-09)0.881:0.001380218)0.761:0.000667369,(Koryak37.1:0,Koryak38.1:0):0.00070694)0.986:0.006987126,(HEL_BA9746AA_AS.1:0.012847028,(((HEL_BA8849AA_AS.1:0,HEL_BA9070AA_AS.1:0):0.002358007,HEL_BA9584AA_AS.1:0.001088562)0.981:0.00520739,(HEL_AA7311AA_AS.1:0.002361685,Khanty47.1:0.010399892)0.958:0.004600532)0.783:0.001523372)0.846:0.003459881)0.926:0.006794364)0.763:0.001241926,(HpGP-CAN-019.1:0.009116404,((HEL_AA5916AA_AS.1:0.00088153,((HEL_AA6037AA_AS.1:0,HpGP-CAN-007.1:0):0.00141636,(((CAN_095.1:0,CAN_136.1:0,CAN_172.1:0,CAN_258.1:0,HEL_CA2453AA_AS.1:0,HpGP-CAN-006.1:0,HpGP-CAN-011.1:0):0.002766951,HpGP-CAN-016.1:5e-09)0.773:0.000716973,(HpGP-CAN-018.1:0.001411048,(Aklavik86.1:0,CAN_019.1:0,CAN_290.1:0,HEL_CA2371AA_AS.1:0,HpGP-CAN-010.1:0,HpGP-CAN-015.1:0):0.004857612)0.888:0.004929314)0.999:0.010627851)0.962:0.005470203)0.771:0.001918245,((HEL_AA7337AA_AS.1:0.00175389,HEL_BA9526AA_AS.1:0.010234046)0.358:0.001543276,((CAN_243.1:0.003385812,(HEL_AA5967AA_AS.1:0,HEL_AA6482AA_AS.1:0,HEL_BA9172AA_AS.1:0):0.001457875)0.085:0.001453793,(Ca_97_34.1:0,HEL_AA6016AA_AS.1:0,HEL_AA7297AA_AS.1:0):0.016798171)0.984:0.007300686)0.476:0.003147946)0.692:0.002745696)0.872:0.002328177)0.863:0.002121106,((HEL_BA9303AA_AS.1:0,HEL_BA9707AA_AS.1:0):0.030912768,HpGP-CHI-116.1:0.019833537)0.597:0.002798431)0.959:0.01094993)1.000:0.052707624)0.884:0.018520893)0.980:0,Hcetorum:0.185436448)Root;
