# Supplementary material for: An ancient ecospecies of Helicobacter pylori
Source: Nature. 2024 Oct 16;635(8037):178–85. doi: 10.1038/s41586-024-07991-z (PMC11541087; doi:10.1038/s41586-024-07991-z)
Supplement: Supplementary file 8 — Data underlying Figs. 1–4 and Supplementary Figs. 1–6 and 8–13. [file 41586_2024_7991_MOESM8_ESM.zip › SOURCE_DATA/S10/9.nwk]

((((((((((((((((((((((((((HEL_BA8858AA_AS.1:5e-09,HEL_BA9445AA_AS.1:0.001264596)0.967:0.003196234,((Evenky01.1:0,Evenky73.1:0,HEL_BA8842AA_AS.1:0,HEL_BA9047AA_AS.1:0):5e-09,(HEL_AA7380AA_AS.1:0.012665843,HEL_BA9406AA_AS.1:0.001148244)0.994:0.007245984)0.461:0.001903921)0.982:0.003914808,(HEL_CA0264AA_AS.1:0.009862281,((((HEL_BA9354AA_AS.1:0.015696379,(HEL_BA9347AA_AS.1:0.01740284,((HEL_BA8279AA_AS.1:0.017542098,HEL_BA9544AA_AS.1:0.025355608)0.943:0.007840768,(((HEL_BA9531AA_AS.1:0.015986237,HpGP-HON-015.1:0.016935956)0.844:0.003410525,((HEL_BA9168AA_AS.1:0.021440863,(HEL_BA8872AA_AS.1:0.016839286,(31181.1:0.014191422,(HEL_BA4944AA_AS.1:0.015184123,MCms1055.1:0.022040751)0.957:0.008222754)0.984:0.009485473)0.900:0.004657633)0.845:0.0037102,(448.1:0.011847554,(26695.1:0.015388623,SW7C.1:0.011940915)0.366:0.0033226)0.874:0.005000563)0.935:0.006153234)0.543:0.003448742,(BTM275.1:0.034692645,((Puno120.1:0.024125659,(HEL_AA8702AA_AS.1:0.00743975,((HEL_AA8698AA_AS.1:0.0093122,HEL_AA9177AA_AS.1:0.003702895)0.958:0.006499614,HEL_AA9180AA_AS.1:0.0089136)0.250:0.004552417)0.999:0.01132139)0.920:0.008322374,(HpGP-BRA-023.1:0.024059684,((CO1766.1:0,Hui1764.1:0,Hui1766.1:0):0.007835923,(HEL_BA9201AA_AS.1:0.01605748,(CO1768.1:0,COL0002.1:0,Hui1769.1:0):0.012541596)0.277:0.004952878)0.995:0.011146087)0.161:0.002363754)0.603:0.008237417)0.996:0.017195992)0.964:0.010082292)0.491:0.004862993)0.882:0.005005112)0.950:0.006041328,(HEL_CA0270AA_AS.1:0.009028646,(HEL_BA9115AA_AS.1:0.013090853,HEL_BA9218AA_AS.1:0.020141712)0.947:0.005852204)0.173:0.002855002)1.000:0.008950214,HEL_BA9636AA_AS.1:5e-09)0.980:0.009701455,HEL_BA9333AA_AS.1:0.001394728)0.986:0.006008084)0.580:0.001253605)0.744:0.000586336,(((HEL_BA9562AA_AS.1:0.009790216,(Evenky65.1:0.01619308,HEL_BA9063AA_AS.1:0.011081824)0.274:0.002561424)0.060:0.001352663,(HEL_BA9611AA_AS.1:0.010581211,((HEL_BA9676AA_AS.1:0,HEL_BA9686AA_AS.1:0):0.002050217,(HEL_BA9760AA_AS.1:5e-09,((HEL_BA9321AA_AS.1:0,HEL_BA9546AA_AS.1:0):5e-09,Evenky11.1:0.00907155)0.913:0.001260116)0.997:0.009042053)0.998:0.008407096)0.871:0.003473496)0.320:0.001254051,(HEL_BA9058AA_AS.1:0.010612838,(HEL_BA8825AA_AS.1:0.009048232,HEL_BA9607AA_AS.1:0.008147185)0.731:0.004615304)0.471:0.001024436)0.991:0.004549421):5e-09,((((((HEL_BA9606AA_AS.1:0.016146973,(HEL_BA9315AA_AS.1:0.019000991,mong49.1:0.009550646)0.499:0.003904004)0.654:0.004257892,(((HEL_BA8861AA_AS.1:0.015953768,HEL_BA9671AA_AS.1:0.007809131)0.907:0.004790077,(Khanty30.1:0.020736867,((Khanty17.1:0.003178146,(Khanty16.1:0.007099972,(Khanty26.1:5e-09,Khanty27.1:0.00254311)0.739:0.000604704)0.962:0.003268335)0.887:0.00301247,(Nentsy90.1:0.013939193,((HEL_BA9014AA_AS.1:0,HEL_BA9732AA_AS.1:0,Khanty39.1:0,N34.1:0,Nentsy29.1:0,Nentsy32.1:0,Nentsy37.1:0,Nentsy38.1:0,Nentsy65.1:0):6e-09,Nentsy28.1:0.000630058)0.746:5e-09)0.996:0.006705431)0.876:0.003120845)0.993:0.008154151)0.744:0.00241347,((HEL_BA8812AA_AS.1:0.015216694,(HEL_BA9169AA_AS.1:0.022137069,HEL_BA9260AA_AS.1:0.005834531)0.927:0.005431299)1.000:0.014591113,((HEL_BA9294AA_AS.1:0.009973929,(HEL_BA9792AA_AS.1:0.002677851,(HEL_BA9032AA_AS.1:0.002653614,(HEL_BA9339AA_AS.1:0.002577614,HEL_BA9830AA_AS.1:0.007774838)0.734:0.00047602)1.000:0.016717672)0.860:0.001849838)0.961:0.007472753,((Keto60.1:0.001877778,(HEL_BA9761AA_AS.1:0.001266149,HEL_BA9838AA_AS.1:0.00581546)0.931:0.00534708)0.999:0.014338656,Nentsy81.1:0.010903573)0.793:0.006213023)0.823:0.002746585)0.925:0.005438627)0.884:0.004868614)0.646:0.001562377,(HEL_BA9404AA_AS.1:0.018495685,(HEL_BA9556AA_AS.1:0.009413167,(((HEL_BA9653AA_AS.1:0.003774072,(HEL_BA9170AA_AS.1:0.007910086,HEL_BA9569AA_AS.1:0.004557312)0.950:0.004203969)0.914:0.003909356,((((((HEL_AA7212AA_AS.1:0,HEL_CA0045AA_AS.1:0):0.016254388,(HEL_AA7339AA_AS.1:0.007908555,((HEL_BA9778AA_AS.1:0,HEL_CA0057AA_AS.1:0,HEL_CA0057AA_AS.2:0):0.004102071,((HEL_AA7365AA_AS.1:0,HEL_CA0047AA_AS.1:0):0.005123775,HEL_CA0046AA_AS.1:0.003228779)0.848:0.00168016)0.323:0.001823041)0.995:0.007457172)0.708:0.001504928,(HEL_BA9263AA_AS.1:0.004978698,HEL_BA9677AA_AS.1:0.010150889)0.250:0.002507983)0.932:0.005500027,HEL_BA9079AA_AS.1:0.009769874)0.167:0.001963982,((HEL_BA9566AA_AS.1:0.00880565,HEL_BA9608AA_AS.1:0.009133034)0.880:0.002169441,(((((HpGP-CAN-020.1:0.003915316,HpGP-CAN-023.1:0.005778056)0.886:0.002174843,(Aklavik117.1:0.004782878,HpGP-CAN-001.1:0.005577653)0.407:0.000739639)0.940:0.002961213,((HEL_AA7264AA_AS.1:0.007138558,((HEL_BA8815AA_AS.1:0.004050108,HEL_BA9773AA_AS.1:0.00694947)0.822:0.002985233,(HEL_BA9774AA_AS.1:0.005003994,Khanty04.1:0.002057351)0.283:0.0008948)0.195:0.002588457)0.764:0.001121558,(CAN_196.1:0.005674822,HEL_BA9433AA_AS.1:0.012422073)0.982:0.006668419)0.778:5e-09)0.973:0.003321385,((HEL_AA7214AA_AS.1:0.003644283,HEL_BA9518AA_AS.1:0.00407323)0.977:0.004471939,(((HEL_BA9514AA_AS.1:0.001805867,(((Sakhalin60.1:0.005240465,(HEL_CA0054AA_AS.1:0.005692371,((HEL_AA6077AA_AS.1:0,HEL_CA0052AA_AS.1:0,HEL_CA0052AA_AS.2:0):0.003819145,(HEL_AA6006AA_AS.1:0.000632476,HEL_CA0053AA_AS.1:0.000629419)0.844:0.001293124)0.980:0.005721494)0.887:0.002231295)0.921:0.002715668,(HEL_BA9159AA_AS.1:0.00683378,HEL_BA9559AA_AS.1:0.001555482)0.604:0.001937999)0.775:0.001031072,((HEL_AA7283AA_AS.1:0.00519315,HEL_BA9669AA_AS.1:0.00580467)0.951:0.003200546,((HEL_BA9448AA_AS.1:0.003281327,(HEL_BA9234AA_AS.1:0.002550588,(HEL_BA9040AA_AS.1:5e-09,HEL_BA9467AA_AS.1:0.002534835)0.898:0.001899399)0.981:0.004420897)0.923:0.002611912,Nanai40.1:0.004450057)0.751:0.00062842)0.767:0.000705304)0.933:0.002694911)0.884:0.003717749,HEL_BA9621AA_AS.1:0.003958098)0.916:0.005213357,(HEL_BA9819AA_AS.1:0.00763178,HEL_BA9472AA_AS.1:0.005395202)0.732:0.001680223)0.795:0.002067525)0.859:0.001477466)0.979:0.003677801,((((HEL_BA9612AA_AS.1:0.002866776,HEL_CA0289AA_AS.1:0.002890408)0.936:0.003472353,(HEL_BA8959AA_AS.1:0.003173549,(HEL_BA9383AA_AS.1:0.009081653,HEL_BA9037AA_AS.1:0.007402598)0.740:0.002040471)0.996:0.007452266)0.929:0.004252783,((((v225d.1:0.011840416,(Cuz20.1:0.004075943,(HEL_CA2257AA_AS.1:0.011377188,Shi112.1:0.001049528)0.999:0.012743639)0.811:0.004325214)1.000:0.016110709,(HE_NC32_5.1:0.0127166,((((33375.1:0.009917579,HE_C50.1:0.01769232)0.844:0.003989848,(21580.1:0.010295077,(CAM-146C1.1:0.002097394,((((((CAM-140C1.1:0.008150041,(nigh2494.1:0.008930983,CAM-121A1.1:0.01083907)0.745:0.002671459)0.552:0.001571892,(nigh1448.1:0.010303936,(CAM_118A1.1:0.007394307,(CAM_125C1.1:0.012471503,(HEL_AA5951AA_AS.1:0.00456821,HEL_BA9125AA_AS.1:0.01055553)0.300:0.002862253)0.890:0.002565144)0.314:0.001551711)0.767:0.001357686)0.785:0.002491097,(ckin59.1:0.014632968,(CAM-117A1.1:0.008192218,CAM-109A1.1:0.014040701)0.671:0.004492836)0.807:0.001908364)0.774:0.000920384,((CAM_110A1.1:0.009984156,((((((((((HEL_BA8361AA_AS.1:5e-09,SA252C.1:0.005771158)0.946:0.003835884,(kin81.1:0.000601996,kin86.1:0.003207066)0.982:0.003853413)0.761:0.000618628,ckin24.1:0.003840164)0.726:0.000639881,ckin106.1:0.00386509)0.896:0.0018815,(kin79.1:0.006515085,ckin130.1:0.007841111)0.848:0.001220366)0.768:0.000965902,((ckin65.1:0.004896711,HEL_BA4236AA_AS.1:0.00755423)0.883:0.001824415,(kin71.1:0.004854145,ckin129.1:0.004191497)0.747:0.000578864)0.881:0.001276775)0.896:0.001577332,(kin62.1:0.006484477,HEL_BA8806AA_AS.1:0.005836257)0.737:0.000587561)0.473:5e-09,(SA35C.1:0.011225133,(HEL_BA5527AA_AS.1:0.011978876,(ckin28.1:0.005654109,(kin77.1:0.003705593,(HpGP-COG-003.1:0.003746811,HEL_AA7352AA_AS.1:0.007416974)0.507:0.001916797)0.970:0.004615712)0.841:0.001351366)0.014:0.001901511)0.357:0.001927011)0.949:0.004854884,CAM_149C1.1:0.007566488)0.743:0.001914018,CAM-135C1.1:0.009602)0.964:0.004865652)0.928:0.004199014,((HpGP-NGA-006.1:0.007985759,(((((((HEL_BA5101AA_AS.1:0.020853364,MM2012_26.1:0.013879603)0.000:0.002983102,(HEL_AA6578AA_AS.1:0.013654385,(HpGP-USA-417.1:0.005307596,(MM2004_20.1:0.020153544,HEL_CA2451AA_AS.1:0.011834054)0.982:0.007769445)0.451:0.001745364)0.476:0.002091237)0.803:0.002349478,((DR59_2016.1:0.007098616,HpGP-MEX-046.1:0.012158453)0.961:0.006078038,(HEL_CA2149AA_AS.1:0.007795367,(NYPt189.1:0.006936995,HEL_BA8835AA_AS.1:0.010244753)0.848:0.002476703)0.753:0.001228176)0.710:0.001871503)0.728:0.002549773,(HEL_CA2181AA_AS.1:0.014311075,CAM-144C1.1:0.005897077)0.811:0.002132496)0.802:0.003177958,(CAM_14C1.1:0.005605457,GAM245Ai.1:0.013630393)0.680:0.002725069)0.817:0.003092022,HEL_BA5547AA_AS.1:0.006740064)0.965:0.006101977,DR76_2016.1:0.005303157)0.939:0.004837768)0.764:0.003147093,(HEL_BA9309AA_AS.1:0.016993203,HpGP-NGA-010.1:0.011287899)0.773:0.002742617)0.944:0.004046624)0.680:0.001950723)0.390:0.001101953,(CAM-107A1.1:0.011806537,((CAM-126C1.1:0.009227661,SUD-C13-1.1:0.014198509)0.410:0.004434196,(nigh2495.1:0.007843012,(CAM_106A1.1:0.008745872,CAM_22A1.1:0.011344574)0.423:0.003239312)0.911:0.005100477)0.218:0.00171422)0.563:0.003875242)0.670:0.001072422,(CAM-23A1.1:0.008250457,SUD-SO42.1:0.011030659)0.961:0.005661321)0.995:0.009926794)0.999:0.014918203)0.888:0.005833014)0.155:0.001879193,((HE_NC24_6.1:0.007526012,(444.1:0.013494238,HE_C33.1:0.013958326)0.303:0.006076874)0.331:0.002239151,HPAG1.1:0.008348855)0.902:0.003707518)0.921:0.004529181,(HEL_BA8864AA_AS.1:0.008619495,HEL_BA9266AA_AS.1:0.014429184)0.953:0.006129861)0.724:0.00307712)0.898:0.003720445)0.811:0.002304945,(((HEL_AA6010AA_AS.1:0.016818822,HEL_BA9043AA_AS.1:0.017997377)0.943:0.00589458,(((ausabrJ05.1:0,HPJ023.1:0):0.009399631,(HPJ156.1:0.008771123,(HEL_BA4580AA_AS.1:6e-09,HEL_BA9332AA_AS.1:0.007758398)0.967:0.008332672)0.670:0.005576173)0.983:0.008755249,((HEL_BA3814AA_AS.1:0.009907734,HPAS23.1:0.010188427)0.988:0.009715612,((ID1001.1:0.017496492,((((ID0498.1:0.013943569,((((HEL_BA8663AA_AS.1:0.004504274,HEL_CA0525AA_AS.1:0.006466856)0.912:0.003531375,HEL_CA0551AA_AS.1:0.012462727)0.822:0.002071072,EKB32.1:0.010264551)0.540:0.002991302,CK69.1:0.007780189)0.883:0.00293607)0.745:0.000699614,(HpGP-MAL-010.1:0.015572476,(BT215.1:0.013804511,HEL_CA0440AA_AS.1:0.012027434)0.083:0.001758321)0.693:0.003929706)0.717:0.002705969,(((HEL_BA4163AA_AS.1:0.007078994,(SA220C.1:0.002642194,(HEL_AA7374AA_AS.1:0.003931759,HEL_BA9555AA_AS.1:0.004453847)0.916:0.004790841)0.999:0.013736178)0.985:0.007932247,((HpGP-USA-422.1:0.008006293,(BD0063.1:0.009259295,Mandalay03.1:0.008712575)0.981:0.005950166)0.914:0.003691945,((MMM_148.1:0.007849005,(CK59.1:0.011021332,M006.1:0.005501983)0.910:0.003268676)0.192:0.001565473,(HpGP-MMR-011.1:0.008954248,((HEL_AA6079AA_AS.1:0.012058454,MMM_127.1:0.010243918)0.796:0.002034046,MMM_60.1:0.008028759)0.833:0.001763498)0.863:0.001438509)0.535:0.000963548)0.492:0.001952192)0.976:0.005267952,((BD0013.1:0.015681051,VN0032.1:0.011052929)0.921:0.004808755,(HpGP-MMR-004.1:0.007148464,TH0213.1:0.01064303)0.741:0.001087099)0.730:0.00081842)0.938:0.005572462)0.522:0.00412379,((BTM231.1:0.006771301,VN0805.1:0.010413303)0.975:0.0071712,(BT143.1:0.01585478,((BT0282.1:0.016609255,India7.1:0.014133351)0.650:0.001191277,(HpGP-BGD-003.1:0.018386035,(HEL_CA2513AA_AS.1:0.0164189,MS178.1:0.011372063)0.808:0.004980829)0.905:0.006014368)0.753:0.004291521)0.929:0.006333463)0.954:0.007383779)0.698:0.010533229)0.061:0.003816538,(ID0084.1:0.002680823,(ID0992.1:0.004175381,(ID0090.1:0.001898939,((ID0082.1:0.001907672,ID0985.1:0.000618228)0.928:0.001911729,ID0987.1:0.000632582)0.765:0.000624253)0.759:0.000921178)0.923:0.003517271)0.971:0.007979805)0.942:0.005767122)0.984:0.006966623)0.992:0.007753312)0.964:0.006120509,(yak97.1:0.022829347,(HEL_BA9415AA_AS.1:0.013566339,((((HEL_AA7351AA_AS.1:0.013068888,HEL_AA7371AA_AS.1:0.005443727)0.782:0.005752008,(SA224.1:0.022204313,(((HEL_BA5739AA_AS.1:0.012089422,SA233C.1:0.017069432)0.855:0.003094132,(SA29A.1:0.009394042,((HpGP-ZAF-009.1:0.011201124,((HEL_AA7376AA_AS.1:0.001763597,((HEL_AA7200AA_AS.1:0.00127114,((HEL_AA7199AA_AS.1:0,HEL_AA7293AA_AS.1:0):5e-09,K26A1.1:0.005804022)0.934:0.002533994)0.976:0.004974272,HEL_BA9540AA_AS.1:0.010088423)0.329:0.001192208)0.926:0.003378258,((HEL_AA7350AA_AS.1:0.000629158,HEL_AA7375AA_AS.1:5e-09)0.953:0.004182636,(HEL_AA7378AA_AS.1:0.003516428,HEL_BA4919AA_AS.1:0.000938171)0.069:0.003215489)0.863:0.001545662)0.908:0.002962303)0.901:0.002691436,(((HEL_AA7362AA_AS.1:0.001273074,(HEL_BA5709AA_AS.1:0.005820281,HEL_BA8345AA_AS.1:0.003216038)0.934:0.002547962)0.734:0.000636907,(HEL_BA5706AA_AS.1:0.006433223,SouthAfrica20.1:0.000627876)0.954:0.002542284)0.552:0.000653059,(((((HEL_BA5666AA_AS.1:0.02327737,HpGP-ZAF-006.1:0.008279437)0.947:0.004600657,(((HEL_AA7206AA_AS.1:0.001905586,HEL_AA7329AA_AS.1:0.001906261)0.848:0.001256957,(HEL_AA7309AA_AS.1:0.003839134,(HEL_AA7356AA_AS.1:0.000622361,(HEL_AA7268AA_AS.1:0.000629026,HEL_AA7368AA_AS.1:5e-09)0.780:0.000638536)0.987:0.005144429)0.931:0.002557644)0.792:0.001266983,(HEL_AA7215AA_AS.1:0.005784474,(HEL_AA7288AA_AS.1:0,HEL_BA9306AA_AS.1:0):0.00382916)0.772:5e-09)1.000:0.008780326)0.951:0.004382204,(((HEL_BA5671AA_AS.1:0,SA144A.1:0,SA251C.1:0):5e-09,HEL_BA9328AA_AS.1:0.000629081)0.983:0.005602295,(HpGP-ZAF-007.1:5e-09,(HEL_BA8309AA_AS.1:5e-09,HEL_BA9749AA_AS.1:0.000629304)0.921:0.001261424)0.491:0.001583058)0.984:0.005427826)0.902:0.002266356,(HEL_BA5731AA_AS.1:0.001892372,HpGP-ZAF-001.1:0.005139898)0.881:0.001277679)0.402:6e-09,(((HEL_BA8291AA_AS.1:0.004447637,((HEL_BA4143AA_AS.1:0.001456108,HEL_BA9494AA_AS.1:0.004951513)0.912:0.00388226,SA253C1.1:0.001476539)0.537:0.002319757)0.887:5e-09,(HEL_BA5677AA_AS.1:0.001260116,SA166A.1:5e-09)0.999:0.006434004)0.934:0.001922084,(((HEL_BA5715AA_AS.1:0.00293326,SA175A.1:0.002819959)0.941:0.004220531,(SA172C1.1:0.001264711,SouthAfrica7.1:0.001262113)0.834:0.001651179)0.790:0.001154217,SA169C.1:0.001895928)0.664:6e-09)0.917:0.00062943)0.758:0.000619807)0.681:0.000937387)0.947:0.004646704)0.925:0.004066901)0.986:0.007921127,SouthAfrica50.1:0.025499387)0.906:0.005965093)0.951:0.007578949)1.000:0.018456215,(((HEL_BA9244AA_AS.1:0.020103669,(HEL_BA9462AA_AS.1:0.012730932,(HEL_BA9595AA_AS.1:0.02325754,(HEL_AA6699AA_AS.1:0.011297027,HEL_BA8987AA_AS.1:0.013763548)0.736:0.010985354)0.886:0.007674622)0.994:0.012442304)0.898:0.005578367,(IRANL133_91.1:0.010663326,((((HEL_BA8883AA_AS.1:0.017774702,HEL_BA4465AA_AS.1:0.019727417)0.824:0.006235105,(((((G27.1:0.014374949,34320.1:0.010899708)0.657:0.003634129,((HEL_BA9180AA_AS.1:0.016024579,(HEL_BA5224AA_AS.1:0.013118637,((HEL_CA2246AA_AS.1:0.006738416,((((HEL_AA0105AA_AS.1:0,PeCan4.1:0):0.003421373,(HpGP-PER-138.1:0.024542942,HpGP-SPA-706.1:0.00553294)0.515:0.005860199)0.997:0.009100015,((Puno135.1:0.007921956,((HEL_CA2258AA_AS.1:0.007757427,(HEL_CA2268AA_AS.1:0.013004482,(HEL_CA2267AA_AS.1:0.004899806,HEL_CA2272AA_AS.1:0.006222974)0.416:0.002212671)0.817:0.003816654)0.484:0.003145849,HEL_CA2270AA_AS.1:0.007255886)0.874:0.002328194)0.920:0.002647085,(((((HpGP-PER-019.1:0.002845136,(HEL_CA2279AA_AS.1:0.002891337,HpGP-PER-111.1:0.005554959)0.410:0.001862322)0.872:0.001744003,HpGP-PER-011.1:0.004360042)0.427:0.001935294,HEL_CA2271AA_AS.1:0.010361607)0.750:0.000645113,(HEL_BA3942AA_AS.1:0.011925711,(HEL_CA2262AA_AS.1:0.001296018,(HEL_CA2284AA_AS.1:0.006381948,((HEL_CA2286AA_AS.1:0.000630183,((HEL_CA2260AA_AS.1:0,HEL_CA2283AA_AS.1:0,HEL_CA2287AA_AS.1:0):5e-09,HEL_CA2261AA_AS.1:0.001259541)0.899:5e-09)0.970:0.003798537,Sat464.1:0.006461825)0.077:0.000635917)0.882:5e-09)0.991:0.006667622)0.484:0.001131673)0.993:0.005191658,(((Shi417.1:0.003833071,Shi470.1:0.001254958)0.124:0.003189116,(HEL_CA2266AA_AS.1:0.001918855,Shi169.1:0.003833041)0.734:0.00318349)0.889:6e-09,HEL_CA2265AA_AS.1:0.012534653)0.764:5e-09)0.701:0.001719148)0.052:0.002050385)0.985:0.007210583,HEL_BA5572AA_AS.1:0.016336726)0.936:0.004529884)0.807:0.001833503,((22087.1:0.004623663,22352.1:0.004669283)0.914:0.002960638,(HEL_BA5257AA_AS.1:0.002606775,22360.1:0.013972779)0.888:0.002218228)0.888:0.00227035)0.971:0.006842484)0.389:0.001715144)0.999:0.014250514,GC34_HL.1:0.012328299)0.932:0.004162846)0.802:0.001693445,((HEL_BA3663AA_AS.1:0.014395168,MG2005_98.1:0.021280756)0.801:0.003101976,(HN_G260.1:0.022482344,(HEL_AA5699AA_AS.1:0.009398839,(MGms203.1:0.015060359,(HpGP-USA-207.1:0.02339041,(HEL_AA5463AA_AS.1:0.008039889,(HEL_CA2176AA_AS.1:0.016425895,(HpGP-SPA-402.1:0.00555798,HpGP-USA-403.1:0.009488532)0.912:0.004081414)0.974:0.007608063)0.840:0.004286211)0.083:0.001801679)0.892:0.006863143)0.992:0.009794662)0.948:0.006749695)0.976:0.008484592)0.858:0.002777087,(GC65_HL.1:0.012410282,HEL_AA6798AA_AS.1:0.014715232)0.353:0.003075091)0.886:0.003148991,((30950.1:0.012189297,HpGP-TUR-009.1:0.011642696)0.903:0.003973497,((((((((HEL_CA2212AA_AS.1:0.007920183,HEL_BA4743AA_AS.1:0.019207259)0.740:0.003630164,HEL_AA0447AA_AS.1:0.015916687)0.884:0.003439809,Hp_A_27.1:0.007165182)0.803:0.004274995,GC31_B.1:0.00742787)0.641:0.003077294,(((((HEL_BA4973AA_AS.1:0.014353151,HEL_BA9457AA_AS.1:0.00930624)0.951:0.005227993,(HUP_B14.1:0.011913684,((HEL_BA4846AA_AS.1:0.011233017,(SW21C.1:0.011882975,(Pt_7757.1:0.007737312,Pt_7901.1:0.009331439)0.686:0.002143246)0.789:0.001866005)0.371:0.001514812,(38185.1:0.011129368,HpGP-SPA-802.1:0.006108826)0.728:0.002562411)0.863:0.002026839)0.811:0.002597951)0.743:0.000946409,HEL_BA9598AA_AS.1:0.012818795)0.220:0.001549982,((((HEL_BA4700AA_AS.1:0.010078047,HEL_BA4875AA_AS.1:0.00650403)0.579:0.003326397,(B25.1:0.010983041,(IRANL125.1:0.00982204,(B45.1:0.011055523,(B47.1:0.006550316,IL_3173.1:0.0120113)0.502:0.001885842)0.064:0.000733117)0.941:0.005365873)0.000:5e-09)0.633:0.002177054,(((GR_20.1:0.010434284,SSR43.1:0.010464467)0.897:0.004421012,((HEL_BA8916AA_AS.1:0.008141756,GR_15.1:0.01031241)0.806:0.001744543,((IRANL112_91.1:0.003985113,IRANL124_91.1:0.004383634)0.991:0.007229127,((((BURYAT9.1:0.009365605,HpGP-ISR-001.1:0.012217343)0.640:0.002895199,IRANL104.1:0.013641321)0.321:0.003050243,HEL_BA4991AA_AS.1:0.006499763)0.694:0.001791,IRANL110.1:0.012151538)0.398:0.00149865)0.826:0.002953646)0.075:0.001668416)0.759:0.002010258,(Hp_A_14.1:0.004297854,IRANL97.1:0.010261332)0.149:0.001709171)0.817:0.002618564)0.736:0.00093385,((HpGP-POL-110.1:0.006329674,(HEL_BA9765AA_AS.1:0.008166008,(SUD-C1-1a.1:0.009162921,SUD_C8_1.1:0.001894804)0.948:0.003580098)0.962:0.003822907)0.783:0.001114258,(Hp_A_11.1:0.018719228,IL_3172.1:0.004953442)0.986:0.006508778)0.285:0.001271135)0.876:0.001753137)0.916:0.004241708,SUD_C5_1.1:0.010746572)0.988:0.007828982)0.738:0.002245831,(HEL_BA5197AA_AS.1:0.014938242,SUD-SO49-1.1:0.005905641)0.966:0.005343112)0.977:0.005076163,HEL_BA9413AA_AS.1:0.007837024)0.450:0.002297714,HEL_BA4404AA_AS.1:0.018395598)0.061:0.001540595)0.971:0.004796801)0.818:0.00214268)0.758:0.001257415,((HEL_BA3551AA_AS.1:0.022464127,((SSR9.1:0.012904613,(SSR7.1:0.011144266,SSR3.1:0.008219432)0.513:0.007136248)0.565:0.004577154,SSR5.1:0.015867133)0.543:0.002979301)0.437:0.003851378,((((SSR8.1:0.013713992,(HEL_BA9153AA_AS.1:0.012116768,HpGP-RUS-009.1:0.007284823)0.931:0.005988782)0.653:0.00351697,((HEL_BA9162AA_AS.1:0.013262716,(B40.1:0.009407215,GR_21.1:0.014978847)0.847:0.003254726)0.793:0.001735041,(SUD-S72.1:0.010595048,SUD_SO41_1.1:0.00997665)0.849:0.004224293)0.930:0.005093434)0.764:0.001459113,IL_3184.1:0.011912789)0.967:0.004835377,(((((((NP110.1:0.010924847,(HpGP-NPL-009.1:0.005056748,NP49.1:0.010727753)0.971:0.006123112)0.910:0.003779328,(HEL_BA5769AA_AS.1:0.006867668,(((HpGP-IND-007.1:0.010131951,(HEL_BA3985AA_AS.1:0.008379187,(HEL_BA7799AA_AS.1:0.004209974,HEL_CA0027AA_AS.1:0.010169965)0.883:0.002114251)0.802:0.002726321)0.898:0.003178129,HpGP-MAL-002.1:0.005985866)0.885:0.003038482,HEL_BA8057AA_AS.1:0.003484671)0.889:0.003040161)0.675:0.002199502)0.968:0.0063374,((HpGP-IDN-001.1:0.013137721,(ID1017.1:0.009464647,(HEL_BA9408AA_AS.1:5e-09,(HEL_BA9674AA_AS.1:0.002547474,(Neuguinea66.1:6e-09,(HEL_BA9658AA_AS.1:0.001261688,((Neuguinea12.1:0,Neuguinea25.1:0):0.000629038,Neuguinea63.1:0.000629532)0.426:5e-09)0.900:0.000630663)0.789:0.000626082)0.712:0.000635906)0.997:0.008435899)0.954:0.005079768)0.962:0.00507007,(((HEL_CA2671AA_AS.1:0.010060429,ID0561.1:0.013568849)0.909:0.003530717,(HpGP-JAP-026.1:0.009370004,(JP0170.1:0.005500129,MMM_67.1:0.010348752)0.867:0.002923693)0.857:0.002702933)0.579:0.001911822,((((HEL_CA0082AA_AS.1:0.013123686,(HEL_BA5460AA_AS.1:0.009148295,HEL_CA2615AA_AS.1:0.007882243)0.328:0.000704281)0.332:0.001459683,HEL_BA9915AA_AS.1:0.009722304)0.892:0.002283043,(HEL_AA4439AA_AS.1:0.007660244,HpGP-KOR-001.1:0.010303151)0.847:0.001680406)0.845:0.002040243,(HEL_CA2709AA_AS.1:0.010693729,(HpGP-MAL-012.1:0.007761619,(HEL_BA4686AA_AS.1:0.008191881,(HEL_BA5605AA_AS.1:0.007760957,((HEL_CA2092AA_AS.1:0.009412975,HEL_CA2643AA_AS.1:0.007078418)0.855:0.003304644,(HEL_CA0208AA_AS.1:0.006003513,HEL_CA2627AA_AS.1:0.009126852)0.904:0.002617132)0.752:0.001152776)0.266:0.001955378)0.868:0.002976847)0.859:0.00231944)0.994:0.007137153)0.973:0.005127825)0.965:0.004873512)0.803:0.001900476)0.929:0.008234234,SLK40.1:0.016324046)0.891:0.002272521,(((HEL_BA9098AA_AS.1:0.009562221,(((HEL_BA9534AA_AS.1:0.016495029,(HEL_BA9390AA_AS.1:0.00387024,(HEL_BA9735AA_AS.1:0.00068526,HEL_BA9166AA_AS.1:0.00313062)0.695:0.00129543)0.414:0.000687093)0.855:0.001968562,(HEL_BA9479AA_AS.1:0.007567504,(HEL_BA9379AA_AS.1:0.012934699,HEL_BA9160AA_AS.1:0.002789242)0.812:0.001162568)0.910:0.002298)0.848:0.001402943,HEL_BA9656AA_AS.1:0.008936427)0.523:0.002870741)0.979:0.00669744,((((HEL_AA6759AA_AS.1:0.004531133,HpGP-USA-205.1:0.008461272)0.918:0.002932659,HpGP-MEX-028.1:0.014385673)0.861:0.002101909,HEL_AA6511AA_AS.1:0.004536271)0.918:0.002601091,(HEL_AA5991AA_AS.1:0.010294032,HEL_CA2362AA_AS.1:0.019963504)0.840:0.002487143)0.965:0.005005969)0.790:0.001729993,(HEL_CA2718AA_AS.1:0.006800405,(HEL_CA0410AA_AS.1:0.007933463,HEL_BA9220AA_AS.1:0.016355216)0.966:0.005549007)0.550:0.003998196)0.904:0.003673867)0.869:0.002063832,(HEL_AA6024AA_AS.1:0.012368095,((HEL_BA4584AA_AS.1:0.000629155,HPJ071.1:5e-09)0.999:0.011553138,(HEL_BA3812AA_AS.1:0.006641147,((HEL_BA3813AA_AS.1:0,HEL_BA4578AA_AS.1:0):0.005653789,HEL_BA4574AA_AS.1:0.005391614)0.157:0.001268141)0.767:0.001344107)0.945:0.005973419)0.692:0.004814081)0.997:0.010931554,(HEL_BA4168AA_AS.1:0.005572154,SUD-SO50-1.1:0.006214715)0.968:0.006491169)0.924:0.003645802)0.644:0.002043965)0.952:0.00459937)0.831:0.001906476,(HEL_AA6060AA_AS.1:0.015414984,(29009.1:0.011739081,P12.1:0.011897465)0.102:0.002584626)0.744:0.002678145)0.892:0.002830413)0.984:0.005866652)0.827:0.001585608,(((HEL_BA9281AA_AS.1:0.011640617,(SUD-C14-1.1:0.011025183,HEL_BA8928AA_AS.1:0.008844867)0.717:0.006066187)0.995:0.01062039,SUD-I14.1:0.011172203)0.965:0.007363936,((HEL_BA9028AA_AS.1:0.013112882,HEL_BA9463AA_AS.1:0.029549777)0.992:0.012605643,(SUD-C16-3.1:0.022244573,(((HEL_BA5558AA_AS.1:0.01330133,((((HpGP-USA-303.1:0.005561824,HEL_BA8101AA_AS.1:0.006855225)0.793:0.002490195,HpGP-PER-121.1:0.002244028)0.449:0.001556807,DR150.1:0.001512694)0.963:0.005974224,(HEL_AA9174AA_AS.1:0.005338768,HEL_CA2150AA_AS.1:0.018391252)0.000:0.002397039)0.994:0.011926436)0.995:0.011195261,(HEL_BA4205AA_AS.1:0.015390933,(HEL_BA4947AA_AS.1:0.030097151,HpGP-POR-006.1:0.015804765)0.903:0.004918986)0.769:0.002794063)0.907:0.00654117,(nigh2496.1:0.01248147,CAM_153C1.1:0.017856115)0.279:0.003566077)0.956:0.007665934)0.723:0.001927742)0.967:0.007680957)0.698:0.001564916)0.992:0.009375111)0.000:5e-09,HpGP-LIT-001.1:0.018433304)0.969:0.006483235)0.599:0.000711329)0.998:0.010126661)0.963:0.005938861)0.418:0.001197113,HEL_AA6718AA_AS.1:0.019177005)0.751:0.001179828)0.951:0.003875479,((((((HEL_BA9256AA_AS.1:0.007798809,HEL_BA9641AA_AS.1:0.006522935)0.404:0.00204785,HEL_CA0278AA_AS.1:0.011062919)0.359:0.000722564,BURYAT19.1:0.007236699)0.515:0.002060848,BURYAT14.1:0.007602274)0.869:0.00221627,(HEL_BA9302AA_AS.1:0.009839167,((((((HEL_BA9649AA_AS.1:0.006569255,((HEL_BA9391AA_AS.1:0.005852542,HEL_BA9841AA_AS.1:0.004492627)0.995:0.007379621,HEL_AA7373AA_AS.1:0.010823958)0.802:0.002495535)0.891:0.003356573,((HEL_BA9348AA_AS.1:5e-09,HEL_BA9759AA_AS.1:0.012486459)0.998:0.012264611,(HEL_BA9748AA_AS.1:0.00071814,(HEL_BA9341AA_AS.1:0.001203085,HEL_BA9411AA_AS.1:0.011870069)0.719:0.002572562)0.871:0.002796794)0.919:0.006006923)0.905:0.003758058,HEL_BA9797AA_AS.1:0.008611636)0.727:0.001846532,HEL_BA8829AA_AS.1:0.009534648)0.968:0.004206695,((HEL_BA9780AA_AS.1:0.00575693,Keto18.1:0.015845529)0.502:0.003160742,(HEL_BA8832AA_AS.1:0.003653777,HEL_BA8880AA_AS.1:0.008079526)0.996:0.007898361)0.415:5e-09)0.952:0.003862514,(HEL_BA8868AA_AS.1:0.009262539,(HEL_BA9130AA_AS.1:0.004087148,(HEL_BA9614AA_AS.1:0.006721055,HEL_BA9736AA_AS.1:0.006982413)0.914:0.002621623)0.984:0.005675945)0.639:0.001851344)0.748:0.000773032)0.924:0.003246101)0.766:0.000923452,(Evenky58.1:0.009309113,HEL_AA7249AA_AS.1:0.006542689)0.869:0.002177223)0.770:0.001294605)0.000:5e-09)0.985:0.004708427)0.904:0.002361059)0.773:0.00092364,(((HEL_BA8932AA_AS.1:0.011684322,HEL_CA0266AA_AS.1:0.009952829)0.468:0.002944787,((HEL_BA8996AA_AS.1:0.000917279,HEL_BA9604AA_AS.1:0.007482242)1.000:0.01079703,(HEL_BA8918AA_AS.1:0,HEL_BA9046AA_AS.1:0):0.012977962)0.932:0.005561607)0.807:0.00195918,(HEL_AA8621AA_AS.1:0.018570612,BT333.1:0.013434372)0.670:0.002517824)0.927:0.004617969)0.946:0.003630726)0.802:0.002237612,(HEL_BA9451AA_AS.1:0.017139848,HEL_BA9603AA_AS.1:0.009496415)0.946:0.004616136)0.746:0.000749538)0.816:0.001510024)0.933:0.004854606)0.920:0.006480203,(HEL_BA9095AA_AS.1:0.006530088,HEL_BA9253AA_AS.1:0.016670513)0.887:0.003609381)0.964:0.004630679,(HEL_BA9148AA_AS.1:0.020907396,HEL_BA8957AA_AS.1:0.009313844)0.974:0.005320584)0.727:0.000686273,(altai11.1:0.01367301,BURYAT27.1:0.015592566)0.932:0.004447648)0.954:0.003806657)0.717:0.000642225,(((HEL_AA7314AA_AS.1:0.002838545,Tuvac46.1:0.004331716)0.998:0.009073084,(HEL_BA8993AA_AS.1:0.002710768,((HEL_BA9096AA_AS.1:0.003156535,HEL_BA9407AA_AS.1:0.020560395)0.916:0.004596449,Tuvac80.1:0.012780888)0.614:0.002589101)0.772:0.001259444)0.625:0.001502401,(HEL_BA9627AA_AS.1:0.011695159,(HEL_BA9249AA_AS.1:0.001081036,(HEL_BA8976AA_AS.1:0.006905137,HEL_BA9140AA_AS.1:0.000836297)0.988:0.005853645)0.978:0.005057807)0.643:0.001122333)0.782:0.001127744)0.698:0.001914663,((HEL_BA9776AA_AS.1:0.007788536,(HEL_BA9568AA_AS.1:0.008438579,HEL_BA9837AA_AS.1:0.010071375)0.967:0.00621008)0.892:0.003208749,(HEL_BA9209AA_AS.1:0.002895376,((HEL_BA9059AA_AS.1:0.002485943,((HEL_BA8915AA_AS.1:0.006306382,(HEL_BA9807AA_AS.1:0.004778448,(HEL_BA9049AA_AS.1:0.007302902,HEL_BA9571AA_AS.1:0.00518629)0.464:0.001158943)0.849:0.001849708)0.328:0.000758505,(HEL_BA9437AA_AS.1:0.004902206,(HEL_AA7246AA_AS.1:0.013016956,(HEL_BA9443AA_AS.1:0.006656344,HEL_BA9626AA_AS.1:0.005788798)0.416:0.001984623)0.794:0.001419085)0.505:0.002582993)0.830:0.001620423)0.887:0.001857837,(HEL_BA9814AA_AS.1:0.021699857,(HEL_BA8889AA_AS.1:0.009305748,HEL_BA9167AA_AS.1:0.003080041)0.903:0.003136404)0.982:0.006271585)0.469:0.000650052)0.859:0.001509154)0.880:0.002114416)0.875:0.001758047,HEL_BA9640AA_AS.1:0.011221271)0.170:0.000777329,(((HEL_BA9085AA_AS.1:0.010828571,(HEL_BA8814AA_AS.1:0.02205859,HEL_BA8958AA_AS.1:0.004445081)0.985:0.007125446)0.966:0.005064748,((HEL_BA8914AA_AS.1:0,HEL_BA9175AA_AS.1:0,HEL_BA9398AA_AS.1:0):5e-09,HEL_BA8962AA_AS.1:0.000629306)0.935:0.004491894)0.267:0.001590027,HEL_BA9575AA_AS.1:0.007611399)0.715:0.001551661)0.739:0.002669048,(HEL_BA8856AA_AS.1:0.005027934,(mong44.1:0.008223628,HEL_BA9770AA_AS.1:0.010960698)0.482:0.001850108)0.739:0.00075956)0.948:0.001474676,(HEL_BA9184AA_AS.1:0.018080202,HEL_CA0258AA_AS.1:0.006835116)0.923:0.003148294)0.750:0.00148911,HpGP-KGZ-006.1:0.025868668)0.795:0.002071022,(HEL_BA9592AA_AS.1:0.010554604,((HEL_BA8830AA_AS.1:0.006422721,(HEL_BA9410AA_AS.1:0.006996635,HEL_BA9706AA_AS.1:0.017465739)0.922:0.005317259)0.802:0.00383563,(HEL_BA9576AA_AS.1:0.008987828,TUVAB15.1:0.00482117)0.948:0.006466509)0.564:0.003198359)0.331:0.00098056)0.250:0.004794213,HEL_BA9628AA_AS.1:0.012883707)0.955:0.001467483,Kazakhstan3173.1:0.011531918)0.499:5e-09,(HEL_BA9027AA_AS.1:0.012724475,HEL_BA9483AA_AS.1:0.012411877)0.846:0.00285206)0.039:0.004449709,((HEL_BA9129AA_AS.1:0.01454374,((HEL_BA8823AA_AS.1:0.001425024,HEL_BA9545AA_AS.1:0.003668413)1.000:0.010038292,HEL_BA9564AA_AS.1:0.003576368)0.934:0.00442047)0.709:0.001017821,((HEL_BA9176AA_AS.1:0.008350583,HEL_BA9739AA_AS.1:0.007518696)0.933:0.004486798,((HEL_BA9471AA_AS.1:0.012934576,(altai59.1:0.009632639,HEL_BA9440AA_AS.1:0.013523926)0.874:0.003963281)0.963:0.006441114,((HEL_BA8956AA_AS.1:0.007191386,HEL_BA9605AA_AS.1:0.006632013)0.982:0.00602219,HEL_CA0261AA_AS.1:0.006586295)0.911:0.002629254)0.828:0.001664032)0.840:0.002969094)0.961:0.004643909)0.664:0.003082865,(HpGP-KAZ-002.1:0.008121103,(HEL_BA9259AA_AS.1:0.008587762,Nanai30.1:0.035587117)0.814:0.008048769)0.958:0.008869045)0.562:0.00441719,(HEL_AA7332AA_AS.1:0.020212862,HEL_BA8921AA_AS.1:0.002962866)0.858:0.002905595)0.869:0.004355199,(HEL_BA8911AA_AS.1:0.009753734,HEL_BA9018AA_AS.1:0.005380607)0.975:0.006594351)0.852:0.005808877,(HEL_BA9304AA_AS.1:0.025622163,HEL_BA9650AA_AS.1:0.008570083)0.938:0.006451011)0.958:0.003520459,(HEL_BA9705AA_AS.1:0.00185666,HEL_BA9825AA_AS.1:0.014567604)1.000:0.021384889)0.440:0.002751812,(HEL_BA8847AA_AS.1:0.014038329,((HEL_BA8860AA_AS.1:5e-09,HEL_BA9261AA_AS.1:0.001897413)0.998:0.015879045,((Khanty40.1:0.009402495,(HEL_BA9538AA_AS.1:0.015168007,HEL_BA9734AA_AS.1:0.011344443)0.953:0.010101018)0.956:0.009229462,((HEL_BA9042AA_AS.1:0.010078114,(HEL_AA7221AA_AS.1:0.017447838,HEL_BA9208AA_AS.1:5e-09)0.923:0.006438621)0.715:0.001034689,(HEL_BA9487AA_AS.1:0.002863417,HEL_BA9651AA_AS.1:0.015753032)0.989:0.006335932)0.995:0.009997691)0.986:0.011354732)0.994:0.008097926)0.944:0.004519287)0.868:0.00590053,HEL_BA9476AA_AS.1:0.014382078)0.933:0.015831967,((HEL_BA9526AA_AS.1:0.014353257,((((((HEL_AA7311AA_AS.1:0.006605051,HEL_BA9746AA_AS.1:0.004982005)0.799:0.002957863,(Khanty47.1:0.015973056,(HEL_BA9584AA_AS.1:0.001392376,(HEL_BA8849AA_AS.1:0.000630436,HEL_BA9070AA_AS.1:5e-09)0.870:0.001776286)0.981:0.006230035)0.921:0.006553281)0.653:0.003149672,HEL_BA9722AA_AS.1:0.013784254)0.868:0.002736422,(((HpGP-CAN-019.1:0.003976828,((CAN_095.1:0,CAN_136.1:0,CAN_172.1:0,CAN_258.1:0,HEL_CA2453AA_AS.1:0,HpGP-CAN-006.1:0,HpGP-CAN-011.1:0):0.012884521,(HpGP-CAN-016.1:0.004760803,HpGP-CAN-018.1:0.002936261)0.016:0.002089545)0.588:0.003414279)0.969:0.0047815,(HEL_BA9060AA_AS.1:0.002725859,((HEL_BA9258AA_AS.1:0.000629692,HEL_BA9287AA_AS.1:0.001263651)0.194:0.000630107,((Koryak28.1:0,Koryak37.1:0,Koryak38.1:0):0.000629668,(HEL_BA9243AA_AS.1:0.001050317,(HEL_BA8817AA_AS.1:0.002325249,(HEL_BA9726AA_AS.1:0.01525838,HEL_BA9127AA_AS.1:5e-09)0.423:0.000846878)0.272:0.000626849)0.907:0.001479516)0.813:5e-09)0.992:0.006266361)0.992:0.006423711)0.714:0.000744257,((CAN_243.1:0.00046526,CAN_219.1:0.01523503)0.991:0.005743977,((((HEL_AA7337AA_AS.1:0.007009376,(Ca_97_34.1:0,HEL_AA6016AA_AS.1:0,HEL_AA7297AA_AS.1:0):0.003921101)0.753:0.00061879,((HEL_AA5967AA_AS.1:0,HEL_AA6482AA_AS.1:0,HEL_BA9172AA_AS.1:0):0.00373153,(HEL_AA6037AA_AS.1:0.002560899,HpGP-CAN-007.1:0.000609187)0.960:0.002646706)0.739:0.000635399)0.894:0.00174878,HEL_BA9629AA_AS.1:0.005855937)0.449:0.00090736,(HEL_AA5916AA_AS.1:0.003621586,(Aklavik86.1:0,CAN_019.1:0,CAN_290.1:0,HEL_CA2371AA_AS.1:0,HpGP-CAN-010.1:0,HpGP-CAN-015.1:0):0.007987882)0.782:0.002094606)0.945:0.003065741)0.965:0.003833821)0.901:0.00338458)0.893:0.003424249,(HEL_BA9303AA_AS.1:0,HEL_BA9707AA_AS.1:0):0.036494298)0.873:0.004716743,(HpGP-CHI-105.1:0.006087406,HpGP-CHI-116.1:0.00484906)1.000:0.021835866)0.996:0.016872714)0.903:0.01035943,(HEL_AA0408AA_AS.1:0.010361229,HEL_BA9262AA_AS.1:0.007409121)1.000:0.081173057)0.189:0.014315844)0.974:0,Hcetorum:0.282080537)Root;
