# Supplementary material for: An ancient ecospecies of Helicobacter pylori
Source: Nature. 2024 Oct 16;635(8037):178–85. doi: 10.1038/s41586-024-07991-z (PMC11541087; doi:10.1038/s41586-024-07991-z)
Supplement: Supplementary file 8 — Data underlying Figs. 1–4 and Supplementary Figs. 1–6 and 8–13. [file 41586_2024_7991_MOESM8_ESM.zip › SOURCE_DATA/S10/10.nwk]

(((((((((((((((26695.1:0.010471592,((HEL_CA0525AA_AS.1:0.02214638,((HEL_BA8918AA_AS.1:0,HEL_BA9046AA_AS.1:0,HEL_BA9260AA_AS.1:0):0.001433596,HEL_BA9705AA_AS.1:5e-09)0.985:0.007064819)0.857:0.00334041,(HpGP-MAL-010.1:0.0072685,(HEL_BA9168AA_AS.1:0.013081392,(HEL_BA9651AA_AS.1:0.013525807,NP110.1:0.009461534)0.229:0.001618673)0.697:0.002417234)0.839:0.002290379)0.743:0.000688168)0.216:0.002228415,29009.1:0.017486799)0.794:5e-09,((GC31_B.1:0.006131751,((VN0032.1:0.016773968,(HEL_BA5769AA_AS.1:0.012419008,HpGP-USA-422.1:0.00649299)0.405:0.003021759)0.930:0.004739157,(HEL_BA4465AA_AS.1:0.010765018,HpGP-MMR-011.1:0.00484731)0.817:0.001543385)0.926:0.003356497)0.866:0.002166044,(SW7C.1:0.007196695,(444.1:0.010856815,(HE_C33.1:0.009922062,HEL_BA8915AA_AS.1:0.005867598)0.564:0.002197616)0.851:0.002477673)0.838:0.001839213)0.914:0.002747451)0.868:0.001477502,((((((21580.1:0.013584358,HEL_BA9575AA_AS.1:0.010159605)0.938:0.004952272,(altai11.1:0.006840644,((HEL_BA8957AA_AS.1:0.007574094,HEL_BA9739AA_AS.1:0.006581841)0.913:0.004075856,((Keto60.1:0.000428735,(HEL_BA9544AA_AS.1:5e-09,(HEL_BA9761AA_AS.1:5e-09,HEL_BA9838AA_AS.1:0.003608608)1.000:0.010226)0.965:0.004677886)0.000:0.002398628,(HEL_BA9294AA_AS.1:0.016789387,HEL_BA9792AA_AS.1:6e-09)0.990:0.0082216)0.814:0.003831531)0.932:0.005659856)0.656:0.001774183)0.861:0.002198812,((HpGP-IDN-001.1:0.016572089,(Evenky01.1:0.00659654,MMM_60.1:0.012112877)0.355:0.000651425)0.889:0.002507255,HpGP-BGD-003.1:0.013611265)0.808:0.00131688)0.766:0.000728675,(HEL_BA9167AA_AS.1:0.012051295,(HEL_AA6079AA_AS.1:0.006710384,HEL_CA2615AA_AS.1:0.013163103)0.956:0.006140138)0.702:0.000724796)0.933:0.003412142,(HEL_CA0270AA_AS.1:0.012798676,((((((GR_15.1:0.01382132,HEL_BA9162AA_AS.1:0.005236744)0.935:0.003781633,SW21C.1:0.013671735)0.740:0.000951027,((((HEL_BA4743AA_AS.1:0.007090893,(GC65_HL.1:0.007238571,(B45.1:0.014350248,HEL_AA6798AA_AS.1:0.008528053)0.946:0.006463224)0.194:0.001986194)0.922:0.003771073,(((((((GC34_HL.1:0.015294411,((HEL_BA4205AA_AS.1:0.025646556,MM2004_20.1:0.016327284)0.947:0.006864493,HpGP-HON-015.1:0.014634639)0.381:0.003892183)0.880:0.005585314,((HEL_AA6578AA_AS.1:0.009681481,MCms1055.1:0.014235426)0.665:0.005763221,(Pt_7901.1:0.01440533,MGms203.1:0.01085109)0.913:0.006020284)0.772:0.002662015)0.860:0.003623308,(HpGP-USA-207.1:0.015458463,HEL_CA2362AA_AS.1:0.015483348)0.963:0.007401098)0.414:0.002089056,(HEL_BA9043AA_AS.1:0.018179746,(HEL_AA0447AA_AS.1:0.014110404,Pt_7757.1:0.009773101)0.769:0.003320114)0.834:0.002314096)0.802:0.003554035,((34320.1:0.017254284,HEL_CA2176AA_AS.1:0.015178549)0.921:0.007188735,(22360.1:0.011422395,(22087.1:0.006452826,HEL_BA5257AA_AS.1:0.004613969)0.994:0.01245398)0.939:0.006590815)0.927:0.005716844)0.597:0.003106697,((((CAM_110A1.1:0.008368303,(HpGP-NGA-010.1:0.019624567,HEL_BA9309AA_AS.1:0.008604737)0.480:0.003001873)0.842:0.003487333,((SUD-C16-3.1:0.012318655,((SUD-C13-1.1:0.006422627,((ckin59.1:0.008847544,(HpGP-NGA-006.1:0.002887891,nigh2496.1:0.00216886)0.977:0.005203116)0.911:0.002868111,(CAM-140C1.1:0.005435511,HEL_AA5951AA_AS.1:0.008757359)0.893:0.003492796)0.779:0.002557703)0.729:0.000815932,(((nigh1448.1:0.010809757,nigh2494.1:0.016148566)0.933:0.007256637,(CAM-126C1.1:0.010905353,(CAM-107A1.1:0.00958154,CAM-121A1.1:0.013203311)0.921:0.005165616)0.713:0.002655599)0.854:0.002835543,(((CAM_106A1.1:0.01418119,(CAM-109A1.1:0.002136734,CAM_153C1.1:0.000739307)0.990:0.008250816)0.911:0.003813623,CAM-23A1.1:0.007370311)0.799:0.001398023,(((CAM_22A1.1:0.014659729,(CAM-117A1.1:0.014477958,HEL_BA9125AA_AS.1:0.013348142)0.678:0.004924041)0.729:0.00108224,CAM_118A1.1:0.010738897)0.649:0.00170236,(CAM_14C1.1:0.009948408,CAM_125C1.1:0.014500869)0.868:0.002996631)0.947:0.004223728)0.128:0.000660028)0.961:0.00388372)0.879:0.002132375)0.681:0.001068171,HEL_AA5699AA_AS.1:0.015224585)0.383:0.00331448)0.877:0.002735926,(HEL_AA9180AA_AS.1:0.018917223,(((HEL_BA8806AA_AS.1:0.01475178,(((((((ckin65.1:0.005374379,kin62.1:0.007148701)0.613:0.002530039,(ckin130.1:0.0091417,((HpGP-BRA-023.1:0.008096118,kin71.1:0.009197812)0.322:0.003805765,HEL_AA7352AA_AS.1:0.011476328)0.566:0.00520353)0.394:0.002141842)0.795:0.00130203,((HEL_BA9555AA_AS.1:0.014180627,SA29A.1:0.021679557)0.997:0.015518951,((HEL_BA8361AA_AS.1:0.011948974,(ckin28.1:0.009330001,kin79.1:0.007758711)0.924:0.004073688)0.941:0.004984495,HEL_AA7374AA_AS.1:0.014303846)0.257:0.001754288)0.000:5e-09)0.901:0.00222004,(SA252C.1:0.006420304,((HEL_BA4236AA_AS.1:0.010490577,SA35C.1:0.005091457)0.739:0.001697866,HEL_BA4947AA_AS.1:0.016291563)0.166:0.002429441)0.931:0.004332416)0.872:0.002037109,ckin129.1:0.006784314)0.692:0.000776104,(ckin24.1:0.004047775,((kin77.1:0.005938032,(kin81.1:0.000789258,kin86.1:0.001597672)0.954:0.004921953)0.857:0.002504717,HpGP-COG-003.1:0.00484404)0.920:0.004362222)0.986:0.006845667)0.956:0.005762366,(ckin106.1:0.008684277,HpGP-POR-006.1:0.008615569)0.473:0.003343238)0.871:0.003974854)0.980:0.007769846,CAM_149C1.1:0.008814775)0.971:0.006856013,((((HEL_CA2149AA_AS.1:0.01350746,((HEL_BA8835AA_AS.1:0.01115296,HEL_BA9180AA_AS.1:0.013525451)0.857:0.004632978,(((HpGP-USA-303.1:0.015882916,GAM245Ai.1:0.006872839)0.938:0.004741288,HEL_BA5558AA_AS.1:0.010562381)0.655:0.002583836,HpGP-SPA-402.1:0.011146687)0.871:0.003295924)0.820:0.00214834)0.919:0.003217396,(((NYPt189.1:0.00784526,(HEL_BA8101AA_AS.1:0.007336567,DR59_2016.1:0.013045022)0.912:0.003581231)0.854:0.001709557,((HEL_BA3814AA_AS.1:0.011908563,(HEL_CA2150AA_AS.1:0.015854083,(HpGP-USA-417.1:0.008159957,MM2012_26.1:0.013603907)0.873:0.003036642)0.854:0.002436817)0.304:0.003286667,(HEL_BA4163AA_AS.1:0.005438164,HpGP-USA-403.1:0.013418447)0.949:0.00578409)0.877:0.002103237)0.861:0.001627066,(DR150.1:0.011256192,(HEL_AA9174AA_AS.1:0.007027575,(DR76_2016.1:0.01004502,HEL_BA5547AA_AS.1:0.017088373)0.915:0.004882539)0.857:0.001912124)0.842:0.001906706)0.880:0.001615693)0.763:0.000948974,(HEL_AA5463AA_AS.1:0.016501194,(CAM-144C1.1:0.008358142,HEL_BA3663AA_AS.1:0.015004564)0.834:0.006231277)0.532:0.002877812)0.996:0.010220607,nigh2495.1:0.016629155)0.596:0.002547087)0.930:0.003902407)0.868:0.00278272)0.924:0.005155836,(((HEL_BA5101AA_AS.1:0.011936221,HEL_BA5197AA_AS.1:0.01621919)0.931:0.009085148,B25.1:0.016312768)0.152:0.003499659,((CAN_219.1:0.016555981,((((HEL_AA7309AA_AS.1:0.001975951,((HEL_AA7199AA_AS.1:0,HEL_AA7293AA_AS.1:0):0.004881355,HEL_AA7200AA_AS.1:0.009431947)0.927:0.005162504)0.984:0.012052806,(((SA169C.1:0.012178128,((HEL_AA7329AA_AS.1:0.00773825,((HEL_AA7288AA_AS.1:0,HEL_BA9306AA_AS.1:0):0.006093169,(K26A1.1:0.00699455,(HEL_AA7268AA_AS.1:5e-09,(HEL_AA7356AA_AS.1:0.002154323,HEL_AA7368AA_AS.1:5e-09)0.877:5e-09)0.994:0.007780373)0.915:0.003904542)0.780:0.002413527)0.739:0.000766003,((((((HEL_BA5715AA_AS.1:0,SA175A.1:0):0.009692534,HEL_BA8291AA_AS.1:0.009799775)0.867:0.002826636,(((HEL_BA5671AA_AS.1:0,SA251C.1:0):5e-09,(HEL_BA9328AA_AS.1:0,SA144A.1:0):5e-09)0.995:0.005802357,(((HEL_BA8345AA_AS.1:0.00795273,(HEL_BA5706AA_AS.1:0.003567903,HEL_BA9494AA_AS.1:0.003235114)0.858:0.002208513)0.274:0.00210838,HEL_AA7376AA_AS.1:0.011212577)0.908:0.002885987,(SA253C1.1:0.007234997,(((HEL_AA7378AA_AS.1:0.0114546,((HEL_AA7350AA_AS.1:0,HEL_AA7375AA_AS.1:0):0.009438125,HEL_AA7371AA_AS.1:0.011754561)0.133:0.004350719)0.448:0.001374543,HEL_BA9540AA_AS.1:0.005791735)0.911:0.004113832,HEL_AA7362AA_AS.1:0.010619999)0.752:0.002175476)0.237:0.001516349)0.865:0.001664804)0.748:0.0007993)0.855:0.002348833,(SouthAfrica50.1:0.007562102,(SouthAfrica20.1:0.003827049,((((HpGP-ZAF-009.1:0.005819072,((HpGP-ZAF-006.1:0.000716663,(HEL_BA5731AA_AS.1:0.000713964,SouthAfrica7.1:0.002880047)0.974:0.003616704)0.813:0.000711303,((HEL_BA4919AA_AS.1:0.002156262,HpGP-ZAF-001.1:0.002156577)0.917:0.002158495,HpGP-ZAF-007.1:0.002159479)0.780:5e-09)0.930:0.002878531)0.716:0.000775059,HEL_BA5709AA_AS.1:0.007849609)0.462:0.001438292,SA172C1.1:0.001486539)0.924:0.003671449,HEL_BA5739AA_AS.1:0.000927526)0.608:0.003033243)0.477:0.001695172)0.889:0.00242465)0.691:5e-09,((((HEL_BA8916AA_AS.1:0.006446847,HEL_AA7351AA_AS.1:0.027723988)0.887:0.010283182,HEL_BA4143AA_AS.1:0.010687569)0.881:0.005497136,HEL_AA7215AA_AS.1:0.006328282)0.988:0.008241159,(SA233C.1:0.007212387,(HEL_BA8309AA_AS.1:5e-09,HEL_BA9749AA_AS.1:5e-09)0.938:0.003085002)0.861:0.004598779)0.591:0.002354305)0.973:0.006379357,HEL_BA5666AA_AS.1:0.005148511)0.863:0.003747257)0.970:0.007563024)0.984:0.009730062,(HEL_BA5677AA_AS.1:0.005822848,SA166A.1:6e-09)0.863:0.007305024)0.854:0.005562072,HEL_AA7206AA_AS.1:0.007702262)0.968:0.01074609)0.983:0.013609352,SA224.1:0.017587116)0.940:0.008548082,HpGP-MEX-046.1:0.015223417)0.705:0.006229911)0.849:0.004953906,(HEL_CA2181AA_AS.1:0.014243171,MG2005_98.1:0.01387385)0.149:0.003090554)0.575:0.004069639)0.295:0.004029204)0.819:0.00270597)0.862:0.003245819,(22352.1:0.015921237,HN_G260.1:0.016631962)0.279:0.004095434)0.760:0.001592151)0.818:0.002375379,((((HEL_AA6060AA_AS.1:0.013752572,30950.1:0.009169845)0.773:0.001181699,(((((((SUD-C14-1.1:0.005420095,SUD-SO49-1.1:0.009500104)0.976:0.005905462,SUD-I14.1:0.007138269)0.872:0.002387258,((SUD_C8_1.1:0.005924063,(SUD-SO42.1:0.004577823,(SUD-SO50-1.1:0.00569581,(HEL_BA4168AA_AS.1:0.007088047,HEL_BA8928AA_AS.1:0.004699892)0.320:0.001288839)0.864:0.001708915)0.664:0.0006694)0.729:0.001146044,HEL_BA9413AA_AS.1:0.009595255)0.773:0.001013661)0.869:5e-09,SUD_C5_1.1:0.006551546)0.917:0.001449816,(((((ID0561.1:0.004593668,IRANL133_91.1:0.011957114)0.897:0.002759194,(((HEL_BA9457AA_AS.1:0.008012013,(HEL_BA4973AA_AS.1:0.003507701,HEL_BA9595AA_AS.1:0.005650509)0.895:0.002562326)0.725:0.000790667,((HEL_AA6699AA_AS.1:0.005151112,HEL_BA9765AA_AS.1:0.001386532)0.950:0.006408085,HEL_BA4944AA_AS.1:0.009285758)0.861:0.002947717)0.965:0.004433168,(HEL_BA9028AA_AS.1:0.010712317,HEL_BA9463AA_AS.1:0.010048777)0.619:0.000364166)0.960:0.003888266)0.928:0.003043719,(CAM-135C1.1:0.014731113,(SUD-S72.1:0.018631995,IRANL110.1:0.010570859)0.864:0.00367775)0.900:0.0041967)0.867:0.002131326,(SUD_SO41_1.1:0.010321825,(IRANL112_91.1:0.003544306,IRANL124_91.1:0.004522305)0.935:0.00377578)0.560:0.001543492)0.769:0.000800231,(HEL_BA8987AA_AS.1:0.005944732,HEL_BA9281AA_AS.1:0.012892221)0.921:0.002828207)0.118:5e-09)0.506:0.001510274,(HEL_BA5224AA_AS.1:0.015130186,HEL_BA9462AA_AS.1:0.012769301)0.916:0.005284719)0.121:0.00077175,((31181.1:0.014216557,SA220C.1:0.006565557)0.592:0.003404469,HpGP-POL-110.1:0.009787075)0.773:0.002959483)0.951:0.003109517)0.614:0.000361083,(B47.1:0.010002787,((Hp_A_14.1:0.0068835,(HEL_CA2212AA_AS.1:0.004079212,HpGP-LIT-001.1:0.009356413)0.923:0.003617185)0.903:0.003401968,G27.1:0.010002771)0.772:0.001819963)0.403:0.002221347)0.861:0.00178299,((Hp_A_27.1:0.01034473,IRANL97.1:0.003129619)0.910:0.003917984,(((IL_3173.1:0.011328146,(HEL_BA9184AA_AS.1:0.006912721,HpGP-RUS-009.1:0.010307539)0.371:0.002031418)0.578:0.003377666,CK59.1:0.011782999)0.314:0.000731819,(HEL_BA4846AA_AS.1:0.009729313,(HpGP-ISR-001.1:0.011449063,IL_3184.1:0.007367078)0.908:0.003584633)0.897:0.002851016)0.758:0.003134308)0.734:0.000559572)0.823:0.002463175)0.150:0.002649769,(((HpGP-SPA-802.1:0.016120382,Hp_A_11.1:0.010065193)0.540:0.003099758,HEL_BA3551AA_AS.1:0.009977851)0.101:0.003738913,IRANL125.1:0.011601887)0.612:0.004591489)0.788:0.002381424)0.789:0.003091635,(HEL_CA2246AA_AS.1:0.006291873,(HEL_BA4700AA_AS.1:0.018755509,SSR43.1:0.010935906)0.810:0.002944748)0.712:0.001833296)0.790:0.001861294,((HEL_BA9676AA_AS.1:0,HEL_BA9686AA_AS.1:0):0.00257502,(HEL_BA9546AA_AS.1:5e-09,(Evenky11.1:0.014210245,HEL_BA9760AA_AS.1:5e-09)0.854:0.000713567)0.998:0.010704814)0.997:0.011692518)0.866:0.002530095,HpGP-TUR-009.1:0.012988011)0.944:0.003984253)0.443:0.001210116)0.969:0.004033179,((((((HEL_BA9018AA_AS.1:0.004341921,(HEL_BA9170AA_AS.1:0.000717381,HEL_BA9641AA_AS.1:0.001435599)0.880:5e-09)0.512:0.002488179,(((ID0090.1:0.007178333,(((ID0985.1:0,ID1001.1:0):0.000715501,(ID0082.1:0.000713546,ID0987.1:0.001432256)0.274:5e-09)0.890:0.001431849,(ID0084.1:0.002154929,(ID1017.1:0.001442383,ID0992.1:0.003624077)0.752:0.000711708)0.745:0.000713318)0.913:0.002336203)0.930:0.004890063,(((HEL_BA9408AA_AS.1:0,HEL_BA9658AA_AS.1:0):5e-09,(Neuguinea66.1:0.002873547,(Neuguinea12.1:0.00071349,Neuguinea25.1:5e-09)0.729:6e-09)0.835:0.00071362)0.940:0.004461679,(HEL_BA9674AA_AS.1:0.000922114,Neuguinea63.1:0.010957194)0.296:0.008284233)0.981:0.008711793)0.973:0.00715088,((HEL_BA3812AA_AS.1:0.003982905,((HEL_BA4574AA_AS.1:0.002908061,HPJ071.1:0.005104782)0.427:0.002134534,((ausabrJ05.1:0,HPJ023.1:0):0.005817095,HPJ156.1:0.002154852)0.784:5e-09)0.811:0.002506286)0.740:0.000771342,(HEL_AA6010AA_AS.1:0.00968219,(((HEL_BA4580AA_AS.1:0,HEL_BA4584AA_AS.1:0,HEL_BA9332AA_AS.1:0):0.003823593,(HEL_BA3813AA_AS.1:5e-09,HEL_BA4578AA_AS.1:0.00071356)0.990:0.006407837)0.814:0.001834703,(HPAS23.1:0.005524995,HEL_AA6024AA_AS.1:0.00850413)0.782:5e-09)0.535:0.002535866)0.824:0.001730378)0.955:0.004801824)0.961:0.006347779)0.841:0.002269887,(((HEL_BA8914AA_AS.1:0.000713466,(HEL_BA8962AA_AS.1:0,HEL_BA9175AA_AS.1:0,HEL_BA9398AA_AS.1:0):5e-09)0.997:0.007530257,(HEL_BA9776AA_AS.1:0.005350429,(Evenky65.1:0.008831147,HEL_BA8993AA_AS.1:0.002311457)0.973:0.005305668)0.924:0.003484989)0.846:0.002089011,(HEL_BA9538AA_AS.1:0.010211901,(HEL_BA9037AA_AS.1:0.007415393,(HEL_BA8959AA_AS.1:0.004910522,mong44.1:0.005468001)0.054:0.001386366)0.841:0.002597978)0.415:0.001804912)0.783:0.002650218)0.925:0.003237268,((((HEL_BA9734AA_AS.1:0.006868699,HpGP-CAN-001.1:0.01051239)0.875:0.002374859,(SSR8.1:0.009453765,(HEL_BA4404AA_AS.1:0.014369439,(HEL_AA8698AA_AS.1:0.007496855,HEL_AA9177AA_AS.1:0.009782469)0.959:0.008415891)0.952:0.007602087)0.960:0.005243087)0.738:0.001135278,((HEL_BA9253AA_AS.1:0.012788685,((BD0013.1:0.008041599,M006.1:0.015035352)0.898:0.00438925,HE_NC32_5.1:0.014605705)0.888:0.003423176)0.924:0.004463556,(HEL_BA9095AA_AS.1:0.00790654,((mong49.1:0.021974259,(HEL_BA9603AA_AS.1:0.006746317,HEL_BA9608AA_AS.1:0.002839746)0.843:0.004775493)0.919:0.004064451,(HEL_BA9383AA_AS.1:0.007627451,HEL_BA9176AA_AS.1:0.007462257)0.780:0.001146356)0.878:0.001723201)0.889:0.003026129)0.872:0.002251868)0.857:0.001445766,((((HEL_AA7246AA_AS.1:0.005237321,(HEL_BA9261AA_AS.1:0.009079364,(HEL_BA8861AA_AS.1:0.000691318,HEL_BA9451AA_AS.1:0.003650525)0.989:0.007616965)0.911:0.003698851)0.740:0.002919195,(((((HEL_BA8872AA_AS.1:0.009371486,(HEL_BA9440AA_AS.1:0.009671987,(HEL_BA8856AA_AS.1:0.002149631,HEL_BA9770AA_AS.1:6e-09)0.989:0.00909582)0.765:0.002944477)0.918:0.003500859,HEL_BA9140AA_AS.1:0.007242048)0.837:0.002990322,((Tuvac80.1:0.008755806,(HEL_BA8812AA_AS.1:0.003719477,((HEL_BA9333AA_AS.1:0.00074905,(HEL_BA9636AA_AS.1:5e-09,(HEL_BA9208AA_AS.1:5e-09,(HEL_BA9487AA_AS.1:0.005101424,HEL_AA7221AA_AS.1:0.011019759)0.914:5e-09)0.999:0.005071042)0.940:0.002131758)0.954:0.003613415,HEL_BA9096AA_AS.1:0.00441932)0.748:0.000702542)0.927:0.003071192)0.858:0.00203431,(((HEL_BA9042AA_AS.1:0.009663379,(HEL_BA9410AA_AS.1:0.000714147,HEL_BA9706AA_AS.1:0.000714968)0.993:0.010134103)0.982:0.009838026,((HEL_BA8996AA_AS.1:0.007353789,HEL_BA9604AA_AS.1:5e-09)0.251:0.00335393,(HEL_BA9825AA_AS.1:0.002117711,((HEL_BA9266AA_AS.1:0,Keto18.1:0):0.000761347,HEL_BA9148AA_AS.1:0.022602581)0.829:0.010642451)0.998:0.01128696)0.962:0.0073328)0.436:0.002599118,(HEL_BA9606AA_AS.1:0.010278765,(HEL_BA8889AA_AS.1:0.024116236,(HpGP-USA-205.2:0.005048415,HEL_BA9304AA_AS.1:0.006985913)0.868:0.006326185)0.994:0.012228216)0.589:0.000495713)1.000:0.012751273)0.367:0.001745708)0.796:0.001540293,(HpGP-KGZ-006.1:0.004738771,((HEL_BA8958AA_AS.1:0.013129092,HEL_BA9611AA_AS.1:0.008455668)0.832:0.002086699,((HEL_CA2258AA_AS.1:0.011602686,Puno135.1:0.015005914)0.920:0.006065127,(HEL_BA5605AA_AS.1:0.009585014,HEL_BA8279AA_AS.1:0.014942624)0.707:0.002992994)0.798:0.003181424)0.940:0.002756559)0.733:0.000695161)0.657:0.0007228,((HEL_BA9568AA_AS.1:0.006307764,(MMM_67.1:0.006536922,(HEL_BA9027AA_AS.1:0.007831621,ID0498.1:0.007951507)0.579:0.002645278)0.614:0.001729448)0.778:0.00145178,(((yak97.1:0.01065334,((((((HEL_BA9472AA_AS.1:0.015046252,((((HEL_BA9263AA_AS.1:6e-09,HEL_BA9518AA_AS.1:0.000716203)1.000:0.010413665,(((HEL_BA9159AA_AS.1:0.009660128,Nanai40.1:0.000700055)0.876:0.001467658,((HEL_AA7214AA_AS.1:0.000712908,HEL_BA9819AA_AS.1:0.00071709)0.998:0.00659692,((HEL_AA6077AA_AS.1:0,HEL_CA0052AA_AS.1:0,HEL_CA0052AA_AS.2:0):0.00582789,((HEL_AA6006AA_AS.1:0,HEL_CA0053AA_AS.1:0):0.006565476,(HEL_BA9677AA_AS.1:0.008991011,HEL_CA0054AA_AS.1:0.004447751)0.315:0.002832288)0.867:5e-09)0.945:0.002922565)0.279:0.000730686)0.021:5e-09,((HEL_BA9040AA_AS.1:0.004137238,HEL_BA9669AA_AS.1:0.001668306)0.641:0.002406413,(HEL_BA9559AA_AS.1:0.007135259,Sakhalin60.1:0.003895597)0.751:0.001670226)0.907:0.003166708)0.940:0.002970959)0.815:0.001370376,((HEL_BA9621AA_AS.1:0.005081182,(HpGP-CAN-023.1:0.008067512,((HEL_AA7212AA_AS.1:5e-09,HEL_CA0045AA_AS.1:5e-09)0.997:0.007254517,(HEL_CA0046AA_AS.1:0.005058897,((HEL_BA9778AA_AS.1:0,HEL_CA0057AA_AS.1:0,HEL_CA0057AA_AS.2:0):0.004095664,(HEL_AA7339AA_AS.1:0.002549312,(HEL_AA7365AA_AS.1:5e-09,HEL_CA0047AA_AS.1:5e-09)0.972:0.005523698)0.477:0.002132663)0.903:0.002549204)0.844:0.001447067)0.734:0.000778972)0.890:6e-09)0.473:0.000718765,(HEL_BA9514AA_AS.1:0.005086871,(HEL_BA9234AA_AS.1:0.002880131,HEL_BA9467AA_AS.1:0.002882111)0.875:0.00146227)0.940:0.002889452)0.790:0.000717656)0.736:5e-09,(Evenky58.1:0.003706903,Nentsy90.1:0.010505459)0.512:0.003582543)0.530:0.000728586)0.911:0.002150211,(CAN_196.1:0.010393318,((HEL_BA9774AA_AS.1:0.008295845,HEL_BA9773AA_AS.1:0.005969769)0.899:0.002862268,((HEL_BA8815AA_AS.1:0.00034901,Khanty04.1:0.005472376)0.991:0.005813551,HEL_AA7264AA_AS.1:0.005666493)0.489:0.001330561)0.798:0.001459011)0.699:5e-09)0.840:0.000715918,((Aklavik117.1:0.00438669,HpGP-CAN-020.1:0.002900835)0.981:0.005132986,(HEL_BA9476AA_AS.1:0.00674922,Nentsy81.1:0.012212072)0.897:0.003559199)0.923:5e-09)0.846:0.001439331,((((HEL_AA4439AA_AS.1:0.005157609,HpGP-USA-205.1:0.004530347)0.925:0.003012107,((HEL_CA2709AA_AS.1:0.009388825,(((HpGP-MAL-012.1:0.007189742,((((CK69.1:0.003832856,EKB32.1:0.00646454)0.947:0.003916995,(Nanai30.1:0.006192058,(HEL_BA4686AA_AS.1:0.010327281,HEL_CA2627AA_AS.1:0.007004449)0.869:0.00280911)0.916:0.002917541)0.836:0.001633413,((HEL_BA9915AA_AS.1:0.006699867,HEL_CA0082AA_AS.1:0.006572894)0.769:0.001692303,HEL_BA5460AA_AS.1:0.007812902)0.626:0.000781019)0.572:0.001454135,((BT0282.1:0.008505725,BTM231.1:0.006432696)0.990:0.007360789,((BTM275.1:0.00784542,HEL_CA2671AA_AS.1:0.009683109)0.127:0.001943137,(HEL_CA2643AA_AS.1:0.008332911,HpGP-KOR-001.1:0.010491555)0.873:0.002777292)0.757:0.001016878)0.768:0.000844221)0.821:0.001420142)0.748:0.000886551,(((HEL_BA8663AA_AS.1:0.01023115,(HEL_CA0440AA_AS.1:0.003761962,HEL_CA0551AA_AS.1:0.009108653)0.909:0.003310196)0.707:0.003141126,BT143.1:0.008972335)0.474:0.001852657,JP0170.1:0.008897374)0.696:0.002576771)0.542:0.002638484,HpGP-JAP-026.1:0.008526825)0.796:0.001943357)0.776:0.000926066,((((((HEL_CA2265AA_AS.1:0.00680811,(Shi417.1:0.004492694,(HEL_CA2257AA_AS.1:0.003641488,Shi470.1:0.005116851)0.889:0.002778044)0.834:0.002930052)0.762:0.001244435,(HEL_BA3942AA_AS.1:0.005169183,((CO1766.1:0,Hui1764.1:0,Hui1766.1:0):0.002208314,(HEL_AA6511AA_AS.1:0.005907764,HEL_AA8702AA_AS.1:0.007398167)0.943:0.003626434)0.859:0.001407636)0.929:0.002866224)0.280:0.00072609,HEL_AA5991AA_AS.1:0.004938887)0.877:0.001567324,((CO1768.1:0,COL0002.1:0,Hui1769.1:0):0.005814031,(Cuz20.1:0.002828617,Shi112.1:0.002244274)0.960:0.003680347)0.756:0.000762503)0.866:0.001459148,(HEL_AA6759AA_AS.1:0.010346901,HpGP-MEX-028.1:0.005722253)0.895:0.002413669)0.748:0.000704686,(((HEL_BA9201AA_AS.1:0.000541916,HEL_BA9433AA_AS.1:0.003784868)0.979:0.005308225,(Puno120.1:0.004941531,(((HEL_AA0105AA_AS.1:0,PeCan4.1:0):0.003589516,(HEL_CA2270AA_AS.1:0.005122347,HEL_CA2271AA_AS.1:0.004398015)0.735:0.000741305)0.180:0.001435802,(HpGP-SPA-706.1:0.006687076,(HEL_CA2268AA_AS.1:0.00660589,HEL_CA2272AA_AS.1:0.007437668)0.883:0.002193466)0.783:0.001339994)0.839:0.002391644)0.734:0.002528574)0.782:0.002088979,((HEL_CA2279AA_AS.1:0.003518458,(HpGP-PER-019.1:0.00361138,(HpGP-PER-121.1:0.005132716,HpGP-PER-138.1:0.004402614)0.758:0.000654754)0.730:0.000831258)0.776:0.001429752,((((HEL_CA2262AA_AS.1:0.002159893,Sat464.1:0.004377805)0.892:0.001977749,(((HEL_CA2284AA_AS.1:5e-09,HEL_CA2260AA_AS.1:0.000713464)0.992:5e-09,(HEL_CA2283AA_AS.1:0,HEL_CA2286AA_AS.1:0,HEL_CA2287AA_AS.1:0):5e-09)0.921:6e-09,HEL_CA2261AA_AS.1:0.00071362)0.803:0.000923964)0.784:0.001229866,(HEL_CA2266AA_AS.1:0.004912662,Shi169.1:0.005430565)0.824:0.002624923)0.785:0.001915576,HpGP-PER-111.1:0.001884026)0.810:0.001627644)0.879:0.001667107)0.236:0.000613854)0.791:0.000735253)0.732:0.00056111)0.910:0.002266719,(HEL_BA9415AA_AS.1:0.008371559,v225d.1:0.008221148)0.505:0.002791696)0.244:5e-09,((HEL_BA9256AA_AS.1:0.004308924,(HEL_BA9130AA_AS.1:0.003443862,HEL_BA9391AA_AS.1:0.00164471)0.720:0.002850443)0.739:0.001707849,(((HEL_CA0410AA_AS.1:0.005877155,(HEL_AA7283AA_AS.1:0.001471484,HEL_BA9448AA_AS.1:0.005232752)0.976:0.006506228)0.870:0.002739961,(((HEL_BA9220AA_AS.1:0.00516958,((BURYAT9.1:5e-09,((HEL_BA9780AA_AS.1:0.000719257,HEL_BA9649AA_AS.1:0.005097842)0.854:0.001435999,(HEL_BA9160AA_AS.1:0.001431047,(HEL_AA7314AA_AS.1:0.00811666,(((HEL_BA9534AA_AS.1:0.005829698,((HEL_BA8868AA_AS.1:0.001433394,HEL_BA9098AA_AS.1:0.000713174)0.981:0.003612767,HEL_BA9841AA_AS.1:0.002158117)0.274:5e-09)0.845:0.000714894,HEL_BA9166AA_AS.1:0.00360728)0.269:5e-09,((HEL_BA8832AA_AS.1:0.002180937,HEL_BA9479AA_AS.1:0.001424966)0.975:0.003647565,(((((HEL_BA9341AA_AS.1:0.001442136,HEL_BA9614AA_AS.1:0.002169966)0.775:0.00071471,HEL_BA9348AA_AS.1:0.002159721)0.630:5e-09,HEL_BA9656AA_AS.1:5e-09)0.625:5e-09,(HEL_BA9390AA_AS.1:0.00288796,HEL_BA9736AA_AS.1:6e-09)0.912:0.002152836)0.808:0.000718017,(HEL_BA8880AA_AS.1:0.008158302,HEL_CA0258AA_AS.1:0.002943619)0.758:0.000662941)0.803:0.000714804)0.620:5e-09)0.831:0.000714908)0.461:5e-09)0.762:0.00071687)0.767:0.000714817)0.889:0.001438322,(HEL_BA8883AA_AS.1:0,HEL_BA9797AA_AS.1:0):0.001436706)0.837:0.001389652)0.565:0.000731003,HEL_BA9735AA_AS.1:0.005151753)0.719:0.000746986,(BURYAT14.1:0.004394772,HEL_AA7373AA_AS.1:0.002914703)0.882:0.002084335)0.636:0.000277747)0.951:0.003814887,(HEL_BA9748AA_AS.1:0.003258812,HEL_BA9759AA_AS.1:0.00401639)0.904:0.002970528)0.742:0.000867535)0.791:0.00082801)0.764:0.000799291)0.932:0.003616717,HEL_BA9315AA_AS.1:0.009895567)0.837:0.00229596,altai59.1:0.018655106)0.653:0.001372941)0.815:0.002901808,HEL_CA0208AA_AS.1:0.010504062)0.748:0.001191687,((HEL_BA8814AA_AS.1:0.006361263,(HEL_BA9347AA_AS.1:0.007716051,HEL_BA9837AA_AS.1:0.00480464)0.899:0.002196951)0.854:0.001608045,((HEL_BA9244AA_AS.1:0.006919667,HEL_AA7332AA_AS.1:0.011354145)0.925:0.004185046,(HEL_BA9628AA_AS.1:0.009687662,(((HEL_BA9259AA_AS.1:0.010200797,((((HEL_BA9209AA_AS.1:0.007326804,(HEL_BA8829AA_AS.1:0.003249833,HEL_BA9626AA_AS.1:0.009419716)0.921:0.004289338)0.891:0.002838731,HEL_BA9407AA_AS.1:0.014264831)0.833:0.00176317,HEL_BA9569AA_AS.1:0.005887398)0.574:0.001642004,HEL_BA9059AA_AS.1:0.008573743)0.785:0.002751043)0.399:0.000809798,(HEL_BA9058AA_AS.1:0.007944472,HEL_BA9404AA_AS.1:0.010134577)0.864:0.00308016)0.884:0.002308058,((((HEL_CA2267AA_AS.1:0.008391422,(HEL_BA9411AA_AS.1:0.010356264,HEL_CA2451AA_AS.1:0.013903904)0.830:0.002314034)0.858:0.003120586,(HEL_BA9379AA_AS.1:0.01042988,HpGP-PER-011.1:0.00619988)0.763:0.002083421)0.933:0.004958887,HEL_BA9302AA_AS.1:0.008241288)0.868:0.002315453,HEL_CA2092AA_AS.1:0.010145253)0.452:0.001687283)0.782:0.001463402)0.792:0.002191923)0.334:0.000866528)0.788:0.001043581)0.857:0.002208727)0.743:0.001044078)0.943:0.003702947)0.831:0.00163543,((HEL_BA8858AA_AS.1:0,HEL_BA9445AA_AS.1:0):0.002182237,HEL_BA9079AA_AS.1:0.005880221)0.920:0.002715404)0.191:0.000702905,HEL_BA9115AA_AS.1:0.005638149)0.752:0.000946878)0.268:0.000733366)0.753:5e-09,(((BURYAT27.1:0.004335053,(HEL_BA8956AA_AS.1:0.011280153,HEL_BA9814AA_AS.1:0.004478513)0.971:0.006011074)0.751:0.000759872,((HEL_AA8621AA_AS.1:0.005679426,HpGP-NPL-009.1:0.01288269)0.809:0.004009337,((BD0063.1:0.012763876,(((HEL_CA2513AA_AS.1:0.008917256,(VN0805.1:0.008551892,(HEL_BA4991AA_AS.1:0.005471404,HEL_CA2718AA_AS.1:0.005556167)0.942:0.004471177)0.841:0.002518289)0.906:6e-09,(Mandalay03.1:0.01139416,TH0213.1:0.005179327)0.630:0.002083579)0.791:0.002851189,(((HEL_BA3985AA_AS.1:0.002917474,SLK40.1:0.014519709)0.967:0.005945866,(((HEL_CA0027AA_AS.1:0.00383972,HEL_BA8057AA_AS.1:0.011175995)0.852:0.002706524,(MMM_148.1:0.008584364,HpGP-MAL-002.1:0.003972335)0.260:0.001270939)0.733:0.002666457,India7.1:0.005406276)0.294:0.001588286)0.858:0.001738326,(((HpGP-IND-007.1:0.011375724,NP49.1:0.010607613)0.501:5e-09,(HEL_BA5527AA_AS.1:0.013981905,HpGP-MMR-004.1:0.012198814)0.881:0.004199202)0.904:0.004293148,MS178.1:0.004383719)0.855:0.001421074)0.827:0.000732697)0.591:5e-09)0.721:0.001449977,((HEL_BA7799AA_AS.1:0.008174614,((Khanty30.1:0,Khanty40.1:0):0.011937366,(Khanty26.1:0.00132322,((HEL_BA9014AA_AS.1:0,HEL_BA9732AA_AS.1:0,Khanty17.1:0,Khanty39.1:0,N34.1:0,Nentsy28.1:0,Nentsy29.1:0,Nentsy32.1:0,Nentsy37.1:0,Nentsy38.1:0,Nentsy65.1:0):5e-09,Khanty16.1:0.000713488)0.757:0.000828352)0.875:0.002965904)0.935:0.003823236)0.749:0.000677491,(HEL_BA9650AA_AS.1:0.002668009,(HEL_BA9564AA_AS.1:0.003223928,(HEL_BA8932AA_AS.1:0.003694831,(HEL_BA8860AA_AS.1:0.001863808,HEL_BA9671AA_AS.1:0.001018249)0.933:0.003335766)0.550:0.001801713)0.827:0.002546322)0.862:0.002424771)0.861:0.001454989)0.930:0.002163716)0.701:5e-09)0.889:0.000716485,((((HEL_BA9607AA_AS.1:0.007835836,((HEL_BA9592AA_AS.1:0.0075592,(HEL_BA9571AA_AS.1:0.007504935,HEL_BA9807AA_AS.1:0.009785911)0.802:0.001937686)0.967:0.006627366,((HEL_BA8823AA_AS.1:0,HEL_BA9545AA_AS.1:0):0.007980602,HEL_BA9627AA_AS.1:0.007749691)0.878:0.002680902)0.744:0.000930598)0.870:0.001847943,(SSR7.1:0.004784499,(HEL_BA9562AA_AS.1:0.005247997,(HEL_BA8911AA_AS.1:0.004490553,HEL_BA9437AA_AS.1:0.006819522)0.939:0.005113142)0.869:0.003275769)0.878:0.002444281)0.846:0.001494365,(((33375.1:0.008283822,SSR3.1:0.0074812)0.894:0.002880753,(CAM-146C1.1:0.013051298,SSR9.1:0.010656576)0.853:0.002803813)0.921:0.003615616,((HEL_BA9531AA_AS.1:0.011296102,(HEL_BA9443AA_AS.1:0.013741011,(HEL_BA9566AA_AS.1:0.008428204,MMM_127.1:0.012656545)0.304:0.001411187)0.898:0.003659035)0.825:0.002652013,(HEL_BA9653AA_AS.1:0.011685816,(((HUP_B14.1:0.012814518,(GR_21.1:0.006273266,(B40.1:0.007400753,(HEL_BA5572AA_AS.1:0.01191646,HEL_BA9153AA_AS.1:0.011252571)0.963:0.005971027)0.907:0.00379208)0.787:0.00256141)0.896:0.00387825,((HEL_BA9354AA_AS.1:0.011344,(HE_C50.1:0.008650702,HE_NC24_6.1:0.023352557)0.506:0.004781077)0.304:0.002604725,HEL_BA9640AA_AS.1:0.010098601)0.577:0.003298421)0.787:0.001319316,(IL_3172.1:0.009833434,(P12.1:0.008865875,(((HPAG1.1:0.004531686,HEL_BA8830AA_AS.1:0.016939308)0.899:0.00518348,(38185.1:0.006327643,HEL_BA4875AA_AS.1:0.016022986)0.549:0.005001381)0.754:0.001575286,(448.1:0.008111201,((HEL_BA9598AA_AS.1:0.012192233,IRANL104.1:0.02659788)0.934:0.006072136,(GR_20.1:0.014199871,HEL_AA6718AA_AS.1:0.010493872)0.917:0.005685548)0.723:0.001192704)0.944:0.004819125)0.882:0.003793724)0.576:5e-09)0.963:0.003376839)0.695:0.002113476)0.830:0.002320495)0.945:0.003275324)0.362:0.000763542)0.925:0.001522358,SSR5.1:0.011209518)0.635:5e-09)0.761:0.000720617)0.838:0.000712366,(((HEL_BA9556AA_AS.1:0.010671162,(HEL_CA0289AA_AS.1:0.008199312,(((Evenky73.1:0,HEL_BA8842AA_AS.1:0):0.001941678,HEL_BA9406AA_AS.1:0.002394632)0.588:0.001493683,((HEL_BA9085AA_AS.1:5e-09,HEL_BA9612AA_AS.1:0.004353977)0.908:0.002600388,HEL_BA8825AA_AS.1:0.007800387)0.707:0.002300002)0.989:0.008801046)0.733:0.00312861)0.964:0.005279158,(((((BT333.1:0.009103772,(BURYAT19.1:0.013923454,HEL_BA9483AA_AS.1:0.010815207)0.179:0.002127029)0.767:0.001872677,((Kazakhstan3173.1:0.005233065,Tuvac46.1:0.005111615)0.898:0.002916353,HEL_CA0264AA_AS.1:0.010540671)0.842:0.00204515)0.888:0.002378755,((HEL_BA9049AA_AS.1:0.006742061,HEL_BA9063AA_AS.1:0.005871111)0.945:0.003643826,(((HEL_BA9605AA_AS.1:0.002676125,((HEL_BA9576AA_AS.1:0.000689899,TUVAB15.1:0.001460329)0.995:0.011881271,(HEL_BA8921AA_AS.1:0.01151135,(HEL_BA9129AA_AS.1:0.000728367,HEL_BA9471AA_AS.1:0.002151718)0.973:0.008169914)0.968:0.009326148)0.929:0.00618053)0.869:0.002717919,HEL_BA9249AA_AS.1:0.009435723)0.178:0.002953165,HEL_BA8976AA_AS.1:0.006388336)0.870:0.002411632)0.790:0.00149373)0.761:0.000651003,BT215.1:0.010549048)0.915:0.00229897,(HEL_CA0261AA_AS.1:0.007482726,HpGP-KAZ-002.1:0.008272353)0.931:0.003669004)0.743:0.000708545)0.710:0.000706177,((HEL_AA7380AA_AS.1:0.010632193,HEL_CA0278AA_AS.1:0.005244374)0.929:0.003599817,(HEL_BA8864AA_AS.1:0.011549456,HEL_CA0266AA_AS.1:0.01141549)0.838:0.001944288)0.867:0.001464168)0.955:0.002911633)0.868:5e-09)0.768:0.000708802):0.011240886,HEL_BA8847AA_AS.1:0.003690352)0.999:0.011975278,HEL_BA9047AA_AS.1:0.013108205)0.987:0.007756436,HEL_BA9321AA_AS.1:0.020288243)0.821:0.020074364,(HEL_BA9032AA_AS.1:0,HEL_BA9339AA_AS.1:0):5e-09)1.000:0.014219907,HEL_BA9830AA_AS.1:5e-09)0.644:0.01832399,Khanty27.1:0.025865396)0.993:0.020285875,((HEL_BA9169AA_AS.1:0.011254459,(((((((HEL_AA7337AA_AS.1:0.009758286,(HEL_BA9526AA_AS.1:0.005956572,HEL_BA9629AA_AS.1:0.002768321)0.934:0.004396605)0.911:0.00396326,((HEL_AA6037AA_AS.1:0,HpGP-CAN-007.1:0):0.014009524,(HEL_BA9746AA_AS.1:0.021712162,(HEL_BA9060AA_AS.1:0.001163349,HEL_BA9258AA_AS.1:0.00316259)0.993:0.012562017)0.965:0.007506649)0.942:0.005151236)0.370:0.002576217,(HpGP-CHI-105.1:0.004340267,HpGP-CHI-116.1:0.005901891)1.000:0.021657409)0.677:5e-09,(((CAN_095.1:0,CAN_136.1:0,CAN_172.1:0,CAN_258.1:0,HEL_CA2453AA_AS.1:0,HpGP-CAN-006.1:0,HpGP-CAN-011.1:0):0.005159643,HpGP-CAN-018.1:0.003601978)0.990:0.007433372,(HpGP-CAN-016.1:0.010509423,HpGP-CAN-019.1:0.00987999)0.918:0.004377372)0.902:0.003646881)0.824:0.003498529,(CAN_243.1:0.0080729,(((Ca_97_34.1:0,HEL_AA6016AA_AS.1:0,HEL_AA7297AA_AS.1:0):0.008794842,(HEL_AA5967AA_AS.1:0,HEL_AA6482AA_AS.1:0,HEL_BA9172AA_AS.1:0):5e-09)1.000:0.013887445,HEL_AA5916AA_AS.1:0.001726847)0.901:0.004537565)0.960:0.006610899)0.858:0.002826059,(HEL_BA9722AA_AS.1:0.015288053,((HEL_BA9243AA_AS.1:0.003623003,(HEL_BA8817AA_AS.1:5e-09,(HEL_BA9127AA_AS.1:0.001435509,(HEL_BA9287AA_AS.1:0.000713465,(Koryak28.1:0,Koryak37.1:0,Koryak38.1:0):5e-09)0.884:0.001431078)0.896:0.001436075)0.636:0.002873812)1.000:0.011712398,(HEL_BA9584AA_AS.1:0.01073066,((HEL_BA8849AA_AS.1:0.000713467,HEL_BA9070AA_AS.1:5e-09)1.000:0.010937418,(Khanty47.1:0.007956456,HEL_AA7311AA_AS.1:0.011390143)0.312:0.001903054)0.852:0.002205429)0.907:0.004466144)0.918:0.004262203)0.722:0.001391069)0.985:0.006264105,(Aklavik86.1:0,CAN_019.1:0,CAN_290.1:0,HEL_CA2371AA_AS.1:0,HpGP-CAN-010.1:0,HpGP-CAN-015.1:0):0.009674971)0.983:0.008292953)0.957:0.009268644,(HEL_BA9218AA_AS.1:0.005558595,HEL_BA9726AA_AS.1:0.031394232)0.982:0.01309453)0.849:0.004119096)0.997:0.004496416,HEL_AA7249AA_AS.1:0.005366929)0.757:0.018868856,(HEL_BA9303AA_AS.1:0,HEL_BA9707AA_AS.1:0):0.049999589)0.924:0.023901947,(HEL_AA0408AA_AS.1:0.011187498,HEL_BA9262AA_AS.1:0.009088925)0.999:0.064207885)0.141:0,Hcetorum:0.285890353)Root;
