# Supplementary material for: An ancient ecospecies of Helicobacter pylori
Source: Nature. 2024 Oct 16;635(8037):178–85. doi: 10.1038/s41586-024-07991-z (PMC11541087; doi:10.1038/s41586-024-07991-z)
Supplement: Supplementary file 8 — Data underlying Figs. 1–4 and Supplementary Figs. 1–6 and 8–13. [file 41586_2024_7991_MOESM8_ESM.zip › SOURCE_DATA/S10/11.nwk]

(((((((((((((((((((((((((((TUVAB15.1:0.015889699,(HEL_BA9538AA_AS.1:0.012304859,HEL_CA0264AA_AS.1:0.012563556)0.799:0.002704402)0.914:0.003544348,((HEL_BA9085AA_AS.1:0.010272538,HEL_BA9383AA_AS.1:0.002610808)0.976:0.006283507,(HEL_BA8842AA_AS.1:0.006006592,HEL_BA9734AA_AS.1:0.009220764)0.905:0.004121596)0.078:0.002207515)0.619:5e-09,(((HEL_BA8976AA_AS.1:0.006095695,HEL_BA9739AA_AS.1:0.011163397)0.953:0.005391555,(((HEL_AA7380AA_AS.1:0.004143572,HEL_BA9095AA_AS.1:0.007331915)0.728:0.002544842,(HEL_BA9063AA_AS.1:0.000618681,(HEL_BA9175AA_AS.1:0.00061538,((HEL_BA8914AA_AS.1:0,HEL_BA9398AA_AS.1:0):5e-09,HEL_BA8962AA_AS.1:0.000615073)0.407:5e-09)0.791:0.00061351)0.891:0.002203479)0.077:0.001009916,HEL_BA9218AA_AS.1:0.00486435)0.970:0.005050088)0.770:0.000716552,HEL_BA8825AA_AS.1:0.002654941)0.923:0.002358933)0.818:0.001245875,(mong44.1:0.007627521,((HEL_BA9129AA_AS.1:0.009766599,(HEL_BA9167AA_AS.1:0.007590492,HEL_BA9776AA_AS.1:0.013247186)0.856:0.002727245)0.944:0.004209311,(HEL_CA0278AA_AS.1:0.00783901,(HEL_BA9575AA_AS.1:0.007820245,(HEL_BA9404AA_AS.1:0.010831827,(((HEL_CA0440AA_AS.1:0.005282352,HEL_CA0551AA_AS.1:0.008943045)0.985:0.006031694,((Evenky58.1:0.005563301,(HEL_BA9819AA_AS.1:0.009642475,HEL_BA8847AA_AS.1:0.003514405)0.344:0.00198046)0.867:0.00579996,HEL_BA8856AA_AS.1:0.016728358)0.911:0.003383419)0.519:0.001574021,(BTM231.1:0.016433214,((HEL_BA8868AA_AS.1:0.012840665,HEL_CA0410AA_AS.1:0.008175548)0.932:0.004474087,(HN_G260.1:0.021858447,(((M006.1:0.012836176,(((MMM_67.1:0.006597706,(((((HEL_BA5605AA_AS.1:0.005842218,HEL_BA8663AA_AS.1:0.007764629)0.991:0.007467658,HEL_CA2643AA_AS.1:0.005844139)0.544:0.002358427,HEL_CA0082AA_AS.1:0.010097147)0.865:0.00158251,(HpGP-MAL-012.1:0.006752761,((((((HEL_AA4439AA_AS.1:0.00679913,JP0170.1:0.011793796)0.941:0.004647036,(BT143.1:0.01061851,VN0805.1:0.006150121)0.810:0.00182002)0.722:0.00176909,(BT215.1:0.007769,HEL_CA2092AA_AS.1:0.006316624)0.940:0.003180859)0.725:5e-09,HEL_CA2671AA_AS.1:0.004863892)0.866:0.001817098,(HpGP-MMR-004.1:0.005328723,(BT0282.1:0.005931857,BTM275.1:0.005637735)0.478:0.001464574)0.875:0.002033972)0.290:0.000641534,HEL_BA9915AA_AS.1:0.010871752)0.950:0.003197021)0.720:0.000678563)0.655:0.00171932,CK69.1:0.006358428)0.912:0.002978064)0.845:0.001921195,((((HpGP-MAL-010.1:0.005657386,(HEL_CA2709AA_AS.1:0.005938444,HpGP-KOR-001.1:0.006379212)0.581:0.00262951)0.802:0.003341189,(HEL_BA5460AA_AS.1:0.004250148,HEL_CA0208AA_AS.1:0.007275222)0.931:0.004042057)0.890:5e-09,HpGP-JAP-026.1:0.007251891)0.933:0.003287131,EKB32.1:0.007216673)0.836:0.001574009)0.153:0.000883815,(HEL_BA9674AA_AS.1:0.013939748,HEL_CA0525AA_AS.1:0.007808261)0.916:0.004030969)0.806:0.001851882)0.776:0.001916843,(((HEL_AA6759AA_AS.1:0.002340632,(HpGP-USA-205.1:0.005719729,Aklavik117.1:0.006503165)0.540:0.001976361)0.994:0.00652041,((HEL_BA9201AA_AS.1:0.004666023,(((HEL_CA2279AA_AS.1:0.008946187,HpGP-PER-138.1:0.007502693)0.937:0.002594684,(((HpGP-PER-019.1:0.007388936,(HEL_CA2261AA_AS.1:0.001408762,(HEL_CA2283AA_AS.1:0,HEL_CA2284AA_AS.1:0,HEL_CA2286AA_AS.1:0,HEL_CA2287AA_AS.1:0):0.001932663)0.915:0.002737264)0.866:0.001411403,((HEL_CA2260AA_AS.1:0.003491064,HEL_CA2262AA_AS.1:0.002569285)0.964:0.00338824,HpGP-PER-111.1:0.007282728)0.756:0.000735742)0.789:0.000685329,(((HEL_AA0105AA_AS.1:0,PeCan4.1:0):0.004002817,(((HEL_CA2270AA_AS.1:0.013198374,(HpGP-PER-121.1:0.012052943,HpGP-SPA-706.1:0.003107481)0.983:0.006658914)0.466:0.001473783,(((HEL_BA9333AA_AS.1:0.000658358,(HEL_BA9636AA_AS.1:0,HEL_BA9651AA_AS.1:0):5e-09)0.997:0.01177506,(HEL_BA9339AA_AS.1:0.010937185,(HEL_BA9027AA_AS.1:0.008721486,Khanty16.1:0.035128374)0.947:0.008675691)0.977:0.010779427)0.998:0.011112637,((Puno120.1:0.008545728,HEL_CA2272AA_AS.1:0.0247692)0.958:0.005721589,((HEL_CA2271AA_AS.1:0.007144783,(HEL_CA2268AA_AS.1:0.009226815,HEL_CA2258AA_AS.1:0.00357663)0.864:0.00209266)0.759:0.001152338,Puno135.1:0.004359554)1.000:0.017721766)0.916:0.003254614)0.652:5e-09)0.990:0.005361065,((((Shi470.1:5e-09,((Shi417.1:0.002705382,HEL_CA2265AA_AS.1:0.001590132)0.870:0.001623072,Sat464.1:0.01290405)0.778:0.000770662)0.993:0.004646512,HEL_CA2257AA_AS.1:5e-09)0.713:0.000924118,HEL_CA2266AA_AS.1:0.006415236)0.989:0.006894455,Shi169.1:0.00092952)0.753:0.000926769)0.921:0.001897652)0.875:0.001237554,((HpGP-MEX-028.1:0.008778208,HEL_AA6511AA_AS.1:0.006419136)0.388:0.002571265,(HEL_BA9433AA_AS.1:0.006046066,v225d.1:0.00308105)0.134:5e-09)0.891:0.002183071)0.943:0.001883707)0.004:6e-09)0.878:0.001249073,(CO1768.1:0,COL0002.1:0,Hui1769.1:0):0.004692751)0.761:5e-09)0.632:0.000638752,(Cuz20.1:0.010309631,HEL_AA5991AA_AS.1:0.001287974)0.960:0.00338006)0.962:0.00383425)0.738:0.000689234,(CAN_196.1:0.006148281,(CO1766.1:0,Hui1764.1:0,Hui1766.1:0):0.010270214)0.767:0.001967441)0.957:0.003353576)0.654:0.001622626,(BT333.1:0.012472792,(((((HEL_BA8911AA_AS.1:0.012234843,((((HEL_BA9042AA_AS.1:5e-09,HEL_BA9253AA_AS.1:0.000658182)0.997:0.009678648,HEL_BA9576AA_AS.1:0.008385457)0.236:0.001920968,HEL_BA9545AA_AS.1:0.013698216)0.789:0.001331771,(((HEL_BA9761AA_AS.1:0.001607408,((HEL_BA9294AA_AS.1:6e-09,HEL_BA9544AA_AS.1:0.000616766)0.996:0.003725631,(HEL_BA9032AA_AS.1:5e-09,HEL_BA9830AA_AS.1:5e-09)0.000:5e-09)0.968:0.003401939)0.981:0.004391114,((HEL_BA8880AA_AS.1:0.009114127,(HEL_BA8860AA_AS.1:0.003968899,HEL_BA9261AA_AS.1:0.003442849)0.929:0.003719243)0.818:0.001992952,((HEL_BA8861AA_AS.1:0.00243252,HEL_BA8889AA_AS.1:0.007309394)0.919:0.002564874,(((HEL_BA9209AA_AS.1:0.005538978,HEL_BA9780AA_AS.1:0.005326832)0.860:0.001887975,(HEL_BA9411AA_AS.1:0.006557967,(HEL_BA9341AA_AS.1:0.004744341,(HEL_BA9348AA_AS.1:5e-09,HEL_BA9759AA_AS.1:0.002670234)0.997:0.008216766)0.852:0.002231763)0.896:0.002692456)0.738:0.000711474,HEL_BA9096AA_AS.1:0.014710035)0.843:0.00157629)0.410:0.002398791)0.651:0.000815132)0.905:0.002768834,((HEL_BA9437AA_AS.1:0.001317887,HEL_BA9443AA_AS.1:5e-09)0.937:0.002827995,HEL_BA4991AA_AS.1:0.014903535)0.390:0.000770785)0.467:0.001660913)0.877:0.002692921)0.893:0.002833727,(HEL_AA7246AA_AS.1:0.00371145,HEL_BA9566AA_AS.1:0.005788309)0.854:0.001516836)0.374:0.001307039,((BURYAT14.1:0.011868062,(HEL_BA9130AA_AS.1:0.003259431,(HEL_BA9166AA_AS.1:0.000661874,HEL_BA9736AA_AS.1:0.000657603)0.882:0.001421053)0.826:0.002260496)0.988:0.007716058,HEL_BA9626AA_AS.1:0.011315288)0.837:0.001825941)0.884:0.003002023,((HEL_BA8932AA_AS.1:0.009060128,HEL_BA9841AA_AS.1:0.004262767)0.997:0.008308287,(HEL_BA9838AA_AS.1:0.005698421,(((((Nentsy81.1:0.007206481,((HEL_BA9773AA_AS.1:0.000714617,Khanty04.1:0.000661076)0.954:0.003721715,(HEL_BA9774AA_AS.1:0.005793367,HEL_BA9304AA_AS.1:0.005695625)0.534:0.000949611)0.923:0.00326002)0.881:0.002490208,((((HEL_BA9159AA_AS.1:0.005023836,HEL_BA9621AA_AS.1:0.008313225)0.890:0.002943322,((HEL_BA9040AA_AS.1:0.003361409,HEL_BA9669AA_AS.1:0.001326727)0.940:0.0030482,(HEL_BA9514AA_AS.1:0.005800465,HEL_BA9448AA_AS.1:0.009957072)0.481:0.001966335)0.740:0.000828837)0.881:0.001550426,((HEL_BA9472AA_AS.1:0.002770035,((HEL_AA7214AA_AS.1:0.000836571,(HEL_AA7221AA_AS.1:0.019307793,(HEL_BA9518AA_AS.1:0.001323856,HEL_BA9677AA_AS.1:0.001340168)0.939:0.002772358)0.439:0.00111518)0.762:0.002309571,(Nanai40.1:0.00402572,(HEL_BA9234AA_AS.1:0.005034803,HEL_BA9467AA_AS.1:0.005780016)0.947:0.003726086)0.946:0.003679718)0.859:0.001671129)0.779:0.000583638,((Evenky65.1:0.003351026,Sakhalin60.1:0.002671636)0.865:0.001666395,((HEL_BA9559AA_AS.1:0.007012096,((HEL_AA6006AA_AS.1:0,HEL_CA0053AA_AS.1:0):0.000658705,(HEL_AA6077AA_AS.1:0,HEL_CA0052AA_AS.1:0,HEL_CA0052AA_AS.2:0):5e-09)0.944:0.004110414)0.936:0.002993973,(HEL_BA9629AA_AS.1:0.007265922,HEL_BA9315AA_AS.1:0.007835301)0.817:0.001256426)0.853:0.001435731)0.786:0.000973489)0.920:0.001952122)0.807:0.001168426,(HEL_BA9047AA_AS.1:0.008164639,HEL_BA9748AA_AS.1:0.002110815)0.872:0.002205201)0.882:0.002541623)0.807:0.001144003,(HEL_CA0054AA_AS.1:0.008799579,(HEL_BA8815AA_AS.1:0.005345409,HEL_BA9415AA_AS.1:0.007597239)0.314:0.001067866)0.596:0.002393004)0.877:0.002140192,Evenky11.1:0.006149369)0.891:0.001893218,((HEL_BA8993AA_AS.1:0.003209711,(HEL_BA8858AA_AS.1:0.000518872,HEL_BA9445AA_AS.1:0.000200403)0.952:0.004407322)0.782:0.002108887,(((((HpGP-CAN-020.1:0.004750294,HpGP-CAN-023.1:0.002625133)0.996:0.006819722,(HEL_CA0046AA_AS.1:0.008834535,((HEL_AA7212AA_AS.1:0,HEL_CA0045AA_AS.1:0):0.006839954,(HEL_BA9778AA_AS.1:0,HEL_CA0057AA_AS.1:0,HEL_CA0057AA_AS.2:0):0.004031729)0.739:0.001309965)0.111:6e-09)0.700:0.001831708,(HEL_AA7365AA_AS.1:0,HEL_CA0047AA_AS.1:0):0.005549589)0.274:0.001385435,(HpGP-CAN-001.1:0.008831813,HEL_AA7339AA_AS.1:0.003454933)0.237:0.00171015)0.969:0.005346934,(HEL_AA7283AA_AS.1:0.006474248,((((HEL_AA7373AA_AS.1:5e-09,HEL_BA9735AA_AS.1:0.00265274)0.943:0.001995584,((HEL_BA9614AA_AS.1:5e-09,HEL_BA9797AA_AS.1:0.000660141)0.988:0.004594458,(BURYAT9.1:0.00275882,HEL_BA9379AA_AS.1:0.002560072)0.896:0.002022106)0.755:0.000727672)0.914:0.002000453,(HEL_AA7249AA_AS.1:0.009526667,(HEL_BA9220AA_AS.1:0.001281657,(HEL_BA9649AA_AS.1:0.010337262,HEL_BA9534AA_AS.1:0.02005119)0.541:0.003972367)0.982:0.005422832)0.736:0.000648879)0.880:0.001822334,((HEL_BA8832AA_AS.1:0.002815468,HEL_BA9479AA_AS.1:0.005234157)0.911:0.00535864,(HEL_BA9390AA_AS.1:0.006029538,(HEL_BA8883AA_AS.1:5e-09,HEL_BA9160AA_AS.1:0.000615072)0.997:0.007735005)0.869:0.002397339)0.567:0.000307715)0.907:0.004083101)0.912:0.003420525)0.780:0.001651656)0.771:0.000977349)0.768:0.000724315)0.801:0.001339554)0.786:0.002299807)0.165:0.001562877,(((HEL_BA9451AA_AS.1:0.008857882,HEL_BA9483AA_AS.1:0.012256129)0.467:0.002904192,(HEL_BA9098AA_AS.1:0.010999187,Tuvac46.1:0.014938768)0.373:0.002896056)0.340:0.002390206,mong49.1:0.010831014)0.369:0.001672305)0.853:0.00173468)0.843:0.002006188)0.745:0.004119903)0.710:0.001049456)0.972:0.007000192)0.491:0.00313338)0.547:0.001780567)0.511:0.001754717)0.911:0.002713934)0.535:0.001232022)0.840:0.00169176)0.850:0.00125981):5e-09,(((HEL_BA8957AA_AS.1:0.012623848,HEL_BA9259AA_AS.1:0.01085473)0.812:0.002273156,(HEL_BA8956AA_AS.1:0.015855793,(HEL_BA9440AA_AS.1:0.007378469,((HEL_BA9568AA_AS.1:0.004084565,HEL_BA9608AA_AS.1:0.013829135)0.772:0.002567283,HEL_BA9607AA_AS.1:0.0064789)0.732:5e-09)0.096:0.000653616)0.562:0.002283822)0.750:0.000923806,(((HEL_BA9059AA_AS.1:0.006734336,((HEL_BA9302AA_AS.1:0.004803122,HEL_BA9628AA_AS.1:0.009304123)0.921:0.003642183,HEL_CA0258AA_AS.1:0.008612162)0.426:0.001259607)0.842:0.001357205,((SLK40.1:0.010690037,(((HEL_BA9244AA_AS.1:0.01230974,Kazakhstan3173.1:0.00929291)0.943:0.005555707,(HEL_BA9564AA_AS.1:0.008652855,HEL_BA8814AA_AS.1:0.00974043)0.426:0.001785729)0.740:0.000974905,((altai11.1:0.001181949,(HEL_BA9140AA_AS.1:0.008088114,(HEL_BA9592AA_AS.1:0.001123311,HEL_BA9603AA_AS.1:0.000719615)0.331:0.000620347)0.923:0.002656432)0.998:0.010397472,(HEL_BA8958AA_AS.1:0.010335381,(HEL_BA8915AA_AS.1:0.012302842,HpGP-KAZ-002.1:0.002500286)0.967:0.00561873)0.834:0.003598863)0.754:0.001307759)0.910:0.002813384)0.915:0.002513261,((HEL_BA9079AA_AS.1:0.009839878,HEL_BA9627AA_AS.1:0.010253553)0.783:0.003144023,((HEL_BA9571AA_AS.1:0,HEL_BA9807AA_AS.1:0):0.011281284,HEL_BA9706AA_AS.1:0.012432356)0.901:0.004148568)0.855:0.002056099)0.737:0.000622371)0.894:0.002354882,((HEL_CA0266AA_AS.1:0.009581729,(HEL_BA8823AA_AS.1:0.00745555,HEL_CA0270AA_AS.1:0.006915854)0.798:0.002196001)0.766:0.003519217,(BURYAT19.1:0.009057798,HEL_BA9640AA_AS.1:0.010465413)0.543:0.002205616)0.699:0.003729306)0.882:0.002824814)0.990:0.004433112)0.769:0.00072573,((((HEL_BA9170AA_AS.1:0.00752412,HEL_BA9569AA_AS.1:0.00475905)0.933:0.003333868,((HEL_BA9347AA_AS.1:0.008284994,(HEL_BA9407AA_AS.1:0.001820471,HEL_BA9814AA_AS.1:0.004439952)0.961:0.005062131)0.948:0.003924205,((HEL_BA8829AA_AS.1:0.007356835,HEL_BA9176AA_AS.1:0.008051699)0.723:0.001233277,(((HEL_BA9410AA_AS.1:0.004689836,HEL_BA9606AA_AS.1:0.006078302)0.957:0.003927428,(HEL_BA8279AA_AS.1:0.009070405,HEL_BA9641AA_AS.1:0.008445979)0.885:0.003289658)0.939:0.003783684,(G27.1:0.00869859,P12.1:0.012728491)0.947:0.004544415)0.546:0.000902568)0.928:0.00273778)0.218:0.00119448)0.627:5e-09,(HEL_BA9058AA_AS.1:0.007687404,HEL_CA0261AA_AS.1:0.007732137)0.291:0.001882668)0.871:0.001883786,(HpGP-IND-007.1:0.010886226,(MS178.1:0.009846895,(HEL_BA5769AA_AS.1:0.010064802,HpGP-BGD-003.1:0.006026906)0.907:0.004156914)0.763:0.00201422)0.966:0.004167434)0.920:0.002976611)0.736:0.002880257,(((HEL_AA7332AA_AS.1:0.009822829,HEL_BA9653AA_AS.1:0.010451931)0.876:0.003329178,(HEL_BA9249AA_AS.1:0.007570713,HEL_BA9562AA_AS.1:0.009118642)0.173:0.002054861)0.819:0.002765314,((HEL_BA9018AA_AS.1:0.013895911,(HEL_BA9605AA_AS.1:0.004004011,HEL_BA9671AA_AS.1:0.008140523)0.893:0.003773699)0.923:0.003440788,((HEL_BA8921AA_AS.1:0.006575873,(HEL_BA9611AA_AS.1:0.0088816,HEL_BA9837AA_AS.1:0.007933142)0.933:0.004428268)0.933:0.003351295,((HEL_BA8812AA_AS.1:0.008633253,(yak97.1:0.002203962,(HEL_BA8959AA_AS.1:0.001237299,(Evenky01.1:5e-09,HEL_BA9406AA_AS.1:0.000615282)0.938:5e-09)0.927:0.002799944)0.561:0.00187096)0.956:0.003908804,(HEL_BA9650AA_AS.1:0.00481723,(HEL_BA9760AA_AS.1:0.006970227,(HEL_CA0289AA_AS.1:0.008164629,(HEL_BA9321AA_AS.1:0.003509835,(HEL_BA8830AA_AS.1:0.004629584,(HEL_BA9115AA_AS.1:0.004401436,((HEL_BA9546AA_AS.1:0,HEL_BA9686AA_AS.1:0):5e-09,HEL_BA9676AA_AS.1:5e-09)0.746:0.000598972)0.749:0.001048873)0.752:0.002069219)0.778:0.001854767)0.157:0.001400451)0.946:0.005339069)0.922:0.003788213)0.321:0.000637923)0.893:0.002547409)0.823:0.001179418)0.772:0.0006895)0.799:0.002636825,((BD0063.1:0.008415037,(((HEL_BA7799AA_AS.1:0.005977024,BD0013.1:0.007401448)0.849:0.001952007,HEL_BA8057AA_AS.1:0.007125394)0.761:0.000599226,((HEL_AA6079AA_AS.1:0.005769989,((HpGP-MMR-011.1:0.008521677,Mandalay03.1:0.005996145)0.928:0.004811686,NP110.1:0.00822891)0.704:0.002500117)0.914:0.002988591,(HpGP-USA-422.1:0.006500715,India7.1:0.003751059)0.891:0.002001049)0.796:0.001057313)0.926:0.002661844)0.600:0.003772038,MMM_127.1:0.007643056)0.737:0.001826249)0.894:0.000649262,((HEL_BA4205AA_AS.1:0.007499929,(HEL_BA3985AA_AS.1:0.003153297,(HpGP-MAL-002.1:0.008075015,(MMM_60.1:0.003415898,(MMM_148.1:0.010858687,(ID0498.1:0.001845106,TH0213.1:0.001230513)0.751:0.000575709)0.947:0.003511266)0.951:0.003675258)0.806:0.002302931)0.917:0.004303488)0.896:0.002282925,HEL_CA0027AA_AS.1:0.007214237)0.894:0.002291217)0.755:0.000932186,(HEL_BA9598AA_AS.1:0.012188621,(Nanai30.1:0.007553617,(BURYAT27.1:0.008301525,HEL_BA9037AA_AS.1:0.004468568)0.961:0.003889567)0.459:0.00125971)0.858:0.001731904)0.746:0.003691455,(((HEL_AA8621AA_AS.1:0.010260232,((HEL_BA4875AA_AS.1:0.017328815,((SW21C.1:0.007692715,HpGP-NPL-009.1:0.016749382)0.232:0.002555142,((IRANL110.1:0.010060213,IRANL124_91.1:0.005157575)0.911:0.003152927,HEL_CA2212AA_AS.1:0.010315714)0.826:0.001370645)0.000:0.000327574)0.000:5e-09,(((((HEL_AA5699AA_AS.1:0.008273528,(HpGP-ISR-001.1:0.007887519,((29009.1:0.007029245,IRANL97.1:0.007197078)0.970:0.005800715,Hp_A_14.1:0.017004734)0.282:0.001195049)0.617:0.002078396)0.587:0.003371641,((HEL_CA2513AA_AS.1:0.004479541,((22087.1:0.013213583,(HEL_BA3942AA_AS.1:0.012055169,HEL_BA5572AA_AS.1:0.010542018)0.905:0.003363681)0.926:0.004497315,(HEL_BA9612AA_AS.1:0.008528198,(IL_3173.1:0.011224736,((21580.1:0.012052078,(HEL_AA6798AA_AS.1:0.010663463,(HpGP-SPA-802.1:0.014489642,IL_3172.1:0.006669951)0.983:0.008557829)0.870:0.003327778)0.977:0.007508886,((Pt_7757.1:0.00632061,MM2012_26.1:0.005149067)0.896:0.004691818,HpGP-POL-110.1:0.009890868)0.423:0.002603884)0.524:0.001690686)0.922:0.004179086)0.048:0.001246626)0.882:0.003015286)0.852:0.001585856,(((GC65_HL.1:0.008130216,(GR_21.1:0.01241994,Hp_A_27.1:0.009588086)0.870:0.003767721)0.137:5e-09,(IRANL125.1:0.008348337,((22352.1:0.013465253,HEL_CA2267AA_AS.1:0.018004336)0.799:0.010204327,(Khanty17.1:0.014309998,(HEL_CA2718AA_AS.1:0.010800651,(((HEL_BA9256AA_AS.1:0.014766724,HEL_BA9049AA_AS.1:0.01172844)0.364:0.003579844,(HEL_BA9263AA_AS.1:0.009037231,(((((HEL_BA8918AA_AS.1:0,HEL_BA9169AA_AS.1:0,HEL_BA9260AA_AS.1:0):5e-09,(HEL_BA9046AA_AS.1:0.003350123,(HEL_BA9705AA_AS.1:0,HEL_BA9825AA_AS.1:0):0.0068684)0.959:0.003377562)0.898:0.001322782,HEL_BA9266AA_AS.1:6e-09)0.246:6e-09,((Keto18.1:0.000658664,Keto60.1:0.000660633)0.133:5e-09,HEL_BA9792AA_AS.1:0.000660589)0.760:6e-09)0.938:0.003737433,(HEL_AA7264AA_AS.1:0.006473525,HEL_BA9476AA_AS.1:0.006510106)0.862:0.002649606)0.780:0.003068754)0.910:0.004706675)0.373:0.0038816,(HEL_BA9732AA_AS.1:0.001955096,Shi112.1:0.013152907)0.863:0.006149466)0.257:0.002727475)0.407:0.002547628)0.673:0.005143443)0.960:0.006253039)1.000:0.018141437)0.934:0.003081641,(HEL_BA4743AA_AS.1:0.011427687,(22360.1:0.011500556,(HEL_CA2176AA_AS.1:0.016404661,MG2005_98.1:0.006776464)0.829:0.004525805)0.859:0.003450404)0.896:0.003165094)0.946:0.003964378)0.836:0.002396469)0.745:0.000875638,((Khanty30.1:0,Khanty40.1:0):0.006140755,(B47.1:0.011075027,SSR43.1:0.012348705)0.403:0.006443295)0.579:0.003957408)0.873:0.002991329,(HEL_BA9354AA_AS.1:0.010097849,MCms1055.1:0.013775837)0.000:0.001583205)0.789:0.000969834,(IRANL133_91.1:0.006248655,(HEL_BA9471AA_AS.1:0.007510463,HEL_BA9391AA_AS.1:0.00840845)0.746:0.001175189)0.748:0.000863336)0.762:0.001840523)0.832:0.001209779)0.302:0.001215209,(HPAG1.1:0.008699375,HpGP-USA-207.1:0.015264359)0.993:0.00955372)0.773:5e-09,CK59.1:0.012911618)0.870:0.001274157)0.963:0.001203637,(HEL_BA8872AA_AS.1:0.006949876,HEL_BA9770AA_AS.1:0.00646322)0.928:0.003067663)0.811:0.000720717,(((((((HEL_BA8996AA_AS.1:0,HEL_BA9604AA_AS.1:0):0.008470731,HEL_BA9148AA_AS.1:0.007936009)0.973:0.006118227,(HE_NC24_6.1:0.008095911,SSR7.1:0.019386194)0.935:0.004466599)0.111:0.002530667,(SSR5.1:0.013142389,SW7C.1:0.00886674)0.602:0.003598951)0.752:0.001394551,HE_NC32_5.1:0.005697927)0.939:0.003195458,(GC34_HL.1:0.011305539,HpGP-TUR-009.1:0.010442412)0.938:0.003687632)0.887:0.002038538,30950.1:0.011694222)0.897:0.002009093)0.428:6e-09,(((((HEL_BA5224AA_AS.1:0.018623633,(GR_15.1:0.008243679,HpGP-ZAF-006.1:0.013817504)0.500:0.001883924)0.837:0.00144947,Nentsy28.1:0.007699447)0.175:5e-09,((34320.1:0.012341737,(HEL_BA9531AA_AS.1:0.011616545,SSR3.1:0.010414394)0.228:0.003679175)0.866:0.002280291,(((HEL_BA4168AA_AS.1:0.00721587,SUD-I14.1:0.00503368)0.893:0.002224907,(((((HEL_BA9413AA_AS.1:0.003237905,SUD_C5_1.1:0.007031944)0.875:0.002358581,(SUD_SO41_1.1:0.009690461,(HpGP-IDN-001.1:0.000746858,ID0561.1:0.001138507)0.969:0.004537285)0.938:0.003409255)0.629:0.000710676,((HEL_BA4686AA_AS.1:0.001156955,(HEL_CA2615AA_AS.1:6e-09,HEL_CA2627AA_AS.1:5e-09)0.961:0.004487095)0.747:0.000953126,HEL_BA8987AA_AS.1:0.016241316)0.888:0.003259865)0.753:0.000610433,(VN0032.1:0.011977854,(HEL_BA9463AA_AS.1:0.001375023,HEL_BA9281AA_AS.1:0.01315927)0.950:0.004025752)0.667:0.000619296)0.786:0.00112442,((((((nigh2494.1:0.006348367,(CAM-144C1.1:0.008819092,CAM_14C1.1:0.008053945)0.467:0.002488436)0.965:0.004580293,(((((CAM-126C1.1:0.003825274,CAM_106A1.1:0.003919701)0.304:0.001236937,CAM_118A1.1:0.004754152)0.771:0.000927929,((CAM_125C1.1:0.005774148,(CAM-135C1.1:0,CAM-140C1.1:0,CAM-146C1.1:0):0.00192497)0.861:0.001276395,((ckin59.1:0.004217578,HpGP-NGA-010.1:0.012130923)0.329:0.001397433,(CAM-107A1.1:0.003016873,CAM-121A1.1:0.001490172)0.850:0.001975481)0.824:0.001659217)0.791:0.000629824)0.864:0.001706967,((CAM-23A1.1:0.011100519,((((CAM-117A1.1:0.004978916,CAM_22A1.1:0.004029416)0.737:0.003079796,(((nigh1448.1:0.009890805,(nigh2496.1:0.006477384,(SUD-C13-1.1:0.004023698,CAM_110A1.1:0.007686663)0.838:0.002281056)0.695:0.000661984)0.402:0.001099927,HEL_BA9309AA_AS.1:0.004000202)0.839:0.001872803,CAM_153C1.1:0.008403495)0.622:0.003064671)0.586:0.001332597,SUD-SO42.1:0.002753497)0.806:0.00281748,HEL_AA5951AA_AS.1:0.008852433)0.551:0.001485849)0.556:0.00132437,(HpGP-NGA-006.1:0.008662479,(CAM_149C1.1:0.007784978,nigh2495.1:0.005127677)0.785:0.003192601)0.855:0.001646106)0.731:0.000334817)0.613:0.001346556,HEL_BA9125AA_AS.1:0.006663818)0.767:0.001103724)0.771:0.001305913,((448.1:0.021426086,HEL_BA4846AA_AS.1:0.012894544)0.993:0.010284415,(SUD-C16-3.1:0.011779703,CAM-109A1.1:0.004648908)0.868:5e-09)0.245:0.001243396)0.727:0.002336603,SUD-SO50-1.1:0.010610896)0.825:0.003408241,HEL_BA8928AA_AS.1:0.007160966)0.673:0.000540976,HEL_BA4944AA_AS.1:0.005295022)0.969:0.003364244)0.998:0.008254743)0.926:0.00461773,(((((MM2004_20.1:0.0103913,(MGms203.1:0.015824785,((HUP_B14.1:0.005792013,((HEL_BA5257AA_AS.1:0.006433714,((((((HEL_BA9180AA_AS.1:0.009665291,Pt_7901.1:0.014094433)0.972:0.006614387,HpGP-BRA-023.1:0.063590103)0.566:0.000171741,(HpGP-MEX-046.1:0.005726885,((HEL_BA4163AA_AS.1:0,HEL_BA9555AA_AS.1:0):5e-09,SA220C.1:0.00061834)0.993:0.006343154)0.947:0.004378722)0.230:0.001387905,((kin81.1:0.003772086,((((HpGP-HON-015.1:0.008756269,HEL_BA4947AA_AS.1:0.004606646)0.928:0.002486641,((HEL_BA4465AA_AS.1:0.010585168,HEL_BA8361AA_AS.1:0.007155586)0.502:0.00190585,DR59_2016.1:0.004849558)0.661:5e-09)0.912:0.001257864,((kin86.1:0.000618352,((ckin129.1:0.001873189,HpGP-POR-006.1:0.001868945)0.949:0.002505079,(((((ckin106.1:5e-09,ckin130.1:0.000618241)0.861:0.000618661,HpGP-COG-003.1:0.00061866)0.478:5e-09,(kin71.1:0.001862798,kin79.1:0.000619204)0.765:0.000617796)0.413:5e-09,kin77.1:0.001237473)0.872:6e-09,(ckin28.1:0.000620363,(ckin24.1:0.001241872,(SA35C.1:0.0012438,(ckin65.1:0.002495036,HEL_BA5527AA_AS.1:0.001245071)0.885:0.001238475)0.865:0.001241629)0.877:0.001244827)0.776:0.000620247)0.257:0.000619199)0.788:0.00061819)0.600:5e-09,((kin62.1:0.001866173,(HEL_CA2362AA_AS.1:0.001862274,HEL_BA4236AA_AS.1:0.003116482)0.738:0.000618573)0.886:0.001243078,HEL_AA7374AA_AS.1:0.003752546)0.760:0.000617892)0.717:0.000750351)0.641:0.000434757,HEL_BA8806AA_AS.1:0.0025531)0.877:0.001284535)0.878:0.001800402,((HEL_BA8101AA_AS.1:0.00623588,(((((HEL_AA9177AA_AS.1:0.014688795,HEL_AA8698AA_AS.1:0.007251161)0.803:0.005215758,HEL_AA9180AA_AS.1:0.012084474)0.852:0.001427845,HpGP-USA-303.1:0.00897476)0.305:5e-09,HEL_AA5463AA_AS.1:0.005729036)0.915:5e-09,((B25.1:0.017774532,(GAM245Ai.1:0.005384241,HpGP-USA-403.1:0.0034683)0.957:0.003878694)0.868:0.00185155,(HEL_BA5101AA_AS.1:0.007227787,(HEL_AA6578AA_AS.1:0.004160522,HpGP-SPA-402.1:0.012548907)0.965:0.003832166)0.902:0.001995423)0.672:0.002076056)0.977:0.00510073)0.729:0.000681881,((((DR76_2016.1:0.001971836,HEL_BA5547AA_AS.1:0.003028639)0.899:0.003369083,HEL_AA9174AA_AS.1:0.00797223)0.677:0.001962173,HEL_BA3551AA_AS.1:0.008232616)0.912:0.002545075,((((HpGP-USA-417.1:0.0042047,NYPt189.1:0.007217343)0.640:0.002194818,(HEL_BA5558AA_AS.1:0.005333043,HEL_AA8702AA_AS.1:0.007399225)0.897:0.003313173)0.828:0.001911266,(HEL_BA8835AA_AS.1:0.010938988,(DR150.1:0.017533129,HEL_CA2149AA_AS.1:0.004687572)0.423:0.001938861)0.769:0.001789173)0.943:0.003271761,CAN_219.1:0.009054017)0.733:0.000555063)0.877:0.001348093)0.841:0.001343136)0.877:0.002777462)0.867:0.003793467,(HEL_CA2181AA_AS.1:0.008248655,HEL_BA5197AA_AS.1:0.01318911)0.941:0.004557608)0.862:5e-09,HEL_CA2246AA_AS.1:0.007545347)0.991:0.00800058)0.656:0.002434969,HEL_CA2451AA_AS.1:0.022189917)0.848:0.003744555)0.545:0.004006532,HEL_BA4404AA_AS.1:0.008802122)0.608:0.002680482)0.965:0.007388667)0.392:0.002750139,(HEL_BA4973AA_AS.1:0.017025006,(HEL_BA9028AA_AS.1:0.008557932,HEL_BA9457AA_AS.1:0.020731912)0.706:0.006547757)0.986:0.011526554)0.251:0.002073639,(GC31_B.1:0.007325076,HEL_AA0447AA_AS.1:0.008562985)0.963:0.004990627)0.405:0.003540442,(SUD-S72.1:0.009728196,(HEL_AA6699AA_AS.1:0.000628253,HEL_BA9765AA_AS.1:5e-09)1.000:0.013539404)0.773:0.003515754)0.632:0.00348446,31181.1:0.014783476)0.953:0.004833202)0.745:0.003111777)0.691:0.003070404)0.928:0.003062958,(HEL_BA9043AA_AS.1:0.010100687,((((HEL_BA9014AA_AS.1:0,Nentsy90.1:0):5e-09,Nentsy37.1:0.000620173)0.889:6e-09,(Nentsy38.1:0.002491243,((Khanty39.1:0,N34.1:0,Nentsy29.1:0,Nentsy32.1:0):5e-09,Nentsy65.1:0.000618029)0.940:5e-09)0.798:0.001238422)1.000:0.011779037,(HEL_BA9168AA_AS.1:0.007024093,HpGP-LIT-001.1:0.008277661)0.878:0.003083379)0.107:0.001419525)0.866:0.002142166)1.000:0.013654364,((SSR8.1:0.015600194,B40.1:0.012162111)0.907:0.004336929,((444.1:0.007941959,(SSR9.1:0.014950115,HpGP-PER-011.1:0.007237321)0.488:0.003184673)0.385:0.000544896,HEL_AA7314AA_AS.1:0.010734418)0.883:0.002610938)0.667:0.000528822)0.878:0.001821838)0.000:0.002505175,(((Khanty26.1:0,Khanty27.1:0):0.010073638,(HEL_BA9162AA_AS.1:0.00985172,26695.1:0.012851784)0.696:0.004104476)0.840:0.002785149,(Hp_A_11.1:0.008156373,HpGP-RUS-009.1:0.012193943)0.947:0.004797969)0.869:0.002516344)0.924:0.001224414,HEL_BA9153AA_AS.1:0.00837233)0.797:0.005660166,(HEL_AA6718AA_AS.1:0.014375247,(SA224.1:0,SA252C.1:0):0.014526186)0.868:0.002969834)0.995:0.001200051,((((ID0082.1:0.001239598,(HEL_BA9408AA_AS.1:0.001854552,((HEL_BA9658AA_AS.1:0,Neuguinea66.1:0):5e-09,(Neuguinea12.1:0,Neuguinea63.1:0):0.000613299)0.895:0.001230911)0.900:0.001846875)0.982:0.004012106,(((ID0090.1:0.001846073,ID0084.1:0.004337726)0.756:0.000618605,(ID0985.1:0.000681511,(ID0987.1:0.001847232,ID1001.1:0.001229073)0.779:0.000615607)0.758:0.000610532)0.740:0.000792105,(ID1017.1:0.00246387,ID0992.1:0.001230061)0.803:0.001056656)0.827:0.003070636)0.916:0.003975764,(HEL_AA6010AA_AS.1:0.014385431,((HEL_BA4574AA_AS.1:0.008080622,(ausabrJ05.1:5e-09,HPJ023.1:5e-09)0.960:0.006114572)1.000:0.015757751,(HPJ071.1:0.002533948,((HPJ156.1:0.005650025,(HEL_BA3813AA_AS.1:5e-09,HEL_BA4578AA_AS.1:0.00061241)0.994:0.007565922)0.964:0.003128256,(HEL_BA4584AA_AS.1:0.003154097,(HEL_BA3812AA_AS.1:0.005730927,(HEL_BA4580AA_AS.1:0.001227902,HEL_BA9332AA_AS.1:5e-09)0.982:0.003734474)0.730:0.000588901)0.747:0.000623598)0.728:0.000579129)0.729:0.001131829)0.777:0.003818801)0.941:0.005019637)0.999:0.01225784,(HEL_BA9184AA_AS.1:0.011667295,NP49.1:0.011627675)0.929:0.004938242)0.942:0.005271299)0.750:0.004209207,(HEL_BA9556AA_AS.1:0.007443802,HpGP-KGZ-006.1:0.005419705)0.980:0.006452573)0.551:0.000932193,((((HEL_BA4700AA_AS.1:0.006688255,HEL_CA2150AA_AS.1:0.012472381)0.899:0.00291258,(GR_20.1:0.00755332,HEL_BA9595AA_AS.1:0.009614484)0.905:0.003421208)0.733:0.002310482,(SUD-SO49-1.1:0.013512184,(SUD_C8_1.1:0.006132534,(SUD-C1-1a.1:0.004035821,SUD-C14-1.1:0.005585565)0.967:0.004163025)0.418:0.001887533)0.945:0.005092447)0.314:0.001244869,(IRANL104.1:0.005602301,(33375.1:0.013313536,HE_C33.1:0.009289538)0.760:0.004734529)0.832:0.002889131)0.767:0.003640628)0.143:0.009671368,(HEL_AA6060AA_AS.1:5e-09,HEL_BA9462AA_AS.1:0.011611792)1.000:0.020804773)0.966:0.003016151,IL_3184.1:0.016081023)0.857:0.012542072,IRANL112_91.1:0.032832541)0.992:0.006987795,(HEL_BA9749AA_AS.1:0.020584355,(((HEL_BA5709AA_AS.1:0.006859493,(HEL_BA9494AA_AS.1:0.019184855,(HEL_BA8345AA_AS.1:0.004190317,((((HEL_AA7362AA_AS.1:0.003661181,(HEL_BA5731AA_AS.1:5e-09,SA169C.1:0.000609338)0.741:0.00064324)0.935:0.002469026,((HEL_AA7378AA_AS.1:0.004173401,(HEL_AA7371AA_AS.1:0.01083453,HEL_BA9540AA_AS.1:0.006338051)0.717:0.000671323)0.954:0.003150756,((HEL_AA7351AA_AS.1:0.012527754,(HEL_AA7376AA_AS.1:0.001219391,(HEL_AA7375AA_AS.1:5e-09,HEL_AA7350AA_AS.1:0.008246818)0.990:0.004340915)0.906:0.002033176)0.964:0.003135983,HpGP-ZAF-001.1:0.004475381)0.862:0.002123181)0.955:0.003259279)0.856:0.001699722,((SA172C1.1:0.001908133,(HEL_BA8291AA_AS.1:0.003025175,(HEL_BA5706AA_AS.1:0.002452932,(HEL_BA4143AA_AS.1:0.001215045,(HEL_BA5715AA_AS.1:0,SA175A.1:0):0.006213112)0.914:0.001860724)0.849:0.001272779)0.868:0.001846343)0.751:0.00065333,((HpGP-ZAF-009.1:0.001846538,SouthAfrica20.1:0.003702766)0.870:0.002457863,((((HEL_BA5677AA_AS.1:0,HEL_BA5739AA_AS.1:0):0.001856732,((HEL_BA5666AA_AS.1:0.000610552,HEL_BA8309AA_AS.1:0.001833772)0.720:0.000589274,(HEL_BA5671AA_AS.1:0,HEL_BA9328AA_AS.1:0,SA144A.1:0,SA251C.1:0):0.006895534)0.825:0.00184446)0.777:0.000633496,((HpGP-ZAF-007.1:0.003253224,SA253C1.1:0.006758519)0.269:0.001795298,SA233C.1:0.003614528)0.742:0.000732437)0.536:0.001810165,(SA29A.1:5e-09,(SA166A.1:0.010685608,SouthAfrica7.1:0.00307807)0.722:5e-09)0.780:5e-09)0.768:5e-09)0.812:0.001745781)0.761:0.001489429)0.800:0.002194453,HEL_BA8916AA_AS.1:0.00492206)0.890:0.003642616)0.587:0.003288151)0.105:0.004620196)0.842:0.003186453,((((HEL_AA7268AA_AS.1:0,HEL_AA7356AA_AS.1:0):0.000520267,HEL_AA7368AA_AS.1:0.004997415)0.713:0.003443129,((HEL_AA7215AA_AS.1:0,K26A1.1:0):0.00239291,HEL_AA7329AA_AS.1:0.010593743)0.332:0.003526537)0.988:0.007039823,((HEL_AA7206AA_AS.1:0.001808933,(HEL_AA7288AA_AS.1:0,HEL_BA9306AA_AS.1:0):0.003761394)0.998:0.010317915,(HEL_AA7309AA_AS.1:0.008763743,(HEL_AA7199AA_AS.1:0.004265465,HEL_AA7200AA_AS.1:0.001805343)0.984:0.006668548)0.999:0.008253187)0.879:0.002893169)0.997:0.009252238)0.894:0.004776928,(SouthAfrica50.1:0.003994555,HEL_BA4919AA_AS.1:0.038568279)0.842:0.011824502)0.674:0.014446287)0.998:0.026411286)0.609:0.029894096,((HEL_BA9060AA_AS.1:0.000836507,HEL_BA9258AA_AS.1:5e-09)0.983:0.01483108,(((((Aklavik86.1:0,CAN_019.1:0,CAN_290.1:0,HEL_CA2371AA_AS.1:0,HpGP-CAN-010.1:0,HpGP-CAN-015.1:0):0.000836812,HpGP-CAN-016.1:0.000836048)0.921:0.002553622,HpGP-CAN-018.1:0.008591689)0.901:0.002583061,(((HEL_AA7337AA_AS.1:0.001680928,HEL_BA9127AA_AS.1:0.00422488)0.954:0.004162512,((HEL_BA9722AA_AS.1:0.013562941,((HEL_BA9746AA_AS.1:0.008683594,(HEL_BA9208AA_AS.1:0.000615159,HEL_BA9487AA_AS.1:5e-09)1.000:0.037253605)0.060:0.004880715,(((HEL_AA7311AA_AS.1:0,Khanty47.1:0):0.006204495,(HEL_BA8849AA_AS.1:0.000836288,(HEL_BA9070AA_AS.1:0,HEL_BA9584AA_AS.1:0):5e-09)1.000:0.01679425)0.935:0.005025116,((HEL_BA9526AA_AS.1:0.014269231,(Koryak28.1:0.000675427,(Koryak37.1:0,Koryak38.1:0):0.003533304)0.988:0.007859664)0.828:0.002421182,(HEL_BA8817AA_AS.1:0.001674571,(HEL_BA9287AA_AS.1:0.006793484,HEL_BA9243AA_AS.1:0.000836511)0.572:5e-09)0.718:0.000661195)0.993:0.008008842)0.642:0.003631445)0.947:0.006295646)0.900:0.004171822,HEL_BA9726AA_AS.1:0.015310817)0.794:0.002672692)0.885:0.001684939,(((((HEL_AA5967AA_AS.1:0,HEL_AA6482AA_AS.1:0,HEL_BA9172AA_AS.1:0):0.011200111,((Ca_97_34.1:0,HEL_AA6016AA_AS.1:0,HEL_AA7297AA_AS.1:0):0.004347607,(HEL_AA6037AA_AS.1:0,HpGP-CAN-007.1:0):0.017408145)0.590:0.000856175)0.850:0.001845252,(CAN_243.1:0.002757694,HEL_AA5916AA_AS.1:0.01277118)0.891:0.004235192)0.870:0.002721176,(HpGP-CAN-019.1:0.008447138,(HpGP-CHI-105.1:0.004465079,HpGP-CHI-116.1:0.008179874)1.000:0.014220986)0.330:0.003120419)0.813:0.003122057,((CAN_095.1:0,CAN_136.1:0,CAN_172.1:0,HpGP-CAN-006.1:0,HpGP-CAN-011.1:0):5e-09,(CAN_258.1:0,HEL_CA2453AA_AS.1:0):0.000836098)0.965:0.004919839)0.778:0.000980358)0.742:0.000713394)0.893:0.004995146,(HEL_BA9303AA_AS.1:0,HEL_BA9707AA_AS.1:0):0.063974973)0.777:0.013166584)0.986:0.040766497)0.986:0.064181093,HEL_BA9546AA_AS.2:0.057345826)0.998:0,HEL_AA0408AA_AS.1:0.0500102)Root;
