# Supplementary material for: An ancient ecospecies of Helicobacter pylori
Source: Nature. 2024 Oct 16;635(8037):178–85. doi: 10.1038/s41586-024-07991-z (PMC11541087; doi:10.1038/s41586-024-07991-z)
Supplement: Supplementary file 8 — Data underlying Figs. 1–4 and Supplementary Figs. 1–6 and 8–13. [file 41586_2024_7991_MOESM8_ESM.zip › SOURCE_DATA/S10/12.nwk]

(((((((((((((((((((((((((((((((((((((((((((HEL_BA9621AA_AS.1:0.00778946,((HEL_BA9040AA_AS.1:6e-09,(HEL_BA9514AA_AS.1:0.005019679,HEL_BA9467AA_AS.1:0.000692768)0.340:0.00214562)0.938:0.004255991,(HEL_BA9234AA_AS.1:0.002031026,Sakhalin60.1:0.002974241)0.016:0.002368131)0.712:0.00269958)0.890:0.002475826,((HEL_AA6077AA_AS.1:0,HEL_CA0052AA_AS.1:0,HEL_CA0052AA_AS.2:0):0.005806807,HEL_CA0054AA_AS.1:0.000683179)0.899:0.002103111)0.718:0.001447687,(HEL_AA6006AA_AS.1:0,HEL_CA0053AA_AS.1:0):0.004929092)0.727:0.000815875,((HEL_AA7283AA_AS.1:0.007485255,(HEL_BA9559AA_AS.1:0.001921303,HEL_BA9669AA_AS.1:0.003798335)0.954:0.004353692)0.956:0.004818415,(((HEL_BA9819AA_AS.1:0.005495867,((HEL_AA7212AA_AS.1:0,HEL_CA0045AA_AS.1:0):0.003895032,HEL_BA9159AA_AS.1:0.005542442)0.305:0.002107503)0.817:0.001855806,(HEL_BA9472AA_AS.1:0.004854627,HEL_BA9677AA_AS.1:0.002337844)0.734:0.00178761)0.530:0.000826197,HEL_AA7214AA_AS.1:0.004098109)0.433:0.001017927)0.761:0.000799782)0.925:0.002117523,(HEL_BA9774AA_AS.1:0.004268461,(HEL_AA7264AA_AS.1:0.006550589,(HEL_BA9476AA_AS.1:0.002871874,(HEL_BA8815AA_AS.1:0.007320916,Khanty04.1:0.00362851)0.852:0.001361418)0.919:0.002178407)0.729:0.000685232)0.935:0.002868884)0.572:0.000745478,(HEL_BA9626AA_AS.1:0.008042453,Nanai40.1:0.006427243)0.294:0.002360654):5e-09,(HEL_BA9773AA_AS.1:0.004234286,(HEL_BA9748AA_AS.1:0.006422216,(HEL_BA9415AA_AS.1:0.005035913,Nentsy81.1:0.008803433)0.739:0.000786904)0.471:0.0007009)0.886:0.001442433)0.728:0.000754423,(HEL_CA0046AA_AS.1:0.007296919,(HEL_AA7339AA_AS.1:0.003594267,((HEL_AA7365AA_AS.1:0,HEL_CA0047AA_AS.1:0):0.005020813,(HEL_BA9778AA_AS.1:0,HEL_CA0057AA_AS.1:0,HEL_CA0057AA_AS.2:0):0.002153291)0.859:0.001409806)0.887:0.00212799)0.920:0.002146413)0.795:0.000702297,(((((CO1766.1:0,Hui1764.1:0,Hui1766.1:0):0.003645534,HEL_BA9263AA_AS.1:0.002828121)0.862:0.001487167,HpGP-CAN-020.1:0.005012548)0.392:0.000683193,HEL_BA9518AA_AS.1:0.006501318)0.898:0.002181348,(((Sat464.1:0.006184251,(HEL_CA2260AA_AS.1:0.003667271,((HEL_CA2257AA_AS.1:0,Shi470.1:0):5e-09,HEL_CA2265AA_AS.1:0.002838842)0.936:0.003445381)0.126:0.001446684)0.770:0.000984024,(((HEL_BA9032AA_AS.1:5e-09,(HEL_BA9339AA_AS.1:0,HEL_BA9830AA_AS.1:0):5e-09)1.000:0.010592771,(v225d.1:0.004648498,(Aklavik117.1:0,CAN_219.1:0):0.008550549)0.254:0.001352708)0.885:0.002612744,(((Puno135.1:0.006122094,(HpGP-PER-121.1:0.007964025,HpGP-SPA-706.1:0.002183346)0.721:0.002462009)0.421:0.000751866,HpGP-PER-011.1:0.003906668)0.882:0.001806056,((((((HEL_BA9209AA_AS.1:0.011135935,HEL_BA9611AA_AS.1:0.015749562)0.999:0.021597278,HEL_BA9825AA_AS.1:5e-09)0.629:0.001420264,HEL_BA9705AA_AS.1:0.002840576)1.000:0.017871778,HEL_BA9294AA_AS.1:0.000690843)0.885:0.001473668,(HEL_BA9266AA_AS.1:0,Keto18.1:0):0.000660122)1.000:0.014973687,(HEL_CA2270AA_AS.1:0.004295892,((HEL_CA2267AA_AS.1:0.006802926,(HEL_CA2271AA_AS.1:0.00816689,Puno120.1:0.005062204)0.363:0.001528087)0.157:0.000899645,(HEL_CA2268AA_AS.1:0.00286683,(HEL_AA0105AA_AS.1:0,PeCan4.1:0):0.003581936)0.648:0.000462609)0.844:0.000924924)0.780:5e-09)0.903:0.002119817)0.787:0.00072136)0.064:5e-09)0.833:0.001424193,((HpGP-CAN-001.1:0.007659385,(((HEL_CA2266AA_AS.1:0,Shi169.1:0):0.002623688,Shi417.1:0.003043946)0.713:0.000715083,((HpGP-PER-019.1:0.00488613,(HEL_CA2279AA_AS.1:0.008605274,HpGP-PER-111.1:0.00376696)0.776:0.002155088)0.277:0.001575313,(HEL_CA2262AA_AS.1:0.004315585,((HEL_CA2261AA_AS.1:0,HEL_CA2283AA_AS.1:0,HEL_CA2284AA_AS.1:0,HEL_CA2286AA_AS.1:0):0.00283647,HEL_CA2287AA_AS.1:6e-09)0.964:0.002859784)0.512:5e-09)0.879:0.002321455)0.873:0.001540262)0.675:0.001419729,((((Cuz20.1:5e-09,Shi112.1:0.000703756)0.975:0.002857005,((HEL_BA9201AA_AS.1:0,HEL_BA9433AA_AS.1:0):0.003607395,HpGP-CAN-023.1:0.003608892)0.857:0.001395354)0.339:0.000706476,(CO1768.1:0,COL0002.1:0,Hui1769.1:0):0.006488951)0.796:5e-09,(CAN_196.1:0.003571525,(((HEL_AA5991AA_AS.1:0.003996271,HpGP-MEX-028.1:0.005447264)0.451:0.000718917,(HEL_AA6759AA_AS.1:5e-09,HpGP-USA-205.1:0.001413005)0.961:0.003249308)0.802:0.001775144,HEL_CA2272AA_AS.1:0.007974758)0.774:0.000713257)0.785:0.000724595)0.779:0.001100465)0.864:0.001798716)0.758:0.000709368)0.752:0.000714341)0.740:0.001941453,(HEL_AA7380AA_AS.1:0.007563794,(HEL_BA9098AA_AS.1:0.003809958,HEL_BA9841AA_AS.1:0.010102346)0.855:0.003151464)0.938:0.003845957)0.839:0.002531733,(MMM_67.1:0.010282438,(HEL_BA9448AA_AS.1:0.002830449,HEL_BA8864AA_AS.1:0.008073287)0.560:0.002103864)0.952:0.003743372)0.893:0.000652905,(((HEL_BA8858AA_AS.1:0.002853754,(HEL_BA8868AA_AS.1:0.000770038,(HEL_AA7373AA_AS.1:0.002065334,((((HEL_BA9130AA_AS.1:0.000703755,((HEL_BA9348AA_AS.1:5e-09,(HEL_BA9341AA_AS.1:0.001411521,HEL_BA9759AA_AS.1:0.002125596)0.966:6e-09)0.774:0.000708577,HEL_BA8880AA_AS.1:0.001418185)0.800:0.000704136)0.401:5e-09,HEL_BA9379AA_AS.1:0.000703151)0.886:5e-09,HEL_CA0410AA_AS.1:0.000705081)0.964:0.002119323,HEL_BA9220AA_AS.1:5e-09)0.761:0.00077275)0.185:0.000705463)0.940:0.002794523)0.413:0.001418861,(HEL_BA9534AA_AS.1:5e-09,HEL_BA9735AA_AS.1:0.001413561)0.934:0.001411193)0.787:5e-09,(HEL_BA9411AA_AS.1:0.007254889,((HEL_BA9656AA_AS.1:0.002122646,(HEL_BA8832AA_AS.1:0.000702981,HEL_BA9479AA_AS.1:5e-09)0.919:0.002145169)0.964:0.003591737,((HEL_AA7249AA_AS.1:0.002853417,(((HEL_BA9649AA_AS.1:5e-09,BURYAT14.1:0.002124639)0.890:0.000704066,(HEL_BA9162AA_AS.1:5e-09,(HEL_BA9780AA_AS.1:0.000705884,(HEL_BA9390AA_AS.1:5e-09,(HEL_BA9166AA_AS.1:0.000703241,HEL_BA9256AA_AS.1:5e-09)0.943:0.001413013)0.803:0.000705753)0.942:0.002130712)0.757:6e-09)0.405:0.001426215,HEL_BA9736AA_AS.1:0.00070066)0.926:0.002153019)0.710:0.000692751,(HEL_BA8883AA_AS.1:0.002142118,(HEL_BA9614AA_AS.1:0,HEL_BA9797AA_AS.1:0):0.004324421)0.749:0.002134772)0.909:5e-09)0.778:0.000694889)0.760:0.000721257)0.902:0.002108089)0.741:0.002779261,((((EKB32.1:0.003826707,(HpGP-MAL-012.1:0.010837348,((HEL_AA6010AA_AS.1:0.007711331,(((HEL_BA4580AA_AS.1:0,HEL_BA4584AA_AS.1:0):5e-09,HEL_BA9332AA_AS.1:0.002844452)0.987:0.005106885,((HEL_AA6024AA_AS.1:0.004703893,HPAS23.1:0.001737023)0.892:0.003469112,(((HEL_BA3812AA_AS.1:0.002839026,HPJ071.1:0.00141665)0.879:0.001410798,(HEL_BA4574AA_AS.1:0.005688792,(HPJ156.1:0.003535369,(ausabrJ05.1:5e-09,HPJ023.1:5e-09)0.890:0.001453317)0.351:0.000701372)0.768:0.000744974)0.744:0.000697914,(HEL_BA3813AA_AS.1:0,HEL_BA3814AA_AS.1:0,HEL_BA4578AA_AS.1:0):0.000710214)0.865:0.001915326)0.179:0.000839686)0.237:0.001436226)0.949:0.005481067,(((ID0084.1:0.004806475,(ID0992.1:0.000435174,ID1017.1:0.004559131)0.909:0.0029206)0.789:0.001709843,(ID0985.1:0.000726429,(ID0082.1:0.003570098,(ID0987.1:0.000703528,ID1001.1:5e-09)0.906:5e-09)0.927:0.002823358)0.787:0.001311543)0.742:0.000732467,(((HEL_BA9408AA_AS.1:0,HEL_BA9658AA_AS.1:0,HEL_BA9674AA_AS.1:0,Neuguinea12.1:0,Neuguinea25.1:0,Neuguinea63.1:0):5e-09,Neuguinea66.1:0.00070298)0.997:0.0078273,ID0090.1:0.003734407)0.851:0.001473026)0.894:0.003666636)1.000:0.018555105)0.971:0.006020696)0.918:0.002888414,HEL_BA5460AA_AS.1:0.011187476)0.754:0.000503966,(((BT215.1:0.000686216,HEL_CA2671AA_AS.1:0.005776004)0.882:0.002058652,(HEL_CA0440AA_AS.1:0.004095757,HEL_CA2092AA_AS.1:0.006728531)0.498:0.002479469)0.788:0.000829441,(BT333.1:0.004354647,(Khanty39.1:0.016226428,HpGP-JAP-026.1:0.009914527)0.849:0.002490211)0.968:0.005093104)0.768:5e-09)0.863:0.000736416,(((BT0282.1:0.003573403,BT143.1:0.003579137)0.949:0.00285089,((HEL_BA8663AA_AS.1:0.008964696,((HEL_BA5605AA_AS.1:0.00208391,HEL_CA0082AA_AS.1:0.011872439)0.919:0.002923436,(HEL_CA0208AA_AS.1:0.006537758,HEL_CA0525AA_AS.1:0.010375226)0.733:0.000737749)0.939:0.003596112)0.915:0.002740865,(CK69.1:0.005819274,HEL_AA4439AA_AS.1:0.005074176)0.466:0.001350459)0.545:5e-09)0.915:0.001426129,((HEL_CA2709AA_AS.1:0.009470199,((HEL_BA9915AA_AS.1:0.010057173,(Nanai30.1:0.011957406,HEL_CA2643AA_AS.1:0.003508779)0.033:0.00139296)0.753:0.000900217,JP0170.1:0.001417652)0.761:0.000708268)0.771:0.000702161,BTM275.1:0.00212245)0.760:0.000704596)0.559:5e-09)0.966:0.004408605)0.892:0.001076752,Evenky58.1:0.010615214)0.262:0.001463439,HEL_CA0270AA_AS.1:0.013056519)0.110:0.001940555,(HEL_CA0551AA_AS.1:0.007374061,(HEL_BA9160AA_AS.1:0.008142799,(HEL_BA8932AA_AS.1:0.009079485,HEL_BA9391AA_AS.1:0.005325223)0.234:0.00243562)0.624:0.002757609)0.343:0.001414062)0.879:5e-09,(HEL_BA8847AA_AS.1:0.01298113,HpGP-KOR-001.1:0.011449512)0.092:0.003317126)0.712:0.001830343,HEL_BA9170AA_AS.1:0.005340998)0.335:0.002050678,((HEL_BA9407AA_AS.1:0.002218166,(HEL_BA9440AA_AS.1:0.01403553,(HEL_BA9608AA_AS.1:0.006344914,(HEL_BA9544AA_AS.1:5e-09,HEL_BA9792AA_AS.1:0.00501226)0.986:0.009046375)0.902:0.004554661)0.795:0.002301751)0.989:0.007324371,(HEL_BA9018AA_AS.1:0.011327411,(HEL_BA9140AA_AS.1:0.003011875,HEL_BA9603AA_AS.1:0.004943118)0.246:0.002581958)0.127:0.001166006)0.764:0.001246899)0.864:0.004476745,((NP110.1:0.005057419,(GR_21.1:0.008215779,(((HEL_BA4991AA_AS.1:0.008837285,(HEL_CA2718AA_AS.1:0.000703526,VN0805.1:5e-09)0.977:0.006650017)0.983:0.00697199,(((((ID0561.1:0.008891489,(HEL_BA9595AA_AS.1:0.01835762,HEL_BA3942AA_AS.1:0.014066286)0.070:0.004188486)0.942:0.005212123,((((HE_C33.1:0.012074002,HUP_B14.1:0.007463443)0.894:0.002881603,(HEL_CA2176AA_AS.1:0.007495809,HN_G260.1:0.010410121)0.736:0.000595465)0.938:0.002913778,((SSR3.1:0.015966927,(HEL_BA9148AA_AS.1:0.014552397,HEL_BA9676AA_AS.1:0.009222044)0.574:0.003065073)0.922:0.004708478,(HEL_BA4875AA_AS.1:0.00554238,(30950.1:0.00667534,HpGP-POL-110.1:0.016334242)0.763:0.002946014)0.769:0.002879956)0.790:0.003325585)0.887:0.002486318,(((((GR_20.1:0.006017041,HEL_CA2212AA_AS.1:0.006418169)0.978:0.007312252,(IRANL124_91.1:0.008740602,(IL_3173.1:0.009092293,HEL_BA8057AA_AS.1:0.009686064)0.470:0.003050048)0.814:0.002667404)0.899:0.003796302,((GC31_B.1:0.008233561,GR_15.1:0.017663118)0.866:0.005688615,(HEL_AA6511AA_AS.1:0.014869463,Hp_A_14.1:0.011141232)0.409:0.001499963)0.832:0.002759876)0.907:0.002435773,(Hp_A_27.1:0.009699711,((((IRANL97.1:0.006710784,(B47.1:0.005220595,Pt_7757.1:0.015102623)0.905:0.00470324)0.938:0.004649128,(HPAG1.1:0.005384504,(HEL_BA5572AA_AS.1:0.013508487,(HEL_AA6578AA_AS.1:0.015157901,(HEL_AA9180AA_AS.1:6e-09,(HEL_AA6798AA_AS.1:0.012605124,Pt_7901.1:0.001439107)0.928:0.003547165)1.000:0.017013436)0.248:0.003562685)0.977:0.006725027)0.989:0.007048903)0.350:0.000862452,HEL_BA4846AA_AS.1:0.007540959)0.810:0.003205083,(HEL_BA4700AA_AS.1:0.013908435,(HEL_BA4743AA_AS.1:0.009213355,SSR8.1:0.007848893)0.357:0.002775443)0.797:0.002230753)0.517:0.003557068)0.364:0.001146812)0.983:0.004802948,(((HEL_AA0447AA_AS.1:0.022073989,MG2005_98.1:0.008355344)0.979:0.008103524,((HpGP-MEX-046.1:0.007109729,((HEL_AA7374AA_AS.1:0.00108047,((HEL_BA4163AA_AS.1:0,SA220C.1:0):0.001405687,HEL_BA9555AA_AS.1:0.001425113)0.998:0.009890906)0.990:0.012616026,(B25.1:0.010139526,((((DR59_2016.1:0.00447591,(22360.1:0.011546422,HEL_CA2246AA_AS.1:0.00167707)0.979:0.007266072)0.959:0.00485158,HpGP-USA-303.1:0.007392801)0.430:0.001790458,HEL_AA9177AA_AS.1:0.004522856)0.845:0.004014798,(DR76_2016.1:0.009199408,HEL_BA8101AA_AS.1:0.006210328)0.902:0.005698376)0.983:0.010123989)0.987:0.011331516)0.925:0.005779869)0.991:0.010539258,(22352.1:0.014351783,MM2004_20.1:0.00746365)0.368:0.002615058)0.679:0.002146196)0.521:0.002325823,(G27.1:0.006374267,MGms203.1:0.018765959)0.890:0.006160558)0.913:0.004210128)0.797:0.001657219)0.861:0.002852367)0.870:0.002444742,(BD0063.1:0.01570263,HpGP-MMR-004.1:0.006177226)0.907:0.004312554)0.767:0.001070427,Mandalay03.1:0.008506369)0.959:0.004943412,(IRANL133_91.1:0.019853591,HEL_BA9043AA_AS.1:0.007965956)0.669:0.004772708)0.772:0.001578353)0.800:0.001231905,((HEL_BA8918AA_AS.1:0,HEL_BA9046AA_AS.1:0):0.002880526,(HEL_BA8996AA_AS.1:0,HEL_BA9169AA_AS.1:0,HEL_BA9604AA_AS.1:0):0.004303687)0.986:0.005814086)0.741:0.000566805)0.946:0.005300034)0.877:0.002871846,((HEL_BA8829AA_AS.1:0.00697372,(HEL_BA9383AA_AS.1:0.010074241,HEL_BA9471AA_AS.1:0.014777969)0.839:0.003623221)0.820:0.004675997,(TH0213.1:0.007973877,(India7.1:0.007408987,(HpGP-USA-422.1:0.008464175,(HpGP-MAL-002.1:0.003472059,((M006.1:0.006716353,MMM_127.1:0.008035046)0.945:0.004335051,(HpGP-BGD-003.1:0.007251617,((HEL_BA7799AA_AS.1:0.003416087,HpGP-MMR-011.1:0.006000635)0.918:0.003022184,(HEL_BA3985AA_AS.1:0.008070583,(HEL_BA8361AA_AS.1:0.006332651,(SA224.1:0,SA252C.1:0):0.006718951)0.968:0.00590139)0.931:0.004169451)0.763:0.00150624)0.757:0.000803754)0.756:0.0023491)0.403:0.000902933)0.422:0.001551547)0.735:0.002779206)0.663:0.000730981)0.000:5e-09)0.247:0.001243417)0.965:0.002331497,((HEL_BA9085AA_AS.1:0.007930487,((((HpGP-IND-007.1:0.009903478,MMM_148.1:0.008163934)0.536:0.003330465,(NP49.1:0.008402369,(SLK40.1:0.008952186,((HEL_BA5769AA_AS.1:0.004509207,HEL_CA0027AA_AS.1:0.007128834)0.891:0.002779433,(HEL_BA4205AA_AS.1:0.002073559,(BD0013.1:0.006717705,MS178.1:0.011278104)0.946:0.004626682)0.751:0.000866239)0.889:0.003094262)0.860:0.002379374)0.439:0.001734796)0.408:0.00244565,MMM_60.1:0.005409841)0.901:0.004581585,((31181.1:0.014560542,((((444.1:0.01433431,(HEL_BA8309AA_AS.1:0.02331288,HEL_BA9749AA_AS.1:0.009199723)0.959:0.006084838)0.823:0.00220232,(HEL_AA9174AA_AS.1:0.011737974,HpGP-PER-138.1:0.008793113)0.908:0.003595584)0.862:0.002777414,((((HEL_AA5699AA_AS.1:0.012811925,((((HEL_BA9180AA_AS.1:0.011851881,MM2012_26.1:0.012739257)0.784:0.004326889,(GC65_HL.1:0.006581867,P12.1:0.00827328)0.966:0.00738606)0.776:0.003756785,HEL_BA5224AA_AS.1:0.016080469)0.884:0.00328134,(((SUD-S72.1:0.016646562,HEL_BA4973AA_AS.1:0.005142975)0.771:0.001060695,((HEL_BA9413AA_AS.1:0.008442348,(SUD-C14-1.1:0.001485962,(SUD-C1-1a.1:0.012589675,SUD-I14.1:0.007395365)0.899:0.002815654)0.946:0.003822552)0.966:0.004402427,HEL_BA8928AA_AS.1:0.00388804)0.862:0.002843373)0.927:0.003844109,((((((SUD-C16-3.1:0.005452317,SUD_C8_1.1:0.00461234)0.852:0.002533805,(SUD-SO42.1:0.013106649,IL_3184.1:0.011497698)0.197:0.001581053)0.874:0.002214064,SUD_SO41_1.1:0.007288843)0.819:0.001356373,(SUD_C5_1.1:0.007202607,((CAM_14C1.1:0.012717636,HEL_BA9281AA_AS.1:0.006568243)0.851:0.001916397,(HEL_BA9462AA_AS.1:0.009018366,(IRANL112_91.1:0.016420474,(HEL_BA4686AA_AS.1:0.000839453,(HEL_CA2615AA_AS.1:0,HEL_CA2627AA_AS.1:0):5e-09)0.973:0.0070095)0.999:0.016176526)0.804:0.005666359)0.857:0.002337067)0.764:0.000776672)0.967:0.004020195,((HEL_AA6699AA_AS.1:0.000703747,HEL_BA9765AA_AS.1:5e-09)1.000:0.014218483,(HEL_BA9463AA_AS.1:0.004063209,(HEL_BA9457AA_AS.1:0.006105325,IRANL104.1:0.013279339)0.945:0.005045543)0.406:0.000828284)0.390:0.00076339)0.741:0.0011656,((HEL_BA9028AA_AS.1:0.010916013,HpGP-IDN-001.1:0.009627371)0.675:0.000704208,((HEL_BA8987AA_AS.1:0.009029044,((((CAM_153C1.1:0.009736004,((CAM_110A1.1:0.005552423,HpGP-ISR-001.1:0.005334034)0.407:0.001761221,((nigh2495.1:0.006267357,CAM_106A1.1:0.004620805)0.816:0.001851549,((((CAM-117A1.1:0.006858593,CAM_125C1.1:0.004741627)0.467:0.001870398,(((CAM-144C1.1:0.005634829,CAM_149C1.1:0.011460368)0.881:0.003241927,CAM-23A1.1:0.003230944)0.824:0.002338441,CAM_118A1.1:0.003556551)0.945:0.004349976)0.823:0.001949493,(ckin59.1:0.00898784,SUD-C13-1.1:0.010910254)0.894:0.004270535)0.815:5e-09,CAM-107A1.1:0.013453149)0.943:0.003806701)0.351:0.002011734)0.114:0.001744367)0.384:0.0009192,(((CAM-121A1.1:0.003600956,CAM_22A1.1:0.006486954)0.770:0.001434337,(HpGP-NGA-010.1:0.008613042,(HEL_BA9309AA_AS.1:0.005862131,(HEL_AA8702AA_AS.1:0.011140749,CAM-126C1.1:0.00993441)0.578:0.00631067)0.322:0.0024081)0.829:0.001527401)0.772:0.000738303,(HpGP-NGA-006.1:0.004776074,(HEL_BA9125AA_AS.1:0.00680478,nigh2494.1:0.008594118)0.919:0.004273427)0.728:0.000908945)0.914:0.002976227)0.676:0.002116533,(SUD-SO49-1.1:0.014810404,HEL_BA4944AA_AS.1:0.003762108)0.936:0.004456688)0.886:0.00291664,(HEL_BA4168AA_AS.1:0.004859783,SUD-SO50-1.1:0.009109748)0.954:0.006046981)0.919:0.003536719)0.413:0.000622145,HEL_AA6060AA_AS.1:0.009997003)0.882:0.001515829)0.951:0.003740235)0.938:0.004894679)0.965:0.006425968)0.890:0.004328876)0.852:0.003614512,(HEL_BA5257AA_AS.1:0.011125041,(((HEL_BA4404AA_AS.1:0.008510066,((((((HEL_BA4236AA_AS.1:0.001415618,HEL_BA4465AA_AS.1:0.007947412)0.876:0.00154193,(((ckin24.1:0.000708281,((((ckin130.1:0.00213143,ckin65.1:0.002136576)0.880:0.002134178,((HEL_BA8806AA_AS.1:0.00212249,HEL_CA2362AA_AS.1:5e-09)0.776:0.001148479,(HEL_AA7352AA_AS.1:0.003288543,HpGP-POR-006.1:0.002408714)0.946:0.003580705)0.754:0.000970421)0.470:5e-09,(ckin106.1:5e-09,ckin129.1:0.00141309)0.965:0.002126393)0.916:0.001419233,((ckin28.1:0.002129469,(HEL_BA4947AA_AS.1:0.003550156,kin79.1:5e-09)0.866:0.000704415)0.763:5e-09,(kin62.1:0.00070797,kin71.1:0.003561348)0.930:0.002125425)0.013:0.000708506)0.886:0.00141423)0.503:6e-09,(kin86.1:0.001421326,(kin81.1:0.002851579,(kin77.1:5e-09,SA35C.1:0.002121434)0.786:0.00141878)0.757:0.00069794)0.541:0.001419086)0.748:0.001417598,HpGP-COG-003.1:0.002131895)0.895:0.002004367)0.026:0.000651765,((((GAM245Ai.1:0.005077624,HEL_AA5463AA_AS.1:0.004284314)0.959:0.004272069,(HEL_CA2451AA_AS.1:0.007986802,HpGP-USA-403.1:0.005198818)0.838:0.002815703)0.746:0.000797112,(((HEL_AA7329AA_AS.1:0.006468353,((HEL_AA7288AA_AS.1:0,HEL_BA9306AA_AS.1:0):0.008212076,((HEL_AA7309AA_AS.1:0.00104647,((HEL_AA7199AA_AS.1:0,HEL_AA7293AA_AS.1:0):0.003965181,HEL_AA7206AA_AS.1:0.003180171)0.568:0.002116575)0.510:0.001883071,((((((HEL_BA4143AA_AS.1:0.001408928,HpGP-ZAF-009.1:0.003556417)0.781:0.000710058,(((SA166A.1:0.000789159,((SA253C1.1:0.001218113,HEL_BA5709AA_AS.1:0.002994855)0.936:0.00393058,(SA144A.1:6e-09,((HEL_BA5671AA_AS.1:0,HEL_BA9328AA_AS.1:0,SA251C.1:0):0.001411228,SouthAfrica20.1:0.003572684)0.504:0.001420159)0.787:0.000793738)0.631:0.001893276)0.850:0.001224251,SouthAfrica50.1:0.007244715)0.754:0.000580503,(HpGP-ZAF-006.1:0.004982799,(HEL_BA5677AA_AS.1:0.003564009,(((HEL_BA5715AA_AS.1:0.00140933,SA175A.1:0.003574651)0.922:0.002691266,(HEL_BA5731AA_AS.1:0.001346049,(((HEL_BA8291AA_AS.1:0.003577401,(HEL_AA7362AA_AS.1:0.005090392,(HEL_BA9494AA_AS.1:0.006266536,HpGP-ZAF-001.1:0.002317215)0.894:0.00358794)0.774:0.001328955)0.852:0.001558973,HpGP-ZAF-007.1:0.004129439)0.909:0.002148871,(SouthAfrica7.1:5e-09,((HEL_BA5739AA_AS.1:5e-09,SA29A.1:0.00107922)0.967:0.004660142,((HEL_BA4919AA_AS.1:0.001412018,HEL_BA5666AA_AS.1:0.001413502)0.773:0.000757031,HEL_BA8345AA_AS.1:0.002793854)0.458:0.000701031)0.814:0.00138177)0.914:0.001870462)0.763:0.000850823)0.164:0.000665953)0.786:0.00081404,((HEL_BA8916AA_AS.1:0.005602307,(HEL_AA7351AA_AS.1:0.003461492,(SA172C1.1:0.003086279,(HEL_AA7375AA_AS.1:0,HEL_AA7376AA_AS.1:0):0.00287142)0.224:0.001580625)0.343:0.002802219)0.874:0.001548118,(HEL_AA7350AA_AS.1:0.004266873,(HEL_BA9540AA_AS.1:0.001872355,(HEL_AA7371AA_AS.1:0.008622126,HEL_AA7378AA_AS.1:0.005658276)0.874:0.004549205)0.906:0.003973936)0.899:5e-09)0.388:0.00090258)0.773:0.000625854)0.872:0.001250495)0.772:0.000635596)0.897:0.001439761)0.867:5e-09,HEL_BA5706AA_AS.1:0.002835215)0.847:0.001452678,SA233C.1:0.00574577)0.777:0.001196078,SA169C.1:0.00452868)0.855:0.003546472,(HEL_AA7215AA_AS.1:0.005725034,((HEL_AA7200AA_AS.1:0,HEL_AA7268AA_AS.1:0,HEL_AA7356AA_AS.1:0,HEL_AA7368AA_AS.1:0):0.005706704,K26A1.1:6e-09)0.157:0.001437431)0.992:0.006978899)0.239:0.001149742)0.222:0.004082054)0.953:0.013202776)1.000:0.02892445,HpGP-USA-417.1:0.004106496)0.261:0.002075765,HEL_AA8698AA_AS.1:0.009138357)0.784:0.001060775)0.976:0.00381473,(CAM-135C1.1:0.003419071,(((CAM-140C1.1:5e-09,CAM-146C1.1:0.000774071)0.731:0.003061919,(CAM-109A1.1:0.008756064,HEL_AA5951AA_AS.1:0.004404486)0.782:0.004459963)0.421:0.004409076,nigh2496.1:0.012350944)0.902:0.005346943)0.981:0.005335653)0.664:0.000798806)0.971:0.005996263,HpGP-BRA-023.1:0.008054405)0.739:0.002142338,((HEL_BA5101AA_AS.1:0.002047549,((HEL_BA8835AA_AS.1:0.003446698,(((HEL_BA3551AA_AS.1:0.012292294,HEL_BA5197AA_AS.1:0.00712101)0.910:0.006193458,HEL_CA2149AA_AS.1:0.003609711)0.697:0.004446199,(HEL_BA3663AA_AS.1:0.005002918,(HEL_BA5558AA_AS.1:0.002235841,(DR150.1:0.009614989,(HEL_BA5547AA_AS.1:0.013060954,NYPt189.1:0.003811718)0.000:0.001800168)0.612:0.003287485)0.933:0.004555219)0.456:0.001411328)0.932:0.004989683)0.898:0.003685512,(HEL_CA2150AA_AS.1:0.003892908,HpGP-SPA-402.1:0.033603843)0.906:0.003741037)0.996:0.009042082)0.706:0.005120226,HEL_CA2181AA_AS.1:5e-09)0.998:0.010968926)0.916:0.00527125,nigh1448.1:0.010333613)0.337:0.00158268)0.845:0.002710701,(HEL_BA5527AA_AS.1:0.004380065,HEL_CA2258AA_AS.1:0.014299818)1.000:0.015556345)0.928:0.005766507,(MCms1055.1:0.019964398,(HpGP-HON-015.1:0.006962433,34320.1:0.01331072)0.213:0.002556294)0.548:0.00186402)0.930:0.005534417)0.929:0.005716147)0.883:0.005378606,(HEL_BA9244AA_AS.1:0.017689385,38185.1:0.020321379)0.533:0.003333595)0.859:0.003324309,(((IL_3172.1:0.009902134,((22087.1:0.007945504,HpGP-TUR-009.1:0.01326437)0.700:0.004731657,HpGP-RUS-009.1:0.011571246)0.748:0.001105992)0.656:0.001581787,(((HEL_AA6079AA_AS.1:0.00723023,HEL_CA2513AA_AS.1:0.005946112)0.935:0.00358554,(B45.1:0.008379214,Hp_A_11.1:0.009533807)0.937:0.004612924)0.735:0.000975387,(CK59.1:0.008293675,IRANL125.1:0.00966124)0.830:0.002904022)0.974:0.004921256)0.838:0.003349503,HpGP-SPA-802.1:0.005460742)0.829:0.002147398)0.834:0.00194974)0.871:0.002877373,(((HpGP-USA-207.1:0.008774263,SSR43.1:0.004412437)0.613:0.001613904,IRANL110.1:0.018660472)0.602:0.002512669,(HEL_BA9168AA_AS.1:0.007385205,(B40.1:0.01079564,(BURYAT9.1:0.009056879,HpGP-LIT-001.1:0.007372762)0.519:0.004813785)0.906:0.005864154)0.931:0.0041609)0.874:0.002690606)0.835:0.002087259)0.788:0.003948626,HEL_BA9531AA_AS.1:0.01570518)0.701:0.001096719)0.894:0.004443169)0.741:0.000796515,((((Evenky01.1:0,Evenky73.1:0,HEL_BA9406AA_AS.1:0):5e-09,HEL_BA8842AA_AS.1:0.000703005)0.992:0.005861381,(HEL_BA8959AA_AS.1:0.002858569,HEL_BA9641AA_AS.1:0.002871569)0.923:0.002817239)0.987:0.005847353,(HEL_BA9302AA_AS.1:0.00738075,HEL_CA0289AA_AS.1:0.00289572)0.828:0.001388804)0.476:0.001465158)0.000:5e-09)0.821:5e-09,(((((HEL_BA9014AA_AS.1:0,N34.1:0,Nentsy28.1:0,Nentsy29.1:0,Nentsy32.1:0,Nentsy37.1:0,Nentsy38.1:0,Nentsy65.1:0,Nentsy90.1:0):0.000693443,HEL_BA9734AA_AS.1:0.003580605)0.984:0.006292295,(21580.1:0.005578915,33375.1:0.010706448)0.917:0.004383493)0.822:0.002866716,(SW7C.1:0.009629164,VN0032.1:0.017106535)0.398:0.001300786)0.994:0.009596913,(((HEL_BA9598AA_AS.1:0.01063123,HpGP-NPL-009.1:0.010108022)0.694:0.002326032,(HEL_BA9607AA_AS.1:0.009925891,((((HEL_BA9184AA_AS.1:0.008388001,HEL_BA9627AA_AS.1:0.005655964)0.859:0.00370272,HEL_BA9410AA_AS.1:0.00456997)0.786:0.00161227,HEL_BA9404AA_AS.1:0.009362562)0.928:0.003576427,(HEL_BA9059AA_AS.1:0.002129516,HEL_BA9612AA_AS.1:0.00070397)0.963:0.004832201)0.605:0.002491329)0.489:0.001132756)0.931:0.003615398,(((((HEL_CA0266AA_AS.1:0.002364814,HEL_CA0278AA_AS.1:0.007805089)0.986:0.005931721,(HEL_AA8621AA_AS.1:0.012917071,(BURYAT19.1:0.002975025,HEL_BA9451AA_AS.1:0.003490438)0.948:0.004697781)0.837:0.001627386)0.834:0.001394342,HEL_CA0258AA_AS.1:0.009866902)0.860:0.002298056,(SSR7.1:0.010065595,((SSR9.1:0.005249362,(((Evenky65.1:0.008515161,(HpGP-MAL-010.1:0.010438527,ID0498.1:0.007393946)0.970:0.006078231)0.886:0.003271289,HE_NC24_6.1:0.009657606)0.835:0.001922455,(Khanty16.1:0,Khanty26.1:0,Khanty27.1:0):0.005973114)0.755:0.000695814)0.895:0.002134647,(SSR5.1:0.008132279,(29009.1:0.013107257,HE_C50.1:0.010277557)0.642:0.001970904)0.736:0.000848451)0.810:0.001531067)0.850:0.002900303)0.000:0.000266956,(Khanty17.1:0.004169956,(GC34_HL.1:0.007256041,SW21C.1:0.007570476)0.877:0.002764769)0.862:0.001745244)0.940:0.002923383)0.000:5e-09)0.793:0.00092239)0.000:0.006416071,HEL_BA9575AA_AS.1:0.020060652)0.959:0.013906301,((448.1:0.010134331,HE_NC32_5.1:0.012410802)0.747:0.004638751,HEL_BA9058AA_AS.1:0.019390561)0.689:0.001239303)0.784:0.006383909,HEL_AA6718AA_AS.1:0.008598739)0.950:0.003218422,(((HEL_BA9261AA_AS.1:0.007318885,(HEL_BA8860AA_AS.1:4.8148e-05,(HEL_BA9837AA_AS.1:0.009330377,(HEL_BA9538AA_AS.1:0.008572339,Kazakhstan3173.1:0.001639915)0.958:0.004361555)0.948:0.00669696)0.970:0.006534532)0.888:0.002176377,(HEL_BA8872AA_AS.1:0.012501038,HEL_BA8825AA_AS.1:0.009449613)0.804:5e-09)0.945:0.003702039,(HEL_BA9569AA_AS.1:0.008880894,HEL_BA9129AA_AS.1:0.010387735)0.956:0.004339549)0.795:0.001266826)0.863:0.000903862,((HEL_BA9556AA_AS.1:0,HEL_BA9770AA_AS.1:0):0.003719442,(HEL_BA9167AA_AS.1:0.006465273,((HEL_BA8911AA_AS.1:0,HEL_BA9776AA_AS.1:0):5e-09,Tuvac80.1:0.004270066)0.385:0.000837152)0.981:0.004881076)0.653:0.001446204)0.770:0.002246484,(((BURYAT27.1:0.003082455,(HEL_BA9042AA_AS.1:0,HEL_BA9253AA_AS.1:0):0.01250656)0.962:0.005716108,(TUVAB15.1:0.008735927,HEL_BA9049AA_AS.1:0.014789624)0.870:0.002664791)0.952:0.004908969,((HEL_BA9176AA_AS.1:0.00360442,HEL_BA9739AA_AS.1:0.003583375)0.873:0.002438515,(HEL_BA8976AA_AS.1:0.005624546,HEL_BA9576AA_AS.1:0.011522573)0.219:0.001816498)0.566:0.002132406)0.799:0.001413536)0.868:0.00149707,(mong44.1:0.007487119,HEL_BA9115AA_AS.1:0.011318726)0.922:0.003262085)0.810:0.000906562,((((HEL_BA8823AA_AS.1:5e-09,HEL_BA9545AA_AS.1:0.000703242)0.964:0.004235493,(HEL_BA9437AA_AS.1:0.006602138,(HEL_BA8856AA_AS.1:0.007050762,(HEL_BA9249AA_AS.1:0.014030156,HEL_BA9592AA_AS.1:0.003871141)0.883:0.005913754)0.536:0.004140747)0.922:0.004951905)0.915:0.00395313,HEL_BA8958AA_AS.1:0.011947772)0.884:0.002908162,(altai59.1:0.009503571,((HEL_AA7246AA_AS.1:0.014377731,HpGP-KGZ-006.1:0.010535263)0.627:0.002695837,(altai11.1:0.01373699,HEL_BA9564AA_AS.1:0.010437575)0.965:0.006558362)0.350:5e-09)0.930:0.002883483)0.877:5e-09)0.607:0.004252652,((HEL_BA8814AA_AS.1:0,HEL_BA8889AA_AS.1:0):0.009144381,(26695.1:0.012044995,HEL_BA9483AA_AS.1:0.009774647)0.740:0.004290737)0.885:0.003815014)0.947:0.002920014,((HEL_BA9568AA_AS.1:0.012897335,(((HEL_BA9653AA_AS.1:0.005133179,(HEL_BA9605AA_AS.1:0.002290089,HEL_BA9671AA_AS.1:0.004166662)1.000:0.011951229)0.819:0.003475746,(HEL_BA8915AA_AS.1:0.006488466,(HEL_AA7314AA_AS.1:0.004872661,((Evenky11.1:0,HEL_BA9546AA_AS.1:0,HEL_BA9686AA_AS.1:0):0.002186887,HEL_BA9354AA_AS.1:0.003529733)0.717:0.000910292)0.753:0.001630009)0.877:0.002650289)0.391:0.002419634,((HEL_BA9571AA_AS.1:0,HEL_BA9807AA_AS.1:0):0.004304858,HEL_BA9562AA_AS.1:0.008912067)0.958:0.004935767)0.871:0.003243354)0.763:0.000873469,((HEL_BA9566AA_AS.1:0.012333187,((HEL_BA8914AA_AS.1:0,HEL_BA8962AA_AS.1:0,HEL_BA9175AA_AS.1:0,HEL_BA9398AA_AS.1:0):0.008066925,HEL_BA9443AA_AS.1:0.014611612)0.958:0.005321999)0.809:0.002313884,HEL_BA9640AA_AS.1:0.006407546)0.937:0.00398642)0.905:0.003167542)0.876:0.001364353,((yak97.1:0.002151193,(HEL_BA9445AA_AS.1:0.000711813,((HEL_BA8993AA_AS.1:0,HEL_BA9218AA_AS.1:0):5e-09,HEL_BA9095AA_AS.1:0.000705078)0.792:0.000698896)0.935:0.003584782)1.000:0.017237581,(HEL_BA9761AA_AS.1:5e-09,(HEL_BA9838AA_AS.1:0,Keto60.1:0):0.005753216)0.987:0.008160763)0.259:0.003878771)0.603:0.003198541,HEL_BA9760AA_AS.1:0.007865619)0.836:0.00071686,(HEL_BA8279AA_AS.1:0.011316371,HEL_BA9079AA_AS.1:0.016914005)0.994:0.010171107)0.735:0.001198089,((HEL_BA9321AA_AS.1:0.00512607,(HEL_BA8921AA_AS.1:0.001780524,HEL_CA0261AA_AS.1:0.018010068)0.988:0.011290283)0.985:0.009205229,((((((HEL_BA8957AA_AS.1:0.007424552,HEL_BA9628AA_AS.1:0.014943066)0.860:0.002988881,(HEL_BA9047AA_AS.1:0.013069848,HEL_BA9650AA_AS.1:0.019851019)0.957:0.00598945)0.962:0.00534124,(HEL_BA9304AA_AS.1:0.027789635,HEL_BA8861AA_AS.1:0.010665353)0.235:0.003989986)0.764:0.001899311,((Tuvac46.1:0.010518169,((HEL_BA8812AA_AS.1:0.004892057,((HEL_AA7221AA_AS.1:0,HEL_BA9208AA_AS.1:0,HEL_BA9487AA_AS.1:0):0.005775704,((HEL_BA9333AA_AS.1:0,HEL_BA9651AA_AS.1:0):5e-09,HEL_BA9636AA_AS.1:0.005700875)0.891:0.002083852)0.958:0.00376144)0.908:0.002198857,(HEL_BA9732AA_AS.1:0.012745697,(HEL_BA9606AA_AS.1:0.0034087,(HEL_BA9315AA_AS.1:0.005621125,(HEL_BA9063AA_AS.1:6e-09,(HEL_BA9037AA_AS.1:0.000713377,(HEL_BA9153AA_AS.1:0.002148043,HEL_BA9347AA_AS.1:0.001430639)0.794:0.000685859)0.903:0.002134692)0.290:0.001580234)0.879:0.00218822)0.933:0.003779287)0.752:0.000673363)0.992:0.007424723)0.868:0.002748514,(HEL_BA9706AA_AS.1:0.013399019,HEL_BA9027AA_AS.1:0.015751512)0.689:0.002855958)0.992:0.010633257)0.999:0.01563947,((HEL_AA7332AA_AS.1:0,HpGP-KAZ-002.1:0):0.015612543,(HEL_CA0264AA_AS.1:0.007497709,(HEL_BA9096AA_AS.1:0.009529219,mong49.1:0.011557972)0.322:0.002753739)0.848:0.002644588)0.315:0.001347286)0.932:0.006132042,(HEL_BA9814AA_AS.1:0.012850437,HEL_BA8956AA_AS.1:0.015130882)0.844:0.002717827)0.177:0.001765061)0.975:0.006186756)0.739:0.010671633,(BTM231.1:0.001030445,(HEL_BA8830AA_AS.1:0.011238376,HEL_BA9259AA_AS.1:0.004265682)0.998:0.013557461)0.983:0.010099327)0.985:0.024677307,HEL_BA9260AA_AS.1:0.004023424)1.000:0.019877401,(Khanty30.1:5e-09,Khanty40.1:0.002114539)0.925:0.004800436)1.000:0.026345385,(HEL_BA9303AA_AS.1:0,HEL_BA9707AA_AS.1:0):0.039928762)0.999:0.010676582,((((((Aklavik86.1:0,CAN_019.1:0,CAN_290.1:0,HEL_CA2371AA_AS.1:0,HpGP-CAN-010.1:0,HpGP-CAN-015.1:0):0.005041459,HpGP-CAN-018.1:0.004286367)0.943:0.004302739,((CAN_095.1:0,CAN_136.1:0,CAN_172.1:0,CAN_258.1:0,HEL_CA2453AA_AS.1:0,HpGP-CAN-006.1:0,HpGP-CAN-011.1:0):0.000937029,HpGP-CAN-016.1:0.00477291)0.625:0.002626457)0.901:0.003052747,((HpGP-CHI-105.1:0.004872702,HpGP-CHI-116.1:0.005195209)1.000:0.016649409,HpGP-CAN-019.1:0.012467966)0.617:0.001351339)0.003:0.002419646,(((HEL_BA9287AA_AS.1:0,HEL_BA9526AA_AS.1:0):0.008473187,((Koryak28.1:0.004645752,(Koryak37.1:0,Koryak38.1:0):0.001774791)0.942:0.006362401,(HEL_BA9629AA_AS.1:0.01973693,(CAN_243.1:0.004318664,((HEL_AA6037AA_AS.1:0,HpGP-CAN-007.1:0):0.008875332,HEL_AA5916AA_AS.1:0.001280948)0.799:0.007997108)0.634:0.008008073)0.962:0.009446282)0.603:0.003143396)0.055:0.000956054,(HEL_AA7337AA_AS.1:0.010179599,((HEL_BA9060AA_AS.1:0,HEL_BA9258AA_AS.1:0):0.011415921,((Ca_97_34.1:0,HEL_AA6016AA_AS.1:0,HEL_AA7297AA_AS.1:0):0.007007512,(HEL_AA5967AA_AS.1:0,HEL_AA6482AA_AS.1:0,HEL_BA9172AA_AS.1:0):0.008186245)0.060:0.001218693)0.102:0.002994894)0.771:0.005250428)0.853:0.003096141)0.920:0.004493568,((HEL_BA9243AA_AS.1:0.010120749,HEL_BA9722AA_AS.1:0.021700289)0.970:0.006884826,((HEL_BA9726AA_AS.1:0.010027163,(HEL_BA9746AA_AS.1:0.011106737,((HEL_BA8849AA_AS.1:0,HEL_BA9070AA_AS.1:0,HEL_BA9584AA_AS.1:0):0.005137027,(HEL_AA7311AA_AS.1:5e-09,Khanty47.1:0.000703006)0.978:0.0056625)0.956:0.004915547)0.837:0.002409684)0.813:0.002168936,(HEL_BA8817AA_AS.1:0.003543683,HEL_BA9127AA_AS.1:0.003554418)0.951:0.002992561)0.871:0.002826577)0.827:0.002103056)0.911:0.005802363)0.910:0.029312814,(HEL_AA0408AA_AS.1:0.00696748,HEL_BA9262AA_AS.1:0.003132662)1.000:0.055573313)0.986:0,Hcetorum:0.211579029)Root;
