# Supplementary material for: An ancient ecospecies of Helicobacter pylori
Source: Nature. 2024 Oct 16;635(8037):178–85. doi: 10.1038/s41586-024-07991-z (PMC11541087; doi:10.1038/s41586-024-07991-z)
Supplement: Supplementary file 8 — Data underlying Figs. 1–4 and Supplementary Figs. 1–6 and 8–13. [file 41586_2024_7991_MOESM8_ESM.zip › SOURCE_DATA/S10/13.nwk]

(((((((((((((((((((((((((HpGP-CAN-020.1:0.011176991,(HpGP-CAN-023.1:0.015764635,CAN_196.1:0.015713543)0.387:0.001446874)0.925:0.00398632,((Aklavik117.1:0,CAN_219.1:0):0.012752391,(HEL_AA6759AA_AS.1:0.005780632,HpGP-USA-205.1:0.010386442)0.838:0.0039091)0.738:0.001377003)0.897:0.003003391,((CO1766.1:0,Hui1764.1:0,Hui1766.1:0):0.005961338,(HEL_AA6511AA_AS.1:0.009193667,HpGP-MEX-028.1:0.0123157)0.798:0.001787376)0.803:0.002315162)0.774:0.001887285,(HEL_AA0105AA_AS.1:0,PeCan4.1:0):0.006967879)0.750:0.001146401,Shi417.1:0.009028459)0.760:0.001193501,HEL_BA9201AA_AS.1:0.013189837):0.001123929,((((HEL_BA9304AA_AS.1:0.016993097,HEL_BA9433AA_AS.1:0.007153828)0.676:0.005466005,((((HEL_BA8847AA_AS.1:0.010725892,(HEL_BA9476AA_AS.1:0.003739109,(HEL_BA9732AA_AS.1:0.012183628,Nentsy81.1:0.000914919)0.928:0.00765661)0.944:0.004822104)0.885:0.003350709,((HEL_BA9649AA_AS.1:0.006070603,(HEL_BA9467AA_AS.1:5e-09,(HEL_BA9234AA_AS.1:5e-09,HEL_BA8817AA_AS.1:0.004899085)0.421:0.001942918)0.974:0.00689819)0.916:0.00395621,((((HpGP-CAN-001.1:0.007245542,((HEL_AA7339AA_AS.1:0.007549822,((HEL_BA9778AA_AS.1:0,HEL_CA0057AA_AS.1:0,HEL_CA0057AA_AS.2:0):0.006806116,(HEL_AA7365AA_AS.1:5e-09,HEL_CA0047AA_AS.1:5e-09)0.966:0.006318191)0.524:0.003141378)0.311:0.001175719,HEL_CA0046AA_AS.1:0.00373682)0.836:0.001967695)0.889:0.002946488,(Nanai40.1:0.00463093,(HEL_CA0054AA_AS.1:0.003081132,((HEL_AA6077AA_AS.1:5e-09,(HEL_CA0052AA_AS.1:0,HEL_CA0052AA_AS.2:0):5e-09)0.973:0.005869619,(HEL_AA6006AA_AS.1:5e-09,HEL_CA0053AA_AS.1:5e-09)0.472:5e-09)0.917:0.004298442)0.910:0.004925236)0.878:0.002506086)0.897:0.002933924,((Sakhalin60.1:0.006146691,((HEL_BA9514AA_AS.1:0.007372097,(HEL_BA9218AA_AS.1:0.004632087,((HEL_AA7212AA_AS.1:0.005632761,HEL_CA0045AA_AS.1:0.010511847)0.301:5e-09,((HEL_BA9208AA_AS.1:0.00233166,(HEL_BA9677AA_AS.1:0.005504164,(HEL_BA9518AA_AS.1:0.004440759,(HEL_AA7214AA_AS.1:0.001937305,(HEL_BA9263AA_AS.1:0.000966949,HEL_BA9819AA_AS.1:0.00293029)0.752:5e-09)0.924:0.004473004)0.965:0.005008119)0.720:0.000993645)0.661:0.0009784,HEL_BA9598AA_AS.1:0.00528926)0.909:0.002869679)0.829:0.003677376)0.920:0.003607805)0.803:0.001897457,((HEL_BA9472AA_AS.1:0.008417058,(HEL_BA9159AA_AS.1:0.004799759,HEL_BA9559AA_AS.1:0.005050594)0.609:0.00239407)0.853:0.003317481,(HEL_BA9040AA_AS.1:0.007492488,HEL_BA9669AA_AS.1:0.002456307)0.271:0.001827592)0.804:0.002313347)0.702:0.002033362)0.843:0.003314788,(HEL_BA8864AA_AS.1:0.006428958,HEL_BA9621AA_AS.1:0.008603065)0.365:0.003221076)0.625:0.001326733)0.856:0.00242302,(((Evenky01.1:0,Evenky73.1:0,HEL_BA8842AA_AS.1:0,HEL_BA9406AA_AS.1:0):0.009795657,HEL_BA9748AA_AS.1:0.001216028)0.943:0.005153365,((HEL_BA9042AA_AS.1:0,HEL_BA9253AA_AS.1:0):0.017958329,(HEL_AA7221AA_AS.1:0.003938264,(HEL_BA9636AA_AS.1:0,HEL_BA9651AA_AS.1:0):5e-09)0.950:0.006749764)0.970:0.007182842)0.847:0.00187704)0.739:0.001012747)0.790:0.001001942)0.835:5e-09,((((HEL_BA8932AA_AS.1:0.012580205,Tuvac80.1:0.013666957)0.817:0.004426983,(HEL_BA9220AA_AS.1:0.005019099,HEL_BA9176AA_AS.1:0.010254379)0.771:0.002168447)0.899:0.004002468,((HEL_BA8279AA_AS.1:0.016804773,HEL_BA9448AA_AS.1:0.004822018)0.905:0.004115636,(HEL_BA9321AA_AS.1:0.016191711,(HEL_BA8815AA_AS.1:0.009888586,((HEL_AA7264AA_AS.1:0.004649124,HEL_BA9774AA_AS.1:0.010588771)0.864:0.002291682,((Khanty04.1:0.01014446,HEL_BA9415AA_AS.1:0.007128119)0.009:0.001786278,HEL_BA9773AA_AS.1:0.010837492)0.745:0.001251113)0.948:0.004159418)0.288:0.001906191)0.862:0.003068169)0.531:4.918e-06)0.732:0.000971497,(HEL_BA9487AA_AS.1:0.017252929,((altai11.1:0.014779995,altai59.1:0.008066406)0.838:0.002478341,(HEL_BA9411AA_AS.1:0.008017911,(HEL_CA0258AA_AS.1:0.012387341,(Evenky11.1:0.010867571,HEL_BA9483AA_AS.1:0.016292293)0.903:0.005179174)0.870:0.004963566)0.819:0.002066392)0.806:0.002112717)0.976:0.006330398)0.750:0.001003481)0.931:0.003667873,((((BURYAT14.1:0.001945923,HEL_AA7249AA_AS.1:0.000974474)0.809:0.001589727,(HEL_BA9049AA_AS.1:0.008925094,(HEL_BA9130AA_AS.1:0.004428406,((HEL_BA8868AA_AS.1:0.000975243,HEL_BA9391AA_AS.1:0.001951095)0.756:0.001997551,(HEL_BA8830AA_AS.1:0.008167651,HEL_BA9162AA_AS.1:0.002872321)0.980:0.008180371)0.844:0.004071904)0.957:0.006254024)0.197:0.002669857)0.781:0.001337978,(HEL_BA8880AA_AS.1:0.002958121,HEL_BA9841AA_AS.1:0.008026579)0.865:0.001964329)0.560:5e-09,(((HEL_BA9614AA_AS.1:6e-09,HEL_BA9797AA_AS.1:0.000973874)0.991:0.007995963,(BURYAT9.1:0.003946762,HEL_AA7283AA_AS.1:0.008043268)0.103:0.001966617)0.859:5e-09,((((((HEL_AA7373AA_AS.1:0.001956161,((HEL_BA8832AA_AS.1:0,HEL_BA9479AA_AS.1:0):0.000970957,HEL_BA9160AA_AS.1:5e-09)0.899:5e-09)0.524:0.000973062,(((HEL_BA9379AA_AS.1:0.007159843,HEL_BA9575AA_AS.1:0.006106305)0.842:0.002830883,(HEL_BA9759AA_AS.1:0.000973788,(HEL_BA9341AA_AS.1:5e-09,HEL_BA9348AA_AS.1:0.000971039)0.885:5e-09)0.045:0.001110829)0.043:0.000954364,HEL_BA9098AA_AS.1:0.006916977)0.855:0.002043476)0.848:5e-09,(((HEL_BA9780AA_AS.1:5e-09,(HEL_BA9256AA_AS.1:5e-09,HEL_BA9166AA_AS.1:0.002946324)0.849:0.000971195)0.851:0.00097135,(HEL_BA9347AA_AS.1:0.002930774,(HEL_BA9390AA_AS.1:0,HEL_BA9656AA_AS.1:0):0.002948588)0.571:5e-09)0.855:0.000973833,HEL_BA9735AA_AS.1:0.00392933)0.880:5e-09)0.928:0.000971196,HEL_CA0410AA_AS.1:5e-09)0.602:5e-09,HEL_BA9534AA_AS.1:0.005960259)0.756:5e-09,HEL_BA8883AA_AS.1:0.001955136)0.426:0.000978929)0.948:0.002949702)0.725:0.002006891)0.942:0.005236719)0.400:0.00227971,(((HEL_BA3942AA_AS.1:0.004134646,HpGP-PER-121.1:0.010987651)0.819:0.002776677,(HpGP-PER-111.1:0.005950512,((HEL_CA2260AA_AS.1:0.007096649,HEL_CA2265AA_AS.1:0.003792971)0.904:0.003677295,((((HpGP-PER-138.1:0.005951664,HpGP-PER-019.1:0.006935934)0.917:0.004012917,((HEL_CA2261AA_AS.1:0,HEL_CA2283AA_AS.1:0,HEL_CA2284AA_AS.1:0,HEL_CA2287AA_AS.1:0):5e-09,HEL_CA2286AA_AS.1:0.010529659)0.943:0.003932305)0.029:0.001911628,HEL_CA2279AA_AS.1:0.005166809)0.849:0.003167218,(HEL_CA2262AA_AS.1:0.009146883,(((HEL_CA2266AA_AS.1:5e-09,Shi169.1:0.001942713)0.916:0.000965709,(Shi112.1:0.000965661,Shi470.1:5e-09)0.314:5e-09)0.976:0.005736587,(HEL_CA2257AA_AS.1:0.007122216,Sat464.1:0.001740811)0.856:0.002960652)0.337:6e-09)0.872:0.002680972)0.156:0.001949902)0.750:0.001403035)0.838:0.00368822)0.872:0.002248357,(((HEL_CA2268AA_AS.1:0.008594183,(HEL_CA2267AA_AS.1:0.012585066,Puno120.1:0.003789137)0.136:0.001723719)0.210:0.001429392,(HEL_CA2272AA_AS.1:0.00595918,Puno135.1:0.007123702)0.922:0.003952329)0.859:0.002143,HEL_CA2258AA_AS.1:0.008954653)0.775:0.000946943)0.840:0.00195392)0.767:5e-09,Cuz20.1:0.00693784)0.797:0.000921465)0.780:0.000911203,(HEL_CA2271AA_AS.1:0.010543769,(v225d.1:0.006660088,(((((((HEL_BA5605AA_AS.1:0.00450049,HEL_CA0525AA_AS.1:0.008531327)0.909:0.004070952,(HEL_CA2092AA_AS.1:0.007858893,(HEL_CA0440AA_AS.1:0.008398642,VN0805.1:0.009394166)0.808:0.002016802)0.781:0.001799264)0.851:0.002542368,(((HEL_CA0551AA_AS.1:0.011925825,(HEL_AA4439AA_AS.1:0.006797357,HEL_BA8663AA_AS.1:0.010297581)0.765:0.001945851)0.867:0.002148041,(HEL_BA9915AA_AS.1:0.007054224,HpGP-MAL-012.1:0.006060812)0.133:0.002828252)0.389:5e-09,HEL_CA0082AA_AS.1:0.006913363)0.208:0.001955268)0.880:5e-09,(HEL_CA2709AA_AS.1:0.006879045,(((BT333.1:0.001962191,BTM231.1:0.003113576)0.935:0.003785215,((JP0170.1:0.011076128,(BTM275.1:0.010014547,BT215.1:0.001264624)0.741:0.001312617)0.762:0.001527387,(HEL_CA2643AA_AS.1:0.004653589,(HEL_CA0208AA_AS.1:0.006824279,HpGP-KOR-001.1:0.00769037)0.554:0.002106902)0.818:0.002267639)0.045:0.000950072)0.774:0.001136094,(HpGP-JAP-026.1:0.004534396,(HEL_CA2671AA_AS.1:0.006436356,MMM_67.1:0.004565389)0.804:0.003950109)0.837:0.00238008)0.780:5e-09)0.939:0.000970046)0.880:0.001982252,(HEL_BA4686AA_AS.1:0.000952392,HEL_BA5460AA_AS.1:0.012094395)0.927:0.002996606)0.757:0.001198646,HEL_BA8829AA_AS.1:0.009827135)0.589:0.001204948,CK69.1:0.012157424)0.856:0.003686972)0.198:0.002644792)0.793:0.002203209)0.744:0.001850436,HEL_AA9180AA_AS.1:0.019739611)0.802:0.003800294,((((((((Evenky58.1:0.0026414,(HEL_BA9339AA_AS.1:0.019221463,((HEL_BA9032AA_AS.1:0,HEL_BA9266AA_AS.1:0,HEL_BA9294AA_AS.1:0,HEL_BA9761AA_AS.1:0,Keto18.1:0,Keto60.1:0):0.000969386,HEL_BA9838AA_AS.1:0.000968943)0.981:0.010310884)0.888:0.005784052)0.828:0.002791887,(HEL_BA9059AA_AS.1:0.001964568,(HEL_BA9628AA_AS.1:0.00394265,((BURYAT27.1:0,HEL_BA9837AA_AS.1:0):5e-09,((HEL_BA9544AA_AS.1:0,HEL_BA9792AA_AS.1:0):5e-09,HEL_BA9830AA_AS.1:0.004884446)0.980:0.004897146)0.897:0.003936411)0.942:0.003957997)0.913:0.003445135)0.254:0.001017065,(HEL_BA8812AA_AS.1:0.007042915,HEL_BA9047AA_AS.1:0.011157189)0.886:0.003465955)0.814:0.002448544,(HEL_BA9095AA_AS.1:0.014581281,(HEL_BA8993AA_AS.1:0.005282569,HEL_BA9706AA_AS.1:0.011935842)0.785:0.002571269)0.815:0.005300182)0.860:0.003666795,((HEL_BA9167AA_AS.1:0.012015671,(HEL_BA9576AA_AS.1:5e-09,(HEL_BA8823AA_AS.1:5e-09,TUVAB15.1:5e-09)0.982:0.004932824)0.972:0.007253733)0.987:0.010673038,((((HEL_BA9566AA_AS.1:0.014543351,(HEL_BA8872AA_AS.1:5e-09,HEL_CA2718AA_AS.1:0.005922725)0.991:0.01145779)0.958:0.00816775,((BT143.1:0.013149425,EKB32.1:0.010428353)0.931:0.00737948,(((HEL_BA9410AA_AS.1:0.012318051,(HEL_BA9653AA_AS.1:0.009883222,(HEL_BA8957AA_AS.1:0.003634304,HEL_BA9608AA_AS.1:0.004275144)0.968:0.006851519)0.303:0.002108103)0.452:0.003249065,(((HEL_BA8915AA_AS.1:0.023080956,(HEL_BA9168AA_AS.1:0.01912902,HEL_BA9640AA_AS.1:0.013828222)0.915:0.00591858)0.874:0.004945466,(IRANL125.1:0.01128813,IRANL133_91.1:0.012435509)0.920:0.005463686)0.803:0.002754237,((HpGP-IND-007.1:0.017105789,HpGP-MAL-002.1:0.006722669)0.975:0.008921115,(HpGP-USA-422.1:0.014980714,(HEL_AA7332AA_AS.1:0.010335474,HEL_CA2212AA_AS.1:0.020946502)0.884:0.003814043)0.643:0.004630709)0.211:0.001185083)0.856:0.002523492)0.650:0.003486318,GC31_B.1:0.021356913)0.943:0.006313741)0.664:0.004747884)0.729:0.001159122,HEL_BA9096AA_AS.1:0.009687797)0.840:0.002668155,(HEL_BA9046AA_AS.1:0,HEL_BA9148AA_AS.1:0,HEL_BA9169AA_AS.1:0,HEL_BA9260AA_AS.1:0,HEL_BA9705AA_AS.1:0,HEL_BA9825AA_AS.1:0):0.011855228)0.860:0.00437595)0.986:0.009108159)0.590:0.000767013,(HEL_AA7246AA_AS.1:0.015893955,(HEL_BA9603AA_AS.1:0.013423202,((HEL_BA9018AA_AS.1:0.011098094,(HEL_BA9571AA_AS.1:0,HEL_BA9807AA_AS.1:0):0.016001325)0.845:0.005024726,Nanai30.1:0.01546533)0.000:0.002251335)0.775:0.002277139)0.455:0.002944539)0.904:0.003393731,(((HEL_BA9440AA_AS.1:0.009265677,HEL_BA9037AA_AS.1:0.014634301)0.923:0.00488108,(HEL_BA8911AA_AS.1:0.01562694,HEL_BA9605AA_AS.1:0.009127722)0.940:0.005036902)0.412:0.001966612,((HEL_BA9562AA_AS.1:0.005095838,HEL_CA0270AA_AS.1:0.015635869)0.912:0.004680985,((((HEL_AA7314AA_AS.1:0.018407266,((HEL_BA8814AA_AS.1:0,HEL_BA8889AA_AS.1:0):0.011037985,(HEL_BA8825AA_AS.1:5e-09,HEL_BA9471AA_AS.1:0.002921447)0.919:5e-09)0.587:0.001838353)0.976:0.007956833,(HEL_BA8921AA_AS.1:0.010845619,(HEL_BA8956AA_AS.1:0.001752768,HEL_BA9404AA_AS.1:0.001318916)0.904:0.004927475)0.951:0.005562947)0.763:0.001523764,(HEL_BA9736AA_AS.1:0.008567538,HEL_BA9115AA_AS.1:0.020084278)0.745:0.003737051)0.856:0.00297369,HEL_BA9626AA_AS.1:0.010899917)0.441:0.000936)0.919:0.003140442)0.614:5e-09)0.748:0.000990591,((HEL_BA9407AA_AS.1:0.003108532,HEL_BA9776AA_AS.1:0.002934609)0.869:0.003067944,(HEL_BA9170AA_AS.1:0.002956255,(HEL_BA9129AA_AS.1:0.000971039,Tuvac46.1:5e-09)0.982:5e-09)0.878:0.002921521)1.000:0.011361084)0.820:0.001819039)0.907:0.002952078,(HEL_BA4991AA_AS.1:0.016549206,((HEL_BA9606AA_AS.1:0.00380964,(HEL_BA9259AA_AS.1:0.000970991,HEL_BA9564AA_AS.1:5e-09)0.985:0.007187794)0.987:0.008409477,(HEL_CA0278AA_AS.1:0.007900153,((HEL_BA9244AA_AS.1:0.015833468,(((((HEL_BA9014AA_AS.1:0,Khanty39.1:0,N34.1:0,Nentsy28.1:0,Nentsy29.1:0,Nentsy32.1:0,Nentsy37.1:0,Nentsy65.1:0):5e-09,(Khanty16.1:0,Khanty26.1:0,Khanty27.1:0):0.00095746)0.773:0.000951401,(Nentsy38.1:0.000993305,Khanty17.1:0.004843683)0.308:0.000986435)0.976:0.007214114,((HEL_AA6718AA_AS.1:0.012550664,HpGP-TUR-009.1:0.014022195)0.452:0.003722534,((Khanty30.1:0,Khanty40.1:0):0.021523443,(HpGP-RUS-009.1:0.015595583,(GC65_HL.1:0.011882577,(HEL_AA8621AA_AS.1:0.009781016,IRANL112_91.1:0.015939843)0.872:0.008062554)0.640:0.00505576)0.478:0.003127248)0.798:0.005439417)0.873:0.004463664)0.810:0.003486063,(HEL_BA9451AA_AS.1:0.020615948,HpGP-IDN-001.1:0.008483845)0.738:0.002032511)0.937:0.007011692)0.942:0.006606276,((HEL_BA8861AA_AS.1:0.013560455,HEL_BA9569AA_AS.1:0.014848302)0.987:0.01225278,HEL_BA9354AA_AS.1:0.009652984)0.838:0.002489348)0.974:0.006557744)0.403:0.001198071)0.896:0.004032298)0.335:0.000889689)0.925:0.002366715,(HEL_BA9641AA_AS.1:0.004929413,(HEL_BA9027AA_AS.1:0.00368443,HEL_CA0266AA_AS.1:0.002208814)0.991:0.008995707)0.773:0.002891572)0.847:0.005308988,((((HEL_BA8057AA_AS.1:0.01172135,((HEL_CA2513AA_AS.1:0.012006254,(M006.1:0.002282137,Mandalay03.1:0.002607882)0.979:0.008176965)0.948:0.006646255,(HpGP-BGD-003.1:0.011743941,(HEL_BA3985AA_AS.1:0.014488447,BT0282.1:0.014482246)0.447:0.003532991)0.645:0.002786873)0.895:0.004354793)0.696:0.001469873,((HEL_AA5991AA_AS.1:0.014733801,MS178.1:0.015318923)0.000:0.002934668,(((MMM_60.1:0.012905161,((HpGP-NPL-009.1:0.004777977,(CK59.1:0.009313565,VN0032.1:0.009630717)0.099:0.002138155)0.986:0.011224358,(HEL_AA6079AA_AS.1:0.019980458,MMM_148.1:0.008410788)0.826:0.004904078)0.129:0.005532205)0.194:0.00577426,(((BD0013.1:0.020363899,TH0213.1:0.011272372)0.895:0.005031038,((MMM_127.1:0.005403198,(India7.1:0.009588624,NP110.1:0.01570841)0.899:0.004450138)0.824:0.003635086,HpGP-MMR-004.1:0.013023645)0.740:0.001059274)0.920:0.007769596,(HpGP-MMR-011.1:0.017085961,SLK40.1:0.014505353)0.772:0.003942704)0.484:0.002042942)0.528:0.002698082,((HEL_BA4205AA_AS.1:0.009350245,(HEL_BA5769AA_AS.1:0.008081327,HEL_CA0027AA_AS.1:0.00941213)0.970:0.012080164)0.937:0.007368706,((((HEL_BA4574AA_AS.1:0.00802601,(HEL_BA3812AA_AS.1:0.004005084,HPJ156.1:0.006822629)0.868:0.002020247)0.910:0.003063484,((HEL_AA6024AA_AS.1:5e-09,HPAS23.1:0.00586275)0.908:0.001964626,(HEL_AA6010AA_AS.1:0.00490544,((HEL_BA4580AA_AS.1:0,HEL_BA4584AA_AS.1:0,HEL_BA9332AA_AS.1:0):0.003897268,(ausabrJ05.1:6e-09,HPJ023.1:5e-09)0.984:0.005906269)0.855:0.001964358)0.922:0.002927573)0.841:0.001706537)0.414:0.001233248,((HEL_BA3813AA_AS.1:0,HEL_BA3814AA_AS.1:0,HEL_BA4578AA_AS.1:0):0.004040582,HPJ071.1:0.008922538)0.550:0.001905037)0.992:0.012015715,((((HEL_BA9408AA_AS.1:0,Neuguinea25.1:0):0.000967575,HEL_BA9674AA_AS.1:0.000967032)0.834:0.000966275,((HEL_BA9658AA_AS.1:5e-09,(Neuguinea63.1:0,Neuguinea66.1:0):0.000966692)0.760:0.000966151,Neuguinea12.1:6e-09)0.575:5e-09)0.939:0.007409095,((ID0082.1:5e-09,ID0090.1:0.00685041)0.554:0.006292366,((ID0985.1:0.003168782,(ID0987.1:0.000966379,ID1001.1:5e-09)0.901:0.003653419)0.937:0.004131857,(ID0992.1:0.005509653,(ID0084.1:0.004782148,ID1017.1:0.001077063)0.910:0.006205923)0.405:0.003386805)0.077:0.001896127)0.274:0.003891852)0.986:0.01049971)0.963:0.007612202)0.861:0.005398686)0.710:0.00407258)0.915:0.006066756)0.884:0.002141258,((448.1:0.01080992,(SW7C.1:0.008375509,SSR9.1:0.00880422)0.441:0.001913539)0.864:0.002285117,((BD0063.1:0.017443481,HE_C33.1:0.008883303)0.866:0.003211139,(((SSR5.1:0.014496168,(SSR3.1:0.009904229,(HEL_BA9531AA_AS.1:0.011575297,SSR7.1:0.013624222)0.805:0.002712743)0.876:6e-09)0.813:0.001091014,(((HEL_BA4743AA_AS.1:0.010574212,Nentsy90.1:0.003464301)0.847:0.001962736,(SW21C.1:0.015754897,(((HEL_BA8860AA_AS.1:0,HEL_BA9261AA_AS.1:0):0.01167417,HEL_BA9568AA_AS.1:0.014465928)0.793:0.003646342,((HEL_BA9592AA_AS.1:0.012112733,HpGP-KGZ-006.1:0.011647138)0.895:0.005020411,GR_21.1:0.010584803)0.050:0.00180243)0.807:0.002941598)0.821:0.002229304)0.771:0.001179878,(HpGP-LIT-001.1:0.017506048,mong44.1:0.007194801)0.987:0.011816137)0.686:0.001284898)0.924:0.002953116,(Kazakhstan3173.1:0.012213262,(HE_NC24_6.1:0.014844497,((HE_C50.1:0.012014048,HEL_AA8698AA_AS.1:0.020609851)0.600:0.002655547,((GR_15.1:0.013074885,(B40.1:0.01613224,HpGP-ISR-001.1:0.016640059)0.843:0.004081021)0.903:0.004438027,((((HpGP-MAL-010.1:0.005790548,ID0498.1:0.010226279)0.987:0.012277978,(HEL_BA5197AA_AS.1:0.020146872,IL_3184.1:0.010182365)0.826:0.004357214)0.841:0.004640549,((((HEL_BA7799AA_AS.1:0.011287628,(HpGP-ZAF-009.1:0.009520397,SA172C1.1:0.011964459)0.996:0.022256037)0.951:0.008665984,((HEL_BA8996AA_AS.1:0,HEL_BA9604AA_AS.1:0):0.007772914,HpGP-SPA-802.1:0.019564452)0.805:0.005633445)0.863:0.004822605,(((ID0561.1:0.007867066,(HEL_BA4168AA_AS.1:0.000697033,SUD-SO50-1.1:0.009132625)0.964:0.007474215)0.945:0.005656963,((((CAM_106A1.1:0.005224983,(SUD-C13-1.1:0.01219199,SUD_C8_1.1:0.014927782)0.956:0.01038893)0.539:0.004448384,CAM_153C1.1:0.015567513)0.929:0.008482272,((HEL_CA2451AA_AS.1:0.016523024,MM2004_20.1:0.012515917)0.981:0.01016794,((HpGP-USA-403.1:0.023455119,(MGms203.1:0.022627925,(HEL_BA3551AA_AS.1:0.016604463,HEL_BA5558AA_AS.1:0.019388873)0.979:0.012701558)0.816:0.006982354)0.858:0.010321828,((nigh1448.1:0.010138839,nigh2494.1:0.010083073)0.857:0.002911021,(ckin59.1:0.009026061,CAM_149C1.1:0.010106508)0.856:0.00254722)0.939:0.00530712)0.000:6e-09)0.856:0.003560487)0.849:0.003364442,(HEL_BA9595AA_AS.1:0.009464477,(HEL_BA4973AA_AS.1:0.010708573,(HEL_AA6699AA_AS.1:0.000967121,HEL_BA9765AA_AS.1:5e-09)0.990:0.011842647)0.983:0.008709936)0.923:0.005493166)0.749:0.001098668)0.966:0.007631319,HEL_BA4944AA_AS.1:0.007253031)0.881:0.004903717)0.996:0.013068093,IRANL104.1:0.010321916)0.671:0.002355143)0.878:0.003092956,(((34320.1:0.012665624,(((((22360.1:0.012230978,(HEL_BA5224AA_AS.1:0.01400394,HEL_BA5572AA_AS.1:0.006231623)0.187:0.002542897)0.917:0.005987452,((HEL_AA6578AA_AS.1:0.021313675,HpGP-SPA-402.1:0.004708623)0.853:0.003818355,((HEL_BA5101AA_AS.1:0.008840484,(NYPt189.1:0.017959023,HEL_CA2150AA_AS.1:0.003445726)0.492:0.005966159)0.839:0.00377246,(((SA224.1:0.003379729,((HEL_BA8835AA_AS.1:0.009042366,HpGP-USA-417.1:0.011259866)0.716:0.00547477,(DR59_2016.1:0.010278935,(DR150.1:0.006452,(((HpGP-POR-006.1:0.003992508,MM2012_26.1:0.006966475)0.000:5e-09,(HpGP-BRA-023.1:0.002915467,(kin86.1:0.011943054,(ckin65.1:0.000970318,(ckin129.1:0.001947845,((((HEL_AA7374AA_AS.1:0.000967121,HEL_BA4236AA_AS.1:5e-09)0.920:0.001936467,(SA252C.1:0.004666185,HEL_BA5527AA_AS.1:0.000944418)0.859:0.002945038)0.901:5e-09,(kin81.1:0.000965985,kin79.1:0.001949501)0.174:5e-09)0.862:0.00096589,(HEL_BA4947AA_AS.1:0.000967702,(HEL_AA7352AA_AS.1:0.000966151,HEL_BA8806AA_AS.1:5e-09)0.966:0.002912216)0.427:5e-09)0.752:0.000966321)0.916:0.002934534)0.876:0.002919818)0.000:5e-09)0.947:0.003833821)0.465:0.001666752,(ckin24.1:0.00195219,((SA220C.1:0.002912738,(HpGP-HON-015.1:0.002920438,HEL_BA9043AA_AS.1:0.007885247)0.000:0.000966318)0.670:5e-09,(HEL_CA2362AA_AS.1:0.000965985,((((HpGP-COG-003.1:0.000969016,((ckin130.1:0.000968513,(kin71.1:0.001952597,(kin62.1:5e-09,(HEL_BA8361AA_AS.1:0.010716745,SA35C.1:0.000960269)0.627:0.002935443)0.763:0.00097609)0.795:0.00096556)0.317:5e-09,kin77.1:5e-09)0.806:0.000968742)0.854:0.000968008,HN_G260.1:0.013083325)0.359:5e-09,ckin28.1:0.001936249)0.984:0.003903879,ckin106.1:0.002914683)0.923:5e-09)0.327:5e-09)0.755:0.000971507)0.781:0.00116599)0.761:0.002193093)0.893:0.003861647)0.500:0.002992502)0.000:5e-09)0.997:0.010101473,((HEL_AA5463AA_AS.1:0.012626732,HEL_BA8101AA_AS.1:0.006409904)0.898:0.003738978,(HEL_BA5547AA_AS.1:0.00578858,((HEL_CA2246AA_AS.1:5e-09,HpGP-MEX-046.1:0.000965627)0.910:0.00288654,((((CO1768.1:0,COL0002.1:0,Hui1769.1:0):0.002162152,HEL_BA4465AA_AS.1:0.006730812)0.983:0.007097917,DR76_2016.1:0.005255679)0.912:0.003643925,HEL_CA2149AA_AS.1:0.002932399)0.853:0.00197594)0.672:0.001115187)0.753:0.002496225)0.733:0.001106342)0.754:0.00245645,(HEL_AA6798AA_AS.1:0.002867881,HEL_AA9174AA_AS.1:0.015408068)0.927:0.00497282)0.767:0.001233738)0.210:0.001313446)0.630:0.000582969)0.802:0.002281893,((HEL_AA8702AA_AS.1:6e-09,HEL_AA9177AA_AS.1:0.002920426)0.995:0.010370747,(HpGP-USA-303.1:0.008389314,GAM245Ai.1:0.020542392)0.683:0.003964562)0.878:0.005510229)0.986:0.009961522,((HPAG1.1:0.011944485,444.1:0.017436604)0.975:0.00892755,HpGP-SPA-706.1:0.014710014)0.368:0.002246053)0.912:0.006185203,HEL_BA5257AA_AS.1:0.027948162)0.776:0.0033066)0.864:0.003574021,(((((HEL_BA9413AA_AS.1:0.013684939,((SUD_C5_1.1:0.013302627,(HEL_BA8928AA_AS.1:0.015811408,SUD-SO42.1:0.007841443)0.933:0.005372967)0.929:0.003539897,((CAM-144C1.1:0.011772279,((CAM-135C1.1:0,CAM-140C1.1:0):5e-09,CAM-146C1.1:0.000967121)0.858:0.002274502)0.892:0.004790826,((HpGP-NGA-010.1:0.012052923,(HEL_BA9309AA_AS.1:0.0098226,HEL_CA2181AA_AS.1:0.014628411)0.669:0.005897401)0.767:0.002310152,((SUD-S72.1:0.009851111,(SUD_SO41_1.1:0.013424974,((CAM-121A1.1:0.004795739,(CAM-126C1.1:0.015921552,(HpGP-NGA-006.1:0.008132888,CAM-23A1.1:0.014121681)0.908:0.003926409)0.764:0.003041381)0.653:0.000997401,(CAM_110A1.1:0.016430922,HEL_AA5951AA_AS.1:0.006977415)0.949:0.006917852)0.891:0.005325264)0.364:0.003740807)0.942:0.005967786,CAM-109A1.1:0.005943493)0.800:0.002643083)0.781:0.00436368)0.935:0.004537077)0.731:0.000953281)0.962:0.005415164,(HEL_BA9457AA_AS.1:0.015021195,(HEL_BA8987AA_AS.1:0.012312497,SUD-C16-3.1:0.011383609)0.558:0.001625934)0.834:0.002275668)0.749:0.001025611,((Hp_A_11.1:0.010571744,(HEL_BA4700AA_AS.1:0.016045732,HEL_BA4875AA_AS.1:0.013105747)0.880:0.007521685)0.795:0.00718648,((38185.1:0.012473978,HUP_B14.1:0.01111941)0.945:0.006495316,((IRANL124_91.1:0.012112637,IRANL97.1:0.019419598)0.113:0.003204261,HpGP-USA-207.1:0.023368358)0.043:0.001796713)0.757:0.002426816)0.150:0.003680216)0.906:0.003240303,(((HEL_BA4163AA_AS.1:0.007019195,(HEL_BA9180AA_AS.1:0.016954022,HpGP-PER-011.1:0.013086416)0.943:0.012029734)0.575:0.005592137,MG2005_98.1:0.010788932)0.850:0.003256718,33375.1:0.015598185)0.847:0.002657056)0.788:0.002995608,(HEL_CA2176AA_AS.1:0.015294628,((HEL_AA6060AA_AS.1:0,HEL_BA9462AA_AS.1:0):0.00801704,HEL_BA9281AA_AS.1:0.014404564)0.830:0.002027086)0.752:0.001177246)0.941:0.005627146)0.699:0.002395513,((((HEL_AA5699AA_AS.1:0.018435648,(22352.1:0.02070956,Hp_A_27.1:0.017339214)0.926:0.009353689)0.376:0.004081452,B47.1:0.015418935)0.867:0.003447431,GC34_HL.1:0.021107404)0.653:0.000952259,(Hp_A_14.1:0.011415432,(31181.1:0.019151491,B45.1:0.019310908)0.835:0.004208808)0.997:0.013587396)0.964:0.006145271)0.708:0.002194945)0.961:0.007150015)0.907:0.006524071)0.526:0.004019124)0.951:0.006681234)0.739:0.000917472)0.902:0.002907768)0.733:0.000964522)0.800:0.001503098)0.745:0.000913288,(((HEL_BA9546AA_AS.1:0,HEL_BA9676AA_AS.1:0,HEL_BA9686AA_AS.1:0,HEL_BA9760AA_AS.1:0):0.009823252,(((HEL_BA9175AA_AS.1:0.000972958,(HEL_BA8959AA_AS.1:0.016252018,((HEL_BA8914AA_AS.1:0,HEL_BA8962AA_AS.1:0):5e-09,HEL_BA9398AA_AS.1:0.000965709)0.896:5e-09)0.674:0.000966064)0.942:0.00572099,HEL_BA9814AA_AS.1:0.007266336)0.648:0.002389697,HEL_BA9607AA_AS.1:0.010437059)0.829:0.003446131)0.835:0.002697449,((HpGP-KAZ-002.1:0.013024504,(HEL_BA9556AA_AS.1:0.00585239,HEL_BA9770AA_AS.1:0.00308088)0.939:0.005424051)0.893:0.004633438,(HEL_BA9058AA_AS.1:0.011014861,(HEL_BA9063AA_AS.1:0.006489545,HEL_BA9383AA_AS.1:0.002418161)0.436:0.004114368)0.832:0.005868266)0.752:0.001782423)0.888:0.00204226)0.734:0.000957277)0.963:0.00226115,(HEL_CA0261AA_AS.1:0.005578393,(HEL_BA8958AA_AS.1:0.007761311,mong49.1:0.01385107)0.932:0.005928016)0.962:0.006943267)0.779:0.002796958,((((HEL_BA9184AA_AS.1:0.004905008,((HEL_BA9302AA_AS.1:0,HEL_CA0289AA_AS.1:0):5e-09,HEL_BA9612AA_AS.1:0.000965627)0.927:5e-09)0.999:0.016841144,(HEL_BA9140AA_AS.1:0.005926635,(HEL_BA8976AA_AS.1:5e-09,HEL_BA9249AA_AS.1:0.000965709)0.962:0.006070032)0.957:0.007515745)0.969:0.008069538,((HEL_AA7380AA_AS.1:0.003338568,(BURYAT19.1:0.00304407,HEL_BA9209AA_AS.1:0.019732841)0.510:0.007104509)0.972:0.009517291,(HEL_BA9153AA_AS.1:0.00798611,HEL_BA9611AA_AS.1:0.012482092)0.280:0.002917361)0.879:0.003093532)0.747:0.000984496,30950.1:0.008614802)0.738:0.00080081)0.526:0.003903688,(HEL_BA9538AA_AS.1:0.007790091,(HEL_BA9722AA_AS.1:0.008530134,((HEL_BA9303AA_AS.1:0,HEL_BA9707AA_AS.1:0):0.039865632,(((((((HEL_BA9526AA_AS.1:0.004463856,HEL_BA9726AA_AS.1:0.002378631)0.052:0.002153069,((HEL_BA9127AA_AS.1:5e-09,(Koryak28.1:0.000974276,(Koryak37.1:0,Koryak38.1:0):0.000959998)0.998:0.007880842)0.485:0.002191855,HEL_BA9287AA_AS.1:0.002681554)0.902:0.003525764)0.901:0.005087085,(HEL_BA9243AA_AS.1:0.005985958,HEL_BA9333AA_AS.1:0.006906849)0.880:0.004973052)0.972:0.006051305,(HEL_BA9629AA_AS.1:0.012373542,HEL_BA9746AA_AS.1:0.011210395)0.833:0.002751627)0.813:0.001775478,((HEL_AA7311AA_AS.1:0,Khanty47.1:0):0.003936523,(HEL_BA8849AA_AS.1:0,HEL_BA9070AA_AS.1:0,HEL_BA9584AA_AS.1:0):0.013069409)0.921:0.005018888)0.916:0.005102271,(HpGP-CHI-105.1:0.005945907,HpGP-CHI-116.1:0.004083954)0.957:0.006005627)0.894:0.003205735,((HpGP-CAN-019.1:0.007281589,(((CAN_095.1:0,CAN_136.1:0,CAN_172.1:0,CAN_258.1:0,HEL_CA2453AA_AS.1:0,HpGP-CAN-006.1:0,HpGP-CAN-011.1:0):0.003909442,HpGP-CAN-016.1:0.003952095)0.943:0.008216071,((Aklavik86.1:0,CAN_019.1:0,CAN_290.1:0,HEL_CA2371AA_AS.1:0,HpGP-CAN-010.1:0,HpGP-CAN-015.1:0):0.002694564,HpGP-CAN-018.1:0.005168004)0.242:0.004400277)0.741:0.003253474)0.910:0.004073506,((HEL_AA6037AA_AS.1:0.001543843,HpGP-CAN-007.1:0.006350247)0.933:0.00400205,((HEL_BA9060AA_AS.1:0.000967121,HEL_BA9258AA_AS.1:5e-09)0.997:0.012559986,(HEL_BA9315AA_AS.1:0.00401764,(((Ca_97_34.1:0,HEL_AA6016AA_AS.1:0,HEL_AA7297AA_AS.1:0):0.002997612,HEL_AA7337AA_AS.1:0.012180133)0.868:0.002807542,(HEL_AA5916AA_AS.1:0.006904889,(CAN_243.1:0.004872422,(HEL_AA5967AA_AS.1:0,HEL_AA6482AA_AS.1:0,HEL_BA9172AA_AS.1:0):0.001944245)0.852:6e-09)0.970:0.004035236)0.745:0.000958546)0.763:0.001483815)0.936:0.004107728)0.956:0.005047986)0.860:0.00238511)0.673:0.001103007)0.977:0.011290116)0.999:0.032083416)1.000:0.054308668)0.855:5.388e-05,((HEL_BA9085AA_AS.1:0.006602404,(HEL_BA9445AA_AS.1:0.011709981,(HEL_BA9079AA_AS.1:5e-09,(yak97.1:0.006895318,(HEL_BA8858AA_AS.1:5e-09,Evenky65.1:0.000966379)0.729:6e-09)0.774:0.000967708)0.911:0.003391613)0.401:0.002803936)0.890:0.006441055,HEL_CA0264AA_AS.1:0.009228129)0.870:0.005261852)0.045:0.004030142,HEL_BA8856AA_AS.1:0.006398754)0.811:0.006841317,(HEL_BA9437AA_AS.1:0.001948726,HEL_BA9443AA_AS.1:0.001947843)0.960:0.007442051)0.909:0.002848325,HEL_BA9545AA_AS.1:0.021910987)0.338:0.016551082,(HEL_BA9627AA_AS.1:0.021834523,(((((Pt_7757.1:0.009212524,SSR43.1:0.018043378)0.766:0.002617896,(((MCms1055.1:0.013391718,(((HEL_AA0447AA_AS.1:0.013074983,IL_3172.1:0.017777912)0.864:0.003779833,(((HEL_BA9028AA_AS.1:0.002896062,(HEL_CA2615AA_AS.1:0,HEL_CA2627AA_AS.1:0):0.01538188)0.932:0.005494944,(P12.1:0.010634825,(CAM_14C1.1:0.014168771,SUD-C1-1a.1:0.006249931)0.953:0.006636464)0.687:0.003045418)0.251:0.002586535,((((CAM-117A1.1:0.008813544,CAM_125C1.1:0.008272473)0.861:0.005608134,(HEL_BA9125AA_AS.1:0.017153584,CAM_118A1.1:0.010585975)0.595:0.00427423)0.746:0.001963483,(IL_3173.1:0.018783377,HEL_BA4846AA_AS.1:0.009997658)0.965:0.008102145)0.698:0.002807443,((HEL_BA3663AA_AS.1:0.014919737,SSR8.1:0.007623149)0.900:0.004173247,29009.1:0.019082338)0.519:0.003192085)0.462:0.002329342)0.908:0.003701008)0.883:0.006334277,IRANL110.1:0.014653464)0.712:0.003100273)0.668:0.002970668,(HEL_CA2270AA_AS.1:0.019720244,HpGP-POL-110.1:0.010252806)0.928:0.006288829)0.827:0.002290765,((HEL_BA4404AA_AS.1:0.014183385,(((SUD-I14.1:0.005332816,HEL_BA9463AA_AS.1:0.018402695)0.815:0.003121306,((CAM-107A1.1:0.013750309,CAM_22A1.1:0.01632944)0.890:0.006062484,22087.1:0.020622326)0.861:0.003402652)0.978:0.008539718,SUD-SO49-1.1:0.01524975)0.680:0.004565641)0.923:0.004747353,((B25.1:0.011949001,HEL_BA9734AA_AS.1:0.011810819)0.788:0.006751206,(((G27.1:0.015484748,(21580.1:0.014100083,Pt_7901.1:0.017183486)0.923:0.009964994)0.830:0.006396481,GR_20.1:0.017086474)0.652:0.006061644,HEL_BA8918AA_AS.1:0.026711564)0.845:0.003722149)0.000:6e-09)0.997:0.010292107)0.910:0.00439347)0.869:0.002162649,26695.1:0.01789461)0.524:0.001609868,(HEL_BA9739AA_AS.1:0.008942692,(HEL_BA9650AA_AS.1:0.004930451,HEL_BA9671AA_AS.1:0.010104682)0.872:0.003053926)0.194:0.001149834)0.811:0.003254608,NP49.1:0.016122584)0.804:0.006572689)0.787:0.007062455)0.992:0.051759054,HEL_BA9555AA_AS.1:0.015621638)1.000:0.012880389,((HEL_BA8345AA_AS.1:0.008858563,HEL_AA7362AA_AS.1:0.004097774)0.622:0.002188228,((HEL_BA8309AA_AS.1:0,HEL_BA9749AA_AS.1:0):0.007073752,(((HEL_BA8291AA_AS.1:0.001616944,((((HEL_AA7206AA_AS.1:0.002258565,(HEL_AA7288AA_AS.1:0,HEL_BA9306AA_AS.1:0):0.002800072)0.703:0.003043246,((((HEL_AA7329AA_AS.1:0.00106032,K26A1.1:5e-09)0.430:5e-09,((HEL_AA7199AA_AS.1:0,HEL_AA7200AA_AS.1:0):0.002008471,HEL_AA7309AA_AS.1:0.001013332)0.992:0.008230895)0.907:0.002703917,((HEL_AA7268AA_AS.1:0,HEL_AA7368AA_AS.1:0):5e-09,HEL_AA7356AA_AS.1:0.002007559)0.872:0.00231585)0.285:0.001595587,HEL_AA7215AA_AS.1:0.004022273)0.903:0.004545641)0.830:0.003045146,(HEL_BA9540AA_AS.1:0.002968931,SA233C.1:0.006364328)0.785:0.00405623)0.472:5e-09,((((HEL_AA7371AA_AS.1:0.004297344,((HEL_BA8916AA_AS.1:0.002137032,(HpGP-ZAF-001.1:0.004986109,SouthAfrica7.1:0.006005711)0.872:5e-09)0.933:0.001977452,(HEL_AA7378AA_AS.1:0.007589326,((HEL_AA7350AA_AS.1:0.004346196,HEL_AA7375AA_AS.1:0.004298493)0.949:0.005427952,((HEL_BA5671AA_AS.1:0,SA251C.1:0):5e-09,HEL_BA9328AA_AS.1:0.001060076)0.978:0.006158876)0.932:0.004085384)0.718:5e-09)0.757:0.00098572)0.874:0.001990589,(HEL_BA5715AA_AS.1:0,SA175A.1:0):0.004295643)0.703:5e-09,(HEL_AA7351AA_AS.1:0.007623133,HEL_AA7376AA_AS.1:0.00317999)0.912:0.00313189)0.970:0.005098472,((HpGP-ZAF-006.1:5.1047e-05,(HEL_BA5666AA_AS.1:0.009847435,(SA29A.1:5e-09,((HpGP-ZAF-007.1:0.001067241,((HEL_BA4919AA_AS.1:5e-09,(HEL_BA9494AA_AS.1:0.003795207,SA253C1.1:0.001070312)0.794:0.001245917)0.858:5e-09,(HEL_BA4143AA_AS.1:5e-09,SouthAfrica20.1:0.001002666)0.928:0.00201108)0.779:0.001000259)0.897:0.002017627,(HEL_BA5706AA_AS.1:0.001060755,(HEL_BA5677AA_AS.1:0.001063488,HEL_BA5739AA_AS.1:6e-09)0.794:0.001004449)0.780:0.001004933)0.826:0.001002609)0.366:0.002064988)0.000:0.000912508)0.745:0.00201658,(HEL_BA5731AA_AS.1:6e-09,SA169C.1:5e-09)0.901:0.003080726)0.906:0.002988693)0.405:0.001236332)0.753:0.003010044)0.948:0.004883886,((SA144A.1:0.005565109,SA166A.1:5e-09)0.197:0.002982978,SouthAfrica50.1:0.009314801)0.837:0.002418521)0.765:5e-09,HEL_BA5709AA_AS.1:0.015223381)0.411:0.00210718)0.753:0.001318744)0.938:0.010712444)0.905:0.060909396,(HEL_AA0408AA_AS.1:0.008218518,HEL_BA9262AA_AS.1:0.00794913)0.998:0.083775075)0.988:0,Hcetorum:0.43480557)Root;
