# Supplementary material for: An ancient ecospecies of Helicobacter pylori
Source: Nature. 2024 Oct 16;635(8037):178–85. doi: 10.1038/s41586-024-07991-z (PMC11541087; doi:10.1038/s41586-024-07991-z)
Supplement: Supplementary file 8 — Data underlying Figs. 1–4 and Supplementary Figs. 1–6 and 8–13. [file 41586_2024_7991_MOESM8_ESM.zip › SOURCE_DATA/S10/14.nwk]

(((((((((((((((((((((((((((HEL_BA9544AA_AS.1:0.004874435,HEL_BA9792AA_AS.1:0.010451015)0.998:0.007995002,(HEL_AA7380AA_AS.1:0.008020757,HEL_BA9383AA_AS.1:0.007368081)0.961:0.003491465)0.850:0.001338913,((HEL_BA8860AA_AS.1:0.002852918,HEL_BA9261AA_AS.1:0.013002042)1.000:0.007193219,(((HEL_BA9830AA_AS.1:0.00637895,(HEL_BA9032AA_AS.1:0.002357197,((HEL_BA9294AA_AS.1:5e-09,((HEL_BA9266AA_AS.1:0,Keto18.1:0):0.000900889,(Keto60.1:5e-09,(HEL_BA9761AA_AS.1:0.003318675,HEL_BA9838AA_AS.1:0.002391755)0.334:0.002698375)0.993:0.00328384)0.885:0.000591852)0.991:0.002693692,HEL_BA9339AA_AS.1:0.004845653)0.059:0.000655002)0.986:0.00335001)0.991:0.005198457,(HEL_BA9148AA_AS.1:0.008687311,((HEL_BA9169AA_AS.1:6e-09,(HEL_BA8918AA_AS.1:5e-09,HEL_BA9046AA_AS.1:5e-09)0.776:0.000589816)0.980:0.002962533,((HEL_BA8996AA_AS.1:5e-09,HEL_BA9604AA_AS.1:0.000589788)1.000:0.00947195,(HEL_BA9260AA_AS.1:5e-09,(HEL_BA9705AA_AS.1:0,HEL_BA9825AA_AS.1:0):5e-09)1.000:5e-09)0.623:0.002741694)0.986:0.00373649)0.844:0.003466625)0.991:0.005192137,(HEL_BA8830AA_AS.1:0.009151999,HEL_BA9443AA_AS.1:0.010435093)0.937:0.002520081)0.137:0.000610625)0.876:0.001621357)0.717:0.000984374,(((HEL_BA9407AA_AS.1:0.006372289,HEL_BA9814AA_AS.1:0.009392408)0.998:0.006275345,((HEL_BA9653AA_AS.1:0.006446363,HEL_CA0258AA_AS.1:0.006873068)0.897:0.002336911,(HpGP-KGZ-006.1:0.011711295,mong44.1:0.011043097)0.023:0.002120178)0.889:0.001897876)0.546:0.001169859,(HEL_BA9184AA_AS.1:0.011653145,HpGP-KAZ-002.1:0.009157047)0.979:0.004048216)0.805:0.001050318)0.345:0.001351263,(HEL_BA9626AA_AS.1:0.009316317,((HEL_BA8921AA_AS.1:0.010081728,HEL_BA9209AA_AS.1:0.010269548)0.973:0.003975227,(HEL_BA9611AA_AS.1:0.009505888,(HEL_BA9437AA_AS.1:0.00923248,HEL_BA9627AA_AS.1:0.007702047)0.458:0.002442961)0.893:0.002369587)0.874:0.00249711)0.701:0.001188338):0.001020996,(((Evenky65.1:0.010217848,HEL_BA9079AA_AS.1:0.006431608)0.928:0.002748009,(MMM_60.1:0.014379107,(HEL_BA9018AA_AS.1:0.006302073,Nanai30.1:0.007923124)0.222:0.002185616)0.085:0.0009674)0.964:0.002741071,(((HEL_BA9042AA_AS.1:5e-09,HEL_BA9253AA_AS.1:0.000614914)0.999:0.006868896,(HEL_AA7332AA_AS.1:0.006956639,HEL_BA9607AA_AS.1:0.006314367)0.967:0.003255053)0.857:0.001176945,((((HEL_BA8956AA_AS.1:0.00802941,(HEL_BA9471AA_AS.1:0.000855525,HEL_BA9566AA_AS.1:0.002421489)1.000:0.005988796)0.765:0.001088925,((HEL_BA8823AA_AS.1:0.004709726,HEL_BA9545AA_AS.1:0.005813823)1.000:0.011329,(HEL_CA0261AA_AS.1:0.009895178,((Evenky01.1:0,Evenky73.1:0,HEL_BA8842AA_AS.1:0,HEL_BA9406AA_AS.1:0):0.003836971,(yak97.1:0.008305391,(Evenky11.1:0.001473944,((HEL_BA9676AA_AS.1:0,HEL_BA9686AA_AS.1:0):0.000886929,HEL_BA9760AA_AS.1:0.000886682)0.871:0.000902013)1.000:0.01021584)0.334:0.001235742)0.980:0.003427679)0.394:0.002435575)0.907:0.001815009)0.873:0.001023508,((((HEL_BA8829AA_AS.1:0.005820306,(HEL_BA9592AA_AS.1:0.005409918,HEL_BA9603AA_AS.1:0.009021041)0.936:0.003072949)0.868:0.001967249,(HEL_BA9176AA_AS.1:0.007443438,mong49.1:0.005905803)0.974:0.003545738)0.587:0.000681987,((Kazakhstan3173.1:0.010666884,(((HEL_BA9487AA_AS.1:0.007606749,HEL_AA7221AA_AS.1:0.000596803)0.914:5e-09,HEL_BA9208AA_AS.1:5e-09)0.797:0.000592566,(HEL_BA9333AA_AS.1:5e-09,HEL_BA9651AA_AS.1:0.000294588)0.887:0.000880249)1.000:0.007031126)0.734:0.002220493,(HEL_BA9167AA_AS.1:0.009692313,HEL_BA9568AA_AS.1:0.011371221)0.708:0.002414727)0.293:0.001109374)0.852:0.001239923,(HEL_BA9608AA_AS.1:0.008084204,(HEL_BA8957AA_AS.1:0.006415897,(HEL_BA9612AA_AS.1:0.011632622,HEL_BA9706AA_AS.1:0.006057677)0.860:0.002381713)0.826:0.00232033)0.837:0.00208009)0.824:0.001048187)0.876:0.001299479,(((altai11.1:0.001537712,HEL_BA9440AA_AS.1:0.006082202)1.000:0.009935464,((HEL_BA9058AA_AS.1:0.008173757,((HEL_BA9085AA_AS.1:0.012115001,((HEL_BA9398AA_AS.1:0.001242724,((HEL_BA8914AA_AS.1:0,HEL_BA8962AA_AS.1:0):5e-09,HEL_BA9175AA_AS.1:0.001502323)0.975:0.002077224)0.997:0.005786404,(HEL_BA9063AA_AS.1:0.000108185,(HEL_BA9037AA_AS.1:0.00366568,HEL_BA9315AA_AS.1:0.012510957)0.975:0.003451921)0.888:0.004182483)0.908:0.005197316)0.938:0.003068597,(HEL_BA9576AA_AS.1:0.009081409,(HEL_BA8814AA_AS.1:0.000481421,HEL_BA8889AA_AS.1:0.000700899)1.000:0.007616391)0.414:0.001778644)0.829:0.001656702)0.871:0.001438959,((HEL_BA8872AA_AS.1:0.013809693,HEL_BA9640AA_AS.1:0.01118693)0.983:0.004295613,((HEL_BA9636AA_AS.1:0.010861105,(HEL_BA9140AA_AS.1:0.011833287,HEL_BA9739AA_AS.1:0.004725633)0.956:0.00338921)0.908:0.004176572,(HEL_BA9244AA_AS.1:0.013353991,(HEL_BA4991AA_AS.1:0.012622363,HEL_BA9249AA_AS.1:0.009644719)0.877:0.004369156)0.927:0.003613981)0.336:0.00125825)0.980:0.003837868)0.427:0.000907449)0.702:0.000864384,((HEL_AA7246AA_AS.1:0.009482242,HEL_BA9218AA_AS.1:0.006415569)0.993:0.005116306,((HEL_BA9047AA_AS.1:0.007782453,HEL_BA9096AA_AS.1:0.008171251)0.851:0.002458421,(Evenky58.1:0.009354819,HEL_BA8812AA_AS.1:0.005021327)0.949:0.002643242)0.374:0.001341665)0.954:0.00238679)0.546:0.000967476)0.787:0.000598031)0.504:0.000327417)0.544:0.000570167)0.831:0.001913671,(((((HEL_CA0270AA_AS.1:0.010265794,(HEL_BA9115AA_AS.1:0.007456653,(HEL_AA7314AA_AS.1:0.0069041,(HEL_BA8976AA_AS.1:0.007735071,HEL_BA9354AA_AS.1:0.003571517)0.738:0.003730638)0.336:0.001391089)0.951:0.004185267)0.892:0.00210087,(BURYAT19.1:0.007732365,(HEL_BA9027AA_AS.1:0.008274001,HEL_BA9605AA_AS.1:0.006595554)0.967:0.003500142)0.445:0.001730274)0.962:0.002257364,(HEL_BA9575AA_AS.1:0.007260881,HEL_BA9628AA_AS.1:0.008190143)0.898:0.001546605)0.796:0.000842338,HEL_BA9129AA_AS.1:0.006095483)0.436:0.001176018,(((((HEL_BA9641AA_AS.1:0.005363186,(HEL_BA9302AA_AS.1:0.002860786,HEL_CA0289AA_AS.1:0.001026084)0.999:0.005825397)0.997:0.00595004,(HEL_BA8959AA_AS.1:0.0097843,HEL_BA9095AA_AS.1:0.008120009)0.851:0.002443084)0.736:0.000521042,((HEL_BA9451AA_AS.1:0.005445531,Tuvac80.1:0.005618134)0.775:0.003082059,(HEL_BA8958AA_AS.1:0.010010012,HEL_BA9410AA_AS.1:0.007791313)0.980:0.004470622)0.851:0.001323272)0.576:0.000927022,((HEL_BA9259AA_AS.1:0.006394303,HEL_BA9837AA_AS.1:0.012020953)0.744:0.002782384,HEL_BA9321AA_AS.1:0.01388348)0.879:0.001758011)0.948:0.002350253,((BURYAT27.1:0.008181486,(HEL_BA8825AA_AS.1:0.007335696,HEL_BA9347AA_AS.1:0.008018124)0.870:0.001657786)0.938:0.001842209,((HEL_BA9059AA_AS.1:0.00933402,HEL_BA9562AA_AS.1:0.005640613)0.981:0.004222127,(HEL_BA8911AA_AS.1:0.007000652,HEL_BA9776AA_AS.1:0.017113277)0.997:0.005637499)0.712:0.001045205)0.924:0.001492719)0.900:0.001758517)0.874:0.001019747)0.972:0.001203459,(((HEL_BA9153AA_AS.1:0.010832407,HEL_BA9404AA_AS.1:0.008524613)0.295:0.003742004,((HEL_BA8856AA_AS.1:0.006875012,HEL_BA9770AA_AS.1:0.004254637)0.868:0.004038207,(altai59.1:0.011402696,HEL_BA9807AA_AS.1:0.010905009)0.058:0.002705038)0.914:0.003578644)0.968:0.003182834,((HEL_BA9049AA_AS.1:0.009270276,(HEL_BA9650AA_AS.1:0.003375371,(HEL_BA9564AA_AS.1:0.002382115,HEL_BA9671AA_AS.1:0.002084557)0.961:0.00215137)1.000:0.011220677)0.877:0.002181001,(((((BT0282.1:0.008298037,BT215.1:0.008858953)0.971:0.002878749,(HpGP-IDN-001.1:0.013998951,(HEL_CA0440AA_AS.1:0.009528896,((HEL_CA0208AA_AS.1:0.007057472,(((HEL_CA0525AA_AS.1:0.007133065,(HpGP-JAP-026.1:0.004393838,MMM_67.1:0.003129001)0.992:0.003776901)0.740:0.001378612,(((VN0805.1:0.008149986,(HEL_BA9546AA_AS.1:0.007980387,(HEL_BA8915AA_AS.1:0.013512278,(HEL_AA4439AA_AS.1:0.010576012,((HEL_BA8847AA_AS.1:0.007072943,TUVAB15.1:0.00865475)0.909:0.003216803,(HEL_BA9483AA_AS.1:0.009762492,HEL_CA0264AA_AS.1:0.005450045)0.996:0.005970428)0.483:0.002135002)0.777:0.000695418)0.858:0.001776428)0.973:0.002754141)0.000:5e-09,(((JP0170.1:0.005379906,(CK69.1:0.005959867,HpGP-KOR-001.1:0.0055988)0.912:0.00171191)0.946:0.001679257,((HEL_BA8663AA_AS.1:0.011879599,HEL_CA0082AA_AS.1:0.008915957)0.784:0.001753481,ID0561.1:0.008378625)0.863:0.00073018)0.757:0.000578103,(((HEL_BA5460AA_AS.1:0.006642923,(EKB32.1:0.006924329,HEL_CA2671AA_AS.1:0.007450154)0.943:0.001801837)0.770:0.000504979,HEL_CA2092AA_AS.1:0.01094755)0.867:0.001120301,(HEL_BA9915AA_AS.1:0.00731803,(HEL_CA2643AA_AS.1:0.005502594,HpGP-MAL-012.1:0.003315525)0.417:0.001582158)0.874:0.001180481)0.443:0.000671342)0.830:0.000653305)0.912:0.001108907,HEL_BA5605AA_AS.1:0.011478329)0.985:0.002400667)0.000:0.0004201,(BTM231.1:0.00685459,(BT143.1:0.013714813,(BTM275.1:0.006552528,(HEL_CA0278AA_AS.1:0.009127191,BT333.1:0.007958963)0.325:0.001797592)0.991:0.004744738)0.916:0.003791811)1.000:0.007197018)0.314:0.0007677)0.923:0.002179438,HEL_CA2709AA_AS.1:0.0095318)0.442:0.001638109)0.951:0.003246153)0.000:0.000657851)0.949:0.002467556,(HEL_CA0551AA_AS.1:0.012409618,(HEL_CA2718AA_AS.1:0.010612284,HEL_BA4686AA_AS.1:0.011459671)0.000:0.000817545)0.095:0.00168922)0.809:0.000915416,(Tuvac46.1:0.009577372,(HEL_BA9170AA_AS.1:0.00383477,(HEL_BA8861AA_AS.1:0.004652894,HEL_BA9569AA_AS.1:0.004200028)0.993:0.003717791)0.988:0.004189927)0.977:0.002688856)0.890:0.000936418,(((((((HEL_BA9411AA_AS.1:0.001011345,(HEL_BA9348AA_AS.1:0.000296183,HEL_BA9759AA_AS.1:0.000590237)0.957:0.001968931)0.999:0.003315523,(((((((HEL_BA9390AA_AS.1:0.003638732,HEL_BA9606AA_AS.1:0.004251553)0.952:0.002134722,HEL_BA9166AA_AS.1:0.002021032)0.902:0.001079417,(BURYAT9.1:0.003428139,(HEL_BA9649AA_AS.1:0.002553304,(HEL_AA7249AA_AS.1:0.002479344,HEL_BA9160AA_AS.1:0.00508949)0.685:0.001564422)0.572:0.001197239)0.752:0.000498492)0.473:0.000622917,(HEL_AA7373AA_AS.1:0.002938308,(HEL_BA8883AA_AS.1:0.004181366,((HEL_BA9614AA_AS.1:0,HEL_BA9797AA_AS.1:0):0.002688155,HEL_CA0410AA_AS.1:0.004878955)0.929:0.002675223)0.975:0.002879968)0.909:0.001313919)0.259:5e-09,((HEL_BA8868AA_AS.1:0.00393254,HEL_BA9162AA_AS.1:0.002673881)0.901:0.002845006,HEL_BA9534AA_AS.1:0.002580664)0.162:0.001152895)0.845:0.000888048,((HEL_BA8832AA_AS.1:0.000295572,HEL_BA9479AA_AS.1:0.000293928)0.997:0.003584988,HEL_BA9556AA_AS.1:0.010207438)0.922:0.001576908)0.837:0.00077542,((HEL_BA9098AA_AS.1:0.00794098,(HEL_BA9736AA_AS.1:0.002223683,(BURYAT14.1:0.001249687,HEL_BA9220AA_AS.1:0.00262996)0.982:0.003106723)0.272:0.000964384)0.956:0.001901358,(HEL_BA9391AA_AS.1:0.002984375,((HEL_BA8880AA_AS.1:0.001342917,(HEL_BA9130AA_AS.1:0.002677483,(HEL_BA9256AA_AS.1:0.000394578,HEL_BA9780AA_AS.1:0.001083715)0.863:0.001298116)0.959:0.001942008)0.781:0.000681984,(HEL_BA9735AA_AS.1:0.002966052,HEL_BA9379AA_AS.1:0.004900747)0.213:0.001186291)0.880:0.001700803)0.802:0.001141426)0.868:0.001001495)0.950:0.001991135)0.955:0.002354681,HEL_CA0266AA_AS.1:0.005852614)0.642:0.002247485,((HEL_BA8858AA_AS.1:0,HEL_BA9445AA_AS.1:0):0.006887949,(HEL_BA8932AA_AS.1:0.011887568,HEL_BA9571AA_AS.1:0.00531111)0.996:0.00563172)0.860:0.003732737)0.000:5e-09,(((HpGP-MEX-028.1:0.005754842,(HEL_AA6759AA_AS.1:0.003860043,HpGP-USA-205.1:0.00282544)0.985:0.003055801)0.883:0.001052131,((((CO1768.1:0,COL0002.1:0,Hui1769.1:0):0.006641441,(HEL_BA9201AA_AS.1:0.004116053,(CO1766.1:5e-09,(Hui1764.1:0,Hui1766.1:0):5e-09)1.000:0.007807574)0.380:0.000830497)0.642:0.001495882,((HEL_AA5991AA_AS.1:0.005263869,v225d.1:0.009271885)0.887:0.00208046,(Shi112.1:0.003717175,(((HEL_CA2262AA_AS.1:0.002614927,(Shi417.1:0.003827163,Sat464.1:0.003234629)0.372:0.000536331)0.977:0.00220238,(Shi470.1:0.000895262,((HEL_CA2260AA_AS.1:0.003647358,HEL_CA2284AA_AS.1:0.000900485)0.992:0.002892297,(HEL_CA2257AA_AS.1:0.001040393,(HEL_CA2265AA_AS.1:0.003452532,(HEL_CA2266AA_AS.1:5e-09,Shi169.1:0.00029932)0.964:0.001506459)0.660:0.000165989)0.894:0.001244894)0.763:0.000468554)0.838:0.000717414)0.947:0.00178883,((HEL_CA2286AA_AS.1:0.001934248,(HEL_CA2287AA_AS.1:0.00029457,(HEL_CA2261AA_AS.1:0.00029902,HEL_CA2283AA_AS.1:5e-09)0.000:5e-09)0.768:0.000470049)0.999:0.004335309,Cuz20.1:0.007199804)0.880:0.001196315)0.887:0.00086655)0.775:0.001521232)0.673:0.000921173)0.449:0.00086281,(((HpGP-PER-019.1:0.007237688,(HEL_CA2279AA_AS.1:0.003685843,HpGP-PER-111.1:0.004269506)0.983:0.003818921)0.616:0.001724608,((HEL_AA0105AA_AS.1:0,PeCan4.1:0):0.006806442,((((HEL_CA2272AA_AS.1:0.003964442,(HEL_CA2270AA_AS.1:0.001779634,HpGP-PER-011.1:0.011786998)0.979:0.003076199)0.486:0.000786311,HpGP-PER-121.1:0.00626687)0.809:0.000970971,(Puno120.1:0.005168408,(HEL_CA2268AA_AS.1:0.009751377,HEL_CA2271AA_AS.1:0.008839033)0.805:0.002175732)0.846:0.000790293)0.862:5e-09,(HEL_CA2258AA_AS.1:0.00164614,Puno135.1:0.0082505)0.186:0.001209109)0.998:0.004505029)0.919:0.002059973)0.701:0.001529074,(HEL_BA3942AA_AS.1:0.005295194,HEL_BA9433AA_AS.1:0.005888137)0.932:0.00170965)0.952:0.001878529)0.983:0.002362838)0.882:0.001084275,((((HEL_BA9774AA_AS.1:0.005165806,((HEL_BA9415AA_AS.1:0.008065201,HEL_BA9773AA_AS.1:0.001941108)0.905:0.001292339,(HEL_BA9476AA_AS.1:0.013627637,((HEL_BA8815AA_AS.1:0.004292708,Khanty04.1:0.004797502)0.965:0.002627462,HEL_AA7264AA_AS.1:0.004321398)0.921:0.001639055)0.524:0.0009197)0.966:0.00237908)0.902:0.001649417,(((((HEL_AA7212AA_AS.1:0.004072002,HEL_BA9677AA_AS.1:0.002541218)0.421:0.001674481,(HEL_BA9819AA_AS.1:0.002591395,(HEL_BA9263AA_AS.1:0.00131104,HEL_BA9518AA_AS.1:0.004398883)0.895:0.002958353)0.861:0.001547966)0.906:0.001159706,((HEL_BA9621AA_AS.1:0.005635051,(((HEL_BA8864AA_AS.1:0.003957622,(HEL_CA0054AA_AS.1:0.005433658,Sakhalin60.1:0.005582727)0.737:0.002578479)0.390:0.000923708,(((HEL_BA9040AA_AS.1:0.003436627,(HEL_BA9234AA_AS.1:0.002496567,HEL_BA9514AA_AS.1:0.003475771)0.843:0.001024093)0.303:0.00064938,HEL_BA9159AA_AS.1:0.007390539)0.997:0.003233691,HEL_BA9559AA_AS.1:0.003870756)0.951:0.00205707)0.290:0.000398356,(Nanai40.1:0.004854537,((HEL_AA6077AA_AS.1:0,HEL_CA0052AA_AS.1:0,HEL_CA0052AA_AS.2:0):0.003569116,(HEL_AA6006AA_AS.1:5e-09,HEL_CA0053AA_AS.1:0.000294683)0.998:0.003960103)0.965:0.002362244)0.883:0.000970935)0.931:0.001860315)0.642:0.001031794,((HEL_BA9467AA_AS.1:0.005157408,HEL_BA9669AA_AS.1:0.003907411)0.794:0.002114703,(HEL_AA7283AA_AS.1:0.001479621,HEL_BA9448AA_AS.1:0.00269891)0.996:0.003748983)0.884:0.001406941)0.927:0.001440777)0.711:0.000970308,HEL_AA7214AA_AS.1:0.007562091)0.938:0.001990363,HEL_BA9472AA_AS.1:0.006016092)0.954:0.002420909)0.842:0.001162735,((HEL_BA9304AA_AS.1:0.007697497,HEL_BA9341AA_AS.1:0.00361733)1.000:0.005669743,HEL_BA9748AA_AS.1:0.006413426)0.974:0.003333487)0.946:0.002800518,(CAN_196.1:0.008377151,((Aklavik117.1:0.000591221,CAN_219.1:5e-09)0.999:0.005650241,(HpGP-CAN-020.1:0.007375538,((HpGP-CAN-001.1:0.007482912,(HEL_CA0046AA_AS.1:0.005794138,(HEL_AA7339AA_AS.1:0.002548265,HpGP-CAN-023.1:0.00661363)0.108:0.001244885)0.147:0.00089771)0.920:0.001372357,((HEL_AA7365AA_AS.1:0,HEL_CA0047AA_AS.1:0):0.005303272,(HEL_BA9778AA_AS.1:0,HEL_CA0057AA_AS.1:0,HEL_CA0057AA_AS.2:0):0.004741606)0.509:0.001283883)0.960:0.002964157)0.875:0.002247945)0.101:0.001065802)0.837:0.001412171)0.921:0.002073584)0.967:0.002070313)0.587:0.001216681,HEL_BA9841AA_AS.1:0.008900329)0.881:0.001741187,(HEL_BA9538AA_AS.1:0.009477919,(HEL_BA8993AA_AS.1:0.020811954,HEL_BA9726AA_AS.1:0.015821931)1.000:0.010824459)1.000:0.012446958)0.581:0.001888645)0.907:0.001603165)0.000:0.000711153)0.796:0.000875373)0.910:0.003206272,(((HpGP-PER-138.1:0.009056928,MM2012_26.1:0.013918082)0.890:0.003352402,(HEL_AA6511AA_AS.1:0.011454901,HEL_BA5224AA_AS.1:0.016706811)0.931:0.003897956)0.957:0.003236051,(DR150.1:0.02750551,(HEL_CA2267AA_AS.1:0.009952216,HpGP-SPA-706.1:0.008769194)0.232:0.004685387)0.985:0.009126406)0.948:0.003359199)0.967:0.000810027,((HEL_AA7293AA_AS.1:0.009975952,HEL_BA5709AA_AS.1:0.097213434)1.000:0.058262637,((HEL_CA0045AA_AS.1:1.108773057,HEL_BA8279AA_AS.1:0.253212659)0.779:0.022058447,HEL_BA9656AA_AS.1:0.004417649)0.600:0.004942388)0.923:0.006125852)0.595:0.000959587,(HEL_AA6079AA_AS.1:0.009755786,(((HEL_BA9408AA_AS.1:0.001462852,(Neuguinea63.1:0.000659924,((HEL_BA9658AA_AS.1:0.000590524,Neuguinea66.1:6e-09)0.954:0.001649521,(Neuguinea25.1:0.001179377,(HEL_BA9674AA_AS.1:0.001183504,Neuguinea12.1:0.000295236)0.787:0.000595988)0.379:0.000854282)0.872:0.001314561)0.877:0.000610085)0.983:0.003191372,((ID0090.1:0.003071897,(ID0082.1:0.001860794,(ID0985.1:0.000307545,(ID0987.1:0.000310796,ID1001.1:0.001469137)0.879:0.001485582)0.984:0.002297738)0.921:0.001484434)0.905:0.00142792,(ID0084.1:0.004463789,(ID0992.1:0.002108044,ID1017.1:0.003261867)0.831:0.001479062)0.476:6e-09)0.728:0.001314967)1.000:0.008898631,(HEL_AA6024AA_AS.1:0.004986976,(((HEL_BA3812AA_AS.1:0.005510869,(HEL_BA4574AA_AS.1:0.004342638,HPJ156.1:0.002979253)0.868:0.002102637)0.410:0.001591961,((HEL_AA6010AA_AS.1:0.00490425,HPAS23.1:0.0063028)0.701:0.001222645,((HEL_BA9332AA_AS.1:0.004784511,(HEL_BA4584AA_AS.1:0.004797852,HEL_BA4580AA_AS.1:5e-09)0.125:0.000601731)0.887:0.001032131,HPJ071.1:0.008317389)0.330:0.000488512)0.800:0.00114731)0.374:0.001323029,((ausabrJ05.1:0,HPJ023.1:0):0.006058847,(HEL_BA3813AA_AS.1:0,HEL_BA3814AA_AS.1:0,HEL_BA4578AA_AS.1:0):0.003290104)0.966:0.002886237)0.470:0.002012216)0.997:0.005988375)0.999:0.007236311)0.888:0.00148448)0.819:0.001627639,((CK59.1:0.011768433,HEL_BA9732AA_AS.1:0.010369347)0.875:0.001764398,((HpGP-BGD-003.1:0.012519077,(HpGP-MMR-004.1:0.008781631,(Mandalay03.1:0.007692785,TH0213.1:0.00572267)0.658:0.003187651)0.169:0.00182559)0.897:0.003131118,(((HpGP-NPL-009.1:0.012625954,((HEL_CA2513AA_AS.1:0.007711355,MS178.1:0.009665936)0.438:0.001325782,(HEL_BA7799AA_AS.1:0.005508445,HpGP-MAL-002.1:0.00666143)0.929:0.002070144)0.670:0.001146193)0.303:0.000677772,(NP110.1:0.009050365,NP49.1:0.008156612)0.920:0.002243347)0.740:0.000926751,((SLK40.1:0.01283743,(M006.1:0.008779077,(((HEL_BA3985AA_AS.1:0.008522211,(MMM_127.1:0.00576637,(HpGP-USA-422.1:0.006741334,MMM_148.1:0.006086291)0.888:0.002519806)0.838:0.001514168)0.614:0.002278727,HEL_BA4205AA_AS.1:0.006462774)0.883:0.001295383,(BD0063.1:0.007511445,India7.1:0.007677257)0.882:0.001657616)0.721:0.001463554)0.434:0.000933984)0.243:0.000673277,((BD0013.1:0.005226784,((HEL_BA5769AA_AS.1:0.009462438,HEL_CA0027AA_AS.1:0.007919289)0.528:0.000549371,HpGP-MMR-011.1:0.009460171)0.238:0.001163289)0.820:0.000845422,(HEL_BA8057AA_AS.1:0.00672317,HpGP-IND-007.1:0.00771435)0.892:0.001850605)0.878:0.001354744)0.702:0.000318117)0.748:0.000652255)0.955:0.002989741)0.931:0.001699587)0.928:0.001045854,((Khanty30.1:0.000303416,Khanty40.1:0.000286434)1.000:0.011979886,(Khanty17.1:0.016598287,(29009.1:0.014205749,(MM2004_20.1:0.013296542,VN0032.1:0.014077892)0.404:0.002114157)0.210:0.001057331)0.375:0.002137123)0.818:0.001593327)0.831:0.001975714,((((((P12.1:0.00708615,SSR8.1:0.010468643)0.960:0.002944349,(((444.1:0.016652112,21580.1:0.00849398)0.657:0.001522295,(HEL_BA9043AA_AS.1:0.008639072,SW7C.1:0.011718626)0.523:0.001818804)0.781:0.000829698,GC65_HL.1:0.011399906)0.128:0.000449073)0.784:0.002013797,((HEL_BA9734AA_AS.1:0.006586883,Nentsy81.1:0.019827328)0.924:0.004211881,(SW21C.1:0.009065126,((Nentsy90.1:0.001769753,((Khanty16.1:0,Khanty27.1:0):0.000294709,Khanty26.1:5e-09)0.989:0.002439064)0.650:0.000146868,(Khanty39.1:0.003616869,(Nentsy38.1:0.000294635,(HEL_BA9014AA_AS.1:0.000294446,(N34.1:0,Nentsy28.1:0,Nentsy29.1:0,Nentsy32.1:0,Nentsy37.1:0,Nentsy65.1:0):5e-09)0.791:5e-09)0.999:0.006135641)0.983:0.002832599)0.999:0.008738077)0.902:0.002460025)0.752:0.002002093)0.844:0.000769831,(((26695.1:0.006101015,HE_NC24_6.1:0.013497732)0.785:0.002369633,HEL_BA9531AA_AS.1:0.008276096)0.049:0.000412477,(HEL_AA6718AA_AS.1:0.005447536,HEL_AA8621AA_AS.1:0.011172022)0.988:0.004130574)0.891:0.001466785)0.739:0.000468999,(SSR3.1:0.009915954,(SSR9.1:0.007605031,(SSR5.1:0.006768659,SSR7.1:0.006743802)0.833:0.001551309)0.719:0.002031065)0.754:0.001485386)0.963:0.003045761,(HE_NC32_5.1:0.013225191,(Hp_A_11.1:0.010993705,(HpGP-MAL-010.1:0.009011372,ID0498.1:0.008057989)1.000:0.006519735)0.951:0.004298122)0.400:0.002056557)0.683:0.001199844)0.926:0.003142988,((((HEL_CA2212AA_AS.1:0.008639727,GR_20.1:0.006665962)0.181:0.002517567,(HE_C50.1:0.010223722,HpGP-POL-110.1:0.009693776)0.901:0.003019294)0.691:0.001554689,HEL_BA4743AA_AS.1:0.007554537)0.910:0.002302318,(30950.1:0.009445365,HpGP-TUR-009.1:0.010219444)0.862:0.002927656)0.818:0.001938534)0.947:0.001562333,(HPAG1.1:0.01576599,(HEL_BA4700AA_AS.1:0.01134831,(HEL_BA9168AA_AS.1:0.011865368,Hp_A_27.1:0.011620854)0.941:0.002915808)0.752:0.001472827)0.906:0.002480084)0.167:0.001508032,(31181.1:0.010823502,GC31_B.1:0.008698391)0.880:0.001814791)0.586:0.002079007,MGms203.1:0.009756029)0.958:0.002453067,((((GR_15.1:0.009236327,IRANL133_91.1:0.010091777)0.931:0.002572957,((Pt_7757.1:0.010378681,(HEL_BA9598AA_AS.1:0.009051009,HpGP-LIT-001.1:0.00827289)0.758:0.002205788)0.555:0.00144879,B40.1:0.009140126)0.341:0.001532682)0.901:0.001727859,(((33375.1:0.008912733,(B25.1:0.017175979,B45.1:0.010657395)0.411:0.002652358)0.904:0.002280779,(HpGP-ISR-001.1:0.009181988,IL_3173.1:0.007360668)0.868:0.003017056)0.845:0.000943224,((((MCms1055.1:0.013177425,(B47.1:0.010183523,((HEL_BA5257AA_AS.1:0.00786153,(448.1:0.01590174,Pt_7901.1:0.011402803)0.140:0.002403393)0.867:0.003986709,(((HEL_BA3551AA_AS.1:0.014290379,(HUP_B14.1:0.010639199,(HpGP-MEX-046.1:0.004974054,(HEL_BA5572AA_AS.1:0.000235038,HEL_CA2246AA_AS.1:0.002147873)0.999:0.00738452)0.227:0.002607807)0.991:0.005611451)0.936:0.002684296,((((((HEL_AA9177AA_AS.1:0.008252405,(HEL_AA8702AA_AS.1:0.002305145,HEL_AA8698AA_AS.1:0.011574878)0.998:0.006013213)0.968:0.005292751,(HEL_BA3663AA_AS.1:0.013620681,HEL_CA2149AA_AS.1:0.011977834)0.907:0.005328367)0.895:0.002286218,((((HEL_BA4947AA_AS.1:0.011817472,(HpGP-NGA-006.1:0.010998371,((((((HEL_BA9555AA_AS.1:0.008746669,(HEL_BA8361AA_AS.1:0.003550428,SA35C.1:0.007100848)0.936:0.002473011)0.800:0.002373048,HpGP-POR-006.1:0.007236115)0.953:0.002295836,(ckin28.1:0.00306995,(HEL_AA7352AA_AS.1:0.005850823,kin81.1:0.001081418)0.962:0.002768709)0.953:0.00199858)0.911:0.001603696,((((((ckin129.1:0.003868968,kin71.1:0.005792569)0.388:0.000775029,kin62.1:0.001612708)0.776:0.001140746,(HEL_AA7374AA_AS.1:0.003530924,HpGP-COG-003.1:0.004930779)0.918:0.001752232)0.179:0.001417626,ckin106.1:0.003378155)0.593:0.000671233,(HEL_BA4236AA_AS.1:0.004700234,kin86.1:0.002503193)0.962:0.001862066)0.800:0.000475461,((ckin130.1:0.002156686,((HEL_BA8806AA_AS.1:0.00203061,HEL_CA2362AA_AS.1:0.00243652)0.952:0.002230103,(ckin24.1:0.003349741,ckin65.1:0.00172961)0.437:0.001180805)0.786:0.00135048)0.752:0.000551406,kin77.1:0.003576103)0.431:0.000767371)0.631:0.000457895)0.873:0.00269177,HEL_BA4465AA_AS.1:0.00487209)0.809:0.001241215,(HEL_BA5527AA_AS.1:0.011527572,kin79.1:0.009023018)0.824:0.003070617)0.875:0.002188831)0.327:0.001987247)0.870:0.002563046,((HEL_BA8835AA_AS.1:0.006932962,(HEL_BA5547AA_AS.1:0.008674782,HEL_AA9174AA_AS.1:0.008713614)0.147:0.001744682)0.981:0.003181566,(HEL_BA5197AA_AS.1:0.011735216,HEL_BA5558AA_AS.1:0.00598975)0.948:0.002416046)0.000:0.000193402)0.084:0.001127713,(HEL_BA8101AA_AS.1:0.009013092,HEL_CA2150AA_AS.1:0.009709926)0.975:0.003682718)0.916:0.001815069,((HpGP-USA-303.1:0.011305757,(HpGP-USA-417.1:0.006432462,NYPt189.1:0.008300748)0.844:0.001952446)0.901:0.003155846,(HEL_BA5101AA_AS.1:0.008833217,(HEL_BA4163AA_AS.1:0.000589136,SA220C.1:0.000294714)1.000:0.009563948)0.859:0.002081945)0.896:0.002326719)0.000:0.001410887)0.269:0.001710273,(((HpGP-USA-403.1:0.009500214,((GAM245Ai.1:0.006307808,HpGP-SPA-402.1:0.012865296)0.975:0.003939827,HEL_AA5463AA_AS.1:0.007205517)0.664:0.002010048)0.900:0.001733834,(HEL_CA2181AA_AS.1:0.012741099,(HEL_AA6578AA_AS.1:0.011976395,HEL_CA2451AA_AS.1:0.005385271)0.992:0.007686234)0.178:0.002137527)0.620:0.001012503,(DR59_2016.1:0.005874978,DR76_2016.1:0.009214471)0.999:0.005138249)0.898:0.001724398)0.988:0.004136429,(HEL_BA9180AA_AS.1:0.011252178,HpGP-BRA-023.1:0.014998387)0.350:0.003950276)0.824:0.001263402,HN_G260.1:0.016093892)0.210:0.001846352)0.975:0.003571003,(HEL_AA9180AA_AS.1:0.013277555,HpGP-HON-015.1:0.016431221)0.929:0.002803311)0.953:0.003131862)0.932:0.002675919)0.625:0.001833865)0.728:0.000584273,((((38185.1:0.010752344,HE_C33.1:0.00915271)0.191:0.002127694,HpGP-USA-207.1:0.008179896)0.934:0.002929656,Hp_A_14.1:0.012406143)0.693:0.002336981,GR_21.1:0.008585318)0.970:0.003866019)0.942:0.002704197,((HEL_AA6798AA_AS.1:0.009640746,(HEL_AA5699AA_AS.1:0.012830004,MG2005_98.1:0.013719415)0.539:0.002104175)0.849:0.001740199,SSR43.1:0.00908619)0.960:0.002781005)0.126:0.000355783,HEL_BA4875AA_AS.1:0.008096536)0.582:0.000641119)0.887:0.001018288)0.801:0.000954814,(HpGP-ZAF-009.1:0.015101928,((HEL_BA8309AA_AS.1:0.010327055,(HEL_BA9749AA_AS.1:0.000723535,SA172C1.1:0.008412201)0.872:0.004017167)0.992:0.006836755,((SA224.1:0.002896259,SA252C.1:0.001905154)1.000:0.015301246,((((((HEL_AA7368AA_AS.1:0.003015761,(HEL_AA7268AA_AS.1:6e-09,HEL_AA7356AA_AS.1:0.000599979)0.732:0.000563461)0.940:0.002587016,((HEL_AA7309AA_AS.1:0.006014185,(HEL_AA7288AA_AS.1:0,HEL_BA9306AA_AS.1:0):0.007820097)0.878:0.003031645,(HEL_AA7199AA_AS.1:0.00198795,HEL_AA7200AA_AS.1:0.002549975)0.967:0.004172478)0.849:0.00223445)0.343:0.001447193,(HEL_AA7215AA_AS.1:0.000382982,(HEL_AA7329AA_AS.1:0.003579625,K26A1.1:5e-09)0.943:0.002879082)0.901:0.003255873)0.974:0.00352359,HEL_AA7206AA_AS.1:0.005252872)0.999:0.007582561,(((HEL_BA5731AA_AS.1:0.006420571,SouthAfrica7.1:0.004499682)0.990:0.005095361,SA253C1.1:0.008385797)0.833:0.003219589,((((((((HEL_BA8916AA_AS.1:0.007565392,(((HEL_AA7350AA_AS.1:0,HEL_AA7375AA_AS.1:0):0.007034497,HEL_BA9540AA_AS.1:0.011241611)0.698:0.001504575,(HEL_AA7376AA_AS.1:0.000910086,HEL_AA7378AA_AS.1:0.002416996)0.980:0.002848835)0.868:0.001991703)0.360:0.000872328,(HEL_AA7351AA_AS.1:0.001144865,HEL_AA7371AA_AS.1:0.001845027)0.996:0.004690822)0.964:0.003209712,(((HEL_BA5671AA_AS.1:0,SA251C.1:0):0.002762199,HEL_BA9328AA_AS.1:0.000569033)1.000:0.007548371,SA29A.1:0.007932435)0.451:0.001883332)0.941:0.002507934,((HEL_BA4919AA_AS.1:0.004127539,HpGP-ZAF-006.1:0.003975402)0.959:0.002144379,(HEL_AA7362AA_AS.1:0.000321022,(HpGP-ZAF-007.1:0.004523935,SouthAfrica50.1:0.003912059)0.911:0.001147643)0.998:0.004568031)0.160:0.001334968)0.920:0.001734245,(HEL_BA9494AA_AS.1:0.004013183,SouthAfrica20.1:0.012171275)0.716:0.001430466)0.824:0.001673821,((SA144A.1:0.000590625,SA166A.1:5e-09)1.000:0.006087421,((HEL_BA5715AA_AS.1:0,SA175A.1:0):0.002707955,HEL_BA8291AA_AS.1:0.007567777)0.057:0.000851289)0.993:0.004362028)0.653:0.00038119,(HpGP-ZAF-001.1:0.006385084,(HEL_BA8345AA_AS.1:0.00634485,SA233C.1:0.0042427)0.870:0.001934788)0.878:0.001457477)0.714:0.000510832,((HEL_BA5677AA_AS.1:0.003298564,(SA169C.1:0.006399745,(HEL_BA5706AA_AS.1:5e-09,HEL_BA5739AA_AS.1:0.000295531)0.997:0.004955818)0.939:0.002219002)0.985:0.003511359,HEL_BA5666AA_AS.1:0.008074429)0.851:0.001075713)0.889:0.002260507)0.784:0.001263743)0.963:0.004937089,HEL_BA4143AA_AS.1:0.008644723)1.000:0.017348747)1.000:0.015491465)0.870:0.004954805)0.945:0.003690141)0.485:0.001150509)0.962:0.001472361,(IRANL112_91.1:0.005509741,((((HpGP-RUS-009.1:0.008601665,HEL_CA2176AA_AS.1:0.008985731)0.835:0.002207282,(HEL_AA0447AA_AS.1:0.009200849,IRANL110.1:0.007949157)0.881:0.002119907)0.281:0.001156469,HEL_BA4846AA_AS.1:0.008137092)0.369:0.001568793,IL_3172.1:0.008248198)0.667:0.001064694)0.332:0.001007019)0.786:0.002239563,((((HEL_BA9457AA_AS.1:0.008679793,HEL_BA4973AA_AS.1:0.008282074)0.758:0.002247547,((HEL_AA6699AA_AS.1:0.000589969,HEL_BA9765AA_AS.1:5e-09)1.000:0.009357071,(HEL_BA9595AA_AS.1:0.009404028,HEL_BA4944AA_AS.1:0.011168396)0.970:0.004328733)0.581:0.000705372)0.932:0.002165861,(IL_3184.1:0.013031736,(22360.1:0.009501758,G27.1:0.0081612)0.413:0.00291828)0.794:0.002669848)0.902:0.001544518,(((SUD-SO50-1.1:0.006195706,HEL_BA4168AA_AS.1:0.008485794)0.863:0.002031917,(((HEL_BA8987AA_AS.1:0.007877591,HEL_BA9463AA_AS.1:0.010603929)0.682:0.00326165,((HEL_CA2615AA_AS.1:0.009679179,HEL_CA2627AA_AS.1:0.002569831)1.000:0.008537971,((HEL_AA6060AA_AS.1:0.00131378,HEL_BA9462AA_AS.1:0.003533241)1.000:0.007144262,(HEL_BA9028AA_AS.1:0.008942289,SUD-C16-3.1:0.00465254)0.966:0.003688228)0.635:0.001778796)0.943:0.002779807)0.872:0.001475051,((SUD_C5_1.1:0.006340163,SUD_C8_1.1:0.004639593)0.972:0.003478968,((HEL_BA8928AA_AS.1:0.006066066,HEL_BA9413AA_AS.1:0.006320504)0.230:0.001666592,(SUD-I14.1:0.008439488,(SUD-SO49-1.1:0.004349783,(SUD-C14-1.1:0.007567465,SUD-S72.1:0.006125151)0.469:0.001991749)0.219:0.000844026)0.627:0.001679735)0.000:5e-09)0.873:0.001511279)0.681:0.000679803)0.844:0.000989296,(SUD-C1-1a.1:0.01081422,((CAM_149C1.1:0.008800619,HEL_BA9125AA_AS.1:0.008089376)0.982:0.003539573,((CAM-109A1.1:0.006174793,SUD-SO42.1:0.006679908)0.992:0.003974309,(((CAM_14C1.1:0.007389242,(CAM-126C1.1:0.008061674,HpGP-NGA-010.1:0.011466076)0.760:0.00391063)0.699:0.00183564,CAM-117A1.1:0.007940356)0.858:0.000980219,((((HEL_BA9309AA_AS.1:0.008851415,SUD_SO41_1.1:0.00969026)0.730:0.00211635,SUD-C13-1.1:0.007023374)0.177:0.000695282,(nigh1448.1:0.009113128,(ckin59.1:0.00316845,nigh2496.1:0.006922036)0.426:0.002258058)0.448:0.001374947)0.914:0.001822452,((((CAM_153C1.1:0.007561542,(CAM-121A1.1:0.003381752,(CAM-135C1.1:0,CAM-140C1.1:0,CAM-146C1.1:0):0.005632735)0.980:0.003706294)0.920:0.001707866,CAM-23A1.1:0.005749596)0.885:0.001286505,(CAM_110A1.1:0.009064313,(CAM_106A1.1:0.007819868,CAM_118A1.1:0.007432498)0.892:0.002692256)0.887:0.001055216)0.961:0.001911338,((CAM-107A1.1:0.006476749,(CAM_125C1.1:0.009012051,CAM_22A1.1:0.007742114)0.857:0.001964325)0.917:0.00156357,(CAM-144C1.1:0.006423751,(HEL_AA5951AA_AS.1:0.007255914,nigh2494.1:0.00400897)0.714:0.001921064)0.908:0.001779578)0.790:0.000521232)0.807:0.000600075)0.000:0.000600713)0.864:0.000856557)0.248:0.001041955)0.602:0.00107739)0.100:0.000717483)0.941:0.001836612)0.848:0.001126692)0.954:0.000321954,((22352.1:0.012873387,HEL_BA4404AA_AS.1:0.013079173)0.936:0.003214754,((34320.1:0.007609467,HpGP-SPA-802.1:0.014376102)0.941:0.003564063,(22087.1:0.012190093,GC34_HL.1:0.011272409)0.953:0.00387388)0.116:0.000580087)0.936:0.002623299)0.516:0.001004699,(IRANL104.1:0.01146902,((IRANL125.1:0.005543939,IRANL97.1:0.002626351)1.000:0.014490387,IRANL124_91.1:0.015508344)0.900:0.004738242)0.989:0.006653701)0.000:0.018617562,HEL_BA9281AA_AS.1:0.018400116)0.999:0.011616703,nigh2495.1:0.002227114)0.897:0.033816626,((HEL_AA0408AA_AS.1:0.008023167,HEL_BA9262AA_AS.1:0.009528691)1.000:0.065255234,(((HpGP-CHI-105.1:0.005681717,HpGP-CHI-116.1:0.005978801)1.000:0.007465007,(((HpGP-CAN-019.1:0.004973247,(HpGP-CAN-018.1:0.003789622,(HpGP-CAN-016.1:0.002072886,((Aklavik86.1:0,CAN_019.1:0,CAN_290.1:0,HEL_CA2371AA_AS.1:0,HpGP-CAN-010.1:0,HpGP-CAN-015.1:0):0.002988017,((CAN_095.1:0,CAN_136.1:0,CAN_172.1:0,CAN_258.1:0,HEL_CA2453AA_AS.1:0,HpGP-CAN-011.1:0):6e-09,HpGP-CAN-006.1:0.000900993)0.952:0.001251339)0.870:0.000900259)0.509:0.000952862)0.985:0.002808122)0.742:0.001657519,(((Koryak28.1:0.001201662,(Koryak37.1:0,Koryak38.1:0):0.00120773)0.999:0.004521385,(HEL_AA7337AA_AS.1:0.006466516,((HEL_AA5967AA_AS.1:0,HEL_AA6482AA_AS.1:0,HEL_BA9172AA_AS.1:0):0.006265205,(((HEL_AA5916AA_AS.1:0.00090926,CAN_243.1:0.010212807)0.880:0.003266816,(HEL_AA6037AA_AS.1:0.003039908,HpGP-CAN-007.1:5e-09)0.995:0.004446329)0.627:0.001964864,(Ca_97_34.1:0,HEL_AA6016AA_AS.1:0,HEL_AA7297AA_AS.1:0):0.00377106)0.982:0.003235952)0.976:0.002780949)0.976:0.00338595)0.901:0.002317004,((HEL_BA9127AA_AS.1:0.002897657,(HEL_BA8817AA_AS.1:0.008280538,(HEL_BA9287AA_AS.1:0.007499132,HEL_BA9526AA_AS.1:0.002306839)0.997:0.005760274)0.998:0.007056058)0.895:0.004643366,(HEL_BA9243AA_AS.1:0.015367996,HEL_BA9629AA_AS.1:0.005419845)0.930:0.005290115)0.885:0.003963268)0.974:0.003181645)0.818:0.002666676,(((HEL_BA9584AA_AS.1:0.00632054,(HEL_BA8849AA_AS.1:5e-09,HEL_BA9070AA_AS.1:0.000300113)0.990:0.003173018)1.000:0.010911811,(HEL_BA9746AA_AS.1:0.011026307,HEL_BA9722AA_AS.1:0.015616499)0.784:0.002236821)0.778:0.002149138,((HEL_BA9060AA_AS.1:0,HEL_BA9258AA_AS.1:0):0.028900778,(HEL_AA7311AA_AS.1:0.005910174,Khanty47.1:0.018322482)0.986:0.005959027)0.992:0.010936262)0.950:0.003404035)0.951:0.002589713)0.992:0.00959974,(HEL_BA9303AA_AS.1:0,HEL_BA9707AA_AS.1:0):0.029171845)1.000:0.028251224)1.000:0.053635946)0.998:0,Hcetorum:0.257252615)Root;
