# Supplementary material for: An ancient ecospecies of Helicobacter pylori
Source: Nature. 2024 Oct 16;635(8037):178–85. doi: 10.1038/s41586-024-07991-z (PMC11541087; doi:10.1038/s41586-024-07991-z)
Supplement: Supplementary file 8 — Data underlying Figs. 1–4 and Supplementary Figs. 1–6 and 8–13. [file 41586_2024_7991_MOESM8_ESM.zip › SOURCE_DATA/S10/15.nwk]

((((((((((((((((((((((((((38185.1:0.015516903,mong44.1:0.015848205)0.806:0.004343754,(G27.1:0.010961559,HEL_BA8993AA_AS.1:0.011035136)0.884:0.00317969)0.729:0.000997746,(HpGP-POL-110.1:0.010034357,(29009.1:0.020008183,B45.1:0.010580974)0.054:0.003636131)0.152:0.000954394)0.977:0.005595333,((((((448.1:0.010937812,Hp_A_27.1:0.01005423)0.840:0.005156185,(HEL_AA6024AA_AS.1:0.016847208,(SSR8.1:0.01291474,SW21C.1:0.014022731)0.113:0.003080797)0.609:0.004060427)0.743:0.001468479,((((ID0992.1:0.001471492,ID1017.1:0.000752844)0.727:0.000964865,(ID0082.1:0.002271363,(ID0084.1:0.002268475,((ID0985.1:5e-09,ID1001.1:0.000751919)0.875:0.000752449,ID0987.1:5e-09)0.407:5e-09)0.177:5e-09)0.803:0.002689319)0.767:0.000789568,(ID0090.1:0.005103104,(HEL_BA9674AA_AS.1:0.003073731,((HEL_BA9408AA_AS.1:0,HEL_BA9658AA_AS.1:0,Neuguinea12.1:0,Neuguinea25.1:0,Neuguinea66.1:0):5e-09,Neuguinea63.1:0.000752002)0.765:0.000739228)0.957:0.00337706)0.378:0.000741101)0.993:0.009036614,((((ausabrJ05.1:0,HPJ023.1:0):0.002891442,HPAS23.1:0.00635873)0.243:0.002838579,(HEL_AA6010AA_AS.1:0.007496063,(HEL_BA4578AA_AS.1:0.003090048,((HEL_BA3813AA_AS.1:0.000751954,HEL_BA3814AA_AS.1:5e-09)0.955:0.003840269,((HEL_BA4580AA_AS.1:0,HEL_BA4584AA_AS.1:0,HEL_BA9332AA_AS.1:0):0.003053422,HPJ156.1:0.005385193)0.912:0.002316255)0.896:0.002228542)0.759:0.001057704)0.281:0.001651883)0.838:0.002154156,(HPJ071.1:0.003635383,(HEL_BA3812AA_AS.1:0.000767915,(HEL_BA9043AA_AS.1:0.007057658,HEL_BA4574AA_AS.1:0.00467495)0.747:0.000674998)0.950:0.003314672)0.606:0.001492228)0.995:0.010578031)0.930:0.004747432)0.686:0.002161551,IL_3172.1:0.014214339)0.932:0.005032856,(BURYAT27.1:0.012293661,(((HEL_BA4991AA_AS.1:0.007490616,HEL_BA9651AA_AS.1:0.011291936)0.827:0.003059549,(HEL_CA0261AA_AS.1:0.011257454,(HEL_BA9085AA_AS.1:0.003215119,((Evenky01.1:0,Evenky73.1:0,HEL_BA8842AA_AS.1:0,HEL_BA9406AA_AS.1:0):5e-09,HEL_BA9047AA_AS.1:0.00151116)1.000:0.014319748)0.578:0.003183574)0.634:0.005076763)0.957:0.005766713,((HEL_BA9390AA_AS.1:0.021533841,HEL_BA9448AA_AS.1:0.007091188)0.931:0.00372801,(((HEL_BA9098AA_AS.1:0.008669533,BURYAT14.1:0.005454952)0.910:0.003030032,(((HpGP-USA-205.1:0.007508915,(HEL_AA6759AA_AS.1:0.011846968,HN_G260.1:0.010263194)0.876:0.003906355)0.751:0.001038528,((HEL_BA9433AA_AS.1:0.007940227,((CO1766.1:0,Hui1764.1:0,Hui1766.1:0):0.010602811,(HEL_BA9201AA_AS.1:0.006237258,v225d.1:0.005391316)0.648:0.003121023)0.849:0.001965497)0.898:0.002982619,((HEL_AA5991AA_AS.1:0.009123119,(Cuz20.1:0.002739414,Shi112.1:0.001056126)0.956:0.00632084)0.908:0.003761498,(HEL_CA2260AA_AS.1:0.007728316,(HEL_CA2265AA_AS.1:0.004066074,Shi417.1:0.005994894)0.901:0.004537141)0.185:0.00170872)0.723:0.001137)0.911:0.002256663)0.956:0.003037531,(((((Aklavik117.1:0,CAN_219.1:0):0.00781658,(HEL_BA9778AA_AS.1:0,HEL_CA0057AA_AS.1:0,HEL_CA0057AA_AS.2:0):0.005331777)0.824:0.001653579,(HpGP-CAN-001.1:0.006991731,(HEL_AA7339AA_AS.1:0.002349829,((HEL_AA7365AA_AS.1:0,HEL_CA0047AA_AS.1:0):0.002222139,HEL_BA9415AA_AS.1:0.00630476)0.932:0.003079922)0.763:0.000791894)0.832:0.001458762)0.729:0.000759453,HEL_CA0046AA_AS.1:0.002244275)0.744:0.000799848,((HpGP-CAN-020.1:0.007021702,HpGP-CAN-023.1:0.003838271)0.967:0.004657413,((HEL_BA9518AA_AS.1:0.00545657,(((((HEL_AA7283AA_AS.1:0.004593557,HEL_BA9040AA_AS.1:0.001540447)0.881:0.00153359,(((HEL_BA9559AA_AS.1:0.00185348,HEL_CA0054AA_AS.1:0.005061692)0.367:0.000746517,HEL_BA9669AA_AS.1:0.004151313)0.844:0.001997341,(((HEL_AA6006AA_AS.1:0,HEL_AA6077AA_AS.1:0,HEL_CA0052AA_AS.1:0,HEL_CA0052AA_AS.2:0):5e-09,HEL_CA0053AA_AS.1:5e-09)0.759:0.000893277,HEL_BA8864AA_AS.1:0.009243249)0.709:0.002287006)0.835:0.001505448)0.764:0.000959741,Nanai30.1:0.007528373)0.503:0.002258387,HEL_BA9621AA_AS.1:0.008845657)0.829:0.002253318,(((HEL_BA9514AA_AS.1:0.004950731,Nanai40.1:0.011893912)0.576:0.001428449,HEL_BA9159AA_AS.1:0.005953826)0.909:0.003516596,HEL_AA7214AA_AS.1:0.002211986)0.662:0.002987522)0.840:0.002235422)0.799:0.001284695,(HEL_AA7380AA_AS.1:0.013342312,((((HEL_AA7212AA_AS.1:0,HEL_CA0045AA_AS.1:0):0.005639995,HEL_BA9253AA_AS.1:0.006930147)0.912:0.003866603,(HEL_BA9263AA_AS.1:0.00139031,(HEL_BA9218AA_AS.1:0.006272877,HEL_BA9472AA_AS.1:0.005430106)0.934:0.003201764)0.747:0.001070258)0.778:0.001205359,(HEL_BA9208AA_AS.1:0.001538594,HEL_BA9042AA_AS.1:0.007707789)0.759:0.000905166)0.746:0.000774182)0.743:0.001550451)0.865:0.001721456)0.749:0.000735798)0.801:0.000765069)0.786:5e-09)0.857:0.00299445,(((((Evenky65.1:0.012662665,HEL_BA9170AA_AS.1:0.006680325)0.944:0.005642169,(Tuvac46.1:0.010118345,(Nentsy38.1:0.005568282,Nentsy65.1:0.002929445)0.993:0.00842191)0.743:0.001841796)0.533:0.00222505,((HEL_BA9569AA_AS.1:0.001643807,HEL_BA9671AA_AS.1:0.004488948)0.968:0.005243733,(((HEL_BA9404AA_AS.1:0.00778333,HEL_BA9556AA_AS.1:0.00469449)0.949:0.004449553,((HEL_BA8814AA_AS.1:0.013015839,HEL_BA8823AA_AS.1:0.006907349)0.554:0.002262924,HEL_BA9608AA_AS.1:0.008752712)0.196:6e-09)0.941:0.003218924,(HEL_BA8860AA_AS.1:0.011613212,HEL_BA9487AA_AS.1:0.008112937)0.837:0.002994397)0.046:0.000876216)0.872:0.002413451)0.879:0.002490362,(HEL_BA9259AA_AS.1:0.013132609,HEL_BA9261AA_AS.1:0.013571853)0.930:0.004539876)0.745:0.00098061,Nentsy90.1:0.014368397)0.322:0.001688572)0.937:0.004535529)0.510:0.001849691)0.847:0.002291009)0.839:0.003177428)0.763:0.000796657,GR_15.1:0.018832454)0.720:0.00070833)0.720:0.002929338,((IRANL124_91.1:0.0160676,((HEL_AA7378AA_AS.1:0.008954553,(((HEL_AA7288AA_AS.1:0,HEL_BA9306AA_AS.1:0):0.006836928,((HEL_AA7309AA_AS.1:0.002692045,((HEL_AA7199AA_AS.1:0,HEL_AA7293AA_AS.1:0):5e-09,HEL_AA7329AA_AS.1:0.006894806)0.985:0.006511371)0.972:0.006041083,(HEL_AA7206AA_AS.1:0.008178154,(HEL_AA7215AA_AS.1:0.008153009,(K26A1.1:0.003859756,((HEL_AA7200AA_AS.1:0,HEL_AA7268AA_AS.1:0,HEL_AA7356AA_AS.1:0):5e-09,HEL_AA7368AA_AS.1:0.002264337)0.854:0.001477103)0.724:0.001137441)0.924:0.006272707)0.918:0.004462748)0.983:0.006362026)0.970:0.008060036,((SA224.1:0.000751895,SA252C.1:5e-09)1.000:0.016795466,((((HEL_BA4919AA_AS.1:0.004656017,(SA233C.1:0.006215291,((((((HEL_BA9494AA_AS.1:0.007815494,SouthAfrica20.1:0.008642433)0.846:0.002146154,((SouthAfrica50.1:0.005383683,(HEL_BA5731AA_AS.1:0.000791362,(HEL_BA5677AA_AS.1:0.002273439,HEL_BA5739AA_AS.1:0.000749113)0.999:0.007699445)0.995:0.006148191)0.860:0.002270022,(((HpGP-ZAF-006.1:0.006592389,SA253C1.1:0.008975635)0.980:0.007015273,(HEL_BA5715AA_AS.1:0,SA175A.1:0):0.005042354)0.937:0.00340855,(HEL_AA7362AA_AS.1:0.006842684,HEL_BA8345AA_AS.1:0.013363243)0.852:0.002484399)0.285:6e-09)0.928:0.003828878)0.950:0.004314375,(HEL_BA8291AA_AS.1:0.003699843,HEL_BA8309AA_AS.1:0.006240387)0.765:0.001541686)0.766:0.001033396,(HEL_BA9749AA_AS.1:0.007474394,((((HEL_AA7375AA_AS.1:0,HEL_AA7376AA_AS.1:0):0.006869171,HEL_BA9540AA_AS.1:0.011131457)0.517:0.001994599,(HEL_BA8916AA_AS.1:0.010528472,(HEL_BA5706AA_AS.1:0.004381216,SA166A.1:0.002479706)0.941:0.004202287)0.961:0.006681775)0.899:0.00339837,((HEL_AA7350AA_AS.1:0.005091699,(HEL_AA7351AA_AS.1:0.001680205,HEL_AA7371AA_AS.1:0.004419435)0.996:0.010518616)0.809:0.0040604,(HEL_BA5709AA_AS.1:0.007930412,HpGP-ZAF-009.1:0.005254358)0.970:0.007634319)0.651:0.00084566)0.804:0.002287961)0.744:0.000989157)0.742:0.000756656,(((HEL_BA5671AA_AS.1:0,SA144A.1:0):5e-09,HEL_BA9328AA_AS.1:0.000751874)0.921:0.002371204,(HpGP-ZAF-001.1:0.00083984,SA29A.1:0.004474696)0.929:0.003055505)0.922:0.002930009)0.745:0.000782913,HpGP-ZAF-007.1:0.003818387)0.816:0.002227716)0.901:0.003881424)0.793:0.001472204,SouthAfrica7.1:0.003864368)0.864:0.002812571,((HEL_BA4143AA_AS.1:0,SA169C.1:0):0.003087289,HEL_BA5666AA_AS.1:0.0045771)0.851:0.002517922)0.596:0.004206557,SA251C.1:0.011589341)0.771:0.0051819)0.801:0.00497462)1.000:0.019410501)0.999:0.016124604,(HEL_BA9483AA_AS.1:0.015156357,((HpGP-MAL-002.1:0.013945848,SLK40.1:0.00888346)0.693:0.003953453,NP49.1:0.016109499)0.796:0.002005507)0.793:0.001751737)0.674:0.003900872)0.706:0.003235836,(((HEL_BA4700AA_AS.1:0.013150512,Pt_7757.1:0.012902572)0.856:0.004396692,(((31181.1:0.006297666,HEL_AA7374AA_AS.1:0.018977412)0.876:0.006527326,(HpGP-USA-403.1:0.019949343,SSR9.1:0.016068168)0.905:0.005340577)0.176:0.002794116,(((SSR7.1:0.015963934,(HpGP-SPA-706.1:0.015677613,(HEL_CA2270AA_AS.1:0.011308534,HE_C50.1:0.020550414)0.140:0.001306385)0.774:0.002278021)0.871:0.00463319,(HEL_BA3942AA_AS.1:0.023272603,HE_NC32_5.1:0.01813051)0.950:0.010586101)0.861:0.002976315,((HEL_BA9555AA_AS.1:0.020359418,SA172C1.1:0.0179632)0.974:0.008866243,SW7C.1:0.017855003)0.599:5e-09)0.823:0.004122223)0.766:0.001356933)0.732:0.001878894,(IRANL112_91.1:0.017120334,(HEL_BA4743AA_AS.1:0.014713887,(IRANL104.1:0.017881243,IRANL110.1:0.009583856)0.498:0.002238889)0.399:0.003252909)0.874:0.003455717)0.881:0.002234917)0.206:5e-09):0.001957578,(((HEL_AA6699AA_AS.1:0.001017627,HEL_BA9765AA_AS.1:0.00049331)0.992:0.0104849,IRANL97.1:0.013361949)0.172:0.00303883,IL_3184.1:0.013349548)0.679:0.001712578)0.816:0.002045453,(((HEL_CA2246AA_AS.1:0.014710204,(DR76_2016.1:0.008286212,HEL_BA4404AA_AS.1:0.002525501)0.940:0.011609949)0.974:0.009122106,(HpGP-MEX-028.1:0.018918156,(HpGP-PER-011.1:0.011957883,((Hp_A_14.1:0.012182425,SSR43.1:0.015317665)0.958:0.007833835,Pt_7901.1:0.010800929)0.897:0.004539239)0.035:0.00239001)0.610:0.002159163)0.823:0.001575487,(GR_21.1:0.016609759,((((HEL_AA0447AA_AS.1:0.027241033,(((((HEL_BA5527AA_AS.1:0.015052067,MGms203.1:0.011047908)0.908:0.00451164,(((MCms1055.1:0.012812639,(HEL_AA6578AA_AS.1:5e-09,HEL_CA2451AA_AS.1:0.000751894)0.984:0.009577666)0.955:0.005859854,(HEL_AA9177AA_AS.1:0.017474212,((HpGP-USA-303.1:0.011378985,(HEL_AA9174AA_AS.1:0.013485609,(((HEL_BA5101AA_AS.1:0.013085412,(DR59_2016.1:0.00699248,HEL_BA8101AA_AS.1:0.006299737)0.773:0.002634251)0.836:0.003495509,(((HEL_BA4163AA_AS.1:0,HEL_BA8361AA_AS.1:0):0.001510529,SA220C.1:5e-09)0.971:0.004929382,(DR150.1:0.010745167,HpGP-USA-417.1:0.004570588)0.209:0.001416881)0.415:0.001941633)0.017:0.00060938,(HEL_BA3663AA_AS.1:5e-09,HpGP-MEX-046.1:0.003039323)0.999:0.010101368)0.581:0.002189736)0.931:0.004584228)0.931:0.004842219,((HEL_CA2149AA_AS.1:0.006579412,(HEL_BA8835AA_AS.1:0.0094934,NYPt189.1:0.0029008)0.892:0.004607435)0.632:0.001017779,((HEL_AA5463AA_AS.1:0.019154198,(GAM245Ai.1:0.003499646,HpGP-SPA-402.1:0.019148492)0.914:0.004023037)0.824:0.002372187,HEL_BA5197AA_AS.1:0.007991911)0.893:0.00440711)0.941:0.004282544)0.683:0.001266404)0.791:0.003146633)0.732:0.00229832,(CAM_106A1.1:0.01784334,kin71.1:0.007317349)0.212:0.002978246)0.434:0.002577183)0.743:0.002314868,(HEL_BA3551AA_AS.1:0.013485651,HEL_CA2181AA_AS.1:0.010535713)0.930:0.005103466)0.286:0.001823736,(ckin65.1:0.005534192,(CAM-117A1.1:0.016997711,(((ckin130.1:0.00457328,HEL_CA2362AA_AS.1:0.003817436)0.707:0.000764195,(((HEL_AA8702AA_AS.1:0.004653097,(HpGP-HON-015.1:0.006308134,SA35C.1:0.006304199)0.715:0.00057156)0.926:0.00263141,(HEL_AA7352AA_AS.1:0.003380336,HEL_BA8806AA_AS.1:0.007457986)0.390:0.001497453)0.849:0.001886424,kin86.1:0.005484528)0.988:0.005492221)0.924:0.003715213,(((HEL_CA2150AA_AS.1:0.010323712,HpGP-COG-003.1:0.002994984)0.974:0.005617086,kin81.1:0.010933612)0.836:0.002295686,ckin106.1:0.004412331)0.914:0.003390942)0.956:0.004938336)0.657:0.000522534)0.969:0.005202278)0.036:0.001453369,(HEL_BA5224AA_AS.1:0.016789854,HEL_BA5558AA_AS.1:0.015277385)0.893:0.004101266)0.955:0.005666466)0.864:0.00320209,((nigh1448.1:0.012491997,(ckin59.1:0.002274529,nigh2496.1:5e-09)0.987:0.010820139)0.945:0.005312975,(((CAM-107A1.1:0.012228618,(SUD-SO50-1.1:0.010338838,SUD-SO42.1:0.006316273)0.564:0.001332678)0.852:0.001815361,((HEL_BA8928AA_AS.1:0.004660406,HEL_BA9463AA_AS.1:0.007032611)0.817:0.001753082,(((SUD-C16-3.1:0.004044886,((SUD-I14.1:0.004740209,SUD-SO49-1.1:0.003715516)0.973:0.006034858,(SUD-C14-1.1:0.008118105,HEL_BA9413AA_AS.1:0.007618578)0.375:0.000958831)0.569:0.001669983)0.855:0.002983164,((HEL_BA9595AA_AS.1:0.012392006,SUD_SO41_1.1:0.010064665)0.545:0.002098084,(SUD-C13-1.1:0.007525889,SUD_C5_1.1:0.007266331)0.874:0.002514331)0.726:0.001429165)0.322:0.001383109,SUD-S72.1:0.011404679)0.341:0.000898517)0.711:0.0011769)0.878:0.001572429,((CAM_125C1.1:0.004610007,(HEL_BA9125AA_AS.1:0.007094023,((HEL_AA5951AA_AS.1:0.006339426,nigh2495.1:0.004540599)0.757:0.000692611,CAM-109A1.1:0.006301401)0.730:0.00074284)0.723:0.000648385)0.764:0.00074368,(((((CAM_14C1.1:0.008627823,HpGP-NGA-006.1:0.009424528)0.984:0.006203848,((HpGP-POR-006.1:0.008526435,(ckin129.1:0.005128582,((ckin28.1:0.00775143,((HEL_BA4947AA_AS.1:0.009925346,kin62.1:0.012254642)0.813:0.005724463,kin79.1:0.005957272)0.291:0.002786475)0.791:0.001885173,(ckin24.1:0.003823641,kin77.1:0.006965335)0.941:0.004595936)0.769:0.001433858)0.749:0.00098901)0.941:0.002279873,(HEL_BA9303AA_AS.1:0.007577181,(HEL_BA9462AA_AS.1:0.015389692,(HEL_AA6060AA_AS.1:0.010165977,HEL_BA9028AA_AS.1:0.01383207)0.259:0.00345692)0.890:0.004258669)0.633:0.001679454)0.813:5e-09)0.876:0.001511995,(CAM_110A1.1:0.009343783,(CAM-144C1.1:0.014596982,HpGP-NGA-010.1:0.005458375)0.937:0.005442802)0.827:5e-09)0.925:0.003050119,nigh2494.1:0.008493866)0.395:5e-09,(((CAM_149C1.1:0.01019331,(CAM-121A1.1:0.00544478,((CAM-135C1.1:0,CAM-146C1.1:0):5e-09,CAM-140C1.1:0.000751875)0.856:0.002252233)0.538:0.002782955)0.800:0.00353761,CAM_22A1.1:0.003885269)0.855:0.002272258,(CAM_118A1.1:0.007614791,(CAM_153C1.1:0.005208448,CAM-23A1.1:0.005557924)0.407:0.00077712)0.768:0.001653356)0.719:0.000759351)0.919:0.00151858)0.740:0.000762927)0.766:0.001208461)0.681:0.001141989)0.985:0.006133469,((CAM-126C1.1:0.006193394,((HEL_BA8987AA_AS.1:0.010092154,(B25.1:0.014846755,HEL_BA4944AA_AS.1:0.012516324)0.577:0.003769624)0.885:0.00319714,((SUD-C1-1a.1:0.014506558,(HEL_BA4168AA_AS.1:0.005568549,HEL_BA4973AA_AS.1:0.008575158)0.532:0.003040175)0.844:0.00283746,(SUD_C8_1.1:0.00874214,(HEL_BA9281AA_AS.1:0.014636299,HEL_BA9457AA_AS.1:0.015282309)0.869:0.002794856)0.692:0.00162245)0.823:0.001659831)0.754:0.000865061)0.882:0.002572817,(HpGP-BRA-023.1:0.015359933,(22087.1:0.016635469,(MM2012_26.1:0.014556599,(B40.1:0.013367055,HEL_BA4846AA_AS.1:0.015198059)0.406:0.005535797)0.435:0.007478463)0.981:0.010752014)0.973:0.009284298)0.779:0.001241805)0.851:0.001589946,(HEL_BA4465AA_AS.1:0.018205525,((CO1768.1:0,COL0002.1:0,Hui1769.1:0):0.011100733,(HEL_AA8698AA_AS.1:0.00072814,HEL_AA9180AA_AS.1:0.005397721)0.999:0.012375877)0.918:0.00453045)0.936:0.004372787)0.766:0.000805291)0.719:0.001279389)0.873:0.002781623)0.867:0.003078965,((((HEL_BA4875AA_AS.1:0.01335889,(HEL_AA5699AA_AS.1:0.01060541,(Hp_A_11.1:0.0198083,HpGP-SPA-802.1:0.009611776)0.467:0.003089414)0.877:0.003616544)0.803:0.004902955,(HUP_B14.1:0.012207894,(B47.1:0.019705019,HpGP-RUS-009.1:0.010760146)0.905:0.003961703)0.478:0.002945522)0.000:5e-09,(HEL_AA6798AA_AS.1:0.022177813,HEL_CA2212AA_AS.1:0.003922238)0.969:0.005973133)0.695:0.001860261,(IL_3173.1:0.011353661,(HEL_CA2176AA_AS.1:0.006917662,HpGP-ISR-001.1:0.01548812)0.938:0.005572245)0.878:0.004734319)0.889:0.004523546)0.594:0.002705008,(HpGP-USA-207.1:0.010873036,(444.1:0.014477762,33375.1:0.019119137)0.759:0.002844598)0.938:0.004679129)0.475:0.000848102,((((((((((HEL_BA3985AA_AS.1:0.007160673,HEL_BA8057AA_AS.1:0.007835018)0.187:0.002088262,(HEL_BA7799AA_AS.1:0.014037368,HpGP-USA-422.1:0.015474291)0.785:0.003775378)0.884:0.002592524,((HEL_CA0027AA_AS.1:0.010019965,(HpGP-NPL-009.1:0.009781766,(CK59.1:0.013915443,NP110.1:0.008437484)0.314:0.002193215)0.791:0.00230769)0.564:0.003350063,HEL_BA5769AA_AS.1:0.011676732)0.271:0.001890008)0.447:0.001582779,((HpGP-MMR-011.1:0.011114925,MMM_148.1:0.005391077)0.839:0.001873374,(HpGP-IND-007.1:0.013235904,(((HEL_AA6079AA_AS.1:0.012310061,MS178.1:0.005806293)0.845:0.003787808,(Mandalay03.1:0.006309279,MMM_60.1:0.014461314)0.900:0.003209042)0.954:5e-09,((BD0013.1:0.004600018,M006.1:0.003860747)0.809:0.001516493,(BD0063.1:0.007583419,HEL_CA2513AA_AS.1:0.00931922)0.718:0.000891963)0.789:0.001175054)0.823:0.00205098)0.857:0.002586673)0.272:0.001681184)0.819:0.001960754,HpGP-BGD-003.1:0.008838139)0.918:0.003727977,(Khanty17.1:0.014058266,MMM_127.1:0.011044897)0.809:0.002829159)0.738:0.001026191,((GR_20.1:0.019224531,IRANL125.1:0.007621775)0.875:0.003679802,((HEL_BA9676AA_AS.1:0.01153917,(HEL_BA5572AA_AS.1:0.014026756,HEL_CA2268AA_AS.1:0.013873609)0.544:0.003506524)0.828:0.001882083,((((((HEL_AA7249AA_AS.1:0.010183743,(HEL_BA9130AA_AS.1:0.004687312,(HEL_BA8868AA_AS.1:0.000759484,HEL_BA8880AA_AS.1:0.003034964)0.964:0.00539289)0.453:0.002304124)0.841:0.002200211,HEL_BA8956AA_AS.1:0.014139536)0.711:0.001284837,((HEL_BA9166AA_AS.1:0.003425336,HEL_BA9780AA_AS.1:0.007486408)0.655:0.002156841,((HEL_BA9534AA_AS.1:0.003055467,((HEL_BA9162AA_AS.1:0.005270036,(HEL_BA9649AA_AS.1:0.004576979,HEL_BA9735AA_AS.1:0.001572734)0.725:0.000830436)0.344:0.001512128,(HEL_CA0410AA_AS.1:0.003656913,(((HEL_AA7314AA_AS.1:0.003667432,HEL_BA9256AA_AS.1:0.009592339)0.936:0.004565648,HEL_BA8883AA_AS.1:0.006994844)0.630:0.004024573,HEL_BA9160AA_AS.1:0.001653993)0.775:0.001774044)0.912:0.002739188)0.781:0.000877109)0.950:0.003078364,((HEL_BA8832AA_AS.1:0.002218064,HEL_BA9479AA_AS.1:0.007098203)0.997:0.008007903,(HEL_BA9614AA_AS.1:5e-09,HEL_BA9797AA_AS.1:0.000753446)0.992:0.007045078)0.720:0.000760567)0.868:0.001979981)0.906:0.00310972)0.960:0.004024258,(((HEL_CA2718AA_AS.1:0.016387631,HEL_CA0278AA_AS.1:0.008894272)0.912:0.004334971,(BT0282.1:0.006970899,BTM275.1:0.007748184)0.746:0.000820339)0.353:0.000776579,((HEL_CA2615AA_AS.1:0.00636737,(HpGP-IDN-001.1:0.008721159,ID0561.1:0.009609664)0.798:0.004299531)0.914:0.004091384,(((CK69.1:0.00848763,((((HEL_CA2709AA_AS.1:0.003858883,HpGP-JAP-026.1:0.006215643)0.895:0.00226152,HpGP-KOR-001.1:0.001532182)0.754:0.00074031,(((HEL_BA9915AA_AS.1:0.008570786,VN0805.1:0.003845125)0.849:0.001623544,(((HEL_BA4686AA_AS.1:0.005289576,HEL_CA2627AA_AS.1:0.006351067)0.897:0.003045596,HEL_CA0208AA_AS.1:0.007571279)0.532:6e-09,HpGP-MAL-012.1:0.001631466)0.444:0.000756468)0.884:0.002146937,((HEL_BA5460AA_AS.1:0.006924859,HEL_CA0082AA_AS.1:0.006955784)0.737:0.000729368,(((HEL_BA5605AA_AS.1:0.002372517,HEL_CA2643AA_AS.1:0.006084263)0.707:0.0014953,HEL_BA8663AA_AS.1:0.002977825)0.754:0.000822324,(HEL_CA0440AA_AS.1:0.006189805,HEL_CA0551AA_AS.1:0.001536597)0.924:0.002268604)0.780:0.000759433)0.762:5e-09)0.884:0.002278255)0.878:0.001524931,(HpGP-MMR-004.1:0.012399409,ID0498.1:0.013992143)0.838:0.002597545)0.835:0.001523545)0.773:5e-09,((HEL_AA4439AA_AS.1:0.006167719,((HEL_CA2092AA_AS.1:0.004675886,MMM_67.1:0.007048175)0.827:0.001458888,(EKB32.1:0.007796182,HEL_CA0525AA_AS.1:0.006969959)0.753:0.000685732)0.918:0.001532877)0.431:5e-09,(BT215.1:0.01099091,HEL_CA2671AA_AS.1:0.004648167)0.931:0.004589981)0.728:0.000732421)0.749:0.000802783,((BT143.1:0.010004598,(BT333.1:0.007301891,BTM231.1:0.007541827)0.917:0.004667802)0.866:0.002713677,(HEL_BA8279AA_AS.1:0.008087047,JP0170.1:0.004433325)0.931:0.004637507)0.821:0.002168329)0.493:0.000764856)0.846:0.001565737)0.964:0.004835481)0.737:0.001201197,(HEL_BA9566AA_AS.1:0.009607136,TH0213.1:0.012976853)0.925:0.004654259)0.782:0.001084788,(((HEL_BA9636AA_AS.1:0.004780443,(HEL_BA9445AA_AS.1:0.010051168,Sakhalin60.1:0.012798435)0.368:0.003035042)0.922:0.004236304,((CAN_196.1:0.013807759,HEL_AA6511AA_AS.1:0.012119254)0.910:0.003629105,((Khanty30.1:0,Khanty40.1:0):0.007919132,Nentsy37.1:0.010385368)0.981:0.00778784)0.840:0.002210099)0.889:0.002868068,((((((HEL_BA9184AA_AS.1:0.01449474,Kazakhstan3173.1:0.007876053)0.815:0.002364576,((((HEL_BA9153AA_AS.1:0.010992973,HEL_CA0266AA_AS.1:0.011367226)0.846:0.002161365,HEL_CA0264AA_AS.1:0.010208321)0.813:0.001589854,(HEL_BA9347AA_AS.1:0.009370135,(HEL_BA9807AA_AS.1:0.01026544,(HEL_BA9049AA_AS.1:0.006211017,(HEL_BA9440AA_AS.1:0.017144476,(HEL_CA0258AA_AS.1:0.008657861,mong49.1:0.011160076)0.386:0.002309246)0.741:0.002771691)0.870:0.001535406)0.851:0.001550717)0.713:0.000725339)0.772:0.002404422,(HEL_BA9770AA_AS.1:0.012706213,(((HEL_BA9379AA_AS.1:0.009398382,(HEL_BA8829AA_AS.1:0.006130693,(altai59.1:0.004389299,HEL_BA9656AA_AS.1:0.004909928)0.947:0.00543694)0.945:0.004335354)0.805:0.002076775,((HEL_BA9437AA_AS.1:0.002296125,HEL_BA9443AA_AS.1:0.00072911)0.944:0.004449442,HEL_BA9176AA_AS.1:0.008206268)0.922:0.004641974)0.343:0.001057148,HEL_BA8976AA_AS.1:0.00748812)0.288:0.002569922)0.720:0.000830232)0.953:0.003763662)0.161:5e-09,(HEL_BA9626AA_AS.1:0.011138858,HEL_BA9837AA_AS.1:0.012145087)0.822:0.003717854)0.821:0.002244149,(((((HEL_BA9606AA_AS.1:0.008546063,((HEL_BA8825AA_AS.1:0.000699661,HEL_BA9576AA_AS.1:0.002334142)0.985:0.007254667,((HEL_BA9249AA_AS.1:0.006929138,(HEL_BA9562AA_AS.1:0.003009478,(HEL_BA8830AA_AS.1:0.005800367,HEL_BA9650AA_AS.1:0.004271299)0.966:0.006113003)0.910:0.002813055)0.510:0.001730169,(HEL_BA9568AA_AS.1:0.007521833,HpGP-KAZ-002.1:0.009011085)0.823:0.002788469)0.206:0.001451865)0.851:0.002127208)0.356:0.000661977,(HEL_BA9611AA_AS.1:0.004030479,(((HEL_BA9575AA_AS.1:0.011563626,(HEL_BA9027AA_AS.1:0.007425036,HEL_BA9079AA_AS.1:0.01480771)0.614:0.002695545)0.362:0.000936238,(altai11.1:0.004813125,HEL_BA8889AA_AS.1:0.014211982)0.973:0.00544663)0.852:0.001932152,(HEL_BA8872AA_AS.1:0.005177123,(HEL_BA9383AA_AS.1:0.005299892,(HEL_BA9095AA_AS.1:0.001480666,yak97.1:0.003852171)0.983:0.005649902)0.848:0.002351533)0.757:0.001209296)0.793:0.001111612)0.824:0.001474247)0.934:0.003589265,((((HEL_BA9592AA_AS.1:0.008763597,(HEL_BA8856AA_AS.1:0.010138599,HEL_BA8958AA_AS.1:0.008367623)0.972:0.006699492)0.000:6e-09,HEL_CA0270AA_AS.1:0.018997662)0.749:0.005985895,(BURYAT19.1:0.014968552,(((HEL_BA9410AA_AS.1:0.009543063,Nentsy32.1:0.007134954)0.837:0.002431274,HEL_BA9641AA_AS.1:0.007595124)0.912:0.002288248,(HEL_BA9640AA_AS.1:0.015514772,(HEL_BA8921AA_AS.1:0.012584611,(HEL_BA9115AA_AS.1:0.005577255,(HEL_BA8959AA_AS.1:0.002097455,(HEL_BA9706AA_AS.1:0.016846567,HEL_BA9209AA_AS.1:0.006956429)0.680:0.004617683)0.990:0.008782974)0.821:0.003045255)0.813:0.003228157)0.768:0.001425321)0.765:0.000714971)0.736:0.000861053)0.882:0.003533973,(HEL_BA9037AA_AS.1:0.014370268,Keto18.1:0.007894846)0.873:0.003528989)0.396:0.000855147)0.860:0.001843843,(HEL_BA9605AA_AS.1:0.006291655,(HEL_BA9140AA_AS.1:0.003864205,HEL_BA9739AA_AS.1:0.002277795)0.937:0.003869058)0.963:0.00470663)0.933:0.003132435,((HEL_BA9471AA_AS.1:0.011562563,HEL_BA9814AA_AS.1:0.011966522)0.876:0.003210049,(HEL_BA9545AA_AS.1:0.013102829,Khanty39.1:0.013090022)0.262:0.000315372)0.761:0.000764562)0.745:0.000757469)0.919:0.002599662,(HEL_BA8911AA_AS.1:0.010145659,(HEL_BA9129AA_AS.1:0.010939711,HEL_BA9167AA_AS.1:0.002434115)0.958:0.007116478)0.906:0.004690388)0.854:0.002577131,(HEL_BA9628AA_AS.1:0.012092429,HEL_BA9603AA_AS.1:0.01605073)0.798:0.002539087)0.851:0.001850102)0.770:0.00122199)0.935:0.003276836)0.858:0.002449863)0.759:0.001259929)0.841:0.002289621,((HEL_BA4205AA_AS.1:0.013599785,HpGP-TUR-009.1:0.007265781)0.826:0.002981283,((HE_NC24_6.1:0.010147361,HpGP-KGZ-006.1:0.017052429)0.846:0.00342161,(HEL_BA9059AA_AS.1:0.009056673,(HEL_BA8915AA_AS.1:0.010188728,(HEL_CA0289AA_AS.1:0.001459472,(HEL_BA9302AA_AS.1:5e-09,HEL_BA9612AA_AS.1:0.000752686)0.997:0.009491313)0.992:0.010129686)0.401:0.00206381)0.920:0.00410448)0.749:0.00123209)0.513:0.003724268)0.868:0.002187719,(HEL_AA8621AA_AS.1:0.018528637,(GC34_HL.1:0.008617465,(HEL_BA9180AA_AS.1:0.017738137,(HEL_BA5257AA_AS.1:0.016186401,MM2004_20.1:0.020801544)0.919:0.005347606)0.975:0.008881456)0.868:0.003742954)0.933:0.004120991)0.000:5e-09,((HpGP-LIT-001.1:0.015403736,((HpGP-MAL-010.1:0.022168929,India7.1:0.01973708)0.222:0.0053052,VN0032.1:0.013725914)0.329:0.003072452)0.134:0.000854945,(HEL_CA2271AA_AS.1:0.011523781,(22352.1:0.003820338,22360.1:0.002286591)0.998:0.009662283)0.942:0.004261328)0.894:0.002415051)0.744:0.000756071)0.332:0.003423719,(Puno120.1:0.007805611,Puno135.1:0.002047871)1.000:0.011350494)0.958:0.000758071,(HEL_BA5547AA_AS.1:0.019835781,(GC65_HL.1:0.014438643,IRANL133_91.1:0.014373645)0.946:0.006363502)0.918:0.004862146)0.710:0.001049363,(HE_C33.1:0.016385579,P12.1:0.010682771)0.916:0.004514128)0.730:0.000917278,21580.1:0.015643172)0.752:0.003046464,30950.1:0.013132993)0.902:0.004306387,(SSR3.1:0.007671133,SSR5.1:0.011405686)0.908:0.003968522)0.935:0.001933534,HEL_BA9732AA_AS.1:0.011198381)0.800:0.002572391,(26695.1:0.016372749,(HEL_BA8817AA_AS.1:0.013845269,HPAG1.1:0.011226103)0.712:0.00378486)0.847:0.003798827)0.307:0.001237925,(((((HEL_AA6718AA_AS.1:0.018845981,(Khanty16.1:0,Khanty26.1:0,Khanty27.1:0):0.010111065)0.335:0.006201019,(34320.1:0.017476416,(HEL_CA2258AA_AS.1:0.012408434,((HEL_AA0105AA_AS.1:0,PeCan4.1:0):0.003665966,MG2005_98.1:0.02146433)0.755:0.005442342)0.041:0.006769284)0.167:0.001802038)0.710:0.004763872,HEL_BA9598AA_AS.1:0.016213593)0.005:0.001336391,(GC31_B.1:0.015100473,HEL_BA9531AA_AS.1:0.012504237)0.942:0.007878128)0.515:0.002531079,HEL_BA9168AA_AS.1:0.007985051)0.708:0.003259211)0.508:0.00213398,((HEL_BA9266AA_AS.1:0.011883038,(HEL_BA9148AA_AS.1:0.011907243,(((HEL_BA8996AA_AS.1:0,HEL_BA9169AA_AS.1:0,HEL_BA9260AA_AS.1:0,HEL_BA9604AA_AS.1:0):5e-09,(HEL_BA8918AA_AS.1:0,HEL_BA9046AA_AS.1:0):0.004584067)0.856:0.000754037,(((HEL_BA9032AA_AS.1:0,HEL_BA9294AA_AS.1:0,HEL_BA9705AA_AS.1:0):5e-09,HEL_BA9825AA_AS.1:0.000751874)0.742:5e-09,HEL_BA9339AA_AS.1:0.006158407)0.802:5e-09)0.861:0.003220155)0.920:0.00473529)0.778:0.0021464,((HEL_BA9564AA_AS.1:0.011153525,(HEL_BA9451AA_AS.1:0.009538204,(((HEL_BA9653AA_AS.1:0.010161725,(TUVAB15.1:0.007645134,(HEL_BA9776AA_AS.1:0.008521635,((HEL_BA9627AA_AS.1:0.011738452,(HEL_BA9407AA_AS.1:0.006153665,HEL_BA9354AA_AS.1:0.003904138)0.445:0.000833649)0.264:0.001596193,HEL_AA7332AA_AS.1:0.00384754)0.892:0.002407278)0.329:0.000696242)0.911:0.002480047)0.405:0.001554345,HEL_BA9607AA_AS.1:0.006148284)0.713:0.000785207,((HEL_AA7246AA_AS.1:0.008826417,HEL_BA9244AA_AS.1:0.01121916)0.975:0.0063464,((HEL_BA8957AA_AS.1:0.012541101,Tuvac80.1:0.004676089)0.849:0.002283776,HEL_BA9538AA_AS.1:0.015998636)0.778:0.001480432)0.663:0.000751226)0.940:0.003834171)0.792:0.002096071)0.866:0.00232809,HEL_BA9018AA_AS.1:0.00760107)0.920:0.004049728)0.725:0.00277386)0.627:0.002896886,((HEL_BA9220AA_AS.1:0.011044233,((BURYAT9.1:0.00878728,(HEL_BA9058AA_AS.1:0.009477911,HEL_BA9096AA_AS.1:0.013892157)0.887:0.003169868)0.765:0.00332834,(HEL_BA8847AA_AS.1:0.005313373,(HEL_BA9734AA_AS.1:0.008967384,(HEL_BA8914AA_AS.1:0.001506017,(HEL_BA8962AA_AS.1:0,HEL_BA9175AA_AS.1:0,HEL_BA9398AA_AS.1:0):5e-09)0.976:0.006080767)0.366:0.002978949)0.734:0.002023154)0.321:0.002840914)0.946:0.00460856,(((Evenky11.1:0.007216095,(((HEL_AA7264AA_AS.1:0.008566995,(HEL_BA9819AA_AS.1:0.006274299,((((HEL_BA8932AA_AS.1:0,HEL_BA9571AA_AS.1:0):0.002273329,HEL_BA9841AA_AS.1:0.003050029)0.953:0.003771506,(HEL_BA9321AA_AS.1:0.005404717,((HEL_BA9341AA_AS.1:0.003842162,(HEL_BA9348AA_AS.1:0.001508708,HEL_BA9411AA_AS.1:5e-09)0.355:0.001502568)0.921:0.003838035,HEL_BA9759AA_AS.1:0.003127662)0.895:0.003948008)0.909:0.0038503)0.718:0.000839204,((Khanty04.1:0.006264877,(Evenky58.1:0.003842687,(HEL_BA9546AA_AS.1:0.015034803,(HEL_BA9686AA_AS.1:0,HEL_BA9760AA_AS.1:0):5e-09)1.000:0.009456374)0.929:0.003810314)0.985:0.005466237,(HEL_BA9234AA_AS.1:0.001525255,HEL_BA9467AA_AS.1:0.001489983)0.421:5e-09)0.791:0.001522805)0.783:0.001412163)0.719:0.002304861)0.852:0.002315144,HEL_BA8815AA_AS.1:0.000773422)0.768:0.000902301,((HEL_BA8858AA_AS.1:0.00713627,Nentsy81.1:0.009536669)0.863:0.002414184,(HEL_BA9774AA_AS.1:0.00601459,(HEL_BA9476AA_AS.1:0.003241531,HEL_BA9773AA_AS.1:0.003653173)0.508:0.001525573)0.683:0.002272226)0.158:0.000807514)0.880:0.002713694)0.831:0.001715578,HEL_BA8861AA_AS.1:0.012633769)0.372:0.001635522,((HEL_BA9391AA_AS.1:0.003650966,HEL_BA9748AA_AS.1:0.004806807)0.421:0.003743346,HEL_BA9736AA_AS.1:0.008550163)0.500:0.001912355)0.699:0.001468311)0.915:0.003559998)0.821:0.000808378,((HEL_AA7373AA_AS.1:0.009388357,HEL_BA9315AA_AS.1:0.010509967)0.817:0.003030804,(((HEL_BA4236AA_AS.1:0.021181104,HEL_BA9309AA_AS.1:0.019460671)0.999:0.03463126,(HEL_BA9304AA_AS.1:0.009561128,((HEL_BA9722AA_AS.1:0.0078041,(((((HpGP-CAN-016.1:0.005211159,((Aklavik86.1:0,CAN_019.1:0,CAN_290.1:0,HEL_CA2371AA_AS.1:0,HpGP-CAN-010.1:0,HpGP-CAN-015.1:0):0.00501935,((CAN_095.1:0,CAN_136.1:0,CAN_172.1:0,HpGP-CAN-006.1:0,HpGP-CAN-011.1:0):0.000752681,(CAN_258.1:0,HEL_CA2453AA_AS.1:0):5e-09)0.944:0.003421126)0.836:0.002792604)0.872:0.004138155,HpGP-CAN-019.1:0.002910279)0.979:0.007509282,((HEL_BA9629AA_AS.1:0.012379047,((HEL_AA7337AA_AS.1:0.005895882,(HEL_BA9060AA_AS.1:0.000751954,HEL_BA9258AA_AS.1:5e-09)0.933:0.003311216)0.904:0.002883123,(CAN_243.1:0.007025783,(HEL_BA9526AA_AS.1:0.00759381,((HEL_AA5916AA_AS.1:5e-09,HpGP-CAN-007.1:0.000751954)0.985:0.006580434,((Ca_97_34.1:0,HEL_AA6016AA_AS.1:0,HEL_AA7297AA_AS.1:0):0.006743037,(HEL_AA5967AA_AS.1:0,HEL_AA6482AA_AS.1:0,HEL_BA9172AA_AS.1:0):0.000906085)0.752:0.004234736)0.405:0.001222153)0.869:0.004548336)0.821:0.003611338)0.880:0.003346707)0.990:0.008108331,((HpGP-CHI-105.1:0.003857226,HpGP-CHI-116.1:0.002237676)0.990:0.009284577,HpGP-CAN-018.1:0.025673926)0.974:0.008565569)0.056:0.001368655)0.983:0.010761579,((((HEL_BA9127AA_AS.1:0.006210835,((Koryak37.1:0,Koryak38.1:0):0.010542721,Koryak28.1:0.004569318)0.969:0.00591941)0.493:0.001518639,(HEL_BA9243AA_AS.1:0.004091,(HEL_BA9287AA_AS.1:0.005146762,HEL_BA9726AA_AS.1:0.001737238)0.859:0.002289428)0.751:0.001361941)0.801:0.001807673,((((HEL_BA9544AA_AS.1:0.007432587,(HEL_AA7311AA_AS.1:0.009689834,Khanty47.1:0.001977171)0.660:0.003490051)0.075:0.006527708,HEL_BA9830AA_AS.1:0.004569665)0.879:5e-09,Keto60.1:0.003040286)0.600:0.002201274,(((HEL_BA8849AA_AS.1:0,HEL_BA9070AA_AS.1:0):5e-09,HEL_BA9838AA_AS.1:0.000753634)0.205:5e-09,HEL_BA9584AA_AS.1:0.008447518)0.991:0.006196029)0.982:0.007230121)0.059:0.001421351,HEL_BA9746AA_AS.1:0.012374257)0.705:0.002201977)0.944:0.008496528,(HEL_BA9707AA_AS.1:0.072804669,(HEL_AA0408AA_AS.1:0.009501658,HEL_BA9262AA_AS.1:0.011873187)1.000:0.084824339)0.878:0.010145532)0.994:0.014317215)1.000:0.026612696,HEL_BA9792AA_AS.1:0.005718149)0.997:0.02122012)0.989:0.017346538)1.000:0.024124182,(HEL_CA2267AA_AS.1:0.010840382,HEL_CA2272AA_AS.1:0.01990247)0.864:0.003295856)0.912:0.003725592)0.698:0.000976251)0.700:0.006143178,(HEL_BA9063AA_AS.1:0.021521274,((((HpGP-PER-121.1:0.004644053,(HEL_CA2261AA_AS.1:0,HEL_CA2283AA_AS.1:0,HEL_CA2284AA_AS.1:0,HEL_CA2286AA_AS.1:0):0.006245758)0.887:0.002496342,HpGP-PER-111.1:0.00130878)0.890:0.001526658,(HEL_CA2266AA_AS.1:0.005608722,HEL_CA2279AA_AS.1:0.00992623)0.856:0.001513997)0.000:5e-09,(HpGP-PER-138.1:0.014159752,(HpGP-PER-019.1:0.006773113,Shi169.1:0.010505913)0.754:0.00297881)0.972:0.006301149)0.892:0.004434016)0.736:0.000895417)0.975:0.005043843,(Nentsy28.1:0.029653787,(HEL_BA9014AA_AS.1:0.006402525,(N34.1:6e-09,Nentsy29.1:0.000753445)0.913:0.005963493)0.705:0.00649137)0.655:0.01658495)0.896:0.006605048,(((HEL_CA2262AA_AS.1:0.007887075,(HEL_CA2257AA_AS.1:0.001934198,(Sat464.1:0.013264813,(HEL_CA2287AA_AS.1:0,Shi470.1:0):5e-09)0.750:0.001091677)0.909:0.00238811)0.941:0.007340496,(HEL_AA6037AA_AS.1:0.008416673,(HEL_BA9677AA_AS.1:0.012447065,(HEL_BA8812AA_AS.1:0.021626463,HEL_BA9761AA_AS.1:0.008037158)0.950:0.005190208)0.706:0.004546969)0.994:0.014189388)0.449:0.001440613,(HEL_BA9333AA_AS.1:0.013926107,HEL_AA7221AA_AS.1:0.015833076)0.918:0.011163055)0.958:0.016892709)0.064:0,Hcetorum:0.25431482)Root;
