# Supplementary material for: An ancient ecospecies of Helicobacter pylori
Source: Nature. 2024 Oct 16;635(8037):178–85. doi: 10.1038/s41586-024-07991-z (PMC11541087; doi:10.1038/s41586-024-07991-z)
Supplement: Supplementary file 8 — Data underlying Figs. 1–4 and Supplementary Figs. 1–6 and 8–13. [file 41586_2024_7991_MOESM8_ESM.zip › SOURCE_DATA/S10/16.nwk]

((((((((((((((((((((((B25.1:0.010035862,Hp_A_14.1:0.007298611)0.772:0.002203487,(GR_21.1:0.007344277,(HEL_BA8309AA_AS.1:0.002711076,((HEL_BA9749AA_AS.1:0.00761634,(((HEL_BA4143AA_AS.1:0.005125112,SA253C1.1:0.003233092)0.978:0.003190012,HEL_BA8345AA_AS.1:0.008742017)0.419:0.001992663,(((HpGP-ZAF-007.1:0.005238871,(HEL_BA5706AA_AS.1:0.001525622,(HpGP-ZAF-009.1:0.002252919,(HEL_BA5739AA_AS.1:0.003218558,SA172C1.1:0.000693469)0.904:0.001613633)0.850:0.002662198)0.955:0.003351022)0.978:0.003651436,((((((HEL_AA7329AA_AS.1:0.004840953,(HEL_AA7215AA_AS.1:0.005148401,K26A1.1:0.003096342)0.862:0.00280954)0.937:0.004583924,(((HEL_AA7368AA_AS.1:5e-09,(HEL_AA7268AA_AS.1:5e-09,HEL_AA7356AA_AS.1:0.000646075)0.442:0.000322671)0.971:0.00254474,((HEL_AA7199AA_AS.1:5e-09,(HEL_AA7200AA_AS.1:0.003278854,HEL_AA7206AA_AS.1:0.00906242)1.000:0.006993718)0.987:0.003192742,HEL_AA7293AA_AS.1:0.001385314)0.984:0.00453121)0.985:0.004070381,(HEL_AA7309AA_AS.1:0.012600079,(HEL_AA7288AA_AS.1:0,HEL_BA9306AA_AS.1:0):0.009985767)0.976:0.00446483)0.506:0.00268266)0.991:0.007916797,((HEL_AA7371AA_AS.1:0.005986793,(HEL_AA7351AA_AS.1:0.006569591,HEL_BA8916AA_AS.1:0.009203942)0.881:0.002913944)0.830:0.00195473,((HEL_AA7376AA_AS.1:0.002239004,HEL_AA7378AA_AS.1:0.005005341)0.983:0.005986461,(HEL_AA7350AA_AS.1:5e-09,HEL_AA7375AA_AS.1:0.000322671)1.000:0.011165623)0.603:0.001887214)0.951:0.003948504)0.585:0.00406942,((HEL_BA9540AA_AS.1:0.012856309,SA169C.1:0.006084915)0.934:0.002394803,((HEL_BA8291AA_AS.1:0.008073765,SouthAfrica50.1:0.011416309)0.977:0.004387885,HEL_BA9494AA_AS.1:0.005139529)0.810:0.001617522)0.862:0.000865572)0.861:0.001467403,((SA175A.1:0.002098116,SA29A.1:0.00247055)1.000:0.006741712,((HpGP-ZAF-001.1:0.009185844,HEL_BA5709AA_AS.1:0.007721217)0.802:0.00203935,((SA233C.1:0.007794836,HEL_BA5666AA_AS.1:0.005242807)0.964:0.002940951,(HEL_AA7362AA_AS.1:0.006532482,((HEL_BA5671AA_AS.1:0,HEL_BA9328AA_AS.1:0,SA251C.1:0):6e-09,SA144A.1:5e-09)1.000:0.00583962)0.968:0.00286974)0.294:0.000797165)0.957:0.002700375)0.930:0.001921179)0.914:0.001766903,((HEL_BA5677AA_AS.1:0.003577829,SA166A.1:0.001991964)0.907:0.00133168,(HEL_BA4919AA_AS.1:0.003476433,(HEL_BA5731AA_AS.1:0.002920233,SouthAfrica7.1:0.004113297)0.649:0.000975161)0.846:0.00080474)0.983:0.003137211)0.631:0.001282127)0.887:0.001522017,(HEL_BA5715AA_AS.1:0.007079716,SouthAfrica20.1:0.008555619)0.845:0.003389677)0.639:0.001669617)0.567:0.002649074)1.000:0.01846063,HpGP-ZAF-006.1:0.003073228)0.999:0.019512189)1.000:0.030226148)0.958:0.005811393):0.002157758,((GR_20.1:0.008449994,IRANL125.1:0.006167984)0.911:0.002875067,Hp_A_27.1:0.01272155)0.759:0.001906586)0.881:0.000964198,(HEL_BA9209AA_AS.1:0.011742841,HpGP-LIT-001.1:0.006886861)0.990:0.00448121)0.319:0.000561032,(((HpGP-ISR-001.1:0.010413065,IRANL124_91.1:0.005624337)0.952:0.003207916,(IL_3172.1:0.008298431,IRANL97.1:0.00863607)0.600:0.00218453)0.905:0.001985373,(((HEL_BA9043AA_AS.1:0.013641908,(((HpGP-RUS-009.1:0.007336276,SSR43.1:0.009810551)0.491:0.003160358,HEL_CA2176AA_AS.1:0.013168953)0.172:0.001480218,GR_15.1:0.007970729)0.973:0.003249131)0.069:0.0013207,(B45.1:0.009129939,B40.1:0.011717076)0.858:0.001934142)0.381:0.00053873,(HE_NC24_6.1:0.008891042,IL_3184.1:0.009472181)0.980:0.003608055)0.904:0.001447963)0.595:0.000963302)0.742:0.002032669,(IRANL104.1:0.013413404,IRANL112_91.1:0.009808737)0.816:0.00326172)0.935:0.000536882,(((HpGP-BGD-003.1:0.012450009,(29009.1:0.010451233,HpGP-USA-422.1:0.012506389)0.196:0.004378046)0.923:0.003039845,(Nanai40.1:0.01540678,(HpGP-SPA-802.1:0.017258232,HpGP-USA-207.1:0.012749386)0.926:0.005582141)0.935:0.003378492)0.758:0.002377669,((B47.1:0.01162204,(HpGP-POL-110.1:0.013351297,IRANL110.1:0.009840952)0.891:0.0034949)0.691:0.001953488,((GC31_B.1:0.010300251,HEL_BA8915AA_AS.1:0.010650966)0.022:0.001924107,(38185.1:0.008942998,(HEL_BA4991AA_AS.1:0.014281336,(IL_3173.1:0.009846047,SUD-S72.1:0.007978742)0.726:0.002818313)0.926:0.003109984)0.942:0.003122643)0.875:0.00124574)0.845:0.001156021)0.313:0.001049025)0.559:0.00290701,((((GC34_HL.1:0.010317492,(HEL_BA4580AA_AS.1:0.004131332,HEL_BA9332AA_AS.1:0.0054693)1.000:0.009717274)0.908:0.003231004,Pt_7757.1:0.010379972)0.797:0.001941466,HEL_BA4846AA_AS.1:0.012816942)0.923:0.001959272,(448.1:0.011128579,((31181.1:0.014710132,((HEL_BA4944AA_AS.1:0.011550691,(((HEL_AA6699AA_AS.1:0.001912212,HEL_BA9765AA_AS.1:0.004456597)1.000:0.006738549,SUD-SO49-1.1:0.010919252)0.652:0.001241924,(SUD_SO41_1.1:0.011637155,((HEL_BA4973AA_AS.1:0.011606498,(HEL_BA9457AA_AS.1:0.008051862,HEL_BA9463AA_AS.1:0.006587118)0.760:0.00203776)0.926:0.002009033,(HEL_BA8987AA_AS.1:0.00969283,((SUD-C1-1a.1:0.008166376,SUD_C8_1.1:0.008528003)0.983:0.00471511,HEL_BA9413AA_AS.1:0.009777721)0.875:0.002920531)0.660:0.00027414)0.989:0.003764625)0.813:0.000916388)0.698:0.000612266)0.264:0.000989256,((CAM_149C1.1:0.013241753,HEL_AA6060AA_AS.1:0.00913619)0.982:0.00466385,((SUD-SO42.1:0.011424131,((HEL_AA5951AA_AS.1:0.006768207,(CAM-140C1.1:0.000305529,(CAM-135C1.1:0.000305057,CAM-146C1.1:5e-09)0.445:5e-09)1.000:0.011662215)0.967:0.003388805,((SUD-C13-1.1:0.006841995,IRANL133_91.1:0.009944846)0.811:0.001737131,(((CAM_14C1.1:0.013036567,HEL_BA9125AA_AS.1:0.008483407)0.997:0.00610671,((CAM-144C1.1:0.010782038,HEL_BA9309AA_AS.1:0.012343109)0.930:0.00368937,((HpGP-NGA-006.1:0.010514486,(ckin59.1:0.007052822,nigh1448.1:0.010642669)0.057:0.002329331)0.586:0.00205431,(((CAM_110A1.1:0.004806626,nigh2494.1:0.006907496)0.910:0.002308008,nigh2495.1:0.011738515)0.627:0.003097412,(nigh2496.1:0.007874408,CAM-126C1.1:0.007130316)0.000:0.001527701)0.629:0.002922091)0.688:0.00023604)0.949:0.003091197)0.009:0.000605914,((((CAM-117A1.1:0.004165185,(CAM_118A1.1:0.003553381,CAM-121A1.1:0.002341114)0.845:0.001974631)0.885:0.002007108,((CAM_106A1.1:0.007442261,CAM-109A1.1:0.004070759)0.983:0.00370008,(CAM-107A1.1:0.006797404,CAM_153C1.1:0.009359149)0.813:0.002201953)0.812:0.001842686)0.741:0.001122372,(CAM-23A1.1:0.008237335,CAM_22A1.1:0.003925727)0.918:0.00190265)0.903:0.001575993,(CAM_125C1.1:0.009567819,HpGP-NGA-010.1:0.012971929)0.968:0.003758713)0.842:0.000878331)0.881:0.000924005)0.654:5e-09)0.041:0.001616658)0.658:0.000898701,(((SUD_C5_1.1:0.007567494,(HEL_BA9028AA_AS.1:0.009018518,SUD-C16-3.1:0.013402698)0.824:0.002187393)0.817:0.001107061,(HEL_BA9281AA_AS.1:0.008903778,HEL_BA9462AA_AS.1:0.008937296)0.957:0.00290463)0.778:0.000837412,((HEL_BA8928AA_AS.1:0.007607977,HEL_BA9595AA_AS.1:0.008682369)0.784:0.001538466,(SUD-C14-1.1:0.008591088,((HEL_BA4168AA_AS.1:0.009253503,SUD-SO50-1.1:0.010270269)0.992:0.005196893,SUD-I14.1:0.008645738)0.525:0.001334549)0.928:0.001827902)0.922:0.001884575)0.829:0.00149657)0.717:0.002111386)0.823:0.002277327)0.850:0.003843809)0.917:0.003495321,(34320.1:0.011765719,HEL_BA4700AA_AS.1:0.010721972)0.728:0.002776412)0.842:0.0032498)0.784:0.002018759)0.977:0.004241221)0.710:0.001101249,HE_C33.1:0.010511154)0.640:0.000870106,444.1:0.011502742)0.215:0.001938963,(SSR3.1:0.009538147,(HPAG1.1:0.010370091,(SSR8.1:0.013383669,(MM2012_26.1:0.015480205,(((33375.1:0.013025209,HEL_BA4875AA_AS.1:0.009450157)0.853:0.00244808,(((((Pt_7901.1:0.016431928,(HpGP-MEX-046.1:0.015837964,(HEL_BA3942AA_AS.1:0.019072799,HEL_AA9180AA_AS.1:0.010222721)0.961:0.004862738)0.459:0.002899368)0.945:0.004029629,((HEL_BA4404AA_AS.1:0.016114866,MG2005_98.1:0.012365671)0.974:0.00524958,(((HEL_AA6798AA_AS.1:0.010190794,HEL_BA5572AA_AS.1:0.010688167)0.861:0.00275727,(HEL_BA5257AA_AS.1:0.014050137,(HEL_BA5101AA_AS.1:0.013022363,(HEL_AA5699AA_AS.1:0.013979768,HEL_BA5224AA_AS.1:0.008103834)0.850:0.002558329)0.882:0.002581826)0.410:0.002682831)0.927:0.002204941,(HEL_CA2149AA_AS.1:0.013579828,VN0032.1:0.016560656)0.958:0.004705414)0.871:0.001383282)0.959:0.00306801)0.900:0.001720047,(HEL_BA5197AA_AS.1:0.014570051,(((HEL_CA2451AA_AS.1:0.012471759,((((((MCms1055.1:0.011642665,(HEL_AA6578AA_AS.1:0.011528137,HEL_AA9177AA_AS.1:0.011481647)0.825:0.004143421)0.074:0.001584892,HpGP-SPA-402.1:0.008828345)0.227:0.001783528,(HpGP-USA-303.1:0.009182946,GAM245Ai.1:0.008473663)0.950:0.002668305)0.862:0.001372895,(((HEL_AA8702AA_AS.1:0.010700824,HEL_BA3663AA_AS.1:0.012221339)0.913:0.00345979,((SA220C.1:0.009000995,(DR150.1:0.006096665,(DR76_2016.1:0.009390505,(HEL_BA5547AA_AS.1:0.005568661,(HEL_BA8361AA_AS.1:6e-09,(SA224.1:0.002221753,SA252C.1:0.003728237)1.000:0.006138621)1.000:0.007924023)0.716:0.001042156)0.909:0.001808038)0.465:0.001530345)0.000:0.000325666,(HEL_BA8101AA_AS.1:0.006804625,(DR59_2016.1:0.007245187,HEL_BA8835AA_AS.1:0.004816974)0.683:0.00269771)0.900:0.001586775)0.737:0.000530606)0.312:0.001819846,((HpGP-USA-417.1:0.009609366,HpGP-USA-403.1:0.005333385)0.872:0.000722937,(HEL_AA5463AA_AS.1:0.011510402,NYPt189.1:0.006820242)0.950:0.002476345)0.352:0.000750616)0.638:0.001875686)0.940:0.002505503,(HEL_AA9174AA_AS.1:0.008312448,HEL_BA5558AA_AS.1:0.006438437)0.755:0.001947893)0.264:0.001306969,((HEL_CA2181AA_AS.1:0.016152195,(HEL_AA8698AA_AS.1:0.0108647,HEL_BA9531AA_AS.1:0.014804169)0.405:0.003395125)0.303:0.001905228,(HEL_CA2150AA_AS.1:0.015016749,((HEL_BA4163AA_AS.1:0.010697021,(((kin77.1:0.004663329,HEL_AA7352AA_AS.1:0.007711947)0.961:0.003361852,((((ckin24.1:0.001394183,HpGP-COG-003.1:0.005917074)0.051:0.001482855,kin81.1:0.005055785)0.668:0.001113817,((ckin130.1:0.001279062,kin86.1:0.000625383)0.978:0.002749202,(HEL_BA8806AA_AS.1:0.003417236,HpGP-HON-015.1:0.00412858)0.971:0.002340336)0.494:0.000998655)0.340:0.000869996,(HpGP-BRA-023.1:0.008325562,kin71.1:0.004449153)0.776:0.002288401)0.851:0.001168538)0.922:0.002148706,((HEL_BA9555AA_AS.1:0.009130289,kin79.1:0.003703055)0.821:0.000976579,(((ckin106.1:0.001823585,ckin129.1:0.002775867)0.774:0.002329682,(((kin62.1:0.001962411,(ckin28.1:0.006939797,SA35C.1:0.003239338)0.130:0.001621699)0.703:0.001828442,(HEL_AA7374AA_AS.1:0.004480426,HEL_BA4236AA_AS.1:0.00548995)0.911:0.001782546)0.780:0.00125707,HEL_BA4947AA_AS.1:0.004229729)0.832:0.000951817)0.755:0.000871152,ckin65.1:0.003324617)0.913:0.002511731)0.364:0.001310689)0.871:0.001530813)0.843:0.001773293,(HEL_BA5527AA_AS.1:0.00958442,HEL_CA2362AA_AS.1:0.010881208)0.956:0.003947754)0.825:0.001486168)0.988:0.004360439)0.964:0.003125693)0.946:0.003682217)0.727:0.00380019,((22360.1:0.014162201,(22352.1:0.006865987,HEL_BA9180AA_AS.1:0.008171586)0.474:0.003060912)0.662:0.00158749,HN_G260.1:0.014194405)0.998:0.007410554)0.170:0.001488578,HEL_BA3551AA_AS.1:0.013811527)0.930:0.003583219)0.938:0.002918593)0.719:0.000445923,(HEL_CA2246AA_AS.1:0.010145971,(22087.1:0.010445399,HEL_AA0447AA_AS.1:0.015086512)0.389:0.002664019)0.963:0.004017417)0.917:0.002598183,(G27.1:0.010409467,MMM_67.1:0.016469606)0.938:0.004122882)0.472:0.002148652)0.801:0.003655733,((MM2004_20.1:0.015719872,HUP_B14.1:0.010134276)0.899:0.003835663,(JP0170.1:0.017752047,MGms203.1:0.010964949)0.752:0.004404923)0.934:0.003110408)0.778:0.000991844)0.813:0.002361031)0.950:0.00359977)0.963:0.002797222)0.953:0.002616515)0.585:0.000742634,(SSR7.1:0.008165504,(26695.1:0.010461997,SW21C.1:0.010876034)0.119:0.000624454)0.917:0.001781238)0.661:0.001167232,((((HEL_BA4465AA_AS.1:0.010523285,HEL_BA4578AA_AS.1:0.011676702)0.632:0.002537141,21580.1:0.014779201)0.955:0.003946814,(((((HEL_BA9408AA_AS.1:0,Neuguinea66.1:0):5e-09,Neuguinea12.1:0.000653604)0.966:0.00174118,((HEL_BA9658AA_AS.1:0.000632484,Neuguinea25.1:0.000971004)0.682:0.00062468,(HEL_BA9674AA_AS.1:0.001073168,Neuguinea63.1:0.000808399)0.536:0.000113214)0.759:0.000543689)0.986:0.003769367,(ID1017.1:0.004561265,((ID0084.1:0.005908223,(ID0992.1:0.005648535,(ID0082.1:0.006148438,(ID0987.1:1.3979e-05,(ID0985.1:0.000616187,ID1001.1:0.003434497)0.826:0.00217422)0.887:0.001715048)0.240:0.002303991)0.776:0.001375516)0.440:0.000692393,ID0090.1:0.004253685)0.860:0.001545826)0.981:0.003674987)0.991:0.006288294,(HEL_AA6024AA_AS.1:0.009523308,((HPAS23.1:0.006408288,(HEL_BA3812AA_AS.1:0.005596316,(((HEL_AA6010AA_AS.1:0.008363702,((ausabrJ05.1:0,HPJ023.1:0):0.003665536,HPJ071.1:0.003924624)0.923:0.001918646)0.647:0.001369652,(HEL_BA3813AA_AS.1:0.001781668,HEL_BA3814AA_AS.1:0.000688059)0.997:0.004941541)0.948:0.001631863,(HEL_BA4574AA_AS.1:0.003829376,HPJ156.1:0.005903912)0.912:0.000947989)0.412:0.000297764)0.924:0.001779552)0.791:0.001110041,HEL_BA4584AA_AS.1:0.005182752)0.921:0.002643993)0.993:0.004924828)0.999:0.006936124)0.945:0.003078889,(SSR5.1:0.00834745,SSR9.1:0.00775704)0.918:0.002359269)0.430:0.000632583)0.865:0.000768431,((HEL_BA4743AA_AS.1:0.009698674,HE_NC32_5.1:0.010291882)0.873:0.001566393,(Hp_A_11.1:0.009527111,(HEL_AA8621AA_AS.1:0.012913049,HEL_CA2718AA_AS.1:0.014375383)0.792:0.001533518)0.817:0.001499006)0.894:0.001607421)0.874:0.00072566,(Khanty40.1:0.013249171,SW7C.1:0.013487626)0.977:0.003544887)0.786:0.000916609,(((HEL_CA0027AA_AS.1:0.007452945,HpGP-IND-007.1:0.00884393)0.890:0.001920517,(((India7.1:0.006006561,MMM_60.1:0.009072943)0.412:0.002113899,((HEL_CA2513AA_AS.1:0.00842248,HEL_AA6079AA_AS.1:0.006763852)0.954:0.002674601,((HpGP-MMR-011.1:0.009898069,(M006.1:0.00812705,(CK59.1:0.009924091,MMM_148.1:0.006766706)0.862:0.002289917)0.924:0.002405796)0.847:0.001755909,(((BD0013.1:0.009833944,HpGP-NPL-009.1:0.007210062)0.947:0.002865421,((HEL_BA7799AA_AS.1:0.011105277,BD0063.1:0.007462833)0.960:0.003285255,((HEL_BA3985AA_AS.1:0.007438268,Mandalay03.1:0.004996497)0.948:0.002532703,(HEL_BA8057AA_AS.1:0.010213308,(HEL_BA5769AA_AS.1:0.008491472,(HEL_BA4205AA_AS.1:0.00702337,HpGP-MMR-004.1:0.008261699)0.877:0.002370524)0.594:0.001322784)0.735:0.001195368)0.823:0.000931666)0.757:0.000340731)0.256:0.000590308,(MMM_127.1:0.006951983,TH0213.1:0.007557755)0.944:0.002657854)0.592:0.000994802)0.850:0.001019118)0.741:0.000389304)0.831:0.001060793,(HpGP-MAL-002.1:0.0070969,SLK40.1:0.009776591)0.972:0.003542464)0.247:0.000764681)0.873:0.001902752,(NP110.1:0.015626996,NP49.1:0.005215193)0.798:0.002643866)0.976:0.003740756)0.081:0.002430961,(((HEL_BA9170AA_AS.1:0.01013427,HEL_BA9569AA_AS.1:0.005631176)0.921:0.002306264,(HEL_CA0258AA_AS.1:0.011476879,HEL_CA0410AA_AS.1:0.010766237)0.824:0.001735008)0.957:0.002825352,((((((((HEL_AA4439AA_AS.1:0.007603892,((HpGP-IDN-001.1:0.004386558,ID0561.1:0.005496035)0.996:0.005131778,(HEL_CA0440AA_AS.1:0.005698839,HEL_CA0525AA_AS.1:0.008081077)0.852:0.003195617)0.827:0.001332481)0.792:0.000568589,(((HEL_CA2615AA_AS.1:0.001644705,HEL_CA2627AA_AS.1:0.000843562)1.000:0.008798336,((HpGP-KOR-001.1:0.005443675,(HpGP-MAL-010.1:0.00608696,((HpGP-JAP-026.1:0.009904272,((BTM231.1:0.007598452,(BT215.1:0.006670991,BT333.1:0.007664861)0.371:0.001194323)0.882:0.001066506,(HEL_CA2092AA_AS.1:0.007115273,(BT0282.1:0.004556997,BTM275.1:0.006606623)0.934:0.001818042)0.832:0.000589384)0.916:0.001771528)0.839:0.00095066,(((BT143.1:0.009337008,(HEL_BA8663AA_AS.1:0.008541505,HEL_CA2709AA_AS.1:0.007988467)0.758:0.002071217)0.424:0.000965739,CK69.1:0.008063691)0.906:0.00149577,(HEL_CA2671AA_AS.1:0.008359501,HEL_CA0551AA_AS.1:0.006923076)0.422:0.001537829)0.905:0.001142919)0.316:0.000309137)0.557:5e-09)0.905:0.001255527,(HEL_CA2643AA_AS.1:0.009279169,(HpGP-MAL-012.1:0.008783007,VN0805.1:0.003091885)0.844:0.001206801)0.941:0.001930407)0.784:0.001248222)0.756:0.00054212,(EKB32.1:0.005875519,HEL_CA0082AA_AS.1:0.011891848)0.884:0.001696556)0.805:0.00115125)0.757:0.000535039,(HEL_BA5605AA_AS.1:0.007325736,((HEL_BA5460AA_AS.1:0.009332211,(HEL_CA0208AA_AS.1:0.011769442,HEL_BA9915AA_AS.1:0.005442239)0.813:0.002340171)0.927:0.001974718,HEL_BA4686AA_AS.1:0.005427698)0.825:0.001191013)0.790:0.000756817)0.964:0.002730855,ID0498.1:0.013560954)0.966:0.002977341,((((((((((HEL_CA2268AA_AS.1:0.009087551,((HEL_CA2258AA_AS.1:0.004883035,(HEL_BA9079AA_AS.1:0.417622958,HEL_CA0053AA_AS.1:0.008747251)0.814:0.017500964)0.850:0.006064616,Puno135.1:0.005692546)0.062:0.001211823)0.845:0.002744074,(HEL_CA2270AA_AS.1:0.010546853,HEL_CA2271AA_AS.1:0.006529204)0.067:0.001755078)0.712:0.003872234,(Puno120.1:0.005514061,(HEL_CA2272AA_AS.1:0.010778507,HEL_CA2267AA_AS.1:0.007276434)0.311:0.002640129)0.130:0.001244751)0.330:0.006982184,(HEL_AA0105AA_AS.1:0,PeCan4.1:0):0.010882272)0.994:0.011050267,(HpGP-PER-011.1:0.015095102,((HpGP-PER-121.1:0.007554815,HpGP-PER-138.1:0.004192609)0.287:0.001231016,((HEL_CA2279AA_AS.1:0.005009983,HpGP-PER-019.1:0.004306664)0.860:0.001236025,(HpGP-PER-111.1:0.004333136,((HEL_CA2261AA_AS.1:5e-09,(HEL_CA2283AA_AS.1:5e-09,HEL_CA2284AA_AS.1:5e-09)0.860:0.000325204)0.771:0.000327208,(HEL_CA2286AA_AS.1:0.000328047,HEL_CA2287AA_AS.1:0.001941189)0.099:0.000320679)0.991:0.003599673)0.074:0.001272996)0.848:0.00152874)0.761:0.000485982)0.943:0.003440661)0.951:0.004620093,((HEL_CA2266AA_AS.1:0.001636522,(Cuz20.1:0.003259944,Shi112.1:5e-09)0.989:0.00360408)0.994:0.004209272,((Shi169.1:0.001160451,(HEL_CA2257AA_AS.1:0.000988649,Shi417.1:0.001604024)0.858:0.000795651)0.860:0.001000984,((Sat464.1:0.001669241,(HEL_CA2265AA_AS.1:0.002186022,Shi470.1:0.003726533)0.915:0.00182015)0.916:0.001701997,(HEL_CA2260AA_AS.1:0.003953984,HEL_CA2262AA_AS.1:0.003282773)0.961:0.001820115)0.525:0.000346357)0.965:0.002538416)0.825:0.001807275)0.937:0.002931217,((((Hui1764.1:0.012328304,(CO1766.1:5e-09,Hui1766.1:5e-09)0.910:0.001613731)0.987:0.003843811,((CO1768.1:0,COL0002.1:0,Hui1769.1:0):0.004809876,v225d.1:0.005150376)0.908:0.001945228)0.871:0.001239877,(HEL_BA9201AA_AS.1:0.006984331,HEL_BA9433AA_AS.1:0.006429448)0.882:0.002542312)0.196:0.001608797,HEL_AA5991AA_AS.1:0.004391644)0.806:0.001464279)0.824:0.000924189,(HEL_AA6759AA_AS.1:0.00596597,(Aklavik117.1:0.00345572,CAN_219.1:0.00414605)0.989:0.005248787)0.924:0.00225754)0.926:0.001998491,((CAN_196.1:0.007097731,(HpGP-CAN-020.1:0.003587064,(((HEL_BA9778AA_AS.1:0,HEL_CA0057AA_AS.1:0,HEL_CA0057AA_AS.2:0):0.006885331,((HEL_AA7365AA_AS.1:0,HEL_CA0047AA_AS.1:0):0.005518659,((HEL_AA7212AA_AS.1:5e-09,HEL_CA0045AA_AS.1:5e-09)0.994:0.004562981,(HEL_AA7339AA_AS.1:0.003514427,HEL_CA0046AA_AS.1:0.003408805)0.396:0.000830538)0.463:0.001625761)0.963:0.002626016)0.855:0.001244058,(HpGP-CAN-001.1:0.005234451,HpGP-CAN-023.1:0.008196755)0.703:0.00270503)0.948:0.002926062)0.989:0.00353503)0.955:0.002280954,(HEL_AA6511AA_AS.1:0.004945993,HpGP-MEX-028.1:0.004510928)0.986:0.002868823)0.849:0.000780957)0.858:0.001491195,HpGP-USA-205.1:0.00406616)0.854:0.001487354)0.586:0.001407671,(HEL_BA9383AA_AS.1:0.010247966,(HEL_BA9641AA_AS.1:0.00934707,Nentsy28.1:0.014966865)0.556:0.002131256)0.969:0.003833719)0.697:0.002132788,((HEL_BA9411AA_AS.1:0.008049691,(((((HEL_BA9748AA_AS.1:0.005416739,(HEL_BA9304AA_AS.1:0.002392581,(((Khanty04.1:0.004414872,(HEL_BA9773AA_AS.1:0.004632504,HEL_BA9415AA_AS.1:0.005618746)0.914:0.001659985)0.463:0.001100485,(HEL_BA9774AA_AS.1:0.004377219,Nentsy81.1:0.004983312)0.880:0.002381469)0.807:0.000925791,(HEL_BA8815AA_AS.1:0.006854945,HEL_AA7264AA_AS.1:0.007003751)0.242:0.001229999)0.959:0.00348974)0.850:0.002561909)0.820:0.002018045,(Evenky58.1:0.004660709,(HEL_BA9518AA_AS.1:0.005701412,(((HEL_BA9819AA_AS.1:0.002940593,HEL_BA9263AA_AS.1:0.00457903)0.130:0.000944849,HEL_BA9677AA_AS.1:0.003971774)0.891:0.00154149,HEL_AA7214AA_AS.1:0.003239847)0.109:0.00099543)0.296:0.000580176)0.939:0.00180178)0.522:0.001376222,HEL_BA9472AA_AS.1:0.0050605)0.929:0.001489286,((((HEL_AA6006AA_AS.1:0.00128676,(HEL_AA6077AA_AS.1:0,HEL_CA0052AA_AS.1:0,HEL_CA0052AA_AS.2:0):0.000958265)0.995:0.004613298,(HEL_CA0054AA_AS.1:0.006937202,HEL_BA9669AA_AS.1:0.006056135)0.285:0.002639863)0.878:0.002108342,(HEL_BA9514AA_AS.1:0.00943114,((HEL_BA9159AA_AS.1:0.008676158,(HEL_AA7283AA_AS.1:0.007060117,HEL_BA9621AA_AS.1:0.006931498)0.196:0.000783815)0.734:0.000379432,((HEL_BA8864AA_AS.1:0.008623595,(HEL_BA9467AA_AS.1:0.006042472,(HEL_BA9040AA_AS.1:0.00050705,HEL_BA9234AA_AS.1:0.001790644)0.944:0.00332349)0.774:0.002638486)0.619:0.000648635,Sakhalin60.1:0.010384153)0.986:0.002854378)0.365:0.000657179)0.345:0.00090685)0.874:0.001574241,(HEL_BA9448AA_AS.1:0.006678477,HEL_BA9559AA_AS.1:0.007365749)0.617:0.001663768)0.825:0.001034287)0.732:0.000707003,HEL_BA9315AA_AS.1:0.012353557)0.214:0.001698761)0.396:0.002163585,((HEL_BA9160AA_AS.1:0.007852226,(HEL_BA9612AA_AS.1:0.01060913,HEL_BA9735AA_AS.1:0.005301185)0.912:0.002721152)0.920:0.002562766,((HEL_BA9302AA_AS.1:0.011216564,(HEL_BA8883AA_AS.1:0.010221018,((HEL_BA8868AA_AS.1:0.004925842,HEL_BA9797AA_AS.1:5e-09)0.949:0.002765783,(HEL_BA9130AA_AS.1:0.002606383,HEL_BA9256AA_AS.1:0.008148756)0.939:0.004049586)0.964:0.003615307)0.962:0.003279641)0.999:0.006162051,(((HEL_BA9841AA_AS.1:0.005888262,(HEL_BA8932AA_AS.1:0.003950987,HEL_BA9162AA_AS.1:0.003636461)0.948:0.002572568)0.983:0.003065702,(((HEL_BA9220AA_AS.1:0.006080016,(BURYAT14.1:0.005083893,HEL_BA9656AA_AS.1:0.005855601)0.723:0.00168903)0.920:0.002769412,(HEL_BA9098AA_AS.1:0.008216257,(HEL_BA9379AA_AS.1:0.003118168,(HEL_BA9780AA_AS.1:0.00372579,(HEL_BA9166AA_AS.1:0.001474275,HEL_BA9390AA_AS.1:0.005388276)0.854:0.001425997)0.597:0.00178828)0.859:0.002119383)0.957:0.003225935)0.909:0.002418984,(HEL_BA9341AA_AS.1:0.001599171,(HEL_BA9759AA_AS.1:0.006039774,HEL_BA9348AA_AS.1:5e-09)0.973:0.002708596)0.975:0.002708292)0.774:0.001062451)0.898:0.001113025,(((BURYAT9.1:0.003486139,HEL_AA7249AA_AS.1:0.003146621)0.884:0.001481487,((HEL_CA0266AA_AS.1:0.007292245,(((HEL_BA8832AA_AS.1:0.002675794,HEL_BA9479AA_AS.1:0.000577653)0.982:0.002916396,HEL_BA9649AA_AS.1:0.003628406)0.611:0.001001703,HEL_AA7373AA_AS.1:0.003267057)0.783:0.000760281)0.881:0.00226446,(HEL_BA9391AA_AS.1:0.005918029,HEL_BA9534AA_AS.1:0.002530553)0.309:0.000600274)0.921:0.002049267)0.885:0.001777429,(((HEL_BA8829AA_AS.1:0.003319318,HEL_BA9611AA_AS.1:0.004647513)0.931:0.001922936,(HEL_BA9614AA_AS.1:0.007460662,HEL_BA9736AA_AS.1:0.0088138)0.867:0.00115301)0.944:0.001415305,(HEL_CA0289AA_AS.1:0.004468938,(HEL_BA8959AA_AS.1:0.009088732,HEL_BA8880AA_AS.1:0.006480774)0.575:0.002475725)0.887:0.001524818)0.244:5e-09)0.911:0.001327613)0.870:0.001129098)0.859:0.001359867)0.655:0.00151615)0.480:0.001805666)0.976:0.003775187,HEL_BA9476AA_AS.1:0.015672843)0.819:0.001192253)0.497:0.0014895)0.867:0.022098518,(((HEL_BA9059AA_AS.1:0.005661021,HEL_CA0270AA_AS.1:0.0128675)0.846:0.001804549,(HEL_BA9556AA_AS.1:0.012116136,HEL_BA9628AA_AS.1:0.011069938)0.848:0.003876279)0.970:0.004197607,(((HEL_BA9261AA_AS.1:0.011322009,(((HEL_BA9838AA_AS.1:0.007938746,Keto60.1:0.001032214)0.891:0.006314911,(((HEL_BA9032AA_AS.1:0.002603089,HEL_BA9830AA_AS.1:5e-09)1.000:0.007592833,(HEL_BA9544AA_AS.1:5e-09,HEL_BA9761AA_AS.1:0.000966073)0.988:5e-09)0.956:0.002601113,HEL_BA9339AA_AS.1:5e-09)0.987:0.00703657)0.997:0.006977105,(HEL_BA9487AA_AS.1:0.001082448,(HEL_AA7221AA_AS.1:0.000350545,HEL_BA9208AA_AS.1:5e-09)0.764:0.000326096)1.000:0.010601342)0.935:0.003634616)0.997:0.005352077,HEL_BA9566AA_AS.1:0.008454112)0.679:0.001839692,(((((HEL_BA9676AA_AS.1:0,HEL_BA9686AA_AS.1:0):0.004686369,(Evenky11.1:0.006466628,(HEL_BA9546AA_AS.1:0.000314613,HEL_BA9760AA_AS.1:5e-09)0.993:5e-09)0.991:0.006799985)0.999:0.006212244,(Khanty30.1:0.009186881,((Khanty16.1:0,Khanty26.1:0,Khanty27.1:0):0.001639561,Khanty17.1:0.004139756)0.999:0.006635802)0.866:0.003000127)0.909:0.001755012,(((HEL_BA9347AA_AS.1:0.005140723,(HEL_BA9734AA_AS.1:0.011211892,HEL_BA9404AA_AS.1:0.00761398)0.969:0.002916225)0.965:0.002441914,(((((HEL_BA9153AA_AS.1:0.007585778,(HEL_BA9568AA_AS.1:0.009036583,HEL_BA9671AA_AS.1:0.005234556)0.863:0.002833111)0.605:0.001449204,HEL_BA9483AA_AS.1:0.005538197)0.919:0.001962068,((HEL_BA8279AA_AS.1:0.007424605,HEL_BA9027AA_AS.1:0.011144353)0.048:0.00069799,(HEL_BA9837AA_AS.1:0.005900871,HEL_BA8847AA_AS.1:0.006290271)0.918:0.0029054)0.974:0.003415313)0.450:0.001127348,(HpGP-KGZ-006.1:0.01219741,HEL_BA9471AA_AS.1:0.011628055)0.898:0.002394813)0.755:0.000450269,(((HEL_AA7332AA_AS.1:0.010935041,(HEL_BA9732AA_AS.1:0.010389758,(HEL_BA8958AA_AS.1:0.01059445,((HEL_BA9294AA_AS.1:0.000629888,HEL_BA9792AA_AS.1:5e-09)0.995:0.005315671,((HEL_BA9169AA_AS.1:0.003240068,((HEL_BA8918AA_AS.1:0,HEL_BA9046AA_AS.1:0):0.000320104,HEL_BA9260AA_AS.1:5e-09)0.956:6e-09)0.900:0.00165939,((HEL_BA9604AA_AS.1:5e-09,(HEL_BA8996AA_AS.1:5e-09,(Keto18.1:6e-09,HEL_BA9266AA_AS.1:0.004496019)0.972:0.001479774)0.268:0.000736215)0.980:0.001581686,(HEL_BA9148AA_AS.1:0,HEL_BA9705AA_AS.1:0,HEL_BA9825AA_AS.1:0):5e-09)0.208:0.001601821)0.985:0.00392935)0.994:0.004966681)0.102:0.001512301)0.965:0.003561655)0.821:0.000910486,((((HEL_BA9653AA_AS.1:0.01354837,(HEL_BA9626AA_AS.1:0.006341721,HEL_BA9814AA_AS.1:0.008146294)0.847:0.00255421)0.492:0.001070659,((HEL_AA7380AA_AS.1:0.004152979,HEL_AA7246AA_AS.1:0.007460207)0.598:0.000892808,(Tuvac46.1:0.005110392,(HEL_BA9354AA_AS.1:0.002211827,(HEL_BA9063AA_AS.1:0.010486001,yak97.1:0.01235034)0.086:0.001509883)0.981:0.004081731)0.834:0.0007836)0.968:0.002696593)0.914:0.001626091,(((HEL_CA0278AA_AS.1:0.006899124,((HEL_AA7314AA_AS.1:0.011289508,(mong49.1:0.005598672,(HEL_BA9564AA_AS.1:0.006715935,HEL_BA9650AA_AS.1:0.005863469)0.535:0.002468185)0.000:0.001105117)0.908:0.001807174,(HEL_BA8956AA_AS.1:0.009235674,HEL_BA9407AA_AS.1:0.003897031)0.865:0.002089833)0.460:0.000489241)0.906:0.001604847,((((((HEL_BA9410AA_AS.1:0.007675255,HEL_CA0264AA_AS.1:0.007493617)0.985:0.004232213,(((HEL_BA8911AA_AS.1:0.003148096,HEL_BA9776AA_AS.1:0.005064683)0.991:0.005516921,((BURYAT19.1:0.007829239,HEL_BA9085AA_AS.1:0.00817991)0.931:0.003902061,(Khanty39.1:0.008502755,(HEL_BA9014AA_AS.1:0.002470692,((Nentsy32.1:0,Nentsy65.1:0):0.000349081,((N34.1:0,Nentsy37.1:0,Nentsy38.1:0):5e-09,(Nentsy90.1:0.001286184,Nentsy29.1:5e-09)0.844:0.00031994)0.998:0.003638425)0.983:0.004287983)0.993:0.006360059)0.971:0.005058493)0.867:0.001704807)0.733:0.002482391,(HEL_BA9607AA_AS.1:0.009251067,HEL_CA0261AA_AS.1:0.010803744)0.974:0.004168048)0.593:0.001141696)0.648:0.001536778,(HEL_BA9058AA_AS.1:0.011103121,((HEL_BA9603AA_AS.1:0.010055289,(HEL_BA8814AA_AS.1:0.008747355,HEL_BA8889AA_AS.1:0.011035437)0.786:0.002758044)0.648:0.001578798,(altai11.1:0.005706576,(HEL_BA9140AA_AS.1:0.005508969,HEL_BA9440AA_AS.1:0.004948798)0.357:0.001380561)0.956:0.003139026)0.568:0.001361777)0.954:0.002696786)0.788:0.001032931,((HEL_BA8830AA_AS.1:0.005421171,HEL_BA9576AA_AS.1:0.008564414)0.991:0.003597237,((((BURYAT27.1:0.005418606,(HEL_BA9571AA_AS.1:0,HEL_BA9807AA_AS.1:0):0.007766984)0.843:0.002791687,(HEL_BA9129AA_AS.1:0.007127597,((HEL_BA9176AA_AS.1:0.001778831,HEL_BA9249AA_AS.1:0.000857354)1.000:0.009322641,HEL_BA9706AA_AS.1:0.009947263)0.788:0.002033773)0.914:0.002608088)0.835:0.001924161,HEL_BA9605AA_AS.1:0.012347546)0.536:0.00204407,(((HEL_BA9259AA_AS.1:0.008144537,HEL_BA9606AA_AS.1:0.008307686)0.271:0.002730683,(HEL_BA8825AA_AS.1:0.012512393,HEL_BA9640AA_AS.1:0.012019326)0.313:0.002204326)0.820:0.002078169,(HEL_BA9443AA_AS.1:0.0061502,HEL_BA9608AA_AS.1:0.012020163)0.598:0.002156979)0.739:0.000777172)0.825:0.001601796)0.000:3.2315e-05)0.856:0.00133814,((((HEL_BA9042AA_AS.1:0.001340845,HEL_BA9253AA_AS.1:0.002986851)1.000:0.009091163,(HEL_BA9115AA_AS.1:0.010866922,HEL_BA9575AA_AS.1:0.004723271)0.719:0.002082931)0.535:0.001735214,HEL_BA9321AA_AS.1:0.007101332)0.591:0.001512524,(HEL_BA8860AA_AS.1:0.00615756,(HEL_BA8861AA_AS.1:0.008488855,(HEL_BA9398AA_AS.1:0.001299371,((HEL_BA8914AA_AS.1:0,HEL_BA9175AA_AS.1:0):5e-09,HEL_BA8962AA_AS.1:0.000323412)0.906:5e-09)0.998:0.006094011)0.689:0.003227403)0.910:0.001647512)0.892:0.0015202)0.767:0.000462196,((Kazakhstan3173.1:0.006125167,((TUVAB15.1:0.000924153,Tuvac80.1:0.002997842)0.999:0.005950711,(HEL_BA8856AA_AS.1:0.007484872,HEL_BA9018AA_AS.1:0.004817088)0.764:0.001975799)0.714:0.001237093)0.506:0.000590477,(HEL_BA8921AA_AS.1:0.009424137,HEL_BA9538AA_AS.1:0.011738722)0.883:0.003273337)0.792:0.000805799)0.855:0.000669427)0.813:0.000550762,(HEL_BA8957AA_AS.1:0.010185724,((HEL_BA9049AA_AS.1:0.007502437,(HEL_BA9167AA_AS.1:0.004410431,HEL_BA9545AA_AS.1:0.003872018)0.952:0.002641131)0.471:0.002504763,(HEL_BA9037AA_AS.1:0.010070522,HEL_BA9096AA_AS.1:0.007599578)0.939:0.004129237)0.298:0.001526151)0.760:0.000948258)0.977:0.002063041)0.265:0.000487414,((HEL_BA9218AA_AS.1:0.011173836,HpGP-KAZ-002.1:0.010954109)0.883:0.002695072,((HEL_BA9592AA_AS.1:0.001970067,HEL_BA9739AA_AS.1:0.003926123)0.997:0.005138184,(altai59.1:0.002904044,HEL_BA9437AA_AS.1:0.010206389)0.964:0.003294779)0.996:0.004894564)0.884:0.00226459)0.839:0.000824539)0.930:0.001310323,((HEL_BA9627AA_AS.1:0.00870052,(HEL_BA9184AA_AS.1:0.006660561,HEL_BA9770AA_AS.1:0.012339414)0.687:0.003708892)0.129:0.001148742,((HEL_BA8976AA_AS.1:0.006523877,Nanai30.1:0.012368233)0.874:0.002195936,(HEL_BA8823AA_AS.1:0.006290466,HEL_BA9451AA_AS.1:0.009102803)0.223:0.001542414)0.886:0.001939463)0.985:0.002405843)0.733:0.000380599)0.935:0.001581125)0.283:0.000596811,((HEL_BA8812AA_AS.1:0.007360825,(HEL_BA9047AA_AS.1:0.007414902,HEL_BA9079AA_AS.2:0.004698372)0.633:0.002676441)0.937:0.003064927,(HEL_BA9095AA_AS.1:0.008925768,(HEL_BA8993AA_AS.1:0.008074144,((((Evenky73.1:5e-09,(Evenky01.1:0.00064748,HEL_BA9406AA_AS.1:5e-09)0.000:5e-09)0.770:0.000460276,HEL_BA8842AA_AS.1:0.007544955)0.995:0.003329809,Evenky65.1:0.00761132)0.413:0.000821596,(HEL_BA8858AA_AS.1:0,HEL_BA9445AA_AS.1:0):0.001594824)0.510:0.00227579)0.895:0.003788145)0.356:0.002163691)0.921:0.002349728)0.766:0.000702341)0.089:0.000322024,((((HEL_BA9562AA_AS.1:0.012187977,(HEL_BA9636AA_AS.1:0.00592018,(HEL_BA9598AA_AS.1:0.001765044,(HEL_BA9333AA_AS.1:5e-09,HEL_BA9651AA_AS.1:0.000701672)0.937:5e-09)0.981:0.004985883)0.992:0.0057582)0.978:0.004258175,(HEL_BA9168AA_AS.1:0.011822175,HpGP-POR-006.1:0.021944428)0.917:0.003517272)0.765:0.001751997,((GC65_HL.1:0.013233201,HEL_BA8872AA_AS.1:0.011916055)0.802:0.00284632,(HEL_BA9244AA_AS.1:0.012454694,((HE_C50.1:0.00902783,HEL_CA2212AA_AS.1:0.010827225)0.376:0.00310994,(30950.1:0.007909763,(P12.1:0.010521177,HpGP-TUR-009.1:0.009293137)0.615:0.002950146)0.880:0.001456422)0.919:0.002401759)0.000:0.001918681)0.329:0.001754706)0.960:0.002435658,(HEL_AA6718AA_AS.1:0.009464169,mong44.1:0.010814865)0.921:0.002504935)0.888:0.001528912)0.754:0.000482784)0.892:0.001808651)0.826:0.001412754)1.000:0.010842721,HpGP-SPA-706.1:0.016880931)0.995:0.027019221,(HEL_BA9746AA_AS.1:0.005994711,((((HEL_BA9243AA_AS.1:0.008263609,(HEL_BA9629AA_AS.1:0.009551294,(((HpGP-CAN-019.1:0.007580458,(((Aklavik86.1:0,CAN_019.1:0,CAN_290.1:0,HEL_CA2371AA_AS.1:0,HpGP-CAN-010.1:0,HpGP-CAN-015.1:0):0.001238117,HpGP-CAN-018.1:0.000305972)0.975:0.001975258,((CAN_095.1:0,CAN_136.1:0,CAN_172.1:0,CAN_258.1:0,HEL_CA2453AA_AS.1:0,HpGP-CAN-006.1:0,HpGP-CAN-011.1:0):0.001747535,HpGP-CAN-016.1:0.006038211)0.268:0.000616473)0.888:0.001474614)0.989:0.004536468,(HEL_BA9526AA_AS.1:0.004605025,(((HEL_AA6037AA_AS.1:0.007321319,(CAN_243.1:0.00586737,(HEL_AA5916AA_AS.1:0.005167779,HpGP-CAN-007.1:0.001883603)0.997:0.005144793)0.848:0.00242672)0.855:0.000913459,((Ca_97_34.1:0,HEL_AA6016AA_AS.1:0,HEL_AA7297AA_AS.1:0):0.005159748,(HEL_AA5967AA_AS.1:0,HEL_AA6482AA_AS.1:0,HEL_BA9172AA_AS.1:0):0.008675451)0.998:0.005336961)0.874:0.001377494,(HEL_AA7337AA_AS.1:0.007053679,(HEL_BA9060AA_AS.1:0,HEL_BA9258AA_AS.1:0):0.004176242)0.933:0.002548372)0.852:0.000807489)0.982:0.003742529)0.603:0.001133544,((HEL_BA9303AA_AS.1:0,HEL_BA9707AA_AS.1:0):0.033807362,(HpGP-CHI-105.1:0.004157663,HpGP-CHI-116.1:0.002194956)1.000:0.018317262)0.839:0.003269038)0.967:0.005086143)1.000:0.007284944)0.480:0.001501184,(HEL_BA9127AA_AS.1:0.00138619,((HEL_BA8817AA_AS.1:0.002393295,HEL_BA9726AA_AS.1:0.002127606)0.860:0.001253938,((Koryak28.1:0.000939278,(Koryak37.1:0,Koryak38.1:0):0.000312767)0.985:0.002524592,HEL_BA9287AA_AS.1:0.004454112)0.945:0.001724121)0.896:0.001747351)0.987:0.00432457)0.982:0.005048425,((HEL_BA9584AA_AS.1:0.001965434,(HEL_BA8849AA_AS.1:5e-09,HEL_BA9070AA_AS.1:0.000657274)0.957:0.002349784)0.983:0.003361503,(HEL_AA7311AA_AS.1:0.00412797,Khanty47.1:0.003626665)1.000:0.008138856)0.788:0.001249905)0.985:0.006448627,HEL_BA9722AA_AS.1:0.00828331)1.000:0.021942709)1.000:0.034171732)0.999:0.02959331,(HEL_AA0408AA_AS.1:0.007914598,HEL_BA9262AA_AS.1:0.004417156)1.000:0.066428992)0.393:0,Hcetorum:0.249979453)Root;
