# Supplementary material for: An ancient ecospecies of Helicobacter pylori
Source: Nature. 2024 Oct 16;635(8037):178–85. doi: 10.1038/s41586-024-07991-z (PMC11541087; doi:10.1038/s41586-024-07991-z)
Supplement: Supplementary file 8 — Data underlying Figs. 1–4 and Supplementary Figs. 1–6 and 8–13. [file 41586_2024_7991_MOESM8_ESM.zip › SOURCE_DATA/S10/17.nwk]

(((((((((((((((((((((((((((((((HEL_BA9341AA_AS.1:0.006404561,HEL_BA9411AA_AS.1:0.002257332)0.960:0.004824571,(HEL_BA9736AA_AS.1:0.008910044,HpGP-KGZ-006.1:0.013945923)0.764:0.001748626)0.606:0.003621096,(HEL_BA9348AA_AS.1:0,HEL_BA9759AA_AS.1:0):0.004585078)0.296:0.002262981,(BURYAT19.1:0.016434511,HEL_CA0410AA_AS.1:0.006904361)0.984:0.008152759)0.051:0.001274874,Nentsy90.1:0.009279683)0.876:0.002277606,(((((HEL_BA9773AA_AS.1:0.004615696,Nentsy81.1:0.008853824)0.846:0.003046311,(HEL_BA9476AA_AS.1:0.003584296,HEL_BA9761AA_AS.1:0.005829925)0.520:0.002750697)0.529:0.00013732,(HEL_BA9415AA_AS.1:0.007237092,Khanty04.1:0.004033416)0.384:0.001616493)0.000:5e-09,(HEL_BA9304AA_AS.1:0.006620598,(HEL_BA8815AA_AS.1:0.000792908,HEL_BA9774AA_AS.1:0.007868073)0.158:0.001424264)0.908:0.002196996)0.123:0.000828141,(((HEL_BA9621AA_AS.1:0.00406827,((BURYAT14.1:0.007287514,HEL_BA9220AA_AS.1:0.00956825)0.969:0.005106716,(HEL_BA9448AA_AS.1:0.010222418,(HEL_AA7283AA_AS.1:0.002824409,Nanai40.1:0.002146866)0.845:0.001341335)0.814:0.001441063)0.751:0.000950224)0.872:0.002338383,(HEL_BA8864AA_AS.1:0.003864735,(HEL_BA9514AA_AS.1:0.00391918,HEL_BA9559AA_AS.1:0.006244493)0.860:0.002117556)0.890:0.002493664)0.125:0.001210686,(((((((HEL_AA7214AA_AS.1:0.005749336,HEL_BA9315AA_AS.1:0.002886085)0.835:0.001561671,(HEL_AA7380AA_AS.1:0.004691901,HEL_BA9677AA_AS.1:0.006972186)0.000:0.000861965)0.736:0.000855326,((HEL_BA9159AA_AS.1:0.002898402,HEL_BA9669AA_AS.1:0.000679929)0.979:0.005305087,(HEL_BA9040AA_AS.1:0.000800075,HEL_BA9234AA_AS.1:0.008061803)0.966:0.004461653)0.839:0.002067406)0.752:0.000896413,(HEL_BA9819AA_AS.1:0.005481581,((HpGP-USA-205.1:0.009591019,(CAN_196.1:0.013932299,(HEL_AA6511AA_AS.1:0.006388634,HpGP-MEX-028.1:0.003743336)0.923:0.0040481)0.730:0.001551405)0.857:0.002141122,(((HpGP-CAN-001.1:0.007411502,((HEL_AA7212AA_AS.1:0,HEL_CA0045AA_AS.1:0):0.006785403,(HpGP-CAN-023.1:0.006599767,(HEL_CA0046AA_AS.1:0.006941836,(HEL_AA7339AA_AS.1:0.005003522,((HEL_AA7365AA_AS.1:0,HEL_CA0047AA_AS.1:0):0.003449434,(HEL_BA9778AA_AS.1:0,HEL_CA0057AA_AS.1:0,HEL_CA0057AA_AS.2:0):0.009355178)0.946:0.004780716)0.850:0.003124244)0.403:0.001554393)0.844:0.002098789)0.566:0.000669237)0.869:0.001595578,HpGP-CAN-020.1:0.008435433)0.878:0.001515685,((HEL_BA9263AA_AS.1:0.005729052,HEL_BA9518AA_AS.1:5e-09)0.892:0.002147002,(HEL_BA9208AA_AS.1:0,HEL_BA9487AA_AS.1:0):0.004334524)0.853:0.001628816)0.942:0.003089926)0.406:0.001391783)0.944:0.004437958)0.792:0.002167417,(HEL_BA9037AA_AS.1:0.008288965,HEL_BA9472AA_AS.1:0.007184387)0.917:0.004237255)0.254:5e-09,HEL_BA9748AA_AS.1:0.008188555)0.863:0.001489225,Evenky58.1:0.005171626)0.760:0.001015234)0.436:0.001927688)0.679:0.0018859):0.002384595,((HEL_BA9649AA_AS.1:0.00642871,(HEL_AA6759AA_AS.1:0.013390858,((HEL_BA9467AA_AS.1:0.018052255,HEL_CA0054AA_AS.1:0.007917886)0.861:0.002935508,(HEL_BA9085AA_AS.1:0.014836582,(((CO1766.1:0,Hui1764.1:0,Hui1766.1:0):0.008729428,((CO1768.1:0,COL0002.1:0,Hui1769.1:0):0.00545415,(Cuz20.1:0.001398264,HEL_AA5991AA_AS.1:0.006541385)0.869:0.003701491)0.929:0.004547916)0.867:0.003023054,(Aklavik117.1:5e-09,CAN_219.1:0.000719502)0.993:0.00983396)0.297:0.002992776)0.882:0.004207737)0.976:0.007561577)0.824:0.002583341)0.567:0.002214713,(HEL_BA9256AA_AS.1:0.004409612,((HEL_BA8823AA_AS.1:0.005142175,HEL_BA9545AA_AS.1:0.002840285)0.999:0.016076937,(HEL_AA7314AA_AS.1:0.005232484,(HEL_BA9379AA_AS.1:0.004285698,(HEL_BA8880AA_AS.1:0.005904421,HEL_BA9656AA_AS.1:0.001382493)0.752:0.000877992)0.892:0.002932571)0.704:0.004301308)0.870:5e-09)0.910:0.002508887)0.980:0.00666922)0.869:0.000732936,HEL_AA7264AA_AS.1:0.012815699)0.760:0.000738875,BURYAT9.1:0.009810237)0.032:0.002505718,(((HEL_BA9641AA_AS.1:0.001715286,(HEL_BA9115AA_AS.1:0.003792835,((HEL_BA8858AA_AS.1:0,HEL_BA9445AA_AS.1:0):0.000706014,HEL_BA8993AA_AS.1:5e-09)0.978:0.005640093)0.956:0.004278474)0.935:0.004352641,(HEL_BA9096AA_AS.1:0.002767141,(Evenky65.1:6e-09,HEL_BA9218AA_AS.1:0.002135115)0.950:0.004509569)0.878:0.003536026)0.953:0.005874879,((HEL_BA9321AA_AS.1:0.012050289,(HEL_BA8817AA_AS.1:0.000702988,(HEL_BA9287AA_AS.1:0.00814042,(Koryak28.1:0,Koryak37.1:0,Koryak38.1:0):0.002171119)0.994:0.007451406)1.000:0.02379165)0.942:0.005293543,((HEL_BA8860AA_AS.1:0.00398708,HEL_BA9261AA_AS.1:0.004664701)0.891:0.007453108,(HEL_BA9095AA_AS.1:0.00259156,((HEL_BA8914AA_AS.1:0,HEL_BA8962AA_AS.1:0,HEL_BA9175AA_AS.1:0,HEL_BA9398AA_AS.1:0):0.004847706,(HEL_AA7246AA_AS.1:0.009669067,(HEL_BA8847AA_AS.1:0.008920335,(HEL_BA9079AA_AS.1:0.010210115,((Evenky01.1:0,Evenky73.1:0,HEL_BA8842AA_AS.1:0):0.008090513,HEL_BA9383AA_AS.1:0.006817344)0.537:0.001501896)0.747:0.000770889)0.965:0.005895872)0.626:0.002042816)0.956:0.006301603)0.987:0.010041021)0.769:0.00310434)0.954:0.005384455)0.394:0.001689255)0.806:0.002999503,((TH0213.1:0.018034205,(HEL_BA9390AA_AS.1:0.016067315,(HEL_BA9209AA_AS.1:0.011883283,(HEL_BA9612AA_AS.1:0.005948372,HEL_CA0289AA_AS.1:0.001393687)0.988:0.008666278)0.822:0.003940339)0.709:0.002761628)0.886:0.003129542,((HEL_BA9841AA_AS.1:0.004455093,(HEL_BA9391AA_AS.1:0.010239996,(HEL_BA9534AA_AS.1:0.005377466,(HEL_AA7249AA_AS.1:0.004404992,HEL_AA7373AA_AS.1:0.012973631)0.868:0.002180234)0.788:0.002763495)0.218:0.00220641)0.955:0.00564194,(HEL_AA6006AA_AS.1:0,HEL_AA6077AA_AS.1:0,HEL_CA0052AA_AS.1:0,HEL_CA0052AA_AS.2:0,HEL_CA0053AA_AS.1:0):0.006609172)0.851:0.002317138)0.873:0.002816454)0.888:0.003783508,HEL_BA9611AA_AS.1:0.009385684)0.941:0.001921349,((HEL_BA9837AA_AS.1:0.007658501,((HEL_BA9032AA_AS.1:0.008869634,(HEL_BA9339AA_AS.1:0,HEL_BA9838AA_AS.1:0,Keto60.1:0):5e-09)0.217:0.000874051,(HEL_BA8959AA_AS.1:0.002022914,HEL_BA9167AA_AS.1:0.0096557)0.975:0.005035015)0.964:0.005856078)0.898:0.003667819,HEL_BA8829AA_AS.1:0.012328896)0.150:0.001484587)0.840:0.001890975,HEL_BA8279AA_AS.1:0.009715575)0.805:0.003303985,(((BT333.1:0.001339825,(BT215.1:0.004266568,BTM231.1:0.00580266)0.991:0.007606257)0.948:0.006208375,((HEL_BA9568AA_AS.1:0.006244221,(HEL_BA9129AA_AS.1:0.003525708,HEL_BA9471AA_AS.1:5e-09)0.413:0.004513243)0.999:0.0145523,(HEL_BA9162AA_AS.1:0.017773832,HEL_BA9575AA_AS.1:0.01185825)0.923:0.005404602)0.658:0.002718269)0.217:0.003943263,(((HEL_BA8832AA_AS.1:0,HEL_BA9479AA_AS.1:0):5e-09,HEL_BA9780AA_AS.1:0.000695893)0.778:0.001453808,((HEL_BA8868AA_AS.1:0,HEL_BA9797AA_AS.1:0):0.001921726,((HEL_BA9404AA_AS.1:0.004282025,(HEL_BA9160AA_AS.1:5e-09,(HEL_BA9735AA_AS.1:0.006623111,(HEL_BA9098AA_AS.1:0.001404549,HEL_BA9614AA_AS.1:0.000695583)0.763:0.001404553)0.770:5e-09)0.884:0.001420754)0.853:0.001644052,(HEL_BA8932AA_AS.1:0.012653602,HEL_BA8883AA_AS.1:0.00831276)0.822:0.00386516)0.952:0.003798702)0.939:0.004491616)0.909:0.005176624)0.949:0.005359262)0.918:0.001649612,((((((altai11.1:0,HEL_BA9440AA_AS.1:0):0.007335452,HEL_CA0258AA_AS.1:0.011569423)0.102:0.003705333,(((HEL_BA9556AA_AS.1:0.017914908,(HEL_BA9564AA_AS.1:0.002042889,HEL_BA9671AA_AS.1:6.9184e-05)0.656:0.002196321)0.936:0.005653514,(HEL_BA8856AA_AS.1:0.013165461,HEL_BA9483AA_AS.1:0.016103054)0.198:0.004087551)0.735:0.001319492,(((HEL_BA9814AA_AS.1:0.01939872,(HEL_BA9063AA_AS.1:0.009257239,(HEL_BA9640AA_AS.1:0.011827116,HEL_CA0261AA_AS.1:0.012404825)0.902:0.003507358)0.746:0.00118986)0.781:0.001636693,(HEL_BA9569AA_AS.1:0.005644825,Kazakhstan3173.1:0.007559773)0.942:0.00503139)0.563:0.0027993,HpGP-MMR-004.1:0.013408603)0.503:0.002502005)0.390:0.00102807)0.919:0.003622257,((HEL_BA9176AA_AS.1:0.010411252,(HEL_BA9130AA_AS.1:0.014372699,HEL_BA8812AA_AS.1:0.018116686)0.737:0.002732888)0.280:0.001794699,(HEL_BA9770AA_AS.1:0.013494734,(HEL_BA8814AA_AS.1:0.017950166,(HEL_BA8663AA_AS.1:0.01707344,SW7C.1:0.030534815)0.584:0.005592849)0.777:0.009604114)0.922:0.007152003)0.746:0.001134683)0.373:0.000692984,(((HEL_BA9059AA_AS.1:0.010096728,(HEL_BA9706AA_AS.1:0.012401702,(BT0282.1:0.015080589,HEL_CA0278AA_AS.1:0.006166891)0.750:0.003324944)0.827:0.001947149)0.783:0.002795775,((HEL_BA8958AA_AS.1:0,HEL_BA9410AA_AS.1:0):0.007540991,TUVAB15.1:0.012199148)0.953:0.005829444)0.884:0.002388077,(HEL_BA9776AA_AS.1:0.019327691,(HEL_BA8957AA_AS.1:0.023338154,(HEL_BA9576AA_AS.1:0.003117407,(HEL_BA8921AA_AS.1:5e-09,HEL_BA9166AA_AS.1:0.000730076)0.980:0.006675301)0.942:0.006906006)0.527:0.00691931)0.758:0.005532989)0.894:0.003169031)0.031:5e-09,(HEL_BA9170AA_AS.1:0.012056683,(HEL_BA9606AA_AS.1:0.003369169,Tuvac80.1:0.006750197)0.241:0.000558757)0.808:0.007171994)0.881:0.004083182)0.841:0.001092281,(mong49.1:0.005009521,((HEL_BA9571AA_AS.1:0,HEL_BA9807AA_AS.1:0):0.015369523,(HEL_BA9184AA_AS.1:0.003901899,((HEL_BA9058AA_AS.1:0.010424914,HEL_BA9259AA_AS.1:0.015985418)0.807:0.005521813,HEL_BA9347AA_AS.1:0.011032759)0.843:0.003316161)0.990:0.00890634)0.105:0.001979908)0.998:0.010195398)0.440:0.003283457,((((HEL_BA9047AA_AS.1:0.013452561,(HEL_BA9562AA_AS.1:0.003564282,mong44.1:0.010441221)0.563:0.002097931)0.840:0.0038322,(ID0498.1:0.016565936,VN0032.1:0.006596531)0.948:0.009743391)0.177:0.002357335,HEL_BA9018AA_AS.1:0.010922456)0.903:0.003027163,((HEL_BA9244AA_AS.1:0.012486972,(HEL_AA7221AA_AS.1:0.000720491,(HEL_BA9333AA_AS.1:0,HEL_BA9636AA_AS.1:0,HEL_BA9651AA_AS.1:0):5e-09)0.995:0.009415691)0.879:0.003909937,((HEL_AA6718AA_AS.1:0.011865272,((((HEL_CA0266AA_AS.1:0.009593261,(BURYAT27.1:0.005073862,(HEL_BA9042AA_AS.1:0,HEL_BA9253AA_AS.1:0):0.01593649)0.898:0.005589077)0.993:0.009455599,((((N34.1:0,Nentsy28.1:0,Nentsy38.1:0,Nentsy65.1:0):5e-09,Nentsy29.1:0.001441664)0.992:0.00843415,(HEL_BA9014AA_AS.1:6e-09,Nentsy37.1:0.005724867)0.112:0.006675571)0.970:0.009348122,(HEL_AA8621AA_AS.1:0.0120654,SSR3.1:0.012410114)0.113:0.006120816)0.757:0.002213597)0.547:0.001044816,HEL_BA4465AA_AS.1:0.009672369)0.916:0.003687107,((Khanty16.1:0,Khanty26.1:0,Khanty27.1:0):0.01031916,P12.1:0.017232358)0.981:0.008556292)0.768:0.001947467)0.906:0.003127801,(((((HEL_BA9148AA_AS.1:0.014137968,(444.1:0.009540609,(HEL_BA9043AA_AS.1:0.016997992,Nentsy32.1:0.012049579)0.070:0.007723105)0.903:0.006866342)0.723:0.003155811,(((22087.1:0.025681665,BD0013.1:0.020649789)0.636:0.002712791,(((448.1:0.013647633,((((HUP_B14.1:0.010896279,SA175A.1:0.028827721)0.550:0.002862726,HEL_AA9180AA_AS.1:0.029408186)0.883:0.005484294,(HEL_BA4846AA_AS.1:0.011813099,((HpGP-USA-403.1:0.006826767,(((HEL_BA9309AA_AS.1:0.008445721,HpGP-SPA-402.1:0.030619756)0.438:0.001802807,(((HEL_CA2181AA_AS.1:0.018450935,(HEL_AA5463AA_AS.1:0.015297153,B45.1:0.018183067)0.765:0.007529345)0.667:0.000465072,((HEL_BA5101AA_AS.1:0.006665261,MCms1055.1:0.018653932)0.876:0.002723043,((HEL_BA5527AA_AS.1:0.01435843,((CAM_149C1.1:0.015230091,HEL_BA3663AA_AS.1:0.00838373)0.746:0.004877143,(22360.1:0.002949178,HpGP-MEX-046.1:0.002109545)1.000:0.012041999)0.604:0.002847729)0.815:0.00216747,((HEL_BA8101AA_AS.1:0.002413253,HEL_BA8835AA_AS.1:0.001803841)0.871:0.003930718,(((ckin65.1:0.006367407,(ckin24.1:0.002634441,(HEL_AA9174AA_AS.1:0.009817973,(HpGP-COG-003.1:0.008859965,((HEL_BA8806AA_AS.1:0.006870605,(HEL_AA7374AA_AS.1:0.003484934,kin62.1:0.004717469)0.551:0.001646984)0.930:0.004945341,SA35C.1:0.001279685)0.766:0.002941083)0.645:0.001880208)0.788:0.002949685)0.815:0.001919783)0.919:0.002466599,((HN_G260.1:0.011552283,(DR59_2016.1:0.011999176,((HEL_AA8698AA_AS.1:0.005833663,HpGP-BRA-023.1:0.005479385)0.847:0.001789376,((HEL_BA4947AA_AS.1:0.001429417,kin79.1:5e-09)1.000:0.005751027,((((ckin28.1:0.006101005,kin86.1:0.005707709)0.630:0.003034837,HEL_AA8702AA_AS.1:0.002985049)0.876:0.002362262,(HEL_CA2362AA_AS.1:0.008060904,kin71.1:0.00420236)0.986:0.006162887)0.760:0.001233956,(ckin106.1:0.004349883,HEL_AA7352AA_AS.1:0.001431964)0.740:0.000721596)0.823:0.001572954)0.000:5e-09)0.760:0.001023165)0.696:0.00292062)0.830:0.003230309,(HEL_BA4236AA_AS.1:0.003546428,((HEL_BA9555AA_AS.1:5e-09,(SA224.1:5e-09,SA252C.2:0.001480224)0.919:0.00144333)0.996:0.011592444,(HEL_BA4163AA_AS.1:0.00838322,SA220C.1:0.004635915)0.801:0.003520891)0.917:0.003963002)0.835:0.002406453)0.952:0.003348681)0.849:0.001625166,(DR150.1:0.010500627,GAM245Ai.1:0.005860029)0.938:0.004227011)0.868:0.003087983)0.975:0.005506531)0.908:0.003454424)0.995:0.007177798)0.842:0.002289353,(((HEL_BA8361AA_AS.1:0.00300818,(ckin129.1:0.003309892,(((kin77.1:0.001854799,kin81.1:0.002452537)0.715:0.001535175,(ckin130.1:0.002168476,HpGP-POR-006.1:0.012732323)0.901:0.003852145)0.958:0.006701391,HpGP-HON-015.1:0.004034545)0.799:0.002854001)0.898:0.004641592)0.637:0.00679569,((HEL_BA5558AA_AS.1:0.01008977,HpGP-USA-417.1:0.009730266)0.992:0.010861031,HEL_AA9177AA_AS.1:0.007625332)0.960:0.008157321)0.950:0.00552271,(NYPt189.1:0.00687463,(HEL_AA6578AA_AS.1:0.011568957,HEL_CA2150AA_AS.1:0.009160247)0.768:0.000595501)0.748:0.000702385)0.957:0.008170264)0.906:0.003399579)0.940:0.006140486,(DR76_2016.1:0.011482193,HEL_BA5547AA_AS.1:0.010410533)0.590:0.002436044)0.924:0.005610745)0.887:0.005024739,HEL_BA9180AA_AS.1:0.012412283)0.957:0.010030187)0.937:0.005908314)0.846:0.003534676,(38185.1:0.012364287,HEL_BA5572AA_AS.1:0.015526576)0.994:0.011530375)0.947:0.007173197)0.990:0.009640468,(((((((IRANL133_91.1:0.016859399,(HEL_BA9354AA_AS.1:0.012998255,HEL_CA2718AA_AS.1:0.019910863)0.185:0.004742586)0.079:0.001044874,((((HEL_BA8996AA_AS.1:0,HEL_BA9260AA_AS.1:0,HEL_BA9604AA_AS.1:0,HEL_BA9825AA_AS.1:0):5e-09,HEL_BA9830AA_AS.1:0.000723493)1.000:0.008951154,Khanty17.1:0.003738984)0.838:0.001436745,HEL_BA9732AA_AS.1:0.009779664)0.858:0.002311318)0.288:0.002452122,(((GC65_HL.1:0.005513043,GC31_B.1:0.018471476)0.679:0.005500486,(CK59.1:0.010538673,HE_NC24_6.1:0.006473187)0.948:0.005859926)0.711:0.002470207,(SSR8.1:0.014221443,HEL_BA9598AA_AS.1:0.014426314)0.190:0.003410445)0.216:0.002210412)0.928:0.004903488,((((HE_NC32_5.1:0.014451355,MM2012_26.1:0.012376502)0.917:0.005643348,MM2004_20.1:0.010005555)0.908:0.003054197,(((((GR_15.1:0.012038988,B25.1:0.010330255)0.927:0.005390229,G27.1:0.006989685)0.930:0.003284815,(((GR_21.1:0.013267459,(21580.1:0.003722435,33375.1:0.015012599)0.953:0.010206441)0.260:0.003788149,(29009.1:0.008334041,IL_3173.1:0.009047922)0.765:0.003780471)0.607:0.002924297,((HEL_AA6798AA_AS.1:0.008419297,HEL_BA5257AA_AS.1:0.015517173)0.396:0.00420555,(HEL_AA5699AA_AS.1:0.009916624,HEL_BA4404AA_AS.1:0.008188957)0.449:0.002588836)0.951:0.006173727)0.880:0.002624056)0.832:0.001376655,((31181.1:0.005627679,(HEL_BA5224AA_AS.1:0.00984548,HEL_CA2149AA_AS.1:0.007754562)0.979:0.008818727)0.945:0.004683776,((((HEL_BA4944AA_AS.1:0.011632731,(HEL_BA9595AA_AS.1:0.008393034,(HEL_AA6060AA_AS.1:0.013253433,HEL_BA9765AA_AS.1:0.002970361)0.241:0.000966387)0.624:0.00171697)0.267:0.000839479,(((HEL_BA9457AA_AS.1:0.010214451,SUD-C1-1a.1:0.010379907)0.991:0.009279007,(HEL_AA6699AA_AS.1:0.012156035,SUD_C5_1.1:0.009992786)0.852:0.003259704)0.937:0.004621484,HEL_BA9028AA_AS.1:0.017381754)0.443:0.001741134)0.858:0.002546745,(((HEL_BA4973AA_AS.1:0.007201359,SUD_SO41_1.1:0.001336316)0.855:0.001654326,(HEL_BA9281AA_AS.1:0.005411068,SUD-C14-1.1:0.010207786)0.773:0.002925652)0.931:0.004110661,HEL_BA9463AA_AS.1:0.003595939)0.728:0.000621083)0.831:0.002163034,(((((HEL_BA9413AA_AS.1:0.008239873,SUD-I14.1:0.007218795)0.472:0.001997516,(HEL_BA4168AA_AS.1:0.007896792,SUD-SO50-1.1:0.008645102)0.956:0.004572215)0.877:0.0018195,((HEL_BA9462AA_AS.1:0.017996559,(HEL_BA4991AA_AS.1:0.012432927,((CAM-135C1.1:0,CAM-140C1.1:0,CAM-146C1.1:0):0.014119473,HpGP-NGA-010.1:0.00926177)0.955:0.004125285)0.829:0.001788438)0.934:0.005787438,(((HEL_BA8928AA_AS.1:0.008722609,SUD_C8_1.1:0.009458039)0.948:0.004104443,(SUD-SO49-1.1:0.003641321,(CAM_118A1.1:5e-09,CAM-121A1.1:0.000693915)0.997:0.009984585)0.691:0.0020799)0.736:0.00077756,(HEL_BA8987AA_AS.1:0.011165717,(GC34_HL.1:0.00856548,(HpGP-USA-207.1:0.014034129,IL_3172.1:0.005454536)0.237:0.004828849)0.822:0.002759741)0.787:0.001870746)0.918:0.001407475)0.084:6e-09)0.735:0.000829217,(((nigh2495.1:0.004993267,HEL_AA5951AA_AS.1:0.01272646)0.875:0.002113592,(CAM_14C1.1:0.014760199,CAM_106A1.1:0.011054299)0.911:0.003327939)0.743:0.000811125,((((((CAM-126C1.1:0.008174643,HEL_BA9125AA_AS.1:0.008638335)0.764:0.001421171,CAM_110A1.1:0.007583424)0.891:0.003027082,CAM_153C1.1:0.005947064)0.849:0.00183545,((CAM-144C1.1:0.005151891,SUD-C16-3.1:0.013871688)0.911:0.003306868,CAM-109A1.1:0.006714485)0.377:0.001401712)0.891:0.003351327,((CAM_125C1.1:0.00664439,(CAM-107A1.1:0.009269191,CAM-23A1.1:0.004700391)0.710:0.003982931)0.368:0.002446571,(SUD-SO42.1:0.00642517,SUD-C13-1.1:0.010982645)0.832:0.003354657)0.742:0.001100791)0.150:0.001858376,((nigh2494.1:0.00602509,(ckin59.1:0.001771437,nigh2496.1:0.001038341)0.998:0.011937377)0.936:0.003884044,nigh1448.1:0.016403384)0.772:0.001581145)0.738:0.00108656)0.811:0.001439916)0.842:0.001301583,(HEL_BA4686AA_AS.1:0,HEL_CA2615AA_AS.1:0,HEL_CA2627AA_AS.1:0):0.010746554)0.394:5e-09)0.772:0.002423448)0.859:0.001779133)0.910:0.002776334,IRANL110.1:0.007246903)0.676:5e-09)0.810:0.001363447,((HpGP-ISR-001.1:0.011244855,(Pt_7757.1:0.012997902,IL_3184.1:0.006105967)0.882:0.003577601)0.902:0.002926436,(((HEL_BA7799AA_AS.1:0.01313586,SW21C.1:0.010761014)0.929:0.004343476,((((HEL_CA2212AA_AS.1:0.009344935,(30950.1:0.012255438,SUD-S72.1:0.010461331)0.851:0.00212001)0.857:0.002285778,HEL_BA4700AA_AS.1:0.00643605)0.390:0.002465462,(Hp_A_27.1:0.0087885,(B47.1:0.007142923,(HEL_AA0447AA_AS.1:0.012314732,IRANL97.1:0.008445883)0.694:0.003099865)0.810:0.00299325)0.220:0.001531311)0.804:0.002196825,(IRANL112_91.1:0.008805729,IRANL125.1:0.011060063)0.905:0.004938403)0.727:0.001136567)0.874:0.002995064,(((HEL_BA4743AA_AS.1:0.012776673,(IRANL104.1:0.007924296,IRANL124_91.1:0.009443135)0.943:0.005009132)0.013:0.00169104,((HEL_BA4875AA_AS.1:0.016925239,HEL_CA2176AA_AS.1:0.006943205)0.970:0.006485005,(CAM-117A1.1:0.007780168,(HpGP-SPA-802.1:0.014696935,(CAM_22A1.1:0.008460965,HpGP-NGA-006.1:0.010552478)0.786:0.002795607)0.908:0.002480506)0.942:0.004792544)0.950:0.004205994)0.869:0.002760991,B40.1:0.010400274)0.737:0.001082202)0.254:0.001311295)0.877:0.002106735)0.824:0.001666642)0.282:0.001296216,(((HE_C33.1:0.008998318,HEL_BA9531AA_AS.1:0.004342017)0.980:0.007869052,((34320.1:0.016770189,Pt_7901.1:0.010923738)0.455:0.003130712,(HEL_BA5671AA_AS.1:0.015622487,(MG2005_98.1:0.01575689,HpGP-USA-303.1:0.022881855)0.337:0.005316599)0.862:0.004812827)0.930:0.006315063)0.056:0.001883999,HEL_BA9168AA_AS.1:0.006713287)0.970:0.005387144)0.857:0.003002783,(((HEL_CA2246AA_AS.1:0.012186319,HpGP-TUR-009.1:0.012424725)0.925:0.005317783,HpGP-POL-110.1:0.012131311)0.876:0.003820885,(((HEL_BA5197AA_AS.1:0.013459431,HEL_CA2451AA_AS.1:0.019756515)0.996:0.011611401,((Hp_A_14.1:0.013088037,MGms203.1:0.013203649)0.932:0.00516867,Khanty39.1:0.020178178)0.719:0.000480081)0.925:0.003330654,(26695.1:0.014025448,HE_C50.1:0.031238328)0.917:0.00750394)0.855:0.004732701)0.624:0.002087743)0.960:0.006134824,(HEL_BA3551AA_AS.1:0.014610123,HEL_BA8057AA_AS.1:0.014431995)0.689:0.002124358)0.682:0.001194057)0.945:0.007028918,((22352.1:0.012330031,(HpGP-NPL-009.1:0.018688196,NP49.1:0.014227607)0.060:0.002947548)0.833:0.003242252,((HEL_BA9540AA_AS.1:0.012060798,(((SA169C.1:0.012313218,(((HEL_BA5677AA_AS.1:0.001458086,(HEL_BA5739AA_AS.1:5e-09,(SA144A.1:5e-09,((HEL_BA9328AA_AS.1:0,SA251C.1:0):5e-09,HpGP-ZAF-001.1:0.002834012)0.920:5e-09)0.926:0.001345002)0.990:0.004702031)0.847:0.001511961,SA166A.1:0.013018223)0.930:0.003272468,((HEL_AA7206AA_AS.1:0.007069027,(SA233C.1:0.007001095,((HEL_AA7362AA_AS.1:0.004287395,HEL_BA5715AA_AS.1:0.005734688)0.667:0.002782733,(HpGP-ZAF-007.1:0.002476777,((HEL_BA8309AA_AS.1:0,HEL_BA9749AA_AS.1:0):0.005664722,SA172C1.1:0.005817945)0.921:0.00423267)0.353:0.00284877)0.747:0.003302728)0.859:0.00185308)0.378:0.003592317,((HEL_AA7199AA_AS.1:6e-09,(HEL_AA7293AA_AS.1:0,HEL_AA7329AA_AS.1:0):0.000702296)0.995:0.009206982,(HEL_AA7309AA_AS.1:0.000884879,(((HEL_AA7288AA_AS.1:0,HEL_BA9306AA_AS.1:0):0.004219882,(HEL_AA7200AA_AS.1:0.002072457,(HEL_AA7268AA_AS.1:0,HEL_AA7356AA_AS.1:0,HEL_AA7368AA_AS.1:0):0.000745456)0.874:0.002126781)0.739:0.000764486,(K26A1.1:0.00357587,HEL_AA7215AA_AS.1:0.011595086)0.892:0.002151165)0.964:0.004053073)0.712:0.002832896)0.980:0.005833531)0.801:0.002337986)0.870:0.004154437)0.683:0.006012821,(HEL_BA8345AA_AS.1:0.008740039,((HEL_BA5666AA_AS.1:0.011525522,(HEL_BA4919AA_AS.1:0.005551515,((HEL_AA7351AA_AS.1:0.004921457,HEL_AA7371AA_AS.1:0.00440814)0.861:0.002133711,(HEL_AA7376AA_AS.1:5e-09,HEL_AA7378AA_AS.1:0.000701929)0.914:0.002222505)0.731:0.000746901)0.545:0.002094379)0.791:0.001433993,(((HEL_BA5709AA_AS.1:0.003730592,((HEL_BA5706AA_AS.1:6e-09,(SA253C1.1:0.002788612,(HEL_BA5731AA_AS.1:0.006896105,SouthAfrica7.1:0.000942848)0.229:0.001417185)0.951:0.005025525)0.476:0.002664883,HEL_BA9494AA_AS.1:0.001581386)0.787:0.00211027)0.970:0.005185843,(HEL_BA8291AA_AS.1:0.004274643,(SA29A.1:0.009519238,SouthAfrica50.1:0.003615941)0.042:0.002345919)0.485:0.003073186)0.738:0.001019742,(SouthAfrica20.1:0.00718363,((HEL_AA7350AA_AS.1:0,HEL_AA7375AA_AS.1:0,HEL_BA8916AA_AS.1:0):0.001682025,(HEL_BA4143AA_AS.1:0.005441381,HpGP-ZAF-009.1:0.003119996)0.989:0.006483967)0.957:0.003984373)0.855:0.001405033)0.942:0.003509047)0.100:0.001803426)0.656:0.003643423)0.795:0.016459073,HpGP-ZAF-006.1:0.029955029)0.346:0.004498948)1.000:0.028335132,(HEL_BA9734AA_AS.1:5e-09,(Khanty30.1:0.000722199,Khanty40.1:0.000721957)0.977:0.003646687)0.985:0.012683265)0.986:0.011120268)0.391:0.004217154)0.969:0.007061597)0.897:0.004189169,SSR5.1:0.012848356)0.708:0.005255273)0.403:0.003429036,(HPAG1.1:0.014095805,((HpGP-LIT-001.1:0.004588386,HpGP-RUS-009.1:0.016832215)0.756:0.00938465,(SSR43.1:0.008813922,HEL_BA8872AA_AS.1:0.018910491)0.662:0.005628442)0.863:0.004953933)0.924:0.004917711)0.143:5e-09,(Hp_A_11.1:0.008015759,(((GR_20.1:0.011969126,HEL_BA9302AA_AS.1:0.01744111)0.942:0.007224072,(NP110.1:0.01092943,(MS178.1:0.010808521,((MMM_127.1:0.005730167,(HEL_AA6079AA_AS.1:0.009124625,HEL_CA2513AA_AS.1:0.011639671)0.645:0.003231918)0.938:0.005275283,(((Mandalay03.1:0.008847709,((HEL_BA4205AA_AS.1:0.005536704,HEL_CA0027AA_AS.1:0.006108242)0.583:0.001437206,(HpGP-IND-007.1:0.006590903,HEL_BA5769AA_AS.1:0.009765968)0.168:0.000903056)0.774:0.004026629)0.633:0.003026416,HEL_BA3985AA_AS.1:0.00911018)0.713:0.00425304,HpGP-MAL-002.1:0.012323522)0.470:0.00162136)0.954:0.005941538)0.752:0.00409676)0.254:0.002751387)0.876:0.003000892,(((HEL_BA8918AA_AS.1:0,HEL_BA9046AA_AS.1:0):0.000733968,HEL_BA9169AA_AS.1:0.000674026)1.000:0.013951956,(HEL_BA9653AA_AS.1:0.017448529,SSR7.1:0.006513725)0.287:0.003796737)0.908:0.004019763)0.441:0.000843621)0.881:0.002702281)0.746:0.001130484,SSR9.1:0.012613806)0.796:0.003229335)0.799:0.001924725)0.952:0.005184132)0.635:0.002241589)0.884:0.001983417,M006.1:0.022551617)0.740:0.00450133,((((ID0084.1:0.002857074,(ID0082.1:0.002955138,(ID0987.1:0.001462056,(ID0985.1:0.000728277,ID1001.1:5e-09)0.856:6e-09)0.771:0.000719377)0.852:0.001461356)0.724:0.001911577,(ID0992.1:0.001435129,ID1017.1:5e-09)0.765:0.001508676)0.755:0.002878097,(ID0090.1:0.0047391,(HEL_BA9658AA_AS.1:0.003583994,(HEL_BA9674AA_AS.1:0,Neuguinea12.1:0,Neuguinea25.1:0,Neuguinea63.1:0):5e-09)0.985:0.006216289)0.286:0.002967071)0.986:0.010165582,(HEL_AA6010AA_AS.1:0.01032689,(HEL_AA6024AA_AS.1:0.002831347,(HPJ071.1:0.002760411,(((HEL_BA4580AA_AS.1:0,HEL_BA4584AA_AS.1:0,HEL_BA9332AA_AS.1:0):0.006443531,HPAS23.1:0.004993763)0.927:0.003164185,(((HEL_BA3813AA_AS.1:0.000697212,HEL_BA4578AA_AS.1:0.004257559)0.774:0.000697711,((HPJ156.1:0.006923435,(HEL_BA3812AA_AS.1:0.008610087,HEL_BA4574AA_AS.1:0.005932373)0.520:0.003493448)0.735:0.001019789,(ausabrJ05.1:0,HPJ023.1:0):0.000718704)0.923:0.00209292)0.332:5e-09,HEL_BA3814AA_AS.1:5e-09)0.779:0.001049752)0.527:0.001372982)0.944:0.003619928)0.884:0.002313183)0.988:0.008262165)0.860:0.005336925)0.870:0.012224829,(HpGP-USA-422.1:0.021166202,India7.1:0.023845294)0.966:0.007679528)0.989:0.005847871,(((BD0063.1:0.008607135,SLK40.1:0.013182979)0.858:0.006261942,(MMM_148.1:0.010979832,HpGP-BGD-003.1:0.010045324)0.384:0.003697479)0.243:0.0038497,(HpGP-MMR-011.1:0.00850145,MMM_60.1:0.019202724)0.619:0.002517709)0.977:0.009489075)0.962:0.004759722,(HEL_BA9592AA_AS.1:0.010474911,HEL_BA9603AA_AS.1:0.009554212)0.979:0.008545656)0.842:0.006626767,((HEL_BA9049AA_AS.1:0.001642892,HEL_BA9566AA_AS.1:0.001934988)0.998:0.012532936,(HEL_BA9153AA_AS.1:0.004403075,HEL_BA9627AA_AS.1:5e-09)0.993:0.010419774)0.701:0.004669634)0.943:6e-09,((((((HpGP-PER-111.1:0.007279473,HpGP-PER-011.1:0.009445304)0.925:0.003463818,((HEL_BA9607AA_AS.1:0.007298481,(HEL_BA9407AA_AS.1:0.003752003,HEL_BA9626AA_AS.1:0.015036168)0.012:0.005116364)0.987:0.01102918,((HEL_BA8861AA_AS.1:0.000743022,HEL_BA9451AA_AS.1:6e-09)0.999:0.011446525,HEL_BA9406AA_AS.1:0.014571393)0.877:0.004104703)0.535:4.1675e-05)0.986:0.005571905,((((HpGP-PER-138.1:0.002990932,((HEL_CA2279AA_AS.1:0.004301725,HpGP-PER-019.1:0.008857842)0.900:0.002543125,(((HEL_CA2261AA_AS.1:0,HEL_CA2286AA_AS.1:0,HEL_CA2287AA_AS.1:0):0.001495412,(HEL_CA2283AA_AS.1:0,HEL_CA2284AA_AS.1:0):0.004521661)0.918:0.002247698,(((HEL_CA2267AA_AS.1:0.010726573,HEL_CA2272AA_AS.1:0.007538971)0.900:0.002909401,((HEL_CA2258AA_AS.1:0.007941215,(Puno120.1:0.007306,((Puno135.1:0.008568638,(HEL_CA2270AA_AS.1:0.006926257,(HEL_CA2268AA_AS.1:0.009351417,HEL_CA2271AA_AS.1:0.005327198)0.813:0.001436136)0.725:0.000839712)0.845:0.002851089,HpGP-SPA-706.1:0.00652053)0.429:0.001733536)0.988:0.006295355)0.868:0.001912326,(HEL_AA0105AA_AS.1:0,PeCan4.1:0):0.001431906)0.740:0.000698608)0.995:0.007187163,HpGP-PER-121.1:0.003890623)0.736:0.000631262)0.768:0.000765453)0.766:0.000756791)0.872:0.001520166,(v225d.1:0.012584338,(((HEL_BA3942AA_AS.1:0.008847055,Sakhalin60.1:0.009115158)0.952:0.004268183,(HEL_BA9201AA_AS.1:0.012966676,Shi470.1:0.008650637)0.738:0.001110107)0.951:0.00307944,((Shi112.1:0.001459788,Shi417.1:5e-09)0.911:0.003119237,((HEL_CA2260AA_AS.1:0.001439899,(HEL_CA2265AA_AS.1:0.006025743,(HEL_CA2262AA_AS.1:0.004447475,Sat464.1:0.001970587)0.476:0.001394884)0.871:0.001546374)0.966:0.004276589,(Shi169.1:0.000956946,(HEL_CA2257AA_AS.1:0.001738208,HEL_CA2266AA_AS.1:0.001222338)0.943:0.003705463)0.919:0.002969061)0.376:0.002192427)0.990:0.007272354)0.738:0.000737654)0.950:0.00308843)0.733:0.000480409,HEL_AA4439AA_AS.1:0.010717671)0.906:0.002465813,(yak97.1:0.013641406,(HEL_BA9433AA_AS.1:0.010165597,(altai59.1:0.008919356,HEL_BA9605AA_AS.1:0.018474253)0.930:0.00540909)0.994:0.00893798)0.877:0.002519116)0.772:0.0012387)0.968:0.006605379,(((VN0805.1:0.011809631,(BT143.1:0.006720793,(HpGP-JAP-026.1:0.008308093,HpGP-KOR-001.1:0.004033047)0.274:0.001436041)0.774:0.001211228)0.763:0.000722566,((((HEL_CA0525AA_AS.1:0.007974873,MMM_67.1:0.009704318)0.855:0.001749404,HpGP-MAL-012.1:0.013636283)0.048:0.000744451,HEL_CA2671AA_AS.1:0.005124846)0.841:0.001387444,EKB32.1:0.012106301)0.859:0.00139387)0.943:0.004209847,(((HEL_BA8830AA_AS.1:0.003638011,HEL_BA8911AA_AS.1:0.010436161)0.974:0.005143687,((HEL_AA7332AA_AS.1:0,Tuvac46.1:0):0.008820646,((HpGP-IDN-001.1:0.007770422,ID0561.1:0.000857676)0.999:0.012550445,(HEL_BA5460AA_AS.1:0.016790679,BTM275.1:0.005553744)0.444:0.002897589)0.870:0.002974351)0.770:0.000719529)0.760:0.000774682,(((((HEL_BA9437AA_AS.1:0.00392716,(HEL_BA8825AA_AS.1:0.018034065,HEL_BA9443AA_AS.1:0.002771218)0.597:0.003603999)0.978:0.006738044,(HEL_BA9608AA_AS.1:0.007770566,(HEL_CA0264AA_AS.1:0.01221054,HEL_CA0270AA_AS.1:0.010166741)0.292:0.002077196)0.870:0.002752748)0.944:0.004719499,(HEL_BA8915AA_AS.1:0.0081105,(((HEL_BA8976AA_AS.1:5e-09,((Evenky11.1:0,HEL_BA9546AA_AS.1:0,HEL_BA9676AA_AS.1:0,HEL_BA9686AA_AS.1:0,HEL_BA9760AA_AS.1:0):0.005166647,HEL_BA9140AA_AS.1:5e-09)0.858:0.000725831)0.990:0.008870546,(HEL_BA9027AA_AS.1:0.009763516,HEL_BA9739AA_AS.1:0.010053179)0.970:0.007297806)0.970:0.007641458,HEL_BA9249AA_AS.1:0.009111067)0.890:0.00340117)0.805:0.003007564)0.357:0.002013333,HEL_BA9628AA_AS.1:0.012619711)0.889:0.005534398,HEL_BA9650AA_AS.1:0.009660754)0.862:0.002166543)0.734:0.000955859)0.568:0.00363939)0.955:0.004081295,(HEL_BA9538AA_AS.1:0.006960133,HpGP-KAZ-002.1:0.010938791)0.954:0.005533629)0.917:0.002900073,Nanai30.1:0.01273055)0.789:0.001300668)0.538:0.00546309,((HEL_BA9408AA_AS.1:0,Neuguinea66.1:0):0.012044198,((((HEL_BA5605AA_AS.1:0.005915725,HEL_BA9915AA_AS.1:0.007924535)0.898:0.002397694,((CK69.1:0.008222614,(HEL_CA2092AA_AS.1:0.010791957,HEL_CA2643AA_AS.1:0.005694889)0.788:0.003798303)0.858:0.00253921,JP0170.1:0.004930934)0.801:0.001290522)0.944:0.003644701,((HpGP-MAL-010.1:0.008424481,HEL_CA2709AA_AS.1:0.010317267)0.393:0.003025028,(HEL_CA0440AA_AS.1:0.002901783,HEL_CA0551AA_AS.1:5e-09)0.986:0.007474681)0.770:0.001667257)0.763:0.001552015,(HEL_CA0082AA_AS.1:0.006714645,HEL_CA0208AA_AS.1:0.005708349)0.932:0.004477757)0.976:0.006315559)0.796:0.003557942)0.962:0.004980718,HEL_BA8956AA_AS.1:0.014546958)0.907:0.003241992,HEL_BA8889AA_AS.1:0.00884829)0.656:0.008092553,HEL_BA9726AA_AS.1:0.008458205)0.930:0.008419324,(((SA252C.1:5e-09,(HEL_AA0408AA_AS.1:0.012721013,HEL_BA9262AA_AS.1:0.007383638)0.974:0.100386284)0.753:0.010838469,(HEL_BA9303AA_AS.1:0,HEL_BA9707AA_AS.1:0):0.036116721)0.982:0.018545414,(((((HpGP-CHI-105.1:0.002263032,HpGP-CHI-116.1:0.003743564)0.994:0.008563548,(HpGP-CAN-019.1:0.009765698,(HpGP-CAN-016.1:0.013465575,((Aklavik86.1:0,CAN_019.1:0,CAN_290.1:0,HEL_CA2371AA_AS.1:0,HpGP-CAN-010.1:0,HpGP-CAN-015.1:0):0.003640842,((CAN_095.1:0,CAN_136.1:0,CAN_172.1:0,HpGP-CAN-006.1:0,HpGP-CAN-011.1:0):5e-09,(CAN_258.1:0,HEL_CA2453AA_AS.1:0):0.000728965)0.961:0.004488248)0.287:0.001446141)0.955:0.004275412)0.841:0.003007639)0.884:0.002971647,((((HEL_BA9526AA_AS.1:0.00331038,HEL_BA9629AA_AS.1:0.005601804)0.928:0.003452588,((HEL_AA5967AA_AS.1:0,HEL_AA6482AA_AS.1:0,HEL_BA9172AA_AS.1:0):0.003752581,((HEL_AA6037AA_AS.1:5e-09,(HEL_AA5916AA_AS.1:0.001487239,HpGP-CAN-007.1:5e-09)0.971:0.002998111)0.967:0.002992075,((Ca_97_34.1:0,HEL_AA6016AA_AS.1:0,HEL_AA7297AA_AS.1:0):0.002988665,CAN_243.1:0.007640062)0.910:0.00303688)0.740:5e-09)0.979:0.005725448)0.882:0.00288609,HpGP-CAN-018.1:0.009000623)0.733:0.000747324,(HEL_AA7337AA_AS.1:0.008271706,((HEL_BA9060AA_AS.1:0,HEL_BA9258AA_AS.1:0):0.004426191,HEL_BA9243AA_AS.1:0.001556731)0.855:0.001566395)0.925:0.002380602)0.899:0.00232997)0.753:0.003054735,(HEL_BA9722AA_AS.1:0.008622044,HEL_BA9746AA_AS.1:0.008487478)0.924:0.004314551)0.575:0.000941984,(HEL_BA9127AA_AS.1:0.009400743,((HEL_AA7311AA_AS.1:0.003738912,Khanty47.1:0.000745662)0.954:0.003359179,(((HEL_BA8849AA_AS.1:0,HEL_BA9070AA_AS.1:0,HEL_BA9584AA_AS.1:0):0.006039934,(HEL_BA9266AA_AS.1:0,HEL_BA9294AA_AS.1:0,HEL_BA9792AA_AS.1:0,Keto18.1:0):0.000742067)0.778:0.00071369,(HEL_BA9544AA_AS.1:0.002204794,HEL_BA9705AA_AS.1:0.00746652)0.000:5e-09)0.732:0.001125126)0.954:0.004489938)0.900:0.00253626)0.907:5e-09)0.837:0.013757479)0.581:0,Hcetorum:0.332847887)Root;
