# Supplementary material for: An ancient ecospecies of Helicobacter pylori
Source: Nature. 2024 Oct 16;635(8037):178–85. doi: 10.1038/s41586-024-07991-z (PMC11541087; doi:10.1038/s41586-024-07991-z)
Supplement: Supplementary file 8 — Data underlying Figs. 1–4 and Supplementary Figs. 1–6 and 8–13. [file 41586_2024_7991_MOESM8_ESM.zip › SOURCE_DATA/S10/18.nwk]

((((((((((((((((NP110.1:0.001224332,(HEL_BA9354AA_AS.1:0.007067239,((((MG2005_98.1:0.006719397,MM2004_20.1:0.012119619)0.935:0.006857299,(((33375.1:0.008674516,SW7C.1:0.006279991)0.833:0.002325481,((((HEL_AA6699AA_AS.1:0,HEL_BA9765AA_AS.1:0):0.011762807,(HpGP-KGZ-006.1:0.005747333,(HEL_BA4875AA_AS.1:0.012673185,((HpGP-ZAF-001.1:0.004548056,HpGP-ZAF-006.1:0.005145277)0.418:0.001224033,((SA172C1.1:0.002624186,(HEL_BA8309AA_AS.1:0.001429162,SA233C.1:0.00709405)0.460:0.002409785)0.853:5e-09,(HpGP-ZAF-007.1:0.00591524,(((((HEL_BA5709AA_AS.1:0.003621863,(SouthAfrica50.1:0.002410455,(HpGP-ZAF-009.1:0.004896331,(HEL_BA8345AA_AS.1:5e-09,(HEL_BA4919AA_AS.1:0.001194096,HEL_BA5706AA_AS.1:6e-09)0.786:0.002391503)0.934:0.003677342)0.763:0.001130252)0.778:0.001208135)0.360:0.001196775,HEL_BA9494AA_AS.1:0.003610457)0.766:5e-09,SA253C1.1:0.001195725)0.750:5e-09,(((HEL_BA9749AA_AS.1:0.002391481,(SA169C.1:0.001190538,SouthAfrica20.1:0.001190361)0.679:5e-09)0.860:0.001191618,(HEL_BA4143AA_AS.1:0,HEL_BA5666AA_AS.1:0):0.001194155)0.782:5e-09,(((HEL_BA8291AA_AS.1:0.002394676,((HEL_AA7362AA_AS.1:0,HEL_BA5677AA_AS.1:0,HEL_BA5715AA_AS.1:0,HEL_BA5731AA_AS.1:0,SA175A.1:0):0.001193993,SouthAfrica7.1:0.00482)0.344:5e-09)0.944:0.002395676,(((HEL_BA5671AA_AS.1:0,HEL_BA9328AA_AS.1:0,SA144A.1:0,SA251C.1:0):0.001194086,(HEL_AA7351AA_AS.1:0.002398481,HEL_AA7378AA_AS.1:0.001195649)0.410:5e-09)0.862:5e-09,HEL_BA5739AA_AS.1:5e-09)0.917:5e-09)0.906:0.001192125,((SA29A.1:0.002394955,(HEL_AA7371AA_AS.1:5e-09,(HEL_AA7350AA_AS.1:0.002390752,HEL_BA9540AA_AS.1:0.004845129)0.763:0.002413376)0.933:0.003603585)0.762:0.001194627,(HEL_AA7375AA_AS.1:0,HEL_AA7376AA_AS.1:0,SA166A.1:0):5e-09)0.181:5e-09)0.820:0.001195612)0.859:0.001194154)0.607:0.003282875,((HEL_AA7329AA_AS.1:0.002395204,((HEL_AA7200AA_AS.1:0,HEL_AA7293AA_AS.1:0):5e-09,HEL_AA7309AA_AS.1:0.001195645)0.769:0.001195714)0.775:0.001189991,((HEL_AA7199AA_AS.1:6e-09,(HEL_AA7268AA_AS.1:0,HEL_AA7356AA_AS.1:0,HEL_AA7368AA_AS.1:0):0.001194087)0.950:0.002386563,(K26A1.1:0.001205547,((HEL_AA7288AA_AS.1:0,HEL_BA9306AA_AS.1:0):0.002394048,(HEL_AA7206AA_AS.1:0.002400634,HEL_AA7215AA_AS.1:0.001193595)0.834:5e-09)0.790:0.002404499)0.878:0.002401318)0.770:5e-09)0.785:0.001616141)0.996:0.012644733)0.703:0.006034668)0.847:0.004887172)1.000:0.017687884)0.733:0.001314379)0.907:0.004834951)0.920:0.008314637,G27.1:0.003644886)0.671:5e-09,((B45.1:0.007509814,CAN_196.1:0.007480179)0.583:0.003577992,(SW21C.1:0.006085333,(((((GC34_HL.1:0.004920051,(((HEL_BA8916AA_AS.1:0.012349721,(IL_3184.1:0.00602587,(IL_3173.1:0.006134657,B25.1:0.004944338)0.791:0.003649251)0.820:5e-09)0.909:0.003665754,(38185.1:0.010001475,HEL_BA4846AA_AS.1:0.004896735)0.764:0.003627374)0.876:6e-09,B47.1:0.002400638)0.756:0.001145564)0.757:0.001233124,(B40.1:0.008654967,HEL_AA0447AA_AS.1:0.002390184)0.917:0.003700702)0.805:0.00119977,((HEL_AA6060AA_AS.1:0.006854817,Pt_7757.1:0.006746187)0.742:0.002334351,(((MCms1055.1:0.010887744,HUP_B14.1:0.007639406)0.368:0.001221826,HpGP-USA-205.1:0.008284099)0.880:0.003020258,(IRANL125.1:0.005849983,((HEL_AA6010AA_AS.1:0.011206566,HEL_BA9457AA_AS.1:0.010398751)0.856:0.00347792,((29009.1:0.007170065,IL_3172.1:0.002594805)0.455:0.002516632,(GR_15.1:0.003690388,HEL_CA2150AA_AS.1:0.006174742)0.748:0.001223788)0.822:0.002477378)0.732:0.001328145)0.509:0.002326779)0.728:0.00153982)0.881:0.003001809)0.279:5e-09,(GR_21.1:0.008919602,HpGP-USA-207.1:0.010092826)0.880:0.003417569)0.900:0.002454013,(HEL_CA2176AA_AS.1:0.008594542,(HEL_CA2212AA_AS.1:0.00733896,Hp_A_14.1:0.003812352)0.177:0.001032549)0.755:0.001306864)0.874:0.002450567)0.795:5e-09)0.915:0.003604234)0.890:0.002576738)0.752:0.001196743,(22087.1:0.012392614,(ID0498.1:0.010616358,HEL_CA2268AA_AS.1:0.010823903)0.213:0.000854912)0.975:0.006790192)0.779:0.002333358)0.827:0.002968906,HEL_BA9770AA_AS.1:0.01310323)0.845:0.002756881,((HpGP-IND-007.1:0.013725317,NP49.1:0.002457909)0.751:0.001288296,(HEL_BA5572AA_AS.1:0.004552131,((HEL_AA5699AA_AS.1:0.007347476,(HEL_AA6798AA_AS.1:0.01514301,Pt_7901.1:0.013546673)0.906:0.00564358)0.322:0.001453771,(22352.1:0.016581068,(22360.1:0.012290483,HEL_BA5224AA_AS.1:5e-09)0.916:0.010176624)0.973:0.010908321)0.354:0.002567884)0.987:0.009053576)0.746:0.001328288)0.896:0.003650887)0.964:0.006442013)0.738:0.00116516,(((Khanty30.1:5e-09,(HEL_BA8847AA_AS.1:0.015169944,(HEL_BA8915AA_AS.1:0.006062373,HEL_BA9115AA_AS.1:0.002490229)0.770:0.003831372)0.743:0.001083567)0.467:0.002415599,((HEL_BA8279AA_AS.1:0.002418179,(HEL_BA9167AA_AS.1:5e-09,(HEL_BA9562AA_AS.1:0,HEL_BA9564AA_AS.1:0):0.001191529)0.906:0.003618822)0.760:0.001210032,((HEL_BA9556AA_AS.1:6e-09,HEL_BA9671AA_AS.1:0.007317617)0.935:0.004864724,(HEL_BA9259AA_AS.1:0.004844542,(HEL_BA9571AA_AS.1:0,HEL_BA9807AA_AS.1:0):0.011277325)0.927:0.005002815)0.915:0.003637756)0.869:0.002420942)0.884:0.003649193,((((((HEL_BA9294AA_AS.1:0,HEL_BA9761AA_AS.1:0,HEL_BA9838AA_AS.1:0):5e-09,HEL_BA9792AA_AS.1:0.001192958)0.949:0.005988313,(altai11.1:0.008553805,(((HEL_BA9148AA_AS.1:0.006141859,HEL_BA9598AA_AS.1:0.00607119)0.890:0.003683357,(HE_NC32_5.1:0.00535449,(HEL_BA8993AA_AS.1:0.007877937,(GC65_HL.1:0.004550026,(IRANL124_91.1:0.014377569,(HpGP-CHI-105.1:0.017770374,HE_NC24_6.1:0.007512634)0.094:0.002387371)0.791:0.002375448)0.895:0.005361667)0.634:0.003986742)0.948:0.005710968)0.148:5e-09,Nentsy28.1:0.009790234)0.779:0.001296639)0.361:0.001179036)0.755:0.002542884,((HEL_AA6718AA_AS.1:0.002708887,(HEL_BA9043AA_AS.1:0.008620038,Khanty17.1:0.001189261)0.882:0.003366662)0.898:0.003748199,(HEL_BA5257AA_AS.1:0.001276299,(444.1:0.013847143,((P12.1:0.009467717,(Keto60.1:0.009195729,((HEL_BA8918AA_AS.1:0,HEL_BA8996AA_AS.1:0,HEL_BA9046AA_AS.1:0,HEL_BA9169AA_AS.1:0,HEL_BA9260AA_AS.1:0):0.001192549,(Nentsy37.1:0.001192958,Nentsy90.1:5e-09)0.781:0.001198957)0.759:0.001889593)0.194:0.003615774)0.867:0.004481987,(21580.1:0.011653225,(Khanty16.1:0,Khanty26.1:0,Khanty27.1:0):0.008529591)0.860:0.003629039)0.747:0.001076174)0.849:0.002464382)0.874:0.003390523)0.764:0.001330156)0.916:5e-09,((HEL_BA9603AA_AS.1:0.007558234,HEL_BA9732AA_AS.1:0.002305965)0.766:0.003621441,((HEL_BA9576AA_AS.1:0.004166954,TUVAB15.1:0.003108433)0.860:0.002455632,HEL_BA8860AA_AS.1:0.007865403)0.797:0.002170444)0.879:0.003385879)0.768:0.002448326,((((((HpGP-SPA-706.1:0.003322914,((HEL_AA0105AA_AS.1:0,PeCan4.1:0):0.003942175,HEL_CA2258AA_AS.1:0.004532859)0.903:0.004906639)0.763:0.001423012,(HpGP-PER-138.1:5e-09,((HpGP-PER-121.1:0.004882317,(HEL_CA2287AA_AS.1:5e-09,HpGP-PER-019.1:0.002395418)0.882:0.002399138)0.909:0.003673781,HpGP-PER-011.1:0.011169761)0.221:0.001177508)0.936:0.004912924)0.951:0.00489138,((HEL_CA0440AA_AS.1:0.009703955,TH0213.1:0.005174358)0.804:0.002408833,(VN0032.1:0.003616155,(HpGP-JAP-026.1:0.002388719,(((MMM_67.1:0.008550184,HEL_CA2718AA_AS.1:0.012377899)0.843:0.003655206,(HEL_BA9915AA_AS.1:0.004873506,(BT0282.1:0.002356291,HpGP-KOR-001.1:0.012402256)0.886:0.002503779)0.526:0.001155208)0.789:5e-09,(((((HEL_CA2643AA_AS.1:0.003621764,HEL_CA2671AA_AS.1:0.007390152)0.908:0.00365839,HEL_AA4439AA_AS.1:0.001199384)0.401:0.002403913,(((HEL_BA5460AA_AS.1:0.004827017,VN0805.1:0.00240102)0.516:5e-09,(((CK69.1:0.006102716,((HEL_BA8663AA_AS.1:0.008600188,HEL_CA2709AA_AS.1:0.006092556)0.845:0.002437973,HEL_CA0082AA_AS.1:0.002414623)0.749:0.001173766)0.757:0.001347654,(HEL_CA2092AA_AS.1:0.001345017,HpGP-MAL-012.1:0.005925596)0.425:0.001211954)0.786:0.002258129,EKB32.1:0.001213934)0.765:0.001176667)0.834:0.001191594,(BTM231.1:5e-09,(BT143.1:0.001190232,BT215.1:0.002396615)0.929:6e-09)0.897:5e-09)0.818:5e-09)0.882:0.001191997,HEL_CA0551AA_AS.1:0.007255633)0.075:5e-09,HEL_CA0525AA_AS.1:0.004807892)0.825:0.001192205)0.281:5e-09)0.727:0.001188566)0.882:0.0027649)0.915:0.004529765)0.847:5e-09,((HEL_CA2267AA_AS.1:0.007891648,(HEL_CA2270AA_AS.1:0.006173796,(Puno120.1:0.004939266,HEL_CA2271AA_AS.1:0.002384512)0.754:0.001132486)0.778:0.001935277)0.760:0.004454925,((HEL_CA2272AA_AS.1:0.010053141,JP0170.1:0.016448775)0.789:0.002397184,(Puno135.1:0.003825667,((HEL_CA2257AA_AS.1:0,Shi169.1:0):5e-09,HEL_CA2266AA_AS.1:0.001190529)0.951:0.005890058)0.838:0.002412807)0.864:0.004211205)0.610:0.000896813)0.894:0.002405976,(((((((((((HEL_BA9514AA_AS.1:0.005806462,(HEL_BA8864AA_AS.1:0.003346346,Sakhalin60.1:0.0039037)0.808:0.00243774)0.770:0.001432834,HEL_BA9819AA_AS.1:0.006091178)0.790:0.0012346,(HEL_AA6006AA_AS.1:0,HEL_CA0053AA_AS.1:0):0.007308685)0.626:0.000107312,((HEL_AA6077AA_AS.1:0,HEL_CA0052AA_AS.1:0,HEL_CA0052AA_AS.2:0):0.003482137,HEL_CA0054AA_AS.1:0.007417666)0.211:0.00120257)0.801:0.002254303,(((HEL_BA9315AA_AS.1:0.014964244,(HEL_AA7283AA_AS.1:5e-09,HEL_BA9448AA_AS.1:0.001192955)0.139:5e-09)0.810:0.0011977,((((HEL_CA0046AA_AS.1:0.004860001,((HEL_AA7365AA_AS.1:0,HEL_CA0047AA_AS.1:0):5e-09,(HEL_AA7339AA_AS.1:0.003605804,(HEL_BA9778AA_AS.1:0,HEL_CA0057AA_AS.1:0,HEL_CA0057AA_AS.2:0):0.001191771)0.776:0.00119445)0.863:0.002413782)0.867:0.002991658,(((HEL_AA7214AA_AS.1:0.008444242,Nanai40.1:0.003814698)0.710:0.001874931,Evenky58.1:0.006413763)0.639:0.002595133,((HEL_BA9748AA_AS.1:0.001324348,(HEL_BA8962AA_AS.1:5e-09,(HEL_BA8914AA_AS.1:5e-09,(HEL_BA9398AA_AS.1:0.001191525,HEL_BA9175AA_AS.1:5e-09)0.793:5e-09)0.820:0.001194088)0.853:0.003487996)0.436:0.002823301,(((HEL_BA9040AA_AS.1:0,HEL_BA9234AA_AS.1:0):5e-09,HEL_BA9467AA_AS.1:0.008561983)0.930:0.004175951,(HEL_BA9159AA_AS.1:0.001201343,HEL_BA9621AA_AS.1:0.00119466)0.808:0.00186367)0.787:0.003481797)0.563:0.000316359)0.822:0.002420362)0.595:0.001209016,(((((HEL_BA9476AA_AS.1:0.003591318,(HEL_BA9773AA_AS.1:0.003661098,Nentsy81.1:0.006102999)0.000:5e-09)0.453:0.002403953,HEL_BA9774AA_AS.1:0.002380735)0.920:0.003927802,Khanty39.1:0.000965724)0.337:0.00261231,(HEL_BA9266AA_AS.1:0.005664413,((HEL_BA8815AA_AS.1:0.004825172,Khanty04.1:0.001199153)0.743:0.001195672,(HEL_BA9415AA_AS.1:5e-09,HEL_AA7264AA_AS.1:0.009795752)0.855:0.002400479)0.911:0.004094837)0.853:0.004141639)0.693:0.003201467,(HEL_BA9669AA_AS.1:0.01386757,HEL_BA9559AA_AS.1:0.007546108)0.696:0.001079115)0.934:0.005493428)0.623:0.000471118,(((HEL_BA9677AA_AS.1:0.001198117,HEL_BA9518AA_AS.1:0.003639056)0.778:0.001197683,(((HEL_BA9042AA_AS.1:0,HEL_BA9253AA_AS.1:0):0.007298605,HEL_BA9472AA_AS.1:0.003620159)0.859:0.002381797,HEL_BA9263AA_AS.1:0.001191637)0.882:5e-09)0.772:0.001210312,(HEL_AA7212AA_AS.1:0,HEL_CA0045AA_AS.1:0):0.003627973)0.784:0.001186831)0.792:0.001201056)0.824:0.001203795,(HpGP-CAN-023.1:0.002396169,(HpGP-CAN-001.1:0.006274997,HpGP-CAN-020.1:0.004662332)0.503:0.002416186)0.753:0.002415661)0.423:5e-09)0.066:0.002400943,(CAN_219.1:0.005099377,Aklavik117.1:0.003414003)0.530:0.003604293)0.786:0.002446853,((CO1766.1:0,Hui1766.1:0):0.001190075,Hui1764.1:5e-09)0.977:0.006069089)0.762:0.001183625,(HEL_BA9433AA_AS.1:0.008695196,(Cuz20.1:0.001191529,Shi112.1:6e-09)0.889:0.00247649)0.766:0.001124764)0.804:0.001385545,((v225d.1:0.006158167,((CO1768.1:0,COL0002.1:0,Hui1769.1:0):0.002389225,((BTM275.1:0.005115363,(BT333.1:0.009952683,(HEL_BA5605AA_AS.1:0.003903777,(HEL_BA4686AA_AS.1:0.008110562,(HEL_CA0208AA_AS.1:0.005165924,HpGP-MAL-010.1:0.009705278)0.351:0.00386216)0.434:0.001380319)0.730:0.002005363)0.798:0.003740574)0.987:0.011962547,(HEL_AA6511AA_AS.1:0.017515099,HpGP-MEX-028.1:0.003674416)0.459:0.001270102)0.933:0.005056404)0.746:0.001113567)0.936:0.004747124,(HEL_CA2149AA_AS.1:0.005092823,(((HEL_BA9341AA_AS.1:0,HEL_BA9759AA_AS.1:0):0.001193433,HEL_BA9348AA_AS.1:0.004802596)0.924:5e-09,(HEL_BA9411AA_AS.1:0.002331386,((HEL_BA9391AA_AS.1:0,HEL_BA9841AA_AS.1:0):0.00426527,(HE_C33.1:0.010703175,HEL_BA8932AA_AS.1:0.004135948)0.282:0.001180239)0.782:0.001861839)0.948:0.003725134)0.976:0.005964874)0.124:0.00112289)0.559:5e-09)0.744:0.001199719,(((HEL_AA7373AA_AS.1:0.003613492,((((((HEL_BA8880AA_AS.1:0,HEL_BA9379AA_AS.1:0,HEL_BA9390AA_AS.1:0,HEL_BA9656AA_AS.1:0,HEL_BA9736AA_AS.1:0):5e-09,HEL_BA9256AA_AS.1:0.001191085)0.621:5e-09,(HEL_AA7249AA_AS.1:0.003613242,(BURYAT9.1:0.001195544,(HEL_BA9735AA_AS.1:0.001197361,((((HEL_BA9160AA_AS.1:0,HEL_BA9166AA_AS.1:0,HEL_BA9220AA_AS.1:0,HEL_BA9614AA_AS.1:0,HEL_BA9797AA_AS.1:0,HEL_CA0410AA_AS.1:0):5e-09,HEL_BA9162AA_AS.1:0.00119014)0.564:6e-09,(HEL_BA8832AA_AS.1:0.001191085,HEL_BA9649AA_AS.1:5e-09)0.897:0.001192961)0.796:0.001196658,(BURYAT14.1:0.004877264,((HEL_BA8883AA_AS.1:0,HEL_BA9479AA_AS.1:0):5e-09,HEL_BA9130AA_AS.1:0.00119409)0.873:0.002425964)0.774:0.001182484)0.768:0.001203013)0.797:0.00119466)0.176:5e-09)0.904:0.001193174)0.872:0.001193089,HEL_BA9098AA_AS.1:0.00605869)0.398:5e-09,HEL_BA9534AA_AS.1:0.006038256)0.897:0.001192789,((HEL_BA8959AA_AS.1:0,HEL_BA9641AA_AS.1:0):0.00582336,(HEL_BA9302AA_AS.1:0.001486521,(HEL_CA0289AA_AS.1:0.003616139,HEL_BA9612AA_AS.1:5e-09)0.797:0.002111673)0.879:0.003661335)0.860:0.00270001)0.628:5e-09)0.809:0.00120879,((HEL_AA5991AA_AS.1:0.003659418,(HPAS23.1:0.00903066,(HEL_AA6024AA_AS.1:5e-09,(((ausabrJ05.1:0,HPJ023.1:0):0.004843379,(((((HEL_BA4574AA_AS.1:0.00346987,HPJ156.1:0.003747922)0.463:0.00121218,HPJ071.1:0.004667898)0.762:0.001353999,(HEL_BA3812AA_AS.1:0.005842768,HEL_BA3814AA_AS.1:0.000168054)0.797:0.002426814)0.875:0.002574334,HEL_BA4584AA_AS.1:0.001141035)0.971:0.006147932,(HEL_BA4580AA_AS.1:0,HEL_BA9332AA_AS.1:0):0.003732543)0.864:0.003674453)0.005:0.002285706,(HEL_BA3813AA_AS.1:0,HEL_BA4578AA_AS.1:0):0.01291729)0.314:0.003120242)0.423:0.004458251)0.936:0.006117504)0.409:0.003622048,((((IRANL112_91.1:0.012330842,(SUD-C16-3.1:0.007672625,(SUD-SO50-1.1:0.006763174,(HEL_BA4168AA_AS.1:0.003720876,HEL_BA9413AA_AS.1:0.007223121)0.037:0.001625326)0.381:0.001475372)0.414:0.003151756)0.893:0.004162259,HpGP-SPA-402.1:0.024800546)0.653:0.000757464,(((26695.1:0.006176063,HEL_CA2246AA_AS.1:0.009882646)0.000:5e-09,(((((Hp_A_27.1:0.001213241,IRANL104.1:0.006070026)0.973:0.006098801,(34320.1:5e-09,(IRANL110.1:0.014080348,IRANL97.1:0.004611224)0.980:0.008928421)0.000:5e-09)0.393:0.001258263,(((HEL_BA9168AA_AS.1:0.003625183,(448.1:0.007333304,HpGP-ISR-001.1:0.006103244)0.919:0.003689193)0.924:0.003637429,(HEL_BA8861AA_AS.1:0.003641798,IRANL133_91.1:0.002420725)0.753:0.001205494)0.774:0.001192073,((30950.1:0.00491593,HpGP-RUS-009.1:0.004864808)0.918:0.003735272,(SSR8.1:0.00747851,SUD-S72.1:0.00620781)0.741:0.001087293)0.872:0.002469051)0.762:0.001135259)0.763:0.002291005,(((SSR3.1:0.004751219,31181.1:0.007619207)0.238:0.001279257,HEL_BA9175AA_AS.2:0.012226509)0.770:0.001401347,((GR_20.1:0.006241061,(GC31_B.1:0.002374636,HEL_BA4743AA_AS.1:0.008679117)0.646:0.003562752)0.727:5e-09,((Hp_A_11.1:0.001210863,(HpGP-SPA-802.1:0.006128347,SSR43.1:0.006128598)0.905:0.003618519)0.862:0.002537822,HpGP-LIT-001.1:0.004783518)0.881:0.003651261)0.751:0.002434542)0.752:0.001222715)0.748:0.001348869,((HEL_BA8057AA_AS.1:0.009148314,HpGP-MAL-002.1:0.010670501)0.935:0.00747398,(Tuvac80.1:0.005886147,(HEL_BA9170AA_AS.1:0.001211117,(HEL_BA9261AA_AS.1:0.008596938,HEL_BA9569AA_AS.1:0.002444872)0.751:0.001144354)0.945:0.005201275)0.911:0.003815735)0.825:0.002550952)0.539:0.002479615)0.883:0.003577625,(((HEL_BA9028AA_AS.1:0.00255488,(HpGP-TUR-009.1:0.008136954,(HEL_BA4973AA_AS.1:0.00299058,((HEL_BA8987AA_AS.1:0.004690328,(HEL_BA9462AA_AS.1:0.006297801,HEL_BA4947AA_AS.1:0.012292341)0.752:0.002383635)0.596:5e-09,((HEL_BA4944AA_AS.1:0.002412073,(HpGP-IDN-001.1:5e-09,ID0561.1:0.003608625)0.915:0.004853016)0.966:0.006151793,(((HEL_CA2615AA_AS.1:0,HEL_CA2627AA_AS.1:0):5e-09,((SUD-C1-1a.1:0,SUD-SO49-1.1:0):0.003615582,HEL_BA9281AA_AS.1:0.006084539)0.757:0.001201893)0.555:5e-09,(HEL_BA9463AA_AS.1:5e-09,HEL_BA9595AA_AS.1:0.006055963)0.684:0.002398294)0.739:0.001171365)0.158:0.001366799)0.938:0.009252371)0.958:0.008898899)0.960:0.010475545)0.754:0.001129781,(HE_C50.1:0.002471435,HPAG1.1:0.006057253)0.990:0.008728858)0.851:0.002512912,SUD_C5_1.1:0.00754834)0.907:0.004708788)0.891:0.002459904)0.898:0.002486714,((HEL_BA9780AA_AS.1:0.007371933,(SLK40.1:0.010125849,SSR5.1:0.011462443)0.708:0.000856527)0.877:0.002429321,((HEL_BA4700AA_AS.1:0.004851421,(HpGP-POL-110.1:0.005604729,(HEL_CA0261AA_AS.1:0.009188541,HEL_CA0266AA_AS.1:0.006890101)0.906:0.004920023)0.459:0.002894234)0.808:5e-09,HEL_BA9531AA_AS.1:0.00239986)0.784:5e-09)0.124:0.00119879)0.666:0.001186145)0.656:6e-09)0.989:0.007131589,((HEL_AA8621AA_AS.1:0.004880453,(HEL_BA9085AA_AS.1:0.00117461,HEL_BA9095AA_AS.1:0.00484181)0.927:0.003688983)0.818:0.002218918,(((((ID0985.1:0,ID1001.1:0):5e-09,(ID0082.1:0.001191022,ID0987.1:0.001193884)0.805:0.001193305)0.091:6e-09,((ID1017.1:0.001195193,(ID0084.1:5e-09,ID0992.1:0.001192955)0.879:0.002400651)0.871:0.002412142,ID0090.1:0.002417314)0.329:0.002405858)0.845:0.002722584,(((((CAM_149C1.1:0.008654355,nigh2494.1:0.003594239)0.933:0.006068823,(CAM_153C1.1:0.002403033,(CAM-117A1.1:5e-09,(CAM_118A1.1:0.011159315,CAM-121A1.1:0.001192717)0.977:0.006091071)0.464:0.001199106)0.819:0.001269184)0.725:5e-09,(CAM-144C1.1:0.003539442,HpGP-NGA-006.1:0.002479527)0.967:0.006112362)0.779:0.00289599,(CAM-107A1.1:0.005230744,SUD-C13-1.1:0.009624175)0.361:0.003426208)0.895:0.005818745,((SUD-C14-1.1:0.00763529,((SUD_SO41_1.1:0.006541671,(nigh2495.1:0.004515373,(SUD-I14.1:0.00737526,SUD_C8_1.1:0.004901436)0.754:0.001506352)0.771:0.002328751)0.935:0.005783802,((((ckin59.1:0,nigh2496.1:0):0.006109906,CAM_125C1.1:0.00986156)0.739:0.001157737,(((HEL_BA8928AA_AS.1:0.008581326,((CAM-135C1.1:0,CAM-140C1.1:0,CAM-146C1.1:0):0.00370583,CAM-23A1.1:0.012504856)0.499:0.003630702)0.747:0.001282637,(((HpGP-NGA-010.1:0.00606835,nigh1448.1:0.003641743)0.876:0.002427664,HEL_BA9309AA_AS.1:0.00862249)0.756:0.001133117,(CAM_106A1.1:5e-09,CAM-109A1.1:0.009814657)0.871:0.002449159)0.836:0.002446907)0.416:0.00239226,(((CAM_14C1.1:0.007889436,CAM_22A1.1:0.009440254)0.917:0.006145995,SUD-SO42.1:0.004268697)0.901:0.00437097,HEL_AA5951AA_AS.1:0.010016734)0.790:0.00230677)0.772:5e-09)0.820:0.001220591,((CAM_110A1.1:0.004922486,HEL_BA9125AA_AS.1:0.007376943)0.924:0.004907428,CAM-126C1.1:0.007416111)0.850:0.002391819)0.837:5e-09)0.887:0.004628575)0.556:0.003608394,(((HEL_AA5463AA_AS.1:0.015793734,HpGP-BRA-023.1:0.013375436)0.310:0.002483378,(HpGP-PER-111.1:0.011184057,((DR150.1:0.00363115,HEL_BA5197AA_AS.1:0.002413404)0.878:0.002398081,(((HEL_BA8361AA_AS.1:0.001192057,SA220C.1:0.002400279)0.775:0.00120713,DR76_2016.1:0.003619605)0.934:0.00363036,((((HEL_BA5547AA_AS.1:0.006054273,(HpGP-USA-303.1:0.009883331,HEL_BA5558AA_AS.1:0.004878957)0.620:0.002385315)0.888:5e-09,((DR59_2016.1:0.003614222,HEL_BA3663AA_AS.1:0.004835234)0.744:0.001182187,HEL_AA9174AA_AS.1:0.003621733)0.792:0.001200257)0.807:0.001195532,(((NYPt189.1:0.003846041,(HEL_BA4163AA_AS.1:5e-09,(SA252C.1:0.004835988,SA224.1:5e-09)0.942:0.003611768)0.922:0.003398248)0.540:0.001199008,HpGP-USA-417.1:0.007071713)0.779:0.001413772,(HEL_AA6578AA_AS.1:0.007335897,(HEL_BA8101AA_AS.1:0.003596572,(HEL_CA2286AA_AS.1:0.012280623,(HEL_AA9177AA_AS.1:0.004814049,((HEL_CA2181AA_AS.1:0.003654008,(GAM245Ai.1:6e-09,HpGP-USA-403.1:0.001192961)0.780:0.00117836)0.866:0.002431773,HEL_BA9180AA_AS.1:0.007292112)0.892:5e-09)0.864:0.001194219)0.499:5e-09)0.785:0.001191529)0.742:0.001198017)0.414:5e-09)0.846:0.001193795,(((HEL_AA8698AA_AS.1:5e-09,HEL_AA9180AA_AS.1:0.007298015)0.962:0.004852799,(((HN_G260.1:0.00131383,HpGP-MEX-046.1:0.007236268)0.929:0.004871292,((ckin28.1:5e-09,((((kin77.1:0,kin81.1:0):5e-09,(ckin129.1:0.001192129,ckin106.1:0.002390352)0.884:5e-09)0.894:6e-09,(((HpGP-POR-006.1:5e-09,((((HEL_AA7374AA_AS.1:5e-09,(ckin130.1:0.001190231,kin79.1:0.001192956)0.907:6e-09)0.885:6e-09,(HEL_BA8835AA_AS.1:0.001194098,HEL_BA5527AA_AS.1:0.003600387)0.727:5e-09)0.926:0.001191521,(ckin65.1:5e-09,((HEL_BA3551AA_AS.1:0.004825544,SA35C.1:0.003610777)0.873:0.002389392,HEL_BA4236AA_AS.1:0.00119213)0.877:5e-09)0.879:5e-09)0.886:0.001193717,kin71.1:5e-09)0.176:0.001192791)0.919:0.002396106,((kin62.1:0.001192961,kin86.1:5e-09)0.852:0.001196529,(HEL_BA4465AA_AS.1:0.002393194,((HEL_AA8702AA_AS.1:5e-09,HEL_CA2362AA_AS.1:0.001190528)0.852:0.001192969,(ckin24.1:0.003616621,HEL_AA7352AA_AS.1:0.002397892)0.765:0.001196263)0.563:5e-09)0.863:0.0011965)0.766:5e-09)0.767:0.002407532,HEL_BA8806AA_AS.1:0.002395071)0.442:0.002406478)0.813:0.002415414,HpGP-COG-003.1:0.00363228)0.876:0.002395992)0.778:5e-09,HpGP-HON-015.1:0.012309)0.313:0.002573736)0.882:0.0034603,(((HEL_BA4404AA_AS.1:0.010073024,MM2012_26.1:0.010041418)0.800:0.004757781,(HEL_BA5101AA_AS.1:0.003641324,HEL_BA9555AA_AS.1:0.006143526)0.224:0.002340668)0.688:5e-09,HEL_CA2451AA_AS.1:0.009940646)0.881:0.002462276)0.926:0.003695391)0.315:0.001166191,(HEL_CA2279AA_AS.1:0.000877832,MGms203.1:0.010176103)0.997:0.011413879)0.850:5e-09)0.764:0.001191107)0.324:5e-09)0.891:0.005413833)0.877:0.005695887)0.791:0.002869898,HEL_AA6759AA_AS.1:0.016298694)0.954:0.007758025)0.696:0.001260499)0.820:0.002377096)0.511:0.002432397,(HEL_BA9658AA_AS.1:0.001192696,(HEL_BA9408AA_AS.1:0.003588909,(Neuguinea63.1:0.001190536,(HEL_BA9674AA_AS.1:5e-09,((Neuguinea12.1:5e-09,Neuguinea25.1:0.001190356)0.832:0.001190528,Neuguinea66.1:0.001190352)0.912:5e-09)0.926:5e-09)0.907:5e-09)0.874:0.002411712)0.792:0.001541646)0.931:0.004780405)0.114:0.001165981)0.921:5e-09)0.905:0.002587155,(HEL_BA9201AA_AS.1:0.003641795,(HEL_CA2262AA_AS.1:0.006073188,(HEL_BA3942AA_AS.1:0.002401709,((((HEL_CA2260AA_AS.1:5e-09,Shi470.1:0.003607838)0.912:0.002390448,(HEL_CA2283AA_AS.1:0,HEL_CA2284AA_AS.1:0):0.003591322)0.517:5e-09,HEL_CA2261AA_AS.1:0.003598526)0.945:0.003628872,(Shi417.1:0.003616114,(HEL_CA2265AA_AS.1:0.004826599,Sat464.1:5e-09)0.423:0.001195306)0.787:0.001195961)0.756:0.001193321)0.842:6e-09)0.822:0.003630281)0.924:0.003641507)0.757:6e-09)0.834:6e-09,((HEL_BA8858AA_AS.1:0,HEL_BA9445AA_AS.1:0):0.004873477,HEL_BA9606AA_AS.1:0.007385998)0.879:0.00241535)0.862:0.001198343)0.752:5e-09)0.897:0.004862496)0.818:5e-09,(((HEL_BA9437AA_AS.1:0,HEL_BA9443AA_AS.1:0):0.00360455,(BURYAT19.1:0.006088162,(HpGP-MMR-004.1:0.011231065,HpGP-USA-422.1:0.007395261)0.875:0.003617811)0.432:5e-09)0.282:5e-09,((((HEL_BA4205AA_AS.1:0.005995351,HEL_BA9734AA_AS.1:0.006197017)0.745:0.001191758,(HpGP-BGD-003.1:0.016321519,(HEL_BA9244AA_AS.1:0.008615606,(HpGP-MMR-011.1:0.002396488,MMM_60.1:0.003650699)0.978:0.00889124)0.784:0.003652483)0.952:5e-09)0.740:0.001074527,(((HEL_BA9676AA_AS.1:0,HEL_BA9686AA_AS.1:0):0.011064958,((Evenky01.1:0,Evenky73.1:0,HEL_BA8842AA_AS.1:0,HEL_BA9383AA_AS.1:0):0.00240405,HEL_BA9096AA_AS.1:0.001194059)0.757:0.001345098)0.826:0.003323763,((HEL_AA7246AA_AS.1:0.00119795,HEL_BA9047AA_AS.1:0.011104492)0.874:0.00335243,((HEL_BA4991AA_AS.1:0.008679111,HEL_BA9739AA_AS.1:0.003602087)0.929:0.004734944,(HEL_BA9407AA_AS.1:0.004614955,(HEL_BA9592AA_AS.1:0.011838679,((HEL_AA7221AA_AS.1:0,HEL_BA9636AA_AS.1:0,HEL_BA9651AA_AS.1:0):5e-09,HEL_BA9208AA_AS.1:0.001192134)0.054:0.003103474)0.860:0.005998149)0.406:0.002922189)0.732:0.001818861)0.388:0.002237175)0.868:0.002340891)0.910:0.00305192,(HEL_BA7799AA_AS.1:0.009781454,((HEL_BA9653AA_AS.1:0.004739507,MMM_148.1:0.001316147)0.404:0.00124986,(((India7.1:0.004057036,(BD0063.1:0.006318492,HEL_CA2513AA_AS.1:0.00477497)0.333:0.002337093)0.786:0.002010224,Mandalay03.1:0.00363844)0.771:0.002414838,(((HEL_AA6079AA_AS.1:0.003126189,(HEL_BA3985AA_AS.1:0.003135911,MS178.1:0.004162864)0.881:0.003647246)0.784:0.001706655,((CK59.1:0.003643564,HEL_CA0027AA_AS.1:0.008637908)0.861:0.002408919,(HEL_BA5769AA_AS.1:0.009958795,M006.1:0.003708097)0.739:0.001124419)0.766:0.001193773)0.907:0.002411912,BD0013.1:5e-09)0.710:5e-09)0.881:0.003462298)0.519:0.001315568)0.542:0.001249699)0.730:5e-09)0.972:0.003616895):0.001193611,((HEL_BA8921AA_AS.1:5e-09,HEL_BA9627AA_AS.1:0.004821599)0.782:0.001192889,((HEL_BA8814AA_AS.1:0.009590025,Kazakhstan3173.1:0.002745308)0.002:0.001134907,HEL_AA7314AA_AS.1:0.003926759)0.903:0.003327548)0.734:0.001193016)0.872:5e-09,(((HEL_BA9032AA_AS.1:0,HEL_BA9339AA_AS.1:0,HEL_BA9544AA_AS.1:0):0.006155909,(mong49.1:0.002387857,(HEL_BA8856AA_AS.1:5e-09,HEL_BA9176AA_AS.1:0.001191524)0.684:5e-09)0.886:0.002391219)0.865:0.002433373,((altai59.1:0.003590463,(HEL_BA9218AA_AS.1:0.004833062,(((HEL_BA9129AA_AS.1:0,HEL_BA9471AA_AS.1:0):0.001466758,(HEL_BA8830AA_AS.1:0.002403656,HEL_BA9776AA_AS.1:5e-09)0.891:0.003352274)0.417:0.001208766,((HEL_BA8976AA_AS.1:0,HEL_BA9605AA_AS.1:0):0.001211072,mong44.1:0.003642313)0.793:0.002125971)0.800:0.001488875)0.808:5e-09)0.799:0.001204568,(HEL_BA9650AA_AS.1:0.006082994,(HEL_BA9611AA_AS.1:0.009812327,HEL_CA0264AA_AS.1:0.001234616)0.628:0.001181188)0.766:0.001216747)0.770:0.001192884)0.760:0.001215525)0.468:0.002394776,(((((HEL_BA8872AA_AS.1:0.003067033,HEL_BA9153AA_AS.1:0.006751558)0.115:0.002397903,HEL_BA9451AA_AS.1:0.004266759)0.775:0.002592803,(HEL_BA9321AA_AS.1:0.008160497,((HEL_BA9575AA_AS.1:0.008668669,(HEL_BA8829AA_AS.1:5e-09,(HEL_AA7380AA_AS.1:0.011343594,HEL_BA9640AA_AS.1:0.007466947)0.876:0.006133068)0.802:0.001124004)0.928:0.003693914,(Tuvac46.1:5e-09,(HEL_BA9209AA_AS.1:0.00119014,HEL_BA9814AA_AS.1:5e-09)0.922:0.001192959)0.791:5e-09)0.744:0.00161149)0.216:0.003265401)0.571:0.003251783,HpGP-NPL-009.1:0.007032221)0.891:0.004026969,((Keto18.1:5e-09,(HEL_AA7332AA_AS.1:0.004609844,((HEL_BA8911AA_AS.1:0.007356344,HEL_BA9079AA_AS.1:0.006184249)0.774:0.002237597,(HEL_BA9140AA_AS.1:0,HEL_BA9249AA_AS.1:0):0.004353013)0.200:0.001852026)0.622:0.002685175)0.328:0.0024135,((HEL_BA8957AA_AS.1:0,HEL_BA9608AA_AS.1:0):0.004864391,MMM_127.1:0.002415984)0.734:0.001188076)0.736:0.002411591)0.846:5e-09)0.942:5e-09,(HEL_BA9706AA_AS.1:0.008416194,(Evenky65.1:0.00705331,HEL_BA9628AA_AS.1:0.004001562)0.303:0.001037527)0.904:0.005290153)0.154:0.001194738,(((HEL_BA8823AA_AS.1:0,HEL_BA9545AA_AS.1:0):0.007346287,HEL_BA9538AA_AS.1:0.006120399)0.897:0.003653608,(((HEL_BA9059AA_AS.1:0.003633995,HEL_CA0258AA_AS.1:0.007346437)0.876:0.00241849,(HEL_BA9626AA_AS.1:0.008376487,(HEL_BA9837AA_AS.1:0.014350295,(HEL_BA9483AA_AS.1:0.002158335,(HEL_BA9037AA_AS.1:0.00973709,HEL_BA9566AA_AS.1:0.007922277)0.744:0.005946867)0.895:0.003801593)0.198:0.001050343)0.736:0.001452501)0.782:0.00120674,((SSR7.1:0.004855463,SSR9.1:0.003638596)0.942:0.004896575,(HEL_BA9027AA_AS.1:0.00864652,((HEL_BA9347AA_AS.1:0.001400623,(HEL_BA9607AA_AS.1:0.005651714,((HEL_BA9018AA_AS.1:0.001215404,(HEL_BA8889AA_AS.1:0.002771023,(HEL_BA8825AA_AS.1:0.005788171,HpGP-KAZ-002.1:0.002756575)0.892:0.003672664)0.869:0.003284431)0.884:0.002654668,HEL_BA9049AA_AS.1:0.004592307)0.422:0.001369176)0.512:0.002615987)0.817:0.002255503,(((yak97.1:0.006118219,((HEL_BA8956AA_AS.1:0.027312498,(HEL_BA8958AA_AS.1:0.001194095,HEL_BA9410AA_AS.1:5e-09)0.975:0.009879947)0.971:0.00766847,(HEL_BA9404AA_AS.1:5e-09,(HEL_BA9705AA_AS.1:0,HEL_BA9825AA_AS.1:0):0.017608364)0.959:0.006136918)0.739:0.001138842)0.785:0.001183009,(BURYAT27.1:0.003613942,HEL_BA9568AA_AS.1:0.003666886)0.736:0.001214717)0.731:0.001206565,(((HEL_BA9058AA_AS.1:0.001510444,HEL_BA9184AA_AS.1:0.003305812)0.884:0.003691003,(HEL_CA0270AA_AS.1:0.003584715,HEL_CA0278AA_AS.1:0.007409723)0.908:0.004027379)0.875:0.003037147,(HEL_BA8868AA_AS.1:0.010949721,HEL_BA9440AA_AS.1:0.006446733)0.854:0.003578825)0.867:0.002761639)0.885:0.002475871)0.888:0.002426779)0.752:0.001209949)0.742:0.001192033)0.771:0.001228309)0.759:0.001165642)0.808:0.004976702,HEL_BA9063AA_AS.1:0.011154902)0.956:0.00236458,(HEL_BA8812AA_AS.1:0.008795526,HEL_BA9406AA_AS.1:0.006012532)0.976:0.008783412)0.808:5e-09,(HEL_BA9546AA_AS.1:0,HEL_BA9760AA_AS.1:0):0.006068665)0.381:0.011021269,Evenky11.1:0.008220243)0.988:0.004226395,(((HEL_BA9830AA_AS.1:0.011234762,(HEL_BA9014AA_AS.1:0.013168708,(HEL_BA9604AA_AS.1:0.012214111,((Aklavik86.1:0,CAN_019.1:0,CAN_290.1:0,HEL_CA2371AA_AS.1:0,HpGP-CAN-010.1:0,HpGP-CAN-015.1:0):0.011210342,((((HEL_BA9722AA_AS.1:0.008519572,(((((HEL_BA8849AA_AS.1:0,HEL_BA9070AA_AS.1:0,HEL_BA9584AA_AS.1:0):0.0071888,(HEL_AA7311AA_AS.1:0.001190143,Khanty47.1:5e-09)0.902:0.004922004)0.035:0.002681923,HEL_BA9629AA_AS.1:0.020508952)0.691:0.004743706,(Khanty40.1:0.011661862,HEL_BA9746AA_AS.2:0.012545879)0.557:0.003059335)0.868:0.003925435,(HEL_BA9127AA_AS.1:0.00469488,((HEL_BA8817AA_AS.2:5e-09,(HEL_BA9243AA_AS.2:5e-09,HEL_BA9726AA_AS.1:0.004801597)0.891:0.002391615)0.750:0.001370402,(Koryak28.1:0.002396135,(Koryak37.1:0,Koryak38.1:0):5e-09)0.908:0.003420208)0.784:0.003937778)0.985:0.010949227)0.879:0.004090206)0.732:0.003680582,HpGP-CHI-116.1:0.028067796)0.829:0.002345566,(HpGP-CAN-019.2:0.00725532,(HpGP-CAN-016.1:0.004632909,((CAN_095.1:0,CAN_136.1:0,CAN_172.1:0,CAN_258.1:0,HEL_CA2453AA_AS.1:0,HpGP-CAN-006.1:0,HpGP-CAN-011.1:0):0.001425035,HpGP-CAN-018.1:0.00336981)0.806:0.003636076)0.873:0.002624516)0.751:0.001291626)0.416:0.001567314,((((HEL_AA7337AA_AS.1:0.010641352,(HEL_BA9060AA_AS.1:0,HEL_BA9258AA_AS.1:0,HEL_BA9287AA_AS.1:0,HEL_BA9526AA_AS.1:0):0.007907787)0.940:0.006152328,CAN_243.1:0.002966268)0.852:0.003019457,((HEL_AA5967AA_AS.2:0,HEL_AA6482AA_AS.1:0,HEL_BA9172AA_AS.1:0):0.013570815,((HEL_AA5916AA_AS.1:0,HEL_AA5916AA_AS.2:0,HEL_AA6037AA_AS.1:0,HpGP-CAN-007.1:0):0.008513762,(Ca_97_34.1:0,HEL_AA6016AA_AS.1:0,HEL_AA7297AA_AS.1:0):5e-09)0.892:5e-09)0.689:0.003662325)0.989:0.014440366,((HEL_BA9303AA_AS.1:0,HEL_BA9707AA_AS.1:0):0.018803457,(HEL_AA0408AA_AS.1:0.010300765,HEL_BA9262AA_AS.1:0.019929891)1.000:0.068540048)0.973:0.015813886)0.325:0.002723204)0.991:0.02255549)1.000:0.039279356)0.978:0.018506817)0.862:0.008132359)0.973:0.008491957,(HEL_BA9304AA_AS.1:0.016419676,(HEL_BA9333AA_AS.1:0.008481583,HEL_BA9487AA_AS.1:0.002455571)0.889:0.006497701)0.829:0.004455503)0.972:0.008839801,(Nentsy38.1:0.003405765,((N34.1:0,Nentsy32.1:0,Nentsy65.1:0):5e-09,Nentsy29.1:0.002386417)0.992:0.011463851)0.981:0.010736175)0.796:0.002685097)0.539:0.012635542,Nanai30.1:0.013918988)0.845:0.057752173,((HEL_AA5967AA_AS.1:0,HEL_AA6482AA_AS.2:0,HEL_BA9172AA_AS.2:0):0.011005113,((HpGP-CAN-016.2:0.01278744,HpGP-CAN-019.1:0.002841463)0.840:0.004135985,(((HEL_BA8849AA_AS.2:0.001396457,HEL_BA9070AA_AS.2:5e-09)0.957:0.005704901,(HEL_BA9722AA_AS.2:0.009833542,(HEL_BA9584AA_AS.2:0.004087386,((HEL_AA7311AA_AS.2:0,Khanty47.2:0):0.004207454,HEL_BA9746AA_AS.1:0.005648749)0.862:0.002952975)0.720:0.002846782)0.757:0.001458022)0.954:0.006918152,(HEL_BA8817AA_AS.1:0.009723953,HEL_BA9243AA_AS.1:0.003039372)0.747:0.004190765)0.953:0.00604216)0.663:0.007756691)1.000:1.396433983)0.693:0,Hcetorum:0.212409943)Root;
