# Supplementary material for: An ancient ecospecies of Helicobacter pylori
Source: Nature. 2024 Oct 16;635(8037):178–85. doi: 10.1038/s41586-024-07991-z (PMC11541087; doi:10.1038/s41586-024-07991-z)
Supplement: Supplementary file 8 — Data underlying Figs. 1–4 and Supplementary Figs. 1–6 and 8–13. [file 41586_2024_7991_MOESM8_ESM.zip › SOURCE_DATA/S10/19.nwk]

(((((((((((((((((((((((((((((((((((((((((HEL_BA9259AA_AS.1:0.007631732,(HEL_BA8823AA_AS.1:0.006949049,HEL_BA9170AA_AS.1:0.004202782)0.028:0.002473047)0.936:0.004118104,(HpGP-KAZ-002.1:0.006514165,(HEL_BA8872AA_AS.1:0.008921132,((HEL_BA8915AA_AS.1:0.00119133,HEL_BA9354AA_AS.1:0.002404146)0.992:0.010097695,(HEL_BA9209AA_AS.1:0.008207251,HEL_BA9575AA_AS.1:0.007550578)0.565:0.004668865)0.568:0.002316565)0.785:0.001494899)0.856:0.00219547)0.941:0.002930548,(CAN_196.1:0.011566367,HEL_AA8698AA_AS.1:0.011654151)0.790:0.001523059)0.835:0.001187302,(HEL_BA9302AA_AS.1:0.007597451,HEL_BA9653AA_AS.1:0.008854641)0.928:0.003583864)0.907:0.002451665,((((((HEL_BA5101AA_AS.1:0.011305016,Hp_A_14.1:0.011319664)0.955:0.005261593,((GR_15.1:0.00529784,HpGP-SPA-802.1:0.009501742)0.004:0.001693115,GR_20.1:0.007394769)0.561:0.00085039)0.839:0.001235295,21580.1:0.006747312)0.884:0.001848175,(((((29009.1:0.00610866,IRANL110.1:0.005507077)0.785:0.001828394,33375.1:0.010515662)0.594:5e-09,(HEL_BA9148AA_AS.1:0.006876651,HEL_BA9669AA_AS.1:0.009478729)0.565:0.002905965)0.112:5e-09,(38185.1:0.006975963,B25.1:0.011540038)0.972:0.006171287)0.797:0.001752246,SUD_C5_1.1:0.016042276)0.821:0.001452884)0.919:0.002307403,(((HEL_AA8702AA_AS.1:0.008161594,Pt_7757.1:0.012111783)0.902:0.002813453,Hp_A_27.1:0.003780338)0.751:0.000564339,B47.1:0.008812099)0.872:0.001259754)0.901:0.002128236,((GC65_HL.1:0.008356525,(HEL_BA4465AA_AS.1:0.006247305,MCms1055.1:0.008317613)0.791:0.002810059)0.831:0.001531064,(HpGP-ISR-001.1:0.01027845,IL_3173.1:0.009669256)0.690:0.003403462)0.905:0.002318232)0.837:0.001321141):5e-09,((HEL_BA8814AA_AS.1:0.007551402,HEL_BA8889AA_AS.1:0.000448109)0.990:0.005003388,(IL_3172.1:0.007199524,(GR_21.1:0.00546693,HpGP-TUR-009.1:0.005574715)0.647:0.001792941)0.352:0.000743943)0.768:0.0006197)0.894:0.000597403,((((HpGP-POL-110.1:0.007295725,((((HEL_AA8621AA_AS.1:0.010028458,HEL_BA8847AA_AS.1:0.003834518)0.842:0.001845978,(HEL_BA9732AA_AS.1:0.010714752,(HE_NC24_6.1:0.007013099,HE_NC32_5.1:0.008179073)0.563:0.001446004)0.869:0.002041827)0.893:0.001777274,(HEL_AA6718AA_AS.1:0.014375407,HPAG1.1:0.004801659)0.867:0.001811752)0.894:0.001845286,((SSR3.1:0.011173881,((SSR7.1:0.004615077,SSR9.1:0.006526139)0.602:0.002365066,((HE_C33.1:0.012809178,(SW7C.1:0.01506056,(((((SUD-C1-1a.1:0.007724507,(((HEL_CA2181AA_AS.1:0.005911556,(HEL_AA7374AA_AS.1:0.020702896,HpGP-USA-403.1:0.007613679)0.938:0.007363015)0.905:0.003548404,(HEL_AA7352AA_AS.1:0.017243954,CAM-140C1.1:0.007558921)0.188:0.001880468)0.950:0.004085994,(HEL_CA2627AA_AS.1:0.023033311,(HEL_BA9457AA_AS.1:0.018087735,(CK69.2:0.027617367,HEL_BA9463AA_AS.1:0.011483336)0.535:0.00627024)0.729:0.003233347)0.896:0.004508031)0.711:0.001845291)0.918:0.004333968,(((SUD-I14.1:0.010209507,HEL_BA9462AA_AS.1:0.008064383)0.461:0.004526193,(HEL_BA9281AA_AS.1:0.01494953,(HEL_BA4944AA_AS.1:0.01584597,(HEL_BA4973AA_AS.1:0.01254898,HEL_BA9595AA_AS.1:0.013530354)0.439:0.003982588)0.763:0.004013053)0.454:0.00349543)0.927:0.005089013,(HEL_BA9028AA_AS.1:0.016113144,HEL_BA9765AA_AS.1:0.009747267)0.956:0.006827897)0.802:0.003579124)0.455:0.001923793,(((HEL_AA6060AA_AS.1:0.010074226,HEL_BA8987AA_AS.1:0.008849556)0.895:0.003373187,(HEL_AA6699AA_AS.1:0.015872087,SUD_C8_1.1:0.009405125)0.943:0.004885924)0.648:0.001424823,(HpGP-SPA-402.1:0.012222134,(SUD-S72.1:5e-09,SUD_SO41_1.1:0.00960294)0.851:0.005069291)0.968:0.006870363)0.358:0.001015353)0.958:0.00456671,SA166A.1:0.008549157)0.958:0.004274202,(HEL_BA4578AA_AS.1:0.009101746,(HEL_AA6010AA_AS.1:0.011649998,(HEL_AA6024AA_AS.1:0.002948409,((HEL_BA4584AA_AS.1:0.007228013,((HPJ071.1:0.00310409,(((ausabrJ05.1:0,HPJ023.1:0):0.002312095,HPJ156.1:0.004301291)0.224:0.000758864,(HEL_BA3813AA_AS.1:0.002751916,HEL_BA9332AA_AS.1:0.002046605)0.893:0.002544038)0.807:0.001460765)0.951:0.003173393,(HEL_BA4580AA_AS.1:0.005731872,HPAS23.1:0.007032973)0.629:0.000639464)0.947:0.003447472)0.341:0.001718065,((HEL_BA3812AA_AS.1:0.004691029,HEL_BA4574AA_AS.1:0.003791243)0.942:0.006179904,(((ID0082.1:0.001189991,(ID0987.1:0.003569774,(ID0985.1:0.000629003,ID1001.1:0.001752951)0.459:0.000592013)0.746:0.00062994)0.891:0.001440504,(ID0084.1:0.002405022,(ID0090.1:0.007829939,(ID0992.1:0.003024119,ID1017.1:0.002986558)0.414:0.001163184)0.773:0.000704566)0.864:0.001559038)0.368:0.002072073,(((Neuguinea63.1:0.001185802,(Neuguinea25.1:5e-09,Neuguinea66.1:5e-09)0.842:0.000593423)0.892:5e-09,(Neuguinea12.1:0.001212032,HEL_BA9408AA_AS.1:0.007987191)0.788:0.001776701)0.868:0.001176014,(HEL_BA9658AA_AS.1:0.000599599,HEL_BA9674AA_AS.1:0.000586413)0.860:0.001219566)0.970:0.004877008)0.987:0.007410481)0.901:0.003392482)0.985:0.00649357)0.947:0.005602669)0.972:0.005972902)0.977:0.006057675)0.178:0.00126772)0.756:0.000810074)0.345:0.001557213,(HE_C50.1:0.004730359,India7.1:0.011051601)0.907:0.002946557)0.889:0.002192872)0.264:5e-09)0.798:0.000909625,(SSR5.1:0.00638144,SW21C.1:0.007357846)0.300:0.001534919)0.697:0.000862644)0.938:0.002866968)0.331:0.000587167,(HEL_BA9043AA_AS.1:0.008150692,IRANL97.1:0.006247765)0.921:0.002802609)0.887:0.001383763,(HEL_BA4700AA_AS.1:0.008211882,(HEL_BA8864AA_AS.1:0.005416572,Nentsy37.1:0.007594659)0.822:0.001186999)0.928:0.002348031)0.766:0.000535726,(((26695.1:0.008801887,HpGP-RUS-009.1:0.006158832)0.965:0.004209106,((((HEL_BA4991AA_AS.1:0.003368659,(HEL_BA8958AA_AS.1:0.005009436,HEL_BA9153AA_AS.1:0.003790357)0.937:0.003416744)0.910:0.002076002,(HEL_BA9253AA_AS.1:0.008087211,HpGP-LIT-001.1:0.006195759)0.829:0.001108902)0.719:5e-09,(HEL_BA5547AA_AS.1:0.006127969,(31181.1:0.010090459,(IRANL124_91.1:0.001181496,IRANL133_91.1:0.002406494)0.985:0.005634373)0.896:0.002332571)0.771:0.001809726)0.855:0.001695147,((HEL_BA9168AA_AS.1:0.005499722,(GC31_B.1:0.00753077,IL_3184.1:0.0100917)0.431:0.002937891)0.210:5e-09,(((((((((HEL_BA4846AA_AS.1:0.012046298,HEL_BA5572AA_AS.1:0.013542605)0.920:0.004238792,((22352.1:0.010372927,HEL_BA3551AA_AS.1:0.009649217)0.841:0.002218516,(((HEL_BA3814AA_AS.1:0.020114414,HEL_CA2150AA_AS.1:0.006668166)0.339:0.004603608,(HEL_BA8291AA_AS.1:0.015839552,((HEL_BA5715AA_AS.1:0.002588736,HEL_BA8309AA_AS.1:0.015573787)0.447:0.01079096,(HEL_BA8916AA_AS.1:0.020114237,((SA35C.1:0.012640908,((HEL_BA5731AA_AS.1:0.005401655,HEL_BA8345AA_AS.1:0.012812708)0.925:0.00425381,(((((((HpGP-ZAF-007.1:0.006927565,SA29A.1:0.012493153)0.950:0.00459591,SA233C.1:0.007054673)0.614:0.002044019,HEL_BA5706AA_AS.1:0.006015717)0.947:0.003357278,(HpGP-ZAF-006.1:0.014101698,(((SA175A.1:0.006390797,(HEL_BA5709AA_AS.1:0.00320535,HEL_BA4919AA_AS.1:0.008011104)0.235:0.002500278)0.782:0.00289435,(SouthAfrica20.1:0.010726086,((HpGP-ZAF-001.1:0.01219637,((((HEL_AA7215AA_AS.1:0.001718587,((HEL_AA7206AA_AS.1:0.001407482,((HEL_AA7309AA_AS.1:0.003596658,((HEL_AA7199AA_AS.1:0,HEL_AA7200AA_AS.1:0,HEL_AA7293AA_AS.1:0):0.000592708,HEL_AA7329AA_AS.1:0.000592243)0.331:5e-09)0.942:0.002793016,(HEL_AA7288AA_AS.1:0,HEL_BA9306AA_AS.1:0):0.00639622)0.628:0.001183848)0.918:0.002625357,(HEL_AA7268AA_AS.1:0,HEL_AA7368AA_AS.1:0):0.008056336)0.596:0.000846622)0.982:0.007602019,(HEL_AA7356AA_AS.1:0.008966712,K26A1.1:0.003277764)0.956:0.006532534)0.944:0.00628252,(((HEL_AA7376AA_AS.1:0.001808655,HEL_AA7378AA_AS.1:0.000575461)0.971:0.00292365,(HEL_AA7351AA_AS.1:0.005995636,HEL_AA7371AA_AS.1:0.003087079)0.820:0.001207198)0.360:5e-09,((HEL_AA7350AA_AS.1:0,HEL_AA7375AA_AS.1:0):0.003075509,HEL_BA9540AA_AS.1:0.010330762)0.770:0.001798113)0.914:0.002778484)0.092:0.001311021,HEL_AA7362AA_AS.1:0.012194211)0.923:0.003061027)0.972:0.005422403,(HEL_BA9749AA_AS.1:0.011583678,SA253C1.1:0.004090968)0.301:0.001868124)0.967:0.005255831)0.982:0.00666195)0.519:0.00234379,(SouthAfrica7.1:0.004035845,(SouthAfrica50.1:0.00357919,(HEL_BA5739AA_AS.1:5e-09,(HEL_BA5677AA_AS.1:0.00420774,(SA172C1.1:0.001783352,(HEL_BA5671AA_AS.1:0.001788775,((HEL_BA9328AA_AS.1:0,SA144A.1:0):5e-09,SA251C.1:0.000591676)0.971:5e-09)0.927:0.001188016)0.469:5e-09)0.862:0.000593172)0.935:0.002437008)0.957:0.003271196)0.972:0.005859052)0.530:0.00197301)0.879:0.002034625)0.636:0.001147327,SA169C.1:0.016506485)0.918:0.004042731,HEL_BA9494AA_AS.1:0.006013804)0.948:0.005630124,(HEL_BA4143AA_AS.1:0.012212414,HpGP-ZAF-009.1:0.008655111)0.772:0.006338358)0.372:0.001297871)0.880:0.003905323)0.351:0.003977845,((SUD-SO49-1.1:0.013955709,HEL_BA8928AA_AS.1:0.013136136)0.793:0.008056455,ckin129.1:0.019276278)0.724:0.005015495)0.923:0.007286114)0.863:0.009133345)0.979:0.009217614)0.779:0.003061265)0.770:0.002705156,((((HEL_BA8361AA_AS.1:0.009452736,SA252C.1:0.011545157)0.994:0.013443931,(HEL_BA4205AA_AS.1:0.018922272,HpGP-HON-015.1:0.008925282)0.000:0.001941993)0.917:0.00469591,(((HEL_BA5527AA_AS.1:0.018001823,(((((CAM-109A1.1:0.009102785,HEL_BA4947AA_AS.1:0.01340659)0.935:0.003937867,(((HEL_BA4168AA_AS.1:0.008714369,SUD-SO50-1.1:0.009392255)0.893:0.004849318,((((CAM-117A1.1:0.004205522,CAM-121A1.1:0.004898833)0.930:0.002904048,((CAM_22A1.1:0.008668602,nigh2494.1:0.005524064)0.902:0.002370197,(CAM_125C1.1:0.009091848,(SUD-C16-3.1:0.011127344,(CAM_153C1.1:0.004325984,CAM-23A1.1:0.004794369)0.248:0.001574616)0.395:0.001518398)0.697:0.000718157)0.645:0.000765163)0.478:0.001237027,(CAM_118A1.1:0.006303186,CAM-126C1.1:0.008561422)0.427:0.000996397)0.739:0.00099823,((((nigh1448.1:0.006283719,(CAM-135C1.1:0.007034244,(HEL_BA9125AA_AS.1:0.003738365,(CAM-144C1.1:0.007542839,CAM_149C1.1:0.006733902)0.924:0.00292325)0.882:0.002274059)0.802:0.0010632)0.901:0.001862128,(HpGP-NGA-006.1:0.009984651,(CAM_110A1.1:0.003678116,(HEL_AA5951AA_AS.1:0.003651249,nigh2496.1:0.008010822)0.928:0.003010629)0.845:0.001785241)0.949:0.003528007)0.877:0.002509449,CAM_106A1.1:0.008722046)0.443:0.001770878,((HpGP-NGA-010.1:0.008042693,(ckin59.1:0.002978017,CAM_14C1.1:0.006188928)0.442:0.002497599)0.906:0.00351335,NYPt189.1:0.011839167)0.752:0.00117355)0.883:0.002038269)0.850:0.001679555)0.000:5e-09,(SUD-SO42.1:0.008157307,((SUD-C13-1.1:0.009570628,SUD-C14-1.1:0.004617772)0.667:0.003274414,(CAM-107A1.1:0.007840701,HEL_BA9413AA_AS.1:0.011565676)0.750:0.003177565)0.818:0.003326493)0.897:0.002582745)0.795:0.001638707)0.833:0.002043634,((ckin28.1:0.003727772,DR150.1:0.013940698)0.779:0.002237583,((((((((((ckin130.1:0.002392026,kin86.1:0.003613814)0.944:0.002399502,HpGP-POR-006.1:5e-09)0.832:0.001788965,HEL_CA2362AA_AS.1:0.001798451)0.864:0.001522723,(HpGP-COG-003.1:0.001843902,(kin81.1:0.005815344,kin77.1:0.00143835)0.521:0.00118411)0.822:0.001426833)0.299:0.000707654,(ckin65.1:0.001905845,kin62.1:0.002284491)0.935:0.002741033)0.930:0.002566513,(ckin24.1:0.003048112,(ckin106.1:0.00549814,(HEL_BA8806AA_AS.1:0.010296776,kin79.1:0.004531078)0.910:0.003409026)0.448:0.002676558)0.762:0.001168734)0.774:0.003017503,kin71.1:5e-09)0.940:0.003906786,(((HEL_BA3663AA_AS.1:0.009477794,HEL_BA8835AA_AS.1:0.006033768)0.426:0.003729947,nigh2495.1:0.005172118)0.449:0.001753047,HEL_BA9309AA_AS.1:0.008272099)0.599:0.002512775)0.761:0.000662114,(((DR76_2016.1:0.0068855,HEL_BA9180AA_AS.1:0.009609149)0.635:0.001655909,HpGP-USA-417.1:0.006019889)0.780:0.001346837,((GAM245Ai.1:0.004424978,((HEL_BA5558AA_AS.1:0.00928499,(HEL_AA6578AA_AS.1:0.005854772,HEL_AA9174AA_AS.1:0.011082356)0.884:0.002454504)0.755:0.000580701,(HEL_BA4163AA_AS.1:0.016164923,HEL_AA5463AA_AS.1:0.009802843)0.830:0.001699986)0.937:0.003476862)0.960:0.004423536,CAM-146C1.1:0.010676167)0.589:0.001683096)0.930:0.002737412)0.747:0.000903754,(DR59_2016.1:0.009032074,HEL_CA2149AA_AS.1:0.007258161)0.896:0.003673825)0.232:0.000912046)0.889:0.003185529)0.785:0.003442312,(HEL_BA4236AA_AS.1:0.010727049,HEL_BA5666AA_AS.1:0.018502743)0.947:0.004581471)0.811:0.001797859,HpGP-USA-303.1:0.012137876)0.805:0.002353018)0.953:0.006890388,(HEL_AA9177AA_AS.1:0.016170159,HEL_BA8101AA_AS.1:0.015605058)0.497:0.005212432)0.849:0.003236563,(MM2004_20.1:0.005886631,HEL_CA2451AA_AS.1:0.014335701)0.940:0.003226881)0.562:0.000328407)0.938:0.007298274,MG2005_98.1:0.008971152)0.861:0.00429652)0.945:0.004250892)0.329:0.00156891)0.869:0.002271851,(NP110.1:0.009733029,((HpGP-USA-422.1:0.009960859,((HEL_CA0027AA_AS.1:0.018691792,((MS178.1:0.008277079,((((((HEL_BA9555AA_AS.1:0.004230405,SA220C.1:0.012048251)0.975:0.005896769,(HEL_BA8057AA_AS.1:0.006128203,MMM_127.1:0.007524099)0.834:0.00206078)0.870:0.002241282,HpGP-NPL-009.1:0.007888866)0.479:0.001172523,(BD0063.1:0.009283631,NP49.1:0.008545976)0.788:0.002882108)0.910:0.002442317,((HEL_BA3985AA_AS.1:0.008899669,HpGP-MAL-002.1:0.01413676)0.685:0.00027937,((HEL_CA2513AA_AS.1:0.008774781,(SLK40.1:0.006729994,SA224.1:0.009579487)0.428:0.002280057)0.909:0.002365026,(HEL_BA5769AA_AS.1:0.007420867,HpGP-IND-007.1:0.005533072)0.811:0.001196218)0.901:0.00184754)0.959:0.003252955)0.850:0.001456886,(M006.1:0.013387607,(CK59.1:0.016412308,HpGP-MMR-011.1:0.004935521)0.900:0.003850377)0.900:0.003403321)0.574:0.00118329)0.733:0.002656338,(BD0013.1:0.007158561,TH0213.1:0.010553419)0.895:0.003400254)0.827:0.003102742)0.663:0.000230561,(HpGP-BGD-003.1:0.009562523,Mandalay03.1:0.010082653)0.890:0.002864904)0.958:0.0036351)0.776:0.002415858,HEL_BA7799AA_AS.1:0.00986984)0.963:0.006329916)0.812:0.001936307)0.755:0.000822252,(((CO1768.1:0,COL0002.1:0,Hui1769.1:0):0.009911672,(HEL_AA0105AA_AS.1:0,PeCan4.1:0):0.009828025)0.922:0.003951585,(((HEL_AA5699AA_AS.1:0.008083229,(B45.1:0.010325213,Pt_7901.1:0.011315845)0.883:0.002848755)0.872:0.003284818,(34320.1:0.013960974,IRANL125.1:0.010973415)0.831:0.003355922)0.911:0.004104151,GC34_HL.1:0.010485136)0.711:0.003021041)0.751:0.00090579)0.576:0.002106938,((HEL_BA4404AA_AS.1:0.012746221,((HEL_AA6798AA_AS.1:0.006403694,(22360.1:0.010843759,(HEL_AA0447AA_AS.1:0.01186377,HUP_B14.1:0.007029552)0.838:0.003212054)0.790:0.002700643)0.460:0.003995387,HEL_AA9180AA_AS.1:0.008185744)0.743:0.001872098)0.529:0.001622267,HEL_BA5224AA_AS.1:0.007079684)0.859:0.001929461)0.783:0.000908455,((G27.1:0.009663718,P12.1:0.007240282)0.592:0.002304733,(HEL_BA5257AA_AS.1:0.006140148,((22087.1:0.008023481,(HEL_CA2246AA_AS.1:0.002746215,MM2012_26.1:0.007740186)0.869:0.00203473)0.915:0.00308647,(HpGP-MEX-028.1:0.013452477,HpGP-BRA-023.1:0.009205099)0.805:0.004833721)0.810:0.002603156)0.835:0.001559615)0.745:0.000880762)0.371:0.002130516,(HEL_CA2212AA_AS.1:0.002404418,(B40.1:0.006827912,HEL_BA4875AA_AS.1:0.005573209)0.856:0.002970813)0.386:5e-09)0.864:0.002054339,(((SSR8.1:0.005491613,(448.1:0.009628808,(444.1:0.0059071,HEL_BA9531AA_AS.1:0.01159282)0.892:0.00311409)0.845:0.001756794)0.933:0.003808479,HN_G260.1:0.012851154)0.854:0.002643103,30950.1:0.003977123)0.940:0.003434631)0.462:0.001327547,IRANL112_91.1:0.008956603)0.919:0.002445048)0.693:0.000734875)0.601:0.00141845)0.748:0.000792753,((IRANL104.1:0.00617829,SSR43.1:0.006796613)0.816:0.001080232,(Hp_A_11.1:0.002743996,(HEL_BA4743AA_AS.1:0.011838725,HEL_BA5197AA_AS.1:0.011871503)0.870:0.002842195)0.931:0.002725768)0.935:0.001829149)0.761:0.000694332)0.880:0.001402488)0.825:5e-09,((HEL_CA2176AA_AS.1:0.013816083,(HEL_BA9640AA_AS.1:0.00394307,HpGP-KGZ-006.1:0.00649765)0.946:0.00458987)0.935:0.003652595,(HEL_AA7214AA_AS.1:0.009231624,HEL_BA9770AA_AS.1:0.010506475)0.891:0.003437535)0.763:0.003132251)0.920:0.002282965,HEL_BA9607AA_AS.1:0.01184612)0.885:0.000610192,(HEL_BA9627AA_AS.1:0.014949589,(HEL_BA9407AA_AS.1:0.007098087,HEL_BA9545AA_AS.1:0.008561409)0.813:0.002341856)0.913:0.003666747)0.301:0.001673533,(((((Khanty30.1:5e-09,Khanty40.1:0.00118601)1.000:0.011737845,(HEL_BA9383AA_AS.1:0.007310158,(HEL_BA9095AA_AS.1:0.00513655,((HEL_BA8914AA_AS.1:0,HEL_BA8962AA_AS.1:0,HEL_BA9398AA_AS.1:0):0.003969291,HEL_BA9175AA_AS.1:0.003968059)0.998:0.008423272)0.670:0.001503692)0.835:0.002292827)0.906:0.003014886,((HEL_BA9220AA_AS.1:0.005791233,((HEL_BA9266AA_AS.1:0.00676001,Keto18.1:0.002465611)0.947:0.003507452,HEL_BA9612AA_AS.1:0.008818657)0.391:0.000614047)0.845:0.001618627,((HEL_BA9096AA_AS.1:0.005639423,HEL_BA9734AA_AS.1:0.006783578)0.585:0.00169007,(HEL_BA9085AA_AS.1:0.011683224,(HEL_AA7380AA_AS.1:0.009433567,(HEL_BA9379AA_AS.1:0.008268473,(HEL_BA9014AA_AS.1:0.006284247,Nentsy81.1:0.001658384)0.965:0.004379538)0.865:0.002224805)0.841:0.001954803)0.638:0.000990499)0.647:0.001695719)0.844:0.001442208)0.777:0.000627645,((Khanty17.1:0.010054294,(HEL_BA9761AA_AS.1:0.017447773,HEL_BA9838AA_AS.1:0.004249789)0.929:0.003153455)0.857:0.001573741,(HEL_BA9792AA_AS.1:0.006749821,((((HEL_BA8918AA_AS.1:0.000592468,HEL_BA9046AA_AS.1:0.000594734)0.905:0.001190887,((HEL_BA8996AA_AS.1:0,HEL_BA9604AA_AS.1:0,HEL_BA9830AA_AS.1:0):0.001189869,HEL_BA9260AA_AS.1:5e-09)0.819:5e-09)0.519:0.000592834,HEL_BA9169AA_AS.1:0.000592418)0.910:5e-09,(HEL_BA9705AA_AS.1:0,HEL_BA9825AA_AS.1:0):0.001189567)0.328:0.002415052)0.872:0.002144421)0.900:0.002060927)0.848:0.001151613,(((Evenky65.1:0.007663965,yak97.1:0.007828148)0.930:0.00366771,(Khanty26.1:0.005511602,((Nentsy28.1:0.01027988,(Khanty39.1:0.000992418,Nentsy90.1:0.000193531)0.670:0.003072381)0.949:0.004196227,(Nentsy65.1:0.000593246,((N34.1:0,Nentsy32.1:0):5e-09,(Nentsy29.1:0.001186658,Nentsy38.1:5e-09)0.995:5e-09)0.921:6e-09)0.987:0.005403552)0.844:0.001883167)0.994:0.007202923)0.720:0.000586882,(HEL_BA9079AA_AS.1:0.003683842,HEL_BA9483AA_AS.1:0.010682485)0.835:0.003267756)0.759:0.000599442)0.881:0.001253297)0.869:0.001357423,(Kazakhstan3173.1:0.009436896,HEL_CA0270AA_AS.1:0.008847155)0.925:0.003554931)0.777:0.003696747,(((HEL_BA9166AA_AS.1:0.00584105,(((HEL_BA8883AA_AS.1:0.008204141,HEL_AA7314AA_AS.1:0.012023398)0.885:0.0028862,HEL_BA9774AA_AS.1:0.013048765)0.720:0.001783402,HEL_BA9569AA_AS.1:0.000878323)0.911:0.003018344)0.415:0.00227731,(HEL_BA8956AA_AS.1:0.008138554,HEL_BA9059AA_AS.1:0.004947105)0.745:0.00123885)0.711:0.000710546,((HEL_BA9018AA_AS.1:0.004959859,(HEL_BA8957AA_AS.1:0.007366577,((BTM231.1:0.015101206,((((((HEL_BA5460AA_AS.1:0.011416564,HEL_CA2671AA_AS.1:0.009547995)0.938:0.003276253,((HEL_BA5605AA_AS.1:0.013120753,((HEL_CA2258AA_AS.1:0.013521814,(((((HEL_CA2271AA_AS.1:0.010547574,HEL_CA2272AA_AS.1:0.012568633)0.940:0.004621841,((HpGP-SPA-706.1:0.004082968,(HEL_CA2270AA_AS.1:0.001788135,Puno120.1:5e-09)0.660:0.001310646)0.614:0.001657471,(HEL_CA2268AA_AS.1:0.00196638,Puno135.1:0.005940242)0.404:0.001272629)0.808:0.00164256)0.399:0.001474708,HEL_CA2267AA_AS.1:0.00475658)0.962:0.003187556,(((HEL_AA6759AA_AS.1:0.001999724,HpGP-USA-205.1:0.004034404)0.957:0.004547693,(MGms203.1:0.007354477,(HEL_AA6511AA_AS.1:0.005283609,HpGP-MEX-046.1:0.011020705)0.367:0.002934897)0.788:0.001381272)0.189:0.001482718,((HEL_BA9201AA_AS.1:0.001870198,HEL_BA9433AA_AS.1:0.002927157)0.961:0.004857051,HpGP-USA-207.1:0.018730809)0.794:0.001749956)0.988:0.005684688)0.678:0.000385437,(((HEL_CA2261AA_AS.1:0.00149371,(v225d.1:0.006507842,HEL_AA5991AA_AS.1:0.006493457)0.150:0.001089744)0.857:0.001502484,HpGP-PER-111.1:0.006642436)0.889:5e-09,(((HEL_CA2286AA_AS.1:0.00149308,(((HpGP-PER-011.1:0.005872621,HEL_BA3942AA_AS.1:0.006411026)0.304:0.002117788,HpGP-PER-138.1:0.006103798)0.873:0.001440154,(((CO1766.1:0,Hui1764.1:0,Hui1766.1:0):0.00839567,Shi112.1:0.003206618)0.019:0.000609585,(((Shi169.1:0.000885244,(HEL_CA2265AA_AS.1:0.00088581,HEL_CA2266AA_AS.1:0.000895569)0.155:0.000592723)0.816:0.000905166,(HEL_CA2262AA_AS.1:0.002984898,((Shi470.1:0.00119298,(HEL_CA2284AA_AS.1:5e-09,(HEL_CA2260AA_AS.1:0,HEL_CA2287AA_AS.1:0):0.001785227)0.888:0.00118891)0.865:0.00116938,((Cuz20.1:0.001829537,(HEL_CA2283AA_AS.1:0.003637866,HEL_CA2257AA_AS.1:0.001786905)0.872:0.001157719)0.928:0.001800244,Sat464.1:0.003036617)0.735:0.000581383)0.866:0.001203483)0.000:6e-09)0.887:0.001271489,Shi417.1:0.003550456)0.825:0.001335498)0.874:0.001615311)0.732:0.000586545)0.622:0.000352984,(HpGP-PER-019.1:0.007271977,HEL_CA2279AA_AS.1:0.003661643)0.473:0.00061231)0.903:0.001765392,HpGP-PER-121.1:0.006092282)0.868:0.001195887)0.333:0.001390482)0.366:0.00179516)0.884:0.002542694,(ID0498.1:0.016546997,HpGP-MMR-004.1:0.011362987)0.456:0.001389279)0.735:0.000870373)0.373:0.00059262,(((HEL_CA2718AA_AS.1:0.0084921,MMM_60.1:0.014352211)0.921:0.004386629,((HEL_AA6079AA_AS.1:0.013177121,MMM_148.1:0.015080985)0.865:0.002987551,(VN0032.1:0.012396999,(HpGP-IDN-001.1:0.013761916,ID0561.1:0.009858208)0.982:0.007011418)0.786:0.003686472)0.984:0.006756046)0.762:0.000825017,((HpGP-MAL-010.1:0.008061139,MMM_67.1:0.005541591)0.877:0.001738496,(((HEL_CA0208AA_AS.1:0.009680122,HEL_CA2615AA_AS.1:0.007822057)0.964:0.004186002,((EKB32.1:0.008815763,HEL_CA0525AA_AS.1:0.011402551)0.899:0.002874265,((HEL_CA0440AA_AS.1:0.00857344,HEL_CA0551AA_AS.1:0.011518848)0.765:0.003709792,HpGP-MAL-012.1:0.015674285)0.291:0.000688688)0.748:0.000858599)0.882:0.00156334,((CK69.1:0.005674008,HpGP-JAP-026.1:0.009855706)0.851:0.002310144,(HEL_CA2643AA_AS.1:0.012487053,(HEL_AA4439AA_AS.1:0.007414517,HEL_BA8663AA_AS.1:0.00925799)0.811:0.001074467)0.902:0.002325495)0.757:0.000707252)0.767:0.000591344)0.872:0.001177155)0.753:0.00060543)0.942:0.002752137)0.000:6e-09,(BT0282.1:0.008820676,HEL_BA9915AA_AS.1:0.007528112)0.838:0.001909724)0.603:0.002730323,(BT215.1:0.007970151,(JP0170.1:0.011002485,(((HEL_CA0082AA_AS.1:0.009872857,HEL_BA4686AA_AS.1:0.011662536)0.165:0.004064643,HEL_CA2709AA_AS.1:0.005016472)0.562:0.002399815,(BTM275.1:0.009314928,VN0805.1:0.008397769)0.934:0.004089194)0.182:0.001471539)0.955:0.003859912)0.950:0.00359326)0.839:0.003327516,HpGP-KOR-001.1:0.011127429)0.934:0.003663714,(HEL_CA2092AA_AS.1:0.008751285,(BT143.1:0.010702341,BT333.1:0.011889356)0.597:0.003060767)0.921:0.003128352)0.714:0.000674842)0.777:0.004555317,HEL_BA9440AA_AS.1:0.007609204)0.933:0.004079297)0.672:0.002890144)0.839:0.00236193,(HEL_BA9641AA_AS.1:0.012550598,((HEL_BA9404AA_AS.1:0.008246282,HEL_BA9479AA_AS.1:0.007603014)0.862:0.002792872,((HEL_BA9534AA_AS.1:0.009410301,((((((((HEL_BA9063AA_AS.1:0.004131409,(HEL_BA8858AA_AS.1:0.003523924,HEL_BA9445AA_AS.1:0.005025754)0.952:0.004385175)0.930:0.00387653,(HEL_BA9735AA_AS.1:0.008349875,(HEL_BA9160AA_AS.1:0.008091311,HEL_BA9391AA_AS.1:0.010299539)0.509:0.004322422)0.573:0.002000254)0.193:0.000871843,(HEL_BA9130AA_AS.1:0.004423477,(HEL_BA8832AA_AS.1:0.005104145,(HEL_BA9162AA_AS.1:0.002171527,HEL_BA9614AA_AS.1:0.003251517)0.233:0.001246011)0.907:0.003176366)0.013:0.000697845)0.704:0.002145433,(((BURYAT14.1:0.004274912,BURYAT19.1:0.006829758)0.805:0.001197237,(HEL_BA8959AA_AS.1:0.012183305,((HEL_BA8868AA_AS.1:0.004230245,HEL_BA9797AA_AS.1:5e-09)0.693:0.002312345,(HEL_BA9649AA_AS.1:0.008568259,Nanai40.1:0.007831724)0.829:0.002869699)0.834:0.001918497)0.953:0.00442432)0.897:0.001804329,((HEL_AA7373AA_AS.1:0.006573913,((BURYAT9.1:0.008133751,HEL_AA7249AA_AS.1:0.007290663)0.959:0.004671824,HEL_CA0410AA_AS.1:0.005060618)0.803:0.001218073)0.955:0.003175114,(HEL_BA8861AA_AS.1:0.005964609,(HEL_BA9611AA_AS.1:0.00733592,(HEL_BA8993AA_AS.1:0.003112099,HEL_BA9780AA_AS.1:0.010076404)0.828:0.003492013)0.771:0.00208878)0.901:0.003820029)0.747:0.000910187)0.336:5e-09)0.954:0.002510393,((HEL_BA9294AA_AS.1:0.010451258,(Evenky73.1:0.000787969,(HEL_BA8842AA_AS.1:5e-09,HEL_BA9406AA_AS.1:0.000591675)0.954:0.003272564)0.917:0.003679168)0.913:0.003358329,((((((HEL_BA9676AA_AS.1:0,HEL_BA9686AA_AS.1:0):0.007302316,(HEL_BA9341AA_AS.1:6e-09,HEL_BA9748AA_AS.1:0.004815337)0.854:0.00129328)0.474:0.00120031,HEL_BA9411AA_AS.1:0.001296331)0.241:0.001086014,HEL_BA9759AA_AS.1:0.002386009)0.774:5e-09,HEL_BA9348AA_AS.1:5e-09)0.944:0.003890974,(((HEL_CA0054AA_AS.1:0.005739206,(((HEL_BA9819AA_AS.1:0.002988074,((HEL_BA9773AA_AS.1:0.004815378,(HEL_BA9514AA_AS.1:0.002934464,(HEL_AA7283AA_AS.1:0.002231343,HEL_BA9448AA_AS.1:0.001311301)0.888:0.003571425)0.749:0.000642744)0.745:5e-09,(((HEL_BA9559AA_AS.1:0.003888738,(HEL_BA9472AA_AS.1:0.003773274,Nanai30.1:0.0047419)0.467:0.000764337)0.149:0.00132074,(HEL_BA9677AA_AS.1:0.002288612,(HEL_BA9263AA_AS.1:0.001298202,HEL_BA9518AA_AS.1:0.004728809)0.796:0.001786192)0.797:0.000760925)0.639:0.000528473,((HEL_BA9040AA_AS.1:0.003008028,HEL_BA9234AA_AS.1:0.003011945)0.916:0.001789023,(HEL_BA9621AA_AS.1:0.002993466,(HEL_BA9159AA_AS.1:0.002994507,HEL_BA9467AA_AS.1:0.002993971)0.745:0.000596247)0.769:0.000593772)0.776:0.000594529)0.823:0.000593648)0.830:0.001189811)0.553:5e-09,((Sakhalin60.1:0.007945142,(HEL_BA9476AA_AS.1:0.004222864,(Khanty04.1:0.001802626,(HEL_BA8815AA_AS.1:0.003508933,HEL_BA9415AA_AS.1:0.004385255)0.026:0.001772706)0.769:0.001790036)0.850:0.001192761)0.590:5e-09,((HEL_AA7365AA_AS.1:0,HEL_CA0047AA_AS.1:0):0.005431523,(HEL_AA7264AA_AS.1:0.005439286,((HEL_AA7212AA_AS.1:0,HEL_CA0045AA_AS.1:0):0.004245707,HpGP-CAN-001.1:0.003013667)0.361:0.001772646)0.331:5e-09)0.882:0.001195247)0.888:0.001189166)0.793:0.000634735,(((HEL_CA0046AA_AS.1:0.003605709,((HEL_BA9778AA_AS.1:0,HEL_CA0057AA_AS.1:0,HEL_CA0057AA_AS.2:0):0.001827807,HEL_AA7339AA_AS.1:0.006272412)0.731:0.000559323)0.959:0.002430442,((Aklavik117.1:0,CAN_219.1:0):0.005469379,HpGP-CAN-023.1:0.001791236)0.742:0.000639512)0.883:0.001741263,HpGP-CAN-020.1:0.003614767)0.901:0.001760205)0.379:0.000848992)0.588:0.001255447,((HEL_AA6077AA_AS.1:0,HEL_CA0052AA_AS.1:0,HEL_CA0052AA_AS.2:0):0.001188673,(HEL_AA6006AA_AS.1:0.000591602,HEL_CA0053AA_AS.1:5e-09)0.901:0.00119288)0.851:0.001617993)0.994:0.005978832,HEL_BA9841AA_AS.1:0.009764766)0.237:0.001401977)0.469:0.00183267)0.857:0.002209147)0.847:0.001315905,(HEL_BA8829AA_AS.1:0.006434228,HEL_BA9347AA_AS.1:0.007952952)0.876:0.002300676)0.890:0.001999558,((Evenky01.1:0.000710764,HEL_BA9047AA_AS.1:0.006563086)1.000:0.010503114,(HEL_BA9218AA_AS.1:0.004719814,(HEL_AA7246AA_AS.1:0.009981294,(Evenky58.1:0.00538647,HEL_BA8812AA_AS.1:0.001277122)0.954:0.004411896)0.628:0.002329318)0.873:0.003677125)0.895:0.002806844)0.759:0.000856774,((HEL_BA9037AA_AS.1:0.009644413,HEL_BA9315AA_AS.1:0.006158911)0.876:0.002912451,HEL_BA9098AA_AS.1:0.0084282)0.848:0.002809243)0.919:0.003697306)0.846:0.001957745,(HEL_BA9256AA_AS.1:0.011811478,(HEL_BA9390AA_AS.1:0.008620115,(altai11.1:0.001236172,HEL_BA9736AA_AS.1:0.002361282)0.982:0.006566106)0.462:0.002015918)0.868:0.001613646)0.924:0.003953434)0.271:0.001411553)0.436:0.001763956)0.894:0.00191664)0.793:0.001293392)0.841:0.003394636,HEL_CA0264AA_AS.1:0.010724605)0.927:0.00119225,(((HEL_BA9814AA_AS.1:0.004667245,(HEL_BA9760AA_AS.1:0.00991645,(Evenky11.1:0.009563242,(HEL_BA9321AA_AS.1:0.00373594,HEL_BA9546AA_AS.1:0.006104429)0.822:0.003106967)0.989:0.00996353)0.928:0.006209527)0.392:0.001943377,(HEL_BA9566AA_AS.1:0.003234307,HEL_CA0258AA_AS.1:0.011817915)0.905:0.003352189)0.951:0.004125393,(((HEL_BA9656AA_AS.1:0.006375146,Tuvac80.1:0.012023191)0.935:0.003665358,HEL_BA9184AA_AS.1:0.007811507)0.732:0.000742145,(HEL_BA9410AA_AS.1:0.00685284,mong49.1:0.013488605)0.364:0.001192366)0.777:0.000836914)0.797:0.001281172)0.149:0.000958558,((HEL_BA8880AA_AS.1:0.008907829,HEL_BA9244AA_AS.1:0.007560528)0.847:0.00294103,HEL_CA0266AA_AS.1:0.005837688)0.930:0.003315792)0.716:0.0015562,((HEL_AA7332AA_AS.1:0.008441746,(HEL_BA9562AA_AS.1:0.013113607,HEL_BA9576AA_AS.1:0.00390526)0.991:0.006397506)0.846:0.002021043,((HEL_BA9140AA_AS.1:0.006975499,HEL_BA9437AA_AS.1:0.00472875)0.986:0.005500412,((HEL_BA9706AA_AS.1:0.007884509,((HEL_BA9167AA_AS.1:0.011262345,HEL_BA9628AA_AS.1:0.005590356)0.838:0.002001132,(HEL_BA9049AA_AS.1:0.010509118,(Tuvac46.1:0.008484373,HEL_BA9776AA_AS.1:0.005975186)0.816:0.002998415)0.829:0.002353117)0.609:0.001470229)0.895:0.002668471,((HEL_BA9571AA_AS.1:0,HEL_BA9807AA_AS.1:0):0.006931419,HEL_BA9671AA_AS.1:0.008714468)0.994:0.006765548)0.744:0.000632705)0.919:0.002401333)0.835:0.001416106)0.824:0.000919171,((HEL_CA0278AA_AS.1:0.010639805,(BURYAT27.1:0.003655488,(HEL_BA8279AA_AS.1:0.005395458,HEL_BA9608AA_AS.1:0.008445812)0.829:0.003391125)0.900:0.003661344)0.738:0.000658124,((HEL_BA8921AA_AS.1:0.007827042,HEL_BA9115AA_AS.1:0.009736851)0.961:0.004334355,(HEL_BA8932AA_AS.1:0.008102309,HEL_BA9249AA_AS.1:0.012146303)0.814:0.001423614)0.744:0.000868501)0.909:0.002727153)0.738:0.001707717,((HEL_BA9564AA_AS.1:0.006695801,(altai59.1:0.00914466,(HEL_BA9650AA_AS.1:0.007712205,(HEL_BA9556AA_AS.1:0.002977754,(HEL_BA8825AA_AS.1:0.007417301,HEL_BA9471AA_AS.1:0.001156553)0.947:0.003134134)0.824:0.001591548)0.738:0.001818224)0.594:0.001539157)0.922:0.002409781,((HEL_BA8830AA_AS.1:0.007927993,HEL_BA9837AA_AS.1:0.008058576)0.841:0.002202831,(HEL_BA9058AA_AS.1:0.010769727,HEL_BA9129AA_AS.1:0.008965882)0.945:0.005545931)0.774:0.000985598)0.460:5e-09)0.797:0.001242964,((HEL_BA9606AA_AS.1:0.008056988,(HEL_BA9739AA_AS.1:0.007483452,(HEL_BA8976AA_AS.1:0.005444507,HEL_BA9176AA_AS.1:5e-09)0.217:0.004240667)0.983:0.007704737)0.854:0.001167886,((HEL_BA9626AA_AS.1:0.007648198,(HEL_BA9592AA_AS.1:0.010298262,HEL_BA9603AA_AS.1:0.00868053)0.963:0.004366756)0.939:0.003899352,(HEL_BA8856AA_AS.1:0.010978753,(HEL_CA0289AA_AS.1:0.011210825,mong44.1:0.009332891)0.911:0.003714094)0.131:0.001434122)0.810:0.002088546)0.504:5e-09)0.860:0.003260749,(HEL_BA9568AA_AS.1:0.009256791,HEL_CA0261AA_AS.1:0.010825696)0.815:0.003313707)0.945:0.001009511,((HEL_BA9443AA_AS.1:0.009346006,(HEL_BA9451AA_AS.1:0.00540363,(HEL_BA8860AA_AS.1:0.002390274,HEL_BA9261AA_AS.1:0.017375185)0.987:0.007167606)0.965:0.005269779)0.441:0.001667121,(HEL_BA9605AA_AS.1:0.008021483,(HEL_BA8911AA_AS.1:0.005770251,HEL_BA9027AA_AS.1:0.015384255)0.776:0.003143074)0.755:0.001306589)0.694:0.001706823)0.648:0.003475627,HEL_BA9598AA_AS.1:0.005333015)0.918:0.00584705,HEL_BA9651AA_AS.1:0.003030083)0.979:0.001768421,(HEL_BA9333AA_AS.1:0,HEL_BA9636AA_AS.1:0):5e-09)0.898:6e-09,HEL_BA9042AA_AS.1:0.004873791)0.760:0.012255373,HEL_BA9487AA_AS.1:0.007766816)1.000:0.009317254,((HEL_AA7221AA_AS.1:5e-09,HEL_BA9208AA_AS.1:0.001186095)0.753:0.000612128,(TUVAB15.1:0.026438038,(HEL_CA0266AA_AS.2:5e-09,(HEL_BA9339AA_AS.1:0.015572473,Keto60.1:0.007255895)0.971:0.013601932)0.712:0.001847835)0.953:0.007215169)0.980:0.008012977)0.991:0.02727963,HEL_BA9544AA_AS.1:0.011873102)1.000:0.027838459,Khanty27.1:0.003772406)1.000:0.024889499,HEL_BA9304AA_AS.1:0.001531159)1.000:0.014074132,HEL_BA9746AA_AS.1:0.002506659)1.000:0.004315802,(HEL_BA9584AA_AS.1:0.00521662,(HEL_BA8849AA_AS.1:0.000591602,HEL_BA9070AA_AS.1:5e-09)0.843:0.001405264)0.936:0.003614182)0.959:0.002433334,(HEL_BA9538AA_AS.1:0.026733645,(HEL_BA9032AA_AS.1:0.013233142,Khanty16.1:0.006716451)0.882:0.003297647)1.000:0.013371608)0.927:0.001728818,(HEL_AA7311AA_AS.1:0.000585282,Khanty47.1:0.000600199)0.993:0.005478539)0.595:0.002694151,HEL_BA9722AA_AS.1:0.005281134)0.911:0.002008071,(HEL_BA9629AA_AS.1:0.003513943,(((HEL_BA8817AA_AS.1:5e-09,((HEL_BA9127AA_AS.1:0.002997552,(Koryak37.1:0,Koryak38.1:0):5e-09)0.216:0.000594677,Koryak28.1:0.000592759)0.880:0.001191161)0.749:5e-09,(HEL_BA9726AA_AS.1:0.001750696,HEL_BA9243AA_AS.1:0.008582163)0.970:0.003640958)0.444:0.000596193,HEL_BA9287AA_AS.1:0.001185177)0.969:0.003755707)0.988:0.005784091)0.853:0.003509142,((((((Ca_97_34.1:0,HEL_AA6016AA_AS.1:0,HEL_AA7297AA_AS.1:0):0.0015553,((HEL_AA7337AA_AS.1:0.006848929,(HEL_BA9526AA_AS.1:0.003653722,(HEL_BA9060AA_AS.1:0.004392222,HEL_BA9258AA_AS.1:0.002226133)0.902:0.002915529)0.842:0.002264329)0.756:0.00165435,(HEL_AA5967AA_AS.1:0,HEL_AA6482AA_AS.1:0,HEL_BA9172AA_AS.1:0):0.003066472)0.337:0.000748404)0.750:0.001107724,(HpGP-CAN-019.1:0.008591604,(HpGP-CAN-016.1:0.00605767,((Aklavik86.1:0,CAN_019.1:0,CAN_290.1:0,HEL_CA2371AA_AS.1:0,HpGP-CAN-010.1:0,HpGP-CAN-015.1:0):0.002176536,((CAN_095.1:0,CAN_136.1:0,CAN_172.1:0,CAN_258.1:0,HEL_CA2453AA_AS.1:0,HpGP-CAN-006.1:0,HpGP-CAN-011.1:0):0.000674343,HpGP-CAN-018.1:0.005339704)0.941:0.004484587)0.749:0.002478227)0.815:0.004769963)0.884:0.00387525)0.912:0.003497013,(HEL_AA5916AA_AS.1:5e-09,(HEL_AA6037AA_AS.1:0,HpGP-CAN-007.1:0):0.002381638)0.975:0.00560473)0.896:0.002743492,CAN_243.1:0.006619223)0.903:0.002779583,(HpGP-CHI-105.1:0.003692175,HpGP-CHI-116.1:0.00909546)0.985:0.00575565)0.490:0.001935021)0.921:0.008123594,(HEL_BA9303AA_AS.1:0,HEL_BA9707AA_AS.1:0):0.035166019)0.916:0.025757335,(HEL_AA0408AA_AS.1:0.007372338,HEL_BA9262AA_AS.1:0.008139098)1.000:0.047705199)0.934:0,Hcetorum:0.164619848)Root;
