# Supplementary material for: An ancient ecospecies of Helicobacter pylori
Source: Nature. 2024 Oct 16;635(8037):178–85. doi: 10.1038/s41586-024-07991-z (PMC11541087; doi:10.1038/s41586-024-07991-z)
Supplement: Supplementary file 8 — Data underlying Figs. 1–4 and Supplementary Figs. 1–6 and 8–13. [file 41586_2024_7991_MOESM8_ESM.zip › SOURCE_DATA/S10/20.nwk]

(((((((((((((((((((HEL_BA9201AA_AS.1:0.00719068,((HEL_BA9732AA_AS.1:0.007290736,HpGP-USA-205.1:0.020796444)0.971:0.005325849,(HEL_AA6759AA_AS.1:0.006719353,((CO1768.1:0,COL0002.1:0,Hui1769.1:0):0.003944189,((CO1766.1:0,Hui1766.1:0):0.00047033,Hui1764.1:5e-09)0.995:0.005771997)0.903:0.002014366)0.749:0.001768714)0.340:0.001384818)0.738:0.000776967,((HEL_BA8858AA_AS.1:0.001491643,(HEL_BA8993AA_AS.1:0.000481992,HEL_BA9445AA_AS.1:0.004446931)0.803:0.000954454)1.000:0.010907712,(BTM275.1:0.011378166,(Khanty39.1:0.003982966,(B47.1:0.016375738,(((N34.1:0,Nentsy28.1:0,Nentsy32.1:0,Nentsy37.1:0,Nentsy38.1:0,Nentsy65.1:0):5e-09,Nentsy29.1:5e-09)0.827:0.001290781,((Khanty16.1:0,Khanty26.1:0,Khanty27.1:0):0.003502896,Khanty17.1:0.00095771)0.993:0.006310592)0.994:0.009236516)0.610:0.005695435)0.999:0.012033662)0.035:0.001756028)0.934:0.00358599)0.985:0.004632325,((Evenky01.1:0.004069844,HEL_BA9472AA_AS.1:0.004036617)0.892:0.002414847,(HEL_BA8812AA_AS.1:0.004814093,Keto18.1:0.008226165)0.859:0.002895006)0.754:0.000771394)0.905:0.001537627,(HEL_BA9411AA_AS.1:0.005075067,(HEL_BA9792AA_AS.1:0.006181597,((HEL_BA8918AA_AS.1:5e-09,HEL_BA9046AA_AS.1:0.000489582)1.000:0.008589075,(((HEL_BA8996AA_AS.1:0,HEL_BA9604AA_AS.1:0):5e-09,HEL_BA9032AA_AS.1:0.002242299)0.796:0.000517333,(((HEL_BA9148AA_AS.1:0,HEL_BA9169AA_AS.1:0):5e-09,HEL_BA9260AA_AS.1:0.000491526)0.979:5e-09,HEL_BA9705AA_AS.1:0.003502821)0.911:0.000984169)0.988:5e-09)0.962:0.005941849)0.962:0.004030343)0.755:0.000630764):0.001290897,((CAN_196.1:0.005017445,((HEL_BA9476AA_AS.1:0.002860448,(HEL_BA9415AA_AS.1:0.003576107,Khanty04.1:0.006235548)0.039:0.000972502)0.882:0.001802952,(HEL_BA8815AA_AS.1:0.009038581,((HEL_BA9773AA_AS.1:5e-09,HEL_BA9774AA_AS.1:0.008640195)0.911:0.001638638,(HEL_BA9304AA_AS.1:0.003076278,HEL_AA7264AA_AS.1:0.006328587)0.568:0.001782339)0.713:0.001543038)0.666:0.001356775)0.967:0.003133237)0.841:0.000998752,((HEL_BA9734AA_AS.1:0.008332402,(Nentsy81.1:0.004121367,Nentsy90.1:0.004919002)0.773:0.003654812)0.910:0.002765078,(HEL_BA9085AA_AS.1:0.007919129,HEL_BA9748AA_AS.1:0.00566811)0.848:0.001612131)0.851:0.0014702)0.950:0.002591215)0.835:0.001045951,(HpGP-CAN-020.1:0.004081469,(Aklavik117.1:0.000469901,CAN_219.1:5e-09)0.659:0.00188694)1.000:0.008636471)0.697:0.00057144,(((HEL_AA6006AA_AS.1:0,HEL_CA0053AA_AS.1:0):0.002498212,(HEL_AA6077AA_AS.1:0,HEL_CA0052AA_AS.1:0,HEL_CA0052AA_AS.2:0):0.002485938)0.984:0.003524656,(HEL_BA8864AA_AS.1:0.006055909,(HEL_BA9559AA_AS.1:0.001534064,HEL_CA0054AA_AS.1:0.005486187)0.506:0.001985831)0.772:0.001055923)0.888:0.001072352)0.747:0.00051177,(((Nanai40.1:0.005060007,((HEL_AA7283AA_AS.1:0.002645694,HEL_BA9159AA_AS.1:0.004917283)0.891:0.00212278,((HEL_BA9448AA_AS.1:0.005424597,HEL_BA9621AA_AS.1:0.004266406)0.883:0.002032842,(HEL_BA9514AA_AS.1:0.002481123,Sakhalin60.1:0.008258296)0.579:0.001104892)0.885:0.001874489)0.439:0.001323488)0.522:0.001114097,(HEL_BA9677AA_AS.1:0.005096589,((HEL_BA9234AA_AS.1:0.00047689,HEL_BA9467AA_AS.1:0.002000325)0.941:0.002376159,(HEL_BA9040AA_AS.1:0.008648649,HEL_BA9669AA_AS.1:0.000976917)0.897:0.001617268)0.670:0.000535011)0.394:0.000959738)0.963:0.003833282,(HEL_BA9819AA_AS.1:0.004540228,((HEL_BA9042AA_AS.1:0.00598814,HEL_BA9218AA_AS.1:0.002533465)0.895:0.001436201,(HEL_BA9518AA_AS.1:0.002988528,(HEL_AA7214AA_AS.1:0.000492413,HEL_BA9263AA_AS.1:0.001946644)0.911:0.001968438)0.916:0.001983275)0.868:0.001267716)0.186:0.001266242)0.582:5e-09)0.759:0.002284783,(((HEL_AA6511AA_AS.1:0.010814036,(HEL_BA9175AA_AS.1:0.005252041,HpGP-MEX-028.1:0.010659432)0.088:0.000377765)0.841:0.003433569,(Shi112.1:0.008075371,(HEL_BA9433AA_AS.1:0.009571846,((HEL_CA2284AA_AS.1:0.002265314,((HEL_CA2261AA_AS.1:0,HEL_CA2262AA_AS.1:0,HEL_CA2283AA_AS.1:0):5e-09,HEL_CA2287AA_AS.1:0.00046315)0.796:0.000972792)0.856:0.00245649,((((Cuz20.1:0.001137032,HEL_CA2265AA_AS.1:0.001742832)0.991:0.006200227,((HEL_CA2257AA_AS.1:0,Shi470.1:0):0.003384607,Sat464.1:0.001764878)0.973:0.003929188)0.704:0.00276734,HEL_CA2286AA_AS.1:0.002058983)0.469:0.000551423,HEL_CA2260AA_AS.1:0.002571784)0.994:0.006361269)0.836:0.002157539)0.872:0.002654172)0.727:0.001430239)0.749:5e-09,(((((HEL_BA5460AA_AS.1:0.003008089,HEL_CA0208AA_AS.1:0.007508897)0.926:0.0019218,((HEL_BA8663AA_AS.1:0.007816334,(CK69.1:0.009079984,HEL_CA0082AA_AS.1:0.006125721)0.395:0.000848683)0.843:0.001113498,((HEL_CA2643AA_AS.1:0.004881802,(HpGP-MAL-010.1:0.009880994,HEL_CA2671AA_AS.1:0.008575227)0.851:0.001766587)0.859:0.001495679,((VN0805.1:0.011024155,BTM231.1:0.007008936)0.843:0.002422534,(BT215.1:0.00922985,(BT143.1:0.007091424,HEL_CA0551AA_AS.1:0.005719308)0.365:0.000955664)0.201:0.001160397)0.751:0.000533155)0.221:0.000589788)0.894:0.001538333)0.915:0.001527885,(((HEL_AA7221AA_AS.1:0.007853525,v225d.1:0.010368629)0.828:0.002608819,HEL_CA2709AA_AS.1:0.006006001)0.829:5e-09,(HpGP-KOR-001.1:0.00899358,((HEL_CA0525AA_AS.1:0.006653385,(EKB32.1:0.005365518,HEL_CA0440AA_AS.1:0.008271267)0.939:0.003657238)0.735:0.000490884,(HEL_BA9915AA_AS.1:0.008940458,HpGP-MAL-012.1:0.004905223)0.880:0.00158689)0.864:0.001121071)0.381:0.001783562)0.969:0.003649258)0.872:0.001523572,((((((HEL_BA8856AA_AS.1:0.003971577,(HEL_BA8825AA_AS.1:0.008583662,HEL_BA9437AA_AS.1:0.016745737)0.790:0.00280922)0.794:0.001898905,(((HEL_BA9814AA_AS.1:0.010605287,HEL_BA9130AA_AS.1:0.010890463)0.331:0.001728933,(HEL_AA7246AA_AS.1:0.011132942,HEL_BA9063AA_AS.1:0.006483122)0.984:0.007548061)0.649:0.003141578,((HEL_BA9759AA_AS.1:0.002819312,(HEL_BA9341AA_AS.1:0.004472097,HEL_BA9348AA_AS.1:6e-09)0.742:0.000638587)0.979:0.004387883,HEL_BA9471AA_AS.1:0.005515242)0.400:0.001963671)0.644:0.001979285)0.818:0.004085739,((((HEL_BA9780AA_AS.1:0.004299364,(HEL_BA8847AA_AS.1:0.007141105,HEL_BA9256AA_AS.1:0.004489324)0.841:0.002781695)0.569:0.001926369,HEL_BA9641AA_AS.1:0.008556097)0.842:0.001670801,HEL_BA9302AA_AS.1:0.001604892)0.772:0.002173816,((HEL_BA8921AA_AS.1:0.003464468,HEL_CA0264AA_AS.1:0.004031108)0.991:0.004449972,((TUVAB15.1:0.010788655,((HEL_BA8860AA_AS.1:0.001159818,HEL_BA9261AA_AS.1:0.012366462)0.984:0.004527379,((HEL_BA9115AA_AS.1:0.015623621,(BURYAT27.1:0.015833508,HEL_BA9027AA_AS.1:0.007118471)0.932:0.004172303)0.769:0.003984034,(yak97.1:0.012130444,(HEL_BA9354AA_AS.1:0.00954166,(HEL_CA0261AA_AS.1:0.015225465,(HEL_BA9571AA_AS.1:0.00049828,HEL_BA9807AA_AS.1:5e-09)1.000:0.01186097)0.929:0.004746522)0.785:0.001225507)0.109:0.002034735)0.714:0.003397236)0.920:0.002701239)0.975:0.004349126,((HEL_CA0270AA_AS.1:0.00396952,(((Evenky65.1:0.000480799,HEL_BA9079AA_AS.1:5e-09)0.975:0.002941667,(altai11.1:5e-09,HEL_BA9606AA_AS.1:5e-09)0.984:0.003360952)0.813:0.0027977,(((((HEL_BA9676AA_AS.1:0,HEL_BA9686AA_AS.1:0):5e-09,(Evenky11.1:0.000895812,HEL_BA9321AA_AS.1:0.001393959)0.859:0.001354113)1.000:0.006789874,HEL_BA9037AA_AS.1:0.006386029)0.410:0.000814261,HEL_BA9562AA_AS.1:0.004407041)0.941:0.002314585,(HEL_BA9162AA_AS.1:0.004047378,mong44.1:0.004458257)0.838:0.000949632)0.000:5e-09)0.984:0.003905251)0.906:0.00169951,((((HEL_BA8279AA_AS.1:0.007057942,HEL_BA9611AA_AS.1:0.012143091)0.960:0.004967884,((HEL_BA9049AA_AS.1:0.007277406,HEL_BA9383AA_AS.1:0.003684879)0.738:0.001846211,(HEL_BA8956AA_AS.1:0.013648002,HEL_BA9058AA_AS.1:0.008028423)0.817:0.001891671)0.756:0.00081807)0.791:0.002042175,((HEL_BA9640AA_AS.1:0.011464542,(HEL_BA9096AA_AS.1:0.008149484,HEL_BA9404AA_AS.1:0.009038297)0.045:0.00201385)0.853:0.001657361,(HEL_BA9607AA_AS.1:0.006318352,(HEL_BA9170AA_AS.1:0.004581431,HEL_BA9569AA_AS.1:0.004916928)0.971:0.005414816)0.768:0.001769006)0.881:0.002075287)0.209:0.002925525,((HEL_BA9608AA_AS.1:0.006557762,(HEL_BA9568AA_AS.1:0.006090915,HEL_BA9760AA_AS.1:0.007297064)0.073:0.001293426)0.761:0.000606692,(HEL_BA8959AA_AS.1:0.007288978,(HEL_BA9176AA_AS.1:0.003579187,HEL_BA9739AA_AS.1:0.004125726)0.995:0.007101756)0.795:0.001889634)0.877:0.002188088)0.910:0.002522794)0.875:0.001059907)0.746:0.000538271)0.754:0.001677741)0.957:0.00415183)0.883:0.00299625,HEL_BA8861AA_AS.1:0.010596412)0.955:0.004208629,HEL_BA9014AA_AS.1:0.027523528)0.883:0.001897612,((MMM_67.1:0.010668855,(BT333.1:0.006948158,(BT0282.1:0.002933201,HEL_BA5605AA_AS.1:0.023620223)0.331:0.002885581)0.793:0.002836495)0.894:0.002268415,(((((HEL_AA0105AA_AS.1:0,PeCan4.1:0):0.00554104,((HEL_CA2271AA_AS.1:0.007639385,(HEL_CA2267AA_AS.1:0.002834109,HEL_CA2268AA_AS.1:0.002311254)0.867:0.001846636)0.946:0.002234064,Puno135.1:0.005329143)0.232:0.000461669)0.856:0.001415363,((Puno120.1:0.003998403,(HEL_CA2270AA_AS.1:0.008245435,HpGP-PER-011.1:0.016146098)0.959:0.005789839)0.890:0.002770475,((HEL_CA2258AA_AS.1:0.009459502,(HpGP-PER-121.1:0.0071943,HEL_CA2272AA_AS.1:0.01255701)0.531:0.002092154)0.413:0.001727987,HpGP-SPA-706.1:0.005718979)0.241:0.001672767)0.864:0.002059743)0.947:0.002764389,(HpGP-PER-138.1:0.002968976,(HpGP-PER-111.1:0.003416634,(HEL_CA2279AA_AS.1:0.007637392,HpGP-PER-019.1:0.005445912)0.661:0.00135108)0.903:0.002884526)0.759:0.000477636)0.933:0.001857419,(HEL_CA2266AA_AS.1:0.000486859,(Shi417.1:0.005712725,Shi169.1:0.001468597)0.825:0.00093815)0.939:0.002066019)0.818:0.000896295)0.949:0.003364513)0.994:0.006622467)0.789:5e-09,(JP0170.1:0.007016408,(HEL_AA4439AA_AS.1:0.002007985,HpGP-JAP-026.1:0.003397523)0.990:0.005025438)0.781:0.001015915)0.794:0.00048536)0.936:0.001756237)0.926:0.000528875,(((HEL_BA9047AA_AS.1:0.005729176,(Evenky73.1:0.007647531,(HEL_BA8842AA_AS.1:0,HEL_BA9406AA_AS.1:0):5e-09)0.913:0.002376585)0.984:0.00451121,(HEL_CA0258AA_AS.1:0.004091872,(((HEL_BA9649AA_AS.1:0.000984517,(HEL_BA9220AA_AS.1:0.0004916,(((HEL_BA9098AA_AS.1:0.005937043,((HEL_BA9614AA_AS.1:0.000484004,HEL_BA9797AA_AS.1:5e-09)0.969:0.003143092,(HEL_BA9379AA_AS.1:0.00512113,(HEL_BA9160AA_AS.1:5e-09,HEL_BA9347AA_AS.1:0.001482413)0.998:0.00613647)0.946:0.002853976)0.946:0.002513424)0.946:0.00263241,BURYAT14.1:0.004030438)0.757:0.000474719,((HEL_BA8880AA_AS.1:0.002661745,(HEL_BA9479AA_AS.1:0.000988384,(HEL_BA9391AA_AS.1:0.003492269,(HEL_BA8832AA_AS.1:0.000984962,HEL_BA8883AA_AS.1:0.00181381)0.721:0.001204448)0.610:5e-09)0.903:0.001803951)0.993:0.004783204,(HEL_BA9656AA_AS.1:5e-09,(HEL_BA9735AA_AS.1:0.003518783,HEL_CA0410AA_AS.1:0.001953881)0.886:0.00196694)0.744:0.000443404)0.951:0.002079198)0.866:0.001020587)0.118:5e-09)0.977:0.003075412,(((mong49.1:0.007358435,(HEL_BA9390AA_AS.1:0.000327956,HEL_BA9736AA_AS.1:0.005273805)0.990:0.006100074)0.932:0.003661046,(HEL_BA9166AA_AS.1:0.007242081,(HEL_BA9167AA_AS.1:0.003196782,(HEL_BA8914AA_AS.1:5e-09,HEL_BA8962AA_AS.1:0.000483733)0.998:0.00620828)0.703:0.001492866)0.557:0.00153891)0.971:0.004677038,((((HEL_AA7249AA_AS.1:0.002119953,(HEL_BA8829AA_AS.1:0.004423227,(HEL_BA8823AA_AS.1:0.002271155,HEL_BA8868AA_AS.1:0.009827185)0.166:0.000971955)0.994:0.006116691)0.169:0.000513552,HEL_AA7373AA_AS.1:0.002050648)0.932:0.002284057,HEL_AA7380AA_AS.1:0.004563292)0.757:0.000528798,((HEL_BA8958AA_AS.1:0.003284333,(HEL_BA9153AA_AS.1:6e-09,HEL_BA9410AA_AS.1:0.007242036)0.594:0.002515612)0.998:0.007088093,((HEL_BA9209AA_AS.1:0.005956363,HEL_BA9407AA_AS.1:0.00352656)0.991:0.007202808,((((HEL_BA9575AA_AS.1:0.007696163,(HEL_BA8889AA_AS.1:0.009587455,(HEL_BA8830AA_AS.1:0.003287593,HEL_BA9776AA_AS.1:0.004280916)0.894:0.004652315)0.998:0.006417196)0.864:0.002794678,(HEL_BA9018AA_AS.1:0.010843012,(HpGP-KAZ-002.1:0.008396458,Kazakhstan3173.1:0.003806072)0.964:0.004088734)0.203:0.000658921)0.886:0.00225759,(HEL_BA9244AA_AS.1:0.009680078,(HEL_BA9612AA_AS.1:0.000492177,HEL_CA0289AA_AS.1:0.002920544)0.995:0.005573941)0.386:0.000845537)0.845:0.001590411,((HEL_BA9266AA_AS.1:0.008744777,(HEL_BA9140AA_AS.1:0.006578137,HEL_CA0278AA_AS.1:0.010524735)0.576:0.001882437)0.420:0.001735378,(((HEL_BA9653AA_AS.1:0.015526837,(HEL_BA8872AA_AS.1:0.006164112,HpGP-KGZ-006.1:0.005619551)0.334:0.000618567)0.943:0.005485811,((((((HpGP-RUS-009.1:0.009429181,HEL_BA9483AA_AS.1:0.015494934)0.852:0.004468127,((Mandalay03.1:0.007943575,TH0213.1:0.004994)0.972:0.005690771,(BD0063.1:0.011132804,(SSR5.1:0.010098798,(HEL_BA3942AA_AS.1:0.005764959,(HpGP-BGD-003.1:0.006597682,IRANL110.1:0.011707103)0.905:0.002704761)0.949:0.003910101)0.986:0.006236265)0.724:0.00337101)0.745:0.002158521)0.795:0.00172646,(((((G27.1:0.006919115,SSR8.1:0.007489244)0.795:0.00139462,(((((HEL_BA9825AA_AS.1:0.010833607,SW21C.1:0.008431804)0.528:0.001787492,(IL_3172.1:0.008400856,HEL_BA4743AA_AS.1:0.00672004)0.932:0.00382388)0.863:0.002109862,(30950.1:0.004167644,GC34_HL.1:0.010007895)0.172:0.001435534)0.873:0.001761685,(((((CK59.1:0.006196708,(29009.1:0.008308836,(31181.1:0.008127314,NP110.1:0.008822878)0.832:0.001555439)0.826:0.001539581)0.867:0.001835309,(Hp_A_27.1:0.006245525,HE_NC32_5.1:0.006568284)0.036:0.000874568)0.845:0.001378001,(Hp_A_14.1:0.005880703,SSR9.1:0.009057132)0.963:0.003167411)0.744:0.000492442,(HE_NC24_6.1:0.005673082,HpGP-LIT-001.1:0.010789567)0.727:0.000358886)0.767:0.000542777,((HPAG1.1:0.009288961,SSR7.1:0.00599084)0.497:0.001912705,(GC31_B.1:0.008577103,SSR3.1:0.007575384)0.565:0.001989723)0.000:5e-09)0.897:0.001773896)0.931:0.001995793,HEL_AA6718AA_AS.1:0.015942789)0.155:0.001020047)0.747:0.00092418,(GR_21.1:0.006061904,(22360.1:0.013212709,HEL_CA2246AA_AS.1:0.002673718)0.936:0.003368404)0.857:0.003161137)0.443:0.001624197,(HEL_BA9534AA_AS.1:0.013514547,(Khanty30.1:0.001694357,Khanty40.1:0.002563442)1.000:0.0097157)0.430:0.002150763)0.639:0.002097747,(((ID0498.1:0.011762486,MMM_60.1:0.009762924)0.946:0.004142918,((P12.1:0.008834163,(HEL_AA0447AA_AS.1:0.00951419,GR_15.1:0.008859715)0.523:0.003265644)0.836:0.00162636,(HEL_BA4846AA_AS.1:0.008607379,HEL_BA9168AA_AS.1:0.010819686)0.932:0.00354603)0.751:0.000683897)0.532:0.00161714,((((HEL_AA6798AA_AS.1:0.005060089,MG2005_98.1:0.009660825)0.714:0.002090757,(HEL_AA5699AA_AS.1:0.011844785,((34320.1:0.001596951,MM2004_20.1:0.003130314)0.273:0.001599223,((HEL_AA9177AA_AS.1:0.012229508,22352.1:0.009769501)0.942:0.004171785,(HEL_BA5257AA_AS.1:0.005864164,22087.1:0.002834452)0.404:0.002483424)0.716:0.001229875)0.838:0.002283642)0.934:0.003556429)0.982:0.005823625,((((GC65_HL.1:0.006724673,IRANL97.1:0.008456297)0.966:0.003367615,(((((((HEL_BA5769AA_AS.1:0.008930278,(((((Neuguinea66.1:0.000480969,((HEL_BA9408AA_AS.1:0,Neuguinea12.1:0):0.000481838,((HEL_BA9658AA_AS.1:0,HEL_BA9674AA_AS.1:0):5e-09,Neuguinea63.1:0.000480727)0.411:5e-09)0.790:0.000480817)0.761:0.000481902,(ID0090.1:0.002416506,(ID0082.1:0.000962894,(ID0985.1:5e-09,(ID0987.1:0.000480936,ID1001.1:0.000480727)0.904:5e-09)0.922:5e-09)0.724:0.000480188)0.765:0.000480481)0.967:0.003506226,(ID0084.1:0.007321373,(ID0992.1:0.001390085,ID1017.1:0.000540381)0.882:0.002496737)0.663:0.002457562)0.995:0.007774777,((((ausabrJ05.1:5e-09,HPJ023.1:5e-09)0.998:0.007237078,(HEL_AA6024AA_AS.1:0.006144209,(HEL_BA3813AA_AS.1:5e-09,HEL_BA4578AA_AS.1:0.000474117)0.979:0.004095519)0.941:0.00401031)0.684:0.000818884,(HPJ071.1:0.003700308,(HEL_AA6010AA_AS.1:0.007908271,(HEL_BA4580AA_AS.1:0,HEL_BA4584AA_AS.1:0,HEL_BA9332AA_AS.1:0):0.005457913)0.936:0.002099795)0.255:0.001775721)0.048:0.002197009,(HEL_BA3814AA_AS.1:0.003430085,(HEL_BA3812AA_AS.1:0.004611258,HEL_BA4574AA_AS.1:0.00548551)0.904:0.005793055)0.948:0.005224873)0.989:0.008762092)1.000:0.022738825,((HpGP-NPL-009.1:0.005935405,SLK40.1:0.011532989)0.964:0.004324551,(HpGP-MAL-002.1:0.009459222,(HEL_BA3985AA_AS.1:0.007463775,HpGP-IND-007.1:0.008893479)0.807:0.00215213)0.762:0.001165353)0.856:0.001809714)0.738:0.001260788)1.000:0.014876567,(((((HEL_BA4947AA_AS.1:0.007413013,SUD-SO49-1.1:0.010647977)0.930:0.005372133,HpGP-NGA-010.1:0.015006699)0.684:0.001497195,(HpGP-NGA-006.1:0.011600845,(((((CAM-107A1.1:0.006612232,(HEL_AA5951AA_AS.1:0.007197843,((CAM_14C1.1:0.009091762,(SUD-C13-1.1:0.008518955,((CAM-135C1.1:0,CAM-140C1.1:0):0.000492197,CAM-146C1.1:0.000487015)0.996:0.006770051)0.904:0.00299253)0.929:0.002803118,(CAM_153C1.1:0.010219203,HEL_BA9309AA_AS.1:0.006860962)0.816:0.00247791)0.861:0.00230122)0.742:0.000468397)0.918:0.00210493,SUD-SO42.1:0.007425667)0.728:0.000366152,(nigh2495.1:0.006055516,(ckin59.1:0.006245504,HEL_BA9125AA_AS.1:0.004829906)0.934:0.00352113)0.854:0.001228736)0.826:0.00136697,((SUD_C5_1.1:0.014290049,((HEL_BA8928AA_AS.1:0.007899078,(SUD_C8_1.1:0.012314402,(HEL_BA8987AA_AS.1:0.004757057,(SUD-C14-1.1:0.005867681,(HEL_BA9413AA_AS.1:0.00862716,SUD-I14.1:0.00909504)0.974:0.005795796)0.954:0.004320889)0.489:0.002340654)0.823:0.002009075)0.932:0.002363192,(HEL_BA9028AA_AS.1:0.010453531,(HEL_BA9462AA_AS.1:0.007938649,(HEL_CA2615AA_AS.1:0,HEL_CA2627AA_AS.1:0):0.008933625)0.979:0.00571762)0.866:0.003163174)0.590:0.001339901)0.879:0.002064049,CAM_149C1.1:0.008095892)0.449:0.001301219)0.943:0.002742672,(((CAM_110A1.1:0.007259896,CAM-126C1.1:0.003372461)0.992:0.005434879,(CAM-121A1.1:0.006989239,MM2012_26.1:0.012347378)0.835:0.002174685)0.770:0.000951142,(CAM-144C1.1:0.006314148,(nigh2494.1:0.010304651,nigh2496.1:0.0090241)0.964:0.005470631)0.862:0.001736949)0.868:0.001633499)0.993:0.005775511)0.634:0.001368016)0.821:0.001722112,(HEL_BA5527AA_AS.1:0.019819597,(((HEL_BA8291AA_AS.1:0.011039592,(HpGP-ZAF-001.1:0.007137351,((((HEL_BA5677AA_AS.1:0,SA166A.1:0):0.0009819,(SA169C.1:5e-09,(HEL_BA5731AA_AS.1:0.000507829,HpGP-ZAF-006.1:0.002052493)0.967:0.003603523)0.985:0.005216829)0.983:0.004668859,(((SA172C1.1:0.006426665,(HEL_BA5709AA_AS.1:0.00314045,HEL_AA7362AA_AS.1:0.008922851)0.977:0.00403122)0.261:0.000990554,(((((HpGP-ZAF-009.1:0.006835909,SA29A.1:0.008451902)0.917:0.002090398,(HEL_BA5715AA_AS.1:0,SA175A.1:0):0.002024888)0.980:0.003081324,(HEL_BA4143AA_AS.1:0.007335751,HEL_BA4919AA_AS.1:0.003594984)0.721:0.000524151)0.357:0.000511543,(HEL_BA5666AA_AS.1:0.013190601,(SouthAfrica20.1:0.005744088,((HEL_BA5671AA_AS.1:0,HEL_BA9328AA_AS.1:0,SA144A.1:0,SA251C.1:0):0.007927997,HEL_BA5706AA_AS.1:0.002560257)0.933:0.002584835)0.441:0.003150084)0.849:0.001199132)0.960:0.002488595,(SouthAfrica7.1:0.002925374,(HpGP-ZAF-007.1:0.000968255,SouthAfrica50.1:0.009196753)0.964:0.00386365)0.609:0.001039952)0.765:0.000632563)0.948:0.002870773,(HEL_BA9749AA_AS.1:0.014140085,HEL_BA8309AA_AS.1:0.000794181)1.000:0.009916512)0.830:0.001808646)0.477:0.001628579,(((((HEL_AA7351AA_AS.1:0.007978668,HEL_AA7371AA_AS.1:0.005950474)0.973:0.005142501,(HEL_BA8916AA_AS.1:0.011085674,((HEL_AA7350AA_AS.1:0,HEL_AA7375AA_AS.1:0):0.008486684,(((HEL_AA7215AA_AS.1:0.00122034,K26A1.1:0.001336549)0.916:0.003542105,(HEL_AA7329AA_AS.1:0.001203241,((HEL_AA7206AA_AS.1:0.005327193,(HEL_AA7288AA_AS.1:0,HEL_BA9306AA_AS.1:0):0.015672959)1.000:0.009324136,(HEL_AA7200AA_AS.1:0.001112278,HEL_AA7309AA_AS.1:0.000933455)0.851:0.001241425)0.496:0.00212603)0.935:0.003749175)0.933:0.004518021,(HEL_AA7368AA_AS.1:5e-09,((HEL_AA7268AA_AS.1:0,HEL_AA7356AA_AS.1:0):5e-09,HEL_AA7199AA_AS.1:0.000509357)0.765:5e-09)0.968:0.004348082)1.000:0.010804801)0.966:0.005410602)0.901:0.003415057)0.860:0.002918554,HEL_AA7378AA_AS.1:0.005125203)0.394:0.003834031,HEL_AA7376AA_AS.1:0.003071691)0.576:0.00359324,(((SA233C.1:0.005865702,HEL_BA8345AA_AS.1:0.008610114)0.585:0.002472422,(SA253C1.1:0.011262889,HEL_BA9540AA_AS.1:0.009290361)0.609:0.003625516)0.665:0.003682042,HEL_BA9494AA_AS.1:0.005468534)0.726:0.003014484)0.523:0.001395599)1.000:0.014415933)0.403:0.004009388)1.000:0.036481231,HEL_BA4236AA_AS.1:0.006035849)0.935:0.005899094,(HEL_BA8835AA_AS.1:0.007171502,((((((HEL_CA2150AA_AS.1:0.015611118,HpGP-HON-015.1:0.00383665)0.995:0.007101314,((DR150.1:0.010352256,(HpGP-USA-303.1:0.008815527,HpGP-USA-417.1:0.005483572)0.809:0.003188043)0.422:0.001494052,(HEL_BA4465AA_AS.1:0.013687519,HEL_BA5558AA_AS.1:0.007809686)0.864:0.002186571)0.981:0.00446044)0.723:0.000588262,(((DR59_2016.1:0.009610315,NYPt189.1:0.012219655)0.592:0.000135756,((((HEL_AA6578AA_AS.1:0.003152664,HEL_CA2451AA_AS.1:0.004353953)0.964:0.004304684,HpGP-SPA-402.1:0.009483913)0.816:0.001339167,(GAM245Ai.1:0.00477589,HEL_BA4404AA_AS.1:0.013959929)0.031:0.002470489)0.948:0.003708344,(HEL_AA5463AA_AS.1:0.010827727,((HEL_BA4163AA_AS.1:0,HEL_BA9555AA_AS.1:0):0.000487469,SA220C.1:0.000983366)1.000:0.010149779)0.820:0.003558804)0.915:0.002683535)0.752:0.00079974,((DR76_2016.1:0.000957263,HEL_BA5547AA_AS.1:0.0056881)0.987:0.005872759,(HEL_BA8361AA_AS.1:5e-09,(SA224.1:5e-09,SA252C.1:5e-09)0.976:0.00246781)1.000:0.009869118)0.299:0.001011553)0.550:0.001255059)0.880:0.001668693,((kin62.1:0.002411667,(ckin65.1:0.002130438,HEL_BA5739AA_AS.1:0.031548977)0.730:0.000824145)0.931:0.001494199,((HpGP-USA-403.1:0.004834956,(HEL_AA8702AA_AS.1:0.010243891,HEL_AA9180AA_AS.1:0.00287074)0.992:0.006259072)0.823:0.001451258,(HEL_BA5197AA_AS.1:0.009172257,HEL_BA5101AA_AS.1:0.008118639)0.911:0.002256979)0.740:0.000626583)0.965:0.003372063)0.981:0.004328231,(((kin86.1:0.000840445,(ckin130.1:0.004861139,kin81.1:0.002631303)0.904:0.00196118)0.758:0.000632339,((HEL_CA2362AA_AS.1:0.006492546,(ckin28.1:0.005469859,((kin79.1:0.004913103,(HpGP-COG-003.1:0.001476166,(ckin106.1:0.001460526,ckin129.1:0.001461705)0.913:0.001465392)0.952:0.002051297)0.765:0.000962967,HEL_AA7352AA_AS.1:0.002393315)0.869:0.001050214)0.866:5e-09)0.999:0.003939488,(kin77.1:0.005474332,((ckin24.1:0.003892138,(kin71.1:0.005269785,HEL_AA8698AA_AS.1:0.00522522)0.717:0.002932082)0.868:0.001522772,HEL_BA8806AA_AS.1:0.00346155)0.656:0.001940403)0.959:5e-09)0.806:0.000486914)0.763:0.00052381,(HpGP-POR-006.1:0.001726144,(HEL_AA7374AA_AS.1:0.004655102,SA35C.1:0.002520467)0.906:0.00223641)0.784:0.001261173)0.851:0.000975916)0.885:0.002109772,((HEL_AA9174AA_AS.1:0.002638264,HEL_CA2181AA_AS.1:0.013466067)0.756:0.004441921,HEL_BA8101AA_AS.1:0.010572368)0.934:0.004035614)0.262:0.000681009)0.997:0.009244979)0.982:0.008333159)0.878:0.002552491)0.967:0.005111474,CAM-109A1.1:0.013843327)0.943:0.005873866)0.577:0.002306649,(HpGP-IDN-001.1:0.009209193,ID0561.1:0.004827555)0.996:0.008865034)0.993:0.008700217,(HEL_BA9595AA_AS.1:0.015738114,(((33375.1:0.014285837,444.1:0.016261872)0.991:0.009050047,((SUD-SO50-1.1:0.011411863,Pt_7901.1:0.01208824)0.913:0.003058196,(MGms203.1:0.011709296,(((HEL_AA6060AA_AS.1:0.007312131,(SUD-C1-1a.1:0.00664744,SUD-C16-3.1:0.011641226)0.916:0.003746159)0.875:0.002244847,(HEL_BA9463AA_AS.1:0.013055484,SUD_SO41_1.1:0.011272788)0.882:0.002443303)0.895:0.00314107,HEL_BA9598AA_AS.1:0.01903307)0.171:0.002055306)0.964:0.004782095)0.793:0.002956408)0.970:0.005234804,((((((HEL_BA4973AA_AS.1:0.010611606,HEL_BA5224AA_AS.1:0.015596966)0.904:0.003431352,SW7C.1:0.010089763)0.210:0.001677408,(((HEL_BA4168AA_AS.1:0.01083386,HEL_BA9457AA_AS.1:0.007689231)0.972:0.004799586,(((CAM-117A1.1:0.010784232,CAM-23A1.1:0.009964906)0.942:0.003938414,(CAM_22A1.1:0.013247215,(nigh1448.1:0.01368,CAM_118A1.1:0.006620159)0.665:0.003044582)0.736:0.000825594)0.808:0.001310601,(CAM_106A1.1:0.006989807,CAM_125C1.1:0.006137718)0.938:0.002880245)0.701:0.002393812)0.927:0.003066035,(HEL_BA4944AA_AS.1:0.010767929,HEL_BA9281AA_AS.1:0.011870158)0.575:0.001488045)0.935:0.002936618)0.944:0.003196234,((IRANL104.1:0.012058038,(HpGP-SPA-802.1:0.008578499,(HEL_BA3551AA_AS.1:0.005978014,HEL_BA9180AA_AS.1:0.008991818)0.146:0.003246979)0.955:0.005793606)0.969:0.004675767,((HN_G260.1:0.012832472,(HUP_B14.1:0.010337345,((((HpGP-BRA-023.1:0.005085217,MCms1055.1:0.001895009)0.876:0.013918596,HEL_BA5572AA_AS.1:0.003490246)0.682:0.002722246,26695.1:0.010690449)0.390:0.001445741,VN0032.1:0.01537987)0.891:0.002737802)0.905:0.003667408)0.783:0.001765115,(HEL_CA2149AA_AS.1:0.007448151,(38185.1:0.012071013,HpGP-BRA-023.2:0.010627896)0.653:0.002137816)0.915:0.002541479)0.476:0.001002283)0.741:0.000406504)0.915:0.00329241,SUD-S72.1:0.011375582)0.859:0.002479369,(((((Hp_A_11.1:0.00976037,(IRANL112_91.1:0.004126015,IRANL124_91.1:0.004170166)0.997:0.00782646)0.695:0.002686423,((HEL_BA9043AA_AS.1:0.007473415,HEL_AA8621AA_AS.1:0.008023402)0.947:0.003829838,(HEL_BA9531AA_AS.1:0.008228986,HpGP-POL-110.1:0.00995328)0.802:0.001462558)0.780:0.001079915)0.758:0.000705664,B40.1:0.007194833)0.689:0.001628001,Pt_7757.1:0.01859526)0.909:0.002318815,((HEL_BA9184AA_AS.1:0.009697134,((GR_20.1:0.008359664,HpGP-TUR-009.1:0.005510273)0.994:0.009822917,HEL_CA2212AA_AS.1:0.011083593)0.930:0.004045879)0.765:0.002905848,IRANL133_91.1:0.008029237)0.526:0.002148721)0.979:0.005836028)0.815:0.001565291)0.969:0.004458322)0.951:0.003553477)0.560:0.00071542,(B45.1:0.009957357,SSR43.1:0.00892248)0.917:0.00312883)0.487:0.003029929,HE_C33.1:0.011970391)0.826:0.001845399,((HEL_AA6699AA_AS.1:0.0013699,HEL_BA9765AA_AS.1:0.001928421)1.000:0.012045583,(448.1:0.004454117,HpGP-MEX-046.1:0.013148468)0.734:0.002822686)0.305:0.002470727)0.766:0.001160598)0.707:0.000633024,(HEL_AA7332AA_AS.1:0.018524728,IL_3184.1:0.009971799)0.912:0.00314621)0.733:0.001655017,(HEL_CA2513AA_AS.1:0.00825337,HpGP-ISR-001.1:0.015350949)0.380:0.001747587)0.954:0.002913762)0.868:0.001757677,((HEL_CA2176AA_AS.1:0.008071173,IRANL125.1:0.011698325)0.102:0.001924377,((HpGP-USA-207.1:0.010823101,(HEL_BA4700AA_AS.1:0.008349253,IL_3173.1:0.003439512)0.728:0.002427715)0.851:0.003225838,(21580.1:0.005804471,(HEL_BA4875AA_AS.1:0.01082126,B25.1:0.00387831)0.868:0.001845543)0.882:0.002772768)0.820:0.002159859)0.764:0.001394976)0.739:0.000581481)0.827:0.001347627)0.484:0.001413883)0.947:0.002922654,((((HEL_BA8057AA_AS.1:0.007550464,((HEL_BA7799AA_AS.1:0.005522463,MS178.1:0.009509999)0.095:0.000935097,HpGP-MMR-004.1:0.00959332)0.136:5e-09)0.009:0.001068746,NP49.1:0.012317479)0.861:0.002092873,(HEL_BA4205AA_AS.1:0.007655796,HEL_CA0027AA_AS.1:0.011608886)0.574:0.002556029)0.893:0.002485224,(M006.1:0.009620599,((HpGP-USA-422.1:0.004568678,(India7.1:0.007167084,MMM_127.1:0.006937084)0.930:0.002722593)0.937:0.003005599,((BD0013.1:0.006171999,HpGP-MMR-011.1:0.006849809)0.921:0.003545954,MMM_148.1:0.011136521)0.197:0.001176305)0.672:0.001311458)0.817:0.001180803)0.838:0.001475737)0.860:0.002172769,((HEL_BA9059AA_AS.1:0.008950802,HEL_BA9627AA_AS.1:0.00643485)0.843:0.002296674,(HEL_CA2718AA_AS.1:0.008984734,(HEL_BA8915AA_AS.1:0.014180177,(BURYAT19.1:0.007304502,HEL_BA9095AA_AS.1:0.006082894)0.494:0.001846957)0.727:0.001936737)0.758:0.002831705)0.859:0.002211704)0.866:0.003184687,(Nanai30.1:0.00886742,((HEL_CA0266AA_AS.1:0.008541587,(HEL_BA9564AA_AS.1:0.002036941,HEL_BA9671AA_AS.1:0.001837435)0.976:0.004175943)0.950:0.005089431,(HEL_BA9443AA_AS.1:0.015264459,HEL_BA9626AA_AS.1:0.012282453)0.962:0.006869131)0.563:0.002110362)0.946:0.003704573)0.901:0.003082297)0.435:0.001460241,(HEL_BA4991AA_AS.1:0.010089055,HEL_BA9249AA_AS.1:0.007434948)0.858:0.003377533)0.017:0.001864472)0.796:0.002347159)0.875:0.002945772)0.853:0.001717871)0.784:0.000740256)0.740:0.000557737)0.855:0.002958577)0.717:0.000846602,((HEL_BA8932AA_AS.1:0.007504283,(HEL_BA9451AA_AS.1:0.006697677,HEL_BA9841AA_AS.1:0.002467233)0.936:0.003590811)0.950:0.003627119,(((HEL_BA9628AA_AS.1:0.004732148,(Evenky58.1:0.01124139,HEL_BA9566AA_AS.1:0.013713973)0.813:0.002991586)0.960:0.004840868,((HEL_BA9259AA_AS.1:0.010144772,HEL_BA9837AA_AS.1:0.012917906)0.920:0.004056553,(HEL_BA9538AA_AS.1:0.008301299,((HEL_BA9315AA_AS.1:0.005459665,((HEL_BA8911AA_AS.1:0.002025742,HEL_BA9650AA_AS.1:0.010285156)0.844:0.001040456,(altai59.1:0.005997656,(((HEL_BA9592AA_AS.1:0.006198074,(HEL_BA9603AA_AS.1:0.003440007,HEL_BA9605AA_AS.1:0.01212232)0.975:0.004560781)0.808:0.003164045,HEL_BA9545AA_AS.1:0.005610607)0.412:0.001098344,BURYAT9.1:0.012903908)0.274:0.001542247)0.959:0.003803068)0.845:0.001363627)0.706:0.001494734,((HEL_BA9636AA_AS.1:0.000503233,HEL_BA9651AA_AS.1:5e-09)0.997:0.006857828,(HEL_BA9576AA_AS.1:0.000614711,Tuvac80.1:0.005890087)0.961:0.00288908)0.899:0.001833292)0.947:0.002533884)0.909:0.001666289)0.731:0.000526475)0.658:0.002146118,(HEL_BA9253AA_AS.1:0.010986899,(((HEL_BA9544AA_AS.1:0.000974324,HEL_BA9838AA_AS.1:0.000995961)0.976:0.005489541,(HEL_BA9339AA_AS.1:0.004695721,(HEL_BA9761AA_AS.1:0,HEL_BA9830AA_AS.1:0):0.000801363)0.631:0.00397734)0.989:0.00943215,(HEL_BA9556AA_AS.1:0.007076377,HEL_BA9770AA_AS.1:0.008762898)0.970:0.00480282)0.741:0.00293584)0.943:0.003265369)0.785:0.001024497)0.832:0.000958424)0.921:0.001865748)0.091:0.000466533)0.860:0.00179006,(HEL_BA8976AA_AS.1:0.004444741,HEL_BA9440AA_AS.1:0.007886098)0.960:0.004126565)0.807:0.000991295)0.745:0.001379109,(((HEL_AA7212AA_AS.1:5e-09,HEL_CA0045AA_AS.1:0.000497882)0.996:0.005773601,HEL_AA7339AA_AS.1:0.006238766)0.719:0.00192766,(HpGP-CAN-023.1:0.006572467,(((HEL_CA0046AA_AS.1:0.003347089,(HEL_BA9778AA_AS.1:5e-09,(HEL_CA0057AA_AS.1:0,HEL_CA0057AA_AS.2:0):5e-09)0.994:0.005996084)0.619:0.002583169,HpGP-CAN-001.1:0.004633728)0.721:0.000914754,(HEL_AA7365AA_AS.1:0,HEL_CA0047AA_AS.1:0):0.002431363)0.684:0.00241526)0.817:0.001353581)0.492:0.001097814)0.317:0.040120791,HEL_BA9333AA_AS.1:0.003159292)1.000:0.020075525,HEL_BA9243AA_AS.1:0.012500159)1.000:0.007610582,(Koryak28.1:0.009653372,((Koryak37.1:0,Koryak38.1:0):0.001177156,(HEL_BA9127AA_AS.1:0.001921892,((HEL_BA9208AA_AS.1:0,HEL_BA9487AA_AS.1:0):0.001077274,(HEL_BA9287AA_AS.1:0.009549214,(HEL_BA8817AA_AS.1:0.003960426,HEL_BA9726AA_AS.1:0.00412084)0.986:0.00554861)0.073:0.000591121)0.990:0.003915671)0.229:0.001187654)0.503:0.003234212)0.351:0.004189096)0.952:0.004115141,(((HEL_BA9584AA_AS.1:0.006965786,(HEL_BA8849AA_AS.1:0.000916992,HEL_BA9070AA_AS.1:5e-09)0.987:0.003999876)1.000:0.010156713,((HEL_AA7311AA_AS.1:5e-09,Khanty47.1:0.000452325)0.957:0.004604817,HEL_BA9746AA_AS.1:0.012989592)0.569:0.003115211)0.866:0.002545814,HEL_BA9722AA_AS.1:0.011958671)0.970:0.004862425)0.703:0.003948935,((HpGP-CHI-105.1:0.002689762,HpGP-CHI-116.1:0.005395771)1.000:0.011461702,(((HEL_BA9526AA_AS.1:0.005006383,HEL_BA9629AA_AS.1:0.009906063)0.964:0.004224448,((HEL_BA9060AA_AS.1:5e-09,HEL_BA9258AA_AS.1:0.000454331)0.999:0.005441722,((((Ca_97_34.1:0,HEL_AA6016AA_AS.1:0,HEL_AA7297AA_AS.1:0):0.003500768,(HEL_AA6037AA_AS.1:0.004175276,HpGP-CAN-007.1:0.00046321)0.944:0.002059972)0.282:0.003008724,(HEL_AA5967AA_AS.1:0,HEL_AA6482AA_AS.1:0,HEL_BA9172AA_AS.1:0):0.00908878)0.872:0.002086878,HEL_AA7337AA_AS.1:0.006365461)0.818:0.001709075)0.462:0.001228002)0.976:0.005254968,((HpGP-CAN-016.1:0.005223997,((CAN_243.1:0.007472858,HEL_AA5916AA_AS.1:0.003097367)0.959:0.003422833,(HpGP-CAN-018.1:0.001328182,((Aklavik86.1:0,CAN_019.1:0,CAN_290.1:0,HEL_CA2371AA_AS.1:0,HpGP-CAN-010.1:0,HpGP-CAN-015.1:0):0.002248112,((CAN_095.1:0,CAN_136.1:0,CAN_172.1:0,HEL_CA2453AA_AS.1:0,HpGP-CAN-006.1:0,HpGP-CAN-011.1:0):0.000485653,CAN_258.1:0.000476786)0.973:0.004182565)0.697:0.003581505)0.984:0.007184518)0.686:0.003545266)0.823:0.001645713,HpGP-CAN-019.1:0.00351396)0.974:0.004293574)0.737:0.002175247)0.678:0.002144523)0.911:0.015982134,(HEL_BA9303AA_AS.1:0,HEL_BA9707AA_AS.1:0):0.041276268)0.949:0.042730107,(HEL_AA0408AA_AS.1:0.007493145,HEL_BA9262AA_AS.1:0.009449524)0.994:0.063628605)0.943:0,Hcetorum:0.425076422)Root;
