# Supplementary material for: An ancient ecospecies of Helicobacter pylori
Source: Nature. 2024 Oct 16;635(8037):178–85. doi: 10.1038/s41586-024-07991-z (PMC11541087; doi:10.1038/s41586-024-07991-z)
Supplement: Supplementary file 8 — Data underlying Figs. 1–4 and Supplementary Figs. 1–6 and 8–13. [file 41586_2024_7991_MOESM8_ESM.zip › SOURCE_DATA/S10/21.nwk]

(((((((((((((((((((((((((((((((HEL_BA9095AA_AS.1:0.010746054,(HEL_BA9058AA_AS.1:0.012483584,HEL_CA0264AA_AS.1:0.079616842)0.861:0.009101513)0.805:0.003138318,(((HEL_BA8812AA_AS.1:0.012015811,(HEL_BA9047AA_AS.1:0.004704806,(HEL_BA9406AA_AS.1:5e-09,(HEL_BA8842AA_AS.1:0.000208643,(Evenky01.1:5e-09,Evenky73.1:0.000208574)0.906:5e-09)0.988:0.001045741)0.981:0.002521795)0.925:0.003652895)1.000:0.006821401,(HEL_AA7380AA_AS.1:0.010803779,(HEL_BA9218AA_AS.1:0.006369185,(HEL_BA9042AA_AS.1:0.007119449,HEL_BA9253AA_AS.1:0.00380683)1.000:0.005421009)0.952:0.004043643)0.019:0.002633266)0.975:0.002520976,((Evenky11.1:0.010070773,(HEL_BA9760AA_AS.1:0.008204349,(HEL_BA9321AA_AS.1:0.004171098,(HEL_BA9676AA_AS.1:5e-09,HEL_BA9686AA_AS.1:0.000626365)0.722:0.00196462)0.908:0.003575186)0.966:0.003116662)0.993:0.003722283,((HEL_BA9176AA_AS.1:0.008507615,(altai11.1:0.00119259,HEL_BA9440AA_AS.1:0.001124231)1.000:0.009583073)0.995:0.003960549,((HEL_BA9564AA_AS.1:0.007725312,HEL_BA9671AA_AS.1:0.010088289)0.997:0.005613006,(HEL_BA8860AA_AS.1:0.00735651,(HEL_BA9261AA_AS.1:0.01010863,HEL_BA9451AA_AS.1:0.007122557)0.955:0.004496845)0.708:0.002860231)0.933:0.002870024)0.714:0.000409482)0.847:0.001342787)0.521:0.000803941)0.768:0.000522477,(((((HEL_BA9398AA_AS.1:0.000417543,(HEL_BA8914AA_AS.1:5e-09,(HEL_BA8962AA_AS.1:0,HEL_BA9175AA_AS.1:0):5e-09)0.000:5e-09)0.994:0.003181361,(HEL_BA9445AA_AS.1:0.014029967,HEL_BA8993AA_AS.1:0.011294657)0.470:0.002272458)0.986:0.003533905,(HEL_BA9063AA_AS.1:0.008195201,((HEL_BA9208AA_AS.1:0.01086102,(HEL_AA7221AA_AS.1:0.00400865,HEL_BA9487AA_AS.1:0.001050427)0.978:0.003157341)1.000:0.006753352,(HEL_BA9636AA_AS.1:0.0072854,(HEL_BA9333AA_AS.1:0.002689652,HEL_BA9651AA_AS.1:0.003885987)0.285:0.000437698)0.986:0.00345107)0.998:0.004307473)0.348:0.001008414)0.884:0.002552717,(HEL_BA9096AA_AS.1:0.012460013,HEL_BA9546AA_AS.1:0.012551617)0.971:0.004485879)0.744:0.001360032,((Evenky65.1:0.009672258,HEL_BA8825AA_AS.1:0.007154878)0.988:0.003158152,(HEL_BA9807AA_AS.1:0.009100441,(HEL_BA8847AA_AS.1:0.011622812,HEL_BA9538AA_AS.1:0.008980994)0.971:0.003190471)0.629:0.00109043)0.938:0.001752454)0.917:0.001638699)0.841:0.000853168,((((HEL_BA9732AA_AS.1:0.018489163,Nanai30.1:0.01633417)1.000:0.00852419,(((HEL_BA9837AA_AS.1:0.011413342,(mong44.1:0.010890989,HEL_CA0261AA_AS.1:0.013998901)0.382:0.002190888)0.407:0.001752779,(yak97.1:0.014155482,((HEL_BA9209AA_AS.1:0.012418445,HEL_BA9626AA_AS.1:0.009686461)0.998:0.005523703,((HEL_BA4465AA_AS.1:0.020101949,HEL_BA9437AA_AS.1:0.00851106)0.865:0.014633373,((((HEL_BA9260AA_AS.1:0.008892747,Keto18.1:0.025226237)1.000:0.018981002,(HEL_BA9761AA_AS.1:0.007908066,HEL_BA9838AA_AS.1:0.007011447)0.998:0.006205026)0.992:0.004593456,((HEL_BA9169AA_AS.1:0.004219119,((HEL_BA8918AA_AS.1:0,HEL_BA8996AA_AS.1:0,HEL_BA9046AA_AS.1:0):5e-09,HEL_BA9604AA_AS.1:0.000208643)0.940:5e-09)1.000:0.004796803,((HEL_BA9032AA_AS.1:5e-09,HEL_BA9339AA_AS.1:0.000417476)0.926:0.00151423,(HEL_BA9544AA_AS.1:0.005061626,Keto60.1:0.012391524)1.000:0.013045023)0.315:0.002553761)0.892:0.002783705)0.992:0.004895029,(Nentsy28.1:0.015364546,HEL_BA9244AA_AS.1:0.009558048)0.107:6e-09)0.999:0.0065605)0.899:0.003001574)0.933:0.002966476)0.994:0.004792953)0.992:0.004540628,(HEL_BA9628AA_AS.1:0.021018109,((HpGP-NPL-009.1:0.01588983,(NP110.1:0.010157345,(HpGP-BGD-003.1:0.010120602,((((HEL_BA3985AA_AS.1:0.008245308,(HEL_CA0027AA_AS.1:0.009967257,HpGP-IND-007.1:0.010239791)0.977:0.003293622)0.988:0.003275728,(HEL_CA2513AA_AS.1:0.010276868,BD0063.1:0.011258616)0.973:0.002803979)0.913:0.002171258,((HpGP-MMR-011.1:0.013848747,((TH0213.1:0.018266193,HpGP-MMR-004.1:0.016201526)0.884:0.00233339,MMM_127.1:0.0148987)0.961:0.003426202)0.817:0.000896163,(M006.1:0.010254674,MMM_60.1:0.013867626)0.945:0.002723116)0.880:0.001836854)0.793:0.002120829,(BD0013.1:0.008858796,Mandalay03.1:0.012828307)0.681:0.003714588)0.818:0.003304426)1.000:0.005584208)0.947:0.002549725)0.966:0.004251888,(NP49.1:0.014614852,((((((HEL_AA6079AA_AS.1:0.01013169,VN0032.1:0.021681113)0.976:0.005220414,(((BTM275.1:0.013218548,(JP0170.1:0.012190461,MMM_67.1:0.009589219)0.916:0.004026546)0.408:0.001532557,((((HEL_CA0440AA_AS.1:0.011400075,HEL_CA0551AA_AS.1:0.012745213)0.234:0.002256059,CK59.1:0.0158762)0.941:0.00286178,((HpGP-KOR-001.1:0.011708992,(HEL_CA0082AA_AS.1:0.012646831,(HEL_AA4439AA_AS.1:0.011922929,HpGP-JAP-026.1:0.009516974)0.974:0.003679873)0.913:0.002616202)0.356:0.002103334,(HEL_CA0208AA_AS.1:0.010033512,HEL_CA2615AA_AS.1:0.015656262)0.825:0.002832532)0.680:0.003035087)0.928:0.002558897,(VN0805.1:0.016402975,(BT333.1:0.009526337,BTM231.1:0.01351115)1.000:0.006502232)1.000:0.018664198)0.853:0.001067154)0.906:0.002397191,((HEL_BA9674AA_AS.1:0.000904485,(Neuguinea63.1:0.001288073,(Neuguinea12.1:0.000212834,Neuguinea25.1:0.000642251)0.949:0.001071964)0.982:0.002567084)0.998:0.003673223,(HEL_BA9408AA_AS.1:0.002758783,(HEL_BA9658AA_AS.1:0.000336754,Neuguinea66.1:0.001450302)0.897:0.001374322)0.934:0.001749195)1.000:0.018006483)0.180:0.001394272)0.969:0.004972569,ID0498.1:0.02245669)0.497:0.003029177,(HEL_BA8663AA_AS.1:0.024862482,(HEL_BA9598AA_AS.1:0.027336271,(HEL_BA8279AA_AS.1:0.016188288,((HEL_BA9677AA_AS.1:0.010760601,(HEL_BA9476AA_AS.1:0.010696213,Nentsy81.1:0.014021254)0.928:0.008005791)0.878:0.007741825,Sakhalin60.1:0.014893017)0.937:0.006310069)0.986:0.009949213)0.985:0.00805542)0.312:0.001898227)1.000:0.006659375,(HEL_CA0289AA_AS.1:0.016982979,MS178.1:0.017756488)0.773:0.003565409)0.977:0.004131271,((ID1017.1:0.01112363,(ID0084.1:0.006305221,(((ID0090.1:0.012917374,((ID0985.1:0.000222052,ID1001.1:0.009350441)0.676:0.000780421,ID0987.1:0.001374314)0.977:0.002314536)0.947:0.004305888,ID0992.1:0.004944959)0.476:0.003992989,ID0082.1:0.005416698)0.294:0.000682273)0.940:0.003384458)0.986:0.009056816,(((((HEL_AA6010AA_AS.1:0.00908737,(ausabrJ05.1:0,HPJ023.1:0):0.009732093)0.862:0.0057369,(HEL_BA9332AA_AS.1:0.007030227,(HEL_BA4580AA_AS.1:0.000394493,HEL_BA4584AA_AS.1:2.096e-05)0.915:0.001555417)0.983:0.003117108)0.990:0.003113118,HPAS23.1:0.006001925)0.615:0.001814838,HEL_AA6024AA_AS.1:0.006832981)1.000:0.007973194,(HEL_BA9043AA_AS.1:0.003350583,HEL_BA3814AA_AS.1:0.025137898)0.631:0.006534378)1.000:0.017113499)1.000:0.024118166)1.000:0.010652615)0.579:0.002171076)0.986:0.003997977)0.493:0.002778249)0.888:0.001725281)0.885:0.001185079,(HEL_BA8958AA_AS.1:0.008505088,(HEL_BA9483AA_AS.1:0.009282535,HpGP-KAZ-002.1:0.013257321)0.975:0.003529229)0.899:0.002354523)0.179:0.001019263,HEL_BA8915AA_AS.1:0.011460291)0.851:0.001028183):0.000840977,(HEL_BA8911AA_AS.1:0.01047933,HEL_BA9115AA_AS.1:0.007692941)0.993:0.003099653)0.000:0.000555527,(HEL_BA9404AA_AS.1:0.01482507,(HEL_AA7332AA_AS.1:0.024660352,(((HEL_BA9640AA_AS.1:0.011997126,(HEL_BA9407AA_AS.1:0.019573302,(HEL_BA9153AA_AS.1:0.014040052,MMM_148.1:0.029652333)0.895:0.005319543)0.946:0.002674304)0.265:0.001915332,((HEL_BA8858AA_AS.1:0.015620253,HEL_BA8889AA_AS.1:0.008435348)0.964:0.004772548,((HEL_BA9568AA_AS.1:0.01159708,(HEL_BA9471AA_AS.1:0.011133111,Tuvac46.1:0.016157106)0.788:0.002522309)0.919:0.002736909,((HEL_BA8921AA_AS.1:0.011727731,HEL_BA8956AA_AS.1:0.01486355)0.936:0.003710435,(HEL_BA9354AA_AS.1:0.017749854,HEL_BA9575AA_AS.1:0.009713267)0.206:0.002603255)0.946:0.004177936)0.151:0.001257006)0.959:0.003579514)0.998:0.004466425,(HEL_BA9079AA_AS.1:0.016307348,HpGP-KGZ-006.1:0.016796896)0.580:0.002726071)0.761:0.000968854)0.942:0.00799613)1.000:0.008558812)0.099:0.000240224,(((((HEL_BA9706AA_AS.1:0.012634647,(HEL_BA9443AA_AS.1:0.011533915,HEL_BA9814AA_AS.1:0.011783405)0.792:0.002368694)0.969:0.002888618,(((HEL_BA8830AA_AS.1:0.012846967,HEL_BA9410AA_AS.1:0.009337498)0.996:0.005338048,((HEL_BA9184AA_AS.1:0.010952993,(BURYAT27.1:0.009978013,TUVAB15.1:0.009101861)0.985:0.003828596)0.865:0.001726108,(HEL_BA9018AA_AS.1:0.008426951,HEL_BA9129AA_AS.1:0.008678134)0.976:0.003537283)0.441:0.001496552)0.541:0.00170743,((HEL_BA8957AA_AS.1:0.012678942,HEL_BA9037AA_AS.1:0.006001546)0.887:0.002131111,(HEL_BA9027AA_AS.1:0.013854655,HEL_CA0278AA_AS.1:0.012448677)0.975:0.00450718)0.964:0.002800336)0.875:0.001626511)0.325:0.000883569,((HEL_BA9612AA_AS.1:0.00912483,HEL_CA0270AA_AS.1:0.013312426)0.944:0.002938319,HEL_BA8856AA_AS.1:0.010869632)0.446:0.001244916)0.915:0.001618689,((HEL_BA8976AA_AS.1:0.004475084,HEL_BA9605AA_AS.1:0.010373181)1.000:0.007466679,(HEL_BA9592AA_AS.1:0.010277476,(HEL_BA9140AA_AS.1:0.005923136,HEL_BA9249AA_AS.1:0.007318899)0.971:0.003780152)0.230:0.000763083)0.772:0.002010546)0.757:0.000486034,(HEL_BA9650AA_AS.1:0.011135455,(HEL_BA9776AA_AS.1:0.011853816,(HEL_BA9167AA_AS.1:0.006540918,HEL_BA9576AA_AS.1:0.006451684)0.867:0.001547174)0.948:0.00378222)0.952:0.0020542)0.888:0.001522577)0.691:0.001004563,(HEL_BA9562AA_AS.1:0.006696343,Tuvac80.1:0.005804319)0.992:0.003163634)0.854:0.001183157,((((HEL_BA9653AA_AS.1:0.012168652,(HEL_BA9734AA_AS.1:0.01263564,(HEL_BA9148AA_AS.1:0.003634246,(HEL_BA9705AA_AS.1:0,HEL_BA9825AA_AS.1:0):0.001938199)1.000:0.0117202)0.971:0.003378051)0.303:0.000781049,Khanty39.1:0.016150624)0.471:0.001628342,(HEL_BA9545AA_AS.1:0.014856963,(HEL_BA8872AA_AS.1:0.011553209,HEL_BA9607AA_AS.1:0.015250463)0.659:0.002670408)0.976:0.002778747)0.837:0.001716254,HEL_AA7246AA_AS.1:0.012293751)0.953:0.00171611)0.871:0.002350299,HEL_BA8861AA_AS.1:0.025078104)0.984:0.001637954,(HEL_BA9627AA_AS.1:0.020560901,((Kazakhstan3173.1:0.017895392,(HE_C50.1:0.015368619,(HE_NC32_5.1:0.011936712,(444.1:0.021007153,(26695.1:0.021569838,HEL_BA4578AA_AS.1:0.02053458)0.655:0.003340783)0.852:0.002244029)0.920:0.004664562)0.960:0.003047236)0.924:0.002767158,((((Khanty16.1:0,Khanty27.1:0):0.000210182,Khanty26.1:5e-09)0.995:0.00298828,(Khanty30.1:0.000214925,Khanty40.1:0.000838895)1.000:0.007810275)0.871:0.001910692,(Khanty17.1:0.010667025,((((Nentsy37.1:0.000844293,Nentsy32.1:0.00771717)0.439:0.000419051,(N34.1:0.000420481,(Nentsy29.1:0.00021118,(Nentsy38.1:0,Nentsy65.1:0):5e-09)0.534:5e-09)0.917:6e-09)0.997:0.002997173,HEL_BA9014AA_AS.1:0.003836)0.990:0.002460284,Nentsy90.1:0.000533338)1.000:0.00442972)0.982:0.003034677)1.000:0.008169548)0.946:0.004021895)0.424:0.002688911)0.324:0.002839154,P12.1:0.017640794)0.973:0.001844386,(GC65_HL.1:0.01945626,HpGP-TUR-009.1:0.015999661)0.946:0.004055394)0.313:0.00360098,HEL_BA9531AA_AS.1:0.014338997)0.982:0.0074166,(21580.1:0.019372758,HPAG1.1:0.017531083)0.965:0.004548743)1.000:0.006420673,(((GC31_B.2:0.001581032,(HE_C33.1:0.036892574,HEL_AA8621AA_AS.1:0.014571445)0.633:0.004499005)0.890:0.006097479,33375.1:0.015827719)0.786:0.006167892,GC31_B.1:0.020618554)0.746:0.002578639)1.000:0.007143717,(((((((HEL_BA9180AA_AS.1:0.01797344,HUP_B14.1:0.01688347)0.893:0.002394253,(MGms203.1:0.017084243,(HEL_BA3551AA_AS.1:0.021745507,(((((HEL_BA8101AA_AS.2:0.014035934,(CAM_106A1.1:0.019386378,((HEL_BA5197AA_AS.1:0.012757415,(((HpGP-MEX-046.1:0.01032957,HpGP-SPA-402.1:0.012023844)0.989:0.0034514,(((HEL_BA5558AA_AS.1:0.010716888,HpGP-USA-417.1:0.008287777)0.929:0.001695582,(DR150.1:0.00962366,GAM245Ai.1:0.010946815)0.982:0.003226017)0.759:0.000872296,(((HEL_BA5101AA_AS.1:0.008398018,HEL_CA2181AA_AS.1:0.008709216)0.949:0.002414909,(HEL_AA9174AA_AS.1:0.005054845,NYPt189.1:0.010200697)0.970:0.004493123)0.564:0.000941359,MM2004_20.1:0.010861274)0.947:0.001714944)0.569:0.000727695)0.857:0.000666832,((HEL_BA8806AA_AS.1:0.00947809,HpGP-USA-403.1:0.007241222)0.960:0.003081442,(HEL_BA8835AA_AS.1:0.010113789,((((SA35C.1:0.003056382,HpGP-COG-003.1:0.004010412)0.955:0.00132833,((CAM-117A1.1:0.010433137,CAM_110A1.1:0.00470099)0.850:0.001711309,ckin24.1:0.003904872)0.528:0.000442983)0.962:0.001104567,((((kin62.1:0.005454741,kin77.1:0.004241582)0.071:0.000864588,kin86.1:0.007160099)0.503:0.000601123,((ckin106.1:0.0054212,((HEL_AA7374AA_AS.1:0.007651854,ckin130.1:0.003729088)0.895:0.001078773,(ckin59.1:0.006135772,HEL_BA4236AA_AS.1:0.005129696)0.759:0.001534106)0.905:0.001209302)0.979:0.00163196,(kin71.1:0.004411761,kin81.1:0.005530264)0.903:0.001175406)0.455:0.000618893)0.131:0.00044028,(((HEL_BA8361AA_AS.1:0.002565444,(HEL_BA4163AA_AS.1:0.006210501,HEL_BA9555AA_AS.1:0.008033749)0.842:0.001835349)0.946:0.001516792,ckin129.1:0.003841053)0.583:0.001231417,(SA224.1:0.003638792,SA252C.1:0.001044956)0.999:0.003869049)0.934:0.00100196)0.852:0.00056277)0.879:0.000929172,ckin28.1:0.005194547)0.944:0.00172064)0.935:0.001729019)0.848:0.000713107)0.253:0.000788551)0.985:0.003572665,(((((nigh2496.1:0.007649267,nigh1448.1:0.007720347)0.957:0.002607386,nigh2495.1:0.009690698)0.909:0.001128749,(((CAM_153C1.1:0.006270639,(CAM-121A1.1:0.009999146,CAM-109A1.1:0.01140707)0.558:0.001648372)0.974:0.002448918,CAM_149C1.1:0.008633422)0.489:0.00183831,((CAM_118A1.1:0.012004936,(CAM-140C1.1:0.008192461,(CAM-135C1.1:0.003167518,CAM-146C1.1:0.00545172)0.996:0.004603585)0.955:0.003343076)0.924:0.00311915,((CAM-107A1.1:0.011423035,CAM-126C1.1:0.010471384)0.530:0.002386664,nigh2494.1:0.007463009)0.973:0.003207621)0.911:0.002102615)0.397:0.001010704)0.173:0.00062828,((HEL_BA9125AA_AS.1:0.01063574,HpGP-NGA-010.1:0.006977495)0.904:0.001465701,((CAM-144C1.1:0.011389173,HEL_BA9309AA_AS.1:0.010524223)0.942:0.002955091,(((SUD-SO42.1:0.006244441,((HEL_BA8928AA_AS.1:0.008224268,(HEL_BA9413AA_AS.1:0.009356818,(((IRANL133_91.1:0.009866972,(HEL_BA9281AA_AS.1:0.011470172,HEL_BA8987AA_AS.1:0.012393027)0.967:0.004287957)0.983:0.003907786,HEL_BA9463AA_AS.1:0.011665204)0.926:0.003450445,HEL_BA9462AA_AS.1:0.007492475)0.999:0.006809749)0.928:0.002652448)0.057:0.001883752,SUD-SO49-1.1:0.007741879)1.000:0.009481068)1.000:0.005909301,(CAM_125C1.1:0.011843183,SUD-C13-1.1:0.01146363)0.302:0.001429714)0.183:0.001630096,CAM-23A1.1:0.010042873)1.000:0.006109815)0.958:0.001868312)0.832:0.000462753)0.994:0.004149996,CAM_14C1.1:0.012845636)0.799:0.001916369)0.880:0.001579229)0.988:0.004501649)0.654:0.004218051,(HEL_CA2150AA_AS.1:0.015377451,(HEL_BA4875AA_AS.1:0.015939382,MM2012_26.1:0.015138097)0.962:0.006072117)0.810:0.002252038)0.965:0.004040061,(HEL_BA3663AA_AS.1:0.017518531,(HEL_AA5699AA_AS.1:0.00932155,HEL_BA4404AA_AS.1:0.017162006)0.998:0.006117599)0.994:0.005493268)0.852:0.001084661,((DR76_2016.1:0.016187551,(MCms1055.1:0.012268572,HEL_AA8698AA_AS.1:0.016209457)0.455:0.003063431)0.920:0.004091825,(HpGP-BRA-023.1:0.00826013,((HEL_BA5257AA_AS.1:0.009230107,22087.1:0.012868006)0.999:0.007158309,((HpGP-POR-006.1:0.014455306,(HEL_BA4947AA_AS.1:0.017113792,(ckin65.1:0.002446208,(HEL_BA5527AA_AS.1:0.008010023,kin79.1:0.004037013)0.948:0.003127372)0.629:0.00214829)0.649:0.004238488)0.911:0.003600884,HpGP-HON-015.1:0.007790461)0.989:0.003532661)0.597:0.002320386)0.971:0.002949309)0.967:0.002895229)0.990:0.003784708,((HEL_BA4205AA_AS.1:0.011398234,HEL_CA2451AA_AS.1:0.016734195)0.854:0.004473764,((HEL_CA2271AA_AS.1:0.020112813,HEL_CA2149AA_AS.1:0.012142344)0.609:0.004425142,G27.1:0.019549067)0.939:0.003703226)0.681:0.002437027)0.922:0.003459896)0.931:0.004337453)0.412:0.002269021)0.995:0.004835364,(34320.1:0.016359881,((HEL_AA6798AA_AS.1:0.018825617,HEL_AA6578AA_AS.1:0.011372983)0.950:0.004242972,(((HEL_BA5547AA_AS.2:0.008540337,HN_G260.1:0.009567135)0.975:0.008760436,(HEL_BA5224AA_AS.1:0.012746552,(HpGP-SPA-706.1:0.01077069,((HEL_AA8702AA_AS.1:0.0079393,(HEL_AA9177AA_AS.1:0.004881055,HEL_AA9180AA_AS.1:0.001995143)1.000:0.011861386)0.913:0.003127182,((HEL_CA2362AA_AS.1:5e-09,(HEL_BA8101AA_AS.1:0.013371424,HpGP-USA-303.1:0.020366691)0.932:0.046076184)0.994:0.008651211,HEL_AA7352AA_AS.1:0.009176099)0.986:0.004016889)0.942:0.002910138)0.904:0.003731952)0.970:0.004310603)0.993:0.00585325,MG2005_98.1:0.016427854)0.772:0.001456022)0.991:0.0046071)0.776:0.001509521)0.100:0.002677828,(HEL_BA5572AA_AS.1:0.018980605,HpGP-PER-011.1:0.025063719)1.000:0.008449323)0.982:0.004592844,(31181.1:0.022497889,HEL_CA2246AA_AS.1:0.014542117)0.996:0.006209235)0.167:0.001265964,GC34_HL.1:0.017096948)0.972:0.003015284,((Puno135.1:0.023651967,(HEL_CA2258AA_AS.1:0.009700453,Puno120.1:0.007610022)0.979:0.004872181)0.875:0.006101174,((HEL_AA0105AA_AS.1:0,PeCan4.1:0):0.024744324,(HEL_CA2272AA_AS.1:0.013558345,(HEL_CA2286AA_AS.1:0.023977311,(HEL_CA2270AA_AS.1:0.020925945,(HEL_CA2267AA_AS.1:0.018400675,(((CO1768.1:0,COL0002.1:0,Hui1769.1:0):0.005743072,((CO1766.1:0,Hui1764.1:0,Hui1766.1:0):0.005825048,v225d.1:0.017377102)1.000:0.01029337)1.000:0.011068055,(((HEL_CA2262AA_AS.1:0.003470997,Sat464.1:0.000782813)1.000:0.007217623,((HEL_CA2257AA_AS.1:0.000346551,(HEL_CA2260AA_AS.1:0.023935171,Shi470.1:0.000411184)0.964:0.003065549)0.403:0.004739118,(HEL_CA2266AA_AS.1:0.004204338,Shi169.1:0.000228584)0.999:0.006186927)0.992:0.007195797)0.801:0.002956544,((HEL_CA2261AA_AS.1:0,HEL_CA2283AA_AS.1:0,HEL_CA2284AA_AS.1:0):0.003289938,HEL_CA2287AA_AS.1:0.005364448)0.995:0.005807082)0.380:0.003642292)0.996:0.006518827)1.000:0.009683611)0.984:0.009201055)0.992:0.008464347)0.999:0.013232506)0.995:0.012542815)0.993:0.010006991)0.996:0.00553494)1.000:0.004696934,(HEL_BA3942AA_AS.1:0.021334021,HEL_BA5547AA_AS.1:0.018088591)0.945:0.008777877)0.725:0.012957794,22352.1:0.020619777)1.000:0.013312925,(HEL_BA9028AA_AS.1:0.016365067,HpGP-PER-121.1:0.013678363)0.817:0.00701392)1.000:0.025602297,Shi417.1:0.028076928)1.000:0.019555029,(HEL_CA2268AA_AS.1:0.02270687,(((((BT0282.1:0.021192244,(BT143.1:0.012749963,BT215.1:0.009426023)0.995:0.005737362)0.896:0.002020961,HEL_CA2643AA_AS.1:0.013868056)1.000:0.00604959,((((HEL_CA0525AA_AS.1:0.017185143,HpGP-MAL-012.1:0.011481418)0.265:0.003639991,HpGP-MAL-010.1:0.017167373)0.789:0.003178099,(((((HEL_BA5605AA_AS.1:0.012929744,HEL_CA2092AA_AS.1:0.018951382)0.756:0.003667343,EKB32.1:0.010664843)0.878:0.011512882,(HEL_CA2627AA_AS.1:0.013016258,(CK69.1:0.014416364,HEL_BA9915AA_AS.1:0.01488433)0.951:0.004139463)0.918:0.001905552)0.908:0.003376231,(HpGP-IDN-001.1:0.006576784,ID0561.1:0.009996151)1.000:0.012771891)0.972:0.003289191,HEL_BA4686AA_AS.1:0.016890502)0.859:0.002400472)0.926:0.002772222,(HEL_CA2671AA_AS.1:0.011438793,HEL_CA2709AA_AS.1:0.011629089)0.983:0.004451195)0.955:0.002924859)0.579:0.002529624,HEL_BA5460AA_AS.1:0.012542822)0.991:0.006483496,((HEL_BA9266AA_AS.1:0.030664962,((HEL_BA8823AA_AS.1:0.017978189,HEL_BA9244AA_AS.2:0.019735993)0.937:0.003257837,(((((HEL_BA4465AA_AS.2:0.016741834,Hp_A_11.1:0.018631439)0.999:0.007572727,((448.1:0.013038185,SSR9.1:0.022750357)0.833:0.002950942,(HEL_AA6718AA_AS.1:0.01286551,HEL_BA9595AA_AS.1:0.031724612)0.963:0.007459166)0.949:0.003825651)0.985:0.004574674,(30950.1:0.018996187,SW7C.1:0.020263165)0.996:0.008240613)0.924:0.004307501,((Hp_A_27.1:0.019795947,((22360.1:0.024921284,38185.1:0.020945526)0.143:0.005256586,(((HpGP-USA-303.2:0.020960957,(DR59_2016.1:0.011096887,SA220C.1:0.020911474)0.767:0.005524145)0.860:0.004975814,((HpGP-NGA-006.1:0.01120935,(CAM_22A1.1:0.009486599,HEL_AA5951AA_AS.1:0.008802109)1.000:0.01634934)1.000:0.010032872,HEL_AA0447AA_AS.1:0.03353851)0.826:0.004408389)1.000:0.009675283,(((HEL_BA9457AA_AS.1:0.027493299,((((SUD-S72.1:0.015975828,HEL_AA6060AA_AS.1:0.021636383)0.822:0.004326605,(SUD-C14-1.1:0.01923805,SUD_SO41_1.1:0.017164781)0.948:0.004541188)0.336:0.003577142,(SUD_C8_1.1:0.028636741,(HEL_BA4973AA_AS.1:0.018038281,(HEL_BA4944AA_AS.1:0.011804068,(HEL_AA6699AA_AS.1:0.00204823,HEL_BA9765AA_AS.1:0.004979009)0.723:0.00492803)0.999:0.012208746)0.745:0.004765583)0.582:0.004353533)0.989:0.005973952,(SUD-C1-1a.1:0.015713517,SUD_C5_1.1:0.025741032)0.957:0.00573828)1.000:0.009562331)0.998:0.006029021,SUD-I14.1:0.016220245)0.247:0.003153416,HEL_BA9028AA_AS.2:0.018663244)0.977:0.004437281)0.976:0.0053073)1.000:0.015059284)0.786:0.004373149,29009.1:0.019499358)0.951:0.006076329)0.891:0.001815671,(((((((((HPJ071.1:0.011053794,HEL_BA3812AA_AS.1:0.008764776)0.710:0.004521144,HEL_BA3813AA_AS.1:0.007468252)0.561:0.002215344,HEL_BA4574AA_AS.1:0.01332409)0.863:0.003763381,HPJ156.1:0.009130203)1.000:0.031767637,(SLK40.1:0.021526062,(HEL_BA5769AA_AS.1:0.010790049,HpGP-MAL-002.1:0.022359707)0.971:0.005559214)0.956:0.005955287)0.997:0.006672408,((((((HEL_BA8959AA_AS.1:0.016232221,HEL_BA9347AA_AS.1:0.013121648)0.986:0.006633166,(HEL_CA0266AA_AS.1:0.014046851,HEL_CA2718AA_AS.1:0.015716294)0.421:0.003732156)0.588:0.001477503,(HEL_BA9641AA_AS.1:0.021657951,(mong49.1:0.016951887,(HEL_AA7314AA_AS.1:0.015234649,HEL_BA8829AA_AS.1:0.015693966)0.791:0.003418771)0.838:0.002781175)0.935:0.002803333)0.986:0.00340813,((HEL_BA9739AA_AS.1:0.011282874,(((((((HEL_AA7283AA_AS.1:0.003855853,HEL_BA9448AA_AS.1:0.008520154)0.994:0.005164692,(HEL_BA9514AA_AS.1:0.010013541,(((HEL_BA9234AA_AS.1:0.008387232,((HEL_BA8864AA_AS.1:0.006564278,HEL_BA9559AA_AS.1:0.009550359)0.993:0.003807916,(HEL_BA9669AA_AS.1:0.004030506,HEL_BA9040AA_AS.1:0.015802257)0.702:0.001069424)0.435:0.00170836)0.954:0.003097472,((HEL_BA9159AA_AS.1:0.011194967,(HEL_AA0408AA_AS.2:5e-09,HEL_AA0408AA_AS.3:5e-09)1.000:0.654387663)0.595:0.001823313,((((((((HEL_AA7212AA_AS.1:5e-09,HEL_CA0045AA_AS.1:0.004128808)1.000:0.007324724,((HEL_AA7365AA_AS.1:5e-09,HEL_CA0047AA_AS.1:5e-09)1.000:0.006643307,(HEL_AA7339AA_AS.1:0.007415388,HEL_CA0046AA_AS.1:0.010899644)0.488:0.003453209)0.851:0.001640954)0.955:0.003179849,((HEL_BA9778AA_AS.1:0,HEL_CA0057AA_AS.2:0,HEL_CA0057AA_AS.4:0):0.004043679,((HpGP-CAN-020.1:0.007973881,HpGP-CAN-023.1:0.013981895)0.987:0.003493453,HpGP-CAN-001.1:0.01982299)0.815:0.001388805)0.991:0.003034271)0.715:0.000957699,(CAN_196.1:0.022801156,((((HEL_AA6759AA_AS.1:0.00988338,((HEL_BA9778AA_AS.2:0,HEL_CA0057AA_AS.1:0,HEL_CA0057AA_AS.3:0):0.032189861,(Aklavik117.1:0.004365224,CAN_219.1:0.007367626)0.983:0.008864574)0.954:0.006293944)0.999:0.005236838,(HpGP-USA-205.1:0.018340162,HpGP-MEX-028.1:0.01357845)0.125:0.003082612)0.882:0.001671662,(HEL_AA5991AA_AS.1:0.006094325,HpGP-PER-019.2:0.010451388)0.920:0.011881427)0.704:0.001847909,(HEL_AA6511AA_AS.1:0.022377113,((Cuz20.1:0.007990697,(HEL_CA2265AA_AS.1:0.009085088,Shi112.1:0.003707259)0.986:0.004014703)1.000:0.01439988,(HEL_BA9201AA_AS.1:0.009166906,HEL_BA9433AA_AS.1:0.00700304)0.999:0.006399653)0.992:0.004753795)1.000:0.00944946)0.969:0.004573727)0.985:0.005198763)0.992:0.005340726,(HEL_CA0054AA_AS.1:0.008002147,((HEL_AA6077AA_AS.1:0,HEL_CA0052AA_AS.1:0,HEL_CA0052AA_AS.2:0):0.006216391,(HEL_AA6006AA_AS.1:0.000207773,HEL_CA0053AA_AS.1:0.000207872)1.000:0.005576846)0.999:0.004695132)0.990:0.004005394)0.981:0.002757514,((HEL_BA9819AA_AS.1:0.009326684,(HEL_AA7214AA_AS.1:0.005912411,HEL_BA9472AA_AS.1:0.00811022)0.891:0.002381787)0.590:0.001709382,HEL_BA9518AA_AS.1:0.009461109)0.964:0.002139672)0.998:0.004248196,Nanai40.1:0.009764155)0.773:0.001722546,(HEL_BA9467AA_AS.1:0.013568105,((HEL_BA9411AA_AS.1:0.018563984,(HEL_AA7264AA_AS.1:0.010643159,((Khanty04.1:0.006171899,HEL_BA8815AA_AS.1:0.011330395)0.691:0.002301935,(HEL_BA9774AA_AS.1:0.01297758,HEL_BA9773AA_AS.1:0.007198519)0.384:0.002528725)0.904:0.002318706)0.897:0.00203276)0.780:0.001525389,(Evenky58.1:0.015538801,HEL_BA9415AA_AS.1:0.01878633)0.986:0.004568428)0.963:0.002244153)0.949:0.001447001)0.956:0.00212897)0.973:0.003050241)0.954:0.002780951,HEL_BA9621AA_AS.1:0.008221652)0.066:0.001717866)1.000:0.005983342)0.964:0.002931863,(HEL_AA7373AA_AS.1:0.01502876,((((((HEL_BA9606AA_AS.1:0.006892932,HEL_BA9160AA_AS.1:0.006135759)0.899:0.000948289,((HEL_BA9390AA_AS.1:0.006908306,HEL_CA0410AA_AS.1:0.005852193)0.930:0.001441635,(HEL_BA9780AA_AS.1:0.005180338,(HEL_BA8868AA_AS.1:0.007119133,(HEL_BA9571AA_AS.1:0.007248591,(HEL_BA9391AA_AS.1:0.005436792,HEL_BA9841AA_AS.1:0.003292887)0.997:0.004220779)0.644:0.002325735)0.950:0.002679825)0.833:0.002168496)0.915:0.001319458)0.870:0.000726324,(BURYAT9.1:0.004878816,HEL_BA9220AA_AS.1:0.008087156)0.917:0.001202626)0.683:0.001078019,((((HEL_BA9614AA_AS.1:0.002952228,HEL_BA9797AA_AS.1:0.000587151)0.997:0.004120378,HEL_BA8880AA_AS.1:0.009104297)0.601:0.001151432,(HEL_BA9479AA_AS.1:0.006188142,((HEL_BA9379AA_AS.1:0.001306082,HEL_BA9797AA_AS.2:0.010999046)0.995:0.017996157,(BURYAT14.1:0.003428293,(HEL_BA9098AA_AS.1:0.004920449,HEL_BA9534AA_AS.1:0.007509988)0.938:0.002589846)0.448:0.000397312)0.843:0.00194311)0.915:0.001594297)0.141:0.000286309,((HEL_BA9735AA_AS.1:0.004970226,(HEL_BA8832AA_AS.1:0.004040556,HEL_BA9130AA_AS.1:0.007322473)0.995:0.003840928)0.795:0.001154028,HEL_BA9759AA_AS.1:0.011670816)0.980:0.00212495)0.980:0.00262666)0.774:0.000732326,((HEL_AA7249AA_AS.1:0.004312843,HEL_BA9748AA_AS.1:0.013302939)1.000:0.007709082,HEL_BA9649AA_AS.1:0.011423769)0.915:0.001767188)0.708:0.001149887,((HEL_BA9256AA_AS.1:0.014242509,HEL_BA9656AA_AS.1:0.003918178)0.590:0.001468651,HEL_BA9736AA_AS.1:0.009852738)0.854:0.000953922)0.974:0.002775182)0.234:0.001087412)1.000:0.00567573,HEL_BA9059AA_AS.1:0.014142834)0.959:0.002815838,((HEL_BA9341AA_AS.1:0.015725249,HEL_BA9348AA_AS.1:0.006952347)0.995:0.005902344,HEL_BA8883AA_AS.1:0.014097858)0.615:0.003376125)1.000:0.009433578,HEL_BA8814AA_AS.1:0.006969723)0.986:0.005635281,HEL_BA9556AA_AS.1:0.019117486)0.993:0.005915965)0.996:0.004930566,((HEL_BA9085AA_AS.1:0.009846467,HEL_BA9383AA_AS.1:0.012736626)0.981:0.003036677,(HEL_BA9170AA_AS.1:0.00998719,HEL_BA9569AA_AS.1:0.010899003)0.999:0.005614987)0.299:0.001059076)0.946:0.002920338)0.988:0.003956394,(HEL_BA9608AA_AS.1:0.014967028,HEL_BA4991AA_AS.1:0.013003084)0.763:0.003459916)0.849:0.001384041,(HEL_BA9302AA_AS.1:0.025613918,HEL_BA9611AA_AS.1:0.012458042)0.999:0.007820454)0.660:0.002922605)0.745:0.001929645,(((HpGP-LIT-001.1:0.014011803,HpGP-RUS-009.1:0.012141617)0.972:0.005316337,(HE_NC24_6.1:0.012993245,HEL_CA2212AA_AS.1:0.027076509)0.756:0.004794346)0.824:0.002699279,((SSR3.1:0.019270234,(SW21C.1:0.019245856,(SSR8.1:0.015519912,(SSR5.1:0.013354438,SSR7.1:0.014499316)0.926:0.003634036)0.868:0.002967163)0.589:0.004928201)0.997:0.008342329,((((((IRANL124_91.1:0.013481138,IRANL125.1:0.012183947)0.965:0.003699671,(Pt_7901.1:0.015279648,India7.1:0.020315791)0.999:0.007012042)0.345:0.001226849,(((B25.1:0.014403825,(HpGP-SPA-802.1:0.020739391,((SUD-C16-3.1:0.016515186,(HEL_BA4168AA_AS.1:0.015076386,SUD-SO50-1.1:0.013784339)0.997:0.006485887)0.971:0.006137031,(GR_15.1:0.014957464,HEL_AA5463AA_AS.1:0.028295857)0.649:0.00855756)0.979:0.007238433)0.578:0.003221812)0.961:0.002392024,((((IL_3172.1:0.015952785,(((HEL_BA4919AA_AS.1:0.005654709,HEL_BA5709AA_AS.1:0.00785812)0.999:0.007381607,(SouthAfrica50.1:0.014029775,((HpGP-ZAF-001.1:0.008530939,(HEL_BA8309AA_AS.1:0.005678373,HEL_BA9749AA_AS.1:0.019056604)1.000:0.016276506)1.000:0.01276382,(HEL_BA8916AA_AS.1:0.019623203,(HEL_BA5671AA_AS.1:0.00976983,((HEL_AA7362AA_AS.1:0.019493467,(((HEL_BA5739AA_AS.1:0.010999303,(HEL_BA5715AA_AS.1:0.005690571,SA175A.1:0.001787106)1.000:0.007610002)0.830:0.001839146,((SA233C.1:0.005052454,(HEL_BA8291AA_AS.1:0.007787369,((HEL_BA9328AA_AS.1:0,SA251C.1:0):5e-09,SA144A.1:0.000211355)1.000:0.006131053)0.964:0.002669785)0.920:0.001629258,((((HpGP-ZAF-007.1:0.005012408,(HEL_AA7351AA_AS.1:0.006663427,HEL_BA9540AA_AS.1:0.009006264)0.998:0.005217092)0.942:0.002037823,(SA253C1.1:0.007189992,(HEL_BA5706AA_AS.1:0.00571947,(SA29A.1:0.00451249,(HEL_BA8345AA_AS.1:0.005408096,SA172C1.1:0.005139377)0.857:0.002267501)0.920:0.001903266)0.874:0.000748541)0.999:0.002779169)0.683:0.000388518,((((HEL_BA5731AA_AS.1:0.006934819,(HEL_BA9494AA_AS.1:0.004499,HpGP-ZAF-006.1:0.006922468)0.833:0.001193736)0.284:0.001510103,SA166A.1:0.00723186)0.715:0.001037665,HEL_BA5666AA_AS.1:0.005457326)0.388:0.000784587,(HEL_AA7378AA_AS.1:0.007259741,((HEL_AA7371AA_AS.1:0.003859682,HEL_AA7376AA_AS.1:0.005344374)1.000:0.006151374,SouthAfrica7.1:0.006107897)0.190:0.001263789)0.911:0.00165217)0.956:0.001404442)0.919:0.001059114,((HEL_BA4143AA_AS.1:0.00727768,HEL_BA5677AA_AS.1:0.004578261)0.658:0.001039309,SA169C.1:0.013484379)0.895:0.000951878)0.670:0.001464872)0.990:0.003222644)0.987:0.004406901,((((HEL_AA7329AA_AS.1:0.004979722,(HEL_AA7200AA_AS.1:0.000501482,(HEL_AA7199AA_AS.1:0.005332904,HEL_AA7293AA_AS.1:5e-09)0.869:0.001183846)0.998:0.004982905)0.996:0.005720717,(HEL_AA7309AA_AS.1:0.008197478,((HEL_AA7288AA_AS.1:0,HEL_BA9306AA_AS.1:0):0.00556159,K26A1.1:0.008693916)0.387:0.001648983)0.833:0.004458183)0.993:0.004258076,HEL_AA7206AA_AS.1:0.014377553)0.724:0.001503275,(HEL_AA7215AA_AS.1:0.007984186,(HEL_AA7356AA_AS.1:0.009538238,(HEL_AA7268AA_AS.1:0.0002104,HEL_AA7368AA_AS.1:5e-09)0.994:0.005785546)0.817:0.004802206)0.703:0.003051803)1.000:0.008999398)0.999:0.008014947)0.849:0.009444113,HpGP-ZAF-009.1:0.019604598)0.998:0.007429469)0.999:0.008055156)1.000:0.011771618)1.000:0.0125269)0.057:0.001064686)1.000:0.016112946,SouthAfrica20.1:0.020726581)0.999:0.008549237)0.846:0.003085871,GR_21.1:0.013489661)0.612:0.001722028,Hp_A_14.1:0.028461787)0.841:0.001437789,(((HEL_BA9162AA_AS.1:0.01616863,GR_20.1:0.014990623)0.993:0.004252897,((B47.1:0.015880791,Pt_7757.1:0.012686789)0.997:0.0051948,((HpGP-USA-207.1:0.017737502,SSR43.1:0.010208761)0.735:0.003197072,IRANL110.1:0.013096634)0.944:0.002252099)0.124:0.000707209)0.968:0.00302776,(HEL_BA8057AA_AS.1:0.01658169,HEL_BA4846AA_AS.1:0.01612375)0.957:0.004716433)0.948:0.002742378)0.935:0.001568305)0.911:0.001271571,((HEL_CA2176AA_AS.1:0.015239983,HpGP-POL-110.1:0.015444085)0.126:0.002662532,(HEL_BA4700AA_AS.1:0.011853903,HEL_BA9168AA_AS.1:0.018411314)0.991:0.005654272)0.909:0.001977141)1.000:0.005589063)0.994:0.003350712,(IRANL97.1:0.013365852,((IRANL104.1:0.012194641,IRANL112_91.1:0.019650372)0.918:0.002916712,(HpGP-ISR-001.1:0.011551451,(B40.1:0.019036448,B45.1:0.017139608)0.868:0.004992197)0.646:0.00237678)0.997:0.004736244)0.860:0.001766036)0.862:0.001609726,IL_3184.1:0.024603865)0.993:0.007238887,(HEL_BA4743AA_AS.1:0.015851231,IL_3173.1:0.012678713)0.301:0.003494874)0.958:0.003796719)0.998:0.006594952)0.997:0.007417487)1.000:0.008751414,HEL_BA9770AA_AS.1:0.019681401)0.993:0.004060683,(HpGP-USA-422.1:0.018770875,HEL_BA7799AA_AS.1:0.01602136)0.997:0.005603298)0.784:0.000638269)0.952:0.002154881)0.957:0.003490509)0.621:0.004627766,(HEL_CA0258AA_AS.1:0.019720048,((HEL_BA9603AA_AS.1:0.018010023,(BURYAT19.1:0.010356811,(altai59.1:0.013056255,HEL_BA9566AA_AS.1:0.022114235)0.994:0.005356228)0.840:0.002836188)0.927:0.005099743,HEL_BA9049AA_AS.1:0.010369895)0.974:0.004796053)0.215:0.001860237)0.981:0.004804679)1.000:0.008386985)0.961:0.004952069)1.000:0.012696062,(HpGP-PER-111.1:0.014005915,(HpGP-PER-019.1:0.012057906,(HEL_CA2279AA_AS.1:0.019734069,HpGP-PER-138.1:0.007936119)0.889:0.00297605)0.999:0.011492851)0.995:0.0170698)0.921:0.022494512,((HEL_BA9166AA_AS.1:0.015476565,HEL_BA8932AA_AS.1:0.014371324)0.314:0.006910602,HEL_BA9304AA_AS.1:0.011058183)0.975:0.009514876)1.000:0.021303739,(HEL_BA9263AA_AS.1:0.000793798,HEL_BA9315AA_AS.2:0.007571735)0.992:0.013461704)1.000:0.006527853,HEL_BA9315AA_AS.1:0.074223363)0.790:0.005879879,(HEL_BA9259AA_AS.1:0.00476889,mong49.2:0.014416157)0.994:0.013517006)0.964:0.010744327,(HEL_BA9830AA_AS.1:0.027319759,(HEL_BA9294AA_AS.1:0.006067139,HEL_BA9792AA_AS.1:0.013692951)0.997:0.01706589)1.000:0.017824568)0.996:0.004494789,((HEL_AA7350AA_AS.1:0,HEL_AA7375AA_AS.1:0):0.154845349,(HEL_AA0408AA_AS.4:0.042564275,(HEL_AA0408AA_AS.1:0.053645178,HEL_BA9262AA_AS.1:0.135934779)1.000:0.768438063)1.000:0.177652658)0.963:0.029364729)0.317:0.005647838,((((HEL_BA9060AA_AS.1:0.016917925,(HpGP-CHI-105.1:0.0123291,((((HEL_BA9629AA_AS.1:0.017267863,(HEL_BA9287AA_AS.1:0.007282873,((HEL_BA9726AA_AS.1:0.005383394,HEL_BA9243AA_AS.1:0.001741915)0.932:0.006473799,(HEL_BA9127AA_AS.2:5e-09,Koryak28.1:0.000664963)0.757:0.00338022)0.858:0.004695006)0.973:0.010119677)1.000:0.015475097,((HEL_BA9258AA_AS.1:5e-09,HEL_BA9060AA_AS.2:0.000665045)0.929:0.003570118,(HEL_AA7337AA_AS.1:0.004714835,((HEL_BA8817AA_AS.1:0.002507528,(Koryak37.1:5e-09,Koryak38.1:5e-09)0.992:0.002814116)1.000:0.012763719,((((HpGP-CAN-016.2:0.000185815,HpGP-CAN-016.3:0.007051127)1.000:0.004976763,((HpGP-CAN-018.2:5e-09,(HpGP-CAN-018.1:0.000849138,HpGP-CAN-018.3:0.005577375)0.760:0.000424427)1.000:0.004759367,(CAN_258.2:5e-09,(HEL_CA2453AA_AS.2:5e-09,(((HpGP-CAN-006.2:0,HpGP-CAN-011.2:0):0.000397935,(CAN_095.1:0,CAN_136.1:0,CAN_172.1:0):5e-09)0.584:1.9422e-05,(HpGP-CAN-006.1:0,HpGP-CAN-011.1:0):0.007777031)0.893:0.000919668)0.753:5e-09)0.839:0.001437059)0.984:0.003446271)0.997:0.00578552,((HpGP-CAN-019.2:0.000481117,HpGP-CAN-019.3:0.006182435)1.000:0.009271451,((HpGP-CHI-105.2:0.000682336,HpGP-CHI-105.3:0.006437086)1.000:0.00638896,(HpGP-CHI-116.1:0.007945088,HpGP-CHI-116.2:6.1512e-05)0.999:0.004472464)1.000:0.012823239)0.994:0.004212116)0.982:0.003941267,(CAN_243.1:0.008598881,((HpGP-CAN-007.2:5e-09,HpGP-CAN-007.3:0.007547895)1.000:0.008017231,((HpGP-CAN-015.2:0.000211541,(HpGP-CAN-010.2:5e-09,Aklavik86.1:0.00021163)0.742:5e-09)0.892:0.000823252,(HpGP-CAN-010.1:0.000635068,HpGP-CAN-015.1:0.000211563)1.000:0.006478742)0.998:0.00422349)0.950:0.003006571)0.836:0.003030388)0.037:0.004293765)0.857:0.022572683)0.135:0.010742134)0.935:0.016173215)0.220:0.005011217,HEL_BA9526AA_AS.1:0.004562877)0.999:0.046130014,HpGP-CHI-116.3:0.010362174)1.000:0.057488947)0.953:0.006732915)0.956:0.005753225,((HEL_AA5967AA_AS.1:0,HEL_AA6482AA_AS.1:0,HEL_BA9172AA_AS.1:0):0.011202277,((HpGP-CAN-019.1:0.020077476,HpGP-CAN-016.1:0.018551546)1.000:0.010060692,(((((CAN_019.1:0,CAN_290.1:0,HEL_CA2371AA_AS.1:0):5e-09,((Aklavik86.2:0,HpGP-CAN-010.3:0):5e-09,HpGP-CAN-015.3:0.000207537)0.729:0.000727403)0.886:0.005277973,(Ca_97_34.1:0,HEL_AA6016AA_AS.1:0,HEL_AA7297AA_AS.1:0):0.008216168)0.925:0.007959859,(((CAN_258.1:0,HEL_CA2453AA_AS.1:0):5e-09,(HpGP-CAN-006.3:0,HpGP-CAN-011.3:0):5e-09)1.000:0.010530022,HEL_AA5916AA_AS.1:0.005693193)0.226:0.003055787)0.992:0.006054262,(HEL_AA6037AA_AS.1:0.001957486,HpGP-CAN-007.1:0.007157434)0.386:0.003040305)0.793:0.002472397)0.510:0.002548072)0.824:0.004366739)0.950:0.005221617,(HEL_BA9722AA_AS.1:0.01542786,(((HEL_AA7311AA_AS.1:0,Khanty47.1:0):0.008852238,((HEL_BA8849AA_AS.1:0,HEL_BA9070AA_AS.1:0):5e-09,HEL_BA9584AA_AS.1:0.000664972)0.883:0.002715298)0.965:0.007454454,HEL_BA9746AA_AS.1:0.005475462)0.932:0.007969367)0.945:0.008141523)0.987:0.008749256,((HEL_BA9303AA_AS.2:6e-09,(HEL_BA9303AA_AS.1:5e-09,HEL_BA9707AA_AS.1:5e-09)0.973:0.012084184)1.000:0.098828835,(HEL_BA9127AA_AS.1:0,HEL_BA9127AA_AS.3:0):5e-09)0.785:0.01555498)0.998:0.013239177)0.825:0,Hcetorum:0.390831911)Root;
