# Supplementary material for: An ancient ecospecies of Helicobacter pylori
Source: Nature. 2024 Oct 16;635(8037):178–85. doi: 10.1038/s41586-024-07991-z (PMC11541087; doi:10.1038/s41586-024-07991-z)
Supplement: Supplementary file 8 — Data underlying Figs. 1–4 and Supplementary Figs. 1–6 and 8–13. [file 41586_2024_7991_MOESM8_ESM.zip › SOURCE_DATA/S10/22.nwk]

(((((((((((((((((30950.1:0.009361671,Evenky65.1:0.003675456)0.871:0.003855281,HEL_BA9413AA_AS.1:0.00946128)0.754:0.001616438,(MMM_67.1:0.007334841,((HEL_BA3551AA_AS.1:0,HEL_BA3551AA_AS.2:0):0.013323266,HEL_BA4163AA_AS.1:0.003686083)0.840:0.003654789)0.917:6e-09)0.929:0.003662371,(B45.1:0.005519254,((((HEL_BA4404AA_AS.1:0.00931825,nigh2496.1:0.007422736)0.778:5e-09,((((((HEL_BA5666AA_AS.1:5e-09,SA253C1.1:0.003643236)0.878:0.003643099,(HpGP-MEX-046.1:0.007328227,((CAM_110A1.1:0.010601548,HEL_AA5951AA_AS.1:0.002484576)0.891:0.007850545,Pt_7901.1:0.006479564)0.609:0.004593492)0.788:6e-09)0.916:0.003660697,(((ckin59.1:5e-09,DR76_2016.1:0.007329844)0.701:5e-09,((kin86.1:6e-09,(HEL_AA7215AA_AS.1:0.002793163,(HEL_AA7309AA_AS.1:0.014341481,HpGP-POR-006.1:0.008384816)0.902:0.007453196)0.894:0.004516411)0.267:0.001782431,HEL_CA2181AA_AS.1:0.015290037)0.550:0.001841283)0.921:0.00366263,((HEL_BA5527AA_AS.1:0.005505026,HpGP-COG-003.1:0.005511335)0.736:0.001832932,((CAM-121A1.1:0.011203711,(SW7C.1:0.013260325,(GAM245Ai.1:5e-09,((HEL_CA2150AA_AS.1:0.011244709,(HEL_AA8698AA_AS.1:5e-09,HEL_AA9177AA_AS.1:0.001802241)0.845:0.003651528)0.944:0.007520762,HEL_BA5101AA_AS.1:0.007470716)0.178:0.003609866)0.823:0.003676382)0.811:0.005559712)0.910:5e-09,nigh2495.1:0.011226474)0.884:0.005540107)0.782:0.001768073)0.869:5e-09)0.586:0.003793588,NYPt189.1:0.011289544)0.560:0.003730857,448.1:0.009276347)0.772:0.002373881,(ckin65.1:0.005260351,HEL_BA8835AA_AS.1:0.008603133)0.721:0.004916004)0.373:0.005094243)0.710:0.001770601,(HEL_CA2271AA_AS.1:0.003732973,HEL_BA8987AA_AS.1:0.007456557)0.778:0.001723046)0.782:0.001836794,((CAM-107A1.1:0.001806464,SUD_C5_1.1:0.007393542)0.681:5e-09,((((GR_21.1:0.00917165,HE_C50.1:0.007329862)0.929:5e-09,(((HpGP-USA-207.1:0.001812273,(HEL_BA4875AA_AS.1:0.007403222,(HEL_BA5572AA_AS.1:0.003712231,HpGP-SPA-706.1:0.005565015)0.748:0.001736449)0.752:0.001833742)0.303:0.001817638,(CAM_22A1.1:0.001819118,(B40.1:0.005621551,HEL_CA0082AA_AS.1:0.009458771)0.830:0.003612944)0.851:0.003662054)0.416:5e-09,HEL_BA9462AA_AS.1:0.015010633)0.695:5e-09)0.765:6e-09,(HEL_CA2270AA_AS.1:0.001849302,((33375.1:0.003720027,(HEL_BA9027AA_AS.1:0.007082137,HEL_BA9063AA_AS.1:0.00502157)0.771:0.002715983)0.780:0.001789461,IRANL104.1:0.005578022)0.798:0.001855399)0.782:0.001781375)0.773:0.001819461,(((HEL_AA6060AA_AS.1:0.005519384,(HEL_BA4846AA_AS.1:0.009313628,((HEL_BA4686AA_AS.1:0,HEL_CA2627AA_AS.1:0):0.001791163,(HpGP-IDN-001.1:0,ID0561.1:0):0.007383708)0.758:0.001885331)0.754:0.00175812)0.140:0.001830074,(HpGP-HON-015.1:0.003637052,(CAM_153C1.1:0.009365427,SUD-C14-1.1:0.005532689)0.852:0.003671222)0.783:5e-09)0.880:0.003632958,(((((((SUD_C8_1.1:0.003631949,SUD-SO49-1.1:0.001830969)0.959:0.007084012,(((CAM-135C1.1:0.00180682,CAM-146C1.1:5e-09)0.562:5e-09,(HEL_BA4944AA_AS.1:0.007367259,(HEL_AA6699AA_AS.1:5e-09,HEL_BA9765AA_AS.1:0.003624905)0.853:5e-09)0.929:0.0055329)0.295:0.001833183,(India7.1:5e-09,SSR43.1:0.011262278)0.893:0.003681824)0.347:0.001721123)0.549:0.000145236,((((HPAG1.1:0.003692963,((SUD-C13-1.1:0.006880495,(HEL_BA9463AA_AS.1:0.006104896,IRANL125.1:0.005003847)0.185:0.001771252)0.754:0.002369623,((HEL_BA9309AA_AS.1:0.007416516,(CAM-140C1.1:0.009486276,HEL_BA9125AA_AS.1:0.00753901)0.718:0.001747825)0.779:0.001799278,((HpGP-NGA-010.1:0.002624957,(HEL_CA2451AA_AS.1:0.008531944,nigh1448.1:0.004493628)0.193:0.005612768)0.292:0.004716407,HpGP-NGA-006.1:0.007371622)0.405:5e-09)0.562:5e-09)0.236:0.001817202)0.857:0.003695779,IRANL97.1:0.003636297)0.000:5e-09,(CAM-109A1.1:0.001845733,SUD-C1-1a.1:0.013243801)0.916:0.005504008)0.573:0.002115267,(Khanty16.1:0,Khanty27.1:0):0.015109374)0.664:0.001798496)0.798:0.001905709,SUD-SO42.1:0.005452976)0.000:5e-09,((SUD_SO41_1.1:0.011172231,(CAM-126C1.1:0.005521553,(CAM-23A1.1:0.005756828,HEL_BA4973AA_AS.1:0.011441413)0.757:0.001581134)0.172:0.001824457)0.650:5e-09,SUD-I14.1:0.003620311)0.845:0.001830262)0.798:0.00183139,(HEL_BA8928AA_AS.1:0.003845937,(CAM_106A1.1:0.005560002,CAM_149C1.1:0.007698512)0.763:0.001783262)0.848:0.003574373)0.372:5e-09,CAM_14C1.1:0.013088508)0.739:5e-09)0.778:0.003672438)0.802:0.001810682)0.799:0.001818242)0.768:0.001804701)0.796:0.001843149):5e-09,(GR_20.1:0.003689885,(Hp_A_11.1:0.003609478,((HEL_BA9483AA_AS.1:0.010321616,HEL_CA0027AA_AS.1:0.00756906)0.617:0.004722544,(21580.1:0.007499925,IRANL133_91.1:0.005619063)0.766:0.002535209)0.797:0.003013767)0.781:6e-09)0.358:0.001821738)0.881:0.003392535,((((DR59_2016.1:0.003724262,((HEL_BA5769AA_AS.1:0.007510635,(HpGP-MAL-002.1:0.003742155,((HEL_BA7799AA_AS.1:0.005383472,(HEL_BA8057AA_AS.1:0.013266222,HEL_BA4205AA_AS.1:0.007545535)0.895:5e-09)0.183:0.001819427,HpGP-IND-007.1:0.003826408)0.830:0.003467011)0.908:0.005631934)0.777:0.001786132,Mandalay03.1:0.003714474)0.857:0.003590788)0.741:0.001815318,HpGP-KGZ-006.1:0.003724897)0.767:0.001844108,((NP49.1:0.001800532,(HEL_BA9437AA_AS.1:0.00553959,BURYAT19.1:0.005548717)0.769:0.001805561)0.769:5e-09,(((B47.1:0.003716335,HEL_CA2176AA_AS.1:0.005593793)0.918:0.005638169,HEL_BA4743AA_AS.1:0.011138336)0.745:5e-09,((((HEL_AA9180AA_AS.1:0.0073575,((22352.1:0.014663123,HEL_AA6798AA_AS.1:0.00843876)0.841:0.005440327,(HE_NC24_6.1:0.015683493,HEL_AA8702AA_AS.1:0.013693239)0.771:0.002520268)0.871:0.004530503)0.875:5e-09,(MGms203.1:0.015623918,IRANL124_91.1:0.007854204)0.280:0.003263147)0.925:0.00547895,(((TH0213.1:0.003662192,(((((((HEL_BA9732AA_AS.1:0.003778029,HpGP-RUS-009.1:0.011337984)0.804:0.003537918,(HEL_BA4947AA_AS.1:0.005443409,CAM_125C1.1:0.011524076)0.909:0.005820008)0.749:0.001739491,(HpGP-ISR-001.1:0.008821185,(HpGP-TUR-009.1:0.010777996,SSR8.1:0.014586502)0.782:0.003236591)0.852:0.004521395)0.893:0.003866287,(GR_15.1:0.003693545,IRANL112_91.1:0.007490904)0.425:0.003632325)0.792:5e-09,(SSR5.1:0.003826974,(((HpGP-USA-403.1:0.001801698,((HEL_CA2149AA_AS.1:0.009878522,MM2012_26.1:0.013305544)0.700:0.003373671,HEL_AA5463AA_AS.1:0.011131278)0.759:0.002023156)0.739:0.00241485,(HpGP-USA-417.1:0.020908033,HpGP-SPA-402.1:0.005978352)0.841:0.00574701)0.634:0.001273493,HEL_BA5558AA_AS.1:0.007423294)0.923:0.007802587)0.868:0.005447329)0.814:0.001902082,IL_3172.1:0.011318357)0.444:5e-09,(B25.1:0.008557058,(22360.1:0.006680089,HEL_BA4991AA_AS.1:0.012553325)0.746:0.003399297)0.775:0.004701264)0.889:0.005441874)0.842:5e-09,SUD-S72.1:0.007362142)0.776:0.001810216,(((HEL_BA5224AA_AS.1:0.009892154,HpGP-SPA-802.1:0.011078796)0.010:0.001722446,HEL_CA2246AA_AS.1:0.006959961)0.276:0.002174897,CAM_118A1.1:0.013288955)0.777:0.001937481)0.648:5e-09)0.099:0.001837797,G27.1:0.009389363)0.777:0.001803309)0.929:0.005501787)0.890:0.003699463)0.742:0.001774611,(SUD-C16-3.1:0.013054953,(IL_3184.1:0.005597168,P12.1:0.00747328)0.770:0.001680413)0.750:0.001878577)0.757:0.001012723)0.985:0.001034105,(((22087.1:0.007349272,((M006.1:0.00552605,(HpGP-PER-121.1:0.009511014,(HpGP-BGD-003.1:0.009570885,(BD0013.1:0.01157706,MMM_148.1:0.009245056)0.883:0.005643198)0.824:0.003632816)0.744:0.001639347)0.837:0.003647565,((31181.1:0.007428595,MM2004_20.1:0.001813626)0.850:0.003693125,((SUD-SO50-1.1:0.003549255,(HEL_BA9028AA_AS.1:0.005560904,(444.1:0.009499576,HEL_BA9595AA_AS.1:0.009314808)0.734:0.001752997)0.757:0.001883675)0.778:0.001803279,HEL_BA4168AA_AS.1:0.009506341)0.863:0.003696597)0.369:0.003704119)0.551:5e-09)0.917:0.003698604,((HpGP-MMR-004.1:0.006933281,(((HEL_AA5699AA_AS.1:0.017207141,((HE_C33.1:0.009319287,HEL_BA9014AA_AS.1:0.009397898)0.436:0.003627461,((((Pt_7757.1:0.01128477,SSR3.1:0.00366809)0.919:0.005586127,(BD0063.1:0.007487877,HEL_BA9218AA_AS.1:0.007504541)0.860:0.003644302)0.677:0.003693523,(SSR9.1:0.00385849,(HpGP-MMR-011.1:0.013067901,(HEL_BA9098AA_AS.1:0.005184692,HEL_BA9220AA_AS.1:0.004025427)0.476:0.005839777)0.720:0.001997894)0.911:0.005498475)0.650:5e-09,(((HEL_BA9140AA_AS.1:0.005808457,HE_NC32_5.1:0.007263198)0.406:0.003694486,(HEL_BA9739AA_AS.1:0.00571115,HN_G260.1:0.011318276)0.774:5e-09)0.646:0.001569863,(HEL_BA9566AA_AS.1:0.004724597,HpGP-LIT-001.1:0.010995989)0.875:0.004885755)0.781:0.001826094)0.928:0.005478728)0.577:5e-09)0.892:0.003790286,(HEL_AA6718AA_AS.1:0.001827978,(HEL_BA9148AA_AS.1:0.007325431,(((Khanty17.1:5e-09,GC65_HL.1:0.015104194)0.952:0.005553074,(((Khanty39.1:0,N34.1:0,Nentsy29.1:0,Nentsy32.1:0,Nentsy37.1:0,Nentsy38.1:0,Nentsy65.1:0,Nentsy90.1:0):0.00137265,((HEL_BA8918AA_AS.1:0,HEL_BA9046AA_AS.1:0,HEL_BA9169AA_AS.1:0,HEL_BA9705AA_AS.1:0,HEL_BA9825AA_AS.1:0):5e-09,(HEL_BA8996AA_AS.1:0,HEL_BA9604AA_AS.1:0):0.009270972)0.979:0.009773145)0.945:0.007873228,HEL_BA9734AA_AS.1:0.015127838)0.761:5e-09)0.837:0.001839153,HEL_AA8621AA_AS.1:0.005522912)0.902:5e-09)0.644:0.005531537)0.922:0.005627208)0.905:5e-09,MMM_60.1:0.009226672)0.765:0.002185416)0.448:0.001853566,HEL_CA0266AA_AS.1:0.006081301)0.898:0.005041761)0.889:5e-09,((((NP110.1:0.007485643,HpGP-USA-422.1:0.001791926)0.743:0.001851418,HEL_CA2513AA_AS.1:0.001816155)0.818:0.001808536,(MS178.1:0.007564345,(CK59.1:0.005623329,MMM_127.1:0.00560856)0.727:0.001596893)0.931:0.005687051)0.601:5e-09,HEL_AA6079AA_AS.1:5e-09)0.849:0.001805691)0.910:0.003628458)0.779:5e-09,((BURYAT14.1:0.007511148,Nanai30.1:0.007460415)0.759:0.00565288,(((((HEL_AA7288AA_AS.1:0,HEL_BA9306AA_AS.1:0):0.010560086,(SouthAfrica7.1:0.006849872,(HEL_AA7329AA_AS.1:0.006297626,(SA172C1.1:0.011228971,HpGP-ZAF-001.1:0.009331654)0.748:0.002893541)0.938:0.008922364)0.828:0.005452762)0.605:0.005336496,((HEL_BA5709AA_AS.1:0.013249034,((((((((HEL_BA4143AA_AS.1:0.005510065,(((HEL_BA5671AA_AS.1:0,HEL_BA9328AA_AS.1:0,SA144A.1:0,SA251C.1:0):0.005133593,((HEL_BA5715AA_AS.1:0.001804171,SA175A.1:6e-09)0.913:0.005838256,HEL_BA8345AA_AS.1:0.01854596)0.453:0.003683439)0.348:0.003978161,(HEL_BA4919AA_AS.1:5e-09,HEL_BA8309AA_AS.1:0.007288343)0.494:5e-09)0.823:0.003649826)0.506:0.003625984,(SA166A.1:0,SA169C.1:0):0.00919487)0.895:5e-09,HEL_BA8291AA_AS.1:0.001801521)0.864:0.001805059,HEL_BA9749AA_AS.1:0.007356518)0.126:5e-09,(HEL_AA7376AA_AS.1:0,HEL_AA7378AA_AS.1:0):0.003609647)0.780:0.001804813,(((SouthAfrica20.1:0.009165805,(HEL_BA9494AA_AS.1:6e-09,SouthAfrica50.1:0.001900558)0.992:5e-09)0.859:0.001805694,(HEL_BA5739AA_AS.1:0.021226525,((HEL_BA5677AA_AS.1:0.007848392,SA29A.1:0.003813829)0.759:0.002089741,SA233C.1:0.007758701)0.314:0.001754579)0.857:0.003874072)0.808:5e-09,(HEL_AA7362AA_AS.1:0.013065739,(HEL_BA8916AA_AS.1:0.008410403,HEL_BA5706AA_AS.1:0.020015512)0.751:0.010083349)0.910:0.008883014)0.966:0.009207593)0.825:0.003399785,HEL_AA7351AA_AS.1:0.013250217)0.918:0.007488232,HEL_BA9540AA_AS.1:0.009104663)0.718:5e-09)0.849:0.003955929,HpGP-ZAF-007.1:0.007087193)0.922:0.006544372)0.544:0.002876022,(((HEL_AA7268AA_AS.1:0.005454207,((HEL_AA7350AA_AS.1:5e-09,HEL_AA7375AA_AS.1:0.012920993)0.252:0.005440025,HEL_AA7371AA_AS.1:0.011355833)0.941:0.007496405)0.700:5e-09,(HEL_AA7200AA_AS.1:0,HEL_AA7356AA_AS.1:0,HEL_AA7368AA_AS.1:0):5e-09)0.897:0.003636198,(HEL_AA7293AA_AS.1:6e-09,(HEL_AA7199AA_AS.1:5e-09,HEL_BA5731AA_AS.1:0.011138212)0.836:0.001806809)0.903:0.001810044)0.889:5e-09)0.976:0.011482006,(Evenky11.1:0.007408469,(HEL_BA9390AA_AS.1:0.003998789,(HpGP-MEX-028.1:0.016698477,(HEL_BA9256AA_AS.1:0.011283747,(((ID0498.1:0.01110709,((((HEL_BA9448AA_AS.1:0.005587833,(HEL_BA8962AA_AS.1:0,HEL_BA9175AA_AS.1:0):0.013374901)0.894:0.005503372,(HpGP-JAP-026.1:0.003641422,(((((HEL_BA9514AA_AS.1:0.001838479,(HEL_BA9304AA_AS.1:0.007084456,(HEL_CA0440AA_AS.1:0.005826704,HEL_CA0525AA_AS.1:0.009006249)0.776:0.003706679)0.746:0.002117425)0.777:0.001776845,((((((((((HEL_AA7212AA_AS.1:0,HEL_CA0045AA_AS.1:0):0.005472986,((HEL_BA9339AA_AS.1:0,HEL_BA9761AA_AS.1:0,HEL_BA9830AA_AS.1:0):0.009196758,(Khanty04.1:0.001813042,(HEL_BA9649AA_AS.1:0.013123237,Nentsy28.1:0.003660474)0.761:0.001792905)0.918:0.003650646)0.639:5e-09)0.555:6e-09,(((HpGP-PER-111.1:0.011073398,(HEL_AA7283AA_AS.1:6e-09,(HEL_BA9415AA_AS.1:0.003625045,(HEL_BA9774AA_AS.1:0.007401136,Evenky58.1:0.001800719)0.141:0.001823018)0.900:6e-09)0.704:5e-09)0.912:0.001799043,(HEL_BA8858AA_AS.1:0,HEL_BA9445AA_AS.1:0,HEL_BA9467AA_AS.1:0):5e-09)0.742:5e-09,(HEL_BA9263AA_AS.1:0.003643055,HEL_BA9677AA_AS.1:0.001797059)0.887:0.003642519)0.890:0.001805653)0.914:0.00362543,((HEL_BA9294AA_AS.1:0.001799048,HEL_BA9792AA_AS.1:5e-09)0.996:0.011129662,HEL_CA0054AA_AS.1:0.003626736)0.083:5e-09)0.851:0.001800472,(HEL_BA9669AA_AS.1:0.001806805,(HEL_BA9621AA_AS.1:0.003616552,(HEL_BA8864AA_AS.1:0,HEL_BA9040AA_AS.1:0,HEL_BA9234AA_AS.1:0):5e-09)0.178:5e-09)0.930:0.003624011)0.851:5e-09,HEL_BA9315AA_AS.1:0.001798518)0.938:5e-09,(HEL_BA9778AA_AS.1:0,HEL_CA0057AA_AS.1:0,HEL_CA0057AA_AS.2:0):0.003634048)0.908:0.00361922,(((((HEL_AA6077AA_AS.1:0,HEL_CA0052AA_AS.1:0,HEL_CA0052AA_AS.2:0):0.005463626,((HEL_AA7214AA_AS.1:0,HEL_BA9819AA_AS.1:0):0.001806975,HEL_BA9472AA_AS.1:0.003634298)0.792:0.001806493)0.908:5e-09,HpGP-CAN-001.1:5e-09)0.810:5e-09,(((((Evenky01.1:0,Evenky73.1:0,HEL_BA8842AA_AS.1:0,HEL_BA9406AA_AS.1:0):0.003666915,Khanty26.1:0.0055238)0.743:0.001796964,(((HEL_BA9348AA_AS.1:0,HEL_BA9759AA_AS.1:0):5e-09,(HEL_BA9047AA_AS.1:0.003634021,HEL_BA9341AA_AS.1:0.003615638)0.941:5e-09)0.904:6e-09,HEL_BA8815AA_AS.1:0.003619982)0.803:0.00181129)0.779:0.001809719,(Nentsy81.1:0.00180231,HEL_AA7264AA_AS.1:0.001800914)0.527:5e-09)0.782:0.001803076,(Nanai40.1:0.007338215,(HEL_BA9476AA_AS.1:0.005479798,(HEL_BA8932AA_AS.1:5e-09,((HEL_BA9614AA_AS.1:0,HEL_BA9797AA_AS.1:0):0.00181151,(HEL_BA8880AA_AS.1:0.001815355,HEL_BA9841AA_AS.1:5e-09)0.784:0.00181164)0.917:0.005513596)0.969:0.009287268)0.026:5e-09)0.794:0.00181796)0.899:0.003649346)0.131:5e-09,Sakhalin60.1:0.003643232)0.923:0.003624886)0.310:5e-09,((HEL_AA6006AA_AS.1:0,HEL_CA0053AA_AS.1:0):0.005488147,HEL_BA9159AA_AS.1:0.003646825)0.779:0.001793721)0.431:5e-09,HEL_BA9518AA_AS.1:0.003615625)0.809:0.001812402)0.288:0.001814407,((((Sat464.1:0.001799043,(((HEL_CA2262AA_AS.1:5e-09,HEL_CA2267AA_AS.1:0.003613121)0.843:0.001800827,((CO1766.1:0,Hui1764.1:0,Hui1766.1:0):5e-09,(((HpGP-CAN-020.1:0.001826751,HEL_CA2272AA_AS.1:0.005508088)0.776:0.001794286,(CAN_196.1:5e-09,(HEL_CA0046AA_AS.1:0.005509064,(HEL_AA7339AA_AS.1:0.003656615,(HEL_AA7365AA_AS.1:0,HEL_CA0047AA_AS.1:0):0.003655049)0.753:0.001766607)0.783:0.001822711)0.771:0.001804165)0.379:5e-09,((Aklavik117.1:0,CAN_219.1:0):5e-09,HEL_BA9773AA_AS.1:0.007365743)0.811:0.00180083)0.829:5e-09)0.915:5e-09)0.785:0.001806774,(Shi417.1:0.001805207,(Cuz20.1:0.003637943,Shi112.1:5e-09)0.796:0.001801973)0.785:0.001812299)0.791:0.001806303)0.903:5e-09,(((((HEL_CA2257AA_AS.1:0,Shi470.1:0):0.001800825,((Shi169.1:5e-09,(HEL_CA2265AA_AS.1:0.001802725,HEL_CA2266AA_AS.1:0.001802903)0.794:0.001807941)0.896:5e-09,HEL_AA6511AA_AS.1:0.007316436)0.842:0.00180224)0.541:5e-09,v225d.1:0.001798498)0.799:5e-09,(HEL_AA6578AA_AS.1:5e-09,HpGP-USA-205.1:0.001798497)0.927:0.003634044)0.851:0.001802246,(Puno120.1:0.001800823,(HEL_AA5991AA_AS.1:0.001800642,(HpGP-CAN-023.1:0.009210195,(HEL_BA9201AA_AS.1:0.003649258,(CO1768.1:0,COL0002.1:0,Hui1769.1:0):0.003646035)0.088:0.001804307)0.905:6e-09)0.228:0.001806772)0.812:6e-09)0.833:5e-09)0.953:6e-09,((HpGP-PER-138.1:0.001808666,(HEL_CA2279AA_AS.1:0.003480727,(HpGP-PER-019.1:0.00197711,Puno135.1:0.01104179)0.773:0.00366402)0.762:0.001967736)0.616:0.003630399,((HEL_BA3942AA_AS.1:0.003674043,(HEL_CA2258AA_AS.1:5e-09,HEL_CA2268AA_AS.1:0.011098655)0.783:0.005485348)0.777:0.001751955,(((HEL_CA2260AA_AS.1:0.00364355,(HEL_CA2261AA_AS.1:5e-09,(HEL_CA2287AA_AS.1:0.00180681,(HEL_CA2283AA_AS.1:0,HEL_CA2284AA_AS.1:0,HEL_CA2286AA_AS.1:0):5e-09)0.856:0.001802239)0.764:0.001795539)0.799:0.001822895,((HEL_AA0105AA_AS.1:0,PeCan4.1:0):0.003631722,HEL_AA6759AA_AS.1:0.005484722)0.780:0.001805021)0.224:5e-09,HEL_BA9433AA_AS.1:0.001798504)0.934:5e-09)0.500:0.001795306)0.756:5e-09)0.751:0.001752654,HEL_AA4439AA_AS.1:0.009414094)0.445:0.003704785)0.910:5e-09,CK69.1:0.003622285)0.725:5e-09,(HpGP-MAL-010.1:0.00351873,VN0805.1:0.015126837)0.880:0.003771514)0.818:0.001797793)0.788:0.001806532)0.807:5e-09,HpGP-KOR-001.1:0.001797964)0.893:0.001794376,HEL_BA9559AA_AS.1:0.003618962)0.648:5e-09)0.871:0.001807123,(((HEL_BA8663AA_AS.1:0.010718126,(EKB32.2:0.010699087,HEL_CA0551AA_AS.1:0.003021358)0.852:0.00690809)0.389:0.00364028,EKB32.1:0.009999496)0.799:0.006142775,BT143.1:0.024796134)0.554:6e-09)0.742:0.002027651,((((((HEL_BA4584AA_AS.1:5e-09,((HEL_BA3813AA_AS.1:0,HEL_BA3814AA_AS.1:0):0.001797437,HEL_BA4578AA_AS.1:5e-09)0.933:0.003625908)0.835:0.001800836,(((HEL_AA6010AA_AS.1:0.003612588,HEL_BA4574AA_AS.1:0.001797768)0.888:5e-09,((ausabrJ05.1:0,HPJ023.1:0):5e-09,HEL_BA9332AA_AS.1:0.001806807)0.967:0.005469964)0.954:0.005448658,(HPAS23.1:0.003620446,(HEL_AA6024AA_AS.1:0.001797674,HEL_BA4580AA_AS.1:0.001798571)0.789:5e-09)0.889:0.001804118)0.637:5e-09)0.839:6e-09,HPJ156.1:0.00922945)0.768:0.001803339,HEL_BA3812AA_AS.1:0.001807342)0.742:5e-09,HPJ071.1:0.001803827)0.976:0.01102554,((HEL_BA9408AA_AS.1:0.001799045,(HEL_BA9674AA_AS.1:0.001798099,(HEL_BA9658AA_AS.1:0,Neuguinea12.1:0,Neuguinea25.1:0,Neuguinea63.1:0,Neuguinea66.1:0):5e-09)0.657:5e-09)0.966:0.007316505,(ID0084.1:0.005467264,(ID1017.1:5e-09,(((ID0987.1:0,ID0992.1:0,ID1001.1:0):5e-09,(ID0082.1:0.00180224,ID0985.1:0.001802237)0.656:6e-09)0.925:0.0017976,ID0090.1:0.001806819)0.902:5e-09)0.898:5e-09)0.755:0.001773782)0.741:0.001949262)0.928:0.00913689)0.922:0.007425843)0.846:0.00394849)0.430:0.005521452)0.860:0.005254791)0.961:0.009736964)0.200:0.001496371)0.856:6e-09)0.804:5e-09,HEL_BA9404AA_AS.1:0.003636255)0.035:0.005451668,(((HEL_CA2092AA_AS.1:0.005456712,(HpGP-MAL-012.1:0.015042346,(HEL_BA9915AA_AS.1:0.005334579,((HEL_CA2643AA_AS.1:0.011142322,(HEL_CA0208AA_AS.1:0.005513168,BTM231.1:0.013010414)0.868:5e-09)0.906:0.005490285,(HEL_BA5605AA_AS.1:0.014930872,HEL_CA2709AA_AS.1:0.001910182)0.084:0.001802201)0.759:0.001145482)0.734:0.000804839)0.440:5e-09)0.912:0.005478629,(HEL_BA8868AA_AS.1:5e-09,(HEL_BA8993AA_AS.1:0.01313185,(HEL_BA9259AA_AS.1:0.007620102,HEL_BA9770AA_AS.1:0.007616959)0.764:0.002534986)0.788:0.002902395)0.848:0.003627048)0.955:5e-09,(((((HEL_BA9085AA_AS.1:0.005464326,(HEL_BA9209AA_AS.1:0.005487353,(HEL_BA9776AA_AS.1:0.003635331,(HEL_BA9607AA_AS.1:0.003568229,HEL_BA9628AA_AS.1:0.011489294)0.775:0.003809744)0.384:5e-09)0.875:0.001811616)0.223:5e-09,(HEL_CA0270AA_AS.1:0.00548219,(((HEL_BA9058AA_AS.1:0.007453795,(BT0282.1:0.025201942,mong49.1:5e-09)0.159:0.001761105)0.913:0.003703152,(HEL_BA9538AA_AS.1:0.01467519,(HEL_BA9383AA_AS.1:0.003257085,HEL_BA9576AA_AS.1:0.005913327)0.375:0.001813167)0.426:0.002203324)0.903:5e-09,((HEL_BA9096AA_AS.1:0.005501673,((((HEL_BA8823AA_AS.1:0,HEL_BA9564AA_AS.1:0):0.007307215,HEL_BA9545AA_AS.1:5e-09)0.860:0.005527393,(((Kazakhstan3173.1:0.006662627,(HEL_BA9281AA_AS.1:0.008866994,(HEL_BA9735AA_AS.1:0.00497216,(((HEL_BA8957AA_AS.1:0.007331416,((HEL_BA9018AA_AS.1:0.001804198,((((((HEL_BA9627AA_AS.1:0.009373825,HEL_CA0258AA_AS.1:0.005546334)0.717:0.003654757,(HEL_CA0289AA_AS.1:0.007392343,(HEL_BA9153AA_AS.1:0.001807286,Tuvac46.1:0.007320252)0.054:5e-09)0.412:5e-09)0.945:0.005480438,((HEL_BA9059AA_AS.1:0.001801239,(((altai59.1:0,HEL_BA9612AA_AS.1:0):0.00174678,HEL_CA0264AA_AS.1:0.01126808)0.916:0.005559579,((HEL_BA9079AA_AS.1:0.007467335,(HEL_BA9544AA_AS.1:5e-09,((HEL_BA9032AA_AS.1:0,HEL_BA9266AA_AS.1:0,Keto18.1:0,Keto60.1:0):5e-09,HEL_BA9838AA_AS.1:0.001797438)0.968:0.005474291)0.868:0.003740664)0.875:0.003590105,(HEL_BA8921AA_AS.1:0.009357748,(HEL_BA9167AA_AS.1:0,HEL_BA9571AA_AS.1:0,HEL_BA9807AA_AS.1:0):0.003715892)0.820:0.00549451)0.594:5e-09)0.800:5e-09)0.866:0.001802411,((HpGP-KAZ-002.1:0.00552353,TUVAB15.1:0.003651125)0.773:0.001817468,(HEL_CA0278AA_AS.1:0.003717292,HEL_BA9626AA_AS.1:0.009354441)0.749:0.001745491)0.861:5e-09)0.835:0.00181667)0.896:5e-09,HEL_BA9671AA_AS.1:6e-09)0.864:5e-09,HEL_BA9095AA_AS.1:0.007302914)0.858:0.001810451,(HEL_BA9814AA_AS.1:0.001806648,(HEL_BA8872AA_AS.1:0.003603681,HEL_BA9592AA_AS.1:0.005548721)0.953:0.00748121)0.764:0.00180552)0.733:5e-09)0.521:5e-09,(HEL_BA9176AA_AS.1:0,HEL_BA9603AA_AS.1:0):0.001815388)0.856:0.001810686)0.159:5e-09,((HEL_BA9440AA_AS.1:5e-09,((HEL_BA8956AA_AS.1:0.003654436,HEL_BA8958AA_AS.1:0.007417056)0.770:0.001821982,((HEL_BA9037AA_AS.1:0,HEL_BA9650AA_AS.1:0):5e-09,((HEL_CA0261AA_AS.1:0.007298474,yak97.1:5e-09)0.867:0.001804175,HEL_BA9443AA_AS.1:0.001799798)0.850:5e-09)0.904:5e-09)0.836:0.00181536)0.872:0.001810645,(HEL_AA7246AA_AS.1:0.005601122,HEL_BA9640AA_AS.1:0.007496972)0.823:0.003604661)0.416:5e-09)0.000:5e-09,((((HEL_BA8976AA_AS.1:0,HEL_BA9605AA_AS.1:0):0.011943881,HEL_BA9354AA_AS.1:0.005908453)0.865:0.004755582,((BURYAT9.1:0.001817114,HEL_BA9606AA_AS.1:0.005518313)0.689:5e-09,(altai11.1:0.007510866,HEL_BA9249AA_AS.1:0.005478823)0.904:0.0056325)0.947:0.006576871)0.433:0.002651288,(((HEL_BA9184AA_AS.1:0.021175204,Tuvac80.1:5e-09)0.860:0.004574388,(HEL_BA9115AA_AS.1:0.006149458,(HEL_BA9706AA_AS.1:0.003625939,(HEL_BA8825AA_AS.1:0.003652681,(HEL_BA9562AA_AS.1:0.007525221,HEL_BA9653AA_AS.1:0.001780229)0.822:0.003716701)0.000:5e-09)0.000:0.001184839)0.598:0.003651901)0.578:0.000924796,((HEL_BA8856AA_AS.1:0.003848034,HEL_BA8915AA_AS.1:0.013399251)0.825:0.00349445,((HEL_BA9170AA_AS.1:0.00181424,(HEL_BA8814AA_AS.1:5e-09,HEL_BA8889AA_AS.1:0.005470344)0.902:0.003641208)0.758:0.001802803,(HEL_AA7314AA_AS.1:0.005450236,(HEL_BA9471AA_AS.1:0.001818395,(HEL_AA7332AA_AS.1:0.007446237,HEL_BA8911AA_AS.1:0.001830734)0.787:0.001801125)0.822:0.00181617)0.373:5e-09)0.740:6e-09)0.864:0.001808465)0.775:5e-09)0.846:0.00181328)0.737:0.004352747)0.776:0.003155403)0.229:0.002882841)0.760:0.003080358,mong44.1:0.0031806)0.251:0.001817437,HEL_BA9162AA_AS.1:0.006934511)0.760:0.00229865)0.798:0.001786725,((HEL_BA9049AA_AS.1:0.00182065,HEL_BA9575AA_AS.1:0.001804517)0.887:0.003660584,(((HEL_BA9410AA_AS.1:0.011155896,HEL_BA9608AA_AS.1:0.005782449)0.499:0.003675047,HEL_BA9556AA_AS.1:0.009125725)0.768:0.001928755,(HEL_BA9568AA_AS.1:0.003648305,(HEL_BA9129AA_AS.1:0.009268174,HEL_BA9611AA_AS.1:0.00365192)0.760:0.001823935)0.767:0.001790312)0.387:5e-09)0.872:0.001811701)0.795:6e-09)0.854:0.001816718,HEL_BA9407AA_AS.1:0.005460265)0.894:5e-09)0.897:5e-09)0.918:0.001801084)0.878:5e-09,(HEL_BA9641AA_AS.1:0.008934465,(HEL_BA9302AA_AS.1:0.003218288,(Khanty30.1:0,Khanty40.1:0):0.004100939)0.019:0.001847436)0.775:0.002221632)0.933:0.005448069,(((((HEL_CA2212AA_AS.1:5e-09,IRANL110.1:0.003622057)0.870:0.003742023,(Hp_A_27.1:5e-09,(HEL_BA9531AA_AS.1:0.013760347,IL_3173.1:0.009826591)0.253:0.003274046)0.916:0.007527688)0.776:0.001760032,(HEL_CA2615AA_AS.1:0.00752529,HpGP-POL-110.1:0.005624988)0.765:0.001763092)0.783:0.001844048,((HEL_BA8861AA_AS.1:0,HEL_BA9261AA_AS.1:0):0.003669516,HEL_BA9598AA_AS.1:0.007485088)0.911:0.005625801)0.761:0.002401146,(((HEL_BA4700AA_AS.1:0.008370204,HEL_BA9180AA_AS.1:0.010510844)0.883:0.005520802,((Hp_A_14.1:0.006108119,(HEL_BA9260AA_AS.1:0.006876611,VN0032.1:0.004255291)0.906:0.006447434)0.856:0.004235668,((HEL_BA9043AA_AS.1:0.014469662,HpGP-PER-011.1:0.012702939)0.966:0.013642258,(HEL_BA3985AA_AS.1:0.00924138,HpGP-NPL-009.1:0.010055447)0.588:0.002082115)0.000:5e-09)0.879:0.001916629)0.000:5e-09,((HEL_BA9457AA_AS.1:0.00655945,MCms1055.1:0.008529537)0.389:0.00258701,HEL_BA9244AA_AS.1:0.003799853)0.760:0.002727804)0.907:0.004318133)0.691:0.001387773)0.376:5e-09,(HUP_B14.1:0.009311683,((((((HEL_BA9130AA_AS.1:0,HEL_BA9391AA_AS.1:0):5e-09,HEL_BA9656AA_AS.1:0.005480157)0.856:0.001802237,(HEL_BA8832AA_AS.1:5e-09,HEL_BA8883AA_AS.1:0.001797593)0.898:5e-09)0.948:0.003626534,(((HEL_CA2718AA_AS.1:0.007402219,((HEL_AA7221AA_AS.1:0,HEL_BA9208AA_AS.1:0,HEL_BA9333AA_AS.1:0,HEL_BA9487AA_AS.1:0,HEL_BA9636AA_AS.1:0,HEL_BA9651AA_AS.1:0):5e-09,(HEL_AA7380AA_AS.1:0,HEL_BA9042AA_AS.1:0,HEL_BA9253AA_AS.1:0):0.01518413)0.257:0.001797156)0.886:0.00366198,HEL_BA9451AA_AS.1:0.00180083)0.910:6e-09,HEL_BA8830AA_AS.1:5e-09)0.943:6e-09)0.916:0.001800491,HEL_BA9736AA_AS.1:5e-09)0.677:5e-09,(HEL_BA5460AA_AS.1:0.007390381,(HEL_CA2671AA_AS.1:0.00367659,JP0170.1:0.003651865)0.867:0.003684873)0.872:0.003652275)0.388:5e-09)0.880:0.003632481)0.449:5e-09)0.911:5e-09)0.938:0.001808783,((((((GC34_HL.1:0.005510994,(CAM-144C1.1:0.009469453,HpGP-BRA-023.1:0.005614968)0.682:0.003597716)0.509:5e-09,(nigh2494.1:0.009238753,((HEL_BA8361AA_AS.1:0.003646628,((kin79.1:5e-09,(HEL_BA9555AA_AS.1:0.003643235,(((((HEL_BA4465AA_AS.1:0.003649057,CAM-117A1.1:0.007396117)0.783:0.001839068,(ckin28.1:0.007398592,SA220C.1:0.003699746)0.790:0.001744307)0.766:0.001812105,SA35C.1:5e-09)0.923:0.003639468,((kin62.1:5e-09,kin71.1:0.007346821)0.094:0.004215628,(HEL_AA0447AA_AS.1:0.004056863,HpGP-USA-303.1:0.014930152)0.954:0.009663178)0.194:0.00315445)0.840:5e-09,(((ckin24.1:0.001774708,(SSR7.1:0.008914594,SW21C.1:0.013036163)0.835:0.00458907)0.739:0.001841332,(HEL_BA8806AA_AS.1:0.001828839,(HEL_AA9174AA_AS.1:0.00183154,HEL_BA8101AA_AS.1:0.007409956)0.873:0.003646507)0.789:0.001829601)0.811:0.001829204,((((ckin106.1:0.003664552,kin81.1:0.003664042)0.760:0.001812416,(HEL_AA7352AA_AS.1:0.007375655,HEL_BA4236AA_AS.1:5e-09)0.197:0.003662183)0.788:0.001818955,(SA224.1:5e-09,SA252C.1:0.00180083)0.852:5e-09)0.835:0.001814855,(HEL_AA7374AA_AS.1:5e-09,((((DR150.1:0.003080047,(HEL_BA3663AA_AS.1:0.005468795,HpGP-ZAF-009.1:0.013985625)0.880:0.006225431)0.419:0.003627998,HEL_BA5547AA_AS.1:0.003149734)0.903:0.006229658,(ckin129.1:0.001889038,(ckin130.1:0.007414737,kin77.1:0.003749012)0.768:0.001806332)0.740:0.001651688)0.885:0.003760409,HpGP-ZAF-006.1:6e-09)0.290:0.001803858)0.961:0.005480658)0.472:5e-09)0.875:0.001808053)0.701:0.001801735)0.842:5e-09)0.844:0.001800475,(HEL_BA5197AA_AS.1:0.003643565,HEL_CA2362AA_AS.1:0.0018077)0.775:0.001810025)0.814:5e-09)0.468:0.001815179,29009.1:0.011198692)0.739:0.001805327)0.594:6e-09)0.868:0.003841155,((MG2005_98.1:0.009387826,(34320.1:0.007549477,HEL_BA5257AA_AS.1:0.013274031)0.689:0.003665983)0.419:6e-09,(38185.1:0.003690051,HEL_BA9168AA_AS.1:0.009525338)0.373:0.003598807)0.877:0.005638474)0.790:0.0032632,(HEL_AA7206AA_AS.1:0.003669081,K26A1.1:0.011320374)0.955:0.009827939)0.773:0.002160454,((HEL_BA8914AA_AS.1:0,HEL_BA9398AA_AS.1:0):0.005527391,(26695.1:0.016990875,HEL_BA9347AA_AS.1:5e-09)0.538:0.003651352)0.783:0.001822919)0.726:5e-09,SLK40.1:0.005476774)0.767:0.001806017)0.836:5e-09,(((HEL_AA7249AA_AS.1:0,HEL_BA9321AA_AS.1:0,HEL_BA9546AA_AS.1:0,HEL_BA9676AA_AS.1:0,HEL_BA9686AA_AS.1:0,HEL_BA9760AA_AS.1:0):5e-09,((HEL_BA8812AA_AS.1:0.001804163,HEL_BA8959AA_AS.1:5e-09)0.895:0.00179905,(BT215.1:0.009420603,HEL_CA0410AA_AS.1:0.001635264)0.882:0.003830085)0.964:5e-09)0.897:5e-09,(HEL_BA9780AA_AS.1:0.001810431,(HEL_BA9837AA_AS.1:5e-09,((BURYAT27.1:0.001819214,HEL_BA9166AA_AS.1:0.003638502)0.904:0.003641073,(((HEL_AA7373AA_AS.1:0,HEL_BA9379AA_AS.1:0):5e-09,(HEL_BA8847AA_AS.1:5e-09,(HEL_BA9411AA_AS.1:0.001798498,HEL_BA9748AA_AS.1:5e-09)0.946:0.003628756)0.864:0.001806817)0.865:0.001802242,(HEL_BA9160AA_AS.1:0.001798498,(HEL_BA9479AA_AS.1:0,HEL_BA9534AA_AS.1:0):5e-09)0.681:5e-09)0.000:0.001802233)0.911:5e-09)0.891:6e-09)0.888:0.00180224)0.853:0.001799841)0.876:5e-09,GC31_B.1:0.013060717)0.804:6e-09,HEL_BA8279AA_AS.1:0.047916518)0.518:0.003357263,((HEL_BA8829AA_AS.1:0.009876353,HEL_BA9569AA_AS.1:0.005368713)0.748:0.001923875,HEL_BA8860AA_AS.1:0.005935907)0.591:5e-09)0.638:0.019584713,(BTM275.1:0.0111886,(BT333.1:0.005379625,(HEL_BA9722AA_AS.1:0.005612821,((HEL_BA9303AA_AS.1:0,HEL_BA9707AA_AS.1:0):0.051817323,(((HEL_BA9746AA_AS.1:0.011352587,((((HEL_BA8849AA_AS.1:0,HEL_BA9584AA_AS.1:0):5e-09,HEL_BA9070AA_AS.1:0.00555373)0.982:0.00939218,(HEL_BA8817AA_AS.1:0.003675621,HEL_BA9127AA_AS.1:6e-09)0.870:5e-09)0.737:0.001773577,Koryak28.1:0.003774336)0.760:0.001864323)0.855:0.003703619,((((CAN_243.1:0.00183375,(((HpGP-CHI-116.1:0.003715747,HpGP-CHI-105.1:0.011353561)0.716:0.005573906,(((Ca_97_34.1:0,HEL_AA6016AA_AS.1:0,HEL_AA7297AA_AS.1:0):5e-09,HEL_AA5916AA_AS.1:0.007510203)0.869:0.003672751,(HEL_BA9243AA_AS.1:0.009365992,HEL_BA9726AA_AS.1:5e-09)0.970:0.007464593)0.877:0.005583861)0.899:5e-09,(HEL_BA9629AA_AS.1:0.003697654,((HEL_AA5967AA_AS.1:0,HEL_AA6482AA_AS.1:0,HEL_BA9172AA_AS.1:0):0.003683496,((HEL_AA6037AA_AS.1:0,HpGP-CAN-007.1:0):0.001832649,(HEL_BA9060AA_AS.1:0,HEL_BA9258AA_AS.1:0):0.001830909)0.203:5e-09)0.787:0.001839571)0.795:0.001839106)0.861:0.001832346)0.802:6e-09,HEL_AA7337AA_AS.1:0.005551619)0.861:0.003611816,((Koryak37.1:0,Koryak38.1:0):0.001808087,(HEL_BA9287AA_AS.1:5e-09,HEL_BA9526AA_AS.1:0.001830569)0.891:0.003753863)0.947:0.007729599)0.678:0.001846422,((((HpGP-CAN-016.1:0.005600474,((CAN_095.1:0,CAN_136.1:0,CAN_172.1:0,CAN_258.1:0,HEL_CA2453AA_AS.1:0,HpGP-CAN-006.1:0,HpGP-CAN-011.1:0):0.00183712,((Aklavik86.1:0,CAN_019.1:0,HpGP-CAN-010.1:0):5e-09,(HEL_CA2371AA_AS.1:5e-09,(CAN_290.1:0,HpGP-CAN-015.1:0):0.001839918)0.789:5e-09)0.781:0.001838588)0.940:0.005605735)0.745:0.001842306,HpGP-CAN-018.1:5e-09)0.743:0.002489297,HpGP-CAN-019.1:0.011106804)0.866:0.006988843,(HEL_AA0408AA_AS.1:0.007418585,HEL_BA9262AA_AS.1:0.003747555)1.000:0.086148701)0.665:5e-09)0.831:0.002017663)0.733:5e-09,(HEL_AA7311AA_AS.1:0,Khanty47.1:0):0.015069581)0.847:0.006137019)0.958:0.017238299)1.000:0.032922984)0.715:0.008660606)0.982:0.05641776)0.805:0,Hcetorum:0.275518979)Root;
