# Supplementary material for: An ancient ecospecies of Helicobacter pylori
Source: Nature. 2024 Oct 16;635(8037):178–85. doi: 10.1038/s41586-024-07991-z (PMC11541087; doi:10.1038/s41586-024-07991-z)
Supplement: Supplementary file 8 — Data underlying Figs. 1–4 and Supplementary Figs. 1–6 and 8–13. [file 41586_2024_7991_MOESM8_ESM.zip › SOURCE_DATA/S10/23.nwk]

((((((((((((((((((((HEL_CA0264AA_AS.1:0.011350284,(HEL_BA8872AA_AS.1:0.007219807,(HEL_BA8915AA_AS.1:0.006004232,HEL_BA9483AA_AS.1:0.015961061)0.847:0.002268442)0.974:0.00556337)0.567:0.002313422,(((HEL_AA7314AA_AS.1:0.018221774,HEL_BA9095AA_AS.1:0.004550631)0.944:0.004335581,((HEL_BA8829AA_AS.1:0.009914697,(HEL_BA9176AA_AS.1:0.010600861,HEL_BA9443AA_AS.1:0.016704449)0.439:0.002790017)0.737:0.00163984,(HEL_BA9410AA_AS.1:0.00615877,HEL_BA9608AA_AS.1:0.023850487)0.905:0.005170106)0.599:0.000332206)0.210:0.001393286,(((HEL_BA9656AA_AS.1:0.004147597,HEL_BA9739AA_AS.1:0.012343654)0.590:0.003359974,(HEL_BA9628AA_AS.1:0.011673538,(HEL_BA9568AA_AS.1:0.015760816,HEL_BA9592AA_AS.1:0.011733766)0.846:0.004877893)0.780:0.003251729)0.730:0.001327529,(((altai59.1:0.005032988,HEL_BA9612AA_AS.1:0.01851188)0.757:0.003887687,(Evenky11.1:0.013319267,((HEL_BA9641AA_AS.1:0.011565882,yak97.1:0.016444249)0.277:0.001868209,(Tuvac80.1:0.016676181,((((HEL_BA9676AA_AS.1:0.002039549,HEL_BA9686AA_AS.1:0.002613286)0.983:0.008008153,(HEL_BA9169AA_AS.1:0.009459997,HEL_BA9321AA_AS.1:0.017712998)0.466:0.007775093)0.863:0.003113094,(((HEL_BA9032AA_AS.1:0.005778725,((HEL_BA9792AA_AS.1:0.001315509,HEL_BA9830AA_AS.1:5e-09)0.783:0.000954879,(HEL_BA9294AA_AS.1:0.001313242,HEL_BA9339AA_AS.1:0.001323285)0.874:0.001691579)0.943:0.003326321)0.998:0.00851509,(((HEL_BA8996AA_AS.1:0.005914999,HEL_BA9761AA_AS.1:0.008347749)0.687:0.00765125,(HEL_BA9838AA_AS.1:0.015321073,(Keto18.1:0.01378501,Keto60.1:0.001934234)0.879:0.004432447)0.708:0.004412617)0.872:0.003140872,(HEL_BA9604AA_AS.1:0.006877098,(Khanty04.1:0.013936727,(HEL_BA8815AA_AS.1:0.010797022,Nentsy37.1:0.010816788)0.810:0.003937114)0.853:0.004249154)0.472:0.001128667)0.664:0.000692613)0.759:0.000822656,(((((Nentsy32.1:0.015608831,(Khanty30.1:0.010482624,Khanty39.1:0.018951787)0.822:0.006705802)0.866:0.004603749,(HEL_BA9415AA_AS.1:0.007800521,Nentsy90.1:0.011854347)0.883:0.003576403)0.836:0.002119821,(Khanty27.1:0.000657028,(Khanty26.1:5e-09,Khanty16.1:0.000656294)0.000:5e-09)0.995:0.009618336)0.669:0.002555604,(Nentsy29.1:0.008771925,(HEL_BA9014AA_AS.1:0.0060837,(Nentsy38.1:0.013428818,(N34.1:5e-09,Nentsy65.1:0.000656501)0.690:0.000302001)0.882:0.003077936)0.958:0.005591617)0.982:0.007739012)0.844:0.002048204,(Nentsy28.1:0.009629715,(HEL_BA9734AA_AS.1:0.010499366,HEL_BA9732AA_AS.1:0.013507388)0.392:0.003141703)0.913:0.003947675)0.968:0.004785966)0.918:0.003665356)0.346:0.001212206,(HEL_AA7264AA_AS.1:0.01138098,(HEL_BA9773AA_AS.1:0.011726998,HEL_BA9774AA_AS.1:0.012437281)0.807:0.002866283)0.919:0.003412683)0.702:0.001507083)0.845:0.002392623)0.947:0.005003513)0.809:0.002133384)0.293:0.001458848,(HEL_BA9576AA_AS.1:0.006773707,(HEL_BA8856AA_AS.1:0.019733113,HEL_AA7221AA_AS.1:0.016648794)0.529:0.004204604)0.934:0.004751893)0.917:0.003038458)0.130:5e-09)0.763:0.000827516):5e-09,(((HEL_AA7373AA_AS.1:0.005971246,HpGP-KOR-001.1:0.017420927)0.927:0.004288031,(HEL_BA9098AA_AS.1:0.006423697,((HEL_BA8918AA_AS.1:0.014008788,((HEL_BA9825AA_AS.1:0.018808861,((HEL_BA9218AA_AS.1:0.017597905,(HEL_BA9260AA_AS.1:0.015627482,HEL_BA9266AA_AS.1:0.033665504)0.534:0.000785042)0.982:0.006391769,HEL_BA9544AA_AS.1:0.006627272)0.255:0.00355579)0.944:0.007477294,Evenky65.1:0.024439413)0.126:0.00346939)0.981:0.007997295,(22087.1:0.021658309,HEL_AA7332AA_AS.1:0.016657157)0.863:0.002982243)0.851:0.002193165)0.814:0.002223242)0.794:0.001637449,((((HEL_BA9027AA_AS.1:0.010069648,HEL_BA9058AA_AS.1:0.011055748)0.959:0.005117649,(HEL_BA9390AA_AS.1:0.010600604,(HEL_BA9209AA_AS.1:0.00969354,(HEL_BA8825AA_AS.1:0.006615561,HEL_CA0278AA_AS.1:0.007007301)0.839:0.002996388)0.715:0.001490966)0.123:0.001290521)0.830:0.001981102,(HEL_BA9706AA_AS.1:0.009706829,(Evenky01.1:0.003442551,(Evenky73.1:0.00065641,HEL_BA9406AA_AS.1:5e-09)0.998:0.008047652)0.974:0.004587974)0.854:0.001361188)0.853:0.002068218,(((BURYAT14.1:0.00667289,(HEL_BA9538AA_AS.1:0.003735317,HEL_BA9627AA_AS.1:0.010548039)0.833:0.002329839)0.739:0.001778672,(HEL_BA9534AA_AS.1:0.005834142,HEL_BA9837AA_AS.1:0.013324935)0.834:0.002958999)0.869:0.002412654,(HEL_BA5460AA_AS.1:0.015396631,(HEL_AA7249AA_AS.1:0.009374867,(HEL_BA9085AA_AS.1:0.01324219,HEL_BA9407AA_AS.1:0.011440666)0.959:0.008471047)0.901:0.003475425)0.839:0.002088369)0.899:0.002333803)0.727:0.000737295)0.739:0.00078971)0.732:0.000743994,((((HEL_CA0270AA_AS.1:0.008764222,(HEL_BA9354AA_AS.1:0.019541482,HEL_BA9184AA_AS.1:0.012879602)0.102:0.002107568)0.399:0.002697003,(HEL_BA9649AA_AS.1:0.007255751,(HEL_BA9249AA_AS.1:0.014485852,(HEL_BA9018AA_AS.1:0.009809895,HEL_BA9735AA_AS.1:0.005256216)0.918:0.003814513)0.523:0.002898762)0.943:0.003594894)0.819:0.001421653,(((HpGP-USA-205.1:0.012265478,((((DR76_2016.1:0.015654539,((CO1768.1:0,COL0002.1:0,Hui1769.1:0):0.012948388,HEL_AA5991AA_AS.1:0.01104537)0.460:0.004243353)0.457:0.003884787,(HEL_CA2287AA_AS.1:0.007146384,(Sat464.1:0.007257622,((((Shi112.1:0.011154114,(HEL_CA2283AA_AS.1:0.002667233,HEL_CA2284AA_AS.1:0.000630556)1.000:0.011407257)0.888:0.004452435,(HEL_CA2260AA_AS.1:0.004884781,Shi470.1:0.006989574)0.952:0.004523056)0.853:0.002900872,(HEL_BA9201AA_AS.1:0.013390989,(HEL_BA9433AA_AS.1:0.009996158,(v225d.1:0.004110157,((CO1766.1:0,Hui1766.1:0):0.000519009,Hui1764.1:0.017771925)0.963:0.003551071)0.974:0.005311219)0.299:0.001956074)0.426:5e-09)0.693:0.001602855,(HEL_CA2262AA_AS.1:0.007672641,(HEL_CA2261AA_AS.1:0.004105589,(Shi169.1:0.005363233,((Cuz20.1:0.002637925,(Shi417.1:0.004155969,HEL_CA2257AA_AS.1:0.006004699)0.727:0.000587444)0.637:0.000651229,(HEL_CA2265AA_AS.1:0,HEL_CA2266AA_AS.1:0):5e-09)0.920:0.004214899)0.982:0.007504951)0.963:0.006245882)0.903:0.002836209)0.705:0.000941115)0.739:0.005396844)0.091:0.001565555)0.901:0.003647027,((((HEL_AA0105AA_AS.1:0,PeCan4.1:0):0.024273025,((HEL_BA3663AA_AS.1:0.016815373,HpGP-MEX-028.1:0.018046074)0.949:0.007208381,(HEL_CA2267AA_AS.1:0.017958493,(HEL_CA2270AA_AS.1:0.019864752,Puno135.1:0.012526221)0.903:0.004441955)0.972:0.008127721)0.449:0.001460038)0.940:0.007258759,((HpGP-PER-111.1:0.010923512,(HpGP-PER-019.1:0.008556055,HpGP-PER-121.1:0.024757533)0.857:0.005962875)0.339:0.001368753,HpGP-PER-138.1:0.007012664)0.953:0.005574628)0.176:0.002669555,((HEL_CA2272AA_AS.1:0.005595529,HEL_CA2279AA_AS.1:0.020574953)0.730:0.002291752,((HEL_CA2258AA_AS.1:0.011588044,HEL_CA2268AA_AS.1:0.026312967)0.991:0.008741082,(Puno120.1:0.014284108,(HEL_CA2271AA_AS.1:0.016229682,HpGP-PER-011.1:0.010577864)0.969:0.005487358)0.636:5e-09)0.963:0.004965366)0.964:0.005219926)0.830:0.003049506)0.311:5e-09,(HEL_CA2451AA_AS.1:0.013620021,((MG2005_98.1:0.018954434,MM2004_20.1:0.022988309)0.966:0.007628546,(((HEL_CA2286AA_AS.1:0.017919386,HpGP-SPA-706.1:0.023611106)0.982:0.010537778,((HEL_BA3551AA_AS.1:0.020861121,HEL_CA2246AA_AS.1:0.015462462)0.964:0.009087337,HEL_BA3942AA_AS.1:0.015985811)0.756:0.001266968)0.918:0.004001398,HN_G260.1:0.018837081)0.932:0.005464157)0.958:0.00521662)0.565:2.8641e-05)0.961:0.002284768)0.474:5e-09,(((Aklavik117.1:0.009036466,CAN_219.1:0.00690768)0.977:0.005685809,(CAN_196.1:0.008201099,(HpGP-CAN-020.1:0.016003379,((((HEL_BA9778AA_AS.1:0,HEL_CA0057AA_AS.1:0,HEL_CA0057AA_AS.2:0):0.002836178,HEL_CA0046AA_AS.1:0.004028191)0.842:0.003266609,((HEL_AA7339AA_AS.1:0.007563388,(HEL_AA7365AA_AS.1:0,HEL_CA0047AA_AS.1:0):0.003715136)0.948:0.007177124,HpGP-CAN-001.1:0.009551409)0.238:0.002862576)0.997:0.013427141,HpGP-CAN-023.1:0.009388565)0.734:0.005153341)0.962:0.006689778)0.934:0.004192834)0.760:0.001770753,((HEL_AA6578AA_AS.1:0.007010333,HEL_AA6759AA_AS.1:0.006280129)0.974:0.004784177,((HEL_AA8698AA_AS.1:0.012417103,HEL_AA8702AA_AS.1:0.003359954)0.954:0.00427169,(HEL_AA9180AA_AS.1:0.01252147,(HpGP-HON-015.1:0.012705016,(HEL_AA6511AA_AS.1:0.010707995,HEL_AA9177AA_AS.1:0.008317334)0.933:0.004739375)0.737:0.000748743)0.950:0.003400336)0.858:0.001766281)0.729:0.000734459)0.985:0.006159622)0.857:0.002933637,(HEL_BA9259AA_AS.1:0.015055167,(HEL_BA9546AA_AS.1:0.010765822,((HEL_BA9348AA_AS.1:0.002286522,(HEL_BA9341AA_AS.1:0.006395298,HEL_BA9411AA_AS.1:0.005796856)0.917:0.003317467)0.917:0.003256139,(HEL_BA9759AA_AS.1:0.002498221,(HEL_BA9047AA_AS.1:0.003972339,Evenky58.1:0.012488599)0.783:0.005043204)0.660:0.003194755)0.706:0.00062598)0.680:0.001701869)0.661:0.003470137)0.963:0.00542947)0.850:5e-09,((HEL_BA9614AA_AS.1:0.014005349,Tuvac46.1:0.01132316)0.973:0.006100166,(HEL_CA2671AA_AS.1:0.01793128,((HEL_BA8883AA_AS.1:0.013438714,(HEL_BA8823AA_AS.1:0.007200679,HEL_BA9379AA_AS.1:0.004437995)0.835:0.005787641)0.743:0.007970694,(HEL_BA9130AA_AS.1:0.012464922,(HEL_BA9607AA_AS.1:0.011565384,HEL_BA9736AA_AS.1:0.016776609)0.958:0.005845562)0.470:0.003860616)0.804:0.002192159)0.291:0.003011136)0.414:5e-09)0.881:0.002310861)0.831:5e-09,((((HEL_BA9653AA_AS.1:0.008430915,(BURYAT19.1:0.011309439,HEL_BA9671AA_AS.1:0.010117578)0.835:0.002567188)0.904:0.002447371,(((HEL_BA9545AA_AS.1:0.004662015,(HEL_BA9037AA_AS.1:0.007188032,(HEL_BA8812AA_AS.1:0.010366129,HEL_BA8858AA_AS.1:0.017064805)0.535:0.005372716)0.428:0.001431187)0.852:0.001589529,(HEL_BA9569AA_AS.1:0.005234031,((HEL_BA9611AA_AS.1:0.0096878,(HEL_BA8847AA_AS.1:0.012566473,HEL_BA9153AA_AS.1:0.011876544)0.453:0.00124363)0.907:0.002604772,HEL_BA9556AA_AS.1:0.008317444)0.267:0.001233443)0.869:0.001696894)0.844:0.001685521,(HEL_BA8911AA_AS.1:0.014353819,HEL_BA9115AA_AS.1:0.005203307)0.952:0.004626211)0.747:0.000729527)0.857:0.001450164,HEL_CA0410AA_AS.1:0.012601251)0.864:0.001383696,(((((HEL_BA9096AA_AS.1:0.012226359,HpGP-KGZ-006.1:0.011160107)0.931:0.004299584,(HEL_BA8959AA_AS.1:0.012550231,(((HEL_BA9391AA_AS.1:0.006131805,HEL_BA8868AA_AS.1:0.003377492)0.919:0.002564691,(altai11.1:0.005455049,HEL_BA9440AA_AS.1:0.006850114)0.928:0.002860443)0.387:0.001539824,(HEL_CA0258AA_AS.1:0.015571655,(HEL_BA8832AA_AS.1:0.013363961,HEL_BA8976AA_AS.1:0.005201449)0.931:0.005330615)0.487:0.001971378)0.880:0.003688568)0.235:0.002013707)0.759:0.00160769,((HEL_AA7246AA_AS.1:0.010897191,((HEL_BA8914AA_AS.1:0.007210477,HEL_BA9398AA_AS.1:0.015718562)0.981:0.008395111,(HEL_BA9159AA_AS.1:0.008234754,(HEL_BA9040AA_AS.1:0.001376927,HEL_BA9234AA_AS.1:0.008043362)0.971:0.005167521)0.750:0.002699416)0.570:0.003734983)0.899:0.00302225,((((HEL_BA9669AA_AS.1:0.009463448,(HEL_BA9467AA_AS.1:0.008167175,((((HEL_BA9472AA_AS.1:0.001343396,(HEL_BA9333AA_AS.1:0.000666338,(HEL_AA7380AA_AS.1:0.008106945,(HEL_BA9208AA_AS.1:0.007021542,HEL_BA9518AA_AS.1:0.006767284)0.435:0.001878324)0.743:0.000841174)0.845:0.001294937)0.913:0.002003797,(HEL_AA7214AA_AS.1:0.005408158,HEL_BA9263AA_AS.1:0.004701556)0.767:0.000654895)0.930:0.002384022,(((HEL_AA7212AA_AS.1:0,HEL_CA0045AA_AS.1:0):0.011323264,HEL_BA9253AA_AS.1:0.007676008)0.230:0.001920011,HEL_BA9677AA_AS.1:0.005447656)0.739:0.001109335)0.873:0.002281265,HEL_BA9819AA_AS.1:0.008294885)0.932:0.003643501)0.995:0.008488358)0.955:0.005383943,(HEL_BA9514AA_AS.1:0.008766202,((HEL_BA9559AA_AS.1:0.012251132,(HEL_BA8864AA_AS.1:0.009752765,(HEL_BA8962AA_AS.1:0.002735345,HEL_BA9175AA_AS.1:0.001268511)0.988:0.006685405)0.869:0.003748685)0.941:0.005227875,(HEL_BA9621AA_AS.1:0.006543542,Nanai30.1:0.01227178)0.894:0.00424097)0.642:0.002688229)0.259:0.000713741)0.027:0.002010028,((HEL_AA7283AA_AS.1:0.007494175,(HEL_BA9448AA_AS.1:0.008364731,Nanai40.1:0.007641125)0.945:0.005215522)0.431:0.002520708,((HEL_AA6006AA_AS.1:5e-09,HEL_CA0053AA_AS.1:0.000656797)0.995:0.008033702,((HEL_AA6077AA_AS.1:0,HEL_CA0052AA_AS.1:0,HEL_CA0052AA_AS.2:0):0.006318804,HEL_CA0054AA_AS.1:0.008718635)0.921:0.003242179)0.947:0.003564226)0.514:0.000773754)0.780:0.001213814,HEL_BA8279AA_AS.1:0.012908098)0.900:0.00212613)0.749:0.000642929)0.769:0.000661899,(((((HEL_BA9304AA_AS.1:0.004783061,HEL_BA9748AA_AS.1:0.004632145)0.982:0.006744253,(HEL_BA9167AA_AS.1:0.013621839,((HEL_BA9562AA_AS.1:0.008041692,HEL_BA9564AA_AS.1:0.008346668)0.736:0.002064162,HEL_BA9170AA_AS.1:0.00826962)0.782:0.002476511)0.782:0.002233315)0.703:0.001891524,((HEL_BA9347AA_AS.1:0.009817153,(HEL_BA8958AA_AS.1:0.012182294,(Kazakhstan3173.1:0.016878969,(HEL_BA9571AA_AS.1:0.004602377,HEL_BA9807AA_AS.1:0.005862182)0.988:0.00843866)0.083:0.00299383)0.295:0.002613564)0.465:0.002128655,(HEL_BA9261AA_AS.1:0.015886892,HpGP-KAZ-002.1:0.01392044)0.833:0.004575045)0.874:0.002168667)0.479:6e-09,((BURYAT9.1:0.008148364,HEL_BA9220AA_AS.1:0.019803788)0.967:0.006876199,(HEL_BA8860AA_AS.1:0.013188756,(HEL_BA8932AA_AS.1:0.010702403,mong49.1:0.008002945)0.793:0.004451241)0.413:0.002123857)0.817:0.001703763)0.846:0.002067537,(((HEL_BA9471AA_AS.1:0.010801784,HEL_BA9626AA_AS.1:0.012815281)0.881:0.00318942,((BT143.1:0.011038503,((BT333.1:0.012705751,(BT0282.1:0.009252633,(BT215.1:0.013448191,(BTM275.1:0.012958441,BTM231.1:0.013572283)0.104:0.004326691)0.809:0.00286962)0.768:0.002319098)0.978:0.005681308,((HEL_BA8921AA_AS.1:0.019459061,(HEL_BA9140AA_AS.1:0.009454542,(HEL_BA9603AA_AS.1:0.001594246,HEL_BA9605AA_AS.1:0.007154366)0.934:0.004268664)0.958:0.006439558)0.574:0.002060112,(HEL_BA9404AA_AS.1:0.007927927,(HEL_BA4991AA_AS.1:0.011158457,HEL_BA9575AA_AS.1:0.016827042)0.682:0.003565955)0.785:0.002146825)0.835:0.00253033)0.799:0.001149655)0.892:0.002747204,(((HEL_BA9256AA_AS.1:0.0098804,(HEL_BA9302AA_AS.1:0.01105952,HEL_BA9606AA_AS.1:0.015413583)0.180:0.007148706)0.613:0.002655834,((HEL_BA8956AA_AS.1:0.017050808,HEL_BA9760AA_AS.1:0.009797807)0.961:0.007173559,(HEL_BA9063AA_AS.1:0.012371362,HEL_BA9437AA_AS.1:0.010245933)0.269:0.002579155)0.507:0.001932938)0.771:0.001314206,(HEL_BA9129AA_AS.1:0.013933184,((HEL_BA9059AA_AS.1:0.010719249,HEL_CA0289AA_AS.1:0.015733614)0.078:0.002272613,((HEL_CA0261AA_AS.1:0.015562357,mong44.1:0.009742874)0.532:0.00352316,HEL_BA9079AA_AS.1:0.013252375)0.736:0.001687233)0.654:0.002112584)0.833:0.002285363)0.751:0.000946241)0.855:0.001387313)0.835:0.001847096,(HEL_BA9797AA_AS.1:0.010012469,(HEL_BA9776AA_AS.1:0.014296971,HEL_CA0266AA_AS.1:0.008023093)0.595:0.004209703)0.689:0.002706442)0.753:0.000933053)0.781:0.000694876)0.000:6e-09,(((HEL_BA9383AA_AS.1:0.015875683,HEL_BA9445AA_AS.1:0.009726737)0.973:0.007649897,((HEL_BA9780AA_AS.1:0.007923235,TUVAB15.1:0.010143542)0.983:0.006815701,(HEL_BA8814AA_AS.1:0.003228463,HEL_BA8889AA_AS.1:0.008409369)0.799:0.003676528)0.894:0.004173224)0.378:0.001349498,(((HEL_BA9451AA_AS.1:0.00978286,(HEL_BA8957AA_AS.1:0.013159806,HEL_BA9640AA_AS.1:0.010887699)0.924:0.00389034)0.686:0.002155859,(HEL_BA9814AA_AS.1:0.011328692,((BURYAT27.1:0.012523503,HEL_BA8880AA_AS.1:0.01446433)0.903:0.003888502,(HEL_BA9479AA_AS.1:0.010402253,HEL_BA9841AA_AS.1:0.008664067)0.955:0.004707795)0.000:5e-09)0.288:0.002631392)0.000:6e-09,(HEL_BA9160AA_AS.1:0.01231796,HEL_BA9166AA_AS.1:0.006686434)0.951:0.005050991)0.915:0.003053012)0.879:0.001469834)0.800:0.000705297)0.800:0.000665382)0.519:0.000752212,((HEL_BA9770AA_AS.1:0.003932769,(HEL_BA9650AA_AS.1:0.001718541,HEL_BA8861AA_AS.1:0.00986768)0.915:0.006088303)0.977:0.007565192,(HEL_BA8830AA_AS.1:0.010454172,HEL_BA9049AA_AS.1:0.007894742)0.641:0.001888435)0.741:5e-09)0.828:0.002376524,((JP0170.1:0.015304396,(HEL_AA4439AA_AS.1:0.014961523,HpGP-JAP-026.1:0.008132513)0.847:0.007733683)0.906:0.003531166,(HEL_BA9315AA_AS.1:0.009973135,HEL_BA9566AA_AS.1:0.014347663)0.784:0.004025447)0.325:0.001571339)0.823:0.001521017,((HEL_CA2718AA_AS.1:0.013433265,(HEL_BA9915AA_AS.1:0.013778111,HEL_CA2643AA_AS.1:0.011202588)0.913:0.005054562)0.773:0.002010307,((HEL_CA0551AA_AS.1:0.020693934,ID0498.1:0.021969958)0.910:0.005275437,(CK69.1:0.009768656,((HEL_CA2627AA_AS.1:0.012200156,((HpGP-MAL-012.1:0.01344403,(HEL_CA2709AA_AS.1:0.011963888,VN0805.1:0.01300059)0.170:0.001420644)0.731:0.002891469,(HEL_CA2615AA_AS.1:0.010259663,(HEL_BA5605AA_AS.1:0.014347517,(HEL_CA0082AA_AS.1:0.018622384,HpGP-MAL-010.1:0.00501191)0.939:0.004668502)0.939:0.004039109)0.893:0.002309785)0.753:0.000804913)0.930:0.00274163,((HEL_CA0208AA_AS.1:0.006892039,(HEL_BA4686AA_AS.1:0.008602909,HEL_CA2092AA_AS.1:0.012934886)0.911:0.004334557)0.117:0.003351216,(((HEL_CA0525AA_AS.1:0.013820694,EKB32.1:0.018836859)0.927:0.005560236,HEL_BA8663AA_AS.1:0.017636446)0.425:0.000848292,HEL_CA0440AA_AS.1:0.018829048)0.895:0.004357169)0.824:0.00174936)0.826:0.001616435)0.710:0.001116811)0.885:0.002884718)0.928:0.003669429)0.770:0.004349942,(HpGP-IDN-001.1:0.012309794,ID0561.1:0.009482608)0.999:0.011702888)0.932:0.00674182,((HEL_BA8993AA_AS.1:0.009923865,Khanty17.1:0.018616266)0.492:0.004741279,(HEL_BA8842AA_AS.1:0.016261621,(HEL_BA9636AA_AS.1:0.017941771,HEL_BA9651AA_AS.1:0.005690958)0.990:0.011807345)0.993:0.011513127)0.891:0.003614497)0.975:0.006820005,(HpGP-MMR-004.1:0.018334,MMM_67.1:0.015460752)0.945:0.005810603)0.977:0.004975773,CK59.1:0.017169677)0.938:0.008450818,(((VN0032.1:0.023594885,(MMM_60.1:0.024817503,HEL_CA2513AA_AS.1:0.011173934)0.547:0.003939953)0.462:0.002579089,(((HEL_CA0027AA_AS.1:0.010431298,(HEL_BA7799AA_AS.1:0.015397523,HEL_BA8057AA_AS.1:0.018258589)0.407:0.003283246)0.622:0.001485292,((((M006.1:0.007467646,TH0213.1:0.008094856)0.983:0.006682225,((HpGP-BGD-003.1:0.01556887,SLK40.1:0.013676703)0.241:0.002094001,(HEL_BA4205AA_AS.1:0.021061453,HEL_BA3985AA_AS.1:0.00858129)0.878:0.003219616)0.892:0.003618248)0.680:0.000848425,(HpGP-IND-007.1:0.013914508,(HEL_BA5769AA_AS.1:0.007653098,NP49.1:0.017826562)0.974:0.006392577)0.734:0.00069617)0.405:0.001364959,((BD0013.1:0.022102864,(BD0063.1:0.010293914,(MMM_148.1:0,MMM_148.2:0):0.016380386)0.617:0.003730129)0.889:0.002513502,(Mandalay03.1:0.012107068,(MS178.1:0.010908858,MMM_127.1:0.019567201)0.310:0.004624096)0.773:0.001401567)0.863:0.001643934)0.956:0.004301335)0.912:0.003734513,(HpGP-MMR-011.1:0.018948675,HpGP-NPL-009.1:0.012261628)0.775:0.004143279)0.887:0.00292071)0.852:0.00252154,(HEL_AA6079AA_AS.1:0.018987034,HPAG1.1:0.012895759)0.935:0.005100134)0.045:0.002331151)0.994:5e-09,(((IRANL112_91.1:0.012573859,(Pt_7757.1:0.012574837,((GR_20.1:0.01339162,(((HEL_BA9148AA_AS.1:0.011961376,HpGP-USA-422.1:0.018865287)0.874:0.003277261,(IRANL125.1:0.013176981,(29009.1:0.005596994,SUD-S72.1:0.013360803)0.947:0.007021348)0.714:0.002062884)0.867:0.002799967,Hp_A_27.1:0.017266666)0.380:0.002726844)0.842:0.002533282,(IL_3173.1:0.017990996,IRANL104.1:0.008647021)0.962:0.005959452)0.848:0.002572011)0.288:0.002270543)0.880:0.002297258,((((HEL_BA9162AA_AS.1:0.010741918,(Hp_A_11.1:0.015078418,B47.1:0.015672815)0.925:0.004062877)0.689:0.000656376,(31181.1:0.015877914,HEL_BA9244AA_AS.1:0.00795433)0.876:0.003190952)0.932:0.003004341,(HEL_CA2212AA_AS.1:0.013993187,IRANL110.1:0.011958559)0.900:0.004322881)0.777:0.001744973,(HEL_BA4743AA_AS.1:0.014974844,P12.1:0.007995864)0.824:0.003427561)0.795:0.003063478)0.810:0.001319869,((G27.1:0.01217199,((HEL_BA5224AA_AS.1:0.018982756,HEL_BA5257AA_AS.1:0.008840275)0.334:0.001714739,HEL_BA4404AA_AS.1:0.031749597)0.668:0.003582012)0.959:0.004505758,((((((Hp_A_14.1:0.009303381,HpGP-TUR-009.1:0.006909962)0.894:0.0040919,(HpGP-LIT-001.1:0.006826636,Nentsy81.1:0.010722234)0.959:0.004831136)0.864:0.002850835,(((HE_C33.1:0.01470523,SW21C.1:0.012178298)0.899:0.003829515,((HEL_BA4465AA_AS.1:0.009351028,(HEL_BA9043AA_AS.1:0.010059877,((((HEL_BA9598AA_AS.1:0.014081414,(SW7C.1:0.016179958,(21580.1:0.010333283,(444.1:0.018636513,HE_C50.1:0.007952069)0.933:0.0047061)0.723:0.0007455)0.917:0.00427669)0.880:0.002582738,HEL_BA9168AA_AS.1:0.013707364)0.364:0.000844687,((HE_NC24_6.1:0.009048738,HpGP-RUS-009.1:0.016896178)0.843:0.002296418,SSR5.1:0.012335274)0.807:0.001408727)0.754:0.002182404,(Sakhalin60.1:0.010262611,HEL_BA9487AA_AS.1:0.01578064)0.296:0.003141331)0.804:0.002043415)0.754:0.000673579)0.890:0.002095785,((HpGP-MAL-002.1:0.018867697,((HEL_BA9531AA_AS.1:0.012896846,(SSR43.1:0.016119623,SSR8.1:0.013403486)0.530:0.002395851)0.927:0.004027023,(33375.1:0.015168559,(HEL_BA5547AA_AS.1:0.013966569,India7.1:0.01353759)0.325:0.002673495)0.928:0.003388637)0.537:0.001038638)0.444:0.002105473,(GC31_B.1:0.007191164,HpGP-ISR-001.1:0.016855587)0.911:0.005599772)0.885:0.002427887)0.734:0.000668153)0.859:0.001320132,((((HEL_BA9046AA_AS.1:0.005627713,HEL_BA9705AA_AS.1:0.00828705)0.995:0.007623187,SSR9.1:0.012971597)0.332:0.003068662,(HEL_BA9042AA_AS.1:0.012714785,HEL_BA9476AA_AS.1:0.009605531)0.942:0.006209947)0.450:0.000983449,((SSR7.1:0.010526453,((NP110.1:0.014498346,(HE_NC32_5.1:0.00962195,SSR3.1:0.013421264)0.697:0.002541656)0.726:0.001167743,HEL_AA8621AA_AS.1:0.01600817)0.759:0.002588196)0.848:0.002622777,HEL_AA6718AA_AS.1:0.014797444)0.680:0.00294686)0.799:0.001500986)0.790:0.001186903)0.913:0.002245599,((((((Khanty40.1:0.016342282,(IRANL97.1:0.015412792,(B45.1:0.020327531,HpGP-USA-207.1:0.014556018)0.920:0.005181118)0.576:0.002804024)0.917:0.004766829,(GR_21.1:0.016070317,IL_3172.1:0.01139517)0.793:0.002855271)0.610:0.002348223,(((Pt_7901.1:0.021683553,(GC34_HL.1:0.016630858,((HEL_CA2176AA_AS.1:0.010287074,MM2012_26.1:0.014335989)0.847:0.002417,(HEL_AA6798AA_AS.1:0.008663417,MGms203.1:0.014341618)0.957:0.004450361)0.742:0.000769273)0.214:0.001696786)0.821:0.001624526,((HEL_BA4846AA_AS.1:0.015233851,HpGP-SPA-802.1:0.017775796)0.917:0.005251234,(448.1:0.012099274,(34320.1:0.01407751,HEL_BA5558AA_AS.1:0.011671314)0.735:0.005870495)0.206:0.003254059)0.845:0.002777659)0.952:0.0036446,((B25.1:0.009777201,HEL_BA4700AA_AS.1:0.022349295)0.920:0.004123695,(B40.1:0.005564839,IL_3184.1:0.015418881)0.772:0.00339917)0.753:0.001110095)0.862:0.002162355)0.794:0.001567902,((IRANL124_91.1:0.009820625,IRANL133_91.1:0.012045437)0.045:0.001102846,GR_15.1:0.009692219)0.896:0.002969476)0.913:0.002176539,(GC65_HL.1:0.012379704,HpGP-POL-110.1:0.006639328)0.916:0.003123779)0.373:0.000630285,HEL_BA5197AA_AS.1:0.014784846)0.840:0.001264896)0.881:5e-09,(((((HEL_CA2149AA_AS.1:0.015690858,HpGP-BRA-023.1:0.016520116)0.903:0.004953675,(HEL_BA9555AA_AS.1:0.019090973,DR59_2016.1:0.031541173)0.923:0.006224688)0.974:0.007067904,(((HEL_AA9174AA_AS.1:0.020072954,38185.1:0.01532395)0.915:0.006034206,(((((((((nigh2495.1:0.007518221,(HpGP-USA-417.1:0.009142069,NYPt189.1:0.011430594)0.925:0.004147352)0.617:0.003442596,((HEL_AA5463AA_AS.1:0.014939802,HpGP-USA-303.1:0.015027886)0.919:0.00672383,GAM245Ai.1:0.016104222)0.914:0.00493162)0.905:0.003380203,((((nigh2496.1:0.007688117,(CAM-23A1.1:0.010616305,nigh1448.1:0.014459535)0.841:0.003192886)0.447:0.001261179,CAM_153C1.1:0.018261668)0.373:0.002057143,HEL_BA9125AA_AS.1:0.015803153)0.000:0.000125088,(((CAM-144C1.1:0.010083371,HpGP-NGA-006.1:0.008036135)0.863:0.00262489,(CAM_149C1.1:0.010677065,ckin28.1:0.012403649)0.804:0.002298561)0.785:0.002598354,(((((ckin129.1:0.012799071,kin81.1:0.012980992)0.928:0.005199511,HEL_BA4236AA_AS.1:0.01343533)0.738:0.001024838,HEL_BA8101AA_AS.1:0.016107626)0.830:0.003324455,((((HpGP-COG-003.1:0.012220389,(ckin130.1:0.011515255,kin71.1:0.005579514)0.161:0.001291357)0.900:0.003222351,(CAM_106A1.1:0.012057249,kin62.1:0.008799733)0.733:0.002828204)0.832:0.001575975,(((HEL_BA8361AA_AS.1:0.00964736,HEL_AA7352AA_AS.1:0.016250779)0.593:0.005509581,kin79.1:0.011518184)0.389:0.002247559,CAM-146C1.1:0.009857207)0.677:0.003243792)0.523:0.002357027,((((ckin59.1:0.009463079,kin86.1:0.011819554)0.830:0.004692087,nigh2494.1:0.010734163)0.744:0.000920404,ckin24.1:0.004292326)0.916:0.003076283,(kin77.1:0.009297006,ckin106.1:0.009608137)0.877:0.00204626)0.553:0.001408774)0.836:0.003496976)0.615:0.002199014,((CAM_125C1.1:0.014273363,(HEL_BA8835AA_AS.1:0.009139834,(HpGP-USA-403.1:0.009577254,(DR150.1:0.006676978,HEL_CA2150AA_AS.1:0.016443439)0.670:0.002117713)0.767:0.002132954)0.828:0.001698394)0.525:0.000887037,(CAM_110A1.1:0.011272217,ckin65.1:0.011091337)0.896:0.003808516)0.329:0.001450667)0.874:0.001624485)0.926:0.002971528)0.753:0.001272706)0.303:0.001379481,((CAM_118A1.1:0.009893811,((HEL_AA5951AA_AS.1:0.007265203,CAM-117A1.1:0.015154378)0.492:0.002728968,(CAM-107A1.1:0.012213298,CAM-121A1.1:0.013386148)0.585:0.002323094)0.244:0.003988867)0.529:0.001890749,(((CAM-135C1.1:0.00915465,CAM-140C1.1:0.003679418)0.917:0.004180638,(HEL_BA4947AA_AS.1:0.014541795,CAM_14C1.1:0.015333527)0.793:0.003644281)0.096:0.001726243,(HEL_BA9309AA_AS.1:0.010154439,HpGP-NGA-010.1:0.012844688)0.901:0.005275065)0.881:0.003931893)0.856:0.002091066)0.843:0.002539216,(HEL_AA7374AA_AS.1:0.01955137,SA252C.1:0.020268224)0.963:0.006761777)0.981:0.005687859,(HEL_BA4168AA_AS.1:0.008198625,SUD-SO50-1.1:0.016713706)0.986:0.006783932)0.129:5e-09,(HEL_BA9413AA_AS.1:0.016783623,(((SUD-C1-1a.1:0.008405205,SUD-C16-3.1:0.013152948)0.995:0.008851761,((HEL_AA6699AA_AS.1:0.00827134,HEL_BA9765AA_AS.1:0.008187122)0.962:0.005570326,HEL_BA9462AA_AS.1:0.016234094)0.878:0.002742821)0.852:0.00160379,((((SUD_C5_1.1:0.009665761,SUD-SO49-1.1:0.019598834)0.911:0.005062107,HEL_BA9028AA_AS.1:0.011694953)0.790:0.003969505,((CAM-126C1.1:0.014377897,(CAM-109A1.1:0.013583292,SUD-C13-1.1:0.011657604)0.957:0.005247007)0.850:0.00243329,(HEL_BA8987AA_AS.1:0.013895614,SUD_C8_1.1:0.016020771)0.044:0.002200893)0.887:0.002761741)0.960:0.003961189,(((HEL_AA6060AA_AS.1:0.015318748,(HEL_BA4973AA_AS.1:0.011542187,HEL_BA9463AA_AS.1:0.007653789)0.483:0.004998148)0.880:0.002525173,HEL_BA5527AA_AS.1:0.020447435)0.773:0.001420025,HEL_BA9281AA_AS.1:0.008793967)0.772:0.00108429)0.242:0.000994937)0.967:0.004099256)0.691:0.001934415)0.915:0.003527832,HpGP-SPA-402.1:0.019746204)0.905:0.006158543,HpGP-POR-006.1:0.014441265)0.961:0.007165284)0.906:0.004504953,((HEL_CA2181AA_AS.1:0.019582972,(HEL_BA5101AA_AS.1:0.020150663,(HEL_AA7362AA_AS.1:0.000869081,(HpGP-ZAF-009.1:0.011620974,HEL_BA5739AA_AS.1:0.003402047)0.558:0.001108574)1.000:0.020507084)0.847:0.004879535)0.263:0.002893622,HEL_BA5572AA_AS.1:0.028609234)0.890:0.003904785)0.386:0.002182442)0.697:0.003096654,HEL_BA4163AA_AS.1:0.02712221)0.952:0.00551357,((HEL_BA4875AA_AS.1:0.015192311,HUP_B14.1:0.010082732)0.960:0.004771604,((22352.1:0.016781278,MCms1055.1:0.018152361)0.958:0.005156193,(((HEL_AA5699AA_AS.1:0.010785737,HEL_BA9180AA_AS.1:0.016701332)0.906:0.004547084,HpGP-MEX-046.1:0.020855912)0.730:0.000957251,(HEL_BA8806AA_AS.1:0.013024653,(HEL_AA0447AA_AS.1:0.017848132,HEL_CA2362AA_AS.1:0.012299081)0.812:0.004200521)0.734:0.002470034)0.828:0.001715186)0.487:0.000548243)0.827:0.001551251)0.886:0.004601793)0.876:0.001969057,30950.1:0.009936038)0.750:0.00079139)0.959:0.00470403)0.988:0.004041571)0.000:0.006742538,(((Neuguinea63.1:0.00557266,((HEL_BA9674AA_AS.1:0.001314589,(HEL_BA9408AA_AS.1:0.001312775,HEL_BA9658AA_AS.1:5e-09)0.879:5e-09)0.907:0.00194461,(Neuguinea25.1:0.002360412,(Neuguinea12.1:0.001651548,Neuguinea66.1:0.001641138)0.975:0.00461307)0.894:0.002309493)0.165:5e-09)0.968:0.005563513,(ID0084.1:0.016403458,(((ID0985.1:0.003608733,ID1001.1:0.001673839)0.956:0.00352193,(ID0987.1:0.008093989,ID0082.1:0.007345773)0.692:0.002109729)0.923:0.00399547,(ID0090.1:0.011297369,(ID0992.1:0.008431082,ID1017.1:0.01009462)0.977:0.006205988)0.782:0.001467732)0.704:0.005715535)0.852:0.003040744)1.000:0.024001585,(HEL_BA4578AA_AS.1:0.007118123,(((((HEL_AA6024AA_AS.1:0.01506769,HPAS23.1:0.011405446)0.911:0.003201678,((HEL_BA4580AA_AS.1:0,HEL_BA9332AA_AS.1:0):5e-09,(HEL_BA4584AA_AS.1:0.002608596,((ausabrJ05.1:0,HPJ023.1:0):0.005244099,HEL_AA6010AA_AS.1:0.011785114)0.964:0.004830218)0.966:0.006700946)0.960:0.004605363)0.878:0.002103566,HPJ071.1:0.004843693)0.866:0.00203004,(HEL_BA3814AA_AS.1:0.010878132,(HEL_BA3812AA_AS.1:0.004737092,(HEL_BA4574AA_AS.1:0.008108308,HPJ156.1:0.012979734)0.156:0.00124223)0.877:0.002813395)0.943:0.00471344)0.973:0.004547877,HEL_BA3813AA_AS.1:5e-09)0.998:0.017816845)1.000:0.020455918)0.925:0.008545021)0.933:0.003291831,22360.1:0.02049684)0.156:0.0040132,(HEL_BA5666AA_AS.1:0.026199897,(SouthAfrica7.1:0.020578539,(SA220C.1:0.018861859,(SA224.1:0.013255935,((HEL_BA5709AA_AS.1:0.011539038,((((HEL_BA5671AA_AS.1:0,HEL_BA9328AA_AS.1:0,SA251C.1:0):0.007137193,((SA166A.1:0.005579263,SA144A.1:0.005163588)0.912:0.004279712,SA169C.1:0.004016349)0.826:0.004382222)0.493:0.002110736,(HEL_BA9494AA_AS.1:0.014958032,HpGP-ZAF-001.1:0.010417055)0.615:0.003868791)0.848:0.002991038,((((((SA233C.1:0.005375225,((HEL_BA8916AA_AS.1:0.005078433,HpGP-ZAF-007.1:0.003550913)0.744:0.001339381,((HEL_AA7371AA_AS.1:0.000545206,HEL_AA7378AA_AS.1:0.006770091)0.999:0.00833021,((HEL_AA7350AA_AS.1:0.001295736,(HEL_AA7376AA_AS.1:0.012290538,HEL_AA7375AA_AS.1:5e-09)0.583:0.003363022)1.000:0.014586925,(HEL_AA7351AA_AS.1:0.007223224,HEL_BA9540AA_AS.1:0.005707347)0.848:0.003634701)0.865:0.002488801)0.733:0.000700972)0.972:0.004092603)0.773:0.000661605,(HEL_AA7356AA_AS.1:0.012902545,((((HEL_AA7268AA_AS.1:0.001287205,HEL_AA7368AA_AS.1:0.000662946)0.980:0.006179876,(HEL_AA7199AA_AS.1:0.003528726,(HEL_AA7200AA_AS.1:0.000642059,HEL_AA7293AA_AS.1:6e-09)0.776:0.00104499)0.961:0.005791284)0.903:0.003599381,((HEL_AA7215AA_AS.1:0.009984545,(K26A1.1:0.005508589,HEL_AA7329AA_AS.1:0.011058216)0.893:0.003564632)0.250:0.001466967,(HEL_AA7309AA_AS.1:0.008446098,(HEL_AA7288AA_AS.1:0,HEL_BA9306AA_AS.1:0):0.010632131)0.880:0.002971586)0.900:0.00314998)0.815:0.002346809,HEL_AA7206AA_AS.1:0.011789211)0.955:0.005151331)0.952:0.003668701)0.000:5e-09,(SA35C.1:0.008912655,HEL_BA4143AA_AS.1:0.007409069)0.929:0.003988268)0.933:0.001351596,(HpGP-ZAF-006.1:0.006052744,(HEL_BA8309AA_AS.1:0,HEL_BA9749AA_AS.1:0):0.008184745)0.622:0.001959928)0.000:5e-09,(HEL_BA8291AA_AS.1:0.007348635,SouthAfrica50.1:0.010853456)0.942:0.004204742)0.312:0.000877131,(((SA29A.1:0.008632647,(SA172C1.1:0.006250701,HEL_BA4919AA_AS.1:0.005703575)0.142:0.001197158)0.771:0.001237713,(HEL_BA5731AA_AS.1:0.010579838,((HEL_BA5715AA_AS.1:0.005665096,(HEL_BA5677AA_AS.1:0.006862193,HEL_BA5706AA_AS.1:0.005094734)0.914:0.003409892)0.905:0.002960463,SA175A.1:0.009612697)0.905:0.004055803)0.765:0.000873732)0.480:0.001310797,(SA253C1.1:0.007075827,SouthAfrica20.1:0.007022666)0.896:0.002749737)0.860:0.00151079)0.574:0.001518165)0.489:0.001412628)0.861:0.001914238,HEL_BA8345AA_AS.1:0.005268309)0.957:0.008652948)0.503:0.006700255)0.998:0.02639225)0.985:0.015013114)0.941:0.011385568)0.711:0.039061853,(HEL_BA9457AA_AS.1:0.012647135,(CAM_22A1.1:0.025369863,((HEL_BA8928AA_AS.1:0.006254587,HEL_BA9595AA_AS.1:0.017921633)0.712:0.001952383,(((HEL_BA4944AA_AS.1:0.017430587,SUD_SO41_1.1:0.007975125)0.597:0.003828568,SUD-C14-1.1:0.013356998)0.957:0.005062435,(SUD-I14.1:0.009820432,SUD-SO42.1:0.010068084)0.599:0.001959551)0.693:0.002764709)0.901:0.006479774)0.980:0.013008084)0.999:0.055331698)0.993:0.160402006,((HEL_AA0408AA_AS.1:0.008471106,((HEL_AA0408AA_AS.2:0,HEL_BA9262AA_AS.1:0):0.016647473,HEL_BA9262AA_AS.2:0.003176279)0.000:5.2137e-05)1.000:0.112061964,((HEL_BA9303AA_AS.1:0.001232838,HEL_BA9707AA_AS.1:5e-09)1.000:0.071065662,(((HEL_BA9722AA_AS.1:0.026343286,(((HEL_BA8849AA_AS.1:0.00421784,HEL_BA9070AA_AS.1:0.003385532)0.998:0.013030711,(HEL_BA9584AA_AS.1:0.025170758,(HEL_AA7311AA_AS.1:0.008390925,Khanty47.1:0.007694744)0.994:0.009838135)0.562:0.005590871)0.983:0.014920927,HEL_BA9746AA_AS.1:0.022657804)0.045:0.005431194)0.709:0.006489537,(((((HEL_AA5967AA_AS.1:0,HEL_AA6482AA_AS.1:0,HEL_BA9172AA_AS.1:0):0.016179175,(((CAN_243.1:0.0200074,(HpGP-CAN-019.1:0.019007741,(HpGP-CAN-016.1:0.016017799,(HpGP-CAN-018.1:0.014305105,((Aklavik86.1:0,CAN_019.1:0,CAN_290.1:0,HEL_CA2371AA_AS.1:0,HpGP-CAN-010.1:0,HpGP-CAN-015.1:0):0.007253774,(CAN_095.1:0,CAN_136.1:0,CAN_172.1:0,CAN_258.1:0,HEL_CA2453AA_AS.1:0,HpGP-CAN-006.1:0,HpGP-CAN-011.1:0):0.016386039)0.522:0.003221672)0.423:0.003067946)0.952:0.007480867)0.974:0.008926443)0.790:0.005339133,(HEL_AA5916AA_AS.1:0.005323656,(HEL_AA6037AA_AS.1:5e-09,HpGP-CAN-007.1:0.00130289)0.983:0.005256587)0.995:0.011468641)0.803:0.004867375,(Ca_97_34.1:0,HEL_AA6016AA_AS.1:0,HEL_AA7297AA_AS.1:0):0.013030989)0.603:0.004288212)0.526:0.002407106,(((HEL_BA9287AA_AS.1:0.01559256,HEL_BA9526AA_AS.1:0.014645105)0.940:0.006558206,HEL_AA7337AA_AS.1:0.017813049)0.223:0.002823696,HEL_BA9629AA_AS.1:0.019016457)0.964:0.008026807)0.919:0.004014898,((HEL_BA9243AA_AS.1:0.014696551,(HEL_BA9060AA_AS.1:0.00298829,HEL_BA9258AA_AS.1:0.003083538)0.940:0.004071713)1.000:0.012747502,((HEL_BA9127AA_AS.1:0.011386737,(Koryak28.1:0.011563682,(Koryak37.1:0,Koryak38.1:0):0.008282948)0.918:0.00423841)0.265:0.001988433,HEL_BA8817AA_AS.1:0.027292892)0.973:0.006588214)0.613:0.003972598)0.548:0.006487416,HEL_BA9726AA_AS.1:0.02774139)0.058:0.002684884)0.859:0.00741791,(HpGP-CHI-105.1:0.012545583,HpGP-CHI-116.1:0.008086326)0.995:0.012532659)1.000:0.045909635)1.000:0.05092443)0.987:0.122049005)0.998:0,Hcetorum:0.476504923)Root;
