# Supplementary material for: An ancient ecospecies of Helicobacter pylori
Source: Nature. 2024 Oct 16;635(8037):178–85. doi: 10.1038/s41586-024-07991-z (PMC11541087; doi:10.1038/s41586-024-07991-z)
Supplement: Supplementary file 8 — Data underlying Figs. 1–4 and Supplementary Figs. 1–6 and 8–13. [file 41586_2024_7991_MOESM8_ESM.zip › SOURCE_DATA/S10/24.nwk]

(((((((((((((((((((HEL_BA9650AA_AS.1:0.012137122,(HEL_BA9671AA_AS.1:0.007562142,HEL_BA9770AA_AS.1:0.004610498)0.959:0.006323113)0.672:0.002077042,((HEL_AA7314AA_AS.1:0.006269691,HEL_BA9379AA_AS.1:0.014162446)0.769:0.002436159,(HEL_BA8832AA_AS.1:0.008942298,HEL_BA8932AA_AS.1:0.00663565)0.245:0.002103752)0.733:0.001755593)0.732:0.00097956,((HEL_BA9140AA_AS.1:0.010265899,HEL_BA9814AA_AS.1:0.010349113)0.913:0.00434942,((((HEL_BA9049AA_AS.1:0.008918706,HEL_BA9170AA_AS.1:0.008212069)0.955:0.004685186,((HEL_BA8814AA_AS.1:0.003341703,HEL_BA8889AA_AS.1:0.003292975)0.999:0.014950941,HEL_BA9626AA_AS.1:0.021993538)0.667:0.000252504)0.996:0.006994885,((HEL_BA9606AA_AS.1:0.014700318,((HEL_BA9209AA_AS.1:0.011848827,((HEL_BA8825AA_AS.1:0.009740172,HEL_BA8829AA_AS.1:0.006887368)0.957:0.005357382,(HEL_BA9640AA_AS.1:0.014787124,HEL_BA9653AA_AS.1:0.016001655)0.877:0.002222154)0.870:0.002183327)0.857:0.003074901,HEL_BA9736AA_AS.1:0.013297526)0.543:0.002359803)0.562:0.001825439,HEL_CA0278AA_AS.1:0.008705759)0.812:5e-09)0.891:0.002586406,HpGP-KGZ-006.1:0.01375363)0.725:0.000752126)0.808:0.001756498)0.910:0.00145651,(((((((HEL_CA0258AA_AS.1:0.012460355,(HEL_BA9592AA_AS.1:0.008361849,HEL_BA9739AA_AS.1:0.022092433)0.958:0.009085606)0.374:0.003102993,(((((HEL_BA9354AA_AS.1:0.009736843,HEL_BA9628AA_AS.1:0.015639515)0.988:0.009992526,(HEL_BA9184AA_AS.1:0.012520913,((HEL_BA8860AA_AS.1:0.01128894,HEL_BA9261AA_AS.1:0.0137305)0.848:0.002543923,(HEL_BA9571AA_AS.1:0,HEL_BA9807AA_AS.1:0):0.011379567)0.853:0.002913205)0.481:0.002859143)0.055:0.001790663,(((HEL_BA9604AA_AS.1:0.005858125,(HEL_BA9761AA_AS.1:0.010102514,(HEL_BA8996AA_AS.1:0.000650068,HEL_BA9169AA_AS.1:0.012855274)0.577:0.002192553)0.516:0.001858131)0.971:0.005358659,(Keto18.1:0.011381511,(HEL_BA9538AA_AS.1:0.020400249,HEL_BA9611AA_AS.1:0.010128235)0.922:0.00423698)0.552:0.001395229)0.813:0.001326677,(((((Nentsy90.1:0.014542764,(HEL_BA9415AA_AS.1:0.007720073,Khanty04.1:0.008117595)0.611:0.003832253)0.942:0.004587779,((HEL_BA9410AA_AS.1:0.011120349,HEL_BA9773AA_AS.1:0.013572675)0.461:0.00189139,((Khanty26.1:0.000644729,(Khanty27.1:0.000644361,Khanty16.1:5e-09)0.703:5e-09)0.996:0.009779022,(HEL_BA9304AA_AS.1:0.007882167,Khanty39.1:0.013752997)0.831:0.004260717)0.887:0.005595495)0.791:0.002204867)0.339:0.001435185,(((HEL_BA8815AA_AS.1:0.007381675,HEL_BA9774AA_AS.1:0.005869788)0.877:0.004807319,(Nentsy32.1:0.011285105,Nentsy38.1:0.014197292)0.976:0.005979079)0.845:0.002123756,(HEL_BA9014AA_AS.1:0.010503336,(Nentsy29.1:0.004885846,(N34.1:0.000833193,Nentsy65.1:0.001141167)0.968:0.006201344)0.986:0.009822151)0.802:0.001951529)0.814:0.001356073)0.846:0.00205436,HEL_BA9566AA_AS.1:0.008162076)0.918:0.004144397,(HEL_BA9838AA_AS.1:0.01390346,((HEL_BA9294AA_AS.1:0.002617074,(HEL_BA9339AA_AS.1:0.004094808,(HEL_BA9792AA_AS.1:0.010181842,HEL_BA9830AA_AS.1:0.004895104)0.621:0.002114851)0.657:0.001959232)0.955:0.00403576,(HEL_BA9032AA_AS.1:0.005389041,Keto60.1:0.002745606)0.550:0.002047135)0.918:0.003429525)0.920:0.003053036)0.740:0.000811573)0.938:0.004373373)0.765:0.001013806,((((((HEL_BA9614AA_AS.1:0.014591065,HEL_BA9797AA_AS.1:0.011845821)0.946:0.005594928,(Evenky11.1:0.018646503,HEL_BA9096AA_AS.1:0.01301071)0.976:0.007931992)0.890:0.00360183,((HEL_AA7332AA_AS.1:0.024692619,(HEL_BA8858AA_AS.1:0.008114323,HEL_BA9445AA_AS.1:0.0061413)0.972:0.008869084)0.895:0.005719759,((yak97.1:0.008281578,(HEL_BA9437AA_AS.1:0.011130199,HEL_BA9443AA_AS.1:0.010638913)0.898:0.003689046)0.869:0.0029202,(BT0282.1:0.011087717,BT143.1:0.021061666)0.947:0.005592269)0.260:0.001682844)0.918:0.003990286)0.758:0.001075344,((((((((((((HEL_BA9915AA_AS.1:0.011976158,HEL_CA0525AA_AS.1:0.012289359)0.896:0.00416382,(HEL_CA0208AA_AS.1:0.017538428,(HEL_CA2092AA_AS.1:0.010857933,(HpGP-MAL-010.1:0.011777795,HEL_CA2718AA_AS.1:0.020349922)0.727:0.004818982)0.880:0.003859044)0.709:0.003284904)0.682:0.001102808,(((HEL_CA2615AA_AS.1:0.011473701,(HEL_BA4686AA_AS.1:0.013813391,(HEL_CA2643AA_AS.1:0.02282611,HpGP-MAL-012.1:0.012397529)0.554:0.004010315)0.275:0.003457078)0.481:0.003006062,(HEL_CA2709AA_AS.1:0.012700208,(HEL_BA5460AA_AS.1:0.016388854,VN0805.1:0.028117887)0.581:0.004752282)0.798:0.002740212)0.586:0.003385289,((HEL_BA5605AA_AS.1:0.01536424,HEL_BA8663AA_AS.1:0.014355866)0.960:0.006618047,EKB32.1:0.025015228)0.840:0.002852119)0.767:0.002462438)0.450:0.002008311,HEL_CA0440AA_AS.1:0.026912506)0.492:0.003567947,((CK59.1:0.012544701,MMM_67.1:0.027571524)0.745:0.004688159,CK69.1:0.013564958)0.930:0.006102664)0.101:0.003426364,(HEL_AA4439AA_AS.1:0.018599245,(ID0561.1:0.022285912,JP0170.1:0.011582324)0.537:0.003131383)0.943:0.005510735)0.906:0.006044444,((((HEL_CA0046AA_AS.1:0.008778308,(HEL_AA7339AA_AS.1:0.005603047,((HEL_AA7212AA_AS.1:0,HEL_CA0045AA_AS.1:0):0.006828029,(HEL_BA9778AA_AS.1:0,HEL_CA0057AA_AS.1:0,HEL_CA0057AA_AS.2:0):0.010152291)0.171:0.004216587)0.932:0.007161499)0.945:0.004574568,(HpGP-CAN-001.1:0.006800218,((HEL_AA7365AA_AS.1:5e-09,HEL_CA0047AA_AS.1:5e-09)0.998:0.010352855,(HpGP-CAN-020.1:0.005221953,HpGP-CAN-023.1:0.003724036)0.979:0.00656751)0.664:0.002234998)0.825:0.001606619)0.945:0.003492675,((Aklavik117.1:0.006276993,CAN_219.1:0.003317574)1.000:0.009156634,((((HEL_AA6759AA_AS.1:0.009017882,HEL_CA2451AA_AS.1:0.014221258)0.901:0.004789528,((CAN_196.1:0.015809605,HEL_AA6511AA_AS.1:0.009044854)0.845:0.002209778,(HEL_AA9180AA_AS.1:0.014638725,(MM2004_20.1:0.012344751,((CO1766.1:0,Hui1764.1:0,Hui1766.1:0):0.006177728,(CO1768.1:0,COL0002.1:0,Hui1769.1:0):0.008702334)0.883:0.00376999)0.875:0.003049734)0.823:0.001320832)0.714:0.001043943)0.692:0.001811127,(DR76_2016.1:0.022360982,(HpGP-USA-205.1:0.007365799,HpGP-MEX-028.1:0.019853254)0.015:0.003448204)0.695:0.000768782)0.957:5e-09,(Puno135.1:0.018276712,((HEL_CA2262AA_AS.1:0.010518407,Sat464.1:0.007081376)0.951:0.005216952,(((HEL_CA2267AA_AS.1:0.007039304,HEL_CA2271AA_AS.1:0.011624893)0.965:0.007382448,HEL_CA2258AA_AS.1:0.017923187)0.871:0.004644254,((((((HEL_CA2257AA_AS.1:0.005706215,(HEL_CA2266AA_AS.1:0.004553593,Shi112.1:0.011910831)0.996:0.010328026)0.869:0.004884478,Shi470.1:0.008998412)0.307:0.001410401,HEL_CA2279AA_AS.1:0.012919389)0.520:0.001095881,HpGP-PER-138.1:0.014238419)0.815:0.002221244,((HEL_CA2287AA_AS.1:0.011140663,((HEL_CA2283AA_AS.1:0.000662049,HEL_CA2284AA_AS.1:5e-09)0.970:0.005207203,HEL_CA2260AA_AS.1:0.014481067)0.840:0.00249418)0.000:0.002556977,HEL_CA2261AA_AS.1:0.011950368)0.977:0.007107644)0.445:0.001927312,(Shi417.1:0.003966927,(Shi169.1:0.000692768,(Cuz20.1:0.001305054,HEL_CA2265AA_AS.1:6e-09)0.894:0.001306844)0.976:0.004684532)0.642:0.003078552)0.837:0.002546823)0.797:0.001115199)0.858:0.001779739)0.908:0.003090896)0.923:0.003504664)0.708:0.000717499)0.801:0.001956328,(22087.1:0.015117415,(HEL_AA9177AA_AS.1:0.014859007,((HpGP-IDN-001.1:0.025777084,ID0498.1:0.01286546)0.979:0.011614961,(HEL_CA2268AA_AS.1:0.027562907,(HEL_AA8702AA_AS.1:0.020772587,HpGP-MEX-046.1:0.027023849)0.050:0.002904499)0.852:0.004069104)0.868:0.005432299)0.809:0.003485237)0.896:0.002638797)0.753:0.001603014)0.212:0.001048613,(HEL_AA5991AA_AS.1:0.008620639,(v225d.1:0.008295138,(HEL_BA9201AA_AS.1:0.00643527,HEL_BA9433AA_AS.1:0.010199858)0.357:0.000415968)0.945:0.004091156)0.912:0.003162322)0.972:0.006040183,((HEL_BA8864AA_AS.1:0.008688376,(HEL_BA9085AA_AS.1:0.020346811,HEL_BA9448AA_AS.1:0.007338687)0.881:0.004582963)0.904:0.004561636,(HEL_AA7373AA_AS.1:0.011582042,HEL_BA3663AA_AS.1:0.01315472)0.931:0.006087692)0.766:0.002998671)0.904:0.002792735,((((Evenky73.1:0.001292632,HEL_BA9406AA_AS.1:0.001391285)1.000:0.015244638,HEL_BA8847AA_AS.1:0.005261301)0.072:8.6058e-05,HEL_BA9776AA_AS.1:0.009469053)0.947:0.003460699,HEL_BA9545AA_AS.1:0.014897327)0.635:5e-09)0.708:0.00080001,(((((HEL_BA9341AA_AS.1:0.009476756,(((HEL_BA9348AA_AS.1:0.000768066,HEL_BA9759AA_AS.1:0.001868761)0.969:0.004628033,HpGP-JAP-026.1:0.01917922)0.776:0.001369355,HEL_BA9411AA_AS.1:0.010492138)0.469:0.002950944)0.811:0.001438613,((HEL_BA8812AA_AS.1:0.011497663,(BT215.1:0.010561277,(HEL_BA9063AA_AS.1:0.012751336,BTM231.1:0.01213476)0.240:0.002394933)0.707:0.003154654)0.926:0.005132348,((HEL_AA7246AA_AS.1:0.01182393,HEL_CA0054AA_AS.1:0.012959856)0.837:0.00410817,HEL_CA2671AA_AS.1:0.020425555)0.709:0.000632554)0.640:0.002242681)0.649:0.001356965,(((HEL_BA9253AA_AS.1:0.012065932,(HEL_AA7214AA_AS.1:0.008261201,HEL_BA9518AA_AS.1:0.007642708)0.950:0.004856642)0.951:0.006365685,((HEL_AA6077AA_AS.1:0,HEL_CA0052AA_AS.1:0,HEL_CA0052AA_AS.2:0):0.0068955,((HEL_AA6006AA_AS.1:0,HEL_CA0053AA_AS.1:0):0.002905864,HEL_BA9472AA_AS.1:0.012961907)0.415:0.002619867)0.803:0.001926797)0.754:0.001021768,(((HEL_BA9333AA_AS.1:0.019102945,(HEL_BA9263AA_AS.1:0.010014739,(HEL_BA9677AA_AS.1:0.005485248,(HEL_BA9208AA_AS.1:0.008903642,HEL_BA9819AA_AS.1:0.006428904)0.993:0.012105027)0.826:0.003827515)0.363:0.001781062)0.633:0.00202199,HEL_BA9315AA_AS.1:0.009197176)0.631:0.002584619,((HEL_AA7283AA_AS.1:0.004729106,HEL_BA9621AA_AS.1:0.006751733)0.924:0.003166905,((HEL_BA9159AA_AS.1:0.007263996,(HEL_BA9040AA_AS.1:0.004017639,(HEL_BA9234AA_AS.1:0.003702405,Sakhalin60.1:0.0050896)0.730:0.001448918)0.772:0.004846747)0.958:0.004856637,((HEL_BA9669AA_AS.1:0.008316282,(HEL_BA9514AA_AS.1:0.008869662,(HEL_BA8962AA_AS.1:0.002659933,HEL_BA9175AA_AS.1:0.00264624)0.996:0.010051353)0.218:0.002000416)0.976:0.005154232,((Evenky58.1:0.011305861,HEL_BA9467AA_AS.1:0.00497973)0.804:0.002877721,(Nanai30.1:0.015568551,(HEL_BA9559AA_AS.1:0.006603404,Nanai40.1:0.010624044)0.861:0.00333541)0.757:0.00120593)0.692:0.001123733)0.426:0.000814088)0.140:5e-09)0.331:0.002472082)0.714:0.002500183)0.846:0.002394934)0.177:0.000793132,(HEL_BA9321AA_AS.1:0.007908687,HEL_BA9546AA_AS.1:0.007750939)0.975:0.004665738)0.728:5e-09,(HEL_BA9256AA_AS.1:0.011001603,(HEL_BA9649AA_AS.1:0.011881202,HEL_BA9735AA_AS.1:0.009561036)0.898:0.002959498)0.883:0.00352392)0.780:0.002831781)0.763:5e-09,(HpGP-HON-015.1:0.020278155,(HEL_CA0082AA_AS.1:0.017905108,HpGP-KOR-001.1:0.010910528)0.790:0.001724767)0.865:0.002142678)0.573:0.000910757)0.870:0.002025039,(HEL_BA8921AA_AS.1:0.012650893,HEL_BA9404AA_AS.1:0.01274829)0.932:0.004770986)0.829:0.001366511,(((HEL_BA8861AA_AS.1:0.012304637,((HEL_BA8957AA_AS.1:0.009191371,HEL_BA9575AA_AS.1:0.016497707)0.821:0.002746203,(HEL_BA9564AA_AS.1:0.019421981,(HEL_AA7264AA_AS.1:0.012185875,HEL_BA9627AA_AS.1:0.012365551)0.263:0.001692825)0.142:0.003096809)0.877:0.004514274)0.880:0.003922085,((HEL_BA8830AA_AS.1:0.018875103,HEL_BA9576AA_AS.1:0.01121327)0.958:0.007234783,HEL_BA9483AA_AS.1:0.012406897)0.811:0.002248156)0.931:0.004093076,((HEL_BA9407AA_AS.1:0.017063453,(HEL_BA9037AA_AS.1:0.014889845,(HEL_BA9780AA_AS.1:0.007180867,(BT333.1:0.019045435,(HEL_CA0551AA_AS.1:0.018004733,HEL_CA2627AA_AS.1:0.025794311)0.872:0.004026683)0.909:0.005688585)0.881:0.007191083)0.075:0.003999834)0.907:0.004023324,((HEL_CA0266AA_AS.1:0.012106817,(((HEL_BA8958AA_AS.1:0.012086264,(HEL_BA9608AA_AS.1:0.016203315,HEL_BA9706AA_AS.1:0.006082168)0.920:0.00317612)0.868:0.002646307,mong49.1:0.014179189)0.719:0.001473235,HEL_BA8872AA_AS.1:0.015388953)0.325:0.000631643)0.928:0.002990518,((((HEL_BA9390AA_AS.1:0.008650528,(HEL_BA9018AA_AS.1:0.010430481,HEL_BA9160AA_AS.1:0.011339121)0.858:0.004471836)0.891:0.005083342,HEL_BA8959AA_AS.1:0.010998029)0.275:0.001323846,HEL_BA8823AA_AS.1:0.014310104)0.942:0.004718273,((Kazakhstan3173.1:0.007458094,HEL_CA0289AA_AS.1:0.013491813)0.875:0.002541742,((HEL_BA9059AA_AS.1:0.013085823,HEL_BA8883AA_AS.1:0.010897249)0.746:0.003097334,(((HEL_BA9027AA_AS.1:0.012875761,HEL_CA0270AA_AS.1:0.011092863)0.954:0.005315528,(HEL_BA9534AA_AS.1:0.014837004,(HEL_AA7249AA_AS.1:0.013414361,(HEL_BA9347AA_AS.1:0.012416903,(HEL_BA9259AA_AS.1:0.010360652,HEL_BA9837AA_AS.1:0.015730117)0.403:0.002108445)0.949:0.004608485)0.873:0.005209989)0.857:0.002682886)0.716:0.000440026,(HEL_BA8915AA_AS.1:0.009101931,(HEL_BA8918AA_AS.1:0.021540862,HEL_BA9079AA_AS.1:0.014670259)0.917:0.005315567)0.901:0.004194077)0.949:0.003780662)0.327:5e-09)0.897:0.002650835)0.737:0.000960365)0.771:0.000696078)0.745:0.000557789)0.857:0.001440522)0.952:0.003734421)0.747:0.000739582,HEL_BA9607AA_AS.1:0.01444674)0.679:0.000823131)0.755:0.00119682,((altai59.1:0.016592209,HEL_BA4991AA_AS.1:0.010746939)0.916:0.004080194,((Nentsy28.1:0.012397788,(HEL_BA9544AA_AS.1:0.008769875,Tuvac46.1:0.017243658)0.533:0.005153329)0.756:0.004213651,(HEL_CA0261AA_AS.1:0.013042837,(HEL_BA8976AA_AS.1:0.014482587,HEL_BA9383AA_AS.1:0.006633734)0.935:0.007404676)0.743:0.0029999)0.754:0.001899568)0.876:0.002835641)0.834:0.001654467,((HEL_AA7380AA_AS.1:0.01471345,HEL_BA9218AA_AS.1:0.013711479)0.966:0.005949755,(HEL_BA9568AA_AS.1:0.010661639,(Evenky01.1:0.014615663,Tuvac80.1:0.014543158)0.838:0.003219588)0.798:0.002168822)0.753:0.001299212)0.881:0.003024321,(Khanty30.1:0.015335628,HEL_BA9732AA_AS.1:0.012100307)0.917:0.003556659)0.878:0.00232187,(HEL_BA9641AA_AS.1:0.011204913,(HEL_AA8698AA_AS.1:0.010853725,HEL_BA9166AA_AS.1:0.017596637)0.891:0.004337418)0.907:0.003785185)0.895:0.003429312,((HEL_BA9302AA_AS.1:0.013025037,(HEL_BA9153AA_AS.1:0.006212267,((HEL_BA9471AA_AS.1:0.010829246,(Khanty17.1:0.013739529,(HEL_BA9734AA_AS.1:0.01944328,Nentsy37.1:0.01440772)0.847:0.006007227)0.966:0.007965053)0.434:0.002373791,((HEL_BA9569AA_AS.1:0.016885978,(HEL_AA7221AA_AS.1:0.023110391,HEL_BA9636AA_AS.1:0.016741052)0.967:0.007522171)0.957:0.006499695,(mong44.1:0.007780968,HEL_CA0264AA_AS.1:0.015889704)0.791:0.002363036)0.829:0.003572325)0.827:0.001891549)0.148:0.001193698)0.865:0.001700591,((HpGP-KAZ-002.1:0.01489223,(((HEL_BA8956AA_AS.1:0.014046491,((HEL_BA8279AA_AS.1:0.012860156,HEL_BA9556AA_AS.1:0.008766769)0.696:0.001803709,(BURYAT19.1:0.004922788,(((HEL_BA9058AA_AS.1:0.021212297,HEL_BA9129AA_AS.1:0.008236352)0.784:0.00223922,(HEL_BA8880AA_AS.1:0.00905309,HEL_BA9249AA_AS.1:0.016435026)0.695:0.003271434)0.161:0.002461102,HEL_BA9562AA_AS.1:0.008674578)0.213:0.002119947)0.777:0.000981133)0.719:5e-09)0.914:0.001319426,((BURYAT9.1:0.01005928,TUVAB15.1:0.013625535)0.932:0.003619715,(((((HEL_CA0410AA_AS.1:0.012122499,HEL_CA2272AA_AS.1:0.025489736)0.799:0.006645606,HEL_BA9748AA_AS.1:0.011594763)0.833:0.003512731,(BURYAT27.1:0.014344306,HEL_BA9841AA_AS.1:0.009545094)0.673:0.003542445)0.911:0.004162793,(altai11.1:0.010672455,(HEL_BA8911AA_AS.1:0.018757069,HEL_BA9440AA_AS.1:0.008210606)0.850:0.005908366)0.876:0.003361222)0.234:5e-09,((HEL_BA9220AA_AS.1:0.011867511,HEL_BA9479AA_AS.1:0.008782496)0.855:0.001994474,((HEL_BA9095AA_AS.1:0.007290298,(HEL_BA8868AA_AS.1:0.002599658,HEL_BA9391AA_AS.1:5e-09)1.000:0.013288909)0.910:0.004140614,((BURYAT14.1:0.019481601,(HEL_BA9098AA_AS.1:0.017274759,(HEL_BA9603AA_AS.1:0.015308157,HEL_BA9130AA_AS.1:0.00773958)0.797:0.003123456)0.166:0.003654783)0.970:0.005735744,(HEL_BA9451AA_AS.1:0.007835628,((BTM275.1:0.024844113,HEL_BA9176AA_AS.1:0.014509528)0.931:0.008020694,(HEL_BA8856AA_AS.1:0.010498322,(HEL_AA6578AA_AS.1:0.014090797,(HEL_BA8914AA_AS.1:0.003027925,HEL_BA9398AA_AS.1:0.006366325)0.994:0.011209314)0.926:0.005434471)0.742:0.004027264)0.757:0.000657026)0.858:0.00213398)0.786:0.001482769)0.780:0.001329654)0.957:0.002785819)0.839:0.001537536)0.863:0.001393085)0.765:0.00069974,(HEL_BA9612AA_AS.1:0.013308679,HEL_BA9656AA_AS.1:0.012448914)0.953:0.005638793)0.140:0.000607512)0.744:0.001518463,(HEL_BA9167AA_AS.1:0.011673469,HEL_BA9605AA_AS.1:0.010436988)0.927:0.003811375)0.874:0.00196144)0.910:0.002631586)0.114:5e-09):0.003745215,(((HpGP-SPA-706.1:0.010963541,Puno120.1:0.014519303)0.904:0.004674077,((HpGP-PER-011.1:0.01549612,(HEL_CA2286AA_AS.1:0.014634557,(HpGP-PER-019.1:0.025000166,(HpGP-PER-111.1:0.012581994,HpGP-PER-121.1:0.008315498)0.759:0.003766827)0.943:0.004167397)0.852:0.002564773)0.965:0.00631257,(HEL_AA0105AA_AS.1:0,PeCan4.1:0):0.012123778)0.125:0.002612619)0.934:0.003437356,HEL_BA3942AA_AS.1:0.016650101)0.840:0.003007969)0.942:0.001274685,(HEL_AA6079AA_AS.1:0.025981382,((HpGP-NPL-009.1:0.016158488,(((MMM_148.1:0,MMM_148.2:0):0.020608378,(HEL_BA7799AA_AS.1:0.010448686,((((MS178.1:0.018827618,BD0013.1:0.016418545)0.923:0.006777039,MMM_127.1:0.008717505)0.881:0.003382996,(((HpGP-BGD-003.1:0.018866735,(HpGP-MMR-011.1:0.018586975,(MMM_60.1:0.019310824,(HEL_BA5769AA_AS.1:0.019151321,SLK40.1:0.010695676)0.630:0.004829103)0.963:0.008133167)0.880:0.003862773)0.803:0.001794244,(BD0063.1:0.012705908,HpGP-USA-422.1:0.023801606)0.972:0.008870024)0.231:0.001002192,(HEL_BA3985AA_AS.1:0.014909443,HEL_BA8057AA_AS.1:0.016074485)0.972:0.00705684)0.938:0.003959903)0.193:0.000855706,((HpGP-IND-007.1:0.023888199,Mandalay03.1:0.010951845)0.707:0.004668064,HpGP-MMR-004.1:0.024602438)0.824:0.002854953)0.784:0.001324922)0.842:0.002818117)0.919:0.003401547,(HEL_CA0027AA_AS.1:0.021733753,NP49.1:0.012328476)0.729:0.005095198)0.000:5e-09)0.904:0.003299325,(M006.1:0.015323756,TH0213.1:0.028965432)0.969:0.008982447)0.072:0.002759391)0.542:0.002166044)0.559:0.004176781,((HEL_BA9162AA_AS.1:0.013225738,Khanty40.1:0.022723329)0.904:0.004577331,((HEL_BA8842AA_AS.1:0.007542668,((HEL_BA8993AA_AS.1:0.013053344,HEL_BA9047AA_AS.1:0.004034482)0.988:0.008942045,HEL_CA2246AA_AS.1:0.019607146)0.157:0.00184211)0.874:0.003771866,(Evenky65.1:0.018982369,HEL_CA2270AA_AS.1:0.015720585)0.795:0.00460363)0.527:0.002957908)0.851:0.003367709)0.852:0.002888636,((((HEL_BA9266AA_AS.1:0.007227777,(HEL_BA9476AA_AS.1:0.010828497,Nentsy81.1:0.016532498)0.888:0.003425668)0.521:0.00253594,(HEL_BA5572AA_AS.1:0.021669868,HEL_BA9115AA_AS.1:0.017776971)0.947:0.008089367)0.926:0.004223526,(((HEL_BA9042AA_AS.1:0.009012364,HEL_BA9651AA_AS.1:0.00883347)0.869:0.00677556,(HEL_AA6718AA_AS.1:0.020904301,HEL_BA9487AA_AS.1:0.01662134)0.890:0.004717235)0.783:0.002745335,(HEL_BA9676AA_AS.1:0.003802207,HEL_BA9686AA_AS.1:0.009498887)0.973:0.005829001)0.843:0.00155332)0.753:0.001386053,HN_G260.1:0.016465565)0.765:0.001388755)0.872:0.004873427,((((((India7.1:0.027204088,HEL_BA9148AA_AS.1:0.015893621)0.183:0.003237353,21580.1:0.015453445)0.923:0.004737375,(((HEL_BA9260AA_AS.1:0.011239837,(HEL_BA9046AA_AS.1:0.008621045,HEL_BA9825AA_AS.1:0.003269918)0.994:0.009776829)1.000:0.013429883,(GC34_HL.1:0.013308639,(448.1:0.01969094,HE_C50.1:0.014274595)0.139:0.002794827)0.543:0.002048024)0.927:0.004430026,(HEL_BA9180AA_AS.1:0.020931591,(HEL_AA8621AA_AS.1:0.009670971,HE_NC24_6.1:0.019704853)0.816:0.002902245)0.862:0.002968459)0.956:0.006651492)0.765:0.003285809,((29009.1:0.017129833,HpGP-RUS-009.1:0.009619953)0.416:0.006245999,(HEL_BA5527AA_AS.1:0.023682817,IRANL125.1:0.019578319)0.748:0.008200496)0.882:0.004644011)0.866:0.002610789,(((HE_NC32_5.1:0.016582874,(444.1:0.023670843,SW7C.1:0.006746916)0.916:0.004543785)0.935:0.00346719,(22360.1:0.02483293,NP110.1:0.009230968)0.923:0.004599066)0.000:5e-09,(((MM2012_26.1:0.014350245,((GR_21.1:0.011879309,HpGP-POL-110.1:0.012990147)0.571:0.00304815,IRANL104.1:0.018846857)0.880:0.003527292)0.644:0.004309419,(B40.1:0.012251818,HEL_BA4846AA_AS.1:0.012470463)0.701:0.002010961)0.756:0.003018929,(((((P12.1:0.016729069,(Pt_7901.1:0.014158291,(38185.1:0.02644516,HEL_BA9598AA_AS.1:0.015055254)0.954:0.008615748)0.848:0.002770593)0.869:0.004852811,(HEL_CA2176AA_AS.1:0.016626755,((SW21C.1:0.018471592,(HEL_CA2181AA_AS.1:0.019223204,B47.1:0.015973214)0.505:0.003850118)0.339:0.005234972,((HEL_BA4700AA_AS.1:0.012963293,(HEL_AA0447AA_AS.1:0.016123159,IRANL112_91.1:0.015527484)0.526:0.003860772)0.924:0.003588882,((31181.1:0.018180371,(IRANL133_91.1:0.011762511,(HEL_BA4875AA_AS.1:0.012530482,HEL_BA5197AA_AS.1:0.017946589)0.906:0.009745133)0.748:0.003490994)0.928:0.003602502,(((((((SSR7.1:0.01365407,(SSR5.1:0.015460659,SSR8.1:0.022041939)0.503:0.003374711)0.743:0.003828376,SSR9.1:0.020891572)0.978:0.007185425,(HPAG1.1:0.01707147,(HE_C33.1:0.020748777,(G27.1:0.006600854,GC31_B.1:0.026140103)0.916:0.005414884)0.716:0.004960417)0.898:0.003401678)0.855:0.003037694,((30950.1:0.022424055,HpGP-TUR-009.1:0.020227855)0.615:0.004011426,(33375.1:0.021463073,Hp_A_11.1:0.010600477)0.311:0.003111866)0.002:0.001596867)0.310:0.000746516,(MGms203.1:0.022480306,HEL_BA4743AA_AS.1:0.01227695)0.840:0.002668714)0.872:0.002035857,((((34320.1:0.017741701,HpGP-USA-207.1:0.015353479)0.970:0.007009967,(Hp_A_14.1:0.02097359,HEL_BA9244AA_AS.1:0.01804891)0.646:0.000351097)0.969:0.004438305,SSR43.1:0.016313284)0.466:0.002234268,(GR_15.1:0.014785407,HEL_AA9174AA_AS.1:0.020109491)0.587:0.004260396)0.734:0.002019584)0.785:0.003322666,((SSR3.1:0.011303934,(HEL_BA9043AA_AS.1:0.011232659,HpGP-LIT-001.1:0.01927397)0.842:0.004842992)0.643:0.00163603,Hp_A_27.1:0.015696203)0.701:0.001987319)0.860:0.0020067)0.743:0.000729972)0.019:0.001872092)0.652:0.002266639)0.848:0.002494876)0.000:5e-09,((B25.1:0.028731658,Pt_7757.1:0.014804581)0.937:0.006497909,(HEL_BA5547AA_AS.1:0.023125596,(HEL_BA5224AA_AS.1:0.012763304,((((((HEL_BA5101AA_AS.1:0.019158871,(HEL_AA7374AA_AS.1:0.012506525,(HEL_AA7362AA_AS.1:0.00398129,HEL_BA5739AA_AS.1:0.011340061)0.970:0.007903799)1.000:0.023287973)0.317:0.003645468,B45.1:0.03269083)0.911:0.007570472,(((HEL_BA9413AA_AS.1:0.011506475,SUD-C1-1a.1:0.016194111)0.190:0.002109198,((SUD_C5_1.1:0.014740272,SUD_C8_1.1:0.017090684)0.984:0.008090357,((((HEL_BA9281AA_AS.1:0.024704512,SUD-S72.1:0.017308658)0.817:0.005624084,(HEL_AA6699AA_AS.1:0.01978493,HEL_BA9765AA_AS.1:0.007940205)0.988:0.010180866)0.683:0.002025403,HEL_BA8987AA_AS.1:0.014202765)0.937:0.005202893,SUD-SO50-1.1:0.015259287)0.715:0.001439936)1.000:0.010971412)0.943:0.00506712,((HEL_BA4168AA_AS.1:0.009705788,SUD-C16-3.1:0.018560679)0.956:0.007266254,(HEL_BA4973AA_AS.1:0.022131248,(HEL_BA9463AA_AS.1:0.02272117,(HEL_AA6060AA_AS.1:0.020129131,HEL_BA9028AA_AS.1:0.016769867)0.579:0.002607351)0.900:0.004754477)0.931:0.004806108)0.000:0.001020505)0.256:0.003741375)0.930:0.005941877,(((CAM-23A1.1:0.014634476,nigh2494.1:0.013996647)0.921:0.004076862,(HpGP-NGA-010.1:0.011805499,HpGP-SPA-402.1:0.027938901)0.897:0.003877647)0.000:0.000831841,(((((nigh2495.1:0.010158411,((CAM-135C1.1:0,CAM-140C1.1:0):0.001862961,CAM-146C1.1:0.002139568)1.000:0.013210095)0.736:0.002174522,((HEL_BA4205AA_AS.1:0.035738399,ckin28.1:0.010478769)0.853:0.007144049,(((((NYPt189.1:0.008423434,DR59_2016.1:0.019218647)0.137:0.003247499,HEL_BA8835AA_AS.1:0.012943523)0.874:0.004413762,CAM_110A1.1:0.010039965)0.829:0.002828738,CAM-117A1.1:0.013908759)0.738:0.00182314,((((kin71.1:0.011576046,(ckin59.1:0.009614432,HEL_AA7352AA_AS.1:0.012421726)0.653:0.005785606)0.849:0.002247395,((ckin106.1:0.009440518,((HEL_BA4236AA_AS.1:0.023224331,(ckin65.1:0.012744176,HEL_CA2362AA_AS.1:0.017162871)0.509:0.004565969)0.929:0.004308722,(kin81.1:0.007399454,kin86.1:0.006591491)0.835:0.003231096)0.741:0.000684375)0.926:0.005341498,(HpGP-COG-003.1:0.013933641,HpGP-POR-006.1:0.00652166)0.638:0.004408479)0.735:0.00122568)0.666:0.003120925,HpGP-NGA-006.1:0.006841989)0.796:0.004852743,(CAM-144C1.1:0.011358861,CAM-126C1.1:0.011432643)0.216:0.003581094)0.255:0.003828369)0.237:0.000889253)0.866:0.002950429)0.906:0.002623707,SUD-C13-1.1:0.008979209)0.770:0.001588075,((CAM-109A1.1:0.009024604,CAM_153C1.1:0.008409831)0.978:0.007069919,CAM_125C1.1:0.018769335)0.965:0.005657335)0.996:0.007230907,(((CAM-107A1.1:0.021322967,(CAM-121A1.1:0.009287594,nigh2496.1:0.008278411)0.000:0.002871278)0.653:0.00323009,CAM_149C1.1:0.013021771)0.707:0.002727063,(((HEL_BA9125AA_AS.1:0.012932548,(CAM_14C1.1:0.012459534,nigh1448.1:0.008170748)0.792:0.002635538)0.820:0.00213672,HEL_BA9309AA_AS.1:0.013856036)0.888:0.001993711,(HEL_AA5951AA_AS.1:0.01154246,(((((ckin130.1:0.006681012,(HEL_BA4947AA_AS.1:0.022268823,kin79.1:0.015401172)0.561:0.005951763)0.459:0.002536804,(kin62.1:0.008839005,kin77.1:0.008653186)0.264:0.002479565)0.945:0.005636143,(ckin129.1:0.009545946,(CAM_106A1.1:0.014283276,ckin24.1:0.020099607)0.906:0.005327638)0.803:0.001935281)0.976:0.006023289,((GAM245Ai.1:0.011688231,HpGP-USA-417.1:0.013719711)0.910:0.003531262,(DR150.1:0.013940352,((HEL_BA8361AA_AS.1:0.022245809,HEL_CA2150AA_AS.1:0.013991504)0.951:0.005642875,((HEL_BA5558AA_AS.1:0.014937414,HEL_BA8806AA_AS.1:0.016440801)0.967:0.006555834,HEL_BA8101AA_AS.1:0.009237778)0.893:0.003212161)0.849:0.001818584)0.920:0.003434602)0.737:0.001032217)0.787:0.001059588,(CAM_118A1.1:0.01236649,HEL_AA5463AA_AS.1:0.029650012)0.944:0.005339291)0.943:0.003391098)0.759:0.000606024)0.766:0.000763217)0.899:0.002617627)0.954:0.005514426)0.854:0.003523263)0.985:0.009330335,(HEL_BA9462AA_AS.1:0.018940959,(HpGP-BRA-023.1:0.032426579,SUD-SO49-1.1:0.024518726)0.314:0.003307809)0.967:0.007195522)0.984:0.011927295,SA252C.1:0.023652795)0.889:0.006118615)0.856:0.003835092)0.316:0.003344294)0.971:0.006067087)0.879:0.001498954,((HEL_BA4404AA_AS.1:0.019060631,(HpGP-USA-303.1:0.016659385,HEL_AA5699AA_AS.1:0.018888947)0.099:0.004919092)0.849:0.0064214,HEL_BA4465AA_AS.1:0.025864468)0.968:0.006946751)0.000:0.000469782,(MCms1055.1:0.01915245,(22352.1:0.01693626,HEL_AA6798AA_AS.1:0.020215404)0.033:0.004954176)0.911:0.004544636)0.876:0.003081261)0.724:0.001715775)0.924:0.003181941)0.733:0.002211409,((((HpGP-MAL-002.1:0.014838049,(HpGP-SPA-802.1:0.033603735,((((HpGP-ISR-001.1:0.011181684,GR_20.1:0.022321502)0.806:0.007360377,IRANL124_91.1:0.020110657)0.479:0.005547642,(HEL_BA9168AA_AS.1:0.010730493,HpGP-ZAF-009.1:0.01560048)0.990:0.012580628)0.801:0.002506082,IRANL110.1:0.012479146)0.982:0.01053891)0.000:0.002400668)0.382:0.001540769,((HUP_B14.1:0.015442175,IL_3173.1:0.011530922)0.351:0.002475141,(HEL_CA2212AA_AS.1:0.011837105,(HEL_CA2513AA_AS.1:0.009772663,IL_3172.1:0.01768543)0.646:0.004848196)0.903:0.004550812)0.951:0.006879187)0.970:0.006835323,((HpGP-MAL-002.2:0.027365292,IL_3184.1:0.01947614)0.906:0.006254198,IRANL97.1:0.017155511)0.888:0.006348761)0.365:0.002231438,(GC65_HL.1:0.01849803,HEL_CA2149AA_AS.1:0.026008266)0.773:0.006832318)0.058:0.002058575)0.953:0.007336237)0.929:0.003038408,(HEL_BA4578AA_AS.1:0.01749856,VN0032.1:0.025098294)0.616:0.003745684)0.827:0.002876232,HEL_BA9760AA_AS.1:0.016448307)0.513:0.001617196,(HEL_BA5257AA_AS.1:0.023605508,HEL_BA9705AA_AS.1:0.017083601)0.829:0.003779126)0.412:0.003340405,(((((ID0992.1:0.011191183,(ID1001.1:0.006504349,ID0082.1:0.014518175)0.947:0.005085644)0.871:0.00286626,(ID0084.1:0.011016366,(ID0090.1:0.003748611,ID1017.1:0.002253309)0.877:0.001986767)0.398:0.000818293)0.739:0.001475629,(ID0985.1:0.004629075,ID0987.1:0.00460984)0.914:0.00339683)0.902:0.003384763,(HEL_BA9408AA_AS.1:0.003964775,(Neuguinea12.1:0.000827614,((HEL_BA9658AA_AS.1:5e-09,HEL_BA9674AA_AS.1:0.000650865)0.773:0.000702366,(Neuguinea66.1:0.003803206,(Neuguinea63.1:0.002635233,Neuguinea25.1:0.00065718)0.763:0.000652717)0.767:0.000753639)0.472:0.001184948)0.746:0.001374715)0.995:0.010602268)1.000:0.028422481,(HEL_AA6024AA_AS.1:0.022435992,((((ausabrJ05.1:0,HPJ023.1:0):0.007555505,(HEL_AA6010AA_AS.1:0.008606085,HPAS23.1:0.0106745)0.886:0.005983119)0.398:0.002154113,((HEL_BA4584AA_AS.1:0.001989987,(HEL_BA4580AA_AS.1:5e-09,HEL_BA9332AA_AS.1:0.017870781)0.752:0.000755143)0.968:0.00577386,HPJ071.1:0.009589361)0.666:0.004377976)0.814:0.002425229,(HEL_BA3812AA_AS.1:0.011252897,((HPJ156.1:0.009923122,(HEL_BA3813AA_AS.1:0.006544329,HEL_BA3814AA_AS.1:0.017509935)0.978:0.007540935)0.800:0.00195671,HEL_BA4574AA_AS.1:0.017755503)0.891:0.002945777)0.925:0.003891487)0.651:0.003150192)0.847:0.007268027)0.994:0.015873295)0.645:0.003669301,((HpGP-USA-403.1:0.019732618,(HEL_BA9531AA_AS.1:0.017476078,MG2005_98.1:0.030542462)0.951:0.012158855)0.681:0.006011063,(HEL_BA3551AA_AS.1:0.025842314,(HEL_BA4163AA_AS.1:0.035820543,HEL_BA9555AA_AS.1:0.016923816)0.935:0.011026912)0.585:0.009097187)0.932:0.008629198)0.723:0.010999632,(SA224.1:0.01708269,(SouthAfrica7.1:0.034562907,(((HEL_BA5715AA_AS.1:0,SA175A.1:0):0.021985735,(HEL_BA5666AA_AS.1:0.02200072,SouthAfrica50.1:0.018847655)0.619:0.00505707)0.619:0.003309616,((SA169C.1:0.007703435,SA233C.1:0.010900897)0.834:0.003083686,((HEL_AA7351AA_AS.1:0.012182351,((HEL_AA7350AA_AS.1:0,HEL_AA7376AA_AS.1:0):0.001369787,HEL_AA7375AA_AS.1:0.000608355)0.999:0.01505618)0.929:0.004961627,((HEL_BA8309AA_AS.1:0,HEL_BA9749AA_AS.1:0):0.014445974,((HEL_BA5731AA_AS.1:0.016125201,(SA172C1.1:0.010705205,(HEL_AA7371AA_AS.1:0.000653423,HEL_AA7378AA_AS.1:5e-09)1.000:0.018375788)0.930:0.005516196)0.934:0.003977829,((HEL_BA4919AA_AS.1:0.013015308,SA166A.1:0.011520369)0.928:0.005664139,(((((((HEL_BA5706AA_AS.1:0.013192476,HpGP-ZAF-007.1:0.017424553)0.909:0.003639927,(HEL_BA5677AA_AS.1:0.011770738,SA220C.1:0.012591849)0.959:0.00530085)0.550:0.001598634,HEL_BA9540AA_AS.1:0.011174576)0.324:0.001488819,((HEL_BA8916AA_AS.1:0.01104405,HpGP-ZAF-006.1:0.012018161)0.830:0.004118663,((HEL_BA5671AA_AS.1:0,HEL_BA8345AA_AS.1:0,HEL_BA9328AA_AS.1:0,SA144A.1:0,SA251C.1:0):0.007100186,HEL_BA5709AA_AS.1:0.030727397)0.181:0.003336327)0.281:0.002145476)0.845:0.001257431,HpGP-ZAF-001.1:0.009914253)0.829:0.003387154,((((HEL_AA7215AA_AS.1:0.007887561,(HEL_AA7309AA_AS.1:0.019514541,(HEL_AA7200AA_AS.1:0.001810701,((HEL_AA7199AA_AS.1:0,HEL_AA7293AA_AS.1:0):5e-09,HEL_AA7356AA_AS.1:0.004005162)1.000:0.01123082)0.987:0.005027426)0.233:0.000788391)0.888:0.003302694,((HEL_AA7268AA_AS.1:0.000660459,HEL_AA7368AA_AS.1:5e-09)1.000:0.009866153,(K26A1.1:0.012852025,(HEL_AA7206AA_AS.1:0.016581961,(HEL_AA7288AA_AS.1:0,HEL_BA9306AA_AS.1:0):0.019723339)0.624:0.007774756)0.507:0.001268452)0.948:0.004431534)0.914:0.005932705,HEL_AA7329AA_AS.1:0.010541708)0.757:0.003600492,HEL_BA8291AA_AS.1:0.019111895)0.995:0.009812373)0.000:5e-09,((SouthAfrica20.1:0.011594976,SA29A.1:0.014162214)0.908:0.003761716,(HEL_BA9494AA_AS.1:0.013560385,(HEL_BA4143AA_AS.1:0.00893956,(SA253C1.1:0.010945938,SA35C.1:0.008187436)0.625:0.003074719)0.868:0.003418485)0.596:0.003829002)0.775:0.001600824)0.922:0.006208852)0.729:0.000786464)0.915:0.003865776)0.845:0.005938896)0.840:0.003184334)0.976:0.008129225)0.959:0.009675536)0.738:0.020410815)0.991:0.031607979)0.881:0.092278187,((HEL_BA8928AA_AS.1:0.019208753,CAM_22A1.1:0.011538151)0.000:0.000728276,((HEL_BA4944AA_AS.1:0.010469795,HEL_BA9595AA_AS.1:0.015360925)0.952:0.005238649,((SUD-SO42.1:0.007161214,(SUD-I14.1:0.003551311,(HEL_BA9457AA_AS.1:0.011045987,SUD_SO41_1.1:0.008287255)0.675:0.003174429)0.939:0.004305783)0.942:0.004107589,SUD-C14-1.1:0.009696984)0.927:0.004382924)0.147:0.003437992)1.000:0.205952959)1.000:0.282935959,(HEL_AA0408AA_AS.1:0.004170994,HEL_BA9262AA_AS.1:0.001749764)1.000:0.155084906)1.000:0.037682604,((HEL_BA9303AA_AS.1:0.000785286,HEL_BA9707AA_AS.1:0.001374076)1.000:0.066105347,(((HEL_BA9127AA_AS.1:0.015319381,(((HEL_BA8817AA_AS.1:0.020029592,HEL_BA9243AA_AS.1:0.019581067)0.897:0.004970239,(HEL_BA9287AA_AS.1:0.022378091,(HEL_BA9726AA_AS.1:0.019720166,(Koryak28.1:0.005521857,(Koryak37.1:0,Koryak38.1:0):0.010124618)0.882:0.005515483)0.853:0.005572605)0.308:0.003994379)0.666:0.001784931,(((HEL_BA9746AA_AS.1:0.027113054,(HEL_BA9584AA_AS.1:0.011188164,(HEL_BA8849AA_AS.1:0.009057841,HEL_BA9070AA_AS.1:0.001237005)0.952:0.007447411)0.876:0.004149862)0.525:0.001792191,(HEL_AA7311AA_AS.1:5e-09,Khanty47.1:0.000763557)0.995:0.011679928)0.901:0.004662986,HEL_BA9722AA_AS.1:0.030832575)0.989:0.007932502)0.998:0.012401143)0.352:0.005004946,HEL_BA9526AA_AS.1:0.017244821)0.457:0.007376063,((((Ca_97_34.1:0,HEL_AA6016AA_AS.1:0,HEL_AA7297AA_AS.1:0):0.010116818,(HEL_AA5967AA_AS.1:0,HEL_AA6482AA_AS.1:0,HEL_BA9172AA_AS.1:0):0.017118473)0.869:0.006870541,((CAN_243.1:0.024442626,(HEL_AA5916AA_AS.1:0.010660059,(HEL_AA6037AA_AS.1:0.003568707,HpGP-CAN-007.1:0.000242235)0.990:0.012922432)0.349:0.003915879)0.951:0.00554478,((((HpGP-CAN-016.1:0.016484588,HpGP-CAN-018.1:0.020665035)0.643:0.006988421,(Aklavik86.1:0,CAN_019.1:0,CAN_290.1:0,HEL_CA2371AA_AS.1:0,HpGP-CAN-010.1:0,HpGP-CAN-015.1:0):0.009552749)0.712:0.004206831,(HpGP-CAN-019.1:0.030796944,((HpGP-CAN-006.1:0,HpGP-CAN-011.1:0):0.000712432,((CAN_095.1:0,CAN_136.1:0,CAN_172.1:0,CAN_258.1:0):5e-09,HEL_CA2453AA_AS.1:0.000718491)0.768:0.000727008)0.990:0.010875938)0.944:0.00707729)0.880:0.004016424,(HpGP-CHI-105.1:0.010071076,HpGP-CHI-116.1:0.011081563)0.998:0.019969121)0.953:0.009450899)0.594:0.007761587)0.000:0.004875413,(HEL_BA9629AA_AS.1:0.014486175,(HEL_AA7337AA_AS.1:0.011248934,(HEL_BA9060AA_AS.1:0.002165141,HEL_BA9258AA_AS.1:5e-09)1.000:0.019570144)0.990:0.012587126)0.804:0.008060509)0.888:0.011403333)0.999:0.049708227)0.944:0.053563406)0.590:0,Hcetorum:0.583920179)Root;
