# Supplementary material for: An ancient ecospecies of Helicobacter pylori
Source: Nature. 2024 Oct 16;635(8037):178–85. doi: 10.1038/s41586-024-07991-z (PMC11541087; doi:10.1038/s41586-024-07991-z)
Supplement: Supplementary file 8 — Data underlying Figs. 1–4 and Supplementary Figs. 1–6 and 8–13. [file 41586_2024_7991_MOESM8_ESM.zip › SOURCE_DATA/S10/25.nwk]

(((((((((((((((((((((((((((((((((((((Aklavik117.1:0,CAN_219.1:0):0.002557447,(CAN_196.1:0.006038678,((HEL_AA7212AA_AS.1:5e-09,HEL_CA0045AA_AS.1:0.00069076)0.993:0.006290059,((((HEL_AA6037AA_AS.1:0,HpGP-CAN-007.1:0):0.003966755,(HpGP-CAN-001.1:0.003551027,(HEL_BA9778AA_AS.1:0,HEL_CA0057AA_AS.1:0,HEL_CA0057AA_AS.2:0):0.005352416)0.052:0.001286342)0.879:0.001522036,(HEL_CA0046AA_AS.1:0.004578814,(HEL_AA7339AA_AS.1:0.002876186,(HEL_AA7365AA_AS.1:5e-09,HEL_CA0047AA_AS.1:5e-09)0.990:0.005995731)0.920:0.003453044)0.827:0.001510962)0.913:0.002039006,(HpGP-CAN-020.1:0.005489994,HpGP-CAN-023.1:0.005457871)0.888:0.001356539)0.752:0.000549404)0.947:0.005284589)0.985:0.006091714)0.961:0.004963147,((((HpGP-PER-121.1:0.007496097,(HpGP-PER-019.1:0.003338986,((((HEL_CA2262AA_AS.1:0.002571518,((Shi169.1:5e-09,(HEL_CA2260AA_AS.1:0.002720123,Shi417.1:0.003405576)0.867:0.001334073)0.864:0.001801721,HEL_CA2265AA_AS.1:0.00362826)0.391:0.001570742)0.392:0.001959926,(Shi470.1:5e-09,(HEL_CA2257AA_AS.1:6e-09,HEL_CA2266AA_AS.1:0.004753266)0.951:0.002022443)0.771:0.00112263)0.771:0.000890083,Sat464.1:0.00135984)0.868:0.001448672,((HEL_CA2272AA_AS.1:0.005447395,((HpGP-SPA-706.1:0.003414921,(HEL_CA2270AA_AS.1:0.003430504,Puno120.1:0.002710347)0.892:0.002033324)0.870:0.001377656,((HEL_CA2271AA_AS.1:0.006252939,Puno135.1:0.005490661)0.888:0.002026534,(HpGP-PER-011.1:0.003890059,(HEL_CA2258AA_AS.1:0.003958213,HEL_CA2267AA_AS.1:0.005639763)0.913:0.002742705)0.754:0.000919258)0.747:0.000630017)0.768:0.000631854)0.843:0.001450366,HEL_CA2268AA_AS.1:0.007484587)0.540:0.002003369)0.866:0.002035607)0.260:0.000643034)0.844:0.001507022,(HpGP-PER-138.1:0.009057569,(HEL_CA2279AA_AS.1:0.006243049,HpGP-PER-111.1:0.003364976)0.840:0.001333394)0.848:0.001386699)0.721:0.000587867,(CO1768.1:0,COL0002.1:0,Hui1769.1:0):0.008244665)0.768:0.000686739,(((HpGP-MEX-028.1:0.002718399,((v225d.1:0.003819122,(HEL_BA9433AA_AS.1:0.00524896,HEL_AA6511AA_AS.1:0.006498104)0.425:0.00196349)0.903:0.00226295,(Cuz20.1:0.004012354,Shi112.1:0.001424082)0.880:0.002045169)0.732:0.000724012)0.751:0.000667393,(((CO1766.1:0,Hui1766.1:0):0.000669962,Hui1764.1:0.001340781)0.995:0.006141387,(HEL_CA2261AA_AS.1:0.001342978,(HEL_CA2284AA_AS.1:0.001342372,((HEL_CA2283AA_AS.1:0,HEL_CA2286AA_AS.1:0):5e-09,HEL_CA2287AA_AS.1:0.000667889)0.900:5e-09)0.929:0.00269953)0.976:0.003392039)0.728:0.000681963)0.442:0.000659565,(HEL_AA6578AA_AS.1:0.017282411,HpGP-USA-205.1:0.007052028)0.929:0.0039917)0.739:0.000679279)0.744:0.000664737):0.001347391,(HEL_AA0105AA_AS.1:0,PeCan4.1:0):0.012521962)0.447:6e-09,HEL_AA5991AA_AS.1:0.005435131)0.842:0.000651223,(HEL_AA6759AA_AS.1:0.00622001,HEL_BA9201AA_AS.1:0.006203371)0.889:0.00202017)0.751:0.000676195,(HEL_CA2246AA_AS.1:0.015354601,(HEL_BA3942AA_AS.1:0.006358492,HEL_BA9566AA_AS.1:0.021332614)0.936:0.005791015)0.957:0.006308589)0.397:5e-09,(HEL_BA5460AA_AS.1:0.010616655,(HEL_CA0208AA_AS.1:0.015634672,(HEL_BA5605AA_AS.1:0.00318367,HpGP-MAL-012.1:0.005721412)0.986:0.00784415)0.726:0.00277795)0.868:0.002587399)0.207:0.001459839,(((BT0282.1:0.005529337,BT215.1:0.00486382)0.379:0.001282633,(BTM231.1:0.007545195,((HEL_BA9915AA_AS.1:0.012440325,((EKB32.1:0.01044242,HEL_CA2671AA_AS.1:0.004756021)0.640:0.001395404,((((HEL_CA0440AA_AS.1:0.006472498,HEL_CA0551AA_AS.1:0.008122597)0.446:0.002271229,HpGP-KOR-001.1:0.009357165)0.724:0.002029125,(HEL_BA8663AA_AS.1:0.005016927,MMM_67.1:0.008149818)0.839:0.002256608)0.764:0.001238629,HEL_CA2092AA_AS.1:0.008256791)0.876:0.002087878)0.831:5e-09)0.438:0.000688164,(HEL_CA2643AA_AS.1:0.006128378,(CK69.1:0.010438743,JP0170.1:0.007076144)0.899:0.00268384)0.824:0.001371864)0.775:0.00069532)0.595:6e-09)0.856:0.001349255,(HEL_CA0525AA_AS.1:0.005624773,((BT143.1:0.008402132,(Evenky01.1:0,Evenky73.1:0,HEL_BA8842AA_AS.1:0,HEL_BA9406AA_AS.1:0):0.009117759)0.732:0.001237092,(HEL_AA4439AA_AS.1:0.002743159,HpGP-JAP-026.1:0.000618847)1.000:0.009759588)0.899:0.002183212)0.816:0.001209672)0.919:0.002608274)0.747:0.00131536,(((HEL_BA9611AA_AS.1:0.008589009,HpGP-KAZ-002.1:0.009671173)0.927:0.003857315,(HEL_CA2709AA_AS.1:0.011320286,VN0805.1:0.009641001)0.930:0.004035301)0.734:0.001044739,((((HEL_BA9184AA_AS.1:0.007846,(HEL_BA9027AA_AS.1:0.014327645,(HEL_AA7249AA_AS.1:0.003972544,HEL_BA9162AA_AS.1:0.002835161)0.945:0.004473534)0.925:0.003736253)0.814:0.001950984,HEL_BA9129AA_AS.1:0.011180144)0.810:0.002896997,(HEL_BA9302AA_AS.1:0.011855192,(HEL_CA0410AA_AS.1:0.006662006,(HEL_BA8883AA_AS.1:0.000669016,(HEL_BA9614AA_AS.1:0,HEL_BA9797AA_AS.1:0):5e-09)0.954:0.004324485)0.715:0.001980383)0.857:0.001997421)0.283:0.000998862,(HEL_BA9534AA_AS.1:0.011313814,HEL_CA0270AA_AS.1:0.006309808)0.925:0.003258691)0.780:0.001526337)0.791:0.001071525)0.628:0.003149669,((HEL_BA9244AA_AS.1:0.009280927,HEL_BA9706AA_AS.1:0.00830006)0.985:0.008623375,((HEL_BA9347AA_AS.1:0.007278877,(Tuvac46.1:0.013556286,HEL_CA0278AA_AS.1:0.009258015)0.858:0.003080572)0.858:0.003401248,((HEL_BA9047AA_AS.1:0.009411265,(HEL_AA7283AA_AS.1:0.003573109,(HEL_BA9159AA_AS.1:0.010946115,HEL_BA9621AA_AS.1:0.003010277)0.763:0.001973568)0.878:0.002900834)0.984:0.005219317,((((HEL_BA9443AA_AS.1:0.006665454,HEL_BA9603AA_AS.1:0.008693182)0.596:0.002128695,((((HEL_BA9341AA_AS.1:0.006573733,((((HEL_BA9266AA_AS.1:0,Keto18.1:0):0.000668728,HEL_BA9294AA_AS.1:5e-09)0.929:0.001345991,(HEL_BA9339AA_AS.1:0.00066915,(HEL_BA9838AA_AS.1:0,Keto60.1:0):5e-09)0.000:5e-09)0.766:0.001136249,(HEL_BA9032AA_AS.1:5e-09,HEL_BA9830AA_AS.1:0.002026972)0.997:0.008458064)0.360:0.003618932)0.880:0.003626689,(HEL_AA7264AA_AS.1:0.006002509,(HEL_BA9780AA_AS.1:0.005279117,(HEL_BA9390AA_AS.1:5e-09,(HEL_BA9166AA_AS.1:0.006574499,(HEL_BA9259AA_AS.1:0.002364871,HEL_BA9391AA_AS.1:0.001009219)0.634:0.003406004)0.748:0.003055576)0.515:0.003643035)0.992:0.007019709)0.839:0.001725662)0.897:0.002527708,(((HEL_CA0054AA_AS.1:0.003499485,((HEL_AA6006AA_AS.1:0.001341708,((HEL_AA6077AA_AS.1:0,HEL_CA0052AA_AS.1:0,HEL_CA0052AA_AS.2:0):0.000669334,HEL_CA0053AA_AS.1:5e-09)0.439:5e-09)0.982:0.004652131,(Sakhalin60.1:0.007429811,(HEL_BA8864AA_AS.1:0.006761055,(HEL_BA8279AA_AS.1:0.008481235,HEL_BA9514AA_AS.1:0.005432228)0.815:0.003361167)0.756:0.000899689)0.852:0.001365869)0.943:0.002765312)0.863:0.001367623,(((HEL_BA9472AA_AS.1:0.008247103,HEL_BA9726AA_AS.1:0.009321838)0.081:0.001189987,((HEL_BA9263AA_AS.1:0.002188958,HEL_BA9819AA_AS.1:0.004623675)0.876:0.002166386,(HEL_AA7214AA_AS.1:0.005400791,HEL_BA9677AA_AS.1:0.003484172)0.768:0.002131472)0.984:0.00542829)0.775:0.000818255,((((HEL_BA9234AA_AS.1:0.002928305,HEL_BA9467AA_AS.1:0.004564543)0.987:0.00677932,(HEL_BA9040AA_AS.1:0.004769842,HEL_BA9669AA_AS.1:0.002034142)0.761:0.003317523)0.814:0.002395966,Nanai40.1:0.008545269)0.817:0.001558782,(HEL_BA9518AA_AS.1:0.005518214,Nanai30.1:0.006939831)0.842:0.001533718)0.847:0.001371074)0.812:0.001071423)0.926:0.002046404,((((Nentsy32.1:0.004104327,Nentsy38.1:0.001330486)0.944:0.002799615,(HEL_BA9773AA_AS.1:0.005112926,(HEL_BA8815AA_AS.1:0.004089792,HEL_BA9774AA_AS.1:0.003393226)0.281:0.001327275)0.874:0.001677017)0.770:0.00186197,(HEL_BA9415AA_AS.1:0.004934766,Khanty04.1:0.006755498)0.980:0.006202822)0.772:0.000871476,(Evenky58.1:0.006188648,HEL_BA9559AA_AS.1:0.008329723)0.969:0.004102484)0.309:5e-09)0.000:5e-09)0.934:0.003051311,(HEL_BA8847AA_AS.1:0.004595437,(HEL_BA9544AA_AS.1:5e-09,HEL_BA9792AA_AS.1:0.000668708)0.905:0.002237717)0.936:0.00329608)0.860:0.002210941)0.761:0.001063012,HEL_BA9167AA_AS.1:0.011657044)0.160:0.000664872,((HEL_BA8829AA_AS.1:0.002095656,(HEL_BA8976AA_AS.1:0.000728601,HEL_BA9140AA_AS.1:0.009598463)0.996:0.008257418)0.953:0.004443445,(((HEL_BA8868AA_AS.1:0.004741494,(((((((HEL_BA9130AA_AS.1:0.000670261,HEL_BA9256AA_AS.1:0.000670634)0.758:0.000671816,(((HEL_BA9411AA_AS.1:0.002702646,(HEL_BA9760AA_AS.1:6e-09,HEL_BA9748AA_AS.1:0.006132558)0.299:0.00067456)0.779:0.000666433,HEL_BA9759AA_AS.1:0.001341467)0.580:5e-09,HEL_BA9348AA_AS.1:5e-09)0.800:0.000670271)0.807:0.000670016,((BURYAT14.1:0.004749699,HEL_BA9736AA_AS.1:0.000669334)0.896:5e-09,HEL_BA9735AA_AS.1:5e-09)0.928:5e-09)0.777:0.000669588,HEL_BA9220AA_AS.1:0.001341479)0.793:0.000669768,(HEL_AA7373AA_AS.1:0.004064197,(HEL_BA9098AA_AS.1:0.005506723,BURYAT9.1:0.002719873)0.837:0.001339524)0.025:5e-09)0.899:0.001341054,(HEL_BA9841AA_AS.1:0.006779911,(HEL_BA9379AA_AS.1:0.003376038,HEL_BA9656AA_AS.1:5e-09)0.976:0.005333889)0.610:0.002320248)0.189:5e-09,((HEL_BA9649AA_AS.1:0.004129436,HEL_BA9304AA_AS.1:0.006229723)0.892:0.002508198,((HEL_BA8832AA_AS.1:0,HEL_BA9479AA_AS.1:0):0.005291976,(HEL_BA8932AA_AS.1:0.002698639,HEL_BA9571AA_AS.1:0.002723525)0.853:0.001534213)0.364:0.000671592)0.964:0.002903211)0.819:0.00071865)0.000:5e-09,HEL_BA9160AA_AS.1:0.015443058)0.388:0.001776873,HEL_BA8880AA_AS.1:0.004372839)0.964:0.004124115)0.870:0.002012155)0.664:0.000552003)0.829:0.001472439)0.739:0.000862898)0.940:0.005821767)0.856:0.001816924,(HEL_BA9018AA_AS.1:0.008590537,HEL_BA9564AA_AS.1:0.005283252)0.999:0.01133896)0.768:0.001800019,(HEL_BA9059AA_AS.1:0.012611849,(HEL_BA8872AA_AS.1:0.009314591,HEL_BA9761AA_AS.1:0.010570407)0.276:0.003494588)0.892:0.002737543)0.831:5e-09,(HEL_BA9562AA_AS.1:0.015914328,(HEL_BA8956AA_AS.1:0.01196998,(HEL_BA9606AA_AS.1:0.000647788,(HEL_BA9576AA_AS.1:0.002696515,Tuvac80.1:5e-09)0.936:0.005482881)0.988:0.006760174)0.442:0.002381743)0.779:0.00078829)0.000:0.006074694,(HEL_BA9096AA_AS.1:0.01368742,(HEL_BA9653AA_AS.1:0.009200157,TUVAB15.1:0.006154389)0.766:0.002506197)0.839:0.003247235)0.992:0.000266737,(HEL_BA9037AA_AS.1:0.008232711,HEL_BA9249AA_AS.1:0.01299905)0.706:0.002784918)0.571:0.002414526,(HEL_BA9085AA_AS.1:0.00752829,((HEL_BA9153AA_AS.1:0.007405097,((Evenky11.1:5e-09,HEL_BA9546AA_AS.1:0.000670936)0.911:0.00285832,(HEL_BA9676AA_AS.1:0.000669324,HEL_BA9686AA_AS.1:5e-09)0.898:0.002575125)0.915:0.003860478)0.910:0.00404067,HEL_BA9095AA_AS.1:0.004389629)0.824:0.003013158)0.975:0.004564494)0.865:0.000652553,(((((HEL_BA8858AA_AS.1:0,HEL_BA9445AA_AS.1:0):0.004489003,HEL_BA8921AA_AS.1:0.008782842)0.903:0.003001458,HEL_BA9538AA_AS.1:0.005629336)0.743:0.003082002,HEL_BA8823AA_AS.1:0.005990161)0.870:0.002596239,(yak97.1:0.008737797,(HEL_BA9404AA_AS.1:0.002102256,(HEL_BA9058AA_AS.1:0.001656654,HEL_BA9483AA_AS.1:0.009650892)0.845:0.002527643)0.781:0.000892343)0.647:0.002769995)0.129:0.001058461)0.714:0.000405788,(((((mong44.1:0.008048207,(HEL_BA8958AA_AS.1:6e-09,HEL_BA9410AA_AS.1:0.00067046)0.999:0.011049034)0.838:0.002638732,((HEL_BA9170AA_AS.1:0.008231863,(HEL_AA7380AA_AS.1:0.010509745,HEL_BA9650AA_AS.1:0.00546183)0.822:0.002036248)0.102:5e-09,HEL_BA9440AA_AS.1:0.015469232)0.482:0.002331033)0.911:0.002451177,(HEL_CA0261AA_AS.1:0.005860614,((HEL_CA0082AA_AS.1:0.015790837,(altai59.1:0.008116749,HEL_BA9592AA_AS.1:0.012332183)0.944:0.004871507)0.783:0.001359501,(HEL_BA9605AA_AS.1:0.011413562,HEL_CA0266AA_AS.1:0.003838719)0.948:0.004461555)0.176:0.001502969)0.768:0.000978523)0.751:0.000661978,((HEL_BA9545AA_AS.1:0.010093579,(BURYAT27.1:0.003960361,(HEL_BA8830AA_AS.1:0.006906462,HEL_BA8911AA_AS.1:0.003375155)0.952:0.00498398)0.522:0.001969948)0.980:0.006705425,((((HEL_BA9575AA_AS.1:0.006048196,(HEL_BA8825AA_AS.1:0.006975808,(HEL_BA9627AA_AS.1:0.014860722,(((HEL_BA9626AA_AS.1:0.002781821,Kazakhstan3173.1:0.001283518)0.932:0.002882475,(HEL_BA9814AA_AS.1:0.002864873,HEL_BA9407AA_AS.1:0.006029273)0.912:0.002824857)0.959:0.004960564,HEL_BA9437AA_AS.1:0.008929107)0.776:0.002126353)0.728:0.001480466)0.936:0.004207038)0.432:0.00094443,((HEL_BA8861AA_AS.1:0.005053715,(HEL_BA9209AA_AS.1:0.007084423,HEL_BA9568AA_AS.1:0.008623173)0.963:0.005626493)0.868:0.003338374,((HEL_BA9451AA_AS.1:0.005035214,(HEL_BA9569AA_AS.1:5e-09,(HEL_BA8860AA_AS.1:0.001351169,HEL_BA9261AA_AS.1:0.001351142)0.797:0.000667929)0.873:0.001792026)0.718:0.001033948,(HEL_BA8856AA_AS.1:0.004909275,(HEL_BA9671AA_AS.1:0.00743146,(HEL_BA9556AA_AS.1:0.005927635,HEL_BA9770AA_AS.1:0.000892098)0.737:0.003202123)0.871:0.00428056)0.570:0.003943529)0.948:0.004895757)0.867:0.00228268)0.886:0.001585043,((((HEL_BA8889AA_AS.1:0.003398071,HEL_BA9776AA_AS.1:0.011166329)0.924:0.004079469,(((HEL_BA9354AA_AS.1:0.00488529,(HEL_AA7314AA_AS.1:0.006832054,HEL_BA9837AA_AS.1:0.011479554)0.916:0.003863317)0.982:0.00719613,(HEL_BA9607AA_AS.1:0.004631689,(HEL_BA9612AA_AS.1:0.006839613,(HEL_CA0289AA_AS.1:0.004696463,HpGP-KGZ-006.1:0.00140286)0.995:0.009099168)0.938:0.004415984)0.562:0.002406125)0.359:0.002133709,HEL_BA9628AA_AS.1:0.010296324)0.987:0.00751088)0.515:5e-09,((HEL_AA7221AA_AS.1:0,HEL_BA9208AA_AS.1:0,HEL_BA9333AA_AS.1:0,HEL_BA9487AA_AS.1:0,HEL_BA9636AA_AS.1:0,HEL_BA9651AA_AS.1:0):0.011231738,HEL_BA9471AA_AS.1:0.005612169)0.574:0.001994092)0.437:0.001671598,(((((HEL_BA9176AA_AS.1:0.003798998,(altai11.1:6e-09,HEL_BA9739AA_AS.1:0.004739706)0.901:0.005136022)0.958:0.005227372,(HEL_BA9448AA_AS.1:0.007599725,(HEL_AA7246AA_AS.1:0.008559942,(Khanty16.1:0,Khanty27.1:0):0.010488783)0.871:0.002853334)0.710:0.003080093)0.850:0.001835647,(HEL_BA8814AA_AS.1:0.009103167,HEL_BA9608AA_AS.1:0.005849669)0.921:0.004022935)0.085:0.001469998,HEL_BA9115AA_AS.1:0.008444768)0.638:5e-09,(HEL_BA9807AA_AS.1:0.008781061,HEL_CA0258AA_AS.1:0.018317913)0.982:0.007752626)0.768:0.000855033)0.364:0.000721395)0.986:0.005056003,(HEL_BA9641AA_AS.1:0.012164789,((mong49.1:0.007134983,(BURYAT19.1:0.002995739,((BT333.1:0.005368626,BTM275.1:0.009366914)0.927:0.004116861,HEL_BA8957AA_AS.1:0.007679546)0.836:0.001959002)0.958:0.004773566)0.888:0.002737281,(HEL_BA8993AA_AS.1:0.005153761,(((Evenky65.1:0.000685294,HEL_BA9079AA_AS.1:0.002016365)0.886:0.00268723,(HEL_BA9732AA_AS.1:0.00658921,(HEL_BA8812AA_AS.1:0.004317872,HEL_BA9315AA_AS.1:0.006760269)0.964:0.005929195)0.145:0.002675976)0.280:0.001858072,((HEL_BA9042AA_AS.1:0.000678488,(HEL_BA9218AA_AS.1:0.005418458,HEL_BA9253AA_AS.1:0.000415322)0.714:0.000277063)0.948:0.004487776,((HEL_BA8914AA_AS.1:0,HEL_BA8962AA_AS.1:0,HEL_BA9175AA_AS.1:0,HEL_BA9398AA_AS.1:0):0.000692992,(HEL_BA9383AA_AS.1:0.00919365,HEL_BA9063AA_AS.1:0.009221882)0.838:0.001862186)0.848:0.001664025)0.911:0.004848319)0.909:0.004702418)0.420:0.001228506)0.904:0.002975628)0.836:0.001863525)0.757:5e-09)0.831:0.000683826)0.754:0.000714385,(HEL_CA0264AA_AS.1:0.006685967,(HEL_BA9598AA_AS.1:0.012651021,(HEL_BA9321AA_AS.1:0.014796947,((HEL_BA9303AA_AS.1:0,HEL_BA9707AA_AS.1:0):0.032413098,((HEL_BA9722AA_AS.1:0.012853294,HEL_BA9746AA_AS.1:0.012634037)0.869:0.00276378,((HEL_AA7332AA_AS.1:0.005650431,HEL_BA9049AA_AS.1:0.012479283)0.995:0.010660197,((((HpGP-CAN-019.1:0.008713074,(HpGP-CAN-016.1:0.002885998,((CAN_095.1:0,CAN_136.1:0,CAN_172.1:0,CAN_258.1:0,HEL_CA2453AA_AS.1:0,HpGP-CAN-006.1:0,HpGP-CAN-011.1:0):0.005489351,((Aklavik86.1:0,CAN_019.1:0,CAN_290.1:0,HEL_CA2371AA_AS.1:0,HpGP-CAN-010.1:0,HpGP-CAN-015.1:0):0.002185651,HpGP-CAN-018.1:0.003242103)0.878:0.002166)0.987:0.005740787)0.918:0.002926385)0.926:0.003118581,((HpGP-CHI-105.1:0.008663166,HpGP-CHI-116.1:0.006049003)0.996:0.008243385,((CAN_243.1:0.006132059,(HEL_AA7337AA_AS.1:0.007620421,(HEL_BA9060AA_AS.1:0,HEL_BA9258AA_AS.1:0):0.004833594)0.241:0.00135563)0.352:0.001928896,((HEL_BA9526AA_AS.1:0.005662807,HEL_BA9629AA_AS.1:0.008249233)0.579:0.004083145,(HEL_AA5916AA_AS.1:0.010191715,((Ca_97_34.1:0,HEL_AA6016AA_AS.1:0,HEL_AA7297AA_AS.1:0):0.002176669,((HEL_AA5967AA_AS.1:0,HEL_AA6482AA_AS.1:0):5e-09,HEL_BA9172AA_AS.1:0.000669238)0.923:0.002549954)0.905:0.002933046)0.796:0.00261181)0.760:0.001261278)0.942:0.004215303)0.869:0.001578107)0.761:0.001635542,((HEL_BA8817AA_AS.1:0.004461167,(HEL_BA9287AA_AS.1:0.001680037,(HEL_BA9127AA_AS.1:5e-09,((Koryak37.1:0.001343688,Koryak38.1:5e-09)1.000:0.014589352,Koryak28.1:0.000642951)0.778:0.000697234)0.977:0.00374657)0.882:0.002686904)0.858:0.002077688,HEL_BA9243AA_AS.1:0.008298942)0.722:0.001439081)0.649:0.001508953,((HEL_AA7311AA_AS.1:0,Khanty47.1:0):0.009128821,(HEL_BA8849AA_AS.1:0,HEL_BA9070AA_AS.1:0,HEL_BA9584AA_AS.1:0):0.009766344)0.933:0.004111591)0.553:0.000956468)0.884:0.00342352)0.956:0.007517479)0.969:0.00957972)1.000:0.022309551)1.000:0.017162078)0.595:0.002322023)0.875:0.002265427)0.680:0.003778622,HEL_BA8959AA_AS.1:0.020119061)0.895:0.008922132,(((ID0090.1:0.004096434,((ID0082.1:0.002716114,ID1001.1:5e-09)0.879:0.001358718,(ID0985.1:5e-09,ID0987.1:0.00134028)0.933:0.00203361)0.755:0.000642918)0.859:0.002029639,(ID0084.1:0.002923082,(ID0992.1:0.003175517,ID1017.1:0.003601914)0.620:0.001369955)0.511:6e-09)0.987:0.006700669,((Neuguinea63.1:0.000669324,(HEL_BA9674AA_AS.1:0.000669262,(HEL_BA9408AA_AS.1:0,Neuguinea25.1:0):5e-09)0.363:5e-09)0.917:0.002457275,(HEL_BA9658AA_AS.1:0.000669376,(Neuguinea12.1:0,Neuguinea66.1:0):5e-09)0.908:0.00242945)0.964:0.004721329)0.920:0.003930962)0.992:0.004403829,(((HEL_AA6024AA_AS.1:0.005603015,HPAS23.1:0.005332541)0.930:0.002709287,((HEL_BA4580AA_AS.1:0,HEL_BA4584AA_AS.1:0,HEL_BA9332AA_AS.1:0):0.00547514,HEL_AA6010AA_AS.1:0.004088986)0.862:0.001488381)0.132:5e-09,((((HEL_BA3812AA_AS.1:0.000664588,HEL_BA4574AA_AS.1:0.002031294)0.744:0.000856652,(HPJ071.1:0.002704805,HPJ156.1:0.001344959)0.812:0.001173164)0.840:0.00202756,((HEL_BA3813AA_AS.1:0,HEL_BA3814AA_AS.1:0):0.002697336,HEL_BA4578AA_AS.1:0.002019158)0.766:0.000855384)0.855:0.001692889,(ausabrJ05.1:0,HPJ023.1:0):0.005602384)0.732:0.000679687)1.000:0.015102456)0.839:0.002708635,(HEL_BA8915AA_AS.1:0.013553225,(NP110.1:0.00674178,NP49.1:0.01462068)0.831:0.00377288)0.969:0.006687219)0.694:0.00308985,((BD0013.1:0.007469872,(((((HEL_BA5769AA_AS.1:0.005536398,HpGP-MMR-011.1:0.009696307)0.917:0.002660112,(HpGP-MMR-004.1:0.009741086,(HEL_AA6079AA_AS.1:0.006160457,(HEL_BA8057AA_AS.1:0.007563733,HEL_CA0027AA_AS.1:0.002039097)0.894:0.002088783)0.592:0.000576644)0.866:0.001426066)0.779:0.000694244,((BD0063.1:0.005502445,MMM_148.1:0.008354615)0.926:0.003413617,(HpGP-USA-422.1:0.006890683,(ID0498.1:0.008984461,SLK40.1:0.006861618)0.817:0.001351747)0.025:5e-09)0.850:0.002010366)0.788:5e-09,(Mandalay03.1:0.015577766,(MMM_60.1:0.006846719,(((HpGP-BGD-003.1:0.006284276,HpGP-IND-007.1:0.004215832)0.000:0.000529658,HEL_BA3985AA_AS.1:0.009715717)0.352:5e-09,(M006.1:0.010229274,(India7.1:0.006492015,TH0213.1:0.005453224)0.965:0.00389629)0.372:0.002184388)0.829:0.000679957)0.560:0.00137769)0.802:0.000636276)0.979:0.004337136,(MMM_127.1:0.01257923,HEL_CA2513AA_AS.1:0.011775992)0.946:0.00415541)0.819:0.001370295)0.821:0.002498911,(HEL_BA7799AA_AS.1:0.01273274,(HpGP-NPL-009.1:0.015064036,MS178.1:0.008940579)0.906:0.004992586)0.988:0.009166747)0.991:0.009435374)0.800:0.003136368,((HEL_BA4465AA_AS.1:0.017755437,(HEL_BA4700AA_AS.1:0.014419475,HE_NC24_6.1:0.008336013)0.272:0.002919529)0.989:0.010076914,(SSR3.1:0.007705304,(((HE_C50.1:0.005574795,(Khanty26.1:0.000761521,(N34.1:0.010328453,((HEL_BA9014AA_AS.1:0,Khanty39.1:0,Nentsy29.1:0,Nentsy37.1:0,Nentsy65.1:0,Nentsy90.1:0):5e-09,Nentsy28.1:0.000669547)0.816:5e-09)0.921:0.002606667)0.980:0.004727898)0.865:0.002832299,((Khanty30.1:0.004835579,Khanty40.1:0.001971259)0.988:0.007065392,(P12.1:0.006277064,SSR9.1:0.005521955)0.835:0.003287058)0.405:5e-09)0.945:0.003353995,(SSR5.1:0.006330718,(SW7C.1:0.007172273,(HE_C33.1:0.00836256,SSR7.1:0.010381006)0.868:0.002755539)0.851:0.001713077)0.223:0.001172943)0.754:0.000806195)0.100:0.003084325)0.869:0.002736614)0.896:0.005651446,HPAG1.1:0.010329283)0.968:0.003921942,HEL_AA6718AA_AS.1:0.014614018)0.863:0.006925351,HpGP-MAL-002.1:0.014514044)0.917:0.00475751,(31181.1:0.013439163,(((((HEL_BA9462AA_AS.1:0.004864492,HEL_CA2176AA_AS.1:0.008371593)0.899:0.001963268,((IL_3172.1:0.011137463,(((MG2005_98.1:0.007180434,(29009.1:0.007984984,(GC34_HL.1:0.009214542,IL_3184.1:0.007804472)0.840:0.003606595)0.907:0.002597337)0.585:0.000671328,(HN_G260.1:0.014636372,HUP_B14.1:0.002220447)0.969:0.004957975)0.859:0.001717661,(((((((Hp_A_14.1:0.006878474,(((HEL_BA8918AA_AS.1:5e-09,(HEL_BA9169AA_AS.1:0.000671624,(HEL_BA9604AA_AS.1:5e-09,(HEL_BA9260AA_AS.1:0.000669152,HEL_BA8996AA_AS.1:0.000669156)0.298:5e-09)0.760:0.000668156)0.991:0.004070366)0.976:0.002693187,HEL_BA9046AA_AS.1:5e-09)0.996:0.010273101,(HEL_BA9705AA_AS.1:0.00134938,HEL_BA9825AA_AS.1:0.000673392)0.946:0.003194788)0.903:0.003014053)0.753:0.000724468,((GC31_B.1:0.012228919,HpGP-LIT-001.1:0.00569574)0.955:0.005162609,(HEL_BA9640AA_AS.1:0.010093994,((Khanty17.1:0.015039899,HEL_BA9476AA_AS.1:0.012747674)0.806:0.003868034,HpGP-MAL-010.1:0.014258198)0.412:0.002245005)0.623:0.001929904)0.861:0.002236772)0.787:0.001364617,38185.1:0.00958748)0.690:0.00145237,(HpGP-ISR-001.1:0.006298749,MM2012_26.1:0.010595908)0.944:0.004044577)0.410:0.001410702,((HEL_BA9148AA_AS.1:0.008454288,Hp_A_27.1:0.009151944)0.415:0.001864049,((((HEL_BA4991AA_AS.1:0.012789711,HEL_BA9043AA_AS.1:0.006181753)0.975:0.005417378,HpGP-RUS-009.1:0.005069001)0.797:0.001467982,(21580.1:0.013799102,HEL_BA9531AA_AS.1:0.01523741)0.734:0.003107498)0.875:0.002204747,((HEL_BA4944AA_AS.1:0.010397094,HEL_CA2212AA_AS.1:0.007261918)0.859:0.00215369,HEL_BA4168AA_AS.1:0.009221813)0.057:0.001223214)0.675:0.00054071)0.456:5e-09)0.870:0.001346325,((448.1:0.012074711,SSR43.1:0.009166572)0.889:0.002632678,(SUD-S72.1:0.017340488,((G27.1:0.006260754,HEL_BA4404AA_AS.1:0.015814524)0.809:0.003237442,B47.1:0.008320748)0.734:0.002018913)0.922:0.003044742)0.936:0.003534465)0.749:5e-09,(HEL_BA4743AA_AS.1:0.010391576,((B45.1:0.012747675,IL_3173.1:0.009805816)0.869:0.002915216,HEL_CA2718AA_AS.1:0.007619456)0.899:0.002055097)0.940:5e-09)0.958:0.002023101)0.000:5e-09)0.334:0.000657953,((((((HEL_BA9595AA_AS.1:0.005515303,IRANL110.1:0.006884749)0.971:0.004659279,(HEL_BA9281AA_AS.1:0.009630459,SUD-C16-3.1:0.00837443)0.737:0.00138812)0.439:0.000717257,((HEL_BA9463AA_AS.1:0.008144651,HEL_BA9028AA_AS.1:0.008513889)0.879:0.00269343,(HEL_BA5572AA_AS.1:0.009895846,(HpGP-IDN-001.1:0.001343623,ID0561.1:5e-09)0.981:0.006129684)0.716:0.000520627)0.884:0.00151797)0.920:0.002096941,(((HEL_AA6699AA_AS.1:0,HEL_BA9765AA_AS.1:0):0.003494706,HEL_BA8987AA_AS.1:0.008248295)0.746:0.001815861,(IRANL124_91.1:0.007140432,SUD-C1-1a.1:0.008092543)0.927:0.003319105)0.740:0.000949716)0.739:0.000688122,(((HEL_BA4973AA_AS.1:0.004119949,SUD-SO42.1:0.006891052)0.844:0.001616892,(((((((CAM-117A1.1:0.011376085,((((CAM-135C1.1:0,CAM-146C1.1:0):5e-09,CAM-140C1.1:0.000668709)0.967:0.004479523,(CAM_118A1.1:0.00660325,HEL_AA5951AA_AS.1:0.007232446)0.898:0.002617955)0.898:0.003080496,CAM-23A1.1:0.006311803)0.015:0.000702579)0.929:0.003293684,CAM_22A1.1:0.00650388)0.528:0.001584171,CAM_125C1.1:0.008034885)0.682:0.002404603,(CAM-107A1.1:0.008040156,(CAM-109A1.1:0.011117221,SUD-C13-1.1:0.00563413)0.013:0.001283608)0.839:0.001737674)0.851:0.00194453,SUD-I14.1:0.006238011)0.829:0.001490466,((HEL_BA9413AA_AS.1:0.01239082,SUD-C14-1.1:0.003709259)0.913:0.003538016,(SUD_C5_1.1:0.009683338,(CAM-121A1.1:0.008897039,HEL_BA9457AA_AS.1:0.007186503)0.090:0.001805492)0.893:0.003047694)0.751:0.000610274)0.913:0.002151298,(((ckin59.1:0.011742947,nigh1448.1:0.007814599)0.782:0.003033716,(SUD_C8_1.1:0.009090539,SUD_SO41_1.1:0.007641006)0.908:0.003874229)0.695:0.001214399,HEL_BA8928AA_AS.1:0.007700992)0.741:0.000859636)0.821:0.001386618)0.636:0.000886506,(CAM_106A1.1:0.006080229,SUD-SO50-1.1:0.01069926)0.936:0.003367133)0.799:0.001476956)0.258:0.000675213,(HEL_BA4846AA_AS.1:0.004473897,(GR_15.1:0.006720611,HEL_AA6060AA_AS.1:0.016066081)0.893:0.003304359)0.867:0.001682771)0.773:0.000661502)0.850:0.001369898)0.161:5e-09,((((((((nigh2496.1:0.007399232,(CAM_153C1.1:0.008583251,(nigh2494.1:0.006252417,(HEL_BA9125AA_AS.1:0.005853035,CAM-126C1.1:0.006706343)0.133:0.003113353)0.000:0.000935669)0.312:0.002340127)0.760:0.000804786,(HpGP-NGA-006.1:0.002985076,(CAM_110A1.1:0.005049403,CAM-144C1.1:0.007406872)0.914:0.002638061)0.954:0.003870046)0.521:0.000683536,nigh2495.1:0.00478429)0.751:0.000697333,HEL_BA9309AA_AS.1:0.010435959)0.855:0.001453771,((CAM_14C1.1:0.013202224,HEL_CA2181AA_AS.1:0.019282348)0.780:0.001624016,(HEL_CA2451AA_AS.1:0.015571604,((HEL_BA8361AA_AS.1:0.009328188,((((ckin24.1:0.004575073,((HEL_AA8698AA_AS.1:0.002394263,(HEL_AA7374AA_AS.1:0.015723516,HEL_BA9555AA_AS.1:0.012021929)0.987:0.007296629)0.130:0.001308417,HEL_AA9177AA_AS.1:0.008637695)0.993:0.007881457)0.954:0.004007895,((((((kin71.1:0.006192553,(HEL_AA7352AA_AS.1:0.001362641,((ckin28.1:0.005455086,(((kin79.1:0.009047591,DR150.1:0.002676473)0.807:0.002739601,(HEL_BA3551AA_AS.1:0.007576442,ckin130.1:0.002684324)0.748:0.002036815)0.829:5e-09,(kin81.1:0.000663174,(HEL_BA4236AA_AS.1:0.001344823,kin86.1:0.003389539)0.943:0.002717148)0.159:0.00136181)0.930:5e-09)0.293:0.000674493,(ckin65.1:0.002728581,HEL_BA4947AA_AS.1:0.006173512)0.735:0.000629458)0.911:0.002021003)0.913:0.002027531)0.926:0.003005294,(HEL_AA8702AA_AS.1:0.008985131,HEL_CA2362AA_AS.1:0.0054672)0.720:0.001070342)0.770:0.001999244,(kin62.1:0.006623464,(HpGP-HON-015.1:0.006307943,kin77.1:0.007434933)0.820:0.002124042)0.884:0.001860569)0.876:0.00184791,(HEL_BA5558AA_AS.1:0.008640224,(HEL_CA2149AA_AS.1:0.00383134,(DR59_2016.1:0.001445442,HEL_BA5547AA_AS.1:0.001239479)0.974:0.006322528)0.983:0.007293225)0.701:0.002016574)0.361:0.001399792,((HEL_BA9180AA_AS.1:0.004620345,(HEL_CA2150AA_AS.1:0.008575425,(HEL_BA4163AA_AS.1:0.001339629,SA220C.1:5e-09)0.984:0.005330387)0.922:0.003383876)0.824:0.001537273,(((((ckin106.1:0.000857398,HEL_BA5527AA_AS.1:0.003184686)0.365:0.000695296,HpGP-POR-006.1:0.007308269)0.537:0.001587097,HpGP-COG-003.1:0.007494288)0.526:0.002062795,ckin129.1:0.00222211)0.835:0.001852316,(((HEL_BA5101AA_AS.1:0.007042275,HEL_BA8835AA_AS.1:0.009690804)0.534:0.00218075,(GAM245Ai.1:0.011203236,(((HpGP-USA-417.1:0.009394293,(HEL_BA8101AA_AS.1:0.007503677,NYPt189.1:0.006236926)0.095:0.00131647)0.814:0.00131268,(HEL_AA5463AA_AS.1:0.010706554,(((HEL_BA3663AA_AS.1:0.011684911,HpGP-SPA-402.1:0.026153512)0.606:0.001966444,HpGP-USA-403.1:0.007706249)0.926:0.003924237,HEL_BA5197AA_AS.1:0.00748716)0.740:0.000403494)0.966:0.004118042)0.763:0.000893256,(DR76_2016.1:0.010253193,HpGP-USA-303.1:0.005565135)0.627:0.001305684)0.365:0.002080896)0.837:0.001991596)0.894:0.003206299,(HEL_AA9180AA_AS.1:0.012449717,HEL_AA9174AA_AS.1:0.002845648)0.454:0.001573159)0.952:0.003273474)0.436:0.000659965)0.933:0.002375152)0.741:0.000788288,SA35C.1:0.004975144)0.645:0.001351368)0.762:0.00125397,HEL_BA8806AA_AS.1:0.008880672)0.949:0.005700545,HpGP-BRA-023.1:0.00678808)0.975:0.007018254)0.990:0.009865262,(Pt_7901.1:0.015680106,SW21C.1:0.025600926)0.506:0.001612613)0.914:0.004946454)0.940:0.005956259)0.998:0.008619767)0.731:0.000567243,(((SUD-SO49-1.1:0.009753934,HpGP-NGA-010.1:0.011295515)0.793:0.002681839,CAM_149C1.1:0.005276536)0.750:0.001208916,(HEL_AA0447AA_AS.1:0.00661269,(22352.1:0.010095178,Pt_7757.1:0.01410473)0.704:0.004341677)0.869:0.004172025)0.821:0.001631592)0.556:0.000735985,(IRANL125.1:0.007368946,(HpGP-MEX-046.1:0.013441919,(34320.1:0.008438712,IRANL97.1:0.007823535)0.435:0.002314208)0.789:0.002311416)0.518:0.001663602)0.943:0.002672487,(((((((22360.1:0.010457218,HEL_BA9168AA_AS.1:0.013034284)0.920:0.005244158,HEL_AA5699AA_AS.1:0.013915851)0.939:0.005530334,HpGP-USA-207.1:0.007958192)0.708:0.003452098,GR_21.1:0.007964525)0.872:0.002218091,((((IRANL133_91.1:0.005330432,HEL_AA6798AA_AS.1:0.008546325)0.931:0.003378512,(GC65_HL.1:0.006807421,HpGP-SPA-802.1:0.006801914)0.886:0.002770347)0.000:5e-09,(IRANL104.1:0.00066923,IRANL112_91.1:0.000675812)0.999:0.004298812)0.874:0.002005345,HEL_BA5257AA_AS.1:0.009254102)0.763:0.000658073)0.895:0.002139929,(((MM2004_20.1:0.01359502,(MCms1055.1:0.011311871,MGms203.1:0.018271782)0.981:0.00822686)0.932:0.004642717,22087.1:0.006385321)0.776:0.002459092,(SSR8.1:0.011261715,HEL_BA4875AA_AS.1:0.010695417)0.836:0.001966634)0.888:0.002457369)0.152:0.001680722,(B25.1:0.016337376,GR_20.1:0.009669737)0.945:0.005389065)0.510:0.000983676)0.821:0.000690619)0.999:0.007600646,(((B40.1:0.004896545,HEL_BA5224AA_AS.1:0.009806508)0.719:0.000948662,(HEL_AA8621AA_AS.1:0.018750344,444.1:0.008592197)0.949:0.005099542)0.913:0.003368089,(HEL_BA4686AA_AS.1:0.000671585,(HEL_CA2615AA_AS.1:0.000669681,HEL_CA2627AA_AS.1:5e-09)0.773:5e-09)1.000:0.009350074)0.896:0.002519488)0.754:0.000694594,((26695.1:0.011948447,(((30950.1:0.011496231,33375.1:0.005397716)0.388:0.001370001,HpGP-POL-110.1:0.007943998)0.468:0.001602581,((Hp_A_11.1:0.011585375,VN0032.1:0.014911431)0.914:0.004017402,((HEL_BA9734AA_AS.1:0.008369167,Nentsy81.1:0.009082114)0.986:0.006715867,(HE_NC32_5.1:0.005430809,HpGP-TUR-009.1:0.012149676)0.775:0.001923049)0.772:0.001447525)0.731:0.000712856)0.726:0.000729046)0.904:0.003962426,CK59.1:0.018072028)0.978:0.007099616)0.843:0.00285364)0.714:0.004112844)0.903:0.020335207,HEL_BA4205AA_AS.1:0.021305378)1.000:0.018782196,HEL_BA9540AA_AS.1:0.004644073)1.000:0.027178345,((HEL_BA9494AA_AS.1:0.004096727,(((HEL_AA7351AA_AS.1:0.005352557,HEL_BA5731AA_AS.1:0.006262238)0.860:0.001345177,(SouthAfrica7.1:0.005103314,((HEL_AA7378AA_AS.1:0.004225591,HEL_BA4919AA_AS.1:0.00463041)0.807:0.003045229,HEL_AA7371AA_AS.1:0.008196846)0.841:0.002427514)0.929:0.002460438)0.918:0.002084038,HEL_BA8916AA_AS.1:0.005408694)0.836:0.001383938)0.762:0.000748033,HpGP-ZAF-007.1:0.006036718)0.732:0.000664215)1.000:0.002051707,(HpGP-ZAF-006.1:0.003266458,(((SA172C1.1:0.003514738,(HEL_BA8291AA_AS.1:0.001239342,(HEL_BA5739AA_AS.1:0.001343917,(HEL_BA5677AA_AS.1:0,SA166A.1:0):0.00134313)0.618:0.000113406)0.861:0.00270185)0.821:0.001455344,(((HpGP-ZAF-001.1:0.007303767,(SouthAfrica20.1:0.004307264,HpGP-ZAF-009.1:0.008708706)0.175:0.001366718)0.901:0.00219287,SA175A.1:0.004150874)0.566:0.001332706,HEL_BA5715AA_AS.1:0.001406126)0.958:0.003813993)0.435:0.001485166,(HEL_BA5709AA_AS.1:0.002629208,((SouthAfrica50.1:0.006606779,(HEL_BA5671AA_AS.1:0,HEL_BA9328AA_AS.1:0,SA144A.1:0,SA251C.1:0):0.00369698)0.870:0.001693516,(((SA253C1.1:0.002628098,(HEL_BA5666AA_AS.1:0.00219205,((HEL_BA8345AA_AS.1:0.00368389,SA233C.1:0.003103887)0.933:0.002909304,(((SA169C.1:0.002018179,SA29A.1:0.002707009)0.965:0.00326007,(HEL_BA8309AA_AS.1:0.000668917,HEL_BA9749AA_AS.1:5e-09)0.906:0.002171032)0.913:0.002284279,(HEL_BA5706AA_AS.1:0.002856265,HEL_AA7362AA_AS.1:0.004619432)0.787:0.001100734)0.724:0.000666699)0.929:0.003326446)0.567:0.003181661)0.487:0.002094422,HEL_BA4143AA_AS.1:0.003760587)0.762:0.001244912,((HEL_AA7350AA_AS.1:0,HEL_AA7375AA_AS.1:0):0.00203217,HEL_AA7376AA_AS.1:0.00132977)0.991:0.005195013)0.874:0.001667202)0.765:0.001334696)0.792:0.001772727)0.894:0.00224745)0.217:5e-09)0.703:0.005827794,((((HEL_AA7199AA_AS.1:0,HEL_AA7200AA_AS.1:0,HEL_AA7293AA_AS.1:0):0.001339891,HEL_AA7329AA_AS.1:5e-09)0.918:0.003146354,(HEL_AA7309AA_AS.1:0.004961682,HEL_AA7206AA_AS.1:0.008891276)0.036:0.001925266)0.809:0.002149491,(HEL_AA7215AA_AS.1:0.001583544,(((HEL_AA7288AA_AS.1:0,HEL_BA9306AA_AS.1:0):0.008303039,HEL_AA7368AA_AS.1:0.002612675)0.873:0.001365285,((HEL_AA7268AA_AS.1:0,HEL_AA7356AA_AS.1:0):0.001152487,K26A1.1:0.004256181)0.960:0.0038348)0.993:0.006312755)0.826:0.00277872)0.999:0.014574448)0.960:0.008898511,(SA224.1:0.001340093,SA252C.1:5e-09)1.000:0.021619632)0.447:0.029327048,(HEL_AA0408AA_AS.1:0.012047613,HEL_BA9262AA_AS.1:0.005257285)1.000:0.04585045)0.992:0,Hcetorum:0.269221693)Root;
