# Supplementary material for: An ancient ecospecies of Helicobacter pylori
Source: Nature. 2024 Oct 16;635(8037):178–85. doi: 10.1038/s41586-024-07991-z (PMC11541087; doi:10.1038/s41586-024-07991-z)
Supplement: Supplementary file 8 — Data underlying Figs. 1–4 and Supplementary Figs. 1–6 and 8–13. [file 41586_2024_7991_MOESM8_ESM.zip › SOURCE_DATA/S10/26.nwk]

(((((((((((((((((((((((((((((((((((((BT333.1:0.008290451,HEL_BA9440AA_AS.1:0.015397874)0.904:0.003091023,((HEL_BA9607AA_AS.1:0.011034947,HEL_BA9641AA_AS.1:0.008547434)0.326:0.003080208,(HEL_BA8959AA_AS.1:0.002918405,mong49.1:0.012847777)0.980:0.008714233)0.839:0.002845794)0.780:0.001437554,((HEL_BA9404AA_AS.1:0.009099192,HEL_BA9706AA_AS.1:0.00822296)0.801:0.003183069,HEL_BA9566AA_AS.1:0.011878626)0.718:0.002250819)0.756:0.000854729,(HEL_BA9027AA_AS.1:0.010387663,(HpGP-KAZ-002.1:0.004032742,TUVAB15.1:0.012630814)0.926:0.004370635)0.933:0.004188073):0.003018101,(HEL_BA9049AA_AS.1:0.009348421,(HEL_BA9184AA_AS.1:0.011263805,HEL_BA9568AA_AS.1:0.007540001)0.804:0.003797969)0.863:0.002792506)0.920:0.002600246,((BT215.1:0.007177778,Kazakhstan3173.1:0.007980742)0.915:0.004479281,(((((((Nentsy38.1:0.002523229,N34.1:0.012599243)0.952:0.003812613,((Nentsy29.1:0,Nentsy37.1:0,Nentsy65.1:0):5e-09,Nentsy90.1:0.001240054)0.756:0.000607804)0.987:0.005165552,HEL_BA9014AA_AS.1:0.001177227)0.997:0.009968704,Nentsy81.1:0.004564235)0.271:0.005295027,Khanty39.1:0.016300056)0.886:0.005509197,(HpGP-BRA-023.1:0.014414751,(22352.1:0.017227168,HEL_AA8702AA_AS.1:0.011335334)0.489:0.003718281)0.852:0.003158275)0.954:0.005812435,(((((((HEL_BA9656AA_AS.1:0.004184735,(HEL_BA9341AA_AS.1:0.003150528,HEL_BA9348AA_AS.1:0.000604367)0.989:0.004836788)0.673:0.00154344,((HEL_BA9736AA_AS.1:0.008204782,(HEL_AA7249AA_AS.1:0.005165296,((HEL_BA9256AA_AS.1:0.004198903,HEL_BA9780AA_AS.1:0.004720171)0.946:0.005107645,(HEL_BA9162AA_AS.1:0.004859863,(HEL_BA8932AA_AS.1:0.00952865,HEL_BA9130AA_AS.1:0.001493743)0.214:0.002933493)0.908:0.004854599)0.850:0.002664454)0.914:0.003531849)0.345:0.000985067,(HEL_BA9411AA_AS.1:0.009739431,HEL_CA0410AA_AS.1:0.003201401)0.897:0.002394809)0.841:0.002025369)0.957:0.003748699,((((HEL_BA9649AA_AS.1:0.004531927,HEL_BA9797AA_AS.1:0.007160773)0.514:0.001792367,((HEL_BA8880AA_AS.1:0.004415847,HEL_BA9166AA_AS.1:0.003128844)0.326:6e-09,(HEL_BA8868AA_AS.1:0.002476027,HEL_BA9098AA_AS.1:0.001898597)0.979:0.005066225)0.961:0.003764511)0.168:5e-09,BURYAT14.1:0.001243024)0.806:0.00062468,(HEL_BA9735AA_AS.1:0.00439804,(HEL_AA7373AA_AS.1:0.003129777,(HEL_BA9220AA_AS.1:0.005241636,(HEL_BA9379AA_AS.1:0.005687854,HEL_BA9534AA_AS.1:0.004587581)0.777:0.00384543)0.350:0.003705177)0.863:5e-09)0.816:0.000620813)0.459:5e-09)0.388:0.001236927,HEL_BA9160AA_AS.1:0.008445132)0.907:0.002467554,((Shi112.1:0.010916089,(Aklavik117.1:0.000504068,CAN_219.1:0.009788166)0.985:0.006450599)0.930:0.003864727,HEL_AA5991AA_AS.1:0.005327868)0.750:0.00112845)0.874:0.002348565,((BT0282.1:0.00632926,(HEL_CA2709AA_AS.1:0.00469961,(HEL_CA0208AA_AS.1:0.007900022,HEL_CA2615AA_AS.1:0.008628995)0.934:0.003989775)0.760:0.001574465)0.895:0.002526188,((((HEL_BA4686AA_AS.1:0.007367185,HpGP-MAL-012.1:0.004980035)0.019:0.002595386,(HEL_CA0082AA_AS.1:0.012103691,((CK69.1:0.004506892,(EKB32.1:0.009818935,HEL_CA0525AA_AS.1:0.007215363)0.955:0.003758933)0.709:0.000675367,(HEL_BA8663AA_AS.1:0.007205396,((HEL_CA0440AA_AS.1:0.006543622,HEL_CA0551AA_AS.1:0.008391781)0.924:0.003834548,JP0170.1:0.012790404)0.315:0.001121391)0.945:0.003216464)0.805:0.001627425)0.489:0.002238998)0.616:0.001728633,(((BTM275.1:0.006846683,HEL_CA0278AA_AS.1:0.006972264)0.955:0.006156059,(HEL_CA2671AA_AS.1:0.00680022,ID0498.1:0.009711443)0.324:0.002092789)0.862:0.002576676,(((HEL_CA2627AA_AS.1:0.003694144,((HEL_CA2092AA_AS.1:0.010150231,(HEL_BA5605AA_AS.1:0.008161799,HEL_BA9915AA_AS.1:0.00480881)0.432:0.001842338)0.851:0.001811037,(HEL_AA4439AA_AS.1:0.00061831,HpGP-JAP-026.1:5e-09)0.978:0.004487111)0.590:0.001066995)0.861:0.001395669,(VN0805.1:0.012195802,(HpGP-IDN-001.1:0.00999049,(HpGP-KOR-001.1:0.009713323,HpGP-MAL-010.1:0.00701025)0.862:0.002322025)0.577:0.001558037)0.593:0.000131208)0.879:0.001887924,HEL_CA2643AA_AS.1:0.010617835)0.919:0.002664745)0.679:0.000381608)0.948:0.00280497,(((v225d.1:0.005778304,(((HEL_AA6759AA_AS.1:0.002349506,HpGP-USA-205.1:0.009955822)0.999:0.012014908,((HEL_BA9201AA_AS.1:0.007945258,((((HEL_CA2260AA_AS.1:0,HEL_CA2284AA_AS.1:0):0.00168221,(HEL_BA3942AA_AS.1:0.003524304,HEL_CA2262AA_AS.1:0.008751373)0.559:0.003004318)0.576:0.001706305,Sat464.1:0.003220689)0.772:0.000711618,((((HEL_CA2279AA_AS.1:0.004357201,HpGP-PER-011.1:0.012749023)0.834:0.001837327,(((HpGP-PER-121.1:0.005450613,((HEL_CA2271AA_AS.1:0.006284084,HEL_CA2272AA_AS.1:0.005863876)0.639:0.001874375,((HpGP-SPA-706.1:0.008840133,HEL_CA2270AA_AS.1:0.004082782)0.585:0.002207301,((HEL_CA2268AA_AS.1:0.008057104,(HEL_CA2267AA_AS.1:0.006258084,Puno120.1:0.007425791)0.725:0.003036644)0.137:0.001989723,Puno135.1:0.004673547)0.773:0.002265954)0.796:0.001443436)0.861:0.00214384)0.184:0.000528825,((HEL_AA0105AA_AS.1:0,PeCan4.1:0):0.012639597,(HEL_CA2265AA_AS.1:0.0038273,(Shi169.1:0.00061674,Shi417.1:5e-09)0.833:0.001213659)0.976:0.005316111)0.922:0.003580528)0.930:0.002711161,(HpGP-PER-111.1:0.005686873,(HpGP-PER-138.1:0.005484576,HpGP-PER-019.1:0.006704025)0.762:0.001239209)0.874:0.001587009)0.674:0.000166399)0.910:0.002665079,(HEL_CA2283AA_AS.1:0.000616498,(HEL_CA2261AA_AS.1:0.000617206,(HEL_CA2286AA_AS.1:0,HEL_CA2287AA_AS.1:0):5e-09)0.763:0.000619926)0.997:0.008372659)0.955:0.003884752,((CO1768.1:0,COL0002.1:0,Hui1769.1:0):0.005048187,(HEL_CA2257AA_AS.1:0.00062724,Shi470.1:0.000611157)0.975:0.003967461)0.863:0.001667278)0.750:0.001225827)0.395:0.001554123)0.568:0.002216978,((Cuz20.1:0,HEL_CA2266AA_AS.1:0):0.009948194,HEL_BA9433AA_AS.1:0.010136108)0.489:5e-09)0.870:0.002425028)0.875:0.002760888,(CO1766.1:0,Hui1764.1:0,Hui1766.1:0):0.011031601)0.454:0.001247199)0.948:0.003184771,HpGP-MEX-028.1:0.008231805)0.555:0.002037559,HEL_AA6511AA_AS.1:0.009021195)0.742:0.000654515)0.739:0.000844722)0.627:0.001668738)0.861:0.00196943,(((((Nanai40.1:0.004940344,((HEL_AA6006AA_AS.1:0,HEL_CA0053AA_AS.1:0):0.00604135,(HEL_AA6077AA_AS.1:0,HEL_CA0052AA_AS.1:0,HEL_CA0052AA_AS.2:0,HEL_CA0054AA_AS.1:0):0.009023963)0.990:0.007815294)0.948:0.003478902,(HEL_AA7283AA_AS.1:0.005037591,HEL_BA9448AA_AS.1:0.00324535)0.951:0.003858629)0.948:0.003248222,HEL_BA9627AA_AS.1:0.007059276)0.731:0.001028389,(HEL_BA8815AA_AS.1:0.009551278,HEL_BA9748AA_AS.1:0.00877174)0.931:0.004376008)0.475:0.001549746,(((((HEL_BA8847AA_AS.1:0.009962552,Nentsy28.1:0.012430443)0.841:0.005441078,((((((HEL_BA9437AA_AS.1:0,HEL_BA9443AA_AS.1:0):0.008608567,((altai59.1:0.00970188,(((HEL_AA7332AA_AS.1:0.003507852,(HEL_BA9650AA_AS.1:0.003839775,HEL_BA9671AA_AS.1:0.00647422)0.996:0.00846374)0.123:0.001609321,HEL_BA9545AA_AS.1:0.007678521)0.881:0.004026003,HEL_BA8823AA_AS.1:0.001660887)0.920:0.003649879)0.916:0.003287604,(HEL_BA8956AA_AS.1:0.008731713,Nanai30.1:0.008570745)0.794:0.001556436)0.888:0.002152593)0.659:0.001879396,(HEL_CA0258AA_AS.1:0.008716989,(HEL_BA9095AA_AS.1:0.008882986,HEL_BA9244AA_AS.1:0.02069121)0.882:0.0039759)0.948:0.004378001)0.351:0.000639419,((HEL_BA8883AA_AS.1:0.008579704,(HEL_BA8832AA_AS.1:0.000618742,(HEL_BA9614AA_AS.1:0.00502986,(HEL_BA9390AA_AS.1:0,HEL_BA9479AA_AS.1:0):5e-09)0.768:5e-09)0.967:0.005757817)0.920:0.00314585,(Tuvac80.1:0.006637741,(HEL_BA9261AA_AS.1:0.008793482,HEL_BA9451AA_AS.1:0.010602103)0.706:0.005791054)0.712:0.001320536)0.978:0.004838549)0.822:0.00126249,((((((HEL_BA8279AA_AS.1:0.011289525,((HEL_BA8993AA_AS.1:0.00302892,(HEL_BA9218AA_AS.1:0.007304508,((Evenky11.1:0.003763005,((Evenky65.1:0,HEL_BA8914AA_AS.1:0,HEL_BA8962AA_AS.1:0,HEL_BA9175AA_AS.1:0,HEL_BA9398AA_AS.1:0):5e-09,(HEL_BA8858AA_AS.1:0,HEL_BA9445AA_AS.1:0):0.000617266)0.937:5e-09)0.989:0.006625109,(HEL_BA9676AA_AS.1:0,HEL_BA9686AA_AS.1:0):0.003631959)0.898:0.002492277)0.946:0.003826804)0.385:0.001078233,BURYAT19.1:0.005493606)0.925:0.003799695)0.850:0.002651015,(HEL_BA9249AA_AS.1:0.009386017,mong44.1:0.005758711)0.805:0.002154915)0.616:0.002100136,(HEL_BA9347AA_AS.1:0.010559384,(BT143.1:0.013048361,(HEL_CA0261AA_AS.1:0.008441702,(HEL_BA9176AA_AS.1:0.003340625,(HEL_BA8856AA_AS.1:6e-09,HEL_BA9603AA_AS.1:0.010381063)0.340:0.003629627)0.946:0.004820598)0.034:0.002183155)0.733:0.003199377)0.638:0.001821043)0.759:0.000654211,(HEL_BA9483AA_AS.1:0.010395839,HEL_BA9315AA_AS.1:0.011870585)0.953:0.004074066)0.757:0.00063798,(((HEL_BA9129AA_AS.1:0,HEL_BA9471AA_AS.1:0):0.008182439,HEL_CA0270AA_AS.1:0.007642113)0.888:0.002402648,(HEL_BA9058AA_AS.1:0.003446172,((HEL_BA9115AA_AS.1:0.001328587,HEL_BA9407AA_AS.1:0.005661406)0.927:0.0028243,HEL_BA9354AA_AS.1:0.005416194)0.960:0.003939401)0.728:0.000743713)0.873:0.001499174)0.725:0.000679835,((HEL_BA8957AA_AS.1:0.006305135,HEL_BA9608AA_AS.1:0.006049657)0.942:0.004432925,((((HEL_BA9085AA_AS.1:0.005223646,HEL_BA9592AA_AS.1:0.007162307)0.894:0.002840417,((BURYAT27.1:0.007633897,(HEL_BA9209AA_AS.1:0.001901127,HEL_BA9383AA_AS.1:0.003794366)0.927:0.003282919)0.800:0.001908547,(HEL_BA9626AA_AS.1:0.004854287,HEL_BA8814AA_AS.1:0.010299213)0.316:0.00354814)0.819:0.004029836)0.945:0.004034257,(((HEL_BA9569AA_AS.1:0.004288665,(HEL_BA9564AA_AS.1:0.008204614,(HEL_BA9018AA_AS.1:0.007646785,HEL_BA9837AA_AS.1:0.000705555)0.984:0.006337803)0.521:0.004428123)0.742:0.000783778,(((HEL_BA9576AA_AS.1:0.006040799,(HEL_BA8830AA_AS.1:0.0040133,HEL_BA9571AA_AS.1:0.003644858)0.888:0.005452059)0.840:0.002518895,(HEL_BA8911AA_AS.1:0.007674239,HEL_BA9059AA_AS.1:0.005997048)0.771:0.001693039)0.812:0.002382028,(((((((HEL_BA9640AA_AS.1:0.00481001,HEL_BA9653AA_AS.1:0.004145996)0.980:0.006083859,((HEL_BA9732AA_AS.1:5e-09,Nentsy32.1:0.001870483)0.999:0.011738404,((HEL_BA8918AA_AS.1:0,HEL_BA9046AA_AS.1:0):0.002638198,HEL_BA9169AA_AS.1:0.006975666)0.994:0.008315297)0.925:0.004741097)0.819:0.002990736,(HEL_BA9739AA_AS.1:0.00985272,((HEL_BA9838AA_AS.1:0.000617173,Keto60.1:5e-09)0.905:0.003021523,(HEL_BA9544AA_AS.1:5e-09,HEL_BA9792AA_AS.1:0.001860691)0.985:0.006605898)0.987:0.00726174)0.677:0.002941122)0.910:0.003455242,HEL_BA9063AA_AS.1:0.006002929)0.460:0.001895645,(HEL_BA9776AA_AS.1:0.011469277,HEL_BA9814AA_AS.1:0.006550166)0.936:0.00536881)0.786:0.002702653,HEL_BA9259AA_AS.1:0.014098893)0.874:0.002095877,((HEL_AA7314AA_AS.1:0.007172173,HEL_BA8872AA_AS.1:0.012329302)0.943:0.005646384,((((((HEL_BA9096AA_AS.1:0.00643599,HEL_BA9562AA_AS.1:0.007232976)0.476:0.002895736,((HEL_BA9140AA_AS.1:0.00382524,(HEL_BA8976AA_AS.1:5e-09,HEL_BA9605AA_AS.1:0.001870371)0.991:0.006483686)0.935:0.003756793,HEL_CA0264AA_AS.1:0.005355705)0.281:0.001464627)0.589:0.00056257,(HEL_BA9321AA_AS.1:0,HEL_BA9546AA_AS.1:0,HEL_BA9760AA_AS.1:0):0.009018399)0.879:0.002335638,(HEL_CA0289AA_AS.1:0.005530718,((HEL_BA8829AA_AS.1:0,HEL_BA9167AA_AS.1:0):0.00717388,(HEL_BA9079AA_AS.1:0.008569246,HEL_BA9770AA_AS.1:0.007256114)0.920:0.003979728)0.932:0.004463518)0.959:0.004643545)0.089:0.000815423,((HEL_BA9628AA_AS.1:0.005479283,(HEL_BA8921AA_AS.1:0.003563858,HEL_BA9302AA_AS.1:0.009525914)0.730:0.001206642)0.871:0.002014652,HEL_CA0266AA_AS.1:0.008049903)0.384:0.001022944)0.700:0.00045258,HEL_BA9538AA_AS.1:0.003308963)0.909:0.003571919)0.892:0.003338783)0.406:0.001334081)0.933:0.003293419)0.683:0.000474253,((HEL_BA9807AA_AS.1:0.009167759,((HEL_BA8889AA_AS.1:0.0029636,HEL_BA9606AA_AS.1:0.004677158)0.982:0.00537708,(Keto18.1:0.000618309,(HEL_BA9294AA_AS.1:0.002484977,((HEL_BA9032AA_AS.1:0,HEL_BA9260AA_AS.1:0,HEL_BA9266AA_AS.1:0):5e-09,(HEL_BA9339AA_AS.1:0,HEL_BA9761AA_AS.1:0,HEL_BA9830AA_AS.1:0):0.000617381)0.340:5e-09)0.720:6e-09)0.999:0.010249625)0.818:0.001332216)0.555:0.001985557,(HEL_BA9042AA_AS.1:0.000563007,HEL_BA9253AA_AS.1:0.001301309)1.000:0.013225569)0.633:0.002159371)0.337:0.001226012)0.727:0.000816517,(HEL_BA8825AA_AS.1:0.005158476,Tuvac46.1:0.007852823)0.949:0.003823617)0.735:0.0008756)0.383:0.001691951)0.839:0.001195174)0.975:0.003667927,((HEL_BA9391AA_AS.1:0.004852415,HEL_BA9841AA_AS.1:0.007408273)0.993:0.006661334,(HEL_BA9153AA_AS.1:0.006175396,(HEL_AA7246AA_AS.1:0.000540877,yak97.1:0.002576615)0.998:0.011194493)0.916:0.003626207)0.893:0.002650289)0.754:0.000890684)0.758:0.002346153,CAN_196.1:0.011129199)0.000:6e-09,(((HEL_BA9759AA_AS.1:0.013608454,(HEL_BA9037AA_AS.1:0.011684908,(HEL_BA9651AA_AS.1:0.001635388,(HEL_BA9333AA_AS.1:0.000684216,HEL_BA9636AA_AS.1:0.0030735)0.350:0.002252463)0.984:0.006895631)0.867:0.002958639)0.897:0.003006355,(HpGP-KGZ-006.1:0.018428937,(HEL_BA8958AA_AS.1:0.01306943,HEL_BA9410AA_AS.1:0.007669971)0.284:0.002322858)0.869:0.003798465)0.148:0.001779783,((HEL_BA9170AA_AS.1:0.009479069,(HEL_BA9575AA_AS.1:0.008002274,HEL_BA9612AA_AS.1:0.009470631)0.916:0.004054617)0.895:0.002772963,((HEL_BA5460AA_AS.1:0.009321046,HEL_BA9611AA_AS.1:0.008610141)0.852:0.00374221,altai11.1:0.011748687)0.735:0.000919667)0.739:0.000792333)0.860:0.001598283)0.928:0.001886532,(((HEL_BA9047AA_AS.1:0.008019237,(HEL_BA8861AA_AS.1:0.006314381,HEL_BA8860AA_AS.1:0.007345537)0.788:0.00182895)0.869:0.002185291,((((HEL_AA7264AA_AS.1:0.008099457,HEL_BA9304AA_AS.1:0.010683206)0.772:0.001385107,(HEL_BA9773AA_AS.1:0.006552805,(HEL_BA9415AA_AS.1:0.007822148,(HEL_BA9774AA_AS.1:0.008613674,Khanty04.1:0.005711174)0.787:0.001822168)0.726:0.00080108)0.507:0.00192184)0.871:0.002455374,((Evenky01.1:0,Evenky73.1:0,HEL_BA8842AA_AS.1:0,HEL_BA9406AA_AS.1:0):0.009053178,Evenky58.1:0.008753024)0.891:0.002910285)0.761:0.001066386,((((HEL_AA7380AA_AS.1:0.011985582,(HEL_AA7339AA_AS.1:0.009241888,(HEL_BA9208AA_AS.1:0,HEL_BA9487AA_AS.1:0):0.004411131)0.842:0.002970525)0.735:0.000732531,((HEL_BA9472AA_AS.1:0.007914947,HEL_BA9677AA_AS.1:0.006452604)0.808:0.001342402,((HEL_BA9621AA_AS.1:0.009517105,(HEL_AA7214AA_AS.1:0.003337327,HEL_BA9819AA_AS.1:0.007477795)0.564:0.000635521)0.000:5e-09,((((HEL_BA9159AA_AS.1:0.00542893,HEL_BA9234AA_AS.1:0.000287706)0.881:0.001563979,(HEL_BA9559AA_AS.1:0.004000409,(HEL_BA8864AA_AS.1:0.004844872,HEL_BA9514AA_AS.1:0.00472071)0.916:0.003188722)0.908:0.002604833)0.556:0.001022222,((HpGP-CAN-001.1:0.000620999,HpGP-CAN-023.1:0.001239556)1.000:0.008072532,((HEL_BA9778AA_AS.1:0,HEL_CA0057AA_AS.1:0,HEL_CA0057AA_AS.2:0):0.003777677,(HEL_BA9040AA_AS.1:0.00387229,HEL_BA9669AA_AS.1:0.003982923)0.907:0.00271194)0.883:0.003528504)0.729:0.000659573)0.881:0.002002012,(HEL_BA9263AA_AS.1:0.003819722,HEL_BA9518AA_AS.1:0.007149032)0.881:0.00207519)0.766:0.000629832)0.980:0.004323432)0.899:0.001953522)0.773:0.001504318,((HEL_AA7212AA_AS.1:5e-09,HEL_CA0045AA_AS.1:5e-09)0.999:0.006872396,(HEL_BA9476AA_AS.1:0.011503313,(Sakhalin60.1:0.004474823,(HEL_AA7365AA_AS.1:5e-09,HEL_CA0047AA_AS.1:5e-09)0.996:0.011969204)0.914:0.003442438)0.671:0.000661121)0.886:0.002341813)0.357:0.000799233,HEL_BA9467AA_AS.1:0.010740763)0.735:0.00088113)0.649:0.001253772)0.757:0.000723867,HpGP-CAN-020.1:0.010326346)0.879:0.001307681)0.804:0.001153667)0.632:0.000935363)0.604:0.001345227)0.753:0.001053993)0.825:0.00149134)0.859:5e-09,(HEL_AA7221AA_AS.1:0.010873296,HEL_BA8812AA_AS.1:0.011908612)0.875:0.004395431)0.384:0.002337363,(((Neuguinea63.1:0.004939229,((((HEL_BA9408AA_AS.1:0,Neuguinea25.1:0):0.001865538,Neuguinea12.1:5e-09)0.748:0.000993676,(HEL_BA9658AA_AS.1:0.003301935,HEL_BA9674AA_AS.1:0.002390222)0.533:0.001620793)0.965:0.005349986,Neuguinea66.1:0.002397131)0.425:0.002773237)0.989:0.008106407,(((ID0084.1:0.003228349,ID0992.1:0.006390448)0.870:0.001841014,(((((ID0082.1:0.005986921,ID0090.1:0.007577297)0.886:0.002377214,ID1001.1:0.004577392)0.774:0.002440308,ID0985.1:0.001149159)0.405:0.000747111,ID0987.1:0.001273768)0.949:0.003146597,ID1017.1:0.002532791)0.835:0.001234698)0.995:0.008126146,(HPJ071.1:0.006409619,(HEL_BA4574AA_AS.1:0.012183119,(((HEL_BA3812AA_AS.1:0,HEL_BA3812AA_AS.2:0):0.002472575,((ausabrJ05.1:0,HPJ023.1:0):0.002238375,HEL_BA4580AA_AS.1:0.002778653)0.992:0.008723768)0.848:0.00368177,(HPJ156.1:0.00833717,(((HEL_BA3813AA_AS.1:0,HEL_BA3814AA_AS.1:0):0.000616913,HEL_BA4578AA_AS.1:5e-09)0.947:0.004114366,(HEL_BA4584AA_AS.1:0,HEL_BA9332AA_AS.1:0):0.009527025)0.752:0.001848113)0.821:0.001872355)0.767:0.001411609)0.136:0.002035879)0.993:0.009617702)0.778:0.003538284)0.970:0.007216575,HpGP-MMR-004.1:0.012818985)0.681:0.001812983)0.883:0.000845833,(BTM231.1:0.004092526,P12.1:0.016289666)0.900:0.003608616)0.706:0.004442068,((SW7C.1:0.006991123,(26695.1:0.010980547,HPAG1.1:0.008200694)0.763:0.003241107)0.822:0.002420158,((HEL_AA6024AA_AS.1:0.008552708,HPAS23.1:0.00921965)0.949:0.005570785,(GC65_HL.1:0.017078971,HE_C50.1:0.011114221)0.779:0.0044886)0.919:0.003819739)0.826:0.001516429)0.929:0.001459506,SSR7.1:0.012403893)0.326:0.001830954,((SSR5.1:0.010447636,SSR9.1:0.008298347)0.685:0.003133246,HE_NC32_5.1:0.011849499)0.692:0.000456946)0.844:0.001628748,HE_C33.1:0.009543381)0.824:0.001164661,((HEL_BA9734AA_AS.1:0.00999693,Khanty17.1:0.01223514)0.294:0.003450718,((Khanty16.1:0,Khanty26.1:0,Khanty27.1:0):0.004749375,(Khanty30.1:5e-09,Khanty40.1:0.000616801)0.996:0.00955012)0.848:0.004418444)0.955:0.006088641)0.149:0.002700717,(BURYAT9.1:0.012123327,SLK40.1:0.019224506)0.870:0.003659603)0.873:0.003036614,MMM_127.1:0.013387133)0.835:0.001542876,(((HpGP-IND-007.1:0.00455597,HpGP-MAL-002.1:0.009252499)0.926:0.004287549,(BD0063.1:0.008905289,(HEL_BA7799AA_AS.1:0.011084284,HpGP-MMR-011.1:0.011127806)0.927:0.004362563)0.786:0.001563841)0.891:0.002237554,((HEL_CA0027AA_AS.1:0.00775649,((HEL_BA3985AA_AS.1:0.011797454,HEL_BA8057AA_AS.1:0.007841215)0.858:0.005168284,(BD0013.1:0.012180019,M006.1:0.009231779)0.906:0.003898722)0.550:0.0021119)0.566:0.000273459,((HEL_BA4205AA_AS.1:0.01706893,(HEL_BA5769AA_AS.1:0.006007201,MS178.1:0.014012838)0.211:0.002943577)0.254:0.004281712,(MMM_148.1:0.003016824,MMM_60.1:0.010711256)0.896:0.008136668)0.740:0.002665914)0.950:0.003853274)0.332:0.000731803)0.743:0.001154642,((CK59.1:0.012508403,HpGP-RUS-009.1:0.014378688)0.786:0.004069656,(SSR3.1:0.012997083,SW21C.1:0.01295909)0.939:0.005001076)0.763:0.001064319)0.806:5e-09,((GR_20.1:0.013332597,(HEL_AA6079AA_AS.1:0.008908504,MMM_67.1:0.009916414)0.669:0.00416698)0.450:0.002321195,((HE_NC24_6.1:0.013144024,G27.1:0.0100474)0.593:0.001014872,(((((NP110.1:0.009531518,VN0032.1:0.009628114)0.304:0.001650541,(HEL_BA9556AA_AS.1:0.012213639,HpGP-TUR-009.1:0.014315823)0.931:0.006073905)0.816:0.003072168,(HEL_AA8621AA_AS.1:0.013037576,NP49.1:0.007278762)0.926:0.004887089)0.371:0.00158872,(Hp_A_11.1:0.012031737,IL_3184.1:0.011434606)0.403:0.003719822)0.365:0.001561929,HEL_BA9168AA_AS.1:0.009745377)0.935:0.003870463)0.885:0.002360235)0.210:0.001359452)0.000:0.002960157,(HpGP-BGD-003.1:0.010146452,HpGP-USA-422.1:0.014395781)0.937:0.004417353)0.936:0.001435867,(India7.1:0.014100083,(HpGP-NPL-009.1:0.0065904,(TH0213.1:0.007802123,Mandalay03.1:0.008779236)0.776:0.004338593)0.443:0.001674871)0.845:0.00223656)0.829:0.000884496,(HEL_BA9598AA_AS.1:0.012322594,(HEL_AA6718AA_AS.1:0.015364286,HEL_CA2258AA_AS.1:0.015728851)0.872:0.006039969)0.841:0.00430626)0.255:0.002538621,(IL_3172.1:0.01193084,GC34_HL.1:0.015669215)0.004:0.00242675)0.816:0.002261634,(HEL_BA8915AA_AS.1:0.0122409,GR_21.1:0.017942851)0.905:0.005831574)0.801:0.00208887,((HEL_BA4991AA_AS.1:0.011857395,(HpGP-ISR-001.1:0.011269835,SA220C.1:0.01276853)0.655:0.002674884)0.285:0.001553448,(((MGms203.1:0.01447604,MM2004_20.1:0.017867671)0.868:0.003538514,(33375.1:0.019724135,HEL_CA2181AA_AS.1:0.010889299)0.931:0.006144257)0.145:0.002092766,HEL_CA2176AA_AS.1:0.016902673)0.820:0.002206956)0.948:0.004567385)0.392:0.001622476,GC31_B.1:0.015189459)0.224:0.002018992,((HEL_BA4743AA_AS.1:0.01153832,(HEL_BA9043AA_AS.1:0.013741428,(448.1:0.015543666,MM2012_26.1:0.016159584)0.049:0.00325566)0.920:0.005646878)0.908:0.004810164,B45.1:0.013483545)0.819:0.001343868)0.748:0.003663069,IRANL133_91.1:0.015139124)0.923:0.001589241,(HEL_BA5197AA_AS.1:0.012444015,HEL_BA9531AA_AS.1:0.014880538)0.924:0.003481159)0.859:0.001486091,((((HEL_AA6010AA_AS.1:0.011164812,Hp_A_14.1:0.011941316)0.831:0.00277533,(GR_15.1:0.011751805,((444.1:0.012156012,B47.1:0.011667039)0.951:0.006504949,(HEL_BA4700AA_AS.1:0.01083978,SSR43.1:0.009989091)0.033:0.004494243)0.374:5e-09)0.635:0.001740675)0.803:0.001402922,(SSR8.1:0.016901984,((B25.1:0.013999782,HEL_AA6798AA_AS.1:0.009100203)0.920:0.004301322,(HEL_BA9028AA_AS.1:0.020217171,(HEL_BA5101AA_AS.1:0.012635815,HEL_BA4404AA_AS.1:0.013235077)0.623:0.003805522)0.158:0.002686858)0.895:0.003203932)0.505:0.00209406)0.931:0.002793947,((HpGP-USA-207.1:0.012793988,38185.1:0.007916514)0.815:0.00408232,((HEL_AA5699AA_AS.1:0.010838996,(Pt_7901.1:0.009560644,(HEL_AA9177AA_AS.1:0.002857592,HN_G260.1:0.000891887)0.914:0.003758898)0.820:0.004161645)0.970:0.006273697,HEL_BA4875AA_AS.1:0.010883508)0.069:0.002728711)0.817:0.004015211)0.529:0.000591039)0.864:0.00235106,((((((SUD-C14-1.1:0.005799795,((HEL_BA4944AA_AS.1:0.011140307,ID0561.1:0.009628019)0.758:0.004018262,HEL_BA4973AA_AS.1:0.009407364)0.658:0.002254363)0.896:0.003238016,(SUD-SO42.1:0.004375717,(HEL_BA9413AA_AS.1:0.010015135,HEL_BA8928AA_AS.1:0.011115368)0.896:0.004199262)0.780:0.001770626)0.896:0.002761001,((HEL_BA9281AA_AS.1:0.009716097,((HEL_BA9457AA_AS.1:0.008864929,SUD_C5_1.1:0.005919523)0.986:0.006091095,(((SUD_SO41_1.1:0.008857384,((HEL_BA4168AA_AS.1:0.009198786,SUD-SO50-1.1:0.008020109)0.935:0.004305089,CAM-107A1.1:0.009970852)0.755:0.001217291)0.731:0.002188783,HEL_BA9462AA_AS.1:0.010294262)0.668:5e-09,(HEL_BA8987AA_AS.1:0.013155737,(SUD-C1-1a.1:0.003937644,SUD-I14.1:0.002401869)0.991:0.007367383)0.929:0.004043423)0.554:0.001260676)0.848:0.001301265)0.653:0.001135309,((HEL_BA9765AA_AS.1:0.008551017,HEL_AA6060AA_AS.1:0.009849698)0.926:0.003803003,(IRANL125.1:0.014170561,IRANL112_91.1:0.004506164)0.902:0.003448754)0.804:0.001826991)0.404:0.000866765)0.751:0.000829298,(31181.1:0.012880478,(HEL_AA6699AA_AS.1:0.013568779,HEL_BA9595AA_AS.1:0.005799684)0.865:0.004745142)0.916:0.003263774)0.745:0.000669089,((((CAM_22A1.1:0.009179019,CAM-23A1.1:0.006433388)0.628:0.001496711,((CAM-121A1.1:0.005150498,(CAM-135C1.1:0,CAM-140C1.1:0):0.003113986)0.988:0.008036114,MCms1055.1:0.013466472)0.651:0.003011905)0.923:0.004168652,(((HEL_BA9125AA_AS.1:0.004172672,(HEL_CA2513AA_AS.1:0.006969248,(CAM_118A1.1:0.011852456,((CAM_149C1.1:0.006500683,ckin59.1:0.005096754)0.525:0.002533361,(CAM_153C1.1:0.005604534,nigh2495.1:0.008069435)0.770:0.002604084)0.000:0.001166196)0.326:0.001441769)0.947:0.003871473)0.728:0.001510312,((CAM-126C1.1:0.008485398,CAM_14C1.1:0.008032939)0.726:0.004247283,nigh2494.1:0.010717445)0.816:0.002681859)0.241:0.001487753,((HEL_BA9463AA_AS.1:0.007000131,HpGP-NGA-006.1:0.006669017)0.854:0.002386119,(HpGP-HON-015.1:0.01203595,((CAM-144C1.1:0.006574295,SUD_C8_1.1:0.011460127)0.801:0.001836179,((((((CAM_125C1.1:0.008036767,HpGP-NGA-010.1:0.007144414)0.217:0.001989996,nigh1448.1:0.011838097)0.632:0.001733966,((SUD-C13-1.1:0.00541111,(CAM-109A1.1:0.009925271,SUD-S72.1:0.007732638)0.847:0.003163698)0.908:0.003985562,(HEL_AA5951AA_AS.1:0.006721923,CAM-117A1.1:0.013000731)0.800:0.002525844)0.139:5e-09)0.819:0.001324737,HEL_BA9309AA_AS.1:0.00995849)0.310:0.000796943,(nigh2496.1:0.005549391,(SUD-C16-3.1:0.006821852,SUD-SO49-1.1:0.007218312)0.856:0.003534592)0.895:0.002824342)0.794:0.002135692,CAM_106A1.1:0.006094462)0.335:0.00161466)0.837:0.002259051)0.747:0.002217655)0.850:0.002424458)0.429:0.001500796)0.731:0.000948553,(CAM_110A1.1:0.009856072,IRANL104.1:0.010363692)0.815:0.003642057)0.884:0.002825121)0.948:0.003982436,((((((HEL_AA0447AA_AS.1:0.014334883,HEL_BA8835AA_AS.1:0.015177743)0.442:0.003081817,((NYPt189.1:0.010021639,(HpGP-USA-403.1:0.011465558,HUP_B14.1:0.011496088)0.299:0.001936519)0.811:0.003955451,(((DR150.1:0.009201932,(DR59_2016.1:0.011205544,(HEL_BA5547AA_AS.1:0.007228211,HEL_BA5558AA_AS.1:0.016218882)0.878:0.004740103)0.809:0.002329816)0.779:0.001140296,HEL_BA9180AA_AS.1:0.00834992)0.280:0.001040044,(HEL_AA5463AA_AS.1:0.012110304,((HpGP-USA-303.1:0.005640694,(GAM245Ai.1:0.0070803,HpGP-SPA-402.1:0.011923853)0.975:0.005525625)0.636:0.002378009,HEL_AA6578AA_AS.1:0.006986873)0.666:0.00263928)0.770:0.003150801)0.799:0.002666331)0.809:0.001805488)0.918:0.002943567,((HEL_AA8698AA_AS.1:0.013671993,HEL_BA8101AA_AS.1:0.004905159)0.815:0.002000878,(((((((ckin129.1:0.001148518,(kin62.1:0.003606728,kin77.1:0.006656513)0.916:0.003591956)0.966:0.005911816,HEL_BA5527AA_AS.1:0.00626461)0.911:0.003722502,(HpGP-COG-003.1:0.00698222,(ckin130.1:0.002262703,HEL_CA2362AA_AS.1:0.006675095)0.375:0.00129769)0.842:0.002390404)0.971:0.00517877,((((((HEL_BA4947AA_AS.1:0.010498333,kin81.1:0.005147484)0.891:0.003141489,((SA224.1:0.004403407,(kin71.1:0.005784748,kin86.1:0.004494735)0.924:0.003129438)0.938:5e-09,(HEL_BA8806AA_AS.1:0.005588913,((ckin106.1:0.005954739,HEL_AA7352AA_AS.1:0.006384968)0.949:0.00427208,ckin28.1:0.003953396)0.161:0.00064377)0.946:0.002723744)0.959:0.002529742)0.632:5e-09,ckin65.1:0.005084137)0.480:0.001340318,(HEL_BA3551AA_AS.1:0.002021545,HEL_BA9555AA_AS.1:0.006954695)0.740:0.001848736)0.865:0.001941112,HEL_BA4236AA_AS.1:0.003009353)0.935:0.00314412,SA35C.1:0.001730818)0.743:0.000854387)0.724:0.001015409,(HEL_BA4465AA_AS.1:0.010445609,CAM-146C1.1:0.012521138)0.700:0.002788672)0.333:0.00108464,(HpGP-POR-006.1:0.00380915,kin79.1:0.011310766)0.949:0.005457515)0.962:0.005098229,((HEL_AA9180AA_AS.1:0.016064453,((HpGP-USA-417.1:0.013901605,HEL_CA2246AA_AS.1:0.008237283)0.483:0.003020288,(HEL_BA8361AA_AS.1:0.009122615,SA252C.1:0.010873629)0.897:0.003228965)0.391:0.001374157)0.817:0.002645927,(ckin24.1:0.00949815,HEL_AA9174AA_AS.1:0.015352031)0.921:0.005100261)0.733:0.001184169)0.154:0.00149118)0.755:0.001594044)0.848:0.002693866,((HEL_BA5572AA_AS.1:0.010192553,(DR76_2016.1:0.008170289,HEL_BA5257AA_AS.1:0.012676136)0.916:0.005372555)0.889:0.002920266,HEL_CA2149AA_AS.1:0.014413381)0.803:0.002896031)0.435:0.00084749,(((HEL_CA2451AA_AS.1:0.013624405,HEL_CA2150AA_AS.1:0.012067844)0.332:0.002487944,HEL_BA3663AA_AS.1:0.012672789)0.960:0.005545041,(HEL_BA4163AA_AS.1:0.010635185,HEL_AA7374AA_AS.1:0.01502687)0.925:0.004135103)0.794:0.001500877)0.571:0.001979913,HEL_BA5224AA_AS.1:0.011928631)0.909:0.004616546)0.775:0.001520076)0.823:0.002306585,(((34320.1:0.014240773,MG2005_98.1:0.018008493)0.914:0.004675033,((B40.1:0.015423281,(29009.1:0.012597846,(IRANL110.1:0.010181397,(HpGP-LIT-001.1:0.01252638,(IRANL124_91.1:0.007096876,IRANL97.1:0.012251375)0.913:0.005669557)0.546:0.00242421)0.882:0.002606247)0.792:0.002168627)0.355:0.002327703,(HEL_BA4846AA_AS.1:0.01672839,((HEL_BA8996AA_AS.1:0,HEL_BA9604AA_AS.1:0,HEL_BA9825AA_AS.1:0):5e-09,HEL_BA9705AA_AS.1:0.00123673)0.993:0.010685571)0.924:0.005060745)0.886:0.00459079)0.509:0.00218228,HEL_CA2212AA_AS.1:0.015214937)0.922:0.003129028)0.850:0.004617659,((21580.1:0.018133524,Hp_A_27.1:0.009919343)0.972:0.006891688,(HpGP-POL-110.1:0.017448772,((HEL_BA9148AA_AS.1:0.012302423,(HpGP-SPA-802.1:0.018218964,(HEL_CA2718AA_AS.1:0.014373022,IL_3173.1:0.012836296)0.898:0.006990597)0.210:0.003188045)0.910:0.005713639,(30950.1:0.0088022,Pt_7757.1:0.00967525)0.878:0.003942643)0.735:0.005222475)0.746:0.001110413)0.868:0.003083867)0.931:0.00264714,(22360.1:0.016013077,(22087.1:0.002182044,HpGP-MEX-046.1:0.004131926)0.914:0.004186903)0.971:0.007808547)0.801:0.010659978,((HEL_BA4919AA_AS.1:0.010840092,(((HEL_AA7215AA_AS.1:0.006648981,HEL_AA7329AA_AS.1:0.008103391)0.933:0.003888859,((HEL_AA7206AA_AS.1:0.007167758,K26A1.1:0.003104293)0.803:0.001238696,(((HEL_AA7199AA_AS.1:0,HEL_AA7293AA_AS.1:0):0.004401945,((HEL_AA7200AA_AS.1:5e-09,(HEL_AA7268AA_AS.1:0.000617124,HEL_AA7356AA_AS.1:5e-09)0.676:0.000617258)0.979:0.006792266,HEL_AA7368AA_AS.1:0.003399096)0.119:0.001856542)0.746:0.001009433,(HEL_AA7309AA_AS.1:0.006252838,(HEL_AA7288AA_AS.1:5e-09,HEL_BA9306AA_AS.1:0.000616739)0.995:0.009325411)0.695:0.001872022)0.931:0.002607907)0.907:0.003472767)0.885:0.003932298,(HEL_BA8291AA_AS.1:0.009475276,(SA29A.1:0.00787719,((((SA233C.1:0.005342859,(SouthAfrica20.1:0.003527164,(HpGP-ZAF-009.1:0.003598399,(HEL_BA9494AA_AS.1:0.003609956,(SA172C1.1:0.002855984,(HEL_BA5731AA_AS.1:0.005090189,SouthAfrica7.1:0.001863075)0.851:0.00153781)0.890:0.002983488)0.868:0.002207131)0.750:0.001037072)0.856:0.004588618)0.354:0.002714269,(HEL_BA4143AA_AS.1:0.012952606,(HEL_AA7362AA_AS.1:0.001289132,HpGP-ZAF-006.1:0.005015363)0.823:0.001318152)0.831:0.003752615)0.713:0.000849507,((((HEL_BA5706AA_AS.1:0.002519883,HEL_BA8345AA_AS.1:0.001846821)0.993:0.005707387,(HEL_BA5715AA_AS.1:0.004379929,SA175A.1:5e-09)0.000:0.001287322)0.973:0.005077638,SouthAfrica50.1:0.003898585)0.858:0.00265947,(HpGP-ZAF-001.1:0.007534926,SA253C1.1:0.001399665)0.000:0.003656347)0.951:0.006240207)0.939:0.003060811,((((HEL_BA5739AA_AS.1:0.001985951,(HEL_BA5666AA_AS.1:0.007000511,(HEL_BA5677AA_AS.1:0.000591587,SA166A.1:0.005740271)0.808:0.001272534)0.980:0.005178561)0.795:0.001357104,HpGP-ZAF-007.1:0.004319585)0.971:0.004419139,(((HEL_BA5671AA_AS.1:0,HEL_BA9328AA_AS.1:0,SA251C.1:0):5e-09,SA144A.1:0.000701965)1.000:0.011696202,HEL_BA5709AA_AS.1:0.00065437)0.791:0.00190227)0.865:0.001767421,((HEL_AA7376AA_AS.1:0.003618765,(HEL_BA9540AA_AS.1:0.006038977,(HEL_AA7378AA_AS.1:0.001581023,(HEL_AA7350AA_AS.1:0.003941154,HEL_AA7375AA_AS.1:0.005324511)0.419:0.001475792)0.869:0.001852464)0.628:0.001526499)0.606:0.002107022,((HEL_AA7351AA_AS.1:0,HEL_AA7371AA_AS.1:0):0.007999284,HEL_BA8916AA_AS.1:0.010241362)0.966:0.004505123)0.780:0.002536448)0.823:0.00136808)0.968:0.003909687)0.315:5e-09)0.899:0.002837504)0.895:0.005174711)0.963:0.007224641,((HEL_BA8309AA_AS.1:0,HEL_BA9749AA_AS.1:0):0.011951228,SA169C.1:0.011372073)0.246:0.004268086)1.000:0.033430068)0.981:0.02051607,((((((HpGP-CAN-018.1:0.02050113,(CAN_095.1:0,CAN_136.1:0,CAN_172.1:0,CAN_258.1:0,HEL_CA2453AA_AS.1:0,HpGP-CAN-006.1:0,HpGP-CAN-011.1:0):0.009383714)0.815:0.002868063,((Ca_97_34.1:0,HEL_AA6016AA_AS.1:0,HEL_AA7297AA_AS.1:0):0.007382401,(((((HEL_AA7337AA_AS.1:0.003138391,(HEL_BA9060AA_AS.1:5e-09,HEL_BA9258AA_AS.1:0.000617004)0.974:0.00445927)0.916:0.003688156,((Aklavik86.1:0,CAN_019.1:0,CAN_290.1:0,HEL_CA2371AA_AS.1:0,HpGP-CAN-010.1:0,HpGP-CAN-015.1:0):0.003240333,CAN_243.1:0.003069362)0.055:0.001680647)0.370:0.001842289,HEL_CA0046AA_AS.1:0.012275543)0.868:0.002512788,(HpGP-CAN-019.1:0.008593772,(((HEL_AA5916AA_AS.1:0.001206892,(HEL_AA6037AA_AS.1:0,HpGP-CAN-007.1:0):0.005747463)0.987:0.006394646,(HEL_AA5967AA_AS.1:0,HEL_AA6482AA_AS.1:0,HEL_BA9172AA_AS.1:0):0.007419987)0.877:0.002446413,(HpGP-CHI-105.1:0.008484308,HpGP-CHI-116.1:0.007693094)0.993:0.008525182)0.779:0.001182002)0.523:0.001365451)0.728:0.000832875,((HEL_BA8817AA_AS.1:0.006572128,HEL_BA9726AA_AS.1:0.007006902)0.939:0.005705594,HEL_BA9629AA_AS.1:0.013213721)0.886:0.00336548)0.015:0.000668847)0.857:0.002850004)0.514:0.001363269,HpGP-CAN-016.1:0.018318159)0.436:0.001159786,((((HEL_BA9127AA_AS.1:0.001864567,(Koryak28.1:5e-09,(Koryak37.1:0,Koryak38.1:0):0.00703481)0.745:0.001881692)0.955:0.005595456,(HEL_BA9287AA_AS.1:0.00251662,HEL_BA9526AA_AS.1:0.003789879)0.880:0.004934122)0.958:0.005742071,(HEL_BA9722AA_AS.1:0.012131664,((HEL_BA9746AA_AS.1:0.018816873,(HEL_BA9584AA_AS.1:0.008967187,(HEL_BA8849AA_AS.1:5e-09,HEL_BA9070AA_AS.1:0.000617843)0.975:0.005381899)0.482:0.005397114)0.326:0.003259197,(HEL_AA7311AA_AS.1:0.00217026,Khanty47.1:0.001570329)0.992:0.007353392)0.553:0.00208697)0.906:0.004118367)0.543:0.003051282,HEL_BA9243AA_AS.1:0.007623005)0.917:0.005084144)0.510:0.006107127,(HEL_BA9303AA_AS.1:0,HEL_BA9707AA_AS.1:0):0.043905831)0.951:0.013847685,(HEL_AA0408AA_AS.1:0.005770585,HEL_BA9262AA_AS.1:0.006422048)1.000:0.066491704)0.976:0.024746803)0.982:0,Hcetorum:0.27924815)Root;
