# Supplementary material for: An ancient ecospecies of Helicobacter pylori
Source: Nature. 2024 Oct 16;635(8037):178–85. doi: 10.1038/s41586-024-07991-z (PMC11541087; doi:10.1038/s41586-024-07991-z)
Supplement: Supplementary file 8 — Data underlying Figs. 1–4 and Supplementary Figs. 1–6 and 8–13. [file 41586_2024_7991_MOESM8_ESM.zip › SOURCE_DATA/S10/27.nwk]

((((((((((((((((((((((((HEL_BA9451AA_AS.1:0.002204142,(NP110.1:0.002205467,HEL_BA9218AA_AS.1:0.002206285)0.529:5e-09):5e-09,((((HEL_BA8861AA_AS.1:0.004479055,HEL_BA9347AA_AS.1:0.002212723)0.775:0.002228694,((HEL_CA2513AA_AS.1:0.004442388,(MMM_148.1:0.006715161,MS178.1:0.004450075)0.199:0.002207331)0.891:5e-09,(India7.1:0.002205483,MMM_127.1:0.004492382)0.890:5e-09)0.887:5e-09)0.096:0.002208877,(((HEL_BA8921AA_AS.1:0,HEL_BA9063AA_AS.1:0):5e-09,((((Evenky65.1:5e-09,HEL_BA9564AA_AS.1:0.004437882)0.840:0.002208878,(((((HEL_BA8858AA_AS.1:0,HEL_BA8993AA_AS.1:0,HEL_BA9445AA_AS.1:0):0.004495648,HEL_BA9440AA_AS.1:0.006756707)0.865:0.004493406,(HEL_BA9321AA_AS.1:0.002208445,((HEL_BA9566AA_AS.1:0.002229105,Tuvac80.1:0.006772533)0.777:0.002215621,(HEL_BA9058AA_AS.1:5e-09,HEL_BA9776AA_AS.1:0.006710402)0.796:0.002216746)0.772:0.002237579)0.770:0.002239634)0.787:0.002209928,HEL_BA9437AA_AS.1:0.002208876)0.903:6e-09,(HEL_CA0289AA_AS.1:0,mong49.1:0):5e-09)0.824:5e-09)0.830:0.002213786,(HpGP-USA-422.1:0.008945775,((HEL_BA8976AA_AS.1:0,HEL_BA9739AA_AS.1:0):5e-09,((HEL_BA9096AA_AS.1:5e-09,((Evenky11.1:0.002242682,(HEL_BA8814AA_AS.1:5e-09,(HEL_BA9732AA_AS.1:0.013704042,(((HEL_BA8812AA_AS.1:6e-09,(HEL_BA9249AA_AS.1:0.006746433,HEL_BA9722AA_AS.1:0.013725785)0.747:0.002227854)0.860:0.002213928,HEL_BA9626AA_AS.1:0.006701849)0.893:5e-09,HEL_BA9568AA_AS.1:5e-09)0.910:5e-09)0.451:0.002214072)0.808:0.002212329)0.788:0.002233147,HEL_CA0270AA_AS.1:0.006751441)0.896:5e-09)0.902:5e-09,HpGP-MMR-011.1:0.011309678)0.824:0.002210236)0.790:5e-09)0.872:0.002230108)0.243:5e-09,(HEL_BA8911AA_AS.1:0.002206435,((HEL_BA9209AA_AS.1:0.004489485,(HEL_BA4991AA_AS.1:0.00443534,HpGP-KAZ-002.1:5e-09)0.780:0.002223564)0.765:0.002223246,HEL_BA8279AA_AS.1:0.004447442)0.489:5e-09)0.860:0.002208148)0.906:5e-09)0.922:5e-09,((Evenky01.1:0,Evenky73.1:0,HEL_BA8842AA_AS.1:0,HEL_BA8959AA_AS.1:0,HEL_BA9049AA_AS.1:0,HEL_BA9406AA_AS.1:0,HEL_BA9608AA_AS.1:0,HEL_BA9641AA_AS.1:0):5e-09,HEL_BA8847AA_AS.1:0.002208398)0.216:0.002206273)0.857:0.002208499)0.943:5e-09,((HEL_BA4205AA_AS.1:0.004450035,Mandalay03.1:0.008999436)0.775:0.002224255,(((HEL_BA9129AA_AS.1:0,HEL_BA9471AA_AS.1:0):0.002217644,HEL_BA9837AA_AS.1:5e-09)0.886:0.004441409,(HEL_BA8057AA_AS.1:0.002213778,(HpGP-BGD-003.1:0.00220627,((BD0063.1:0.00220446,(HEL_BA8829AA_AS.1:0.004460131,(HEL_BA9153AA_AS.1:5e-09,HEL_BA9770AA_AS.1:0.006731424)0.506:0.002206263)0.546:5e-09)0.918:5e-09,((((HEL_BA9259AA_AS.1:0.004435338,BT0282.1:0.009034854)0.267:5e-09,HEL_CA2718AA_AS.1:0.002208242)0.523:5e-09,(BTM275.1:0.004461119,(BT333.1:0.004476434,MMM_60.1:0.006697516)0.415:5e-09)0.898:0.002206957)0.853:0.002211236,(HpGP-KOR-001.1:0.009022993,HpGP-MMR-004.1:0.006732015)0.785:5e-09)0.934:5e-09)0.901:5e-09)0.545:5e-09)0.855:0.002217626)0.765:5e-09)0.868:5e-09)0.000:6e-09)0.856:5e-09,((((((((BURYAT27.1:0,HEL_BA8889AA_AS.1:0,HEL_BA9261AA_AS.1:0,HEL_BA9569AA_AS.1:0,HEL_BA9671AA_AS.1:0):5e-09,(HEL_BA9079AA_AS.1:0.002213781,HEL_BA9170AA_AS.1:0.002204896)0.000:5e-09)0.927:0.002213941,(HEL_BA8956AA_AS.1:0.006717286,(HEL_CA0264AA_AS.1:5e-09,(HEL_CA0266AA_AS.1:0.002217648,Tuvac46.1:5e-09)0.927:0.002206288)0.619:5e-09)0.243:0.002209366)0.911:6e-09,(HEL_BA9607AA_AS.1:0,HEL_BA9628AA_AS.1:0,Kazakhstan3173.1:0):5e-09)0.529:5e-09,((HEL_BA8823AA_AS.1:5e-09,((HEL_BA9176AA_AS.1:5e-09,((HEL_BA9546AA_AS.1:0,HEL_BA9760AA_AS.1:0):5e-09,(HEL_BA9676AA_AS.1:0,HEL_BA9686AA_AS.1:0):0.002207701)0.909:0.00223011)0.942:0.004467937,HpGP-KGZ-006.1:0.006700334)0.466:5e-09)0.906:0.002213779,HEL_AA7380AA_AS.1:0.002213767)0.468:5e-09)0.911:0.002210263,((((TUVAB15.1:5e-09,(((HEL_BA9605AA_AS.1:0.004464459,(HEL_BA9706AA_AS.1:5e-09,((HEL_BA9407AA_AS.1:0,HEL_BA9814AA_AS.1:0):0.002218252,(HEL_BA9042AA_AS.1:5e-09,HEL_BA9253AA_AS.1:0.002204144)0.956:0.006744596)0.782:0.00221845)0.774:0.002227093)0.764:0.002229519,(HEL_BA9592AA_AS.1:0.004517987,HEL_BA9606AA_AS.1:0.004500914)0.754:0.002226694)0.840:0.002227202,((HEL_BA9167AA_AS.1:0.002203872,HEL_BA9612AA_AS.1:0.002222888)0.936:0.00671585,(mong44.1:0.006712448,(HEL_BA8932AA_AS.1:0.006702338,(HEL_BA9115AA_AS.1:5e-09,(HEL_AA7332AA_AS.1:0.002204454,HEL_CA0261AA_AS.1:0.002205469)0.896:5e-09)0.951:6e-09)0.932:0.004446647)0.373:5e-09)0.845:0.002216254)0.923:5e-09)0.885:5e-09,(HEL_BA9059AA_AS.1:5e-09,HEL_CA0258AA_AS.1:0.002208871)0.846:0.002213802)0.229:0.002208841,HEL_BA8856AA_AS.1:0.002213934)0.885:5e-09,(altai59.1:0.004428332,HEL_BA9302AA_AS.1:0.004445099)0.919:5e-09)0.883:5e-09)0.882:0.002208408,((HEL_BA3985AA_AS.1:0.008972572,(((HEL_CA0027AA_AS.1:0.008965285,HpGP-MAL-002.1:5e-09)0.925:0.004450421,(HEL_BA9037AA_AS.1:5e-09,(HEL_BA8914AA_AS.1:0.002204457,(HEL_BA8962AA_AS.1:0,HEL_BA9175AA_AS.1:0,HEL_BA9398AA_AS.1:0):5e-09)0.962:0.006742943)0.936:0.004460211)0.841:5e-09,(TH0213.1:0.002210016,(BTM231.1:0.023522363,M006.1:0.005676605)0.580:0.008234145)0.769:5e-09)0.670:0.00220891)0.897:5e-09,((HEL_BA8958AA_AS.1:0,HEL_BA9410AA_AS.1:0):5e-09,((HEL_BA8872AA_AS.1:0.002211185,HEL_BA9383AA_AS.1:0.002204455)0.890:5e-09,((HEL_BA9095AA_AS.1:0,HEL_BA9562AA_AS.1:0,yak97.1:0):0.002213783,(HEL_BA9085AA_AS.1:5e-09,((BURYAT19.1:0,HEL_BA9244AA_AS.1:0):5e-09,HEL_BA9027AA_AS.1:0.004450362)0.822:0.002214056)0.404:0.002206274)0.875:5e-09)0.868:5e-09)0.903:5e-09)0.882:6e-09)0.866:0.002213779,HEL_BA8957AA_AS.1:5e-09)0.839:0.002208879)0.952:5e-09,(HEL_BA9627AA_AS.1:5e-09,(HEL_BA9640AA_AS.1:0.011466175,(HEL_BA8860AA_AS.1:5e-09,((HEL_BA9571AA_AS.1:0,HEL_BA9807AA_AS.1:0):5e-09,HEL_BA9576AA_AS.1:0.006716667)0.885:0.004439307)0.034:0.002221943)0.777:0.00222335)0.942:0.006764288)0.373:0.002211195,(BD0013.1:0.006947966,(HEL_BA9653AA_AS.1:0.009004159,(HEL_BA8915AA_AS.1:6e-09,HpGP-TUR-009.1:0.00670615)0.901:5e-09)0.319:0.004641396)0.782:0.00209258)0.451:6e-09,((HEL_BA9140AA_AS.1:0,HEL_CA0278AA_AS.1:0):5e-09,(HpGP-JAP-026.1:0.002213777,(HEL_BA9354AA_AS.1:0.006505712,(Khanty17.1:0.006741228,((HEL_BA9650AA_AS.1:0.009023355,(HEL_BA9649AA_AS.1:0.006706921,(((HEL_AA6077AA_AS.1:0,HEL_CA0052AA_AS.1:0,HEL_CA0052AA_AS.2:0):5e-09,HEL_BA8864AA_AS.1:0.002205475)0.473:5e-09,((HEL_BA9514AA_AS.1:0.00448232,(HEL_AA6006AA_AS.1:5e-09,HEL_CA0053AA_AS.1:5e-09)0.890:0.004483654)0.066:0.002229539,(HEL_CA0054AA_AS.1:5e-09,HEL_CA2643AA_AS.1:0.009080694)0.922:0.004439193)0.820:5e-09)0.954:0.009102399)0.839:0.004557054)0.814:5e-09,(altai11.1:0.002204145,HEL_BA9443AA_AS.1:5e-09)0.821:0.002210692)0.802:0.00222039)0.749:0.001236292)0.753:0.001157247)0.915:5e-09)0.728:5e-09)0.913:5e-09,((HpGP-IND-007.1:0.006868718,(HEL_BA5769AA_AS.1:0.004474729,HEL_BA7799AA_AS.1:0.002239201)0.907:0.006747538)0.840:0.006849081,(HEL_BA9575AA_AS.1:0.003088952,(CK59.1:0.010724523,Nanai30.1:0.007840821)0.432:0.004338543)0.805:0.003631024)0.247:5e-09)0.895:0.004478502,(((HPAS23.1:0.004480838,((ausabrJ05.1:0,HPJ023.1:0):0.004476544,(((HEL_BA3813AA_AS.1:0,HEL_BA4578AA_AS.1:0):0.002228847,HEL_BA3814AA_AS.1:5e-09)0.738:0.00220601,(HEL_BA3812AA_AS.1:0.002204884,HEL_BA4574AA_AS.1:5e-09)0.400:5e-09)0.853:5e-09)0.372:0.002225456)0.878:0.004475379,HEL_AA6024AA_AS.1:0.011378693)0.762:5e-09,((HPJ071.1:0.002217165,((ID1017.1:0.002205476,(ID0992.1:5e-09,(ID0090.1:0.006688434,ID1001.1:0.002212155)0.770:0.002206685)0.175:5e-09)0.795:0.002211808,(ID0084.1:0.004438637,((HEL_BA9408AA_AS.1:0,HEL_BA9658AA_AS.1:0,HEL_BA9674AA_AS.1:0,Neuguinea12.1:0,Neuguinea25.1:0,Neuguinea63.1:0,Neuguinea66.1:0):0.002207654,(ID0082.1:0.002207378,(ID0985.1:0,ID0987.1:0):5e-09)0.805:0.002208521)0.776:0.002217057)0.800:0.002204969)0.755:0.002223898)0.782:0.002209755,((HEL_BA4580AA_AS.1:0,HEL_BA4584AA_AS.1:0,HEL_BA9332AA_AS.1:0):0.009064576,HPJ156.1:5e-09)0.888:0.00220626)0.300:5e-09)0.930:0.006761007)0.891:0.002203745,((((SSR7.1:0.004431576,((HEL_BA9047AA_AS.1:0.002219564,((HEL_BA9476AA_AS.1:0.006753828,Hp_A_11.1:0.006734448)0.479:5e-09,HEL_BA9707AA_AS.1:0.006705552)0.798:0.002213337)0.800:0.002218358,(((Khanty16.1:0,Khanty26.1:0):5e-09,Khanty27.1:0.002204147)0.921:0.004448368,(((Pt_7901.1:0.005088275,(HEL_AA6718AA_AS.1:0.002758656,((HpGP-CHI-116.1:0.023924915,(HEL_AA0408AA_AS.1:0.018120764,HEL_BA9262AA_AS.1:0.012148152)1.000:0.050448429)0.958:0.020586531,((HpGP-ZAF-009.1:0.00416967,((HEL_BA9494AA_AS.1:5e-09,SA233C.1:0.002204148)0.926:5e-09,(((HEL_BA5706AA_AS.1:0.004444751,(HEL_BA5666AA_AS.1:5e-09,(HEL_BA5671AA_AS.1:0,HEL_BA9328AA_AS.1:0,SA144A.1:0,SA253C1.1:0):0.002206285)0.382:5e-09)0.825:0.002209578,((((HEL_BA5677AA_AS.1:0,HEL_BA8309AA_AS.1:0,HEL_BA9749AA_AS.1:0,SA172C1.1:0):0.002211299,(((K26A1.1:0.002209472,(HEL_AA7200AA_AS.1:0.002212914,(HEL_AA7268AA_AS.1:0,HEL_AA7356AA_AS.1:0,HEL_AA7368AA_AS.1:0):0.002207344)0.770:0.002239778)0.873:0.004482248,(HEL_AA7215AA_AS.1:5e-09,(HEL_AA7309AA_AS.1:0.002205469,((HEL_AA7199AA_AS.1:0,HEL_AA7293AA_AS.1:0):0.002204461,HEL_AA7206AA_AS.1:5e-09)0.257:6e-09)0.713:0.002209806)0.676:0.004465411)0.766:0.002229757,HpGP-ZAF-001.1:5e-09)0.795:0.002210525)0.807:0.002207827,HEL_BA9540AA_AS.1:0.004439454)0.358:6e-09,(HEL_BA5715AA_AS.1:0,SA175A.1:0):5e-09)0.782:0.002209588)0.186:0.002212035,(SA166A.1:0.002208914,((HEL_BA8291AA_AS.1:0.002214075,((HpGP-ZAF-006.1:0.002207858,HpGP-ZAF-007.1:0.006692779)0.795:0.002212565,HEL_BA5709AA_AS.1:5e-09)0.302:5e-09)0.837:0.002209402,(HEL_BA8916AA_AS.1:0.004432123,((HEL_AA7362AA_AS.1:0.006690661,(HEL_AA7351AA_AS.1:0.006763661,HEL_AA7371AA_AS.1:0.006723268)0.614:0.004521492)0.390:5e-09,((((HEL_AA7350AA_AS.1:5e-09,(HEL_AA7375AA_AS.1:0,HEL_AA7376AA_AS.1:0,HEL_AA7378AA_AS.1:0):0.004477104)0.917:0.004466613,(SA29A.1:0.002209461,((HEL_BA4919AA_AS.1:0,SA169C.1:0):5e-09,SouthAfrica20.1:0.002204456)0.965:5e-09)0.814:0.002183661)0.770:0.002209793,((HEL_BA4143AA_AS.1:0.002207316,SouthAfrica50.1:0.002194455)0.393:5e-09,HEL_BA8345AA_AS.1:0.002229176)0.794:0.002186449)0.850:5e-09,SouthAfrica7.1:0.008938168)0.918:0.004438231)0.267:5e-09)0.855:0.002187236)0.822:5e-09)0.783:6e-09)0.943:0.004406886)0.838:0.007010618)1.000:0.041482651,(HEL_CA2615AA_AS.1:0,HEL_CA2627AA_AS.1:0):0.002442666)0.223:0.005991559)0.900:0.00950869)0.323:0.002301943)0.830:0.003889322,(HEL_AA6079AA_AS.1:0.002213571,HpGP-NPL-009.1:0.004474005)0.794:0.002241012)0.750:0.002237521,((HEL_BA9014AA_AS.1:0,Khanty39.1:0,N34.1:0,Nentsy28.1:0,Nentsy29.1:0,Nentsy32.1:0,Nentsy37.1:0,Nentsy38.1:0,Nentsy65.1:0,Nentsy90.1:0):0.004467915,SLK40.1:6e-09)0.776:0.004461787)0.769:0.00221005)0.424:5e-09)0.205:0.002213847)0.322:5e-09,((HE_NC24_6.1:0.002207365,((30950.1:0.008553079,(SUD-S72.1:0.005010643,HEL_BA9266AA_AS.1:0.010890615)0.706:0.004623122)0.771:0.002766426,((HpGP-LIT-001.1:0.006750588,HpGP-MEX-046.1:0.004474088)0.039:0.002206723,((HEL_BA5224AA_AS.1:0.006698652,(HEL_BA9598AA_AS.1:0.006718517,SA251C.1:0.006729384)0.379:6e-09)0.909:0.004446238,(29009.1:5e-09,(((B47.1:0.00220547,SSR8.1:5e-09)0.859:5e-09,(GR_20.1:0.00223011,HEL_CA2212AA_AS.1:5e-09)0.939:0.00446017)0.405:0.002213783,SSR5.1:0.004443467)0.918:5e-09)0.781:5e-09)0.764:5e-09)0.911:0.00445846)0.897:5e-09)0.937:5e-09,21580.1:5e-09)0.922:5e-09)0.856:0.002213766,((((HE_C33.1:5e-09,SSR9.1:0.002207367)0.793:5e-09,(HE_NC32_5.1:5e-09,(HEL_AA8621AA_AS.1:0.004470731,(((MG2005_98.1:0.006067194,(GR_15.1:0.00294425,HEL_BA9180AA_AS.1:0.015382754)0.470:0.002223384)0.919:0.007187831,(IRANL110.1:0.004227739,NP49.1:0.011949958)0.295:0.002122596)0.419:0.002623712,HPAG1.1:0.004464279)0.893:5e-09)0.878:0.00448779)0.909:0.004450392)0.073:0.002230111,HEL_CA2149AA_AS.1:0.006682232)0.912:5e-09,((HEL_BA9825AA_AS.1:0.002238748,((HEL_BA8996AA_AS.1:0,HEL_BA9604AA_AS.1:0):0.006721815,((HEL_BA8918AA_AS.1:0,HEL_BA9046AA_AS.1:0,HEL_BA9260AA_AS.1:0,HEL_BA9294AA_AS.1:0,HEL_BA9705AA_AS.1:0,HEL_BA9792AA_AS.1:0,Khanty40.1:0):5e-09,HEL_BA9169AA_AS.1:0.002204457)0.749:0.002226263)0.779:0.002182001)0.971:0.009023528,((448.1:0.002198893,HEL_BA9043AA_AS.1:0.009061608)0.629:0.004480715,(GC65_HL.1:0.004435398,(SSR3.1:0.006710545,(Khanty30.1:0.006698199,(HEL_AA7246AA_AS.1:0.004451656,26695.1:0.002214059)0.074:5e-09)0.865:0.00221399)0.783:5e-09)0.756:5e-09)0.864:0.002213809)0.888:5e-09)0.865:5e-09)0.838:0.002214073,(((HUP_B14.1:0.006731443,(HEL_BA9148AA_AS.1:0.006705848,((22352.1:0.004439478,IL_3172.1:0.002213778)0.597:5e-09,MGms203.1:0.002208884)0.609:5e-09)0.525:0.002213788)0.901:5e-09,((HEL_AA5699AA_AS.1:0.009169458,((33375.1:0.004981992,444.1:0.010979718)0.969:0.01159642,((MCms1055.1:0.012223855,(HEL_BA4465AA_AS.1:0.006916758,Pt_7757.1:0.004636276)0.691:0.001292492)0.936:0.009282592,((SA224.1:5e-09,SA252C.1:5e-09)0.837:0.005089725,(HEL_AA0447AA_AS.1:0.011561554,((DR76_2016.1:0.008996554,((((DR59_2016.1:0.002216899,((((HEL_CA2451AA_AS.1:0.006774286,(HEL_BA5558AA_AS.1:0.011194137,(GAM245Ai.1:0.007164939,HEL_CA2286AA_AS.1:0.011078391)0.770:0.004465008)0.769:0.00250775)0.755:0.002187753,((HEL_BA5101AA_AS.1:0.00459088,HEL_BA4404AA_AS.1:0.016255155)0.848:0.00429811,(IL_3173.1:0.011456241,(CAM_149C1.1:0.004459376,(((HEL_BA5527AA_AS.1:0.006724086,((HEL_AA7288AA_AS.1:0,HEL_BA9306AA_AS.1:0):0.002206276,HEL_AA7329AA_AS.1:5e-09)0.765:0.002215396)0.892:0.004492379,(HEL_BA4236AA_AS.1:0.002229706,(HEL_BA5731AA_AS.1:0.002222741,SA35C.1:0.004512649)0.874:0.004502359)0.774:0.002266382)0.765:0.002152642,(kin81.1:0.002222768,(HEL_CA2362AA_AS.1:0.018605641,kin71.1:5e-09)0.968:0.009055936)0.856:0.004548319)0.923:0.006936665)0.878:0.004479781)0.745:0.002262564)0.786:0.002258896)0.169:5e-09,HpGP-SPA-402.1:0.006779766)0.966:0.008978259,(HEL_BA5197AA_AS.1:0.004448546,HEL_BA8835AA_AS.1:0.009069035)0.304:0.002222264)0.772:6e-09)0.941:0.006767553,CAM-109A1.1:0.006824617)0.308:6e-09,(NYPt189.1:0.006740528,B25.1:0.009218193)0.664:0.004408667)0.929:0.00668183,((HpGP-USA-303.1:0.00904368,((DR150.1:0.005719292,(HEL_CA2181AA_AS.1:0.004021929,(HEL_AA5463AA_AS.1:0.002645188,((ckin24.1:0.004461176,((((ckin28.1:0,HEL_BA4947AA_AS.1:0):5e-09,kin79.1:0.002213778)0.917:0.004461105,(HpGP-USA-417.1:0.006806349,(HEL_AA9177AA_AS.1:0.001188097,(CAM_110A1.1:0.00447854,HpGP-USA-403.1:0.004464992)0.031:0.002233214)0.786:0.003290865)0.765:0.002258556)0.786:0.002181662,HEL_AA6578AA_AS.1:0.006711856)0.752:0.002248497)0.777:0.002245833,kin62.1:0.002204826)0.798:0.004104425)0.779:0.005655784)0.868:0.008614015)0.786:0.003333198,((((ckin129.1:0.003403251,(HEL_AA7352AA_AS.1:0.01025056,HEL_BA3551AA_AS.1:0.005543132)0.250:0.002196695)0.893:0.005525494,((HpGP-POR-006.1:0.002181261,(ckin65.1:0.004485085,((ckin106.1:0,ckin130.1:0,kin77.1:0,kin86.1:0):5e-09,HpGP-COG-003.1:0.002206275)0.785:0.002189855)0.886:0.004561152)0.873:0.004506476,(HEL_AA8698AA_AS.1:0.00903803,(HEL_AA7374AA_AS.1:0.006717273,HEL_BA8806AA_AS.1:0.002235678)0.783:0.002199447)0.765:0.002253201)0.774:0.002229503)0.268:5e-09,HEL_AA9180AA_AS.1:0.00222584)0.864:0.00446686,HEL_BA8361AA_AS.1:0.011427263)0.755:0.002197426)0.878:0.004529268)0.759:0.002244859,((CAM-146C1.1:0.004500278,HEL_BA5547AA_AS.1:0.004480029)0.868:0.004551324,HEL_AA9174AA_AS.1:0.009227739)0.761:0.002138219)0.880:0.006789515)0.428:5e-09)0.927:5e-09,ckin59.1:0.011391938)0.170:0.004477014)0.893:0.008673726)0.283:0.006934011)0.909:5e-09)0.863:0.007317248)0.943:0.009107686,(((((HpGP-RUS-009.1:0.011402383,HEL_CA2150AA_AS.1:0.002245922)0.761:0.002200738,((IRANL112_91.1:0.00620716,(HE_C50.1:0.005169126,(38185.1:0.00226449,(B40.1:0.00220192,B45.1:0.004514213)0.936:0.006834729)0.880:0.006220947)0.282:0.002156066)0.792:0.002865517,IRANL133_91.1:5e-09)0.795:0.002216647)0.804:0.002224822,(HEL_BA4846AA_AS.1:0.009094768,HEL_BA3663AA_AS.1:0.006787497)0.756:0.002201612)0.938:5e-09,(HEL_AA6798AA_AS.1:0.004428349,(HEL_BA5739AA_AS.1:0.004477867,(Hp_A_27.1:0.004481652,P12.1:0.004481228)0.752:0.002268667)0.766:0.002215024)0.893:6e-09)0.895:5e-09,((HEL_BA5572AA_AS.1:0.011512236,(HpGP-BRA-023.1:5e-09,(HEL_CA2246AA_AS.1:5e-09,MM2012_26.1:0.006720277)0.693:5e-09)0.849:0.004391188)0.873:0.006857802,((((IRANL125.1:0.004503205,SSR43.1:0.00682395)0.756:0.002257039,GR_21.1:0.004544982)0.776:0.002121953,HEL_BA9531AA_AS.1:0.006844947)0.768:0.002340598,(GC34_HL.1:0.004439128,(HEL_BA4875AA_AS.1:0.006719746,CAM-117A1.1:0.004494462)0.761:5e-09)0.392:0.002250455)0.911:0.006695949)0.812:5e-09)0.862:0.002216163)0.439:5e-09)0.477:5e-09,(((((22360.1:0.013586178,((IL_3184.1:0.004445132,IRANL124_91.1:0.002217683)0.288:5e-09,((((HEL_AA8702AA_AS.1:5e-09,(HEL_BA9651AA_AS.1:0.002220805,(G27.1:0.009061225,HEL_BA9168AA_AS.1:5e-09)0.796:0.002210193)0.878:0.00445823)0.000:0.002213787,(HEL_BA9184AA_AS.1:0,HEL_BA9545AA_AS.1:0,HEL_BA9556AA_AS.1:0):0.002213765)0.889:5e-09,HEL_CA2176AA_AS.1:5e-09)0.893:5e-09,((HN_G260.1:5e-09,(HpGP-HON-015.1:0.004467891,(HpGP-SPA-802.1:5e-09,(HEL_AA6010AA_AS.1:5e-09,IRANL104.1:0.004462215)0.845:0.002211564)0.603:5e-09)0.887:0.002217638)0.796:0.002219818,HpGP-ISR-001.1:0.004464472)0.793:0.00221233)0.847:0.002213984)0.867:0.002213993)0.591:5e-09,((22087.1:0,HEL_BA5257AA_AS.1:0):0.004452803,(GC31_B.1:5e-09,((HEL_BA9734AA_AS.1:0.00686034,MM2004_20.1:0.00454223)0.854:0.00445158,((((HEL_BA9457AA_AS.1:0.002204473,((((((HEL_BA4168AA_AS.1:0.006820548,SUD-SO50-1.1:0.006802957)0.741:0.002218002,(SUD-SO49-1.1:0.004447344,(HEL_AA6060AA_AS.1:0.004445106,HEL_BA8928AA_AS.1:5e-09)0.306:5e-09)0.794:0.002222083)0.835:0.002222034,(HEL_BA4973AA_AS.1:0.004467924,(SUD_C8_1.1:0.002206267,(nigh2496.1:0.004437588,SUD-C13-1.1:0.002210814)0.751:5e-09)0.826:5e-09)0.104:0.002213776)0.872:5e-09,(HEL_BA4944AA_AS.1:0.002205945,(((HEL_BA9281AA_AS.1:5e-09,(CAM_125C1.1:0.009077751,((HEL_AA6699AA_AS.1:0,HEL_BA9765AA_AS.1:0):0.002213787,HEL_BA9595AA_AS.1:5e-09)0.757:0.002250284)0.779:0.002187072)0.838:0.002210858,((HEL_BA9413AA_AS.1:0.009033627,HEL_BA9028AA_AS.1:0.002191962)0.775:0.002240915,(HEL_BA9462AA_AS.1:5e-09,HEL_BA8987AA_AS.1:0.004447346)0.850:0.002217565)0.728:5e-09)0.835:0.002205936,(SUD-C14-1.1:0.002105883,SUD-I14.1:0.009107891)0.792:0.006814366)0.783:5e-09)0.727:5e-09)0.884:5e-09,(((HpGP-IDN-001.1:0.002207842,(CAM_22A1.1:0.009049468,(nigh2495.1:0.002218459,((CAM-126C1.1:0.004575906,CAM-144C1.1:0.013901908)0.234:0.004405035,HEL_BA9463AA_AS.1:0.011334089)0.882:5e-09)0.834:0.002211066)0.775:5e-09)0.859:0.002207054,(CAM_106A1.1:0.002199548,((HEL_BA9125AA_AS.1:0.006800699,HpGP-NGA-006.1:0.011417399)0.743:0.002178647,(((nigh1448.1:0.006748069,CAM-23A1.1:0.004430031)0.792:5e-09,(CAM-121A1.1:0,CAM-135C1.1:0,CAM-140C1.1:0):0.002206294)0.916:6e-09,((CAM-107A1.1:0.004951595,SUD-C16-3.1:0.006366392)0.099:0.002187514,CAM_153C1.1:0.008643384)0.761:0.002672435)0.813:0.002229961)0.777:0.002250388)0.795:0.002252755)0.342:5e-09,(((HEL_BA4163AA_AS.1:0,HEL_BA9555AA_AS.1:0,SA220C.1:0):0.013980966,HpGP-NGA-010.1:0.009248335)0.819:0.004356685,(HEL_BA9309AA_AS.1:0.002204953,SUD-SO42.1:6e-09)0.766:0.0022254)0.757:0.002212837)0.865:0.002213637)0.234:0.004467866,(CAM_118A1.1:0.002249773,nigh2494.1:0.004503735)0.662:0.004496423)0.908:5e-09)0.396:5e-09,(CAM_14C1.1:0.004443337,((SUD_SO41_1.1:5e-09,(HpGP-USA-207.1:0.009029182,SUD-C1-1a.1:6e-09)0.942:0.004454525)0.849:0.004453512,HEL_AA5951AA_AS.1:0.004444536)0.067:6e-09)0.849:0.002215807)0.914:0.002208736,SUD_C5_1.1:5e-09)0.920:0.004454247,(HEL_BA4700AA_AS.1:0.004432509,IRANL97.1:0.002206727)0.276:5e-09)0.852:0.002217814)0.105:5e-09)0.914:0.002217628)0.736:5e-09)0.903:0.002208335,(SW21C.1:0.006756853,(34320.1:5e-09,(31181.1:0.002227984,SW7C.1:0.002246911)0.791:0.00224281)0.783:0.002219877)0.778:0.00222044)0.627:6e-09,(HEL_BA8101AA_AS.1:0.013766733,Hp_A_14.1:0.002188023)0.750:0.002249648)0.883:0.002229826,(HEL_BA4743AA_AS.1:0.002235643,HpGP-POL-110.1:0.004455793)0.867:0.004455193)0.527:6e-09)0.833:0.002214079)0.784:5e-09)0.767:0.004547888,((HEL_BA9483AA_AS.1:0.009048895,((((((HEL_BA9341AA_AS.1:0,HEL_BA9411AA_AS.1:0):5e-09,HEL_BA9348AA_AS.1:0.00443074)0.845:0.002210982,((((BURYAT14.1:0.00910454,HEL_BA9603AA_AS.1:0.002197141)0.851:0.00678179,(HEL_BA8880AA_AS.1:0.00672518,(HEL_BA9379AA_AS.1:0,HEL_BA9735AA_AS.1:0):5e-09)0.698:5e-09)0.850:0.002217631,(HEL_BA9656AA_AS.1:5e-09,(HEL_BA9098AA_AS.1:0.002204886,HEL_AA7373AA_AS.1:0.020558156)0.908:5e-09)0.897:5e-09)0.951:0.004433738,(HEL_AA7249AA_AS.1:0.002204457,(HEL_BA8830AA_AS.1:0,HEL_BA9162AA_AS.1:0):5e-09)0.834:5e-09)0.847:0.002215708)0.850:5e-09,(HEL_BA9404AA_AS.1:0.013912712,HEL_BA9759AA_AS.1:0.004537615)0.778:0.004456533)0.905:0.004487795,HEL_CA0410AA_AS.1:0.006721777)0.701:5e-09,((HEL_BA8883AA_AS.1:0,HEL_BA9160AA_AS.1:0,HEL_BA9220AA_AS.1:0,HEL_BA9256AA_AS.1:0,HEL_BA9611AA_AS.1:0,HEL_BA9614AA_AS.1:0,HEL_BA9780AA_AS.1:0,HEL_BA9797AA_AS.1:0):5e-09,((HEL_BA9166AA_AS.1:0,HEL_BA9390AA_AS.1:0):0.002211046,BURYAT9.1:0.002205487)0.885:5e-09)0.915:5e-09)0.832:0.004429241)0.708:5e-09,HEL_AA7314AA_AS.1:0.002224918)0.763:0.002147642)0.882:0.006804485,(HEL_BA8815AA_AS.1:0.00222546,HEL_BA9534AA_AS.1:0.004469818)0.781:0.00223967)0.941:5e-09,(HEL_BA8832AA_AS.1:0,HEL_BA9130AA_AS.1:0,HEL_BA9479AA_AS.1:0):0.011356042)0.425:0.004441919,HEL_BA9669AA_AS.1:0.011270642)0.178:5e-09,((Evenky58.1:0.008835061,(HEL_BA9559AA_AS.1:0.002195664,HEL_BA9748AA_AS.1:0.004506705)0.756:0.002519771)0.313:0.004465083,(HEL_AA7283AA_AS.1:0.002230288,HEL_BA9448AA_AS.1:0.002199809)0.954:0.011199289)0.758:0.002549235)0.416:5e-09,(HEL_AA7221AA_AS.1:0,HEL_BA9333AA_AS.1:0,HEL_BA9636AA_AS.1:0):5e-09)0.879:0.002230051,(HpGP-PER-011.1:0.009227284,Puno135.1:0.006869834)0.841:0.00445496)0.793:0.002259894,HEL_BA9159AA_AS.1:0.006749229)0.354:5e-09,(((((CAN_196.1:0.002206274,((HEL_BA9208AA_AS.1:0,HEL_BA9487AA_AS.1:0):6e-09,HEL_BA9677AA_AS.1:0.004460125)0.839:0.002217633)0.874:5e-09,HEL_BA9472AA_AS.1:5e-09)0.902:5e-09,(HEL_BA9263AA_AS.1:5e-09,(HEL_BA9234AA_AS.1:5e-09,Sakhalin60.1:0.002204883)0.924:0.004454515)0.845:0.002207937)0.860:0.002229826,((HpGP-CAN-001.1:5e-09,((CAN_219.1:0,HpGP-CAN-023.1:0):0.002236229,Khanty04.1:0.00447739)0.768:0.002203366)0.861:0.002207754,(HpGP-CAN-020.1:5e-09,(HEL_AA7339AA_AS.1:5e-09,(HEL_AA7365AA_AS.1:0,HEL_CA0047AA_AS.1:0):0.004454515)0.839:0.00221765)0.851:0.002209239)0.866:5e-09)0.381:0.002210542,(HEL_BA9315AA_AS.1:0.002205481,(((HEL_BA9778AA_AS.1:0,HEL_CA0057AA_AS.1:0,HEL_CA0057AA_AS.2:0):0.002214544,(HEL_BA9819AA_AS.1:0.006783831,(HEL_AA7214AA_AS.1:0.004473982,(HEL_BA9621AA_AS.1:0,Nanai40.1:0):0.004465594)0.259:0.002215476)0.851:5e-09)0.872:0.002211653,((HEL_AA5916AA_AS.1:0.00444557,HEL_CA0046AA_AS.1:0.002208081)0.263:5e-09,(HEL_AA7212AA_AS.1:5e-09,HEL_CA0045AA_AS.1:5e-09)0.928:0.004455022)0.828:0.002217443)0.386:5e-09)0.908:6e-09)0.835:0.004449)0.905:0.002244498,((((HEL_BA9544AA_AS.1:0.002207583,(Keto18.1:5e-09,((HEL_BA9761AA_AS.1:0,HEL_BA9838AA_AS.1:0):0.004482454,Keto60.1:5e-09)0.935:0.004460202)0.843:0.002206265)0.897:5e-09,((HEL_CA2258AA_AS.1:0.002213769,((HEL_AA0105AA_AS.1:0,PeCan4.1:0):0.002204456,HEL_BA9201AA_AS.1:5e-09)0.619:5e-09)0.836:0.002214004,(HpGP-PER-138.1:0.004462216,(HpGP-PER-019.1:0.002204461,(HpGP-PER-111.1:0.004428677,HEL_CA2279AA_AS.1:0.002205467)0.563:5e-09)0.848:5e-09)0.866:0.002210583)0.890:5e-09)0.875:5e-09,(HEL_CA2272AA_AS.1:0.013651675,(HEL_CA2268AA_AS.1:0.004466562,((((HEL_BA4686AA_AS.1:0.004471399,ID0561.1:0.002209407)0.782:0.00222118,(HEL_BA8663AA_AS.1:0.006702795,(HpGP-SPA-706.1:0.002222799,(HEL_CA0440AA_AS.1:0.009016546,(HEL_BA5460AA_AS.1:0.002207606,HpGP-MAL-010.1:0.002205301)0.878:5e-09)0.903:0.004471695)0.418:0.002220519)0.824:5e-09)0.868:0.00221622,(HEL_CA2260AA_AS.1:0.006775097,HEL_CA2284AA_AS.1:0.002199195)0.894:0.004490683)0.763:5e-09,(((HEL_CA0208AA_AS.1:0.006706477,(HEL_CA2261AA_AS.1:5e-09,(HEL_CA2283AA_AS.1:0,HEL_CA2287AA_AS.1:0):0.002230132)0.754:0.002226478)0.461:0.002197621,HpGP-MAL-012.1:0.013710152)0.767:5e-09,(Puno120.1:5e-09,(HEL_AA5991AA_AS.1:0.006785001,v225d.1:0.004487879)0.900:0.004476336)0.839:0.00221392)0.921:5e-09)0.902:5e-09)0.394:0.002216292)0.059:5e-09)0.919:0.002217993,((((Aklavik117.1:0,HEL_BA3942AA_AS.1:0):5e-09,(((((HEL_BA8868AA_AS.1:0,HEL_BA9841AA_AS.1:0):5e-09,HEL_BA9391AA_AS.1:0.00673995)0.799:0.002223397,HEL_BA9518AA_AS.1:0.006740079)0.361:0.002209549,((((BT143.1:0.00677,BT215.1:5e-09)0.390:0.002238431,HEL_BA9915AA_AS.1:0.006801965)0.881:0.004494679,(HEL_CA0082AA_AS.1:5e-09,HEL_CA2671AA_AS.1:0.002204145)0.425:5e-09)0.904:0.002205525,(EKB32.1:0.011243236,(HEL_CA0525AA_AS.1:0.008954843,(HEL_BA9040AA_AS.1:0.004433752,ID0498.1:0.006702028)0.125:5e-09)0.870:0.002210869)0.727:5e-09)0.885:5e-09)0.924:0.004500245,(((CK69.1:5e-09,HEL_BA5605AA_AS.1:0.004451151)0.958:0.006749088,HEL_BA9736AA_AS.1:0.00667748)0.231:5e-09,((HEL_CA2092AA_AS.1:0.006710454,(((HEL_CA0551AA_AS.1:0.006708693,VN0805.1:5e-09)0.477:5e-09,HEL_CA2709AA_AS.1:0.013644439)0.809:0.002221293,(HEL_AA6759AA_AS.1:0.006765354,HEL_BA9538AA_AS.1:0.004488518)0.750:0.002212932)0.794:0.002226199)0.901:5e-09,(((HEL_CA2257AA_AS.1:0,HEL_CA2262AA_AS.1:0,Sat464.1:0,Shi112.1:0,Shi169.1:0,Shi470.1:0):5e-09,Shi417.1:0.002213772)0.847:0.002213788,HEL_BA9433AA_AS.1:0.00443757)0.890:5e-09)0.855:5e-09)0.921:0.002213836)0.928:5e-09)0.853:5e-09,(HEL_AA6511AA_AS.1:0.002215233,HpGP-USA-205.1:0.002209209)0.779:0.002212656)0.860:0.002214163,((Cuz20.1:0,HEL_CA2265AA_AS.1:0,HEL_CA2266AA_AS.1:0):0.004470524,(HEL_BA9467AA_AS.1:0.009039427,HpGP-PER-121.1:0.0022418)0.760:0.002187951)0.787:0.002225995)0.748:5e-09)0.782:0.002165388)0.553:0.00227977,(((HEL_AA7264AA_AS.1:0.006822357,(HEL_BA9304AA_AS.1:5e-09,Nentsy81.1:0.004450373)0.760:0.002287705)0.781:0.002172293,(HEL_BA9774AA_AS.1:0.011305788,(HEL_BA9773AA_AS.1:0.004420733,((HEL_BA9032AA_AS.1:0,HEL_BA9339AA_AS.1:0):0.006806869,HEL_BA9830AA_AS.1:0.018770404)0.926:0.009265168)0.829:0.004547858)0.753:5e-09)0.726:0.002218972,(((((HEL_CA2270AA_AS.1:5e-09,HEL_CA2271AA_AS.1:0.002213774)0.934:0.001480371,(((Hui1764.1:0,Hui1766.1:0):5e-09,(CO1766.1:5e-09,(HEL_BA8825AA_AS.1:0,HEL_BA9018AA_AS.1:0):0.002205472)0.940:5e-09)0.922:6e-09,((CO1768.1:0,COL0002.1:0,Hui1769.1:0):0.002250376,(HEL_AA4439AA_AS.1:0.009071131,MMM_67.1:0.004431849)0.924:0.00683168)0.776:0.002180296)0.934:0.001481667)0.934:0.001481386,(JP0170.1:0.004520496,VN0032.1:0.009109332)0.863:0.004439689)0.706:5e-09,HpGP-MEX-028.1:5e-09)0.906:0.002213771,HEL_CA2267AA_AS.1:5e-09)0.789:6e-09)0.895:6e-09)0.494:0.018405655,HEL_BA9415AA_AS.1:0.011864663)0.978:0.016250549,((Koryak28.1:0.015735735,((Koryak37.1:0,Koryak38.1:0):0.002421029,(((((HEL_BA8817AA_AS.1:5e-09,(HEL_BA9726AA_AS.1:0.006793322,(HpGP-CAN-019.1:0.006763797,(HEL_BA9127AA_AS.1:0.002206274,HEL_BA9243AA_AS.1:5e-09)0.830:5e-09)0.772:0.002143319)0.934:0.006795412)0.824:0.005624148,((HEL_BA8849AA_AS.1:0,HEL_BA9070AA_AS.1:0):0.008626159,HEL_BA9584AA_AS.1:0.002634834)0.904:0.008683123)0.778:0.003774499,(HEL_BA9746AA_AS.1:0.009005947,(CAN_243.1:5e-09,((((CAN_095.1:0,CAN_136.1:0,CAN_172.1:0,CAN_258.1:0,HEL_CA2453AA_AS.1:0,HpGP-CAN-006.1:0,HpGP-CAN-011.1:0):0.004293414,((Aklavik86.1:0,CAN_019.1:0,CAN_290.1:0,HEL_CA2371AA_AS.1:0,HpGP-CAN-010.1:0,HpGP-CAN-015.1:0):0.00670392,HpGP-CAN-018.1:0.004446612)0.745:0.002359235)0.389:0.002268427,HpGP-CAN-016.1:0.01816606)0.766:0.002310141,((Ca_97_34.1:0,HEL_AA6016AA_AS.1:0,HEL_AA7297AA_AS.1:0):0.00676909,(((HEL_AA5967AA_AS.1:0,HEL_AA6482AA_AS.1:0,HEL_BA9172AA_AS.1:0):0.004512537,HEL_BA9629AA_AS.1:0.002162807)0.890:0.004461518,(HEL_AA6037AA_AS.1:0,HpGP-CAN-007.1:0):0.004508074)0.757:0.002218669)0.726:0.002174851)0.898:0.004462148)0.729:0.002173398)0.888:0.004516237)0.402:0.002262589,(HEL_BA9060AA_AS.1:0,HEL_BA9258AA_AS.1:0,HEL_BA9287AA_AS.1:0,HEL_BA9526AA_AS.1:0):0.004428801)0.915:5e-09,HEL_AA7337AA_AS.1:0.004473537)0.943:0.008848958)0.640:0.004869702)0.237:0.004741089,((HEL_AA7311AA_AS.1:0.004011951,Khanty47.1:0.028809455)0.971:0.016741624,HpGP-CHI-105.1:0.018773995)0.563:5e-09)0.786:0.003205843)0.953:0.011040537,HEL_BA9303AA_AS.1:0.011677916)0.858:0,Hcetorum:0.097087761)Root;
