# Supplementary material for: An ancient ecospecies of Helicobacter pylori
Source: Nature. 2024 Oct 16;635(8037):178–85. doi: 10.1038/s41586-024-07991-z (PMC11541087; doi:10.1038/s41586-024-07991-z)
Supplement: Supplementary file 8 — Data underlying Figs. 1–4 and Supplementary Figs. 1–6 and 8–13. [file 41586_2024_7991_MOESM8_ESM.zip › SOURCE_DATA/S10/28.nwk]

((((((((((((((((((((((((((((((((((((HEL_BA9304AA_AS.1:0.005972138,((HEL_BA9514AA_AS.1:5e-09,(HEL_AA7283AA_AS.1:5e-09,Nanai40.1:0.007427865)0.841:0.001460919)0.011:5e-09,HEL_BA9472AA_AS.1:0.002931783)0.879:0.002986367)0.742:0.001419252,((((HEL_AA7214AA_AS.1:0.004463839,HEL_BA9559AA_AS.1:0.002959757)0.875:0.002966042,(((Sakhalin60.1:5e-09,(HEL_BA9159AA_AS.1:0.004464528,((HEL_BA9040AA_AS.1:0,HEL_BA9467AA_AS.1:0):5e-09,HEL_BA9234AA_AS.1:0.001459076)0.872:0.002957099)0.939:0.005989114)0.843:0.001463388,((HEL_BA9629AA_AS.1:0.002986531,HEL_BA9819AA_AS.1:0.00759247)0.772:0.001445477,((HEL_BA9621AA_AS.1:0.001686032,(HEL_BA9263AA_AS.1:0.005713969,HEL_CA0054AA_AS.1:0.00167397)0.277:0.001483758)0.831:0.002761215,HEL_BA9518AA_AS.1:0.004499619)0.767:0.001453562)0.442:5e-09)0.947:0.002932127,((HEL_BA9448AA_AS.1:0.001467865,HpGP-USA-205.1:0.004427758)0.790:0.001458157,(HEL_CA2272AA_AS.1:0.001470011,(HEL_AA6759AA_AS.1:0.004561971,HEL_BA9483AA_AS.1:0.009154587)0.831:0.002873427)0.797:0.001469752)0.731:5e-09)0.844:0.001465172)0.778:5e-09,((HEL_BA9774AA_AS.1:0.006039703,HpGP-MEX-028.1:0.00295007)0.439:0.002993718,(((((HEL_AA7212AA_AS.1:0,HEL_CA0045AA_AS.1:0):0.001471784,((Aklavik117.1:0,CAN_219.1:0):0.002717754,(HEL_BA8815AA_AS.1:0.001693645,HEL_BA9415AA_AS.1:0.005750909)0.036:0.001478008)0.765:0.001699958)0.451:0.001462127,((HEL_BA9032AA_AS.1:0,HEL_BA9339AA_AS.1:0,HEL_BA9544AA_AS.1:0,HEL_BA9761AA_AS.1:0,HEL_BA9792AA_AS.1:0,HEL_BA9830AA_AS.1:0,HEL_BA9838AA_AS.1:0,Keto60.1:0):0.004422062,HEL_BA9748AA_AS.1:0.005962647)0.873:5e-09)0.933:0.00293499,(HEL_BA9669AA_AS.1:0.007420083,(HEL_BA9569AA_AS.1:0.002932174,(HEL_BA9098AA_AS.1:5e-09,HEL_BA9746AA_AS.1:0.007383154)0.856:0.001461239)0.713:5e-09)0.250:0.001467433)0.858:5e-09,((HEL_AA7264AA_AS.1:0.002963333,HEL_BA9773AA_AS.1:0.009034774)0.889:0.00301742,Evenky58.1:0.006030867)0.778:0.001407266)0.791:0.001465582)0.759:5e-09)0.516:5e-09,Khanty04.1:0.005949068)0.839:0.00146341):5e-09,((BTM275.1:0.004498831,HpGP-CAN-020.1:0.002996044)0.777:0.001430678,(HEL_BA8279AA_AS.1:0.002968935,(((HEL_AA7365AA_AS.1:0,HEL_CA0047AA_AS.1:0):0.004515021,(HpGP-CAN-001.1:0.009271521,HEL_AA7339AA_AS.1:0.00470701)0.735:0.001201408)0.765:0.001494388,((HEL_BA9778AA_AS.1:0,HEL_CA0057AA_AS.1:0,HEL_CA0057AA_AS.2:0):0.00146056,HEL_CA0046AA_AS.1:0.002943733)0.863:0.002944669)0.930:0.004489942)0.739:0.001454022)0.872:5e-09)0.872:5e-09,(Nanai30.1:0.004432145,((BURYAT19.1:0,HEL_AA7373AA_AS.1:0):0.002945636,((HEL_AA6511AA_AS.1:0.001460188,((HEL_BA9287AA_AS.1:0.001458878,HEL_BA9677AA_AS.1:5e-09)0.878:0.002976607,((CO1766.1:0,Hui1764.1:0,Hui1766.1:0):0.002989012,HEL_CA2270AA_AS.1:0.004474891)0.780:0.001423269)0.789:0.001478181)0.360:5e-09,(CAN_196.1:0.004561138,HEL_BA9476AA_AS.1:0.010741138)0.813:0.002870937)0.843:0.00146737)0.214:5e-09)0.918:0.002961539)0.935:0.001469163,(((HEL_CA2267AA_AS.1:0.005961533,(HEL_CA2268AA_AS.1:0.005986101,(HEL_CA2271AA_AS.1:0.005951692,HpGP-SPA-706.1:0.002942775)0.763:0.001461637)0.751:0.001506487)0.798:0.00144636,(Cuz20.1:0.004422799,Shi417.1:5e-09)0.844:0.001465302)0.670:5e-09,(HpGP-PER-121.1:0.002955637,(HpGP-PER-011.1:0.007410918,(HEL_BA9063AA_AS.1:0.002961279,(HEL_CA2262AA_AS.1:0.005932283,((HpGP-PER-138.1:0.002933686,(HEL_AA0105AA_AS.1:0,PeCan4.1:0):0.002948519)0.899:5e-09,(((HEL_CA2279AA_AS.1:5e-09,HpGP-PER-019.1:0.002944718)0.960:0.005927384,(Shi112.1:0.002938221,((HEL_CA2266AA_AS.1:0,Shi169.1:0):5e-09,((HEL_CA2261AA_AS.1:0,HEL_CA2283AA_AS.1:0,HEL_CA2286AA_AS.1:0,HEL_CA2287AA_AS.1:0):0.001469282,HEL_CA2265AA_AS.1:0.002950285)0.796:0.001463946)0.944:0.004432977)0.757:0.001479688)0.884:0.002940019,((HEL_CA2257AA_AS.1:0.001483041,Shi470.1:0.001453718)0.913:0.002974988,(Sat464.1:0.001466868,(HEL_BA9433AA_AS.1:0.007417667,(HEL_CA2260AA_AS.1:0.001458013,HEL_CA2284AA_AS.1:0.002949528)0.504:0.001473378)0.791:5e-09)0.797:0.001461387)0.768:0.001468637)0.864:5e-09)0.912:5e-09)0.474:0.001468348)0.820:5e-09)0.674:0.002940972)0.889:0.002956153)0.812:0.001467302)0.819:0.001469909,((((((HEL_CA0525AA_AS.1:0.006026359,(HEL_AA4439AA_AS.1:0.006057766,HEL_BA3942AA_AS.1:0.012258791)0.844:0.002895175)0.900:0.004459629,((HEL_CA0082AA_AS.1:0.005986172,HEL_CA0551AA_AS.1:0.005995923)0.869:0.002999616,HpGP-KOR-001.1:0.004440457)0.790:0.001459165)0.314:5e-09,BT143.1:0.002936028)0.778:0.00147401,((HEL_CA0258AA_AS.1:0.004477354,((HpGP-JAP-026.1:0.001461753,JP0170.1:0.001462554)0.886:5e-09,(HEL_BA9437AA_AS.1:0.007620593,HpGP-KAZ-002.1:0.007616936)0.390:0.002884735)0.827:0.002973696)0.752:0.001439224,MMM_67.1:0.004481636)0.889:0.002985432)0.793:0.002980417,((HEL_CA2643AA_AS.1:0.007603024,(BT215.1:0.002988394,(BT0282.1:0.004406192,BTM231.1:0.004489484)0.874:0.002977965)0.751:0.001489189)0.776:0.001448735,(HEL_BA9915AA_AS.1:0.004390901,(HEL_CA2671AA_AS.1:0.007415679,(HEL_BA5460AA_AS.1:0.004537503,HEL_BA8872AA_AS.1:0.009105209)0.752:0.001409976)0.245:0.001517057)0.769:0.001549262)0.753:5e-09)0.902:0.002916955,((((HEL_BA8830AA_AS.1:0.001484267,(HEL_BA9321AA_AS.1:0,HEL_BA9546AA_AS.1:0,HEL_BA9686AA_AS.1:0,HEL_BA9760AA_AS.1:0):0.00293225)0.971:0.005948106,((HEL_BA9592AA_AS.1:0.002935239,(((HEL_BA9162AA_AS.1:0,HEL_BA9576AA_AS.1:0):0.001484044,((HEL_BA9160AA_AS.1:5e-09,HEL_BA9780AA_AS.1:0.001470218)0.235:0.001490744,HEL_BA8883AA_AS.1:0.004479713)0.756:0.001431452)0.774:0.001470017,HEL_BA8832AA_AS.1:0.004459303)0.947:0.006047857)0.928:0.006009958,(HEL_BA9841AA_AS.1:0.002968291,(HEL_BA8956AA_AS.1:0.005951645,(HEL_BA9058AA_AS.1:0.009047141,HEL_BA9167AA_AS.1:0.007427173)0.786:5e-09)0.778:0.001446932)0.370:0.001489665)0.751:5e-09)0.810:0.001477351,((HEL_BA8921AA_AS.1:0.00142952,Puno135.1:0.007487551)0.751:0.001547729,((((HEL_BA8996AA_AS.1:0,HEL_BA9046AA_AS.1:0,HEL_BA9169AA_AS.1:0,HEL_BA9260AA_AS.1:0,HEL_BA9604AA_AS.1:0,HEL_BA9705AA_AS.1:0):0.005452738,((ID0090.1:0.004492421,((((HEL_BA9408AA_AS.1:0,HEL_BA9658AA_AS.1:0,HEL_BA9674AA_AS.1:0,Neuguinea12.1:0,Neuguinea25.1:0,Neuguinea63.1:0):5e-09,Neuguinea66.1:0.001458735)0.964:0.006774266,(ID0082.1:0.001458879,(ID0985.1:0,ID0987.1:0):5e-09)0.785:0.002123481)0.710:0.00294645,(ID0084.1:0.007423154,(ID0992.1:5e-09,ID1017.1:0.002927393)0.910:6e-09)0.445:0.002127506)0.617:0.00075019)0.937:0.006632873,(((HEL_BA3813AA_AS.1:0,HEL_BA4578AA_AS.1:0):0.001540264,((HEL_BA4580AA_AS.1:0,HEL_BA9332AA_AS.1:0):0.00726773,HPJ071.1:0.001620737)0.478:0.003039926)0.857:0.002813552,(((((ausabrJ05.1:0,HPJ023.1:0):0.002935101,HPJ156.1:5e-09)0.981:0.005969242,HEL_AA6024AA_AS.1:0.0075505)0.805:5e-09,(HEL_BA4574AA_AS.1:0.007484005,(HEL_BA3814AA_AS.1:5e-09,(HEL_BA4584AA_AS.1:0.002942242,HEL_BA3812AA_AS.1:0.002929078)0.449:5e-09)0.749:0.001464735)0.893:0.004396669)0.723:5e-09,(HEL_AA6010AA_AS.1:0.004382192,HPAS23.1:0.004517612)0.363:0.002952996)0.829:0.0014781)0.844:0.003848175)0.887:0.004588231)0.746:0.002041766,HEL_BA8932AA_AS.1:0.004583401)0.759:0.001421386,448.1:0.004570867)0.751:0.001450835)0.792:0.001440191)0.764:0.001470691,((HpGP-CAN-023.1:0.005170835,(HEL_BA9014AA_AS.1:0.014770343,(HEL_AA6037AA_AS.1:0.00735129,(CAN_243.1:5e-09,(((((HEL_BA8849AA_AS.1:0.001463175,(HEL_BA9070AA_AS.1:0,HEL_BA9584AA_AS.1:0):5e-09)0.934:0.004430621,(((HEL_AA7311AA_AS.1:0,Khanty47.1:0):0.009066452,(HEL_BA9726AA_AS.1:0.001467515,((HEL_BA8817AA_AS.1:0,HEL_BA9127AA_AS.1:0,HEL_BA9243AA_AS.1:0,Koryak28.1:0):5e-09,((Koryak37.1:0,Koryak38.1:0):0.002935107,HEL_BA9526AA_AS.1:0.001467412)0.506:5e-09)0.790:0.001481731)0.853:0.002929808)0.382:0.001509505,(HEL_BA9259AA_AS.1:0,HEL_BA9722AA_AS.1:0):0.008961354)0.760:5e-09)0.891:0.002944948,(HpGP-CHI-116.1:0.005937795,((HpGP-CAN-019.1:0.00292964,HpGP-CHI-105.1:0.010727371)0.901:0.004650747,((CAN_095.1:0,CAN_136.1:0,CAN_172.1:0,CAN_258.1:0,HEL_CA2453AA_AS.1:0,HpGP-CAN-006.1:0,HpGP-CAN-011.1:0):0.008817181,((Aklavik86.1:0,CAN_019.1:0,CAN_290.1:0,HEL_CA2371AA_AS.1:0,HpGP-CAN-010.1:0,HpGP-CAN-015.1:0,HpGP-CAN-018.1:0):0.004549268,HpGP-CAN-016.1:0.007517328)0.000:5e-09)0.879:0.002999724)0.743:0.001304459)0.761:0.001497917)0.790:0.00146492,((HEL_BA9060AA_AS.1:0,HEL_BA9258AA_AS.1:0):0.012105437,((HEL_AA5916AA_AS.1:0,HpGP-CAN-007.1:0):0.010190952,((Ca_97_34.1:0,HEL_AA6016AA_AS.1:0,HEL_AA7297AA_AS.1:0):0.004462423,((HEL_AA5967AA_AS.1:0,HEL_AA6482AA_AS.1:0,HEL_BA9172AA_AS.1:0):0.008642061,HEL_AA7337AA_AS.1:0.007882652)0.722:0.004051196)0.207:0.001908825)0.330:0.003280761)0.838:6e-09)0.753:0.001444232,((HEL_BA9303AA_AS.1:0,HEL_BA9707AA_AS.1:0):0.023081387,(HEL_AA0408AA_AS.1:0.003711006,HEL_BA9262AA_AS.1:0.005218263)1.000:0.06509075)0.881:0.008805697)0.983:0.008981689)0.998:0.022105351)0.951:0.009360829)0.968:0.013989476)0.910:0.006120344,((HEL_AA5991AA_AS.1:0.005934033,v225d.1:0.00450579)0.765:0.001478875,(((((BURYAT14.1:0.001459349,(((HEL_BA8829AA_AS.1:0,HEL_BA8868AA_AS.1:0,HEL_BA9220AA_AS.1:0,HEL_BA9348AA_AS.1:0,HEL_BA9379AA_AS.1:0,HEL_BA9390AA_AS.1:0,HEL_BA9391AA_AS.1:0,HEL_BA9404AA_AS.1:0,HEL_BA9411AA_AS.1:0,HEL_BA9649AA_AS.1:0,HEL_BA9656AA_AS.1:0,HEL_BA9759AA_AS.1:0):5e-09,(HEL_BA9341AA_AS.1:0.001458736,(HEL_BA9166AA_AS.1:0.001460218,HEL_CA0410AA_AS.1:0.001458736)0.149:5e-09)0.912:5e-09)0.878:6e-09,(HEL_BA9736AA_AS.1:0.002937012,BURYAT9.1:0.001460232)0.939:5e-09)0.935:5e-09)0.898:0.002959314,(HEL_BA9611AA_AS.1:0.009070286,(HEL_BA8880AA_AS.1:0.001460219,HEL_BA9256AA_AS.1:5e-09)0.885:0.002982445)0.764:0.001454369)0.809:0.001468734,(CO1768.1:0,COL0002.1:0,Hui1769.1:0):0.007449273)0.426:5e-09,((HpGP-MAL-012.1:0.006042061,(HEL_CA2615AA_AS.1:0.007430532,(EKB32.1:0.006029743,(HEL_BA8864AA_AS.1:0.009083221,(HEL_AA6006AA_AS.1:0.001459348,(HEL_AA6077AA_AS.1:0,HEL_CA0052AA_AS.1:0,HEL_CA0052AA_AS.2:0,HEL_CA0053AA_AS.1:0):5e-09)0.983:0.009047156)0.870:0.003062082)0.670:0.000621111)0.733:0.000862331)0.760:0.001469499,(CK69.1:0.002855809,HEL_CA2092AA_AS.1:0.009093821)0.865:0.003123782)0.864:0.002935279)0.767:0.001396616,((HEL_BA9130AA_AS.1:0.007472086,(HEL_BA9479AA_AS.1:0.004429378,HEL_BA9735AA_AS.1:5e-09)0.909:0.001466916)0.802:5e-09,((HEL_BA8823AA_AS.1:0,HEL_BA9545AA_AS.1:0):0.00289282,(HEL_BA9614AA_AS.1:0,HEL_BA9797AA_AS.1:0):0.006000584)0.895:0.003007975)0.790:0.001533825)0.898:0.002981162)0.615:0.000611824)0.783:0.00237257)0.774:6e-09)0.089:5e-09)0.788:5e-09,(BT333.1:0.00602586,HEL_BA5605AA_AS.1:0.015477067)0.384:0.002913502)0.809:0.001467661,(HEL_CA0208AA_AS.1:0.004457344,((HEL_BA9209AA_AS.1:0.004425147,((HEL_BA9140AA_AS.1:0.00293753,HEL_BA9739AA_AS.1:5e-09)0.887:0.004514552,(HEL_BA9607AA_AS.1:0.003545183,(HEL_BA9333AA_AS.1:0.005433369,((HEL_AA7221AA_AS.1:0,HEL_BA9208AA_AS.1:0,HEL_BA9487AA_AS.1:0):0.002937718,(HEL_BA9636AA_AS.1:0,HEL_BA9651AA_AS.1:0):5e-09)0.882:0.003517616)0.768:0.002962771)0.860:0.003925552)0.762:0.002999513)0.406:5e-09,(HEL_BA9538AA_AS.1:0.003030569,VN0032.1:0.007531988)0.108:0.001384171)0.820:5e-09)0.155:0.001467016)0.835:5e-09,(HEL_BA8663AA_AS.1:5e-09,HEL_CA0440AA_AS.1:0.004419931)0.840:0.001459891)0.747:0.00147278,HEL_BA9201AA_AS.1:0.004454694)0.785:0.001461094,HEL_BA8847AA_AS.1:0.005927344)0.394:5e-09,(HEL_BA8861AA_AS.1:0.009053408,HEL_BA9047AA_AS.1:5e-09)0.532:0.00146774)0.792:5e-09,(HEL_BA8957AA_AS.1:0,HEL_BA9641AA_AS.1:0):0.007458886)0.804:0.001496767,(HEL_BA9115AA_AS.1:0.004492279,(HEL_BA9294AA_AS.1:0.004446522,VN0805.1:0.009056085)0.774:0.001483851)0.780:0.001472383)0.526:0.002933493,((HEL_BA9568AA_AS.1:5e-09,(((mong44.1:0.002159015,(HEL_AA7314AA_AS.1:0.003721975,HEL_BA9085AA_AS.1:0.003681152)0.895:0.004501589)0.773:0.002265822,((HEL_BA9249AA_AS.1:0.002944028,((HEL_BA8959AA_AS.1:0,HEL_BA9037AA_AS.1:0):0.001468123,HEL_BA9059AA_AS.1:0.002957432)0.762:0.001461419)0.305:0.001466374,HEL_BA9776AA_AS.1:0.005916791)0.852:5e-09)0.831:0.001463992,(Evenky11.1:0.004451464,(HEL_BA9018AA_AS.1:0.005993282,HEL_BA9451AA_AS.1:0.001447161)0.804:0.00297223)0.882:5e-09)0.894:5e-09)0.956:5e-09,((HEL_BA9837AA_AS.1:0.001456524,(altai11.1:0.005979623,HEL_AA7332AA_AS.1:0.002990579)0.084:0.002923033)0.795:6e-09,(HEL_BA9170AA_AS.1:0.004412489,HEL_CA0261AA_AS.1:0.015435468)0.859:0.003020857)0.898:0.002949829)0.681:5e-09)0.872:0.00433235,((Tuvac80.1:0.004516446,((HEL_BA8993AA_AS.1:0.009048095,HEL_BA9302AA_AS.1:0.001461056)0.773:0.001496014,(HEL_BA9184AA_AS.1:0.002961763,((HEL_BA8814AA_AS.1:0,HEL_BA8889AA_AS.1:0,HEL_BA9049AA_AS.1:0):5e-09,HEL_BA9347AA_AS.1:0.001464969)0.958:0.004449902)0.747:0.001434919)0.758:0.001434402)0.891:0.002999209,((HEL_BA9628AA_AS.1:0.005992843,(Evenky73.1:0.004499815,((HEL_BA8914AA_AS.1:0,HEL_BA8962AA_AS.1:0,HEL_BA9175AA_AS.1:0):0.00295429,HEL_BA9398AA_AS.1:5e-09)0.976:0.007524066)0.767:0.001416461)0.776:0.001472796,((HEL_BA9445AA_AS.1:0.002930984,((Evenky01.1:0,HEL_BA9406AA_AS.1:0):5e-09,HEL_BA8858AA_AS.1:0.001460224)0.684:5e-09)0.964:0.005986767,(mong49.1:0.002959387,(HEL_BA9079AA_AS.1:0.004424616,(HEL_AA7246AA_AS.1:0.001461873,HEL_BA9095AA_AS.1:5e-09)0.087:6e-09)0.765:0.001469081)0.877:0.002955628)0.777:0.001490681)0.774:0.001497871)0.765:0.001595797)0.888:0.001485344,(((HEL_BA9027AA_AS.1:0.004114479,(((((((HEL_BA7799AA_AS.1:0.00146204,((BD0013.1:5e-09,(HpGP-MMR-004.1:0.005918301,MS178.1:0.002942352)0.910:5e-09)0.880:5e-09,(((HEL_BA8057AA_AS.1:0.003684354,HEL_CA0027AA_AS.1:0.005275217)0.814:0.002975196,((MMM_127.1:0.001475819,ID0498.1:0.00744594)0.761:0.001710261,(HpGP-USA-422.1:0.003167321,India7.1:0.005776003)0.953:0.00605275)0.771:0.001925461)0.785:0.002255749,(HEL_BA4205AA_AS.1:0.007544052,SLK40.1:0.006005771)0.920:0.004454952)0.784:0.001476245)0.849:0.001467934)0.761:5e-09,((HEL_BA5769AA_AS.1:0.012309841,M006.1:0.007595918)0.852:0.002896136,BD0063.1:0.007494737)0.867:0.002960467)0.455:0.00292806,((MMM_148.1:0.007481933,(HEL_AA6079AA_AS.1:0.007610133,HEL_BA3985AA_AS.1:0.007651275)0.294:0.0028199)0.927:5e-09,((HpGP-MAL-002.1:0.002957499,HpGP-IND-007.1:0.009075833)0.752:0.001446861,TH0213.1:0.004443011)0.754:0.001464098)0.793:0.001472436)0.752:0.001491639,((HEL_AA7249AA_AS.1:0.006002145,((HEL_BA9440AA_AS.1:0,HEL_BA9605AA_AS.1:0):0.004460812,(HEL_BA9571AA_AS.1:0,HEL_BA9807AA_AS.1:0):0.002961748)0.863:0.002973283)0.441:0.002959147,((HEL_BA8825AA_AS.1:0.015376988,HEL_CA0266AA_AS.1:0.004807146)0.817:0.006003358,(HEL_CA2513AA_AS.1:0.007528946,(altai59.1:0.002928624,HEL_BA8976AA_AS.1:5e-09)0.755:0.001439314)0.822:0.002790648)0.760:0.001691478)0.868:6e-09)0.816:0.00155168,((CK59.1:0.004345695,HpGP-MAL-010.1:0.015445711)0.797:0.00300131,HEL_AA7380AA_AS.1:0.007387881)0.766:5e-09)0.781:0.001704952,(NP49.1:0.006384574,((BURYAT27.1:0,HEL_BA9042AA_AS.1:0):5e-09,HEL_BA9253AA_AS.1:0.001460225)0.917:0.005761845)0.820:0.002935171)0.775:0.00169654,MMM_60.1:0.007165648)0.410:0.001487507)0.851:0.003334712,(HEL_BA9096AA_AS.1:0.005934006,(Tuvac46.1:0.004488447,(HEL_BA9564AA_AS.1:5e-09,(HEL_BA9562AA_AS.1:0.002957261,(HEL_BA9650AA_AS.1:0,HEL_BA9671AA_AS.1:0):5e-09)0.894:0.001459077)0.864:0.002937546)0.888:0.004478556)0.742:6e-09)0.874:5e-09,(HEL_BA9383AA_AS.1:0.002960202,(HEL_BA9266AA_AS.1:0,Keto18.1:0):0.007530183)0.192:0.001468378)0.918:0.005865822)0.304:0.00160679,(HEL_CA2709AA_AS.1:0.00443816,((HEL_BA5197AA_AS.1:0.00914037,ID1001.1:0.013781945)0.747:0.00139592,yak97.1:0.007467279)0.758:0.00142507)0.572:0.001476076)0.779:5e-09,((((HEL_BA9244AA_AS.1:0.002764511,HEL_CA2718AA_AS.1:0.003150694)0.770:0.003040987,HpGP-TUR-009.1:0.011924649)0.739:0.001587084,(HEL_BA9153AA_AS.1:0.004462553,(HEL_CA0264AA_AS.1:0.009156677,(HEL_BA9626AA_AS.1:5e-09,(HEL_BA9407AA_AS.1:0.005951749,HEL_BA9814AA_AS.1:5e-09)0.897:0.001460919)0.870:0.003098505)0.757:0.001295602)0.784:0.001498814)0.368:5e-09,((HEL_BA9129AA_AS.1:0,HEL_BA9471AA_AS.1:0):0.002939075,((HEL_BA8812AA_AS.1:0.00598227,(((HEL_BA8860AA_AS.1:0,HEL_BA9261AA_AS.1:0):5e-09,HEL_BA9354AA_AS.1:0.001461872)0.488:5e-09,(HEL_BA8915AA_AS.1:0.002973053,((HEL_BA9556AA_AS.1:0,HEL_BA9770AA_AS.1:0):0.003045878,(HEL_BA8856AA_AS.1:5e-09,HEL_BA9603AA_AS.1:0.001459713)0.990:0.009066854)0.747:0.00136989)0.772:0.001476554)0.751:0.001461093)0.769:0.001475857,HEL_BA9640AA_AS.1:0.001461154)0.524:6e-09)0.885:0.001468048)0.855:0.001463736)0.770:0.001474846,(((HEL_BA9653AA_AS.1:0.003002477,Hp_A_11.1:0.005989553)0.856:0.002903176,(Kazakhstan3173.1:0.002934335,HpGP-KGZ-006.1:0.002946318)0.813:5e-09)0.433:0.001461823,((SSR8.1:0.005941184,(HEL_BA9176AA_AS.1:0.004461318,(((444.1:0.006032276,((((Pt_7757.1:0.007320357,(((HEL_BA9566AA_AS.1:0.004455062,(HpGP-RUS-009.1:0.007555564,HpGP-SPA-802.1:0.012287663)0.859:0.002949687)0.074:0.001679002,((HEL_BA4991AA_AS.1:0.001423795,HEL_BA9676AA_AS.1:0.004523214)0.921:0.004581442,(HEL_BA4743AA_AS.1:0.004496761,HEL_BA8842AA_AS.1:0.005989624)0.869:0.003002946)0.930:0.00580264)0.571:5e-09,((Khanty30.1:0,Khanty40.1:0):0.006279957,HEL_BA9534AA_AS.1:0.005848454)0.755:0.001390269)0.754:0.001466558)0.875:0.00312815,HE_NC32_5.1:0.003038377)0.648:0.001495699,(HEL_AA8621AA_AS.1:0.004496847,(HEL_BA9168AA_AS.1:0.007541541,HE_NC24_6.1:0.004510908)0.927:0.006042704)0.909:0.004428304)0.785:0.001523012,(HEL_BA9043AA_AS.1:0.010596699,(Mandalay03.1:0.008716913,(HEL_BA4875AA_AS.1:0.004144897,Nentsy81.1:0.006431879)0.481:0.002876909)0.789:0.001890997)0.741:5e-09)0.874:0.002948154)0.797:0.002153029,((HE_C50.1:0.007297243,(Hp_A_27.1:0.010000894,HEL_CA0289AA_AS.1:0.017194888)0.723:0.003900081)0.839:0.004224948,HEL_CA2451AA_AS.1:0.003667636)0.717:0.002935032)0.790:0.002324879,GC31_B.1:0.005973853)0.772:0.001447857)0.158:5e-09)0.490:0.001465581,(HEL_BA9608AA_AS.1:0.002950008,((HEL_BA9612AA_AS.1:0.001461875,(HEL_BA8911AA_AS.1:5e-09,HEL_BA9606AA_AS.1:0.009076738)0.733:5e-09)0.960:0.00594293,(HEL_CA0278AA_AS.1:0.007630337,HEL_BA9443AA_AS.1:0.006047856)0.440:0.002904138)0.078:5e-09)0.977:0.005961866)0.316:5e-09)0.795:0.001467851)0.812:0.001496345,(((P12.1:0.005999079,SSR3.1:0.010578984)0.268:0.002899874,(SSR9.1:0.00146441,TUVAB15.1:0.004455958)0.578:0.001472482)0.281:5e-09,((HEL_BA9627AA_AS.1:0.005953033,(HEL_BA9218AA_AS.1:0.001442274,(HEL_BA8958AA_AS.1:5e-09,HEL_BA9410AA_AS.1:0.005928675)0.946:0.004450204)0.769:0.001513791)0.758:0.001454104,(HEL_BA9315AA_AS.1:0.002971153,(HEL_BA9706AA_AS.1:0.008986097,HEL_CA0270AA_AS.1:5e-09)0.583:0.001477934)0.782:0.001467337)0.797:0.001475011)0.768:0.001449097)0.763:0.00169817,(HpGP-NPL-009.1:0.005726588,SSR7.1:0.003201094)0.805:0.002962006)0.760:0.001951727,((SW21C.1:0.005299704,SW7C.1:0.003670204)0.746:0.001415907,(HUP_B14.1:0.010021097,(HEL_AA6798AA_AS.1:0.007621927,MG2005_98.1:0.007603779)0.879:0.005221545)0.904:0.004572844)0.892:0.003046823)0.777:0.00193541,((HEL_BA9531AA_AS.1:0.015058535,(((29009.1:0.0143963,HEL_BA9598AA_AS.1:0.010359358)0.829:0.005987709,((((((((((HEL_BA4944AA_AS.1:0.00148122,(HEL_BA8987AA_AS.1:0.001462471,(HpGP-IDN-001.1:0.001470746,ID0561.1:5e-09)0.804:0.001471435)0.772:0.001464246)0.769:0.001679215,(SUD-C16-3.1:0.005970952,(SUD_C5_1.1:0.007341411,(SUD_SO41_1.1:0.001435484,(HEL_BA9413AA_AS.1:0.008994907,SUD-C14-1.1:5e-09)0.907:0.002965578)0.779:0.001665333)0.764:0.001485269)0.758:0.001456221)0.850:0.002798272,(((HEL_BA4686AA_AS.1:0,HEL_CA2627AA_AS.1:0):0.004482769,SUD-SO49-1.1:0.007527635)0.868:0.004108186,(HEL_BA9462AA_AS.1:0.004043762,HEL_BA9463AA_AS.1:0.003346131)0.474:0.002994441)0.782:0.001821796)0.342:5e-09,HpGP-MMR-011.1:0.004441975)0.937:0.002941938,HEL_BA5572AA_AS.1:0.001466578)0.090:5e-09,((22360.1:0.002983371,HEL_AA6718AA_AS.1:0.009101529)0.844:0.00445746,(31181.1:0.005962111,IRANL124_91.1:0.002954429)0.826:5e-09)0.947:0.004437219)0.767:5e-09,(HEL_BA5224AA_AS.1:0.006095533,HEL_AA7374AA_AS.1:0.009185311)0.614:0.002843086)0.442:0.003028993,(((((HEL_BA9825AA_AS.1:0.005913846,((((((CAM_22A1.1:0.005996474,SUD-C1-1a.1:0.005980556)0.779:0.001459497,((CAM-117A1.1:0,CAM-121A1.1:0):0.00445216,(CAM-107A1.1:0.004469772,(CAM-144C1.1:0.007356428,(nigh2494.1:0.002927704,HEL_BA9125AA_AS.1:5e-09)0.743:0.000758148)0.732:0.000746781)0.880:0.002993833)0.770:0.001463266)0.805:0.001463414,((IRANL125.1:0.002999286,((30950.1:0.009072305,(HEL_AA6699AA_AS.1:0,HEL_BA9765AA_AS.1:0):0.002948074)0.771:0.001485896,(HEL_AA0447AA_AS.1:0.007483184,(HpGP-NGA-010.1:0.007600991,nigh2496.1:0.009181097)0.902:0.007574025)0.867:5e-09)0.883:0.003005014)0.772:0.001439157,(CAM_110A1.1:0.009940217,(CAM-109A1.1:0.004205001,CAM_118A1.1:0.007811018)0.655:0.002936036)0.780:0.002033882)0.382:5e-09)0.639:5e-09,(SUD_C8_1.1:0.00446993,(CAM_125C1.1:0.0059766,HEL_BA9028AA_AS.1:0.009002589)0.727:0.001481418)0.776:0.001444959)0.855:0.00146239,((CAM-135C1.1:0,CAM-146C1.1:0):5e-09,CAM-140C1.1:0.001458878)0.920:0.002928012)0.306:5e-09,SUD-I14.1:0.004446853)0.863:0.001465052)0.842:5e-09,((HpGP-PER-111.1:0.004482796,((IL_3184.1:0.004471411,(B40.1:5e-09,nigh2495.1:0.004443241)0.796:0.001487853)0.761:0.001440656,HEL_BA9732AA_AS.1:0.005996156)0.793:0.001519115)0.793:0.001449968,(N34.1:0,Nentsy28.1:0,Nentsy29.1:0,Nentsy37.1:0,Nentsy38.1:0,Nentsy65.1:0,Nentsy90.1:0):0.007457677)0.897:5e-09)0.866:5e-09,((CAM-23A1.1:0.002944211,((B47.1:0.001467792,HpGP-LIT-001.1:0.006001056)0.886:0.002963388,(21580.1:0.004421956,((HEL_AA6060AA_AS.1:0.004465118,HEL_BA4973AA_AS.1:0.007507086)0.741:0.001903425,(SSR5.1:0.007146661,(HEL_BA9457AA_AS.1:0.002971811,(HEL_BA9281AA_AS.1:0.018201517,HEL_BA9595AA_AS.1:0.001775322)0.275:0.002958301)0.817:0.00335862)0.861:0.004548447)0.792:0.00251405)0.312:5e-09)0.855:0.001462634)0.772:5e-09,((CAM_106A1.1:0.00449822,((HEL_AA5951AA_AS.1:0.004498551,SUD-SO42.1:0.00750774)0.496:0.00295024,(HpGP-NGA-006.1:0.004514726,SUD-C13-1.1:0.012180486)0.267:0.002900472)0.185:5e-09)0.917:0.002947863,nigh1448.1:5e-09)0.970:0.004420529)0.815:0.001464074)0.893:0.001467441,((((IRANL97.1:0.013761381,HpGP-BGD-003.1:0.001449137)0.767:0.001487193,(IRANL133_91.1:0.004479052,(((CAM-126C1.1:0.007478144,(CAM_149C1.1:0.004479544,CAM_153C1.1:0.004481161)0.479:0.001466211)0.790:5e-09,IRANL104.1:0.00592345)0.000:5e-09,(HEL_BA9309AA_AS.1:0.002943784,(HEL_BA8928AA_AS.1:0.002989708,(CAM_14C1.1:0.002965273,(HEL_BA4168AA_AS.1:0.005960533,SUD-SO50-1.1:0.002942374)0.860:0.002995906)0.879:0.002938405)0.881:0.002974093)0.770:0.001488557)0.779:0.00146451)0.786:0.00147564)0.891:5e-09,HEL_BA8918AA_AS.1:0.002932195)0.865:0.001462915,(B25.1:0.010730194,HpGP-USA-207.1:0.007629197)0.826:0.002859546)0.697:5e-09)0.800:0.00147348,((34320.1:0.001462139,MM2004_20.1:0.002930369)0.869:0.002931309,(((GC65_HL.1:0.006020663,HEL_BA9734AA_AS.1:0.002988451)0.571:0.00294712,((33375.1:0.010690811,HE_C33.1:0.002978641)0.834:0.002996171,(((Nentsy32.1:0.004561334,(HpGP-USA-403.1:0.003008462,(HEL_BA4700AA_AS.1:0.007501398,IL_3173.1:0.004463546)0.859:0.002937332)0.736:0.001487804)0.778:0.001462294,(HEL_CA2258AA_AS.1:0.007640895,(HEL_CA2176AA_AS.1:0.002994439,(38185.1:0.008981073,HEL_AA5699AA_AS.1:0.00148759)0.910:0.004455491)0.976:0.007732128)0.739:0.001383654)0.748:0.001440069,(22087.1:0.010519623,(Pt_7901.1:0.004464745,(HEL_BA4404AA_AS.1:0.002927494,Puno120.1:0.00298596)0.996:0.012368754)0.287:0.002948591)0.903:5e-09)0.778:0.001437781)0.932:0.004511805)0.902:5e-09,((Hp_A_14.1:0.002958193,(IRANL112_91.1:0.006032303,NP110.1:0.007564904)0.860:0.002932721)0.869:0.002999887,IRANL110.1:0.007515852)0.752:0.001455725)0.842:5e-09)0.812:0.001470763)0.749:0.001432979)0.829:0.002755907,(GR_21.1:0.007597465,HpGP-ISR-001.1:0.004449056)0.754:0.001742534)0.217:0.001512168,(B45.1:0.006881366,(((G27.1:0.003999432,HEL_BA4846AA_AS.1:0.008011671)0.861:0.00449363,(GR_20.1:0.002941143,HEL_CA2212AA_AS.1:0.00606455)0.904:0.00511431)0.746:0.001561174,SUD-S72.1:0.008552844)0.347:0.001439998)0.839:0.003372526)0.537:0.000437845)0.292:0.002737602,((IL_3172.1:0.009187574,GR_15.1:0.006037521)0.848:0.004030981,(26695.1:0.013528156,((Khanty16.1:0,Khanty26.1:0,Khanty27.1:0):5e-09,(Khanty17.1:0,Khanty39.1:0):0.004433553)0.949:0.008290032)0.612:0.002883829)0.860:0.003437117)0.771:0.001651369)0.452:0.001483776,SSR43.1:0.013671846)0.804:0.0020497)0.763:0.003184498,MM2012_26.1:0.015725229)0.758:0.003248561,(HEL_BA9575AA_AS.1:0.011483104,HPAG1.1:0.005234539)0.068:0.001697327)0.030:0.005357096,HEL_BA9148AA_AS.1:0.016702333)0.871:0.001595252,(Evenky65.1:0.00907802,HpGP-POL-110.1:0.00449672)0.885:0.005540807)0.259:0.003706977,22352.1:0.004293361)0.542:0.009566734,((((GAM245Ai.1:0.002191331,(HEL_BA8101AA_AS.1:0.006014716,(HEL_AA6578AA_AS.1:0.005294104,HEL_BA3663AA_AS.1:0.008320311)0.756:0.003676495)0.585:0.003712841)0.878:0.003737261,(MGms203.1:0.007504262,HpGP-SPA-402.1:0.009041887)0.751:0.001412826)0.029:0.001465148,(((((HEL_AA5463AA_AS.1:0.010713253,HEL_AA8698AA_AS.1:0.004355647)0.881:0.004583573,HEL_AA9180AA_AS.1:5e-09)0.731:0.004937508,(HpGP-USA-417.1:0.015352106,HEL_AA9177AA_AS.1:5e-09)0.518:0.002518849)0.760:0.00293314,MCms1055.1:0.008605649)0.773:0.001946885,(((ckin130.1:0.00751564,DR76_2016.1:0.00144203)0.788:0.001511555,(HEL_CA2181AA_AS.1:0.010462981,(((HEL_CA2246AA_AS.1:0,HpGP-MEX-046.1:0):0.002963387,HEL_BA5558AA_AS.1:0.004463397)0.766:0.001457174,((HN_G260.1:0.008787059,(HEL_BA4236AA_AS.1:0.003268146,HEL_BA4465AA_AS.1:0.002665726)0.679:0.00295935)0.771:0.001772972,((HEL_BA4163AA_AS.1:0.009006567,DR150.1:0.001483211)0.856:0.00292872,(HEL_CA2150AA_AS.1:0.002966312,NYPt189.1:0.002951367)0.544:0.002955045)0.764:5e-09)0.847:0.001463788)0.705:5e-09)0.810:0.001463764)0.778:0.00148541,HEL_AA9174AA_AS.1:0.001472639)0.794:0.001462334)0.427:5e-09)0.902:0.004215961,((((SA224.1:0,SA252C.1:0):0.00589553,(((HpGP-BRA-023.1:6e-09,(HEL_BA4947AA_AS.1:0.001481161,kin79.1:0.005995331)0.776:0.001456748)0.972:0.005911661,(HEL_BA9555AA_AS.1:0.00293306,(HpGP-POR-006.1:0.002993549,(kin81.1:0.002927684,kin86.1:5e-09)0.927:0.004487474)0.765:0.001428461)0.783:5e-09)0.311:0.001482641,(HEL_BA9180AA_AS.1:0.00297172,(DR59_2016.1:0.002971347,HEL_BA5547AA_AS.1:0.004468209)0.766:0.001445919)0.898:0.00296975)0.715:0.001590745)0.830:0.006048276,ckin59.1:0.007360098)0.136:5e-09,(HEL_BA3551AA_AS.1:0.007681274,HEL_CA2149AA_AS.1:0.008969475)0.740:0.00608983)0.794:0.003392091)0.924:0.007306315)0.974:0.003337941,((HEL_BA5101AA_AS.1:0.004444222,(HEL_BA8806AA_AS.1:0.008871827,HEL_BA8835AA_AS.1:0.001649266)0.601:0.004859802)0.699:0.004887248,(HpGP-USA-303.1:0.00375338,(GC34_HL.1:0.01218465,HEL_BA5257AA_AS.1:0.009274888)0.539:0.005497091)0.423:0.004774311)0.770:0.003130634)0.842:0.003122818,((((((ckin28.1:5e-09,(HEL_AA7352AA_AS.1:0.001477626,SA35C.1:0.002955205)0.783:0.001456)0.951:0.004408092,((ckin24.1:0,kin62.1:0):6e-09,kin77.1:0.002930977)0.874:0.001464969)0.421:5e-09,HEL_AA8702AA_AS.1:5e-09)0.869:0.001462991,(HEL_CA2362AA_AS.1:5e-09,(((HEL_BA8361AA_AS.1:0.004419925,ckin129.1:0.004429633)0.502:5e-09,HpGP-HON-015.1:5e-09)0.954:0.00293509,SA220C.1:0.005986127)0.952:6e-09)0.901:5e-09)0.670:0.002957152,kin71.1:0.001457041)0.929:0.004455234,(ckin106.1:0.001461402,(ckin65.1:0.002933583,HEL_BA5527AA_AS.1:5e-09)0.847:0.001461251)0.913:5e-09)0.845:0.003423101)0.614:0.015767073,HpGP-COG-003.1:0.005768407)0.985:0.030174102,HEL_BA8309AA_AS.1:0.004112232)1.000:0.010261246,((SA169C.1:5e-09,(((HEL_BA5677AA_AS.1:0,HEL_BA5739AA_AS.1:0,HEL_BA9749AA_AS.1:0,SA29A.1:0):5e-09,(HpGP-ZAF-007.1:0.001459726,HpGP-ZAF-009.1:0.002927603)0.908:5e-09)0.926:5e-09,SA172C1.1:0.002937717)0.805:0.001460235)0.000:5e-09,((((((HEL_BA8916AA_AS.1:0.010542283,HpGP-ZAF-001.1:5e-09)0.487:0.002826554,((((HEL_BA5666AA_AS.1:0.005944007,HEL_BA9494AA_AS.1:0.002944496)0.895:0.002943665,HEL_AA7371AA_AS.1:0.007410116)0.756:0.001470723,HEL_AA7362AA_AS.1:0.001461553)0.787:0.00145832,(HEL_AA7288AA_AS.1:0,HEL_BA9306AA_AS.1:0):0.004424853)0.767:0.001602866)0.469:0.00292791,((HEL_AA7376AA_AS.1:0.003970798,(HEL_AA7206AA_AS.1:0.006178917,(HEL_AA7378AA_AS.1:0.004203484,((K26A1.1:0.002926662,((HEL_AA7199AA_AS.1:0,HEL_AA7200AA_AS.1:0,HEL_AA7268AA_AS.1:0,HEL_AA7356AA_AS.1:0,HEL_AA7368AA_AS.1:0):5e-09,HEL_AA7293AA_AS.1:0.001458876)0.891:5e-09)0.895:0.002943574,(HEL_AA7215AA_AS.1:0.001469844,(HEL_AA7309AA_AS.1:0,HEL_AA7329AA_AS.1:0):0.007447273)0.868:0.002949076)0.768:0.001680748)0.714:0.00290198)0.728:0.001733111)0.245:0.004441584,(HEL_AA7350AA_AS.1:0,HEL_AA7375AA_AS.1:0):0.008482131)0.726:0.001797879)0.398:0.001603104,HEL_BA9540AA_AS.1:0.001462507)0.773:5e-09,((SA233C.1:0.001467183,(((HEL_BA8345AA_AS.1:0.002142567,SouthAfrica7.1:0.006770646)0.572:0.002949512,HEL_BA8291AA_AS.1:0.000792234)0.805:0.002144201,HEL_BA5706AA_AS.1:5e-09)0.979:0.005916636)0.781:5e-09,(HEL_BA5709AA_AS.1:5e-09,((HEL_BA4143AA_AS.1:0.002925083,(((HEL_BA5715AA_AS.1:0,SA175A.1:0):0.002954623,((SA166A.1:0.005905584,HpGP-ZAF-006.1:0.002950944)0.592:5e-09,SouthAfrica20.1:0.002925951)0.854:0.001462235)0.894:5e-09,SA253C1.1:5e-09)0.820:5e-09)0.833:0.001460918,(HEL_BA5671AA_AS.1:0,HEL_BA9328AA_AS.1:0,SA144A.1:0,SA251C.1:0):0.002937698)0.368:5e-09)0.846:0.001460471)0.876:0.001468897)0.764:0.00147036,((HEL_BA5731AA_AS.1:0.002937023,SouthAfrica50.1:5e-09)0.774:0.001455513,(HEL_AA7351AA_AS.1:0.002933881,HEL_BA4919AA_AS.1:5e-09)0.888:0.004443486)0.401:0.002952628)0.000:5e-09)0.822:0.007044538)0.628:0,Hcetorum:0.24845469)Root;
