# Supplementary material for: An ancient ecospecies of Helicobacter pylori
Source: Nature. 2024 Oct 16;635(8037):178–85. doi: 10.1038/s41586-024-07991-z (PMC11541087; doi:10.1038/s41586-024-07991-z)
Supplement: Supplementary file 8 — Data underlying Figs. 1–4 and Supplementary Figs. 1–6 and 8–13. [file 41586_2024_7991_MOESM8_ESM.zip › SOURCE_DATA/S10/29.nwk]

(((((((((((((((((HpGP-KGZ-006.1:0.005645511,(altai59.1:0.00690625,(HEL_BA8911AA_AS.1:0,HEL_BA9166AA_AS.1:0):0.002313345)0.343:0.001862968)0.578:0.001436733,(HEL_BA8921AA_AS.1:0.000948528,(Evenky11.1:0.010921595,((HEL_BA9676AA_AS.1:0,HEL_BA9686AA_AS.1:0):0.001579465,((HEL_BA9321AA_AS.1:0.000523207,HEL_BA9546AA_AS.1:5e-09)0.983:0.002650393,HEL_BA9760AA_AS.1:0.000524551)0.000:5e-09)0.982:0.005338274)0.981:0.005924123)0.838:0.002578489)0.942:0.002866078,((((((HEL_BA9249AA_AS.1:0.009760322,(HEL_BA9451AA_AS.1:0.007994301,HEL_BA9770AA_AS.1:0.002902359)0.170:0.001024754)0.944:0.003319249,(((HEL_BA9576AA_AS.1:0.006311431,(HEL_BA9483AA_AS.1:0.004923178,HEL_CA0270AA_AS.1:0.00713801)0.980:0.005343157)0.849:0.001342093,HEL_BA9606AA_AS.1:0.007397441)0.847:0.001152354,(BURYAT19.1:0.010864498,((HEL_BA9049AA_AS.1:0.013564264,(HEL_BA9383AA_AS.1:0.003562848,(Evenky73.1:5e-09,(HEL_BA9406AA_AS.1:5e-09,(Evenky01.1:0.000523585,HEL_BA8842AA_AS.1:0.002643924)0.912:5e-09)0.993:5e-09)0.741:0.000689274)0.990:0.006573663)0.977:0.005873481,(HEL_CA0258AA_AS.1:0.006264593,((HEL_BA9706AA_AS.1:0.003855804,(HEL_BA9607AA_AS.1:0.003846616,HEL_BA9612AA_AS.1:0.002591288)0.943:0.003228624)0.965:0.003305038,((HEL_BA8829AA_AS.1:0.007885335,HEL_BA9603AA_AS.1:0.003578047)0.975:0.004509453,(HEL_BA8825AA_AS.1:0.008105975,HEL_BA9140AA_AS.1:0.00577744)0.945:0.004783057)0.478:0.000514371)0.768:0.000825965)0.490:0.000596538)0.861:0.002270151)0.914:0.002624976)0.727:0.000662292)0.751:0.001613109,TUVAB15.1:0.009796464)0.849:0.001128376,((HEL_CA0264AA_AS.1:0.004627585,(HEL_BA8830AA_AS.1:0.010575777,HEL_CA0266AA_AS.1:0.010409609)0.898:0.00311749)0.935:0.002777865,((HEL_AA7332AA_AS.1:0.005905083,HEL_CA0289AA_AS.1:0.009506109)0.832:0.002452726,(HEL_BA9443AA_AS.1:0.007180126,(HEL_AA7314AA_AS.1:0.004240487,HEL_BA9626AA_AS.1:0.005739503)0.971:0.00479131)0.802:0.002055968)0.928:0.00336042)0.725:0.000759191)0.830:0.001622382,((((((HEL_BA8812AA_AS.1:0.008511928,HEL_BA9096AA_AS.1:0.006748143)0.000:6e-09,HEL_AA7373AA_AS.1:0.002957854)0.956:0.003506242,HEL_CA0278AA_AS.1:0.008313734)0.289:0.001038564,(HEL_BA9575AA_AS.1:0,HEL_BA9575AA_AS.2:0):0.008287735)0.956:0.004326712,(HEL_BA9302AA_AS.1:0.006864778,((HEL_BA9437AA_AS.1:0.007675927,HEL_BA9545AA_AS.1:0.006469464)0.890:0.003309208,(HEL_BA8823AA_AS.1:0.007085716,(HEL_BA8814AA_AS.1:0.006552766,(HEL_BA9605AA_AS.1:0.004888262,(HEL_BA8889AA_AS.1:0.008082852,(HEL_BA9018AA_AS.1:0.002326627,(HEL_BA9571AA_AS.1:0,HEL_BA9807AA_AS.1:0):0.003560341)0.889:0.00214212)0.934:0.002734959)0.541:0.001502869)0.557:0.001724712)0.559:0.000484719)0.740:0.001899405)0.835:0.001388393)0.764:0.001003388,((((((Nanai30.1:0.013344684,(HEL_BA9734AA_AS.1:0.00602595,(Nentsy28.1:0.004307883,(N34.1:0.001051716,(Nentsy32.1:0.005324433,(Nentsy29.1:0,Nentsy37.1:0,Nentsy38.1:0,Nentsy65.1:0):6e-09)0.703:5e-09)0.982:0.004859175)0.990:0.006694044)0.921:0.003207932)0.826:0.00299172,(HEL_BA9085AA_AS.1:0.0039141,(HEL_BA9095AA_AS.1:0.005278524,(Tuvac46.1:0.002629655,(HEL_BA9129AA_AS.1:0.003549601,HEL_BA9471AA_AS.1:0.002342809)0.915:0.003065835)0.377:0.002544438)0.347:0.001532722)0.985:0.004240642)0.489:5e-09,(HEL_AA7246AA_AS.1:0.007290737,mong44.1:0.009307046)0.833:0.002079427)0.802:0.001094426,(HEL_BA9063AA_AS.1:0.003985914,HEL_BA9641AA_AS.1:0.009274501)0.941:0.003205842)0.796:0.000871334,((HEL_BA9837AA_AS.1:0.008865528,Tuvac80.1:0.004343187)0.940:0.003188923,(HEL_BA8957AA_AS.1:0.009035615,HEL_CA0261AA_AS.1:0.010192225)0.092:0.001857409)0.874:5e-09)0.944:0.001589997,(((HEL_BA8847AA_AS.1:0.005905989,((((HEL_AA7311AA_AS.1:0.010802653,HEL_BA8815AA_AS.1:0.003123165)0.417:0.000712566,(((HEL_BA9476AA_AS.1:0.005733124,(HEL_AA7264AA_AS.1:0.00478119,HEL_BA9415AA_AS.1:0.00785425)0.926:0.003403005)0.548:0.00195158,Khanty04.1:0.002796361)0.180:0.001725157,HEL_BA9773AA_AS.1:0.006252653)0.921:0.002358525)0.879:0.00209089,HEL_BA9732AA_AS.1:0.008889591)0.790:0.002703881,(Khanty39.1:0.00462226,(HEL_BA8996AA_AS.1:0.000523815,HEL_BA9604AA_AS.1:5e-09)0.999:0.007572804)0.887:0.001831835)0.809:0.001130467)0.885:0.00159344,(HEL_BA9656AA_AS.1:0.006572262,((HEL_BA8918AA_AS.1:0.000523419,(HEL_BA9046AA_AS.1:0,HEL_BA9169AA_AS.1:0):5e-09)0.944:0.002156236,((HEL_BA9260AA_AS.1:5e-09,(HEL_BA9705AA_AS.1:0.005425944,((altai11.1:0.002431042,(HEL_BA9115AA_AS.1:0.00387388,(HEL_BA9208AA_AS.1:5e-09,HEL_BA9487AA_AS.1:0.000523017)1.000:0.016285064)0.870:0.002241021)0.819:0.00157867,(Keto18.1:5e-09,(HEL_BA9266AA_AS.1:0.00052632,HEL_BA9032AA_AS.1:0.002117454)0.547:0.000522487)0.956:0.002967072)0.930:0.002388558)0.984:0.003753852)0.952:0.001580433,HEL_BA9825AA_AS.1:5e-09)0.501:0.001016178)0.995:0.006055185)0.932:0.002643495)0.786:0.000535334,((HEL_BA8976AA_AS.1:0.006576699,HEL_BA9037AA_AS.1:0.003734122)0.993:0.005441181,(HEL_BA9735AA_AS.1:0.000523113,(HEL_BA9167AA_AS.1:0.003722579,(HEL_BA9390AA_AS.1:0.007197414,(HEL_BA9592AA_AS.1:0.00584358,HEL_BA9736AA_AS.1:0.002816727)0.702:0.002762777)0.872:0.003148621)0.887:0.002221441)0.797:0.001054177)0.777:5e-09)0.000:6e-09)0.933:0.001607038)0.000:5e-09)0.574:0.002698462,(Evenky65.1:0.004122902,HEL_BA8872AA_AS.1:0.013152571)0.373:0.000994174)0.874:0.002066905):0.000557206,((HpGP-MAL-010.1:0.00699692,(HEL_CA2709AA_AS.1:0.005326153,(HEL_BA4686AA_AS.1:0.001082826,(HEL_CA2615AA_AS.1:5e-09,HEL_CA2627AA_AS.1:0.000523295)0.908:0.001551012)0.941:0.002126498)0.761:0.000552849)0.909:0.001586365,(((CK69.1:0.007932258,(BT143.1:0.005985899,HEL_CA0440AA_AS.1:0.00656956)0.853:0.002617201)0.747:0.000682084,((HEL_BA9915AA_AS.1:0.004227475,(HEL_AA4439AA_AS.1:0.009956975,HEL_CA2671AA_AS.1:0.005578595)0.474:0.000907696)0.888:0.001628917,((BT215.1:0.006213407,BTM275.1:0.00572712)0.455:0.002031411,(BT0282.1:0.005359441,BT333.1:0.005912064)0.753:0.000867311)0.115:0.000818228)0.727:0.000529515)0.744:0.000532371,((HEL_BA5605AA_AS.1:0.008596703,MMM_67.1:0.004786483)0.933:0.002911891,HEL_CA2092AA_AS.1:0.006442994)0.912:0.002211306)0.879:0.001044809)0.793:5e-09)0.759:5e-09,(((HEL_CA0525AA_AS.1:0.004656626,HpGP-JAP-026.1:0.007255774)0.378:0.001123157,(VN0805.1:0.008836559,(HEL_BA5460AA_AS.1:0.009047336,HpGP-MAL-012.1:0.006359457)0.813:0.001517083)0.911:0.002985742)0.756:0.001372694,((HpGP-IDN-001.1:0.00813264,ID0561.1:0.005676844)0.972:0.005279921,HEL_CA2643AA_AS.1:0.00905377)0.468:0.001561745)0.344:0.001307318)0.819:0.001050528,((HEL_BA8932AA_AS.1:0.002674465,(HEL_BA9611AA_AS.1:0.008166794,HpGP-KOR-001.1:0.010829507)0.071:0.002130332)0.840:0.002667162,(((((((HEL_BA9220AA_AS.1:0.003267179,(HEL_BA9649AA_AS.1:0.002744611,(HEL_BA9160AA_AS.1:0.002100784,HEL_BA8868AA_AS.1:0.008295766)0.769:0.001076787)0.746:0.00101277)0.909:0.002054853,((((HEL_BA9534AA_AS.1:0.00265373,HEL_CA0410AA_AS.1:0.003742727)0.925:0.001596679,(HEL_AA7249AA_AS.1:0.0037466,(BURYAT9.1:0.002150876,HpGP-KAZ-002.1:0.007038992)0.738:0.000478682)0.755:0.001060013)0.780:5e-09,HEL_BA9411AA_AS.1:0.000523626)0.756:0.000519383,(HEL_BA8861AA_AS.1:0.006480036,(HEL_BA8832AA_AS.1:0.000523433,HEL_BA9479AA_AS.1:0.000523859)0.773:0.000513563)0.892:0.001077396)0.738:0.000570632)0.404:0.000542139,HEL_BA9780AA_AS.1:0.005347008)0.755:0.00053472,(HEL_BA9614AA_AS.1:0,HEL_BA9797AA_AS.1:0):0.003761746)0.770:0.000523149,(BURYAT14.1:0.001815072,(HEL_BA9256AA_AS.1:0.003396227,HEL_BA8880AA_AS.1:0.005219785)0.931:0.002136603)0.911:0.001939462)0.839:0.001055404,((HEL_BA9059AA_AS.1:0.007186246,HEL_BA9568AA_AS.1:0.003154146)0.728:0.000520343,HEL_BA9379AA_AS.1:0.004863221)0.238:0.001060183)0.733:0.000498898,(HEL_BA9407AA_AS.1:0.005799149,(HEL_BA9569AA_AS.1:0.005488529,HEL_BA9170AA_AS.1:0.00667295)0.950:0.003160411)0.827:0.001218869)0.928:0.001581046)0.772:5e-09)0.789:0.000524364,((HEL_BA9391AA_AS.1:0.003759152,HEL_BA9841AA_AS.1:0.00431109)0.933:0.002103509,(HEL_BA9130AA_AS.1:0.002658851,((HEL_BA9348AA_AS.1:0.003204423,HEL_BA9759AA_AS.1:0.005638414)0.903:0.00241285,(HEL_BA9162AA_AS.1:0.002649113,HEL_BA9538AA_AS.1:0.004843733)0.875:0.001244834)0.864:0.001411611)0.490:0.00105969)0.841:6e-09)0.836:0.000523778,((((((((HpGP-CAN-001.1:0.003333965,(HEL_BA9404AA_AS.1:0.011428179,(Nanai40.1:0.005959457,(HEL_AA7283AA_AS.1:0.002632295,HEL_BA9448AA_AS.1:0.00162484)0.900:0.001628575)0.893:0.001783824)0.203:0.001032827)0.783:0.00185614,HEL_CA2258AA_AS.1:0.003552909)0.777:0.000677398,((Aklavik117.1:0.002145881,CAN_219.1:0.004811858)0.967:0.003195542,(HpGP-CAN-023.1:0.004815808,((HEL_AA7365AA_AS.1:0,HEL_CA0047AA_AS.1:0):0.005868349,(HEL_CA0046AA_AS.1:0.003616377,(HEL_AA7339AA_AS.1:0.005315502,(HEL_BA9778AA_AS.1:0,HEL_CA0057AA_AS.1:0,HEL_CA0057AA_AS.2:0):0.001080848)0.891:0.001138038)0.658:0.001639144)0.842:0.001082151)0.806:0.001595908)0.026:0.000541731)0.015:5e-09,(HEL_BA8914AA_AS.1:0.002114245,((HEL_BA8962AA_AS.1:0,HEL_BA9398AA_AS.1:0):5e-09,HEL_BA9175AA_AS.1:0.000523004)0.541:6e-09)0.999:0.006466539)0.448:0.000508391,((((HpGP-PER-011.1:0.008662078,(HEL_BA9201AA_AS.1:0.006954403,(HEL_BA3942AA_AS.1:0.004836733,HEL_BA9433AA_AS.1:0.00652274)0.740:0.001060144)0.404:0.000562898)0.799:0.00089059,(((HpGP-PER-111.1:0.006159025,((HEL_CA2261AA_AS.1:0,HEL_CA2283AA_AS.1:0,HEL_CA2284AA_AS.1:0,HEL_CA2287AA_AS.1:0):0.000523143,HEL_CA2286AA_AS.1:5e-09)0.989:0.005216779)0.919:0.002502472,(HpGP-PER-019.1:0.004841153,HpGP-PER-121.1:0.003754576)0.864:0.001502061)0.696:0.000713847,((HEL_CA2268AA_AS.1:0.002192992,(Puno120.1:0.008025103,(Puno135.1:0.0044226,HEL_CA2271AA_AS.1:0.005258989)0.696:0.001128805)0.758:0.001134893)0.951:0.002611144,(HEL_CA2279AA_AS.1:0.002134444,(((CO1768.1:0,COL0002.1:0,Hui1769.1:0):0.003726018,HpGP-PER-138.1:0.003207684)0.944:0.002163056,(CO1766.1:0,Hui1764.1:0,Hui1766.1:0):0.004873006)0.737:0.000479522)0.868:0.001046987)0.913:0.001711069)0.754:0.000595775)0.212:0.000525864,((HEL_AA5991AA_AS.1:0.005167129,HEL_CA2267AA_AS.1:0.006689687)0.434:0.000477232,(v225d.1:0.003209712,(HEL_AA6511AA_AS.1:0.006149046,HpGP-MEX-028.1:0.004042027)0.928:0.002145301)0.916:0.00187895)0.897:0.00214079)0.031:5e-09,((Sat464.1:0.001579815,(HEL_CA2260AA_AS.1:0.002108316,(Shi470.1:0.000523427,((HEL_CA2257AA_AS.1:0.001568272,HEL_CA2262AA_AS.1:0.004312)0.934:0.002143752,(Shi169.1:5e-09,Shi417.1:0.003166595)0.416:0.000526775)0.888:0.00105088)0.891:0.001581422)0.766:5e-09)0.942:0.001920184,(Shi112.1:0.003951091,(HEL_CA2265AA_AS.1:0.003459168,(Cuz20.1:5e-09,HEL_CA2266AA_AS.1:0.002647698)0.367:0.000796284)0.343:0.001056769)0.805:0.001036703)0.232:0.000522595)0.896:0.001271156)0.875:0.001453169,(((HEL_BA9315AA_AS.1:0.006959207,(HEL_BA9341AA_AS.1:0.003752697,(HEL_BA9042AA_AS.1:0.001647247,HEL_BA9253AA_AS.1:0.005307019)1.000:0.013221152)0.454:0.001613234)0.512:0.002517411,(((((HEL_BA9819AA_AS.1:0.004814326,(HEL_AA7214AA_AS.1:0.005706517,HEL_BA9514AA_AS.1:0.004558703)0.809:0.001554098)0.891:0.001761119,HEL_AA7380AA_AS.1:0.007185602)0.723:0.000377812,((((HEL_BA9621AA_AS.1:0.006972165,((HEL_BA9263AA_AS.1:0.004042398,HEL_BA9518AA_AS.1:0.003405591)0.864:0.001549693,(HEL_BA9677AA_AS.1:0.002296041,((HEL_AA7212AA_AS.1:0,HEL_CA0045AA_AS.1:0):0.004087664,HEL_BA9472AA_AS.1:0.004495477)0.450:0.002121267)0.765:0.0011445)0.775:0.001391445)0.872:0.001613142,((((HEL_AA6077AA_AS.1:0,HEL_CA0052AA_AS.1:0,HEL_CA0052AA_AS.2:0):6e-09,(HEL_AA6006AA_AS.1:6e-09,HEL_CA0053AA_AS.1:5e-09)0.936:0.002031294)0.442:0.001515921,(HEL_CA0054AA_AS.1:0.005821482,Sakhalin60.1:0.005834793)0.693:0.002901859)0.883:0.001542328,((HEL_BA8864AA_AS.1:0.003875511,HEL_BA9467AA_AS.1:0.003652328)0.746:0.002390962,(HEL_BA9559AA_AS.1:0.006000276,(HEL_BA9669AA_AS.1:0.00594469,((HEL_BA9040AA_AS.1:0,HEL_BA9234AA_AS.1:0):0.002176625,HEL_BA9159AA_AS.1:0.002596524)0.667:0.00163056)0.911:0.002552905)0.061:0.000918955)0.781:0.001466979)0.688:6e-09)0.919:0.001535948,HEL_BA9218AA_AS.1:0.005946567)0.743:0.000505317,(HEL_BA9294AA_AS.1:0.011682442,(HEL_BA9333AA_AS.1:0.000523096,HEL_BA9651AA_AS.1:5e-09)0.855:0.001537444)0.942:0.002719821)0.785:0.00050256)0.855:0.001133694,(HEL_BA9304AA_AS.1:0.007001803,HEL_BA9748AA_AS.1:0.006731068)0.919:0.002590268)0.785:0.000607715,(HEL_BA9774AA_AS.1:0.005777169,(Nentsy90.1:0.007846508,(Evenky58.1:0.002856754,(HEL_BA8858AA_AS.1:0.002648745,HEL_BA9445AA_AS.1:0.001052193)0.781:0.000849354)0.659:0.00106433)0.892:0.002031764)0.222:0.000511612)0.796:0.00109172)0.406:0.001314612,HEL_BA8883AA_AS.1:0.005893719)0.850:0.001095311)0.320:0.000545107,(CAN_196.1:0.003194925,HpGP-CAN-020.1:0.006459576)0.908:0.002040028)0.509:5e-09,(HEL_CA2451AA_AS.1:0.009772875,(HEL_AA6759AA_AS.1:0.005347503,(HEL_AA6578AA_AS.1:0.007054398,HpGP-USA-205.1:0.007266297)0.351:0.000915166)0.735:0.000579519)0.863:0.001059095)0.827:0.000584295)0.858:5e-09,((((((HEL_BA9339AA_AS.1:0.002304169,HEL_BA9830AA_AS.1:0.001940621)0.990:0.008266337,(HEL_BA9544AA_AS.1:0.012232143,(HEL_BA9792AA_AS.1:0.00052413,((HEL_BA9761AA_AS.1:0,HEL_BA9838AA_AS.1:0):5e-09,Keto60.1:0.000523004)0.909:5e-09)0.978:0.005020286)0.720:0.001992816)0.975:0.006884425,(HEL_AA8621AA_AS.1:0.018074989,HEL_BA9184AA_AS.1:0.008858865)0.543:0.003650393)0.716:0.001933458,(HEL_BA9153AA_AS.1:0.016489963,((((HEL_AA9180AA_AS.1:0.011622511,HEL_CA2270AA_AS.1:0.016956451)0.946:0.008019684,(HEL_CA2246AA_AS.1:0.014599971,HpGP-MEX-046.1:0.015733431)0.883:0.005101988)0.138:0.004261661,((((((IRANL124_91.1:0.009228998,(HpGP-LIT-001.1:0.011777956,(HEL_BA4991AA_AS.1:0.010082217,GR_20.1:0.015137245)0.128:0.002466445)0.395:0.002347172)0.870:0.002086499,(((HE_NC32_5.1:0.010556873,HPAG1.1:0.009613515)0.946:0.00464522,33375.1:0.014231287)0.780:0.002706221,(((Hp_A_11.1:0.007193008,SW21C.1:0.015160997)0.950:0.004638284,(BD0013.1:0.012910676,((HEL_CA2181AA_AS.1:0.022121626,(Mandalay03.1:0.00756805,NP49.1:0.014034931)0.935:0.004842571)0.850:0.004857153,((P12.1:0.009573085,(HpGP-POL-110.1:0.011250087,(((Khanty16.1:0,Khanty26.1:0,Khanty27.1:0):0.008882836,(448.1:0.019191618,HE_C33.1:0.00931941)0.827:0.004084006)0.105:0.001773703,(GR_21.1:0.009239978,IRANL97.1:0.013165471)0.940:0.005875829)0.877:0.003186299)0.686:0.002184913)0.838:0.001730739,HE_C50.1:0.006490891)0.760:5e-09)0.559:0.003546249)0.578:0.001443522)0.766:0.001115844,(HEL_AA6718AA_AS.1:0.006502539,(HEL_BA9148AA_AS.1:0.009066365,GC31_B.1:0.016518256)0.864:0.003287202)0.568:0.001646201)0.921:0.00434406)0.821:0.0022196)0.640:0.00174875,(((((HEL_BA5101AA_AS.1:0.009202052,IL_3184.1:0.017567238)0.975:0.007273725,HUP_B14.1:0.011038758)0.782:0.00290458,MM2012_26.1:0.015316127)0.846:0.003772319,((((IL_3173.1:0.014113706,(HEL_AA8702AA_AS.1:0.018193531,HEL_BA4700AA_AS.1:0.005724236)0.937:0.00631364)0.171:0.003114919,HEL_BA8279AA_AS.1:0.017318624)0.854:0.003302886,(SA224.1:5e-09,SA252C.1:5e-09)1.000:0.016245641)0.000:0.001107928,(B47.1:0.0158411,SSR43.1:0.016185682)0.420:0.002813416)0.941:0.004926208)0.888:0.003552536,((HEL_BA5197AA_AS.1:0.011374405,HpGP-TUR-009.1:0.010093426)0.940:0.00419028,(HE_NC24_6.1:0.005685594,(IRANL133_91.1:0.013591174,HEL_BA9209AA_AS.1:0.011303268)0.232:0.00294797)0.953:0.004568416)0.797:0.001665618)0.734:0.001150372)0.265:0.001755263,((((G27.1:0.013180986,((IRANL110.1:0.016471994,Pt_7901.1:0.015781027)0.924:0.004840785,(SUD-S72.1:0.010892496,IL_3172.1:0.0151137)0.892:0.003882575)0.878:0.004023457)0.876:0.002892519,(((MG2005_98.1:0.012554166,(GC65_HL.1:0.00939737,IRANL104.1:0.010496265)0.924:0.004527185)0.883:0.003257361,(HEL_AA0447AA_AS.1:0.01034261,(21580.1:0.007874231,HEL_BA3663AA_AS.1:0.012428996)0.903:0.003878423)0.643:0.001547956)0.681:0.001953488,HN_G260.1:0.009884347)0.631:0.001752226)0.831:0.00249547,(((HEL_BA4875AA_AS.1:0.015799883,(((30950.1:0.010446629,HEL_BA5224AA_AS.1:0.014141282)0.807:0.003776435,((IRANL125.1:0.012153787,(HEL_AA7352AA_AS.1:0.010463603,(B25.1:0.017458665,MGms203.1:0.013282501)0.877:0.005218905)0.778:0.001803658)0.942:0.003315833,(29009.1:0.011196854,(B45.1:0.010556107,HEL_BA4404AA_AS.1:0.014010704)0.156:0.003096324)0.928:0.004145308)0.021:5e-09)0.758:0.00173779,((HEL_AA6060AA_AS.1:0.025542702,(HEL_BA9043AA_AS.1:0.012603599,(GC34_HL.1:0.015107594,HEL_BA8959AA_AS.1:0.014791127)0.475:0.003933543)0.653:0.002135673)0.928:0.003283235,((((((SUD_SO41_1.1:0.010185853,(SUD-C1-1a.1:0.007084698,SUD_C5_1.1:0.00430744)0.891:0.003361166)0.033:0.000940932,(((SUD-C14-1.1:0.006308943,SUD_C8_1.1:0.007935279)0.828:0.003011506,HEL_BA8928AA_AS.1:0.007534322)0.328:0.001396978,((HEL_BA9413AA_AS.1:0.008083516,(HEL_BA4168AA_AS.1:0.006184329,SUD-SO50-1.1:0.009477155)0.911:0.003223526)0.705:0.001034808,SUD-I14.1:0.005337992)0.900:0.002199811)0.901:0.002000865)0.904:0.002421414,(((HEL_BA9281AA_AS.1:0.00727727,SUD-C16-3.1:0.010602672)0.702:0.004828734,(HEL_BA9765AA_AS.1:0.00989622,(HEL_BA9028AA_AS.1:0.009910333,HEL_BA9462AA_AS.1:0.009948548)0.318:0.00254647)0.654:0.00138629)0.919:0.004482565,((HEL_BA4944AA_AS.1:0.008466722,HEL_BA8987AA_AS.1:0.009381424)0.572:0.002749183,HEL_BA4973AA_AS.1:0.006644018)0.290:0.001064538)0.866:0.002003042)0.728:0.001683901,(SUD-C13-1.1:0.007638766,HEL_BA9457AA_AS.1:0.013381123)0.071:0.001525856)0.089:6e-09,(HEL_AA6699AA_AS.1:0.010759578,HEL_BA9595AA_AS.1:0.006304872)0.845:0.002411172)0.804:0.002897386,(B40.1:0.009681591,HEL_BA9463AA_AS.1:0.01138584)0.176:0.002685743)0.799:0.001709745)0.756:0.001122609)0.500:0.001783981)0.492:0.002442648,(HEL_CA2176AA_AS.1:0.011781404,VN0032.1:0.01672308)0.966:0.006382917)0.206:0.002106175,((((DR150.1:0.014871623,(HEL_AA9177AA_AS.1:0.014989491,HEL_BA5257AA_AS.1:0.006260833)0.986:0.009037651)0.369:0.002349042,(444.1:0.010157542,(HEL_AA7374AA_AS.1:0.012362925,HEL_BA9540AA_AS.1:0.007329113)0.977:0.006669562)0.732:0.002582831)0.988:0.007288224,((31181.1:0.010483257,(34320.1:0.017398978,MCms1055.1:0.012716018)0.907:0.003163527)0.882:0.002637861,(((((((HEL_AA5951AA_AS.1:0.012113047,(CAM-144C1.1:0.006207822,nigh1448.1:0.013987512)0.951:0.004605027)0.034:0.001288656,SUD-SO49-1.1:0.013298441)0.214:0.001818674,((HEL_BA9309AA_AS.1:0.010310481,(CAM_149C1.1:0.00940228,((ckin24.1:0.005767915,kin71.1:0.003386732)0.927:0.003547541,(((CAM_110A1.1:0.010092773,HEL_BA4947AA_AS.1:0.009483795)0.972:0.004556192,((((HEL_AA8698AA_AS.1:0.011227742,HpGP-USA-403.1:0.00543022)0.960:0.004287299,((kin81.1:0.001056984,(ckin130.1:5e-09,kin86.1:0.000523588)0.761:0.000519286)0.952:0.004156562,HEL_BA5527AA_AS.1:0.007868068)0.306:0.00164756)0.754:0.00114038,HpGP-USA-303.1:0.010567796)0.823:0.003139504,((HpGP-BRA-023.1:0.004647779,((HEL_BA8806AA_AS.1:0.002849023,kin77.1:0.00630231)0.911:0.002240594,(kin62.1:0.003688486,(HpGP-POR-006.1:0.001612846,(ckin106.1:0.003195693,(ckin129.1:0.003224135,(ckin65.1:0.002136953,(HEL_CA2362AA_AS.1:0.004312567,SA35C.1:0.001543634)0.935:0.002145284)0.930:0.002122734)0.921:0.002120404)0.867:0.00104975)0.898:0.001621401)0.909:0.002435263)0.541:0.001722241)0.719:0.00069514,((kin79.1:0.004439477,(HpGP-COG-003.1:0.002546767,ckin28.1:0.008814051)0.027:0.001069271)0.783:0.001006187,(CAM-140C1.1:0.007500396,((HEL_BA4163AA_AS.1:0.00370926,SA220C.1:0.004323753)0.995:0.006866708,CAM-146C1.1:0.006553239)0.226:0.002531289)0.154:0.001627425)0.778:0.000919087)0.852:0.00117628)0.000:0.000158899)0.858:0.001701298,((HEL_BA5558AA_AS.1:0.01055702,(DR59_2016.1:0.006307503,(HEL_BA8835AA_AS.1:0.013575308,CAM-109A1.1:0.011034418)0.625:0.002583137)0.735:0.001934606)0.836:0.001863506,((HEL_AA9174AA_AS.1:0.009359401,(((HEL_CA2150AA_AS.1:0.010551169,HEL_CA2149AA_AS.1:0.017127602)0.474:0.003651728,NYPt189.1:0.007164519)0.294:0.002861749,HEL_BA8101AA_AS.1:0.014443393)0.908:0.00452648)0.490:0.002537129,(HEL_BA5547AA_AS.1:0.011984394,(HpGP-SPA-402.1:0.010378279,(GAM245Ai.1:0.010165724,(HEL_AA5463AA_AS.1:0.008142269,HpGP-USA-417.1:0.006737196)0.807:0.00289324)0.644:0.002604266)0.696:0.001284338)0.867:0.003152018)0.837:0.001657811)0.942:0.00308144)0.960:0.004823678)0.806:0.002527904)0.957:0.004502611)0.899:0.003679007,nigh2496.1:0.007658585)0.945:0.003905755)0.834:0.002247293,(ckin59.1:0.010612853,(CAM-135C1.1:0.011157539,(CAM-117A1.1:6e-09,CAM-117A1.2:5e-09)0.969:0.007866988)0.826:0.001979715)0.712:0.001688335)0.180:0.000947627,((((CAM-126C1.1:0.011558385,CAM_153C1.1:0.008455704)0.895:0.00267823,((22087.1:0.007131458,CAM_118A1.1:0.007810287)0.857:0.002905077,CAM_125C1.1:0.006403828)0.614:0.002349117)0.306:0.001038929,((CAM_14C1.1:0.006455001,SUD-SO42.1:0.010484705)0.774:0.003037142,(CAM_106A1.1:0.012182265,HpGP-NGA-006.1:0.008073412)0.174:0.001556229)0.910:0.003179615)0.745:0.001730641,((HpGP-NGA-010.1:0.01179057,HEL_BA9125AA_AS.1:0.007854057)0.931:0.00429342,((((CAM-107A1.1:0.008730729,nigh2494.1:0.006187804)0.887:0.002452552,nigh2495.1:0.009570656)0.937:0.002547383,CAM-23A1.1:0.010123935)0.065:0.000355938,CAM-121A1.1:0.0072222)0.911:0.002277423)0.769:0.001096142)0.942:0.002242534)0.956:0.004511701,CAM_22A1.1:0.011888334)0.894:0.003157111,HEL_AA6798AA_AS.1:0.018479523)0.908:0.004218844)0.608:0.000353873)0.466:0.002914522,(HpGP-SPA-802.1:0.009067177,(Pt_7757.1:0.012766604,HpGP-USA-422.1:0.012579225)0.624:0.003645084)0.845:0.002846913)0.890:0.00361832)0.962:0.003469835)0.858:0.002088867,(HpGP-USA-207.1:0.007486754,(GR_15.1:3.0241e-05,GR_15.2:6e-09)1.000:0.015308481)0.966:0.006426045)0.809:0.002605268)0.771:0.001218882,(HpGP-ISR-001.1:0.006213569,IRANL112_91.1:0.016095113)0.965:0.005057238)0.707:0.001603073,((((Hp_A_14.1:0.010098422,(DR76_2016.1:0.010942522,HEL_BA4846AA_AS.1:0.013028808)0.820:0.006233526)0.621:0.002478561,(38185.1:0.021645759,(HEL_BA9180AA_AS.1:0.013340731,(HEL_BA3551AA_AS.1:0.011869007,(((HEL_BA5572AA_AS.1:0.015551792,HEL_BA8361AA_AS.1:0.003692193)0.445:0.005861618,(22352.1:0.010011187,22360.1:0.01250009)0.966:0.006347452)0.444:0.002855566,HEL_AA5699AA_AS.1:0.013476348)0.814:0.003095388)0.957:0.00655697)0.813:0.003882545)0.544:0.004610988)0.907:0.005104905,(HpGP-HON-015.1:0.01290446,Khanty17.1:0.016982731)0.969:0.006671902)0.653:0.001411527,((Hp_A_27.1:0.018411553,(((((SA166A.1:0.00489694,(HEL_BA5739AA_AS.1:0.001286936,(HEL_BA5709AA_AS.1:0.000960257,(((HEL_BA4143AA_AS.1:0.00744447,(HEL_BA5706AA_AS.1:0.023394312,HEL_BA4236AA_AS.1:0.021270394)0.220:0.002634824)0.731:0.00073772,(((HEL_BA5715AA_AS.1:0.002500268,(HEL_BA9494AA_AS.1:0.003224203,HpGP-ZAF-007.1:0.021753981)0.886:0.007621721)0.070:0.002074597,SA175A.1:0.005275662)0.938:0.00430131,(HEL_BA9749AA_AS.1:0.001664455,SA169C.1:0.003634719)0.996:0.005479291)0.819:0.001514205)0.884:0.003938383,((((HEL_AA7371AA_AS.1:0.001065507,HEL_AA7378AA_AS.1:0.0005084)0.998:0.005919424,(HEL_AA7351AA_AS.1:0.005391835,(HEL_AA7375AA_AS.1:6e-09,(HEL_AA7350AA_AS.1:5e-09,HEL_AA7376AA_AS.1:0.001051718)0.433:0.000523417)0.942:0.00213519)0.856:0.001044483)0.678:0.000958931,(HpGP-ZAF-001.1:0.006166318,((SA172C1.1:0.005852937,SouthAfrica20.1:0.006544388)0.977:0.006532185,((HEL_AA7368AA_AS.1:0.002595835,(HEL_AA7268AA_AS.1:6e-09,((HEL_AA7199AA_AS.1:5e-09,(HEL_AA7200AA_AS.1:0.000523004,HEL_AA7293AA_AS.1:5e-09)0.958:0.001578586)0.993:0.003720897,HEL_AA7356AA_AS.1:0.000510212)0.910:0.001592983)0.928:0.002165754)0.976:0.005207062,((HEL_AA7329AA_AS.1:0.002116979,((HEL_AA7206AA_AS.1:0.005855146,(HEL_AA7288AA_AS.1:0,HEL_BA9306AA_AS.1:0):5e-09)0.994:0.006081085,HEL_AA7309AA_AS.1:0.008092124)0.555:0.000967249)0.770:0.001105395,(HEL_AA7215AA_AS.1:0.005062177,K26A1.1:0.006234217)0.855:0.001310221)0.890:0.003574132)0.981:0.007111298)0.226:0.002886963)0.829:0.001982838)0.927:0.001740859,((((HEL_BA8291AA_AS.1:0.003418816,HEL_BA9555AA_AS.1:0.008463718)0.859:0.001949133,(HEL_BA8916AA_AS.1:0.005588024,((HEL_BA5677AA_AS.1:0.011122222,(((HEL_BA4919AA_AS.1:0.003923771,HpGP-ZAF-006.1:0.010340235)0.990:0.007517752,HEL_BA8345AA_AS.1:0.00553254)0.557:0.002128037,(HEL_BA5671AA_AS.1:0,HEL_BA9328AA_AS.1:0,SA144A.1:0,SA251C.1:0):0.004057541)0.944:0.004197752)0.912:0.002878121,SA233C.1:0.003421492)0.880:0.001688012)0.905:0.001882266)0.556:0.001375508,HEL_BA5666AA_AS.1:0.010476251)0.532:0.001917107,(SA253C1.1:0.005608829,(HEL_AA7362AA_AS.1:0.00731656,(HEL_BA5731AA_AS.1:0.003813923,SouthAfrica7.1:0.002558226)0.829:0.002333554)0.972:0.004798192)0.914:0.003238743)0.454:0.001724254)0.799:0.001322261)0.999:0.019015095)1.000:0.023293571)0.206:0.002467502)0.998:0.018365326,SA29A.1:0.008656333)0.979:0.010264575,(SouthAfrica50.1:0.012744073,HEL_BA8309AA_AS.1:0.020271139)0.228:0.005847304)0.991:0.011209808,HpGP-ZAF-009.1:0.018897849)0.986:0.00846527,HEL_BA9047AA_AS.1:0.013124558)0.599:0.002651982)0.921:0.004324319,((HEL_BA9014AA_AS.1:0.015026389,HEL_BA4743AA_AS.1:0.011433083)0.279:0.001599138,(HEL_AA0105AA_AS.1:0,PeCan4.1:0):0.010981276)0.833:0.001820484)0.948:0.003330592)0.888:0.003299657)1.000:0.010382284)0.498:0.001939035,(BTM231.1:0.006444143,(CK59.1:0.01862385,MMM_148.1:0.009520513)0.686:0.003544898)0.299:0.001024763)0.494:0.001430378)0.917:0.003789108)0.352:0.00230027,((HEL_BA9354AA_AS.1:0.010524348,(HEL_BA9261AA_AS.1:0.007036497,HEL_BA9564AA_AS.1:0.009768696)0.887:0.002608727)0.439:0.000205184,((HpGP-RUS-009.1:0.012876652,(Nentsy81.1:0.007615895,(Khanty30.1:0.000957892,Khanty40.1:0.001677459)1.000:0.018049882)0.501:0.004645724)0.806:0.004756947,(BURYAT27.1:0.013282731,SW7C.1:0.010845997)0.807:0.004079261)0.345:0.002924909)0.837:0.003863248)0.945:0.004230934,((HEL_CA0208AA_AS.1:0.008116991,JP0170.1:0.01562042)0.528:0.001993102,((HEL_BA9814AA_AS.1:0.011964181,(HEL_CA2272AA_AS.1:0.009661094,yak97.1:0.011737867)0.945:0.004274796)0.915:0.003280164,HEL_CA0551AA_AS.1:0.009492121)0.810:5e-09)0.421:0.000797522)0.961:0.002748401)0.909:6e-09,(HEL_BA8860AA_AS.1:0.006437037,HEL_BA9098AA_AS.1:0.004136743)0.928:0.003525976)0.900:0.002873363,(HEL_BA9608AA_AS.1:0.007360432,((HEL_BA9556AA_AS.1:0.004666344,HEL_BA9776AA_AS.1:0.007293036)0.841:0.002711946,(HEL_BA9628AA_AS.1:0.009376076,(HEL_BA9410AA_AS.1:5e-09,(HEL_BA8958AA_AS.1:0.003173337,mong49.1:5e-09)0.211:5e-09)0.991:0.007837247)0.892:0.002314854)0.865:0.001501019)0.224:0.001220026)0.874:0.001952541,(((HEL_BA9058AA_AS.1:0.008132548,(HEL_BA8993AA_AS.1:0.006262377,(HEL_BA9640AA_AS.1:0.01149883,(HEL_BA8915AA_AS.1:0.002267862,(HEL_BA9653AA_AS.1:0.004320648,(HEL_BA9650AA_AS.1:5e-09,HEL_BA9671AA_AS.1:0.008697837)0.854:0.001030273)0.788:0.000930914)0.989:0.005924321)0.367:0.001007127)0.910:0.002623377)0.981:0.004493761,(HEL_BA9347AA_AS.1:0.005405501,HEL_BA9562AA_AS.1:0.01150276)0.790:0.001343754)0.488:0.001162753,HEL_BA9259AA_AS.1:0.011756083)0.836:0.002001808)0.866:0.002416767,((HEL_BA9027AA_AS.1:0.011142904,HEL_BA9627AA_AS.1:0.009180888)0.836:0.003220168,((((HpGP-MMR-011.1:0.007113682,((NP110.1:0.008106008,(HEL_CA2212AA_AS.1:0.011535687,(HEL_BA4465AA_AS.1:0.017912362,HEL_CA2718AA_AS.1:0.012636319)0.848:0.006404235)0.892:0.005115621)0.890:0.003467206,(HEL_CA2513AA_AS.1:0.01300302,(26695.1:0.012650217,HEL_BA9598AA_AS.1:0.014074902)0.730:0.004032779)0.082:0.00267881)0.460:0.003280207)0.578:0.000898826,((SSR7.1:0.005034889,(HEL_BA9531AA_AS.1:0.012128468,((SSR8.1:0.006141952,SSR9.1:0.006960821)0.879:0.002706169,(SSR5.1:0.012185219,SSR3.1:0.006895361)0.903:0.002939466)0.834:0.002521694)0.570:0.001487645)0.905:0.003261999,(HEL_BA9168AA_AS.1:0.007197653,HEL_BA9566AA_AS.1:0.008948618)0.266:0.002023723)0.854:0.002371953)0.191:0.001065953,((HpGP-MMR-004.1:0.010454632,MM2004_20.1:0.016687732)0.607:0.0018515,(HpGP-SPA-706.1:0.015095441,Kazakhstan3173.1:0.01332362)0.702:0.005025755)0.874:0.003501142)0.703:0.001651139,(((HEL_BA9244AA_AS.1:0.010029579,(HEL_BA9079AA_AS.1:0.005936935,(HEL_BA9176AA_AS.1:0.004220021,(HEL_BA8856AA_AS.1:0.007663897,HEL_BA9739AA_AS.1:0.003237402)0.948:0.002781552)0.971:0.003936878)0.532:0.001052982)0.891:0.002160418,HEL_BA9440AA_AS.1:0.004853642)0.925:0.002336263,(((HEL_AA6079AA_AS.1:0.012372428,ID0498.1:0.009727034)0.905:0.002979713,(MMM_127.1:0.006868567,(HEL_BA8057AA_AS.1:0.013654212,M006.1:0.003957886)0.858:0.002711688)0.021:0.000564587)0.776:0.000726474,(HpGP-NPL-009.1:0.011084013,((((HEL_BA3985AA_AS.1:0.008386044,HpGP-IND-007.1:0.011535222)0.741:0.002693313,(India7.1:0.009622393,SLK40.1:0.006588421)0.868:0.002720533)0.805:0.002376022,(HpGP-BGD-003.1:0.01110126,TH0213.1:0.007905875)0.420:0.002464408)0.843:0.001874786,(MMM_60.1:0.00968252,(HEL_BA7799AA_AS.1:0.011875757,(((BD0063.1:0.01045289,HpGP-MAL-002.1:0.007886569)0.671:0.003330404,(MS178.1:0.008231407,HEL_CA0027AA_AS.1:0.010261447)0.681:0.00096871)0.792:0.001503158,(HEL_BA4205AA_AS.1:0.009013192,HEL_BA5769AA_AS.1:0.006476242)0.800:0.001824675)0.884:0.002260584)0.817:0.001353153)0.955:0.003674132)0.748:0.00053206)0.738:0.001497212)0.851:0.00201388)0.835:0.001580344)0.809:0.001464666)0.763:0.001019074)0.848:0.002313165,((((HEL_BA9658AA_AS.1:5e-09,Neuguinea12.1:0.000523004)0.919:0.000523587,(HEL_BA9674AA_AS.1:5e-09,(((HEL_BA9408AA_AS.1:0,Neuguinea66.1:0):5e-09,Neuguinea25.1:0.000523584)0.844:0.000523018,Neuguinea63.1:0.000523143)0.865:5e-09)0.909:5e-09)0.966:0.00268103,(ID0090.1:0.002717403,((ID0084.1:0.001877914,(((ID0985.1:0,ID0987.1:0):0.000518905,ID1001.1:0.001581551)0.885:0.001348055,(ID0992.1:5e-09,ID1017.1:0.001577253)0.934:0.002358756)0.883:0.0020695)0.977:0.003925647,ID0082.1:0.005955205)0.176:0.000554882)0.879:0.002028742)0.975:0.004562158,(((((((HEL_BA4580AA_AS.1:0,HEL_BA4584AA_AS.1:0,HEL_BA9332AA_AS.1:0):0.006182426,HPAS23.1:0.009258741)0.775:0.002624264,(HEL_AA6010AA_AS.1:0.007816074,HPJ071.1:0.006903003)0.802:0.001772425)0.861:0.001543864,(HEL_BA3813AA_AS.1:0,HEL_BA3814AA_AS.1:0,HEL_BA4578AA_AS.1:0):0.00790896)0.045:0.001070105,HPJ156.1:0.004798184)0.856:0.001662292,((ausabrJ05.1:0,HPJ023.1:0):0.003269517,HEL_BA3812AA_AS.1:0.004196432)0.901:0.001702886)0.888:0.001664958,(HEL_AA6024AA_AS.1:0.008443906,HEL_BA4574AA_AS.1:0.003437218)0.752:0.000579866)0.980:0.005463632)0.975:0.005113223)0.829:0.002768443,(HEL_BA8956AA_AS.1:0.008237664,(HEL_AA7221AA_AS.1:0.00600794,((HEL_AA0408AA_AS.1:0.008973289,HEL_BA9262AA_AS.1:0.011077012)1.000:0.078555062,(((((((HEL_BA9243AA_AS.1:0.006590984,(HEL_AA7337AA_AS.1:0.007914143,HEL_BA9526AA_AS.1:0.004797058)0.022:0.002258021)0.899:0.004559779,HEL_BA9629AA_AS.1:0.011870872)0.894:0.00200243,(HEL_BA9303AA_AS.1:0,HEL_BA9707AA_AS.1:0):0.038740365)0.793:0.001454001,(HpGP-CAN-019.1:0.011547931,(HpGP-CHI-105.1:0.001370687,HpGP-CHI-116.1:0.003945174)0.999:0.014231592)0.736:0.003198303)0.527:0.001452513,((HEL_BA9722AA_AS.1:0.011630875,(Khanty47.1:0.011386591,(HEL_BA9746AA_AS.1:0.00895584,((HEL_BA8849AA_AS.1:0,HEL_BA9070AA_AS.1:0):5e-09,HEL_BA9584AA_AS.1:0.000523035)1.000:0.010283843)0.347:0.002794366)0.748:0.003361281)0.888:0.003265211,((CAN_243.1:0.007634619,((HEL_AA5916AA_AS.1:0,HEL_AA6037AA_AS.1:0,HpGP-CAN-007.1:0):0.009953616,((Ca_97_34.1:0,HEL_AA6016AA_AS.1:0,HEL_AA7297AA_AS.1:0):0.001055805,(HEL_AA5967AA_AS.1:0,HEL_AA6482AA_AS.1:0,HEL_BA9172AA_AS.1:0):0.000515909)1.000:0.011765246)0.855:0.005120253)0.729:0.001349072,(HpGP-CAN-016.1:0.007833597,((Aklavik86.1:0,CAN_019.1:0,CAN_290.1:0,HEL_CA2371AA_AS.1:0,HpGP-CAN-010.1:0,HpGP-CAN-015.1:0):0.004783562,((CAN_095.1:0,CAN_136.1:0,CAN_172.1:0,CAN_258.1:0,HEL_CA2453AA_AS.1:0,HpGP-CAN-006.1:0,HpGP-CAN-011.1:0):0.000523956,HpGP-CAN-018.1:0.001047913)0.966:6e-09)0.650:0.004089227)0.880:0.00374238)0.803:0.002519835)0.847:0.003191205)0.856:0.002200428,HEL_BA9726AA_AS.1:0.008614892)0.911:0.002396507,(((HEL_BA9287AA_AS.1:0.002104886,(HEL_BA9127AA_AS.1:0.001575679,(Koryak37.1:0,Koryak38.1:0):5e-09)0.359:5e-09)0.740:0.000551312,(Koryak28.1:0.002114216,(HEL_BA9060AA_AS.1:0,HEL_BA9258AA_AS.1:0):0.010972127)0.855:0.001584684)0.991:0.008181233,(HEL_BA8817AA_AS.1:5e-09,HEL_BA9636AA_AS.1:0.003165975)0.887:0.004357834)0.956:0.004678505)0.944:0.006911027)1.000:0.01627443)1.000:0.041142105)0.991:0.012155322)0.844:0.003806267,HEL_BA8663AA_AS.1:0.009237743)0.765:0,Hcetorum:0.225764392)Root;
