# Supplementary material for: An ancient ecospecies of Helicobacter pylori
Source: Nature. 2024 Oct 16;635(8037):178–85. doi: 10.1038/s41586-024-07991-z (PMC11541087; doi:10.1038/s41586-024-07991-z)
Supplement: Supplementary file 8 — Data underlying Figs. 1–4 and Supplementary Figs. 1–6 and 8–13. [file 41586_2024_7991_MOESM8_ESM.zip › SOURCE_DATA/S10/30.nwk]

(((((((((((((((((((((((((((Evenky11.1:0.014214767,(HEL_BA9079AA_AS.1:0.020618604,(HEL_BA8959AA_AS.1:0.021620309,(HEL_BA9047AA_AS.1:0.02148612,(Evenky01.1:0.006776749,Evenky73.1:0.00772724)0.538:0.005708685)0.893:0.008228588)0.977:0.006725937)0.985:0.006991814)0.995:0.007148943,(HEL_BA9063AA_AS.1:0.024619258,HEL_BA9085AA_AS.1:0.015135264)0.622:0.00508541)0.923:0.005092343,(((HEL_BA9636AA_AS.1:0.024429181,(HEL_BA9487AA_AS.1:0.011507505,HEL_BA9651AA_AS.1:0.003114119)0.362:0.002520551)1.000:0.018327516,HEL_BA9095AA_AS.1:0.020892419)0.968:0.005060663,((BT215.1:0.021086705,HEL_CA2092AA_AS.1:0.018579857)1.000:0.00917189,(((HEL_CA0261AA_AS.1:0.01729402,(HEL_AA7332AA_AS.1:0.025903069,HEL_CA0266AA_AS.1:0.023800164)0.979:0.008528586)0.993:0.006172011,((((HEL_BA8861AA_AS.1:0.020227072,yak97.1:0.022618905)0.998:0.010585274,((((HEL_BA9098AA_AS.1:0.019635773,(((((BURYAT14.1:0.017671333,HEL_BA9534AA_AS.1:0.016530194)0.971:0.004865276,(HEL_CA0410AA_AS.1:0.02077222,(Evenky58.1:0.017791284,HEL_BA9160AA_AS.1:0.020367279)0.976:0.006087788)0.980:0.005101947)0.911:0.004401836,(HEL_BA9162AA_AS.1:0.020451988,HEL_BA9736AA_AS.1:0.02019107)0.962:0.004968551)0.211:0.004547258,(HEL_BA8832AA_AS.1:0.008987422,HEL_BA9479AA_AS.1:0.009714761)1.000:0.010230215)0.984:0.005087673,(HEL_BA9166AA_AS.1:0.0182911,HEL_BA9735AA_AS.1:0.023198046)0.936:0.003669226)0.959:0.003069177)0.978:0.003800046,HEL_BA8883AA_AS.1:0.019689307)1.000:0.006714539,(HEL_BA9354AA_AS.1:0.015966417,mong49.1:0.021905854)0.747:0.006125583)0.996:0.005822522,((((HEL_BA8814AA_AS.1:0.00828033,HEL_BA8889AA_AS.1:0.009050979)1.000:0.011441005,(HEL_BA4991AA_AS.1:0.0255809,((HEL_BA9167AA_AS.1:0.02000278,(HEL_BA9027AA_AS.1:0.018058813,HEL_BA9483AA_AS.1:0.021197271)0.874:0.005185303)0.946:0.003660495,(HEL_BA8956AA_AS.1:0.020318638,(HEL_BA8915AA_AS.1:0.024745585,HEL_BA9598AA_AS.1:0.032096975)0.986:0.008246871)0.963:0.006294242)0.990:0.007338656)0.895:0.004309778)0.152:0.00136137,(HEL_BA9626AA_AS.1:0.013626339,(HEL_BA8958AA_AS.1:0.019498351,HEL_BA9096AA_AS.1:0.017205695)0.975:0.003987363)0.987:0.004213592)0.792:0.002678969,((HEL_BA9170AA_AS.1:0.018687892,HEL_BA9776AA_AS.1:0.01913086)1.000:0.009829467,HEL_BA9770AA_AS.1:0.020267145)0.826:0.001386985)0.983:0.004803542)0.436:0.000586647)0.958:0.003790569,((BT333.1:0.016346078,HEL_BA9249AA_AS.1:0.022207628)0.968:0.003685292,((((HEL_CA2643AA_AS.1:0.019368685,(HEL_BA5460AA_AS.1:0.017978838,EKB32.1:0.021439719)0.206:0.003478876)0.912:0.002433198,(ID0498.1:0.033156265,(((HEL_BA9915AA_AS.1:0.022557587,HEL_CA0082AA_AS.1:0.020537666)0.622:0.0046,((((HEL_CA0208AA_AS.1:0.018270685,(TH0213.1:0.022685743,(HEL_BA8663AA_AS.1:0.03820531,(HEL_CA0551AA_AS.1:0.021652894,(HpGP-IDN-001.1:0.022327485,ID0561.1:0.0117624)1.000:0.009782379)0.922:0.003122618)0.363:0.001718249)0.861:0.005395246)0.951:0.003678202,(HEL_BA4686AA_AS.1:0.021494399,HEL_BA5605AA_AS.1:0.020321312)0.957:0.003317819)0.986:0.004297641,HpGP-MAL-010.1:0.014956551)0.998:0.006478561,(HEL_CA0525AA_AS.1:0.017432156,HpGP-MAL-012.1:0.019887054)0.494:0.002824451)0.293:0.002226508)0.910:0.002745962,(((HEL_CA2627AA_AS.1:0.022249348,HEL_CA2671AA_AS.1:0.015402241)0.948:0.003600671,(HpGP-JAP-026.1:0.023111829,HEL_AA4439AA_AS.1:0.02107163)0.956:0.003834008)1.000:0.010613795,(CK69.1:0.025882052,(((((HEL_CA2271AA_AS.1:0.022622647,(HEL_CA2268AA_AS.1:0.021474782,((HEL_AA0105AA_AS.1:0,PeCan4.1:0):0.028246974,HEL_CA2272AA_AS.1:0.018683971)0.968:0.00684274)0.974:0.005677851)0.934:0.0027428,(HpGP-PER-011.1:0.018487754,(HEL_CA2267AA_AS.1:0.015677653,(HEL_BA9201AA_AS.1:0.020658464,HpGP-PER-138.1:0.022098542)1.000:0.012859701)0.406:0.004527775)0.860:0.003244256)0.988:0.00548957,(((((CO1768.1:0,COL0002.1:0,Hui1769.1:0):0.013707773,HEL_AA5991AA_AS.1:0.013640801)0.875:0.004961525,((v225d.1:0.013080213,(Hui1764.1:5e-09,(CO1766.1:5e-09,Hui1766.1:0.000240623)0.930:0.000240664)1.000:0.007831363)0.984:0.004105153,(HEL_BA9433AA_AS.1:0.018205632,(HEL_CA2270AA_AS.1:0.019078022,(HEL_AA6578AA_AS.1:0.021280811,MM2004_20.1:0.024026013)0.890:0.006872668)0.593:0.003972454)0.751:0.003304347)0.991:0.006091532)0.883:0.00195303,(((Shi112.1:0.00963598,(HEL_CA2257AA_AS.1:0.002382379,Shi470.1:0.002941342)1.000:0.009197647)0.785:0.002624395,(Sat464.1:0.00771092,(HEL_CA2262AA_AS.1:0.007419037,(HEL_CA2287AA_AS.1:0.00430137,(HEL_CA2260AA_AS.1:0.007177279,(HEL_CA2284AA_AS.1:0.001680184,(HEL_CA2261AA_AS.1:0.002351626,HEL_CA2283AA_AS.1:0.001960339)0.987:0.002481787)1.000:0.005846529)0.819:0.001388567)0.988:0.004455391)0.979:0.003658925)0.991:0.003897634)0.924:0.00198954,(HEL_CA2266AA_AS.1:0.015250729,(Shi417.1:0.008261923,(Cuz20.1:5e-09,(HEL_CA2265AA_AS.1:0.00170006,Shi169.1:0.00097126)0.248:0.00048319)0.999:0.007061865)0.992:0.006404192)0.989:0.004947666)0.878:0.001567852)0.921:0.001742989,((HEL_CA2279AA_AS.1:0.0122548,HpGP-PER-019.1:0.014308916)0.998:0.005106784,(HEL_AA6511AA_AS.1:0.014227784,(HEL_AA6759AA_AS.1:0.015690796,HpGP-MEX-028.1:0.009141849)0.971:0.002987627)0.952:0.002294124)0.700:0.001591023)0.912:0.002560206)0.970:0.003374656,HpGP-PER-121.1:0.019157262)0.324:0.000850477,(HEL_CA2286AA_AS.1:0.020996638,Puno135.1:0.022089679)0.958:0.006653672)0.953:0.004867395)0.992:0.006412227)0.996:0.005238918)0.619:0.001883901)0.998:0.005327624)0.894:0.003043051,((BTM231.1:0.01278474,BTM275.1:0.027267159)0.999:0.007927688,(HEL_CA2718AA_AS.1:0.030806628,(BT143.1:0.020174579,VN0805.1:0.023233123)0.966:0.005996251)0.308:0.001741989)0.914:0.003362225)0.998:0.007685996,((((HEL_BA9407AA_AS.1:0.028873473,(TUVAB15.1:0.022212696,Tuvac46.1:0.019198678)0.914:0.007304384)0.324:0.005139159,(HEL_BA9220AA_AS.1:0.026187323,HEL_BA9333AA_AS.1:0.028486587)0.992:0.010011116)0.845:0.008458924,((HEL_BA9451AA_AS.1:0.015059442,HEL_BA9611AA_AS.1:0.019690798)0.998:0.008255524,(((HEL_CA0289AA_AS.1:0.018965584,(HEL_BA9605AA_AS.1:0.00975203,HEL_BA9814AA_AS.1:0.023038687)0.981:0.005594137)0.944:0.00331546,(HEL_BA9841AA_AS.1:0.013098079,(HEL_BA9261AA_AS.1:0.036524916,HEL_BA8860AA_AS.1:0.016753126)0.562:0.003825413)0.999:0.008708902)0.883:0.005632378,(((HEL_BA9058AA_AS.1:0.017342241,HEL_CA0278AA_AS.1:0.015921733)0.977:0.0043118,(HEL_BA9706AA_AS.1:0.019797543,(HEL_CA2709AA_AS.1:0.024938315,HEL_BA9608AA_AS.1:0.021806162)0.149:0.002471589)0.627:0.002173818)0.421:0.001895073,JP0170.1:0.042320924)0.484:0.002823492)0.760:0.003545814)0.584:0.000900895)0.978:0.005551193,((HEL_BA8812AA_AS.1:0.024856731,HEL_BA9443AA_AS.1:0.022294396)0.805:0.006295789,(HEL_BA9556AA_AS.1:0.024295236,HEL_BA9606AA_AS.1:0.019330891)0.977:0.008269964)0.992:0.0077875)0.924:0.004052303)0.207:0.001374539)0.906:0.002140687)0.929:0.001813777,(HEL_BA8825AA_AS.1:0.020246706,HEL_BA9627AA_AS.1:0.027901142)0.997:0.007155772)0.531:0.001341924)0.917:0.002854907,(HEL_BA9398AA_AS.1:0.022580289,Tuvac80.1:0.016216232)0.880:0.006248407)0.736:0.000913029)0.525:0.001913175)0.596:0.001244706)0.948:0.002301887,(((((HEL_BA9129AA_AS.1:0.026918516,(HEL_CA0270AA_AS.1:0.021009559,(BT0282.1:0.018769645,HpGP-KOR-001.1:0.024559834)0.853:0.004626722)0.922:0.005655361)0.899:0.003662589,(altai59.1:0.021204046,HEL_BA9153AA_AS.1:0.025309388)0.973:0.004726168)0.979:0.003604214,((HEL_BA9347AA_AS.1:0.02224375,HEL_BA9445AA_AS.1:0.014641752)0.967:0.005338787,(HEL_BA9562AA_AS.1:0.020947642,HEL_BA9641AA_AS.1:0.018011534)0.964:0.005308603)0.996:0.006111255)0.719:0.001262028,(HEL_BA9612AA_AS.1:0.024052287,(HEL_BA9184AA_AS.1:0.03508665,((HEL_BA9037AA_AS.1:0.01664093,HEL_BA9569AA_AS.1:0.01489157)0.944:0.004849695,(HEL_BA9315AA_AS.1:0.025011582,HEL_BA9321AA_AS.1:0.016753665)0.499:0.00513139)0.000:0.002993147)0.130:0.003812124)0.862:0.002724364)0.647:0.000183663,((((HEL_BA9049AA_AS.1:0.018661761,(HEL_BA9209AA_AS.1:0.016672294,HEL_BA9837AA_AS.1:0.01817924)0.811:0.006216244)0.974:0.00394079,(((HEL_BA9592AA_AS.1:0.013297242,HpGP-KGZ-006.1:0.019844282)0.892:0.002545452,(altai11.1:0.013652537,HEL_BA9440AA_AS.1:0.016719736)0.911:0.004348495)1.000:0.012524052,HEL_BA9650AA_AS.1:0.022293757)0.372:0.00464489)0.971:0.004389639,((HEL_BA9566AA_AS.1:0.023022342,(HEL_BA9575AA_AS.1:0,HEL_BA9575AA_AS.2:0):0.016619419)0.998:0.009025895,(HEL_BA9653AA_AS.1:0.02253236,(HEL_BA9576AA_AS.1:0.018778177,HEL_BA9628AA_AS.1:0.021117271)0.741:0.003343282)0.877:0.003820201)0.657:0.002032986)0.184:0.000784659,(HEL_BA9607AA_AS.1:0.018825835,(HEL_BA9259AA_AS.1:0.013005257,BURYAT19.1:0.019710326)0.906:0.005184554)0.847:0.001728966)0.936:0.002791415)0.857:0.001314309):0.002032197,(((HEL_CA0258AA_AS.1:0.022215,(BURYAT27.1:0.021972161,HEL_BA9140AA_AS.1:0.021606497)0.855:0.005183245)0.740:0.002847589,((HEL_BA8872AA_AS.1:0.022961517,Kazakhstan3173.1:0.01706287)0.993:0.008649904,(HEL_BA9115AA_AS.1:0.022638956,SSR3.1:0.032126014)0.865:0.006842896)0.968:0.006686292)0.983:0.004747094,((((HEL_BA9760AA_AS.1:0.019164837,(HEL_BA9546AA_AS.1:0.009059875,(HEL_BA9676AA_AS.1:0,HEL_BA9686AA_AS.1:0):0.009937043)0.970:0.007144814)1.000:0.022434441,((HEL_BA9671AA_AS.1:0.030026535,(HEL_BA8823AA_AS.1:0.016054869,HEL_BA9545AA_AS.1:0.019853408)0.964:0.009338239)0.980:0.006110081,(HEL_BA9018AA_AS.1:0.021965079,HEL_BA9568AA_AS.1:0.030938204)0.929:0.004816706)0.669:0.005582374)0.474:0.002264686,(((HEL_BA9564AA_AS.1:0.01798324,((HEL_BA9571AA_AS.1:0.013015887,HEL_BA9807AA_AS.1:0.009676629)1.000:0.015589208,(HEL_BA8993AA_AS.1:0.018557246,(HEL_BA8962AA_AS.1:0.000238502,(HEL_BA8914AA_AS.1:5e-09,HEL_BA9175AA_AS.1:0.000238494)0.445:5e-09)1.000:0.016831647)0.987:0.005183066)0.813:0.004020379)0.996:0.005750387,(HEL_BA8932AA_AS.1:0.016404048,HEL_BA8976AA_AS.1:0.022263004)0.966:0.004843168)0.327:0.001483147,(HEL_BA9383AA_AS.1:0.016841697,(HEL_BA8921AA_AS.1:0.021779446,HEL_BA9059AA_AS.1:0.021110358)0.992:0.006387909)0.978:0.004618437)0.843:0.002954877)0.948:0.004270001,(HEL_BA9404AA_AS.1:0.021717459,(HEL_BA9176AA_AS.1:0.016037174,HEL_BA9603AA_AS.1:0.019222627)0.893:0.005814761)0.995:0.007638369)0.996:0.006628515)0.837:0.002732329)0.863:0.002463017,(((Khanty40.1:0.030008365,((HEL_BA9544AA_AS.1:0.03948468,(Nentsy37.1:0.014681262,Nentsy90.1:0.014151707)1.000:0.013047066)0.954:0.006738686,(((((N34.1:0.005527621,(Nentsy65.1:0.005764555,Nentsy38.1:0.01556514)0.866:0.001406018)0.727:0.004998234,Nentsy32.1:0.010511905)0.996:0.007562444,(Khanty30.1:0.019444902,(HEL_BA9825AA_AS.1:0.019665746,((HEL_BA9260AA_AS.1:0.002706729,HEL_BA9705AA_AS.1:0.006319091)0.190:0.000353488,(Keto60.1:0.005589338,(HEL_BA8918AA_AS.1:0.0002377,HEL_BA9046AA_AS.1:5e-09)1.000:0.013137419)0.679:0.003305871)0.997:0.006514369)1.000:0.011594721)0.995:0.008938962)1.000:0.012931669,((HEL_BA9032AA_AS.1:0.002982203,(HEL_BA9339AA_AS.1:0.00711835,HEL_BA9830AA_AS.1:0.009174167)1.000:0.008617043)1.000:0.013421013,(HEL_BA8996AA_AS.1:0.012070412,HEL_BA9604AA_AS.1:0.013265658)0.996:0.006735138)0.993:0.009067314)0.178:0.002354559,Nentsy29.1:0.017760599)0.880:0.005495991)0.958:0.005730465)0.959:0.00546383,(((HEL_CA2258AA_AS.1:0.023445553,((HEL_BA9014AA_AS.1:0.023435712,HpGP-SPA-706.1:0.034180286)1.000:0.019981516,((HEL_CA2451AA_AS.1:0.030363828,(HEL_BA3551AA_AS.1:0.031579082,HEL_BA3942AA_AS.1:0.027725676)0.690:0.006199045)0.890:0.004260766,HpGP-PER-111.1:0.033132477)0.846:0.005523615)0.585:0.003434163)0.827:0.005121091,(Evenky65.1:0.026822878,HEL_BA9406AA_AS.1:0.023580166)0.932:0.007111439)0.569:0.006614213,(HEL_BA8842AA_AS.1:0.027705897,(((((((Neuguinea12.1:0.009200034,(HEL_BA9658AA_AS.1:0.002481242,(HEL_BA9408AA_AS.1:0.000715174,(Neuguinea63.1:0.001193648,Neuguinea66.1:0.001890295)0.440:5e-09)0.918:0.000870296)0.987:0.003906987)0.987:0.003000346,Neuguinea25.1:0.001237685)0.796:0.001006632,HEL_BA9674AA_AS.1:0.001169819)1.000:0.012448249,((ID0992.1:0.004398812,ID1017.1:0.007078487)1.000:0.007327591,(ID0084.1:0.009270163,(ID0090.1:0.006675011,(ID0082.1:0.002351359,(ID1001.1:0.002663501,(ID0985.1:0.001212918,ID0987.1:0.00193528)0.176:0.000259711)0.084:0.000294491)0.908:0.00187006)0.390:0.002375585)0.966:0.002925205)0.086:0.002479267)0.996:0.009746911,(HEL_BA9332AA_AS.1:0.027083505,(((HEL_BA3812AA_AS.1:0.008027923,(HPJ071.1:0.010545502,(HEL_BA3813AA_AS.1:0.003359694,HEL_BA4578AA_AS.1:0.003153257)1.000:0.007224359)0.467:0.003143263)0.982:0.005098829,(HEL_BA3814AA_AS.1:0.007385935,HEL_BA4574AA_AS.1:0.015539224)0.772:0.001822077)0.223:0.002972046,((HEL_AA6010AA_AS.1:0.012358621,(HEL_AA6024AA_AS.1:0.010286513,HPAS23.1:0.010512157)0.985:0.005188629)0.765:0.003005025,((HEL_BA4580AA_AS.1:0.004077024,HEL_BA4584AA_AS.1:0.006854764)0.998:0.007598597,((ausabrJ05.1:0,HPJ023.1:0):0.010771337,HPJ156.1:0.011611412)0.650:0.005022929)0.908:0.00427394)0.832:0.004240701)0.688:0.006053427)0.940:0.010661915)1.000:0.016152223,(HpGP-MMR-004.1:0.033985247,VN0032.1:0.030877786)0.952:0.010429441)0.963:0.007696539,((((HpGP-BGD-003.1:0.031634964,NP110.1:0.024113926)0.948:0.008515983,(((HpGP-MEX-046.1:0.044722878,MGms203.1:0.033016882)0.998:0.013816471,(HEL_AA9177AA_AS.1:0.045935334,HEL_BA4163AA_AS.1:0.029781582)0.924:0.006450619)0.821:0.007876361,((CAN_196.1:0.044381462,Puno120.1:0.023935189)0.999:0.013940625,HEL_BA9266AA_AS.1:0.040029478)0.247:0.003672798)0.758:0.007205213)0.775:0.003245554,(((((HEL_BA3985AA_AS.1:0.023606894,SLK40.1:0.025079077)0.976:0.006340178,(India7.1:0.024338976,HEL_BA4205AA_AS.1:0.039915208)0.550:0.004580418)0.993:0.00812284,((((SW7C.1:0.029735109,(HpGP-POR-006.1:0.029169129,(GR_21.1:0.025476617,IRANL125.1:0.032984055)0.868:0.007682874)0.943:0.00765512)0.997:0.007125822,(((HEL_BA9168AA_AS.1:0.032558736,HEL_BA9180AA_AS.1:0.035728909)0.927:0.006508593,((IRANL124_91.1:0.031956846,HEL_AA0447AA_AS.1:0.020201386)0.185:0.006198664,(((29009.1:0.019576152,HEL_CA2212AA_AS.1:0.021160492)0.962:0.008380559,(HEL_AA6798AA_AS.1:0.026153699,HUP_B14.1:0.028342864)0.989:0.010580675)0.909:0.006597991,(B25.1:0.026876597,HpGP-POL-110.1:0.02959232)0.963:0.006799053)0.936:0.005050074)0.409:0.003760428)0.418:0.001805896,((BD0063.1:0.028713934,GC31_B.1:0.020476757)0.939:0.007459027,(Khanty17.1:0.030042219,(HEL_BA9148AA_AS.1:0.019748448,HEL_BA9734AA_AS.1:0.031354664)0.994:0.011048197)0.990:0.008739734)0.149:0.002742264)0.963:0.003617543)0.901:0.00208863,(HpGP-RUS-009.1:0.033025291,Sakhalin60.1:0.021641742)1.000:0.010683849)0.000:0.001777011,(HEL_BA9244AA_AS.1:0.036537174,(Nentsy28.1:0.027647689,(Khanty26.1:0.002350345,Khanty27.1:0.009002896)1.000:0.019522285)0.354:0.00522302)0.997:0.009418839)0.839:0.001453561)0.997:0.007431664,(((HPAG1.1:0.028041278,(HN_G260.1:0.031576544,HpGP-USA-205.1:0.02454016)0.850:0.006616708)0.966:0.00448428,(GC34_HL.1:0.028287451,(P12.1:0.02866036,(HE_C33.1:0.026285912,(26695.1:0.024776905,((((SSR9.1:0.024485464,HEL_BA9043AA_AS.1:0.029823611)0.532:0.004690194,(HEL_AA6718AA_AS.1:0.020432303,HEL_AA8621AA_AS.1:0.020518932)0.960:0.004743043)0.928:0.00386524,SSR7.1:0.016183113)0.989:0.005867363,(448.1:0.029104588,(444.1:0.023402145,HE_NC24_6.1:0.028737306)0.341:0.00586918)0.963:0.004326867)0.896:0.00385177)0.970:0.005722569)0.752:0.006115986)0.517:0.002980327)0.960:0.004037893)0.959:0.002529412,(((((((SA224.1:0.032097784,((HpGP-ZAF-001.1:0.027656185,((HEL_BA8916AA_AS.1:0.039581251,(((SouthAfrica50.1:0.048955442,(HEL_BA8345AA_AS.1:0.033103485,SA175A.1:0.027120473)0.747:0.006863109)0.973:0.008397713,(HEL_BA8309AA_AS.1:0.007147085,HEL_BA9749AA_AS.1:0.034366608)1.000:0.020047908)0.963:0.008571905,((SouthAfrica7.1:0.015565687,((((((HEL_BA8291AA_AS.1:0.038224429,((SA166A.1:0.011218973,(SA144A.1:0.001194013,((HEL_BA5671AA_AS.1:0,SA251C.1:0):0.019923764,HEL_BA9328AA_AS.1:5e-09)1.000:0.0150275)0.999:0.009840718)0.975:0.008008784,HEL_BA5739AA_AS.1:0.030678356)0.314:0.005452256)0.999:0.010498564,(HEL_BA5666AA_AS.1:0.015856571,SA172C1.1:0.022302961)0.597:0.003633901)0.950:0.005223214,(HEL_BA5715AA_AS.1:0.032988204,SA29A.1:0.017125543)0.718:0.011578903)0.656:0.00213033,(((HEL_BA9494AA_AS.1:0.017726789,SA253C1.1:0.016631159)0.963:0.004370349,(HEL_BA4143AA_AS.1:0.012237243,SA233C.1:0.028417166)0.979:0.006334694)0.873:0.002892568,HEL_BA5677AA_AS.1:0.013489857)0.449:0.004134912)0.515:0.002526751,((HEL_BA5709AA_AS.1:0.022462881,SA169C.1:0.023375859)1.000:0.009241972,(((HEL_AA7378AA_AS.1:0.014368375,SouthAfrica20.1:0.020529686)0.999:0.00970051,((HEL_AA7351AA_AS.1:0.008923483,HEL_AA7371AA_AS.1:0.012054269)0.998:0.006900979,(HEL_AA7368AA_AS.1:0.009546306,(HEL_AA7268AA_AS.1:0.000241111,HEL_AA7356AA_AS.1:0.000734791)0.991:0.003456263)1.000:0.021321949)0.902:0.005664352)0.423:0.001182485,(HpGP-ZAF-007.1:0.020461801,(HEL_BA5731AA_AS.1:0.024060193,((HpGP-ZAF-006.1:0.020042363,HEL_BA5706AA_AS.1:0.015560195)0.000:0.003988108,(HEL_BA9540AA_AS.1:0.015644258,(HEL_AA7375AA_AS.1:0.004964497,(HEL_AA7350AA_AS.1:0.003689462,HEL_AA7376AA_AS.1:0.000997745)0.990:0.004469589)1.000:0.0144774)0.997:0.008270288)0.873:0.002824488)0.841:0.005205786)0.708:0.002503396)0.975:0.003984917)0.964:0.005054134)0.025:0.003583624,(HEL_AA7215AA_AS.1:0.017141471,(HEL_AA7309AA_AS.1:0.015298348,(((HEL_AA7199AA_AS.1:0,HEL_AA7293AA_AS.1:0):0.006674632,HEL_AA7200AA_AS.1:0.002894104)1.000:0.019348363,((HEL_AA7329AA_AS.1:0.004277139,K26A1.1:0.01250821)0.697:0.003147523,(HEL_AA7206AA_AS.1:0.023706321,(HEL_AA7288AA_AS.1:0.007934655,HEL_BA9306AA_AS.1:0.007658668)1.000:0.012849805)0.974:0.005226607)0.633:0.002841365)0.968:0.007775954)0.948:0.008221573)1.000:0.010817898)0.897:0.004683959)0.588:0.005433191,HEL_BA4919AA_AS.1:0.021457182)0.895:0.006010219)0.968:0.007500544)0.986:0.009936347,HEL_AA7362AA_AS.1:0.02945321)0.940:0.011104319)0.954:0.010707977,SA35C.1:0.034737819)1.000:0.016637048)1.000:0.01769314,SA220C.1:0.039316019)0.684:0.009271282,((((HEL_BA9531AA_AS.1:0.024027353,(HEL_BA5197AA_AS.1:0.023477069,HEL_BA5224AA_AS.1:0.037665149)0.933:0.008603002)0.990:0.010796536,HEL_CA2181AA_AS.1:0.035444054)0.556:0.003562294,((((HEL_BA8806AA_AS.1:0.031425267,(HpGP-SPA-402.1:0.032769394,(HpGP-USA-417.1:0.018730775,(MG2005_98.1:0.030771154,(GAM245Ai.1:0.019069866,HEL_AA5463AA_AS.1:0.024663506)0.993:0.009170743)0.474:0.007328695)0.262:0.006826287)0.862:0.00661754)0.627:0.006250824,((HEL_AA8702AA_AS.1:0.027862298,HEL_AA9180AA_AS.1:0.020921426)1.000:0.013060974,((((NYPt189.1:0.015768519,((HEL_CA2149AA_AS.1:0.031179194,HEL_BA5558AA_AS.1:0.030790488)0.778:0.004641806,HEL_BA4465AA_AS.1:0.015290836)0.997:0.007429056)0.966:0.004032364,(DR59_2016.1:0.012639509,(DR150.1:0.017241342,HpGP-USA-303.1:0.030320897)0.992:0.006470517)0.950:0.004170866)0.951:0.00443354,(HEL_CA2362AA_AS.1:0.012544744,((DR76_2016.1:0.026777106,((ckin130.1:0.008824328,(kin77.1:0.00828846,(kin81.1:0.013707477,kin86.1:0.00697936)0.937:0.002055201)0.938:0.002050375)0.982:0.004754888,(ckin59.1:0.016619153,kin62.1:0.012300606)0.956:0.006553806)0.138:0.003065499)0.891:0.003097717,(((ckin106.1:0.014242065,ckin24.1:0.018118887)0.976:0.003961306,(HEL_BA4236AA_AS.1:0.041565764,ckin65.1:0.025345257)0.867:0.006722608)1.000:0.011064131,(((ckin28.1:0.024764102,kin71.1:0.010641894)0.927:0.004096909,(ckin129.1:0.015056239,HpGP-COG-003.1:0.013310189)0.435:0.005292849)0.171:0.002784623,(CAM_110A1.1:0.022581418,(HEL_CA2150AA_AS.1:0.027235522,(HEL_BA4947AA_AS.1:0.025455242,CAM-135C1.1:0.030290871)0.783:0.008017142)0.750:0.004724288)0.995:0.007083294)0.460:0.0022156)0.730:0.002127931)0.938:0.002496942)0.965:0.003869543)0.872:0.003084539,HpGP-USA-403.1:0.027211045)0.333:0.002451954)0.946:0.004016739)0.946:0.005243427,(HEL_AA8698AA_AS.1:0.020295263,HEL_BA9555AA_AS.1:0.035044586)0.803:0.006003742)0.963:0.007326626,(((HEL_AA7352AA_AS.1:0.021953572,HEL_BA5527AA_AS.1:0.032301975)0.897:0.008638806,(HEL_AA7374AA_AS.1:0.036111973,HpGP-HON-015.1:0.021083827)0.984:0.007030842)0.858:0.003626248,(((38185.1:0.047000691,(HEL_BA9595AA_AS.1:0.030861427,HEL_AA6060AA_AS.1:0.028396236)0.675:0.008268687)0.260:0.005523394,(((SUD-C1-1a.1:0.020430443,(SUD_SO41_1.1:0.021888033,SUD_C5_1.1:0.03363766)0.109:0.007392474)0.994:0.007461293,(SUD-C14-1.1:0.035129625,(SUD-SO49-1.1:0.026090483,(SUD-I14.1:0.026508503,SUD_C8_1.1:0.022494826)0.476:0.006248154)0.221:0.002419326)0.933:0.004480522)0.131:0.003322573,((((HEL_BA9457AA_AS.1:0.023199389,SUD-S72.1:0.025116777)0.946:0.005380794,(HEL_BA4944AA_AS.1:0.024150252,((HEL_AA6699AA_AS.1:0.031907539,HEL_BA9028AA_AS.1:0.018276436)0.738:0.008705998,HEL_BA9462AA_AS.1:0.033234898)0.394:0.006710741)0.980:0.006268372)0.685:0.004169312,((((HEL_BA4973AA_AS.1:0.029398453,HEL_BA9765AA_AS.1:0.022241154)0.705:0.004719305,(HEL_BA8987AA_AS.1:0.02702288,HEL_BA9413AA_AS.1:0.032782535)0.813:0.007354421)0.199:0.0029439,HEL_BA9463AA_AS.1:0.029859258)0.968:0.004316037,(HEL_CA2615AA_AS.1:0.034080479,HEL_BA9281AA_AS.1:0.030222853)0.512:0.004601354)0.851:0.004796681)0.988:0.00567062,(SUD-C16-3.1:0.024309139,((CAM-117A1.1:0.023654711,(((HEL_BA8928AA_AS.1:0.02541826,SUD-SO42.1:0.022888157)0.996:0.008732908,SUD-SO50-1.1:0.019670949)0.183:0.009147231,HEL_BA4168AA_AS.1:0.020062701)0.666:0.006316062)0.966:0.004978297,(((((HEL_AA5951AA_AS.1:0.014395685,(nigh2495.1:0.021958344,nigh2494.1:0.020702536)0.894:0.005272634)0.989:0.006403335,(((HpGP-NGA-006.1:0.023298855,nigh2496.1:0.017566628)0.958:0.004748319,((CAM_149C1.1:0.027353513,CAM_14C1.1:0.020039529)0.927:0.00582432,(CAM-144C1.1:0.019567248,(HEL_BA9309AA_AS.1:0.016345034,HpGP-NGA-010.1:0.01763833)0.513:0.003361198)0.923:0.004090296)0.783:0.001811293)0.970:0.003269435,(nigh1448.1:0.025652338,(CAM-126C1.1:0.02025575,SUD-C13-1.1:0.023641233)0.495:0.00618645)0.944:0.004389892)0.243:0.002632706)0.573:0.002597135,((CAM_22A1.1:0.017405943,((CAM-140C1.1:0.003351493,CAM-146C1.1:0.007350647)1.000:0.013710813,(CAM_118A1.1:0.01763224,CAM-23A1.1:0.007404555)0.732:0.007680163)0.978:0.007241404)0.936:0.005708693,(((CAM_153C1.1:0.023952726,CAM_125C1.1:0.020828657)0.807:0.008304713,HEL_BA9125AA_AS.1:0.015575467)0.126:0.003143456,CAM-107A1.1:0.017215703)0.000:0.002554461)0.865:0.0048853)0.174:0.003621987,CAM-121A1.1:0.016682011)0.322:0.00443537,(CAM_106A1.1:0.025609258,CAM-109A1.1:0.027190698)0.886:0.007027898)0.940:0.003488721)0.923:0.004728463)0.985:0.005094688)0.364:0.002773991)0.640:0.002429565)0.974:0.006250657,(kin79.1:0.025907386,(HEL_BA8361AA_AS.1:0.037752033,SA252C.1:0.017684297)0.991:0.012718388)0.754:0.008366629)0.969:0.007328517)0.079:0.005363399)0.969:0.005824956)0.703:0.004340191,(HEL_BA8101AA_AS.1:0.03111992,HEL_BA8835AA_AS.1:0.024828644)0.987:0.007422448)0.974:0.008752446)0.978:0.007262773,(((HEL_BA4743AA_AS.1:0.03220389,HEL_BA4846AA_AS.1:0.029520263)0.411:0.003537636,(31181.1:0.028742236,HE_C50.1:0.022037553)1.000:0.011902228)0.969:0.003889918,((((22352.1:0.03213174,MM2012_26.1:0.032918275)0.079:0.005211236,((HEL_BA3663AA_AS.1:0.030093995,HEL_BA5257AA_AS.1:0.025698599)0.926:0.00920894,((HEL_BA5101AA_AS.1:0.036940045,HpGP-BRA-023.1:0.024853923)0.991:0.011011492,(HpGP-USA-207.1:0.036763713,MCms1055.1:0.037801957)0.898:0.009634785)0.783:0.004056683)0.800:0.005695524)0.146:0.00400496,(22087.1:0.022224679,(HEL_CA2246AA_AS.1:0.030349607,22360.1:0.030217569)0.981:0.010639761)0.999:0.010983746)0.831:0.005956651,33375.1:0.035824334)0.997:0.007717558)0.997:0.00632437)0.984:0.005697702,(((((30950.1:0.033430621,((SW21C.1:0.025600611,SSR8.1:0.025535924)0.147:0.005116099,SSR5.1:0.02837058)0.737:0.003056689)0.300:0.002405195,(GR_15.1:0.023969677,HEL_CA2176AA_AS.1:0.027715436)0.975:0.0051451)0.313:0.00258735,HEL_BA4700AA_AS.1:0.034600567)0.768:0.001962979,(GC65_HL.1:0.0253019,(Hp_A_14.1:0.03945571,(((IRANL110.1:0.022181404,(B45.1:0.017851903,IL_3173.1:0.017758025)0.812:0.012657239)0.169:0.004134073,((IL_3184.1:0.026190431,(B47.1:0.024029885,HpGP-ISR-001.1:0.022962241)0.995:0.010711179)0.972:0.008017799,(IRANL104.1:0.02883291,IRANL112_91.1:0.027588017)0.918:0.006783549)0.331:0.003338472)0.971:0.004353197,(IRANL97.1:0.025266172,HEL_BA4404AA_AS.1:0.038992203)0.837:0.005283258)0.618:0.003189711)0.380:0.003422963)0.983:0.004315588)0.987:0.00399355,((((G27.1:0.029669322,HE_NC32_5.1:0.02432593)0.997:0.008363818,(HEL_AA9174AA_AS.1:0.032860415,HEL_BA5572AA_AS.1:0.035233552)0.844:0.004359854)0.950:0.004450572,(Hp_A_11.1:0.02708512,(Hp_A_27.1:0.021136788,(21580.1:0.027593774,SSR43.1:0.020333165)0.786:0.006474802)0.876:0.004754273)0.975:0.006496707)0.769:0.003087415,(Pt_7901.1:0.021911648,(HpGP-TUR-009.1:0.025484655,IRANL133_91.1:0.028046655)0.985:0.008090659)0.968:0.004998356)0.957:0.003412036)0.972:0.003359165)0.213:0.003504528,((HpGP-LIT-001.1:0.026824812,HEL_BA9838AA_AS.1:0.041271255)0.719:0.006503141,((B40.1:0.025333448,GR_20.1:0.024657277)0.974:0.008762659,Pt_7757.1:0.032206068)0.587:0.002002596)1.000:0.009133747)0.594:0.001495118,((IL_3172.1:0.030955901,HpGP-SPA-802.1:0.031187885)0.927:0.00574379,((HEL_AA5699AA_AS.1:0.02181419,(HpGP-ZAF-009.1:0.040625675,HEL_BA4875AA_AS.1:0.028533103)0.798:0.004883692)0.974:0.006761032,(34320.1:0.033896603,HEL_BA5547AA_AS.1:0.026249855)0.991:0.008442704)0.675:0.003122441)0.980:0.005441168)0.994:0.007385359)0.870:0.001728792)0.968:0.00538651,((((HEL_BA7799AA_AS.1:0.02026874,HEL_CA0027AA_AS.1:0.026014964)1.000:0.010470016,(HpGP-USA-422.1:0.026140447,(HEL_BA8057AA_AS.1:0.022982505,(HEL_BA5769AA_AS.1:0.021974636,MMM_67.1:0.024828684)0.989:0.007590318)0.898:0.004844561)0.893:0.004706652)0.289:0.002232827,(HpGP-NPL-009.1:0.02081401,NP49.1:0.023515128)1.000:0.009595643)0.875:0.002621659,((HEL_AA6079AA_AS.1:0.029645416,MMM_127.1:0.02627367)0.957:0.007017331,HEL_CA2513AA_AS.1:0.026240195)0.632:0.003328658)0.000:0.003335993)0.751:0.005224037)0.733:0.004180441,(((HEL_CA0440AA_AS.1:0.033844079,CK59.1:0.027941396)0.014:0.003755682,HpGP-MMR-011.1:0.022572231)0.335:0.002683947,((M006.1:0.023907657,MMM_60.1:0.021059606)0.673:0.004714444,(MMM_148.1:0.024393799,(((HpGP-IND-007.1:0.021054497,MS178.1:0.021669035)0.995:0.009012415,(BD0013.1:0.022008309,Mandalay03.1:0.023928125)0.995:0.007480073)0.662:0.001666854,HpGP-MAL-002.1:0.022419936)0.677:0.005088386)0.908:0.002934171)0.897:0.003625429)1.000:0.010061948)0.791:0.004338053)0.873:0.005843776)0.993:0.008325007)0.980:0.007635485)0.278:0.004077766,HEL_AA7221AA_AS.1:0.028941483)0.986:0.005857395)0.507:0.00278973,((HEL_BA8911AA_AS.1:0.02274186,((HpGP-KAZ-002.1:0.020361817,HEL_BA9739AA_AS.1:0.019566912)0.330:0.006267173,HEL_BA9656AA_AS.1:0.022986099)0.715:0.004689445)0.586:0.001753731,HEL_BA9640AA_AS.1:0.023427443)1.000:0.007767374)0.937:0.002441169,((HEL_BA8856AA_AS.1:0.014411889,(HEL_BA9302AA_AS.1:0.020242531,HEL_BA9538AA_AS.1:0.019001806)0.587:0.005617156)0.933:0.006038602,((HEL_BA8957AA_AS.1:0.024774434,(HEL_AA7314AA_AS.1:0.020319256,HEL_CA0264AA_AS.1:0.023625808)0.762:0.005300543)0.770:0.005582651,((HEL_BA8279AA_AS.1:0.024957106,Khanty16.1:0.024335105)0.695:0.006789202,mong44.1:0.035635471)0.971:0.005796315)0.923:0.004267578)0.689:0.001293646)0.872:0.000581617,((HEL_BA9390AA_AS.1:0.022009918,HEL_BA9471AA_AS.1:0.022593834)0.999:0.009310835,((HEL_BA9169AA_AS.1:0.031423087,(HEL_BA9732AA_AS.1:0.024640163,Khanty39.1:0.021243801)0.365:0.006618572)0.983:0.008305004,((HEL_BA9761AA_AS.1:0.015443333,(HEL_BA9792AA_AS.1:0.015519643,(HEL_BA9294AA_AS.1:0.004217449,Keto18.1:0.011472815)0.999:0.007663071)0.998:0.007222503)0.996:0.007985428,((HEL_BA8815AA_AS.1:0.027831449,(((HEL_BA9415AA_AS.1:0.016558793,(HEL_BA9773AA_AS.1:0.018349629,Khanty04.1:0.013566276)0.878:0.004365795)0.998:0.007342676,HEL_BA9774AA_AS.1:0.013396574)0.871:0.004937876,HEL_AA7264AA_AS.1:0.016867775)0.547:0.004880554)0.170:0.006720145,(Nentsy81.1:0.023525984,(HEL_BA8847AA_AS.1:0.016704555,HEL_BA9476AA_AS.1:0.014136728)0.993:0.005986191)0.682:0.005103186)0.777:0.004742849)0.924:0.00586446)0.978:0.005115933)0.993:0.005385954)0.712:0.00616856,(HEL_BA8830AA_AS.1:0.029401437,HEL_BA9410AA_AS.1:0.019769905)0.962:0.007172056)1.000:0.006618527,(BURYAT9.1:0.044162535,((HEL_BA9042AA_AS.1:0.021845525,HEL_BA9208AA_AS.1:0.01388453)0.999:0.008428891,(HEL_BA9253AA_AS.1:0.024639512,HEL_BA9218AA_AS.1:0.029901554)0.937:0.005345717)0.526:0.005664454)0.802:0.005750982)0.971:0.003173292,(HEL_BA9448AA_AS.1:0.034110229,(HEL_BA9159AA_AS.1:0.013983062,HEL_BA9621AA_AS.1:0.018935259)0.953:0.008538282)0.892:0.004560048)0.180:0.003131983,(((HEL_BA8829AA_AS.1:0.018279441,(HEL_BA9649AA_AS.1:0.016867842,(HEL_BA8880AA_AS.1:0.021396787,(HEL_BA9130AA_AS.1:0.017837802,HEL_BA9379AA_AS.1:0.012694121)0.963:0.00706206)0.458:0.00347688)0.741:0.003601735)0.971:0.003653792,((((HEL_BA9614AA_AS.1:0.013185866,HEL_BA9797AA_AS.1:0.008515429)0.996:0.005306104,(HEL_BA9256AA_AS.1:0.010164118,HEL_BA9391AA_AS.1:0.021789854)0.336:0.00493458)0.999:0.009980046,(HEL_AA7249AA_AS.1:0.020533858,HEL_AA7373AA_AS.1:0.024205819)0.851:0.004071556)0.219:0.001445063,(HEL_BA8868AA_AS.1:0.01377838,HEL_BA9780AA_AS.1:0.021084378)0.764:0.006430834)0.962:0.004817264)0.218:0.000773323,HEL_BA9437AA_AS.1:0.019717233)0.905:0.004295967)0.641:0.004975841,(((((HEL_BA9348AA_AS.1:0.01071481,HEL_BA9748AA_AS.1:0.021558179)0.182:0.002722988,HEL_BA8858AA_AS.1:0.01814014)0.999:0.007855023,(HEL_BA9341AA_AS.1:0.017312887,HEL_BA9759AA_AS.1:0.016298496)0.996:0.008736559)0.816:0.00206906,(HEL_BA9304AA_AS.1:0.028978074,HEL_BA9411AA_AS.1:0.012847006)0.995:0.008891777)0.866:0.003153271,(((((HpGP-CAN-023.1:0.019818357,((HEL_AA7339AA_AS.1:0.017485191,(HpGP-CAN-001.1:0.014638291,((HEL_AA7365AA_AS.1:0,HEL_CA0047AA_AS.1:0):0.01840418,HEL_CA0046AA_AS.1:0.020752151)0.866:0.005506386)0.999:0.009382184)0.356:0.004497143,((HEL_BA9778AA_AS.1:0,HEL_CA0057AA_AS.1:0,HEL_CA0057AA_AS.2:0):0.01847571,(HEL_AA7212AA_AS.1:0,HEL_CA0045AA_AS.1:0):0.02524387)0.248:0.003786136)0.957:0.005318593)0.958:0.007502384,((Aklavik117.1:0.000855644,CAN_219.1:0.003042627)1.000:0.019702411,(HpGP-CAN-020.1:0.020353859,HEL_BA9559AA_AS.1:0.018909135)0.895:0.005680755)0.967:0.006984897)0.996:0.009077654,(HEL_BA9677AA_AS.1:0.016734718,(HEL_AA7380AA_AS.1:0.022145883,(HEL_AA7214AA_AS.1:0.004730616,HEL_BA9819AA_AS.1:0.003126688)0.994:0.006452211)0.946:0.004969123)0.849:0.003091256)0.916:0.004459307,(HEL_BA9472AA_AS.1:0.020992278,(HEL_BA9263AA_AS.1:0.013783804,HEL_BA9518AA_AS.1:0.01329908)0.989:0.006795981)0.909:0.00446455)0.984:0.005179833,(((((HEL_AA7283AA_AS.1:0.013383372,HEL_BA8864AA_AS.1:0.027936561)0.996:0.008173155,(((HEL_AA6006AA_AS.1:0.000483624,HEL_CA0053AA_AS.1:5e-09)1.000:0.012411472,(HEL_BA9514AA_AS.1:0.009559228,HEL_BA9669AA_AS.1:0.020254141)0.976:0.005131572)0.706:0.002409877,(HEL_CA0054AA_AS.1:0.021429438,(HEL_AA6077AA_AS.1:5e-09,(HEL_CA0052AA_AS.1:0,HEL_CA0052AA_AS.2:0):5e-09)1.000:0.007147414)0.685:0.006147305)0.970:0.005885155)0.603:0.002832809,Nanai40.1:0.015625033)0.929:0.003199607,(HEL_BA9467AA_AS.1:0.012513002,(HEL_BA9040AA_AS.1:0.016672214,HEL_BA9234AA_AS.1:0.008399464)0.999:0.00705553)0.998:0.006791593)0.676:0.003150045,Nanai30.1:0.026810793)0.360:0.002300976)0.962:0.003453866)0.194:0.000560005)0.993:0.012099065,HEL_AA7246AA_AS.1:0.01830617)1.000:0.049781754,HEL_BA9722AA_AS.1:0.02763988)1.000:0.01801268,(Koryak37.1:5e-09,Koryak38.1:6e-09)1.000:0.040134882)1.000:0.016153686,(HEL_BA9726AA_AS.1:0.019984267,HEL_BA8817AA_AS.1:0.037402257)0.953:0.009205104)1.000:0.003571443,((HEL_BA9070AA_AS.1:0.034095927,((HEL_AA7311AA_AS.1:0.014442544,Khanty47.1:0.03897327)0.915:0.016782818,(HEL_BA8849AA_AS.1:0.031217698,HEL_BA9584AA_AS.1:0.040760924)0.687:0.01512538)0.994:0.014655376)0.999:0.018616651,HEL_BA9746AA_AS.1:0.031173737)1.000:0.014930658)0.293:0.009491649,Koryak28.1:0.042403829)0.996:0.005713427,HEL_BA9287AA_AS.1:0.035125114)0.937:0.006312085,((HEL_BA9060AA_AS.1:0.019280706,HEL_BA9258AA_AS.1:0.011209595)1.000:0.011149405,(HEL_AA7337AA_AS.1:0.037337832,(HEL_AA5916AA_AS.1:0.034124411,HEL_BA9629AA_AS.1:0.025683663)0.920:0.008225409)0.346:0.002082815)0.972:0.004438901)0.978:0.001723136,((HpGP-CHI-105.1:0.059107666,HpGP-CHI-116.1:0.036446805)0.921:0.014856486,(HpGP-CAN-018.1:0.031657297,HpGP-CAN-019.1:0.033251846)1.000:0.020491461)0.973:0.006805822)0.214:0.004330679,(((HEL_BA9127AA_AS.1:0.041327188,HEL_BA9243AA_AS.1:0.035890915)1.000:0.025644336,(((Aklavik86.1:0,HpGP-CAN-015.1:0):0.000199654,(CAN_019.2:0,HEL_CA2371AA_AS.2:0,HpGP-CAN-010.1:0):0.016053646)1.000:0.022762273,((HEL_BA9526AA_AS.1:0.021352165,((CAN_095.1:0,CAN_136.1:0,CAN_172.1:0,HpGP-CAN-006.1:0,HpGP-CAN-011.1:0):0.000900484,(CAN_258.1:0,HEL_CA2453AA_AS.1:0):0.001803802)1.000:0.030095057)0.919:0.004452726,((CAN_243.1:0.015489771,(Ca_97_34.1:0,HEL_AA6016AA_AS.1:0,HEL_AA7297AA_AS.1:0):0.022612561)0.983:0.008515488,((HEL_AA6037AA_AS.1:0.020541206,HpGP-CAN-007.1:0.007908128)0.895:0.007680597,(CAN_019.1:0,CAN_290.1:0,HEL_CA2371AA_AS.1:0):0.018136953)0.389:0.006758956)0.990:0.006200139)1.000:0.010286822)0.404:0.005378023)0.999:0.009662438,(((HEL_AA5967AA_AS.1:0,HEL_AA6482AA_AS.1:0):0.004398042,HEL_BA9172AA_AS.1:0.004785453)1.000:0.019271221,HpGP-CAN-016.1:0.033474008)0.691:0.002356277)1.000:0.012738312)0.955:0.02936808,(HEL_BA9303AA_AS.1:0.01085494,HEL_BA9707AA_AS.1:0.009588726)1.000:0.097910067)0.696:0.065964119,(HEL_AA0408AA_AS.1:0.01587046,HEL_BA9262AA_AS.1:0.012812188)1.000:0.158664054)0.962:0,Hcetorum:0.533177834)Root;
