# Supplementary material for: An ancient ecospecies of Helicobacter pylori
Source: Nature. 2024 Oct 16;635(8037):178–85. doi: 10.1038/s41586-024-07991-z (PMC11541087; doi:10.1038/s41586-024-07991-z)
Supplement: Supplementary file 8 — Data underlying Figs. 1–4 and Supplementary Figs. 1–6 and 8–13. [file 41586_2024_7991_MOESM8_ESM.zip › SOURCE_DATA/S10/31.nwk]

(((((((((((33375.1:5e-09,(HpGP-USA-207.1:0.011227345,((HpGP-SPA-802.1:0.007485355,MMM_148.1:0.003691624)0.880:0.003694502,SA172C1.1:0.007385781)0.279:0.001818728)0.885:6e-09)0.922:0.001815666,((HEL_BA9457AA_AS.1:0.007399185,(((((IRANL112_91.1:0.005522161,(IRANL125.1:0,IRANL97.1:0):0.007439619)0.868:0.003923127,SA166A.1:0.031949604)0.707:0.00538809,(SA169C.1:0.005519703,HpGP-CHI-105.1:0.009240023)0.358:5e-09)0.785:0.001807089,(HEL_BA4944AA_AS.1:0.013276453,((444.1:0.004609473,HEL_AA5699AA_AS.1:0.014576556)0.145:0.003633904,(HEL_BA8987AA_AS.1:0.005585286,Hp_A_14.1:0.009391076)0.757:0.002621889)0.657:0.000960407)0.766:0.005615553)0.481:5e-09,HEL_CA2150AA_AS.1:0.003655938)0.433:0.00181976)0.903:5e-09,((((SUD-C16-3.1:0.001831957,(HEL_BA8928AA_AS.1:0.011564205,CAM_125C1.1:0.009626133)0.742:0.001558617)0.794:0.001825216,(((SUD_C8_1.1:0.002421267,((38185.1:0.013266411,SUD-I14.1:0.007850435)0.924:0.008185704,HEL_BA9463AA_AS.1:0.008547965)0.214:0.002044274)0.893:0.004931847,(CAM_22A1.1:5e-09,SUD-SO49-1.1:0.001812108)0.870:5e-09)0.789:0.001861649,HEL_BA9125AA_AS.1:0.00744729)0.778:0.001788601)0.585:5e-09,((HEL_BA3551AA_AS.1:0.007447338,((SUD_C5_1.1:0.003694125,SUD-SO42.1:0.003691465)0.891:0.005560125,((((((((HEL_BA5558AA_AS.1:0.014597099,(SA35C.1:0.011885667,(kin86.1:0.005992654,(ckin106.1:5e-09,(HEL_BA5527AA_AS.1:0.009603825,kin71.1:0.003669423)0.787:0.005728575)0.791:0.005314281)0.258:0.003010041)0.289:0.002217141)0.701:0.002721839,HEL_CA2362AA_AS.1:0.007521349)0.757:5e-09,(ckin129.1:0.003716452,HEL_BA4236AA_AS.1:0.007528655)0.416:5e-09)0.899:0.003761927,(kin77.1:0.009269508,(kin79.1:0.011404106,(HEL_AA6798AA_AS.1:0.013158348,((((DR59_2016.1:0,DR76_2016.1:0):0.003621261,HEL_AA9174AA_AS.1:0.00943978)0.727:0.001791986,(HEL_BA8835AA_AS.1:0.003725455,(HEL_CA2149AA_AS.1:0.019456227,((HEL_AA6578AA_AS.1:0.008278148,HEL_BA8361AA_AS.1:0.012480701)0.607:0.006642667,HEL_BA8101AA_AS.1:0.022220202)0.847:0.005778566)0.879:0.005591381)0.921:0.005797023)0.883:0.00614239,((HPAG1.1:0.016808342,SSR8.1:0.008458935)0.398:0.005550122,ckin28.1:0.02725474)0.885:0.010248223)0.507:0.005298778)0.867:0.004220876)0.918:0.00746172)0.762:0.001939695)0.874:0.003679962,(CAM-117A1.1:0.003671214,HpGP-NGA-010.1:0.011151681)0.776:0.001817598)0.753:0.001707212,HEL_BA4947AA_AS.1:0.013402817)0.876:0.003865203,(ckin59.1:0.013067386,(CAM_118A1.1:0.007508896,CAM-121A1.1:0.00931187)0.761:0.003706496)0.884:5e-09)0.930:0.005573025,((HEL_AA5951AA_AS.1:0.020392497,(HEL_BA4168AA_AS.1:0.002698566,SUD-SO50-1.1:0.010461062)0.626:0.005341966)0.817:0.007052271,CAM-126C1.1:0.007324282)0.801:6e-09)0.910:0.003740741)0.769:5e-09)0.818:0.001843589,((nigh1448.1:0.009452484,nigh2495.1:0.009539883)0.817:0.003079848,(HpGP-NGA-006.1:0.010832825,(CAM_14C1.1:0.009435938,nigh2496.1:0.00563995)0.751:0.002169179)0.039:0.003747316)0.786:0.002360228)0.801:5e-09)0.911:0.001821387,(HEL_BA9309AA_AS.1:0.011605462,HEL_BA9640AA_AS.1:0.011631968)0.822:0.003491883)0.893:5e-09)0.305:5e-09):5e-09,HpGP-IDN-001.1:0.007357978)0.751:0.001819378,(((MMM_127.1:0.009430175,(HpGP-NPL-009.1:5e-09,NP110.1:0.019083483)0.704:0.007458292)0.908:0.005711059,(((SUD-C1-1a.1:0.007386707,(HEL_AA6060AA_AS.1:0.001817666,(HEL_AA6699AA_AS.1:0,HEL_BA9765AA_AS.1:0):0.003690741)0.408:0.001837429)0.895:5e-09,(HEL_BA9595AA_AS.1:0.009386566,(((GR_21.1:0.005538619,(((MM2004_20.1:0.006923041,((HEL_BA8996AA_AS.1:0,HEL_BA9604AA_AS.1:0,HEL_BA9705AA_AS.1:0,HEL_BA9825AA_AS.1:0):0.002307433,(HEL_BA9612AA_AS.1:0.011290671,Khanty17.1:0.005558932)0.775:0.003198455)0.711:0.003688954)0.760:0.002119449,((HEL_BA9148AA_AS.1:0.00651886,(HEL_BA4404AA_AS.1:0.006039039,(GR_20.1:0.008374736,India7.1:0.019009071)0.867:0.008176338)0.422:0.006276589)0.761:0.00274039,(HEL_BA4743AA_AS.1:0.015132756,HEL_BA9734AA_AS.1:0.001955555)0.164:0.003985422)0.822:0.009360922)0.395:0.003879696,((HEL_BA4991AA_AS.1:0.00551633,(CAM_106A1.1:0.009457135,CAM_153C1.1:0.011403487)0.746:0.001755085)0.120:0.00181774,((SouthAfrica20.1:0.01132213,(((HEL_CA2451AA_AS.1:0.00182285,(HEL_CA2246AA_AS.1:0.001811977,(B40.1:0.003651122,P12.1:0.007396697)0.906:0.007408923)0.495:5e-09)0.887:0.003692021,(HEL_BA9531AA_AS.1:0.005609009,(mong44.1:0.006823448,(Khanty39.1:0.00621234,SW7C.1:0.006834294)0.808:0.00554444)0.875:0.004490503)0.839:0.003629621)0.785:0.001831583,HpGP-MEX-046.1:5e-09)0.372:5e-09)0.804:0.001842118,(GC65_HL.1:0.015112819,(B45.1:0.005530167,HEL_BA5197AA_AS.1:0.009338006)0.717:0.001822117)0.761:0.001821414)0.780:5e-09)0.906:0.003639102)0.000:5e-09)0.511:4.8529e-05,(B25.1:0.00359218,Hp_A_27.1:0.007469856)0.775:0.003723223)0.773:0.003633752,((IL_3184.1:0.003669937,(30950.1:0.003672065,IL_3172.1:0.005558372)0.291:0.001830615)0.778:5e-09,(HEL_BA4700AA_AS.1:0.009330905,(((((HEL_AA7212AA_AS.1:0,HEL_CA0045AA_AS.1:0):0.007301614,HEL_BA8915AA_AS.1:0.003944798)0.000:0.001806127,((HpGP-TUR-009.1:0.005563852,(HE_C33.1:0.005547234,(HEL_BA9169AA_AS.1:0.001737162,((HEL_BA8918AA_AS.1:0,HEL_BA9046AA_AS.1:0,HEL_BA9260AA_AS.1:0,Keto60.1:0):5e-09,HEL_BA9544AA_AS.1:0.017150032)0.965:0.007540695)0.928:0.005705734)0.908:0.005633458)0.780:0.003327406,(B47.1:0.00959427,(HEL_BA8057AA_AS.1:0.006257493,(HEL_AA6718AA_AS.1:0.008194377,HpGP-POL-110.1:0.014543571)0.390:0.001783445)0.874:0.004717444)0.427:0.003666637)0.631:0.000918094)0.444:0.001274318,(HEL_AA0447AA_AS.1:0.002352444,((((HEL_AA6079AA_AS.1:0.007884572,HpGP-SPA-402.1:0.028765514)0.325:0.004208444,((((Hp_A_11.1:0.003611834,SSR9.1:0.013449774)0.859:0.003772848,((((SSR3.1:0.007588318,SSR7.1:0.017357529)0.815:0.003561951,(HE_NC24_6.1:0.023289143,((Khanty30.1:0,Khanty40.1:0):0.008864838,((HEL_BA9354AA_AS.1:0.011185471,(HEL_BA9347AA_AS.1:0.017071489,(HEL_BA9650AA_AS.1:0.003669616,Tuvac46.1:5e-09)0.913:0.008014699)0.936:0.009162276)0.795:0.004304068,((HEL_BA7799AA_AS.1:0.011682631,(MS178.1:0.003438467,TH0213.1:0.009795589)0.804:0.003858608)0.767:0.003533985,HEL_BA9566AA_AS.1:0.012021381)0.138:0.0053341)0.812:0.00525808)0.610:0.002869253)0.261:5e-09)0.814:5e-09,SW21C.1:0.003657312)0.949:0.005527768,(((TUVAB15.1:0.015250438,((SA224.1:0,SA252C.1:0):0.007128736,(21580.1:0.007866096,HE_C50.1:0.019286277)0.308:0.001699191)0.890:0.004032983)0.483:5e-09,((HEL_BA9448AA_AS.1:0.005989056,(VN0032.1:0.012680583,SSR5.1:0.002295354)0.165:0.001800656)0.812:0.003226692,((HpGP-BGD-003.1:0.023163398,(HE_NC32_5.1:0.005475139,SSR43.1:0.013469837)0.952:0.007601532)0.857:5e-09,((Khanty16.1:0,Khanty26.1:0,Khanty27.1:0):0.003679692,IRANL104.1:0.011294558)0.747:0.001824169)0.902:0.003690243)0.765:0.001815648)0.834:0.001819234,((HEL_CA0278AA_AS.1:0.013284565,(HEL_BA9576AA_AS.1:0.001873891,((HEL_BA9776AA_AS.1:0.011373495,((HEL_BA9614AA_AS.1:0.015034722,HEL_CA0266AA_AS.1:0.016557239)0.213:0.00321397,(HEL_BA8957AA_AS.1:0.00766511,HEL_BA9626AA_AS.1:0.013455837)0.825:0.004748143)0.752:0.002602828)0.822:0.00354258,((((HpGP-MMR-004.1:0.011496476,((HEL_BA9167AA_AS.1:0.003628688,(HEL_BA8825AA_AS.1:5e-09,HEL_BA9556AA_AS.1:0.01124889)0.296:0.00371229)0.973:0.012477608,(HEL_CA0258AA_AS.1:0.014150253,((HEL_BA8814AA_AS.1:0,HEL_BA8889AA_AS.1:0):5e-09,HEL_BA9049AA_AS.1:0.001818848)0.356:0.005098003)0.396:0.003583979)0.764:0.002751144)0.828:0.003727439,((JP0170.1:0.014052862,(HEL_BA9115AA_AS.1:0.007077778,HEL_BA9244AA_AS.1:0.006013559)0.908:0.01184044)0.687:0.009252576,HEL_BA8959AA_AS.1:0.009233319)0.172:5e-09)0.571:0.003815002,((((((HEL_BA9440AA_AS.1:0.011269692,((((HEL_BA9058AA_AS.1:0.017581696,HEL_BA9538AA_AS.1:0.011631827)0.817:0.004375054,(HEL_BA9153AA_AS.1:0.013887576,(HEL_BA9641AA_AS.1:0.016352256,(HEL_BA8858AA_AS.1:0.003578143,((((HEL_BA9042AA_AS.1:0,HEL_BA9253AA_AS.1:0):0.015816773,(HEL_BA8976AA_AS.1:0.010591762,(HEL_BA8958AA_AS.1:5e-09,HEL_BA9410AA_AS.1:0.003644998)0.965:0.01255414)0.891:0.009935722)0.928:0.009571511,(HEL_BA9085AA_AS.1:0.004440374,(HEL_BA9079AA_AS.1:0.004334999,HEL_BA9383AA_AS.1:0.008816092)0.973:0.013808166)0.854:0.006530006)0.381:0.002327555,HEL_BA9321AA_AS.1:0.00833433)0.779:0.007354452)0.670:0.006760683)0.694:0.007909794)0.487:0.006238861)0.849:0.00525377,((Evenky11.1:5e-09,(HEL_BA9546AA_AS.1:0,HEL_BA9676AA_AS.1:0,HEL_BA9686AA_AS.1:0,HEL_BA9760AA_AS.1:0):0.001811891)0.931:0.005851881,(HEL_BA9059AA_AS.1:0.015184206,(HEL_BA9129AA_AS.1:0.009749766,(HEL_BA8856AA_AS.1:0.007502977,HEL_BA8861AA_AS.1:0.005587122)0.892:0.005281802)0.828:0.005572207)0.733:0.002117264)0.836:0.003740357)0.714:0.001642258,((HEL_BA9259AA_AS.1:0.005617062,(((HEL_BA8880AA_AS.1:5e-09,(((((HEL_BA9341AA_AS.1:0,HEL_BA9348AA_AS.1:0,HEL_BA9759AA_AS.1:0):6e-09,HEL_BA9411AA_AS.1:0.017075388)0.927:0.003643671,(HEL_CA0270AA_AS.1:0.009274671,(HEL_BA8868AA_AS.1:0.003455019,HEL_BA9838AA_AS.1:0.023728903)0.899:0.007699573)0.853:5e-09)0.778:0.001818465,(HEL_BA9606AA_AS.1:0.001818851,((HEL_BA9130AA_AS.1:0,HEL_BA9162AA_AS.1:0,HEL_CA0410AA_AS.1:0):5e-09,(HEL_AA7249AA_AS.1:0.001815855,HEL_BA9166AA_AS.1:0.003659484)0.933:5e-09)0.914:5e-09)0.803:0.001830297)0.013:0.001830312,BURYAT14.1:0.003656362)0.802:5e-09)0.843:0.001819575,(((HEL_BA9841AA_AS.1:5e-09,(HEL_BA8932AA_AS.1:0.00564504,HEL_BA9797AA_AS.1:0.009490827)0.833:0.003625034)0.954:0.005515637,((HEL_BA8911AA_AS.1:0.00181219,HEL_BA9571AA_AS.1:0.003669133)0.920:5e-09,HEL_BA9391AA_AS.1:5e-09)0.806:5e-09)0.602:5e-09,((HEL_BA9220AA_AS.1:5e-09,HEL_BA9534AA_AS.1:0.001813014)0.872:0.001818853,((HEL_AA7373AA_AS.1:0,HEL_BA8883AA_AS.1:0):5e-09,((HEL_BA9656AA_AS.1:5e-09,HEL_BA9735AA_AS.1:0.001812208)0.858:0.001818864,HEL_BA9379AA_AS.1:0.001814041)0.872:5e-09)0.887:5e-09)0.857:0.001824839)0.801:0.001821695)0.304:5e-09,((((HEL_BA8832AA_AS.1:0,HEL_BA9479AA_AS.1:0):0.003681936,(HEL_BA9649AA_AS.1:0.007541503,HEL_BA9748AA_AS.1:0.009460349)0.865:0.00362805)0.878:5e-09,(HEL_BA9095AA_AS.1:0.025730984,HEL_BA9739AA_AS.1:0.001776594)0.906:0.003725697)0.761:0.007586526,((altai11.1:0.015110358,HEL_BA9140AA_AS.1:0.003651393)0.774:5e-09,HEL_BA9098AA_AS.1:0.001845375)0.933:0.005711237)0.739:0.001698156)0.948:0.007499994)0.870:0.003690549,(HEL_BA9096AA_AS.1:0.0075388,(HEL_BA9627AA_AS.1:0.006745184,((Evenky73.1:5e-09,(((Evenky01.1:0,Evenky65.1:0,HEL_BA8842AA_AS.1:0,HEL_BA9218AA_AS.1:0,HEL_BA9406AA_AS.1:0):5e-09,(HEL_BA9037AA_AS.1:0.003654284,HEL_BA8993AA_AS.1:0.001815845)0.926:5e-09)0.924:5e-09,((HEL_BA8914AA_AS.1:0,HEL_BA8962AA_AS.1:0,HEL_BA9063AA_AS.1:0,HEL_BA9175AA_AS.1:0,HEL_BA9398AA_AS.1:0):0.003672897,HEL_BA9047AA_AS.1:0.007379814)0.267:5e-09)0.862:0.001821383)0.862:0.005982502,(HEL_BA8812AA_AS.1:0.033678609,(HEL_AA7332AA_AS.1:0.004065564,HEL_BA8279AA_AS.1:0.003319873)0.234:0.003935079)0.801:0.007343994)0.869:0.00615745)0.884:0.006459712)0.926:0.007664256)0.853:0.003730386)0.867:0.003726195)0.730:0.001635123,(((HEL_BA9807AA_AS.1:0.005511001,((HEL_CA0551AA_AS.1:0.009447911,(((HEL_BA8830AA_AS.1:0.003521064,HEL_CA2718AA_AS.1:0.019549)0.869:0.007641563,(((((HEL_BA8956AA_AS.1:0.001603694,(HEL_BA9575AA_AS.1:0,HEL_BA9575AA_AS.2:0):0.015540179)0.968:0.009806732,HEL_CA2709AA_AS.1:0.003822847)0.812:0.003582844,MMM_67.1:0.017215438)0.951:5e-09,(((HEL_BA9256AA_AS.1:0.011294806,HEL_BA4686AA_AS.1:0.009328881)0.815:5e-09,HEL_CA2615AA_AS.1:0.005521714)0.065:0.0018253,(((CK69.1:0.009255048,(BT215.1:0.00596221,BT333.1:0.009268231)0.252:0.001664116)0.775:0.002083462,((((((HEL_BA9266AA_AS.1:0.005504039,Keto18.1:0.001867826)0.997:0.021607953,BTM231.1:0.003887507)0.733:0.001552647,(HpGP-KOR-001.1:0.00374139,(HEL_CA0208AA_AS.1:0.015671013,VN0805.1:0.013629582)0.811:0.003362122)0.773:0.001848048)0.867:0.003731263,(BT0282.1:0.009430893,(BT143.1:0.011487663,BTM275.1:0.015463643)0.912:0.007435984)0.751:0.001766385)0.654:0.001830961,(HEL_CA2092AA_AS.1:0.009482815,HpGP-MAL-010.1:0.017388209)0.426:0.00552958)0.717:5e-09,((HEL_BA8860AA_AS.1:0.007552376,HpGP-MAL-012.1:0.007552975)0.766:0.003167756,(HEL_BA8663AA_AS.1:0.008983858,HpGP-JAP-026.1:0.007993108)0.077:0.003696615)0.868:0.006054534)0.765:0.001816446)0.748:0.001891576,(HEL_BA9176AA_AS.1:0.015428793,HEL_CA0525AA_AS.1:0.007622404)0.866:0.00541086)0.867:0.003723289)0.783:0.001848561)0.940:0.003664088,(EKB32.1:5e-09,ID0498.1:0.013125617)0.937:0.005531098)0.889:5e-09)0.895:0.003733684,((HEL_BA9408AA_AS.1:0.001784564,HEL_BA9658AA_AS.1:0.007443126)0.917:0.005855931,HEL_BA9603AA_AS.1:0.013484119)0.822:0.003520073)0.757:0.001750751)0.946:0.005613706,((HEL_AA4439AA_AS.1:0.011440558,((((((((CAN_196.1:0.024414582,((Aklavik117.1:5e-09,CAN_219.1:0.001811883)0.924:0.008219178,(((HEL_BA9472AA_AS.1:0.00390951,HpGP-CAN-020.1:0.019244826)0.825:0.005529347,(((((HEL_BA9014AA_AS.1:0,N34.1:0,Nentsy28.1:0,Nentsy29.1:0,Nentsy32.1:0,Nentsy38.1:0,Nentsy65.1:0):0.017461197,((HEL_BA9032AA_AS.1:0,HEL_BA9339AA_AS.1:0,HEL_BA9792AA_AS.1:0,HEL_BA9830AA_AS.1:0):0.001809779,HEL_BA9304AA_AS.1:0.021401106)0.921:0.007560725)0.845:0.003693204,Nentsy37.1:5e-09)0.922:0.003697779,((((Nentsy90.1:0.003636108,(HEL_BA9476AA_AS.1:5e-09,Nentsy81.1:0.011268848)0.903:0.005590917)0.940:0.005593437,HEL_BA9415AA_AS.1:5e-09)0.872:0.00366946,(HEL_BA9761AA_AS.1:0.001821619,(HEL_BA9294AA_AS.1:0.003649442,(Khanty04.1:0.00943413,(HEL_AA7264AA_AS.1:0.007492536,HEL_BA8815AA_AS.1:0.003689963)0.872:0.003717341)0.729:0.005578161)0.413:5e-09)0.882:0.003699793)0.441:0.00183002,(HEL_BA9773AA_AS.1:0.005548919,HEL_BA9774AA_AS.1:0.003715799)0.958:0.007456583)0.804:5e-09)0.864:0.003752057,((HEL_AA7339AA_AS.1:0.003697739,HEL_CA0046AA_AS.1:0.007465039)0.914:0.005671795,((((HEL_BA9518AA_AS.1:0.003646284,(HEL_BA9819AA_AS.1:0.001805288,(HEL_AA7214AA_AS.1:0.005602683,HEL_BA9263AA_AS.1:0.001800133)0.920:0.005627508)0.754:0.001873994)0.126:0.001819275,(HpGP-CAN-001.1:0.009357301,((HEL_BA9778AA_AS.1:0,HEL_CA0057AA_AS.1:0,HEL_CA0057AA_AS.2:0):0.001727271,((HEL_AA7365AA_AS.1:0,HEL_CA0047AA_AS.1:0):5e-09,HpGP-CAN-023.1:0.007456652)0.946:0.00752738)0.870:0.003831892)0.882:0.003630963)0.342:5e-09,(HEL_BA9333AA_AS.1:0.003697618,HEL_BA9677AA_AS.1:0.003677456)0.935:0.005604902)0.515:0.003650599,HEL_AA7221AA_AS.1:0.007473339)0.727:0.001735296)0.956:0.007531419)0.836:0.003397056)0.779:0.002045773,(Evenky58.1:0.008533859,(HEL_BA8847AA_AS.1:0.010336947,HEL_BA9445AA_AS.1:0.006700303)0.319:0.001687274)0.876:0.004617389)0.835:0.00483343)0.194:0.00360466)0.872:0.004932094,((HEL_BA9040AA_AS.1:0,HEL_BA9467AA_AS.1:0):5e-09,HEL_BA9234AA_AS.1:0.001818866)0.235:0.001796568)0.889:0.003693871,(HEL_BA9621AA_AS.1:5e-09,((Nanai40.1:0.007408074,(Sakhalin60.1:0.009385805,((HEL_AA6006AA_AS.1:0,HEL_CA0053AA_AS.1:0):0.00181393,(HEL_AA6077AA_AS.1:0,HEL_CA0052AA_AS.1:0,HEL_CA0052AA_AS.2:0):5e-09)0.768:0.001822879)0.744:0.001846966)0.760:0.001811949,(HEL_BA8864AA_AS.1:0.005524421,HEL_CA0054AA_AS.1:0.001835428)0.751:0.001813722)0.792:0.001826334)0.789:0.001825042)0.787:0.001814913,(HEL_BA9514AA_AS.1:0.003661893,HEL_BA9559AA_AS.1:5e-09)0.912:0.003658158)0.738:6e-09,HEL_AA7283AA_AS.1:0.009299442)0.283:0.00196508,(HEL_BA9159AA_AS.1:0.011085307,HEL_BA9669AA_AS.1:0.001917807)0.782:0.003754227)0.835:0.00368121,(HEL_CA2272AA_AS.1:0.01134177,((((CO1766.1:0,Hui1764.1:0,Hui1766.1:0):0.011443155,v225d.1:0.001778704)0.924:0.005602419,((((HEL_CA2271AA_AS.1:0.012527068,(HEL_CA2268AA_AS.1:0.006546367,HpGP-MEX-028.1:0.010513374)0.341:0.001496616)0.948:0.008651298,(HEL_CA2258AA_AS.1:0.003729029,Puno120.1:0.007446359)0.717:0.005637555)0.894:5e-09,(Puno135.1:0.003759008,(HEL_CA2270AA_AS.1:0.005570858,HpGP-SPA-706.1:0.005550009)0.852:0.003599739)0.789:0.001824124)0.947:0.00557742,((((HEL_AA6759AA_AS.1:0.00570513,(HEL_AA6511AA_AS.1:0.013455869,((CO1768.1:0,COL0002.1:0,Hui1769.1:0):0.011482454,(HEL_AA5991AA_AS.1:0.007381779,HpGP-USA-205.1:0.003807496)0.877:0.0055625)0.779:0.001933185)0.218:5e-09)0.893:0.005323298,((HEL_CA2262AA_AS.1:0,Sat464.1:0):0.001841075,((HEL_CA2257AA_AS.1:5e-09,HEL_CA2266AA_AS.1:0.001824837)0.122:0.001824837,(Shi470.1:5e-09,Shi417.1:0.003641879)0.610:5e-09)0.925:0.005546068)0.784:0.001824243)0.789:0.001857393,((Cuz20.1:0,HEL_CA2265AA_AS.1:0,Shi169.1:0):0.001824842,Shi112.1:5e-09)0.997:0.011260816)0.767:5e-09,(((HEL_CA2279AA_AS.1:0.003680851,(HpGP-PER-138.1:0.001807614,(HpGP-PER-111.1:0.001820591,(HpGP-PER-019.1:0.00739303,(((HEL_CA2284AA_AS.1:0,HEL_CA2287AA_AS.1:0):0.001992756,HEL_CA2286AA_AS.1:0.005385191)0.977:0.009397141,HpGP-PER-121.1:0.009213666)0.737:0.001941541)0.871:0.003694668)0.734:0.001847248)0.882:0.003736654)0.920:0.008981595,(HEL_CA2261AA_AS.1:0,HEL_CA2283AA_AS.1:0):0.002244728)0.054:0.003815059,HEL_CA2260AA_AS.1:0.004085399)0.949:0.010838196)0.822:0.001819555)0.846:5e-09)0.777:0.001810318,(HEL_BA9201AA_AS.1:0.003666606,HEL_BA9433AA_AS.1:0.007522135)0.920:0.005633353)0.889:0.003868709)0.731:0.001549715)0.746:0.002362068,(HEL_BA9562AA_AS.1:0.014106241,Nanai30.1:0.013424868)0.618:0.005348473)0.908:0.007219987)0.434:5e-09,(HEL_CA0082AA_AS.1:0.017492968,(HEL_BA9915AA_AS.1:0.001944157,((HEL_CA2643AA_AS.1:0.01340874,HEL_CA2671AA_AS.1:0.009572698)0.903:0.007569518,(HEL_BA5460AA_AS.1:0.00372162,HEL_BA5605AA_AS.1:0.025452383)0.768:0.003799984)0.775:0.001844456)0.882:0.005349101)0.493:0.003715722)0.931:0.00914685)0.000:5e-09)0.715:0.000899521,(HpGP-KAZ-002.1:0.013200993,((HEL_BA9160AA_AS.1:0.003677969,HEL_BA9736AA_AS.1:5e-09)0.875:0.005580607,((BURYAT9.1:0.013471427,HEL_BA8823AA_AS.1:0.007481857)0.837:0.004808651,(HEL_BA9390AA_AS.1:0.006451287,HEL_BA9780AA_AS.1:0.006700838)0.770:0.005500534)0.774:0.004662036)0.000:5e-09)0.894:0.003393484)0.729:0.001265404,((BURYAT19.1:0.011567506,(HEL_BA9184AA_AS.1:0.011306162,(HEL_BA9628AA_AS.1:0.003752423,HEL_BA9653AA_AS.1:0.013257759)0.978:0.014190143)0.792:0.003671214)0.763:0.003814042,HEL_BA9249AA_AS.1:0.012815078)0.861:0.004018627)0.496:0.001878177)0.810:0.005704062,(HEL_BA8829AA_AS.1:0.009482972,HEL_BA9027AA_AS.1:0.00964693)0.968:0.015774236)0.363:5e-09,(((HEL_BA9443AA_AS.1:0,HEL_BA9605AA_AS.1:0):0.007401894,(((HEL_BA9545AA_AS.1:0.006869858,(HEL_BA9611AA_AS.1:0.007555557,HEL_CA0261AA_AS.1:0.005694888)0.606:0.000583182)0.783:0.003629648,(((HEL_BA9706AA_AS.1:0.013465381,HEL_BA9837AA_AS.1:0.011419742)0.873:0.00741295,HEL_BA9568AA_AS.1:5e-09)0.434:0.004794768,(HEL_BA9170AA_AS.1:0,HEL_BA9569AA_AS.1:0):0.002565585)0.855:0.006244176)0.778:0.003058915,HEL_BA9564AA_AS.1:0.010142811)0.784:0.003250938)0.415:0.001711064,(HEL_BA9608AA_AS.1:0.015377155,(HEL_BA9451AA_AS.1:0.001777662,Tuvac80.1:0.003718557)0.975:0.01301982)0.876:0.006482778)0.846:0.003989851)0.786:0.003788809,(HEL_AA7314AA_AS.1:0.01137636,HEL_BA8872AA_AS.1:0.00763711)0.740:0.00173514)0.878:0.003742933,((HEL_CA0289AA_AS.1:0,HpGP-KGZ-006.1:0):0.01321729,(Kazakhstan3173.1:0.006701695,((HEL_BA9018AA_AS.1:0,HEL_BA9671AA_AS.1:0):0.011184719,(HEL_AA7246AA_AS.1:6e-09,HEL_BA9592AA_AS.1:0.009325414)0.897:0.00820626)0.194:0.003866782)0.797:0.004551962)0.892:0.00588088)0.759:0.001742002)0.838:0.003798619,((HEL_BA9261AA_AS.1:0.015365059,HEL_BA9471AA_AS.1:0.003890793)0.727:0.001581616,(HEL_BA9407AA_AS.1:0.013190042,(BURYAT27.1:0.015571076,HEL_BA9607AA_AS.1:0.018104176)0.920:0.009389408)0.752:0.002128946)0.691:0.001824154)0.932:0.007437454)0.546:0.00014433)0.862:0.003730475)0.755:0.001827639,((BD0013.1:0.007614261,((BD0063.1:0.01148997,(HEL_CA0027AA_AS.1:0.007080843,(((Mandalay03.1:0.00750948,(HEL_CA2513AA_AS.1:0.009491366,(CK59.1:0.001797683,HpGP-MMR-011.1:0.001847234)0.970:0.009544896)0.750:0.001675451)0.736:0.002391668,(HpGP-USA-422.1:0.015315857,(HpGP-MAL-002.1:0.003817713,(HEL_BA3985AA_AS.1:0.013341693,(HEL_BA4205AA_AS.1:0.00379598,HEL_BA5769AA_AS.1:0.001691852)0.918:0.005681912)0.757:0.001755368)0.838:0.003794636)0.831:0.00524104)0.907:0.005416366,(HpGP-IND-007.1:0.017108869,M006.1:0.020113039)0.878:0.005557806)0.428:5e-09)0.776:0.002081087)0.753:0.001772649,MMM_60.1:0.013460991)0.438:0.003830708)0.859:5e-09,((HEL_BA9483AA_AS.1:0.007209604,(HEL_BA9404AA_AS.1:0.005389531,(HEL_CA0264AA_AS.1:0.003684344,(altai59.1:0.00365841,HEL_BA9770AA_AS.1:0.013446971)0.929:0.007632755)0.863:0.003943314)0.516:0.003678572)0.881:5e-09,(((mong49.1:0.001719267,yak97.1:0.005646278)0.953:0.008689645,(((ID0992.1:0.001811635,ID1017.1:5e-09)0.897:5e-09,(ID0082.1:5e-09,(ID0084.1:0.001817818,(ID0090.1:0.005510186,(ID0985.1:0,ID0987.1:0,ID1001.1:0):0.003649599)0.778:0.001828282)0.790:0.001812507)0.875:0.003682705)0.977:0.012046477,(Neuguinea25.1:0.00181567,((HEL_BA9674AA_AS.1:0,Neuguinea63.1:0,Neuguinea66.1:0):5e-09,Neuguinea12.1:0.001812074)0.000:5e-09)0.946:0.008503957)0.726:0.001926002)0.863:0.004570103,(((((HEL_BA3813AA_AS.1:0,HEL_BA4578AA_AS.1:0):0.001824835,HEL_BA3814AA_AS.1:5e-09)0.900:0.004387645,(HEL_BA3812AA_AS.1:0.006864151,HEL_BA9332AA_AS.1:0.002357507)0.548:0.00549037)0.678:0.003089568,(HPJ156.1:0.00364354,HEL_BA4574AA_AS.1:0.007421217)0.726:0.001755111)0.947:0.00749732,((((ausabrJ05.1:0,HPJ023.1:0):0.012127156,HPJ071.1:0.00476968)0.863:0.009534999,((HEL_BA4580AA_AS.1:0,HEL_BA4584AA_AS.1:0):0.011511817,(HEL_AA6024AA_AS.1:0.001811987,HPAS23.1:5e-09)0.765:0.003425942)0.747:0.002894904)0.681:0.002734024,(HEL_AA6010AA_AS.1:0.001945904,SLK40.1:0.021011996)0.761:0.007969114)0.846:0.005108793)0.742:0.001900144)0.933:0.005689453)0.634:0.001840039)0.814:0.003527744)0.872:0.003670533)0.801:5e-09)0.763:0.00184863)0.830:0.001853244,HEL_BA8921AA_AS.1:0.011271272)0.760:5e-09,(G27.1:0.009260519,26695.1:0.015119242)0.522:0.003704825)0.762:0.003643256)0.798:0.003867991,((HpGP-LIT-001.1:0.006092413,HpGP-RUS-009.1:0.01482471)0.853:0.005724039,HEL_CA2212AA_AS.1:0.005118168)0.598:0.002202994)0.771:0.005905105,GR_15.1:0.018465986)0.277:0.002061199)0.825:0.003200362)0.888:0.003713945,((((HpGP-ISR-001.1:0.001833104,((((Pt_7757.1:0.013015148,IRANL124_91.1:0.013272483)0.000:5e-09,SUD-S72.1:0.01522184)0.797:0.001859464,(HpGP-POR-006.1:0.005742856,GC31_B.1:0.009510149)0.744:0.001488556)0.778:0.001950188,(34320.1:0.00755479,HEL_CA2627AA_AS.1:0.007535865)0.750:0.001711846)0.819:0.001827287)0.827:5e-09,(HEL_BA4875AA_AS.1:0.005551679,(MGms203.1:0.011264899,((HEL_BA9732AA_AS.1:0.011262336,(29009.1:0.005575387,GC34_HL.1:0.007531561)0.746:0.001750084)0.758:0.001982662,NP49.1:0.015261933)0.335:0.001735552)0.758:0.001920778)0.765:0.003685889)0.924:0.005537264,(MCms1055.1:0.003844253,(HEL_CA0440AA_AS.1:0.029377885,IRANL110.1:0.002359305)0.235:0.007392218)0.809:0.003577262)0.789:0.00180015,((HEL_BA9168AA_AS.1:0.007606407,ID0561.1:0.013398759)0.752:0.001763862,(HEL_AA7380AA_AS.1:0.009754546,((HEL_BA9437AA_AS.1:0.025488719,(HEL_CA2267AA_AS.1:0.02435785,(HEL_BA9598AA_AS.1:0.009426631,(HEL_BA9209AA_AS.1:0.015143737,HEL_BA9814AA_AS.1:5e-09)0.611:0.005604747)0.902:0.007597288)0.189:0.006928991)0.750:0.002889912,HUP_B14.1:0.012379305)0.108:0.003405808)0.828:0.003465333)0.857:0.003727444)0.787:5e-09)0.785:0.001809717)0.770:0.001845867)0.763:5e-09)0.234:0.001809408)0.765:0.001841345)0.956:5e-09,(((HEL_BA9413AA_AS.1:0.013236067,(((CAM-109A1.1:0.005869706,CAM_149C1.1:0.013095261)0.389:0.003437937,((CAM-107A1.1:0.005603544,SUD-C13-1.1:0.003646357)0.973:0.01273759,(((CAM-135C1.1:0,CAM-140C1.1:0,CAM-146C1.1:0):0.005747791,CAM-23A1.1:0.020725726)0.975:0.017275674,(CAM_110A1.1:0.02947622,HEL_CA2176AA_AS.1:0.007694504)0.612:0.007327476)0.860:0.006334353)0.565:0.004466928)0.740:0.002306199,Pt_7901.1:0.015305316)0.302:0.001773775)0.862:5e-09,448.1:0.003669279)0.905:0.003637695,((IL_3173.1:0.001900333,(31181.1:0.016319049,(HEL_BA9302AA_AS.1:0.013335963,MG2005_98.1:0.01341899)0.549:0.00361728)0.882:0.004554873)0.852:0.003672968,HEL_BA4973AA_AS.1:0.009463762)0.746:0.001778127)0.790:0.001805108)0.775:0.001804389)0.755:0.001805411,((HEL_AA8621AA_AS.1:0.003706925,HEL_BA9028AA_AS.1:0.003708343)0.774:0.001821963,((HEL_BA9281AA_AS.1:0.007487628,SUD-C14-1.1:0.005585915)0.348:0.001811283,SUD_SO41_1.1:0.007379922)0.434:5e-09)0.865:0.00182332)0.770:5e-09)0.847:0.00360801,((HEL_BA9462AA_AS.1:0.013514892,HpGP-PER-011.1:0.007439466)0.800:0.007572599,(HEL_BA9043AA_AS.1:0.010187003,(HN_G260.1:0.004438504,IRANL133_91.1:0.014462204)0.877:0.005587622)0.177:0.004816511)0.393:5e-09)0.859:0.007473857,((HpGP-HON-015.1:0.001742067,(HEL_BA5224AA_AS.1:0.005477891,(22352.1:0.001829083,((HEL_AA0105AA_AS.1:0,PeCan4.1:0):0.011103279,MM2012_26.1:6e-09)0.762:0.00360617)0.917:0.005493277)0.948:0.007473824)0.837:0.003631703,(22360.1:5e-09,HEL_BA5257AA_AS.1:0.001800023)0.987:0.013225165)0.751:0.001805045)0.966:0.006024979,(CAM-144C1.1:0.021138911,nigh2494.1:0.009664113)0.849:0.005255194)0.903:0.015806627,(22087.1:0.008613551,HEL_BA3942AA_AS.1:0.03080177)0.343:0.003601045)0.981:0.004259763,((((HEL_BA9315AA_AS.1:0.018156835,((HEL_BA9208AA_AS.1:0,HEL_BA9487AA_AS.1:0):0.001055803,(HEL_BA9636AA_AS.1:0,HEL_BA9651AA_AS.1:0):0.039224101)0.601:0.011855491)0.975:0.025220016,((HEL_BA9303AA_AS.1:0.000505914,HEL_BA9707AA_AS.1:0.001311859)0.999:0.039737497,(HEL_BA9722AA_AS.1:0.026870896,(HpGP-CHI-116.1:0.007500585,((HEL_BA9726AA_AS.1:0.01136394,(((HEL_BA8849AA_AS.1:0,HEL_BA9070AA_AS.1:0,HEL_BA9584AA_AS.1:0):0.004867927,(HEL_AA7311AA_AS.1:5e-09,Khanty47.1:0.001821455)0.738:0.002510289)0.867:0.004652652,(HEL_BA9746AA_AS.1:0.004633512,((HEL_BA8817AA_AS.1:0.001851565,((Koryak37.1:0,Koryak38.1:0):0.007443767,(HEL_BA9127AA_AS.1:0,HEL_BA9243AA_AS.1:0,Koryak28.1:0):0.001870516)0.855:0.003667501)0.931:0.007263442,((HEL_BA9060AA_AS.1:0,HEL_BA9258AA_AS.1:0):5e-09,HEL_BA9287AA_AS.1:0.001820795)0.761:0.002077408)0.838:0.004962412)0.893:0.006191546)0.041:0.001829823)0.955:0.0096289,((((HEL_BA9629AA_AS.1:0.005562621,HpGP-CAN-018.1:0.007469742)0.730:0.001852949,((HEL_BA9526AA_AS.1:0.003664009,((HEL_AA6037AA_AS.1:0.005548819,(HEL_AA5916AA_AS.1:0,HpGP-CAN-007.1:0):5e-09)0.778:0.001829967,CAN_243.1:0.001830743)0.794:0.00184261)0.889:0.003735542,HEL_AA7337AA_AS.1:0.001800065)0.305:0.003729641)0.778:5e-09,((Ca_97_34.1:0,HEL_AA6016AA_AS.1:0,HEL_AA7297AA_AS.1:0):5e-09,(HEL_AA5967AA_AS.1:0,HEL_AA6482AA_AS.1:0,HEL_BA9172AA_AS.1:0):0.001821073)0.928:0.003656829)0.816:0.001839958,(HpGP-CAN-019.1:0.005653473,((Aklavik86.1:0,CAN_019.1:0,CAN_290.1:0,HEL_CA2371AA_AS.1:0,HpGP-CAN-010.1:0,HpGP-CAN-015.1:0):0.001819709,(HpGP-CAN-016.1:5e-09,(CAN_095.1:0,CAN_136.1:0,CAN_172.1:0,CAN_258.1:0,HEL_CA2453AA_AS.1:0,HpGP-CAN-006.1:0,HpGP-CAN-011.1:0):0.005536468)0.290:0.002388542)0.781:0.002413943)0.769:0.002401434)0.739:0.001560741)0.785:0.004225688)0.471:0.005792862)0.934:0.013407965)0.895:0.012556425)0.924:0.02205963,(HEL_AA0408AA_AS.1:0.001563603,HEL_BA9262AA_AS.1:0.033090499)1.000:0.075053991)0.998:0.041788588,((HEL_BA4846AA_AS.1:0.021024605,HEL_BA5101AA_AS.1:0.009293825)0.585:0.005576036,(HEL_CA2181AA_AS.1:0.014997523,(((((((kin81.1:0.007252359,((kin62.1:5e-09,ckin130.1:0.009152837)0.847:0.001793201,(HEL_AA7352AA_AS.1:0,HpGP-COG-003.1:0):6e-09)0.638:5e-09)0.754:0.001690357,ckin65.1:0.009386048)0.697:0.001703668,ckin24.1:0.003841529)0.747:0.00247252,(HEL_AA7374AA_AS.1:0.015189811,HEL_BA5572AA_AS.1:0.01937327)0.764:0.002784644)0.766:0.005622206,GAM245Ai.1:0.016688574)0.920:0.009568573,((((HEL_AA5463AA_AS.1:0.012671081,HpGP-USA-417.1:0.012676084)0.854:0.004329279,(HEL_AA8702AA_AS.1:5e-09,(HEL_AA8698AA_AS.1:0.001805779,HEL_AA9180AA_AS.1:0.001792853)0.893:0.003621585)0.780:0.001817495)0.821:0.003608004,HpGP-USA-403.1:0.005490632)0.781:0.002891071,((HpGP-USA-303.1:0.009303123,(HEL_BA8806AA_AS.1:5e-09,(HEL_BA4163AA_AS.1:0.001703391,(HEL_BA9555AA_AS.1:0.001800024,SA220C.1:5e-09)0.884:0.003703399)0.970:0.007373809)0.928:0.005458295)0.784:0.002999504,((HEL_BA3663AA_AS.1:0.008893626,(DR150.1:0.003985638,HEL_BA4465AA_AS.1:0.010736927)0.830:0.003642446)0.899:0.00575417,(HpGP-BRA-023.1:0.00824735,(NYPt189.1:0.00458824,(HEL_BA5547AA_AS.1:0.001702467,HEL_BA9180AA_AS.1:0.00558406)0.962:0.008519418)0.682:0.0035502)0.792:0.004674634)0.609:0.000750181)0.785:0.005473616)0.855:0.006282463)0.577:0.005553718,HEL_AA9177AA_AS.1:0.015676004)0.778:0.007005558)0.696:6e-09)0.586:5e-09)0.526:0.008059309)0.772:0.011930603,((HEL_BA5731AA_AS.1:0.001813061,((HEL_BA5671AA_AS.1:0,HEL_BA9328AA_AS.1:0,SA144A.1:0,SA251C.1:0):0.009157066,HEL_BA5739AA_AS.1:5e-09)0.720:0.003611853)0.890:0.007477899,(SouthAfrica7.1:0.001949894,(HpGP-ZAF-009.1:0.001837847,((HEL_AA7362AA_AS.1:0.003653309,(HpGP-ZAF-006.1:0.012926298,(HEL_BA4919AA_AS.1:0.003596673,HpGP-ZAF-007.1:6e-09)0.908:5e-09)0.942:0.005455297)0.784:5e-09,(((HEL_AA7376AA_AS.1:0.001800931,(HEL_AA7375AA_AS.1:6e-09,HEL_AA7350AA_AS.1:0.00913939)0.759:0.001797346)0.905:0.003617299,(((SouthAfrica50.1:0.003616987,(HEL_BA8291AA_AS.1:0.001796687,(HEL_BA5666AA_AS.1:0.005467736,HEL_BA5677AA_AS.1:0.003608191)0.877:0.003634347)0.751:0.00180475)0.744:0.001765044,SA233C.1:0.018872928)0.294:0.003656593,(((((HEL_BA8309AA_AS.1:0,HEL_BA9749AA_AS.1:0):0.007310889,SA29A.1:0.005441228)0.931:0.005472823,HEL_BA9540AA_AS.1:0.00360234)0.273:0.001792131,((HEL_AA7351AA_AS.1:0.011226199,(((HEL_BA5709AA_AS.1:0.005459375,HpGP-ZAF-001.1:0.007375407)0.892:0.005539923,(HEL_BA5715AA_AS.1:0,SA175A.1:0):0.009149022)0.256:5e-09,HEL_AA7378AA_AS.1:0.011039524)0.897:0.00372951)0.766:0.001646564,HEL_BA8916AA_AS.1:0.005546658)0.927:0.005515165)0.745:5e-09,(((HEL_AA7368AA_AS.1:5e-09,(HEL_AA7268AA_AS.1:6e-09,HEL_AA7356AA_AS.1:0.003608573)0.845:0.001792491)0.417:0.003594064,((HEL_AA7309AA_AS.1:0.013172297,((HEL_AA7215AA_AS.1:0.011242062,((HEL_AA7199AA_AS.1:0,HEL_AA7200AA_AS.1:0,HEL_AA7293AA_AS.1:0):0.001797291,HEL_AA7329AA_AS.1:5e-09)0.979:0.012980448)0.749:0.003692637,(HEL_AA7206AA_AS.1:5e-09,(HEL_AA7288AA_AS.1:0,HEL_BA9306AA_AS.1:0):0.00543628)0.934:0.009334986)0.404:0.005439504)0.866:0.005412544,K26A1.1:5e-09)0.762:0.003641885)0.812:0.004116386,(SA253C1.1:0.011660232,HEL_AA7371AA_AS.1:0.008734444)0.139:0.005464413)0.765:0.003141254)0.846:0.001792594)0.436:5e-09)0.876:0.003520441,(HEL_BA8345AA_AS.1:0.010211663,(HEL_BA4143AA_AS.1:0.013137353,(HEL_BA5706AA_AS.1:0,HEL_BA9494AA_AS.1:0):0.009278049)0.278:0.005407593)0.763:0.004652036)0.812:0.003711571)0.949:0.009186495)0.966:0.011160722)0.863:0.009279506)0.918:0.036725925)0.793:0,Hcetorum:0.364997894)Root;
