# Supplementary material for: An ancient ecospecies of Helicobacter pylori
Source: Nature. 2024 Oct 16;635(8037):178–85. doi: 10.1038/s41586-024-07991-z (PMC11541087; doi:10.1038/s41586-024-07991-z)
Supplement: Supplementary file 8 — Data underlying Figs. 1–4 and Supplementary Figs. 1–6 and 8–13. [file 41586_2024_7991_MOESM8_ESM.zip › SOURCE_DATA/S10/32.nwk]

(((((((((((((((((((((((ID0561.1:0.012789455,VN0805.1:0.018860511)0.947:0.00696932,(((HEL_BA9734AA_AS.1:0.005486391,(Khanty30.1:0,Khanty40.1:0):0.014573472)0.999:0.013649878,((HEL_AA0105AA_AS.1:0,PeCan4.1:0):0.015393168,HpGP-PER-138.1:0.011939196)0.880:0.003802101)0.471:0.00065831,(HEL_AA8621AA_AS.1:0.021535967,(HEL_AA7332AA_AS.1:0.009262984,(HEL_BA9294AA_AS.1:0.00173702,((HEL_BA9761AA_AS.1:0,HEL_BA9838AA_AS.1:0):0.008796031,HEL_BA9792AA_AS.1:0.001673204)0.752:0.005606632)0.973:0.008295097)0.792:0.003077066)0.877:0.006759034)0.423:0.001789677)0.905:0.003538108,(HEL_BA9404AA_AS.1:0.016769525,(HEL_BA8279AA_AS.1:0.022116781,mong49.1:0.013425508)0.831:0.002893523)0.738:0.000894397)0.889:0.002835648,(HEL_BA9302AA_AS.1:0.018201622,HEL_CA0551AA_AS.1:0.013064651)0.916:0.004767865)0.753:0.001074772,((CK69.1:0.007815564,(HEL_BA8829AA_AS.1:0.013849422,HEL_BA8861AA_AS.1:0.00751543)0.936:0.006581679)0.943:0.004854739,((BTM275.1:0.009560779,BURYAT9.1:0.008358928)0.792:0.001694157,(HEL_BA9440AA_AS.1:0.010688785,Nanai30.1:0.010262652)0.911:0.003768061)0.395:0.000823312)0.902:0.00268075)0.926:0.002359165,((((BT143.1:0.012960211,(BT215.1:0.006734151,BT333.1:0.010624901)0.297:0.001611861)0.924:0.003804608,(BT0282.1:0.013070218,HEL_CA2709AA_AS.1:0.011456395)0.717:0.00180946)0.181:0.001008595,(HEL_CA0208AA_AS.1:0.004379223,HEL_CA2671AA_AS.1:0.009505666)0.715:0.003183383)0.880:0.003593596,(((HEL_CA0525AA_AS.1:0.010111285,HEL_CA2643AA_AS.1:0.01137944)0.896:0.003266122,(((HEL_BA5605AA_AS.1:0.010030396,(EKB32.1:0.007251482,HEL_CA2615AA_AS.1:0.013619541)0.804:0.004861886)0.748:0.001037607,(HpGP-MAL-012.1:0.007032322,(HEL_CA2092AA_AS.1:0.008965799,(HEL_BA8663AA_AS.1:0.0133342,HEL_CA0440AA_AS.1:0.007146226)0.879:0.002773836)0.922:0.004660394)0.687:0.001531133)0.868:0.002503954,(HpGP-JAP-026.1:0.01814229,(HEL_BA9915AA_AS.1:0.004950099,((HEL_CA0082AA_AS.1:0.01094151,HEL_CA2718AA_AS.1:0.006252545)0.911:0.003754537,HpGP-MAL-010.1:0.008150357)0.856:0.001798626)0.761:0.001386986)0.264:0.002371122)0.162:0.000663772)0.891:0.002452673,((BTM231.1:0.005868347,HEL_BA5460AA_AS.1:0.012331596)0.510:0.00314224,(HEL_AA4439AA_AS.1:0.007729889,(HEL_AA7221AA_AS.1:0.006139823,JP0170.1:0.005204269)0.893:0.003318591)0.950:0.005141675)0.720:0.000958995)0.800:0.001441152)0.294:0.000974393):5e-09,((((HEL_BA9653AA_AS.1:0.009500759,HEL_BA9770AA_AS.1:0.013457392)0.920:0.00544055,((HEL_BA9407AA_AS.1:0.008827526,(HEL_CA0266AA_AS.1:0.01383875,(HEL_BA9037AA_AS.1:0.003281671,(HEL_BA9184AA_AS.1:0.01534388,HEL_BA9218AA_AS.1:0.013483518)0.810:0.005622149)0.844:0.002360039)0.700:0.002506285)0.922:0.004148052,((Evenky58.1:0.011339817,((HEL_BA9208AA_AS.1:0.004747784,HEL_BA9487AA_AS.1:0.001585936)0.915:0.0026719,(HEL_BA9333AA_AS.1:0.00394024,(HEL_BA9636AA_AS.1:0.004723498,HEL_BA9651AA_AS.1:5e-09)0.410:5e-09)0.944:0.003670264)0.548:0.001471276)0.977:0.007411943,(HEL_BA8921AA_AS.1:0.007338667,(HEL_BA9383AA_AS.1:0.011381263,HEL_BA9321AA_AS.1:0.010398072)0.905:0.005423285)0.996:0.010303114)0.551:0.002539289)0.875:0.00353056)0.959:0.006133251,((((((HEL_BA9650AA_AS.1:0.010946551,(HEL_BA9079AA_AS.1:0.00879165,HEL_BA9671AA_AS.1:0.000891992)0.900:0.005121832)0.921:0.004736196,((HEL_BA9410AA_AS.1:0.013319783,((HEL_BA9249AA_AS.1:0.009432871,HEL_BA9626AA_AS.1:0.014955439)0.895:0.003591238,(HEL_BA9628AA_AS.1:0.01256009,(HEL_BA8959AA_AS.1:0.014295184,HEL_BA9837AA_AS.1:0.009999336)0.961:0.00610948)0.530:0.001802781)0.982:0.006208819)0.684:0.000565795,(HEL_BA8958AA_AS.1:0.011594761,(HEL_BA9176AA_AS.1:0.007545288,HEL_BA9739AA_AS.1:0.0105241)0.639:0.004646296)0.952:0.006773697)0.909:0.002886254)0.835:0.002700304,(HEL_BA9814AA_AS.1:0.007939987,(HEL_BA9347AA_AS.1:0.017967853,HEL_BA9607AA_AS.1:0.016723879)0.243:0.001521373)0.751:0.001710289)0.853:0.003771286,((((((HEL_BA9706AA_AS.1:0.018547253,((((((P12.1:0.010049923,HEL_CA0289AA_AS.1:0.015202974)0.607:0.003688773,((((29009.1:0.013341585,(HEL_BA9028AA_AS.1:0.01114408,(((IRANL104.1:0.009272443,(Hp_A_27.1:0.008092081,SUD_SO41_1.1:0.012467415)0.753:0.004083241)0.839:0.002390671,(HEL_BA9354AA_AS.1:0.00978899,(B25.1:0.010568134,(GR_15.1:0.009749552,HEL_BA9566AA_AS.1:0.011937698)0.285:0.0025487)0.704:0.001883054)0.786:0.002599872)0.834:0.001952802,IL_3184.1:0.011093444)0.210:0.002375323)0.848:0.002706859)0.765:0.001544541,(((HpGP-POL-110.1:0.014957644,(HEL_BA4700AA_AS.1:0.01171487,(Keto60.1:0.003107643,(HEL_BA9169AA_AS.1:0.006377721,((HEL_BA8918AA_AS.1:0,HEL_BA9046AA_AS.1:0):5e-09,HEL_BA9260AA_AS.1:0.000780354)0.878:5e-09)0.484:0.001631736)0.986:0.007390418)0.920:0.004082026)0.664:0.000841953,GR_21.1:0.01475618)0.560:0.00188964,((HpGP-TUR-009.1:0.012363015,(HEL_BA5197AA_AS.1:0.010623003,(B40.1:0.004082958,38185.1:0.01326048)0.912:0.003569665)0.866:0.002778726)0.940:0.004049722,(HEL_BA9598AA_AS.1:0.013792446,MM2012_26.1:0.011849827)0.677:0.002193936)0.731:0.001379249)0.835:0.003118972)0.886:0.001705547,(((IL_3173.1:0.004866693,HEL_BA9531AA_AS.1:0.013243057)0.860:0.002272183,(((VN0032.1:0.013822455,(IRANL112_91.1:0.010165274,SSR43.1:0.007235876)0.053:0.003372957)0.656:0.002463185,HEL_CA2212AA_AS.1:0.008580378)0.066:0.001994102,(HEL_BA4846AA_AS.1:0.008906156,HEL_CA2176AA_AS.1:0.010700326)0.878:0.002416786)0.796:0.001552977)0.810:5e-09,((GC31_B.1:0.012350446,(HE_NC24_6.1:0.010137383,HpGP-RUS-009.1:0.008814269)0.174:0.002237928)0.890:0.003246944,IRANL124_91.1:0.002427413)0.852:0.001511729)0.488:0.000802089)0.897:0.001586394,(((((IRANL110.1:0.009397385,HEL_BA9437AA_AS.1:0.003789243)0.825:0.002060751,(26695.1:0.001595632,448.1:0.00154499)0.993:0.007478175)0.801:0.001486307,(HEL_BA9148AA_AS.1:0.010827876,HEL_CA0264AA_AS.1:0.010788694)0.922:0.003891339)0.933:0.003252026,((22352.1:0.008020896,(HEL_BA3551AA_AS.1:0.00896321,HpGP-NPL-009.1:0.013483143)0.900:0.004005028)0.746:0.000798365,((HEL_BA9168AA_AS.1:0.008379481,HpGP-LIT-001.1:0.010694362)0.218:0.00301441,30950.1:0.00948391)0.748:0.001034682)0.592:0.002353197)0.765:6e-09,((((HEL_BA8361AA_AS.1:0.011845873,(HEL_BA4404AA_AS.1:0.010129247,SW7C.1:0.020962173)0.865:0.003812327)0.338:0.001862484,SSR8.1:0.011261785)0.955:0.004634275,((HEL_AA0447AA_AS.1:0.00918044,HpGP-ISR-001.1:0.007522289)0.937:0.005594563,(HEL_BA5257AA_AS.1:0.012720463,(HEL_BA5101AA_AS.1:0.008451914,(HEL_BA5572AA_AS.1:0.00585013,(22087.1:0.007308509,HEL_BA5224AA_AS.1:0.007296039)0.943:0.005237823)0.967:0.006103177)0.928:0.005715186)0.917:0.004056549)0.642:0.000667409)0.787:0.001103908,((((((((SA166A.1:0.011729461,(HEL_BA9555AA_AS.1:0.011289163,((HEL_AA7206AA_AS.1:0.003337165,(HEL_AA7215AA_AS.1:0.007085257,((HEL_AA7288AA_AS.1:0,HEL_BA9306AA_AS.1:0):0.003996072,(HEL_AA7309AA_AS.1:0.007995146,((HEL_AA7199AA_AS.1:0,HEL_AA7200AA_AS.1:0,HEL_AA7293AA_AS.1:0):5e-09,HEL_AA7329AA_AS.1:0.000778178)0.769:0.000771222)0.778:0.000739306)0.781:0.001707526)0.959:0.005676384)0.981:0.007724407,(((HEL_BA5666AA_AS.1:0.002338918,(SA169C.1:0.009565353,HEL_BA5677AA_AS.1:5e-09)0.463:0.00079852)0.953:0.003140349,(((HEL_BA8916AA_AS.1:0.00638628,((((HEL_AA7378AA_AS.1:0.003157954,((HEL_AA7268AA_AS.1:0,HEL_AA7356AA_AS.1:0):0.000770522,HEL_AA7368AA_AS.1:0.005568011)0.974:0.003971861)0.762:0.00080045,(HEL_AA7350AA_AS.1:0.000777574,HEL_AA7375AA_AS.1:5e-09)0.998:0.010457893)0.822:0.002280165,((HEL_BA8291AA_AS.1:0.007957363,HEL_BA9540AA_AS.1:0.006474832)0.879:0.003250759,HEL_AA7351AA_AS.1:0.007839862)0.299:0.000876499)0.750:0.000789997,HEL_AA7376AA_AS.1:0.001606697)0.865:0.001574892)0.935:0.003159821,((K26A1.1:0.013088919,HpGP-ZAF-001.1:0.007299732)0.728:0.000654562,(HEL_AA7371AA_AS.1:0.007015554,(HEL_BA5731AA_AS.1:0.005558073,SouthAfrica7.1:0.007302079)0.643:0.002355632)0.765:0.000972758)0.879:0.001592294)0.941:0.003378586,((HpGP-ZAF-009.1:0.008954262,(((HEL_BA8309AA_AS.1:0.000776941,HEL_BA9749AA_AS.1:5e-09)0.940:0.003166035,(HEL_BA5706AA_AS.1:5e-09,HEL_BA9494AA_AS.1:0.005527501)0.896:0.002232089)0.000:0.000197985,(HEL_BA5715AA_AS.1:0,SA175A.1:0):0.003912752)0.418:0.000821832)0.158:0.00087127,(HEL_BA4919AA_AS.1:0.001562747,HpGP-ZAF-006.1:0.000780498)0.997:0.007691821)0.900:0.002423206)0.425:0.001311373)0.000:5e-09,(HpGP-ZAF-007.1:0.003170092,((HEL_BA8345AA_AS.1:0.000776219,(SouthAfrica50.1:0.005569517,(HEL_BA5671AA_AS.1:0.000778176,(HEL_BA9328AA_AS.1:0,SA144A.1:0,SA251C.1:0):5e-09)0.667:0.002342793)0.908:0.002371735)0.787:0.001562459,(HEL_BA4143AA_AS.1:0.005537068,((((SA233C.1:0.001567141,HEL_BA5709AA_AS.1:0.008018458)0.704:0.0015611,(HEL_BA5739AA_AS.1:0.002343346,SA172C1.1:0.003129943)0.788:5e-09)0.960:0.00234925,HEL_AA7362AA_AS.1:0.004728495)0.438:5e-09,SA29A.1:0.001563045)0.948:0.001559851)0.000:5e-09)0.935:0.003139372)0.862:0.001568745)0.857:0.001762605)0.997:0.013409193)0.990:0.011688316)1.000:0.027003419,(SouthAfrica20.1:0.03348911,(((India7.1:0.012900777,Pt_7901.1:0.008817551)0.715:0.00311844,((SA220C.1:0.013295972,(HEL_AA6578AA_AS.1:0.005663135,MGms203.1:0.000691502)0.986:0.007635069)0.851:0.002355716,(((ckin28.1:0.007347793,(((((HpGP-USA-417.1:0.01686788,kin77.1:0.010005684)0.930:0.006153154,(HEL_BA4947AA_AS.1:0.005011252,HpGP-USA-403.1:0.025728837)0.651:0.004065188)0.231:0.002972402,kin79.1:0.01041386)0.946:0.008147262,(ckin130.1:0.008174326,(ckin129.1:0.011732869,(SA35C.1:0.006047038,(HEL_AA8702AA_AS.1:0.010254171,(SA253C1.1:0.003904233,(HEL_BA4236AA_AS.1:0.006182232,HpGP-COG-003.1:0.011917571)0.748:0.003248723)0.887:0.00415152)0.517:0.004371874)0.929:0.00742496)0.743:0.006467211)0.639:0.00376793)0.938:0.007375196,(HEL_AA9177AA_AS.1:0.017426634,HEL_CA2150AA_AS.1:0.017693869)0.931:0.007712136)0.803:0.004390542)0.955:0.006831405,MCms1055.1:0.009468896)0.066:0.001590287,HEL_AA6798AA_AS.1:0.018632987)0.977:0.006456439)0.503:0.002206136)0.538:0.001259975,(((HEL_AA6079AA_AS.1:0.009814834,31181.1:0.013768586)0.154:0.0037398,((((HEL_BA9462AA_AS.1:0.01415794,SUD-S72.1:0.006680723)0.721:0.000866636,(HE_NC32_5.1:0.007596823,(((nigh2495.1:0.014369354,((HEL_BA4163AA_AS.1:0.017794865,(HEL_CA2181AA_AS.1:0.00767381,(HEL_CA2149AA_AS.1:0.012912516,(HEL_BA8835AA_AS.1:0.003126609,NYPt189.1:0.001589233)0.987:0.009488985)0.931:0.007572468)0.595:0.005468184)0.865:0.0062832,(CAM_149C1.1:0.006296868,(((nigh1448.1:0.00809972,(HEL_AA5951AA_AS.1:0.004904138,((HEL_BA9309AA_AS.1:0.003276809,((CAM-135C1.1:0,CAM-140C1.1:0):5e-09,CAM-146C1.1:0.000778178)0.992:0.007125074)0.926:0.004773115,(CAM_14C1.1:0.008579895,CAM_153C1.1:0.008481265)0.281:0.00172711)0.864:0.003085941)0.842:0.001578945)0.877:0.002260296,((HEL_BA3663AA_AS.1:0.006455735,HEL_BA5558AA_AS.1:0.008409651)0.968:0.006466224,(CAM_118A1.1:0.001560398,CAM-121A1.1:5e-09)0.991:0.009135433)0.743:0.002674486)0.748:0.001063056,(HEL_BA8806AA_AS.1:0.026241412,(HEL_BA4465AA_AS.1:0.015155928,((DR59_2016.1:0.00823916,DR76_2016.1:0.008796564)0.691:0.005306437,(((ckin65.1:0.006168819,(ckin24.1:0.004249975,kin81.1:0.005276745)0.259:0.002373896)0.757:0.001465296,((((kin71.1:0.004041495,HEL_AA7374AA_AS.1:0.011340592)0.905:0.004336871,kin86.1:0.000441083)0.817:0.002329028,(ckin106.1:0.002875825,kin62.1:0.002653528)0.935:0.004345218)0.754:0.001140297,((HEL_BA5527AA_AS.1:0.006413414,HEL_CA2362AA_AS.1:0.003980594)0.977:0.005169899,(HEL_AA7352AA_AS.1:0.004462325,HpGP-BRA-023.1:0.01185805)0.929:0.003168904)0.860:0.00210125)0.858:0.001853159)0.863:0.003905208,((DR150.1:0.012400818,((HEL_AA8698AA_AS.1:0.014779772,HEL_AA9180AA_AS.1:0.003182477)0.990:0.009158176,HpGP-USA-303.1:0.011499099)0.900:0.004989888)0.638:0.004382979,((((HEL_AA5463AA_AS.1:0.015473856,HEL_AA9174AA_AS.1:0.009461444)0.924:0.006033769,GAM245Ai.1:0.011295314)0.949:0.007189431,HpGP-SPA-402.1:0.01410713)0.863:0.003697747,(HEL_BA5547AA_AS.1:0.010434717,HEL_BA8101AA_AS.1:0.009364065)0.830:0.003371452)0.863:0.003318183)0.824:0.005539147)0.264:0.004419344)0.641:0.006286607)0.206:0.004416114)0.818:0.002557272)0.795:0.002826136)0.952:0.005323565)0.865:5e-09)0.899:0.002820889,(CAM_106A1.1:0.010701258,SUD-SO42.1:0.005694732)0.917:0.003090147)0.000:5e-09,((((CAM-126C1.1:0.0092889,SUD-C1-1a.1:0.006369913)0.511:0.003026497,HEL_BA8928AA_AS.1:0.003002314)0.860:0.003361508,(SUD_C8_1.1:0.007896124,(HEL_CA2627AA_AS.1:0.006635761,SUD-I14.1:0.005455145)0.963:0.004860732)0.841:0.001671138)0.780:6e-09,((((HEL_BA4168AA_AS.1:0.004123187,HEL_BA9413AA_AS.1:0.007925745)0.682:0.003226308,(HpGP-IDN-001.1:0.007593055,(SUD-C14-1.1:0.005477301,SUD-SO49-1.1:0.010013203)0.941:0.004810856)0.889:0.003573994)0.740:0.000963125,SUD-SO50-1.1:0.006433845)0.826:0.001498917,((((HEL_BA9457AA_AS.1:0.005753417,HEL_BA9463AA_AS.1:0.008894027)0.933:0.004054696,HEL_BA8987AA_AS.1:0.006365294)0.833:0.001626364,((CAM-23A1.1:0.006265323,(HEL_AA6699AA_AS.1:0,HEL_BA9765AA_AS.1:0):0.00888577)0.481:0.002605633,(((((HEL_BA9595AA_AS.1:0.005525845,(SUD_C5_1.1:0.008902196,SUD-C16-3.1:0.007372548)0.694:0.001490734)0.774:0.000826977,HEL_BA9125AA_AS.1:0.006530971)0.417:0.000742602,ckin59.1:0.007933684)0.760:0.000819112,(CAM_110A1.1:0.006554455,(CAM_22A1.1:0.011837418,nigh2494.1:0.002693534)0.207:0.000781204)0.943:0.002995033)0.917:0.002380438,SUD-C13-1.1:0.005608458)0.553:5e-09)0.245:0.001561017)0.774:0.000802994,((((CAM-144C1.1:0.005923632,HEL_BA4875AA_AS.1:0.011190497)0.848:0.002804004,(CAM-109A1.1:0.009942049,HpGP-NGA-006.1:0.011605627)0.813:0.002233512)0.497:0.002666019,(CAM-117A1.1:0.009696447,HEL_BA9281AA_AS.1:0.004038225)0.749:0.001016137)0.764:0.001182316,(nigh2496.1:0.012194352,(CAM_125C1.1:0.006459112,HEL_BA4973AA_AS.1:0.007273885)0.854:0.004083859)0.741:0.000841073)0.936:0.003241856)0.786:5e-09)0.898:0.002358926)0.908:0.001575978)0.089:0.001196746)0.809:0.001598735)0.891:0.001730286,(HEL_AA5699AA_AS.1:0.011729975,(((HEL_BA4944AA_AS.1:0.011708306,(IRANL125.1:0.002274496,IRANL97.1:0.001657634)0.996:0.009794235)0.780:0.002301368,(NP110.1:0.002339076,(HEL_BA9180AA_AS.1:0.015921124,(HEL_CA2246AA_AS.1:0.007274746,HpGP-MEX-046.1:0.00561963)0.984:0.005843383)0.717:0.000563079)0.804:0.002406078)0.431:0.00156103,((G27.1:0.008665101,HEL_BA7799AA_AS.1:0.004270687)0.834:0.002238913,(HpGP-USA-207.1:0.012212776,(HEL_BA8057AA_AS.1:0.005498819,(34320.1:0.015938396,IRANL133_91.1:0.010146343)0.921:0.005464693)0.811:0.002666089)0.304:0.001632574)0.763:0.001181364)0.818:0.003655368)0.889:0.002607745)0.623:0.000783468,Pt_7757.1:0.007793469)0.714:0.001649649)0.000:5e-09,(HEL_BA9043AA_AS.1:0.006528335,HpGP-HON-015.1:0.011182665)0.899:0.003473487)0.760:0.00244703)0.763:0.001321855)0.898:0.003744933)0.780:0.001446587,(BD0063.1:0.01154969,HpGP-IND-007.1:0.015202301)0.796:0.001544525)0.733:0.001163497,(M006.1:0.01254213,Mandalay03.1:0.005141134)0.831:0.002765502)0.912:0.0035621,((CAM-107A1.1:0.012730399,(HEL_CA2279AA_AS.1:0.009754524,HEL_CA2451AA_AS.1:0.014558807)0.945:0.006238615)0.549:0.002116688,HEL_AA6060AA_AS.1:0.012057533)0.870:0.003243666)0.516:0.001943171,((((GC34_HL.1:0.027746556,HpGP-POR-006.1:0.005787826)0.927:0.004801014,((BD0013.1:0.014099618,IL_3172.1:0.013916904)0.893:0.005129729,GR_20.1:0.012814703)0.552:0.002912187)0.792:0.002088999,(GC65_HL.1:0.0211119,(HEL_BA4743AA_AS.1:0.01356183,(B45.1:0.009378688,HE_C33.1:0.007922671)0.893:0.003195835)0.800:0.002176322)0.911:0.004213494)0.680:0.001222264,((HpGP-BGD-003.1:0.015809527,HN_G260.1:0.009870621)0.758:0.005132133,HEL_BA4205AA_AS.1:0.019376877)0.742:0.000689543)0.751:0.001953683)0.521:0.002027884,(((Hp_A_11.1:0.012068767,MMM_148.1:0.009530075)0.926:0.005012669,(SSR3.1:0.013964997,HPAG1.1:0.004087303)0.741:0.00152614)0.610:0.002032446,444.1:0.006015621)0.760:0.001946715)0.525:5e-09,(((21580.1:0.008674994,HEL_AA6718AA_AS.1:0.009551885)0.475:0.002233147,(HE_C50.1:0.010419514,SSR5.1:0.013127135)0.679:0.000561891)0.954:0.004744282,33375.1:0.008660329)0.973:0.005997445)0.363:0.001593287)0.956:0.00318421)0.619:0.001596065)0.843:5e-09)0.819:0.001609158,((B47.1:0.005839665,(CK59.1:0.011720241,Hp_A_14.1:0.01365094)0.770:0.001931788)0.917:0.003741509,(((HpGP-USA-422.1:0.013868044,(Khanty39.1:0.010270206,(Khanty16.1:0.018143954,(Khanty26.1:0,Khanty27.1:0):0.001020285)0.590:0.005184957)0.984:0.009125664)0.743:0.002623449,(HEL_BA9032AA_AS.1:0.011021618,(Khanty17.1:0.003920836,((HEL_BA8996AA_AS.1:0,HEL_BA9604AA_AS.1:0,HEL_BA9825AA_AS.1:0):0.002386413,HEL_BA9705AA_AS.1:0.006415878)0.782:0.00160653)0.948:0.004736793)0.807:0.0023816)0.903:0.004117212,((MG2005_98.1:0.014268603,(22360.1:0.005750959,HUP_B14.1:0.004677541)0.534:0.004131939)0.858:0.003640195,((SA224.1:0,SA252C.1:0):0.007695298,HpGP-SPA-802.1:0.009542403)0.376:0.003181376)0.843:0.003102607)0.809:0.002496149)0.680:0.000907746)0.859:0.002574064,SW21C.1:0.011579795)0.753:0.000932292,((HEL_BA4991AA_AS.1:0.018351638,((HEL_BA8872AA_AS.1:0.014003139,HEL_BA8932AA_AS.1:0.012874548)0.609:0.00322233,(((HEL_CA0261AA_AS.1:0.01212059,(HEL_AA7314AA_AS.1:0.017502179,HEL_BA9608AA_AS.1:0.004035359)0.166:0.007246449)0.973:0.010846262,(HEL_BA9261AA_AS.1:0.007034046,HEL_BA9569AA_AS.1:0.002569439)0.922:0.005483679)0.924:0.006114623,HEL_BA9611AA_AS.1:0.005290775)0.920:0.005160425)0.991:0.008668757)0.495:0.001123659,(HEL_BA9575AA_AS.1:0,HEL_BA9575AA_AS.2:0):0.005373992)0.991:0.007490253)0.944:0.004373585,HEL_BA9732AA_AS.1:0.008508065)0.818:0.002713175)0.867:0.002729522,((HEL_BA9443AA_AS.1:0.00154521,HEL_BA9605AA_AS.1:0.011427181)0.996:0.012554859,(HpGP-KAZ-002.1:0.017973298,HEL_BA9556AA_AS.1:0.019009281)0.861:0.005500619)0.725:0.002930213)0.950:0.004717394,((HEL_BA9170AA_AS.1:0.013972822,(HEL_BA9564AA_AS.1:0.009564055,HEL_CA0270AA_AS.1:0.010245094)0.965:0.011047835)0.981:0.009317159,((((HEL_BA8915AA_AS.1:0.014998105,MM2004_20.1:0.009730302)0.832:0.002552263,(HpGP-PER-011.1:0.001598664,(HEL_BA8957AA_AS.1:0.013670726,HEL_BA9640AA_AS.1:0.011088504)0.772:0.001885546)0.955:0.004027606)0.839:0.00155521,((HEL_BA8825AA_AS.1:0.004038049,HEL_BA9167AA_AS.1:0.010618954)0.993:0.009321973,mong44.1:0.011717473)0.851:0.002222384)0.917:0.003024333,((((HEL_CA0258AA_AS.1:0.015659898,(altai59.1:0.01303415,yak97.1:0.012100918)0.880:0.006259432)0.891:0.004302377,(((HEL_BA3985AA_AS.1:0.013132388,SLK40.1:0.007321218)0.824:0.001537708,HEL_CA0027AA_AS.1:0.016638846)0.863:0.002481225,((HEL_BA5769AA_AS.1:0.013631526,NP49.1:0.018065597)0.883:0.003629009,((MS178.1:0.012215613,(HpGP-MMR-011.1:0.008997215,(MMM_60.1:0.013698602,TH0213.1:0.006214647)0.930:0.005432724)0.812:0.001592117)0.750:0.000763142,(HEL_CA2513AA_AS.1:0.011615958,HpGP-MMR-004.1:0.008027402)0.953:0.004018192)0.902:0.003835026)0.703:0.000957267)0.773:0.001811263)0.822:0.002085245,(HEL_BA9129AA_AS.1:0.021079669,((HpGP-MAL-002.1:0.010424531,(HEL_BA9612AA_AS.1:0.019631021,(HEL_CA0278AA_AS.1:0.008120874,MMM_127.1:0.006548441)0.789:0.002141008)0.933:0.00398105)0.000:0.002994635,HpGP-NGA-010.1:1.274361103)0.240:0.000894151)0.982:0.007875595)0.620:0.000310947,((SSR7.1:0.008638278,SSR9.1:0.016039914)0.112:0.003449193,(((HEL_AA6024AA_AS.1:0.012147859,HEL_BA4574AA_AS.1:0.003938229)0.738:0.000791406,(((HEL_AA6010AA_AS.1:0.003119878,HPAS23.1:0.006353012)0.884:0.002385452,(((ausabrJ05.1:0,HPJ023.1:0):0.003155532,(HEL_BA3813AA_AS.1:0.000776941,HEL_BA4578AA_AS.1:5e-09)0.907:0.002355652)0.940:0.003157017,(HPJ156.1:0.005544467,(((HPJ071.1:0.002349445,HEL_BA3812AA_AS.1:0.003935285)0.771:0.000788957,(HEL_BA4584AA_AS.1:0.00237174,HEL_BA9332AA_AS.1:0.003961993)0.770:0.000757574)0.751:0.000780681,HEL_BA3814AA_AS.1:0.000778232)0.769:0.000784429)0.457:0.000779075)0.900:5e-09)0.303:5e-09,HEL_BA4580AA_AS.1:0.006357658)0.427:0.000782192)0.989:0.007567571,((HEL_BA9408AA_AS.1:0.002391243,(Neuguinea63.1:0.002345482,(HEL_BA9658AA_AS.1:5e-09,Neuguinea12.1:0.000777081)0.889:6e-09)0.752:0.000739964)0.997:0.014599522,((ID0084.1:0.004980083,(ID0090.1:5e-09,(ID0082.1:0.003927639,((ID0985.1:0,ID1001.1:0):5e-09,ID0987.1:0.00156336)0.759:0.000779018)0.795:0.000778558)0.968:0.004520043)0.817:0.001719635,(ID0992.1:0.00385771,ID1017.1:0.001661111)0.837:0.002562317)0.961:0.005841909)0.904:0.004786938)0.971:0.007832829)0.878:0.003476584)0.829:0.001724965)0.891:0.00327875)0.000:5e-09)0.784:0.001185127,(Evenky65.1:0.017740509,HEL_BA9115AA_AS.1:0.011757933)0.818:0.002643566)0.734:0.00294597,(HEL_BA9483AA_AS.1:0.013002673,((HEL_BA8814AA_AS.1:0.005718452,((((HEL_BA8889AA_AS.1:0.012699001,HEL_BA9049AA_AS.1:0.008072768)0.723:0.002394284,(HEL_BA9627AA_AS.1:0.01184153,(HEL_BA9018AA_AS.1:0.007276047,HEL_BA9562AA_AS.1:0.009047585)0.973:0.00789035)0.830:0.003547954)0.630:0.003504881,(HEL_BA9576AA_AS.1:0.019327172,(HEL_BA8830AA_AS.1:0.001783068,(HEL_BA9571AA_AS.1:0,HEL_BA9807AA_AS.1:0):0.004559775)0.460:0.005942077)0.807:0.004112638)0.476:0.003257028,((BURYAT27.1:0.016538886,HEL_BA8856AA_AS.1:0.005157286)0.877:0.003158644,((HEL_BA9153AA_AS.1:0.008730991,HEL_BA9538AA_AS.1:0.018540016)0.231:0.003579573,HEL_BA9568AA_AS.1:0.01723279)0.699:0.002435146)0.467:0.000221783)0.915:0.004390519)0.887:0.003948465,(Evenky11.1:0.013777826,HpGP-KGZ-006.1:0.011439667)0.621:0.004210972)0.198:0.00201816)0.936:0.005022879)0.887:0.002704298,((HEL_BA9027AA_AS.1:0.008039371,(HEL_AA7246AA_AS.1:0.005324645,HEL_BA9244AA_AS.1:0.015359477)0.989:0.009325389)0.003:0.00348094,(HEL_BA9592AA_AS.1:0.013882746,TUVAB15.1:0.014893943)0.913:0.005706437)0.765:0.001877853)0.853:0.002289506)0.867:0.003569782,((Tuvac46.1:0.005807323,(HEL_BA9451AA_AS.1:0.000778655,Tuvac80.1:6e-09)0.975:0.005496456)0.918:0.003705945,(MMM_67.1:0.0141703,(HEL_BA8858AA_AS.1:0.009559574,HEL_BA9448AA_AS.1:0.010535559)0.874:0.003378979)0.797:0.003808365)0.790:0.001785331)0.290:0.002546585,(HEL_BA3942AA_AS.1:0.010684238,HEL_BA9209AA_AS.1:0.014174522)0.826:0.004272536)0.795:0.002098931)0.740:0.000718775,(ID0498.1:0.008721033,((HEL_BA9545AA_AS.1:0.009740673,((HEL_BA9830AA_AS.1:0.000778659,(HEL_BA9339AA_AS.1:5e-09,HEL_BA9544AA_AS.1:0.000777388)0.778:5e-09)0.997:0.010040577,(HEL_BA9674AA_AS.1:0.003040182,(Neuguinea25.1:5e-09,Neuguinea66.1:0.000778653)0.948:0.003274955)0.997:0.009243774)0.563:0.002996969)0.785:0.001630567,(HEL_BA9058AA_AS.1:0.010786309,(HEL_BA4686AA_AS.1:0.00950268,(HEL_BA9014AA_AS.1:0.003598353,((Nentsy37.1:0,Nentsy38.1:0):0.002729957,((N34.1:0,Nentsy29.1:0,Nentsy32.1:0,Nentsy65.1:0):5e-09,Nentsy28.1:0.000780836)0.775:0.001206596)0.579:0.002333442)1.000:0.011337671)0.858:0.002972187)0.867:0.003505441)0.879:0.003201112)0.802:0.001704927)0.945:0.002514661)0.907:0.002068826,(((HEL_AA6511AA_AS.1:0.010589106,(HEL_CA2266AA_AS.1:0.009719536,Puno135.1:0.004016848)0.837:0.00157924)0.230:0.000755418,(HpGP-PER-121.1:0.019257323,(HpGP-KOR-001.1:0.004253282,((HEL_BA8914AA_AS.1:0,HEL_BA8962AA_AS.1:0,HEL_BA9175AA_AS.1:0,HEL_BA9398AA_AS.1:0):0.0027519,(HEL_BA9063AA_AS.1:0.001564409,HEL_BA9096AA_AS.1:0.005586797)0.976:0.008013564)0.998:0.014452004)0.918:0.00464703)0.891:0.003427879)0.744:0.000888676,((HpGP-SPA-706.1:0.002503163,(HEL_CA2271AA_AS.1:0.006112487,Puno120.1:0.004356764)0.860:0.00290404)0.768:0.001443379,((HEL_CA2262AA_AS.1:0,Sat464.1:0):0.006241496,Shi112.1:0.006610581)0.741:0.001572171)0.765:0.001018485)0.903:0.002698785)0.868:0.002389884,((((HEL_BA9047AA_AS.1:0.008571841,((HEL_BA9098AA_AS.1:5e-09,HEL_BA9606AA_AS.1:0.007194655)0.920:0.003138532,((((HEL_BA9042AA_AS.1:0,HEL_BA9253AA_AS.1:0):0.014963788,HEL_BA9220AA_AS.1:0.004930406)0.947:0.005693038,((Evenky01.1:0.000776942,(Evenky73.1:0,HEL_BA8842AA_AS.1:0,HEL_BA9406AA_AS.1:0):5e-09)1.000:0.011773256,(((HEL_BA8976AA_AS.1:0.006712581,HEL_BA9641AA_AS.1:0.012366435)0.863:0.003280997,HEL_BA9256AA_AS.1:0.011316663)0.195:0.00159663,HEL_BA8911AA_AS.1:0.00783867)0.903:0.002988033)0.717:0.000564032)0.868:0.002227299,(HEL_BA8868AA_AS.1:0.002355449,(((((HEL_BA9166AA_AS.1:0.000779308,HEL_BA9656AA_AS.1:0.008806857)0.927:5e-09,(((HEL_BA9162AA_AS.1:0.004757545,HEL_BA9735AA_AS.1:5e-09)0.718:0.001567305,(HEL_BA8832AA_AS.1:5e-09,HEL_BA9479AA_AS.1:0.003948533)0.812:0.001567168)0.769:0.00077586,(HEL_BA9130AA_AS.1:5e-09,HEL_BA9471AA_AS.1:0.003134028)0.842:0.000778659)0.864:6e-09)0.934:5e-09,HEL_BA9379AA_AS.1:5e-09)0.912:5e-09,((HEL_BA8956AA_AS.1:0.009048705,HEL_BA9534AA_AS.1:0.005658406)0.968:0.005649235,((HEL_BA9736AA_AS.1:0.000776032,(HEL_BA9391AA_AS.1:0.005626552,HEL_BA9841AA_AS.1:0.001534266)0.943:0.003207916)0.782:0.000791337,HEL_BA9780AA_AS.1:0.000775)0.958:0.002358407)0.504:5e-09)0.757:5e-09,(HEL_BA9776AA_AS.1:0.004813143,(HEL_BA8883AA_AS.1:5e-09,(HEL_BA9614AA_AS.1:5e-09,HEL_BA9797AA_AS.1:0.002346595)0.934:0.001560843)0.987:0.005635338)0.161:0.001549937)0.772:0.000778902)0.821:0.000792783)0.638:5e-09)0.961:0.006086681)0.563:0.002564534,(HEL_BA8823AA_AS.1:0.009373555,HEL_BA9259AA_AS.1:0.008664068)0.973:0.007990946)0.954:0.005089543,((HEL_BA9160AA_AS.1:0.001575659,(HEL_BA8860AA_AS.1:0.009852987,HEL_BA8880AA_AS.1:0.006455196)0.958:0.004828712)0.848:0.00158894,((HEL_BA9095AA_AS.1:0.014004351,(HEL_BA9085AA_AS.1:0.011279582,Kazakhstan3173.1:0.018506462)0.479:0.005648212)0.862:0.004062496,((BURYAT19.1:0.008031627,HEL_BA9649AA_AS.1:0.003226371)0.938:0.004060007,((HEL_BA9059AA_AS.1:0.004744925,(HEL_AA7249AA_AS.1:0.002548393,(BURYAT14.1:0.008815755,HEL_AA7373AA_AS.1:0.003354015)0.952:0.00487878)0.666:0.002994531)0.000:5e-09,((HEL_BA8993AA_AS.1:0.008983466,HEL_CA0410AA_AS.1:0.004014422)0.882:0.00233231,HEL_BA9390AA_AS.1:5e-09)0.745:5e-09)0.859:0.001660592)0.959:0.003812156)0.855:0.00167957)0.831:0.001526271)0.989:0.006365459,(HEL_BA9546AA_AS.1:0.009749089,(HEL_BA9676AA_AS.1:0,HEL_BA9686AA_AS.1:0):0.008530759)0.795:0.002171899)0.882:0.002291793)0.850:0.001119705,HEL_CA2268AA_AS.1:0.008054798)0.757:0.000935457,(((CAN_196.1:0.01241473,HEL_CA2270AA_AS.1:0.005745377)0.949:0.004686767,(((Aklavik117.1:5e-09,CAN_219.1:0.000777154)0.991:0.00738072,(HEL_BA9201AA_AS.1:0.000777081,HEL_BA9433AA_AS.1:5e-09)0.986:0.006536924)0.881:0.002305352,(HpGP-PER-019.1:0.00644456,(Shi417.1:0.006385187,((((HEL_CA2260AA_AS.1:0,HEL_CA2261AA_AS.1:0,HEL_CA2284AA_AS.1:0,HEL_CA2287AA_AS.1:0):6e-09,HEL_CA2283AA_AS.1:0.000778178)0.998:0.010466887,(v225d.1:0.008782659,((CO1768.1:0,COL0002.1:0,Hui1769.1:0):0.007206379,HEL_AA5991AA_AS.1:0.008186627)0.923:0.004918253)0.169:0.00092311)0.826:0.00329169,(HEL_CA2286AA_AS.1:0.002698917,((HEL_CA2257AA_AS.1:0.000775391,Shi470.1:0.00078244)0.976:0.005297649,HpGP-PER-111.1:0.002659176)0.579:0.001591691)0.911:0.002821474)0.000:5e-09)0.792:0.002350451)0.825:0.001514599)0.495:0.000848649)0.757:0.000900332,((CO1766.1:0,Hui1764.1:0,Hui1766.1:0):0.008238014,HEL_CA2258AA_AS.1:0.008990855)0.903:0.002921581)0.716:0.001595698)0.757:0.001400793,HEL_AA7380AA_AS.1:0.031906568)0.794:0.000809496,(HEL_AA7339AA_AS.1:0.008713234,(HpGP-CAN-020.1:0.007237355,((HEL_AA7365AA_AS.1:0,HEL_CA0047AA_AS.1:0):0.006954029,(HEL_BA9778AA_AS.1:0,HEL_CA0057AA_AS.1:0,HEL_CA0057AA_AS.2:0):0.004348024)0.950:0.005464682)0.552:0.002703357)0.734:0.000947618)0.736:0.001630445,(((HEL_BA9472AA_AS.1:0.00745826,HpGP-MEX-028.1:0.014266917)0.916:0.004338748,((HEL_CA0046AA_AS.1:0.005248791,HpGP-CAN-001.1:0.0172139)0.582:0.002663606,(HEL_BA9304AA_AS.1:0.008626707,(HEL_BA9415AA_AS.1:0.004934417,((HEL_BA8815AA_AS.1:0.004863747,HEL_BA9748AA_AS.1:0.011539282)0.127:0.000994692,((HEL_AA7264AA_AS.1:0.011143085,(HEL_BA8812AA_AS.1:0.002387374,HEL_BA8847AA_AS.1:0.000749389)0.981:0.007039574)0.230:0.003081397,(Khanty04.1:0.008671527,(HEL_BA9773AA_AS.1:0.004524291,HEL_BA9774AA_AS.1:0.005094187)0.906:0.003123535)0.880:0.00398618)0.873:5e-09)0.932:0.004258423)0.873:0.003226153)0.879:0.003813542)0.719:0.002269784)0.918:0.00366953,((((Cuz20.1:0,Shi169.1:0):5e-09,HEL_CA2265AA_AS.1:0.000778179)0.993:0.008265591,((HEL_BA9341AA_AS.1:0.005892537,((HEL_BA9411AA_AS.1:0.002366095,HEL_BA9760AA_AS.1:0.003155744)0.987:0.006363752,(HEL_BA9348AA_AS.1:0.00077832,HEL_BA9759AA_AS.1:5e-09)0.798:0.001649266)0.397:0.001226265)0.947:0.004795275,(HEL_BA9603AA_AS.1:0.012841733,(altai11.1:0.006732141,HEL_BA9140AA_AS.1:0.012429415)0.993:0.010927428)0.950:0.006184956)0.926:0.004669744)0.751:0.003109863,(HEL_CA2272AA_AS.1:0.005152621,(HEL_CA2267AA_AS.1:0.005454034,(HEL_AA6759AA_AS.1:0.006303387,HpGP-USA-205.1:0.006719093)0.874:0.003143465)0.320:0.001610385)0.776:0.001817519)0.620:0.001766617)0.950:0.003831164)0.690:0.001856127,(((((HEL_BA9266AA_AS.1:0,Keto18.1:0):0.008938772,(Nentsy81.1:0.00978856,Nentsy90.1:0.006564679)0.880:0.005151481)0.748:0.003725026,((HEL_BA9476AA_AS.1:0.009492853,(HEL_BA9621AA_AS.1:0.005557683,((HEL_AA7212AA_AS.1:0,HEL_CA0045AA_AS.1:0):0.007679858,HEL_BA9819AA_AS.1:0.005315361)0.539:0.003584568)0.878:0.003840133)0.624:0.002995749,(HEL_BA9518AA_AS.1:0.013784719,(HEL_BA9677AA_AS.1:0.007363083,(HEL_AA7214AA_AS.1:0.004236996,HEL_BA9263AA_AS.1:0.009556066)0.709:0.003325272)0.361:0.004364667)0.658:0.003404476)0.409:0.002557944)0.808:0.002674124,(Sakhalin60.1:0.00604265,(HEL_BA9445AA_AS.1:0.008186813,(((HEL_BA9669AA_AS.1:0.002388904,(HEL_BA9040AA_AS.1:0.004812701,HEL_BA9159AA_AS.1:0.003151822)0.987:0.005685978)0.806:0.002129627,(((HEL_BA9234AA_AS.1:0.000777827,HEL_BA9467AA_AS.1:6e-09)0.979:0.005377227,(HEL_BA9559AA_AS.1:0.005275228,Nanai40.1:0.008485719)0.855:0.002326087)0.838:0.0020915,HEL_AA7283AA_AS.1:0.00711262)0.589:0.002291668)0.889:0.003039947,(HEL_BA8864AA_AS.1:0.010638019,HEL_BA9514AA_AS.1:0.007570227)0.850:0.004753085)0.738:0.001490283)0.948:0.004552748)0.751:0.00121351)0.805:0.001276419,(HEL_CA0054AA_AS.1:0.007331255,(HEL_AA6006AA_AS.1:0.000777151,(HEL_CA0053AA_AS.1:0.000776993,(HEL_AA6077AA_AS.1:0,HEL_CA0052AA_AS.1:0,HEL_CA0052AA_AS.2:0):5e-09)0.731:5e-09)0.986:0.006588135)0.917:0.003453086)0.914:0.003238174)0.851:0.010553515,HEL_BA9315AA_AS.1:0.021393975)0.990:0.005383308,HEL_BA9726AA_AS.1:0.014323803)0.769:0.006700324,((HEL_BA9127AA_AS.1:0.005882282,CAN_243.1:0.02269724)0.839:0.004281993,(HEL_BA9243AA_AS.1:0.003621415,(((HEL_BA9060AA_AS.1:0,HEL_BA9258AA_AS.1:0):0.003132238,HEL_BA9287AA_AS.1:0.003170123)0.995:0.010491086,(HEL_BA8817AA_AS.1:5e-09,((Koryak37.1:0,Koryak38.1:0):0.01047776,Koryak28.1:0.00076827)0.784:0.001574995)0.763:0.004166439)0.958:0.007173755)0.977:0.00730804)0.993:0.01195337)0.961:0.009268133,(HEL_BA9722AA_AS.1:0.018301981,((HEL_AA7311AA_AS.1:0.003048254,Khanty47.1:0.005742483)0.998:0.013801482,(HEL_BA9746AA_AS.1:0.007459664,((HEL_BA8849AA_AS.1:0,HEL_BA9070AA_AS.1:0):0.000799539,HEL_BA9584AA_AS.1:0.003914624)1.000:0.015349396)0.855:0.003657043)0.483:0.005435747)0.925:0.005709367)0.987:0.000959599,((HpGP-CHI-105.1:0.011082711,HpGP-CHI-116.1:0.008622038)0.992:0.011792374,((((HEL_AA5967AA_AS.1:0,HEL_AA6482AA_AS.1:0,HEL_BA9172AA_AS.1:0):0.010215555,HpGP-CAN-023.1:0.010355863)0.869:0.003424629,(((Ca_97_34.1:0,HEL_AA6016AA_AS.1:0,HEL_AA7297AA_AS.1:0):0.004034273,(HEL_AA5916AA_AS.1:0.007948283,(HEL_AA6037AA_AS.1:0,HpGP-CAN-007.1:0):0.002440372)0.913:0.003182799)0.823:0.001852365,(HEL_AA7337AA_AS.1:0.004890431,(HEL_BA9526AA_AS.1:0.00764288,HEL_BA9629AA_AS.1:0.002720545)0.742:0.00227604)0.922:0.003643849)0.989:0.008166815)0.983:0.008605731,(HpGP-CAN-019.1:0.016220418,((HpGP-CAN-018.1:0.001478931,((Aklavik86.1:0,CAN_019.1:0,CAN_290.1:0,HEL_CA2371AA_AS.1:0,HpGP-CAN-010.1:0):5e-09,HpGP-CAN-015.1:5e-09)0.955:0.004867134)0.861:0.002654297,(HpGP-CAN-016.1:0.007209614,((CAN_136.1:0,CAN_258.1:0,HEL_CA2453AA_AS.1:0):5e-09,((CAN_095.1:0,CAN_172.1:0,HpGP-CAN-006.1:0):5e-09,HpGP-CAN-011.1:5e-09)0.853:0.000776989)0.987:0.006574082)0.711:0.001215295)0.775:0.005407719)0.574:0.004400229)0.936:0.004954991)0.647:0.001471966)0.723:0.025940658,(HEL_BA9303AA_AS.1:5e-09,HEL_BA9707AA_AS.1:0.000776959)1.000:0.02291595)0.996:0.015191314,(HEL_AA0408AA_AS.1:0.014246885,HEL_BA9262AA_AS.1:0.012264273)0.997:0.048015376)0.717:0,Hcetorum:0.207042027)Root;
