# Supplementary material for: An ancient ecospecies of Helicobacter pylori
Source: Nature. 2024 Oct 16;635(8037):178–85. doi: 10.1038/s41586-024-07991-z (PMC11541087; doi:10.1038/s41586-024-07991-z)
Supplement: Supplementary file 8 — Data underlying Figs. 1–4 and Supplementary Figs. 1–6 and 8–13. [file 41586_2024_7991_MOESM8_ESM.zip › SOURCE_DATA/S10/33.nwk]

(((((((((((((((((((((((HEL_BA9167AA_AS.1:0.005124298,Tuvac80.1:0.001384272)0.912:0.003634332,(HEL_BA9671AA_AS.1:0.007711191,(HEL_AA7246AA_AS.1:0.004332292,HEL_BA9170AA_AS.1:0.00586426)0.886:0.002527889)0.429:0.001564689)0.884:0.002788094,HEL_BA9220AA_AS.1:0.008629409)0.844:0.001687773,(((HEL_BA9383AA_AS.1:0.007277689,((Evenky73.1:0,HEL_BA8842AA_AS.1:0,HEL_BA9406AA_AS.1:0):5e-09,HEL_BA9047AA_AS.1:0.000705009)0.955:0.003640347)0.844:0.001494202,HEL_BA8958AA_AS.1:0.008049215)0.773:0.00118913,(((((((HEL_BA9676AA_AS.1:0,HEL_BA9686AA_AS.1:0):0.001426189,HEL_BA9760AA_AS.1:0.003585883)0.992:0.006380641,((HEL_BA8832AA_AS.1:5e-09,(HEL_BA9776AA_AS.1:0.003620476,HEL_BA9545AA_AS.1:0.007331133)0.580:0.001399089)0.938:0.003686763,(HEL_BA8861AA_AS.1:0.006759217,HEL_BA9606AA_AS.1:0.007283052)0.800:0.001349708)0.388:0.000729666)0.681:0.000746057,((BURYAT14.1:0.003589721,((((((HEL_BA9735AA_AS.1:0.004358287,HEL_BA8883AA_AS.1:0.005069142)0.858:0.001415391,HEL_BA9736AA_AS.1:0.000721578)0.782:0.000718757,HEL_BA8880AA_AS.1:0.006536044)0.748:0.000697674,BURYAT9.1:0.003594114)0.683:0.000605011,(altai59.1:0.009425682,HEL_BA9256AA_AS.1:0.002314438)0.594:0.002063325)0.234:0.000900444,HEL_BA9140AA_AS.1:0.002103425)0.743:0.000739419)0.774:0.000706532,((HEL_BA9479AA_AS.1:0.005027398,((HEL_BA9130AA_AS.1:0,HEL_BA9160AA_AS.1:0,HEL_BA9656AA_AS.1:0):5e-09,(((HEL_BA9162AA_AS.1:5e-09,HEL_BA9166AA_AS.1:0.000705009)0.925:5e-09,HEL_BA9471AA_AS.1:0.007261035)0.948:0.002126152,(HEL_BA8868AA_AS.1:0.002849774,((HEL_BA9348AA_AS.1:0.000706894,HEL_BA9411AA_AS.1:5e-09)0.931:0.001417219,((HEL_BA9841AA_AS.1:0.001416541,((HEL_BA9379AA_AS.1:0.005086906,HEL_BA9534AA_AS.1:0.002140416)0.633:0.001431347,(BURYAT19.1:0.003631953,HEL_BA9780AA_AS.1:0.005840167)0.866:0.001392474)0.898:5e-09)0.435:0.000707693,HEL_BA9098AA_AS.1:0.003567559)0.303:5e-09)0.923:0.00141837)0.383:5e-09)0.864:5e-09)0.893:5e-09)0.845:0.000705267,HEL_BA9391AA_AS.1:0.000705784)0.845:6e-09)0.794:0.00085447)0.825:0.002087807,(HEL_BA9437AA_AS.1:0.010109408,HEL_BA9770AA_AS.1:0.006501299)0.006:0.000760477)0.954:0.003835265,HEL_BA9443AA_AS.1:0.002296111)0.937:0.003505111,(HEL_BA8976AA_AS.1:0.006605652,yak97.1:0.002877033)0.846:0.001701195)0.822:0.002828816)0.762:0.000897768):0.001453232,HEL_BA9706AA_AS.1:0.008059795)0.893:5e-09,(Tuvac46.1:0.004487467,(HEL_BA9627AA_AS.1:0.006664448,HEL_CA0264AA_AS.1:0.006662907)0.664:0.002093424)0.810:0.00269653)0.194:0.00137533,((((HEL_BA9641AA_AS.1:0.003348423,(HEL_BA9576AA_AS.1:0.006367534,(HEL_BA9571AA_AS.1:0,HEL_BA9807AA_AS.1:0):0.006138159)0.916:0.002835213)0.880:0.001852118,(((((HEL_BA9612AA_AS.1:0.004982088,HpGP-KAZ-002.1:0.009600474)0.820:0.001652849,(((((HEL_BA9569AA_AS.1:0.004418909,HEL_BA8957AA_AS.1:0.008793593)0.413:0.000631376,(HEL_BA8814AA_AS.1:0.001401516,HEL_BA8889AA_AS.1:0.004343296)0.997:0.009578812)0.845:0.001548326,HEL_BA9562AA_AS.1:0.010261672)0.873:0.0020912,(HEL_BA9608AA_AS.1:0.012689161,(HEL_BA9592AA_AS.1:0.004543898,(HEL_BA8860AA_AS.1:0.006729406,HEL_BA9483AA_AS.1:0.007256441)0.873:0.002001412)0.698:0.001449075)0.760:0.000691347)0.872:0.001435721,(HEL_BA9261AA_AS.1:0.010221149,((HEL_BA8915AA_AS.2:0.003300706,(HEL_BA8812AA_AS.1:0.00960212,(HEL_BA9404AA_AS.1:0.008018121,mong49.1:5e-09)0.144:0.001364137)0.887:0.002548422)0.410:0.001555202,(HEL_BA9628AA_AS.1:0.009625848,HEL_BA9650AA_AS.1:0.005357783)0.842:0.003184603)0.288:0.002333542)0.757:0.000892056)0.740:0.000726456)0.752:0.000658105,(((((HEL_BA9129AA_AS.1:0.004731841,(HEL_BA8856AA_AS.1:0.00461127,HEL_BA9568AA_AS.1:0.006335534)0.805:0.001468647)0.924:0.003177917,HEL_BA9640AA_AS.1:0.008803709)0.355:0.001441815,((Khanty17.1:0.010345632,(SSR7.1:0.003305657,(SSR3.1:0.007117688,(HE_NC24_6.1:0.01532753,(HEL_AA6718AA_AS.1:0.010642621,(HEL_BA9168AA_AS.1:0.008754985,((HEL_BA8996AA_AS.1:0,HEL_BA9604AA_AS.1:0,HEL_BA9825AA_AS.1:0):0.006355977,(Evenky01.1:0.008800078,SSR9.1:0.009026805)0.909:0.005251571)0.828:0.003720712)0.376:0.002903672)0.786:0.005241595)0.861:0.003365112)0.792:0.002598278)0.733:0.001006734)0.756:0.000703851,(BD0063.1:0.009768673,((M006.1:0.012544842,HEL_BA5769AA_AS.1:0.009028721)0.067:0.000814809,(((MMM_148.1:0.009272791,MS178.1:0.006221569)0.889:0.002865531,(SLK40.1:0.00685361,(HpGP-MAL-002.1:0.005801195,CK59.1:0.007354603)0.491:0.002606725)0.831:0.00158176)0.754:0.000697405,HpGP-MMR-011.1:0.00803765)0.819:0.003614319)0.774:0.003366773)0.802:0.001169391)0.780:5e-09)0.911:0.002172657,((BT333.1:0.005846316,HEL_BA9085AA_AS.1:0.005808864)0.837:0.001418345,HEL_AA7314AA_AS.1:0.002892487)0.852:0.00141288)0.730:0.000677174,(HEL_BA9184AA_AS.1:0.005752924,(HEL_CA0258AA_AS.1:0.005789327,(HEL_BA9095AA_AS.1:0.013524549,Kazakhstan3173.1:0.005133063)0.726:0.000624212)0.919:0.002150781)0.770:0.000732334)0.890:0.001442787)0.855:0.001415517,((HEL_BA8956AA_AS.1:0.005902209,HEL_BA9538AA_AS.1:0.00513921)0.815:0.001394157,(HEL_BA9347AA_AS.1:0.006489867,(HEL_BA8829AA_AS.1:0.007367524,(HEL_BA8921AA_AS.1:0.009783536,TUVAB15.1:0.008053965)0.923:0.003639456)0.801:0.002074257)0.861:0.001517393)0.914:0.002169278)0.921:0.002306625,(((HEL_BA9249AA_AS.1:0.007731967,(HEL_AA7332AA_AS.1:0.008658937,HEL_CA0270AA_AS.1:0.011659917)0.825:0.006680005)0.872:0.003512295,(HEL_CA0525AA_AS.1:0.010789108,HpGP-KGZ-006.1:0.008445813)0.462:0.001645531)0.829:0.001686557,(HEL_BA9153AA_AS.1:0.01079497,(HEL_BA8830AA_AS.1:0.013969502,(((HEL_AA6079AA_AS.1:0.010876665,HEL_BA4991AA_AS.1:0.009314407)0.215:0.002568622,((MMM_60.1:0.010384993,(NP49.1:0.005781278,(HEL_BA3985AA_AS.1:0.011379581,HEL_CA0551AA_AS.1:0.007262599)0.718:0.003699561)0.883:0.005191254)0.107:0.002153153,(HEL_BA9302AA_AS.1:0.003585491,HEL_CA0289AA_AS.1:5e-09)0.969:0.005602569)0.757:0.001662836)0.967:0.005031162,(MMM_127.1:0.007231469,TH0213.1:0.014766249)0.927:0.004267151)0.879:0.002773459)0.821:0.001789859)0.924:0.005107224)0.104:0.00049514)0.338:0.000702401)0.722:0.000534581,((BURYAT27.1:0.004952555,(HEL_CA0266AA_AS.1:0.010966034,HEL_BA9556AA_AS.1:0.00940425)0.474:0.001961899)0.928:0.003033991,((HEL_BA9079AA_AS.1:0.004150608,(Evenky11.1:0.007090835,(Evenky65.1:0.005902689,HEL_BA9321AA_AS.1:0.005907724)0.816:0.001617333)0.876:0.00250219)0.761:0.002589807,(HEL_BA9653AA_AS.1:0.007926145,(Nanai30.1:0.009410633,(HEL_BA8993AA_AS.1:0.004796874,HEL_BA9487AA_AS.1:0.018659659)0.877:0.004809965)0.530:0.003018964)0.816:0.002530566)0.912:0.002667379)0.874:0.001462162)0.767:0.000713926,(((HEL_BA9437AA_AS.2:0.001415609,HEL_BA9605AA_AS.1:0.003594709)0.966:0.003641689,((HEL_BA9018AA_AS.1:0.00509676,HEL_BA9814AA_AS.1:0.005075919)0.954:0.00439025,(HEL_BA9063AA_AS.1:0.009672658,HEL_BA9837AA_AS.1:0.004367258)0.938:0.003592196)0.872:0.001454837)0.944:0.002865965,((((HEL_BA8279AA_AS.1:0.009507508,HEL_BA9032AA_AS.1:0.007656417)0.935:0.004487573,((HEL_BA9761AA_AS.1:0.000317262,(HEL_BA9339AA_AS.1:5e-09,HEL_BA9830AA_AS.1:0.005040725)0.991:0.007661392)0.948:0.005145003,((HEL_CA2272AA_AS.1:0.014272639,Puno120.1:0.004536768)0.870:0.003218912,(HEL_CA2271AA_AS.1:0.00807196,(HpGP-MEX-028.1:0.006910411,((GC34_HL.1:0.022048457,(((HEL_BA8663AA_AS.1:0.014264567,HEL_BA8872AA_AS.1:0.013791281)0.923:0.005744004,(HEL_AA8621AA_AS.1:0.009691613,HpGP-MAL-010.1:0.013447862)0.410:0.001337088)0.546:0.00184109,Hp_A_11.1:0.005531931)0.353:0.003011114)0.680:0.00293385,(((Khanty27.1:0.000714891,(Khanty16.1:0.000709349,Khanty26.1:0.000705544)0.872:0.001414438)0.913:0.00254897,(HEL_BA9792AA_AS.1:0.010143475,HEL_BA9838AA_AS.1:0.00557)0.938:0.005097999)0.906:0.003289022,(((HEL_BA9531AA_AS.1:0.006896734,(HEL_BA9046AA_AS.1:0.002196495,(HEL_BA8918AA_AS.1:5e-09,HEL_BA9169AA_AS.1:0.007993746)0.677:0.001358947)0.988:0.008018062)0.950:0.006484992,(((((HpGP-USA-422.1:0.00305728,(HEL_BA7799AA_AS.1:0.01256845,(HEL_BA9354AA_AS.1:0.009696351,HPAG1.1:0.009326235)0.934:0.004277385)0.745:0.00069071)0.929:0.003868121,(26695.1:0.005236154,((HEL_BA9732AA_AS.1:0.016278073,(Khanty30.1:0.002842093,Khanty40.1:5e-09)0.905:0.01075362)0.905:0.004800879,HpGP-PER-138.1:0.011130406)0.841:0.004539689)0.860:0.003709557)0.831:0.002124826,(HE_C33.1:0.009722022,HpGP-BGD-003.1:0.010095473)0.742:0.003511849)0.861:0.002302816,(HEL_BA9244AA_AS.1:0.008334639,HEL_BA8057AA_AS.1:0.015934947)0.721:0.003331058)0.595:0.001029034,(HpGP-HON-015.1:0.01796969,((HEL_CA2279AA_AS.1:0.010654042,(33375.1:0.011881148,HEL_AA6798AA_AS.1:0.006827353)0.284:0.003165651)0.837:0.003623952,(((((((MGms203.1:0.014093926,(HEL_AA8698AA_AS.1:0.007229147,HEL_AA9180AA_AS.1:0.011546268)0.984:0.010763071)0.957:0.008513167,(((HEL_BA5706AA_AS.1:0.00982076,(HEL_BA5709AA_AS.1:0.010858682,(((SA233C.1:0.008310545,(HEL_AA7362AA_AS.1:0.011786018,(HEL_BA5671AA_AS.1:0,HEL_BA9328AA_AS.1:0,SA144A.1:0,SA251C.1:0):0.003601353)0.893:0.00513844)0.788:0.0017141,((SA175A.1:0.00213528,(HEL_BA5677AA_AS.1:0.001410248,(HEL_BA8309AA_AS.1:0,HEL_BA9749AA_AS.1:0,SA29A.1:0):0.00356858)0.771:0.000707655)0.959:0.004096077,(HEL_BA5715AA_AS.1:0.004297946,(((HEL_BA8291AA_AS.1:0.005804194,HEL_BA5666AA_AS.1:0.003622233)0.742:0.000647562,((SA166A.1:0.010904202,((HEL_BA5731AA_AS.1:0.003876878,SA169C.1:0.003314849)0.948:0.005551636,(HEL_BA9494AA_AS.1:0.006968708,(HEL_BA8345AA_AS.1:0.007254583,(HEL_BA5739AA_AS.1:0,SA172C1.1:0):0.007373902)0.839:0.002961661)0.134:0.001327807)0.772:0.001216852)0.340:0.001508373,(HEL_BA4919AA_AS.1:0.00284619,(HpGP-ZAF-007.1:0.001417003,SouthAfrica7.1:0.002134588)0.967:0.003573087)0.877:5e-09)0.940:0.002139177)0.897:0.001431225,(HpGP-ZAF-006.1:0.004994576,(((HEL_AA7350AA_AS.1:0,HEL_AA7375AA_AS.1:0):0.009450906,(HEL_AA7351AA_AS.1:0.008674188,((HEL_AA7371AA_AS.1:0.004114348,(HEL_AA7378AA_AS.1:0.006052519,((HEL_BA9540AA_AS.1:0.005455189,HpGP-ZAF-009.1:0.004589533)0.248:0.002910553,HEL_AA7376AA_AS.1:0.009190047)0.759:0.000818804)0.583:0.002093432)0.917:0.002396139,(HEL_BA8916AA_AS.1:0.008762329,HEL_BA4143AA_AS.1:0.006353625)0.892:0.002362364)0.755:0.00072549)0.874:0.002199968)0.329:0.000688801,SouthAfrica50.1:0.005041705)0.866:0.001484801)0.877:0.001435606)0.175:6e-09)0.143:0.000920084)0.845:0.002246678)0.712:0.002742752,((HEL_AA7368AA_AS.1:0.003406822,((HEL_AA7329AA_AS.1:0,K26A1.1:0):0.004699659,(HEL_AA7268AA_AS.1:0.000834289,HEL_AA7356AA_AS.1:0.007075052)0.352:0.000910668)0.983:0.008271158)0.948:0.005573239,((HEL_AA7288AA_AS.1:0,HEL_BA9306AA_AS.1:0):5e-09,((HEL_AA7199AA_AS.1:0,HEL_AA7200AA_AS.1:0,HEL_AA7293AA_AS.1:0):0.006543481,(HEL_AA7309AA_AS.1:0.001058162,(HEL_AA7206AA_AS.1:0.001419963,HEL_AA7215AA_AS.1:0.007205258)0.620:0.000372277)0.121:0.00270973)0.995:0.008965404)0.984:0.008125338)0.947:0.006184524)0.942:0.00601513)0.992:0.011198218)1.000:0.028546511,BD0013.1:0.015454361)0.945:0.00806504,(HEL_BA4465AA_AS.1:0.011463,HEL_BA5101AA_AS.1:0.010364587)0.842:0.004709411)0.387:0.002003052)0.386:0.002823443,HEL_CA2149AA_AS.1:0.01375259)0.549:0.002467799,((((((HpGP-USA-417.1:0.011506816,HEL_BA8835AA_AS.1:0.007169355)0.915:0.002973074,((((HEL_CA2362AA_AS.1:0.004014396,(HEL_BA8361AA_AS.1:0.009557739,kin81.1:0.006669996)0.799:0.004880398)0.858:0.004048623,(kin79.1:0.001173098,(HEL_AA8702AA_AS.1:0.00510074,HN_G260.1:0.007362305)0.939:0.005050474)0.826:0.002291329)0.350:0.001500211,HEL_BA3663AA_AS.1:0.015022603)0.735:0.00078663,(((ckin65.1:0.003762409,HEL_BA5527AA_AS.1:0.004164978)0.947:0.002871356,(HEL_AA7352AA_AS.1:0.006638715,(kin71.1:0.00461912,(HpGP-POR-006.1:0.004737223,kin86.1:0.010055281)0.566:0.002872752)0.971:0.005101737)0.693:0.000511135)0.753:0.000679621,(((SA253C1.1:0.013374152,SA35C.1:0.0046754)0.988:0.00893561,(ckin129.1:0.006501084,kin62.1:0.008155781)0.015:0.002514686)0.518:0.003098875,ckin130.1:0.009924205)0.244:0.000805384)0.943:0.002630091)0.949:0.003084932)0.747:0.00102199,(((((SA224.1:0,SA252C.1:0):0.009752229,((22360.1:0.007373948,HEL_BA9555AA_AS.1:5e-09)0.000:5e-09,(HEL_BA3551AA_AS.1:0.004277366,(HEL_CA2246AA_AS.1:0.001440781,HpGP-MEX-046.1:0.000681906)0.939:0.002977325)0.835:0.002147072)0.992:0.009552048)0.832:0.001976394,(HEL_BA8806AA_AS.1:0.006926196,HEL_CA2150AA_AS.1:0.011075666)0.762:0.002092776)0.758:0.001304827,((HEL_BA5558AA_AS.1:0.008138413,HpGP-SPA-402.1:0.011680875)0.891:0.00314136,DR76_2016.1:0.008256094)0.839:0.002185436)0.306:0.001809636,(kin77.1:0.004757323,(DR150.1:5e-09,(ckin106.1:0.003084091,HpGP-COG-003.1:0.00559009)0.970:0.006725514)0.091:0.002873137)0.940:0.005664797)0.808:0.002722528)0.878:0.002071088,(ckin28.1:0.008434225,((HEL_AA9177AA_AS.1:0.011831511,HEL_BA5547AA_AS.1:0.010199612)0.974:0.006329684,HEL_BA4236AA_AS.1:0.00573478)0.215:0.001411855)0.773:0.001118966)0.915:0.00296905,(HEL_AA9174AA_AS.1:0.014583705,((HEL_BA8101AA_AS.1:0.004134175,((GAM245Ai.1:0.007554612,HpGP-USA-303.1:0.005941722)0.533:0.003184049,NYPt189.1:0.018906412)0.837:0.001888586)0.099:0.002054745,(HEL_AA5463AA_AS.1:0.014778367,HpGP-USA-403.1:0.015319776)0.960:0.006495245)0.859:0.002554698)0.845:0.003742566)0.947:0.004782814,HpGP-SPA-802.1:0.015794281)0.924:0.005210683)0.919:0.002654436,(HUP_B14.1:0.012450065,HEL_BA4947AA_AS.1:0.011780619)0.782:0.001855248)0.942:0.003163199,(HEL_BA5224AA_AS.1:0.020253516,(HEL_BA4163AA_AS.1:0.015496144,(DR59_2016.1:0.008007079,(HEL_BA9555AA_AS.2:5e-09,SA220C.1:0.001414219)0.894:0.007768553)0.764:0.004481796)0.551:0.003674384)0.938:0.006350831)0.834:0.003222782,((((Hp_A_27.1:0.013053402,(HEL_CA2181AA_AS.1:0.009375171,(HEL_BA9281AA_AS.1:0.00719303,(ckin59.1:5e-09,HpGP-NGA-006.1:0.002123563)0.928:0.003007311)0.427:0.003863525)0.134:0.001004468)0.830:0.001697099,HEL_BA9566AA_AS.1:0.006766881)0.378:0.001210098,((CAM-107A1.1:0.011979842,((SUD-SO50-1.1:0.004385001,(CAM-109A1.1:0.005090885,(CAM_22A1.1:0.007357598,SUD-C14-1.1:0.005181233)0.653:0.002855203)0.724:0.000709351)0.890:0.002131432,(((CAM_125C1.1:0.006883429,(CAM_153C1.1:0.00544103,(CAM_118A1.1:5e-09,CAM-121A1.1:0.002129441)0.967:0.005505797)0.804:0.002851059)0.900:0.002540366,((((CAM-126C1.1:0.008821439,(HEL_BA9125AA_AS.1:0.009148853,nigh2495.1:0.005535287)0.815:0.001553886)0.225:0.002070451,(CAM_106A1.1:0.005877001,nigh2496.1:0.009603072)0.743:0.002636357)0.869:0.002094058,(CAM_110A1.1:0.004473623,HEL_AA5951AA_AS.1:0.008756741)0.739:0.003622548)0.761:0.000828994,((HEL_BA9309AA_AS.1:0.007321121,nigh2494.1:0.006566326)0.931:0.002871351,((SUD_C5_1.1:0.00423194,(CAM-144C1.1:0.007991512,SUD-SO42.1:0.003760386)0.841:0.002087426)0.856:0.001537708,(HpGP-NGA-010.1:0.00582215,((SUD-C13-1.1:0.006266348,(CAM_149C1.1:0.005768982,nigh1448.1:0.004344045)0.726:0.001674969)0.202:0.000769562,HEL_BA9413AA_AS.1:0.006146948)0.886:0.002533349)0.736:0.000675421)0.765:0.000704155)0.824:0.001411682)0.773:6e-09)0.810:0.000710458,((CAM-117A1.1:0.005757747,((CAM-23A1.1:0.00906353,SUD-C1-1a.1:0.002671526)0.890:0.00351802,((SUD-C16-3.1:0.005415073,(SUD_SO41_1.1:0.005658064,SUD-SO49-1.1:0.005253646)0.873:0.002415015)0.768:0.001592727,((CAM-135C1.1:0,CAM-140C1.1:0,CAM-146C1.1:0):0.005689066,(((HEL_BA9028AA_AS.1:0.001558852,HEL_BA9595AA_AS.1:0.005650089)0.957:0.005824683,(SUD-I14.1:0.010114772,(HEL_BA8987AA_AS.1:0.007602495,(HpGP-IDN-001.1:0,ID0561.1:0):0.00188071)0.987:0.007334786)0.788:0.001522231)0.759:0.001067635,HEL_BA9457AA_AS.1:0.002801935)0.513:0.001423878)0.894:0.002550966)0.665:0.000922267)0.643:0.000311654)0.759:5e-09,(CAM_14C1.1:0.005853633,HEL_BA8928AA_AS.1:0.004359339)0.728:0.002126483)0.890:0.002128253)0.771:5e-09)0.853:0.002142167)0.889:0.002197902,((((HEL_AA6060AA_AS.1:0.008432005,(B40.1:0.007923151,HEL_CA2212AA_AS.1:0.007767893)0.170:0.000586659)0.723:0.001551549,(HEL_BA4700AA_AS.1:0.0064905,HpGP-NPL-009.1:0.005336789)0.780:0.001391303)0.910:0.002274997,(((((((HEL_BA9260AA_AS.1:5e-09,HEL_BA9705AA_AS.1:0.000704964)0.998:0.007363584,IL_3173.1:0.005905432)0.752:0.000606925,(((HEL_AA0105AA_AS.1:0,PeCan4.1:0):0.009325367,HEL_BA9180AA_AS.1:0.005863956)0.767:0.002445684,HEL_BA5257AA_AS.1:0.006349017)0.843:0.001614577)0.868:0.001506369,(HEL_BA5572AA_AS.1:0.007950354,(B47.1:0.00367606,IRANL124_91.1:0.007368623)0.818:0.001459077)0.741:0.001457848)0.885:0.002032983,((Hp_A_14.1:0.008090284,(VN0032.1:0.010768098,India7.1:0.011976937)0.554:0.003487095)0.333:0.004000508,(HEL_BA4168AA_AS.1:0.01423382,(HEL_BA4973AA_AS.1:0.005549756,HEL_CA0027AA_AS.1:0.010072596)0.869:0.004017427)0.625:0.003532905)0.326:0.002215933)0.768:5e-09,((((HEL_BA9148AA_AS.1:0.005117503,SUD-S72.1:0.00660477)0.885:0.002104636,((HEL_BA4404AA_AS.1:0.011275693,HEL_AA0447AA_AS.1:0.005177411)0.935:0.003513352,((HEL_BA4846AA_AS.1:0.002149234,Pt_7757.1:0.004342183)0.902:0.002141326,((IRANL110.1:0.006964495,(HpGP-LIT-001.1:0.010065994,MM2012_26.1:0.005760476)0.131:0.001993298)0.761:0.001063747,HEL_BA4743AA_AS.1:0.004325996)0.709:0.001430224)0.726:5e-09)0.293:0.000710509)0.784:0.00070859,((((HEL_AA6699AA_AS.1:0,HEL_BA9765AA_AS.1:0):0.008439931,IL_3172.1:0.00472315)0.196:0.001015001,((HEL_BA9462AA_AS.1:0.002984091,(SUD_C8_1.1:0.006844297,HEL_CA2627AA_AS.1:0.007788314)0.784:0.002104257)0.747:0.00095449,HEL_BA9463AA_AS.1:0.005442497)0.887:0.002509244)0.789:0.001428443,((GR_21.1:0.005086153,HpGP-RUS-009.1:0.008847913)0.923:0.002842875,MCms1055.1:0.007974351)0.857:5e-09)0.767:5e-09)0.172:0.000706692,(((((GR_20.1:0.006482527,((HEL_AA6024AA_AS.1:0.005279821,HEL_BA9043AA_AS.1:0.00873858)0.959:0.004392248,HpGP-USA-207.1:0.010997945)0.556:0.002246387)0.887:5e-09,((HEL_AA6578AA_AS.1:0.010435772,(IRANL125.1:0.000706893,IRANL97.1:5e-09)0.981:0.007507279)0.096:0.003511394,HE_C50.1:0.009632622)0.869:0.002083032)0.915:0.00141991,(((HE_NC32_5.1:0.005847768,SW7C.1:0.003621707)0.917:0.003402981,(IRANL112_91.1:0.012932494,(29009.1:0.005487685,(GR_15.1:0.009031871,SSR8.1:0.003422972)0.963:0.00440879)0.000:5e-09)0.366:0.002167382)0.961:0.004574792,(G27.1:0.004382742,SSR5.1:0.005872317)0.914:0.002852935)0.795:5e-09)0.742:0.000700132,(30950.1:0.00361301,(448.1:0.005098105,SSR43.1:0.002870852)0.734:0.002879274)0.861:0.002173541)0.853:0.001429441,((((B45.1:0.005054053,((HEL_BA4205AA_AS.1:0.00235787,HpGP-TUR-009.1:0.011059442)0.968:0.004946861,HEL_CA2513AA_AS.1:0.002868782)0.743:0.000693826)0.969:0.003670984,(HEL_BA8959AA_AS.1:0.006583455,((34320.1:0.00526099,(HEL_CA2176AA_AS.1:0.006094516,HpGP-ISR-001.1:0.006332507)0.835:0.002393978)0.759:0.001562561,38185.1:0.005620351)0.888:0.002579997)0.798:0.001348905)0.760:0.000710617,IL_3184.1:0.006548766)0.931:0.002972847,(((31181.1:0.005106487,(IRANL104.1:0.004979815,(HEL_AA5699AA_AS.1:0.005795644,B25.1:0.009511603)0.620:0.002387884)0.753:0.000830576)0.828:0.001356377,(HpGP-IND-007.1:0.00357915,(HEL_BA5197AA_AS.1:0.006701707,SouthAfrica20.1:0.008965658)0.704:0.002003498)0.918:5e-09)0.669:0.001526263,(IRANL133_91.1:0.011727142,(444.1:0.006079654,HpGP-ZAF-001.1:0.009530885)0.727:0.000508271)0.858:0.001552287)0.888:0.00203695)0.783:0.00146924)0.806:5e-09)0.859:0.000708697)0.770:0.000954902,(GC31_B.1:0.014920077,HEL_BA4875AA_AS.1:0.00396445)0.789:0.002751532)0.623:0.000381428)0.450:0.00218317,((HEL_AA7374AA_AS.1:0.004508052,P12.1:0.007209046)0.606:0.001385296,(HEL_BA4944AA_AS.1:0.01953384,(Mandalay03.1:0.010420413,HEL_BA9598AA_AS.1:0.0121104)0.016:0.001357202)0.341:0.000881623)0.903:0.002948842)0.083:6e-09)0.137:0.001856172)0.953:0.004419866,((ckin24.1:0.012914648,HpGP-BRA-023.1:0.007317423)0.609:0.003996902,(22087.1:0.008246303,HEL_CA2451AA_AS.1:0.012742371)0.596:0.004073067)0.893:0.004375707)0.749:0.000795225)0.886:0.002602553)0.686:0.000710212)0.770:0.001149905)0.764:0.003834515)0.782:0.001846289,((HEL_BA9734AA_AS.1:0.01195139,(SW21C.1:0.00749614,Pt_7901.1:0.01375204)0.900:0.003921827)0.867:0.003399066,(MM2004_20.1:0.00950078,((MG2005_98.1:0.009123964,((NP110.1:0.006986931,GC65_HL.1:0.010965909)0.430:0.004471886,22352.1:0.012258712)0.520:0.001613808)0.687:0.002051013,(21580.1:0.016825522,HpGP-POL-110.1:0.006688039)0.836:0.002420261)0.911:0.002943423)0.843:0.002548204)0.754:0.000688469)0.225:0.000942428)0.955:0.005040205)0.876:0.003735042)0.964:0.006412195)0.328:0.003168514)0.938:0.004544609)0.992:0.008726207)0.868:0.003378311,(((HEL_BA9544AA_AS.1:0.004924241,(HEL_BA9294AA_AS.1:0.000859195,Keto60.1:0.010916608)0.846:0.005588119)0.732:0.004957174,HEL_BA9626AA_AS.1:0.006212911)0.766:0.001866337,HEL_BA9049AA_AS.1:0.010158899)0.138:5e-09)0.891:0.00138602,(HEL_BA9410AA_AS.1:0.00795958,(HEL_BA9739AA_AS.1:0.005956765,(HEL_BA9451AA_AS.1:0.005911512,HEL_BA9564AA_AS.1:0.002836763)0.712:0.003472616)0.930:0.003676296)0.754:0.000867966)0.758:0.000612367)0.765:0.000711191)0.897:0.001421624)0.919:5e-09,((((mong44.1:0.008839952,(HEL_BA9259AA_AS.1:0.007514635,MMM_67.1:0.009757262)0.753:0.001202072)0.760:0.002182438,(((ID0992.1:0.003706224,ID1017.1:0.002017112)0.219:0.002887501,(ID0084.1:0.004460159,((ID0082.1:0.000710865,((ID0985.1:0,ID0987.1:0):5e-09,ID1001.1:0.001412753)0.785:0.000701299)0.963:0.003683711,(ID0090.1:0.002197941,((((HEL_BA9674AA_AS.1:0.000704062,Neuguinea63.1:0.001425651)0.934:0.002144561,Neuguinea25.1:0.002839642)0.562:5e-09,(HEL_BA9658AA_AS.1:0,Neuguinea66.1:0):5e-09)0.774:0.000689146,(HEL_BA9408AA_AS.1:0.000682772,Neuguinea12.1:0.004304289)0.886:0.001456934)0.979:0.004252131)0.886:0.002135184)0.853:0.001985913)0.350:0.001457499)0.987:0.008110031,(HPJ156.1:0.004764001,(HPJ071.1:0.004243797,((HEL_BA3812AA_AS.1:0.004964511,((ausabrJ05.1:0,HPJ023.1:0):0.000736395,(HEL_BA9332AA_AS.1:0.002865686,((HEL_BA3813AA_AS.1:0,HEL_BA4578AA_AS.1:0):5e-09,HEL_BA3814AA_AS.1:0.00212762)0.866:0.002140773)0.928:0.002826125)0.544:0.000750198)0.368:0.00075664,((HEL_BA4580AA_AS.1:0.003106132,HEL_BA4584AA_AS.1:0.007790821)0.342:0.002846792,(HEL_BA4574AA_AS.1:0.004508645,(HEL_AA6010AA_AS.1:0.003076102,HPAS23.1:0.004819279)0.938:0.003584853)0.183:5e-09)0.914:0.002563501)0.448:0.001461873)0.741:0.001005377)0.833:0.003448793)0.946:0.00592053)0.904:5e-09,((HEL_BA8825AA_AS.1:0.008818039,HEL_BA9407AA_AS.1:0.003618789)0.922:0.002917427,(JP0170.1:0.010352581,(HEL_BA5460AA_AS.1:0.008747252,HEL_CA2709AA_AS.1:0.008188711)0.397:0.000709096)0.758:0.000815615)0.926:0.00279881)0.800:0.00143687,(((((HEL_BA9027AA_AS.1:0.009491797,HEL_BA9176AA_AS.1:0.006391524)0.943:0.003965766,(HEL_BA9209AA_AS.1:0.008241785,HEL_CA0278AA_AS.1:0.011327265)0.878:0.002736858)0.099:0.000684016,HEL_BA9607AA_AS.1:0.00724211)0.885:5e-09,((HEL_BA9115AA_AS.1:0.007168708,HEL_BA9603AA_AS.1:0.005284408)0.732:0.001383944,((altai11.1:0.004160366,HEL_BA9440AA_AS.1:0.004530551)0.880:0.002771608,((HEL_BA9651AA_AS.1:0.001416701,(HEL_BA9333AA_AS.1:0.001415073,HEL_BA9636AA_AS.1:5e-09)0.762:0.000706982)0.863:0.00172559,(HEL_AA7380AA_AS.1:0.00532902,(HEL_BA8914AA_AS.1:0,HEL_BA8962AA_AS.1:0,HEL_BA9175AA_AS.1:0,HEL_BA9398AA_AS.1:0):0.007216211)0.923:0.003428769)0.910:0.002972682)0.756:0.001103641)0.884:0.001598287)0.771:0.000732585,(((HEL_BA8911AA_AS.1:0.009278402,HEL_BA8932AA_AS.1:0.005513752)0.892:0.00382611,(HEL_CA0261AA_AS.1:0.008410261,BT0282.1:0.0064007)0.527:0.003258674)0.765:0.001484963,((HEL_AA4439AA_AS.1:0.00519783,HpGP-JAP-026.1:0.007306115)0.829:0.001384622,((((HEL_BA3942AA_AS.1:0.010190836,(HEL_BA9445AA_AS.1:0.007939767,HEL_BA9611AA_AS.1:0.01084052)0.588:0.003390345)0.792:0.003277311,(HEL_BA4686AA_AS.1:0.010305755,HEL_BA9058AA_AS.1:0.009663794)0.400:0.003446488)0.753:0.001507178,((EKB32.1:0.011228725,VN0805.1:0.012243282)0.657:0.000424528,BTM231.1:0.009717641)0.530:0.002175716)0.957:0.004343956,(HEL_CA2718AA_AS.1:0.008831071,(HEL_CA0208AA_AS.1:0.008016184,((((((BTM275.1:0.011304951,BT215.1:0.008305941)0.828:0.001930605,(BT143.1:0.005261998,(HEL_CA2615AA_AS.1:0.007863827,HEL_CA0082AA_AS.1:0.007823467)0.761:0.004165436)0.691:0.001291443)0.754:0.000758407,(HEL_BA9915AA_AS.1:0.004371093,HEL_CA2671AA_AS.1:0.00955016)0.675:0.001448219)0.759:0.000705182,(HEL_AA7221AA_AS.1:0.004332527,((HEL_BA5605AA_AS.1:0.002716972,HpGP-KOR-001.1:0.004521689)0.044:0.001767864,(HpGP-MAL-012.1:0.00737873,HpGP-MMR-004.1:0.012226856)0.386:0.002489455)0.575:0.000505125)0.854:0.001423781)0.797:0.000736478,(HEL_CA2092AA_AS.1:0.003624869,HEL_CA2643AA_AS.1:0.00808204)0.851:0.00139577)0.740:5e-09,HEL_CA0440AA_AS.1:0.010220124)0.143:0.000725914)0.395:0.000674467)0.769:0.00163756)0.822:0.001335392)0.359:5e-09)0.918:0.002204953)0.760:0.000727521)0.780:0.000680154)0.461:0.002120009,(HEL_BA8823AA_AS.1:0.007304256,(HEL_BA9037AA_AS.1:0.005566348,(HEL_BA8858AA_AS.1:0.007501987,HEL_BA9759AA_AS.1:0.003388837)0.872:0.00307971)0.927:0.003775064)0.910:0.002999333)0.900:0.002184551,((((((HEL_BA9390AA_AS.1:0.005573307,HEL_CA0410AA_AS.1:0.004625196)0.917:0.002872181,((HEL_BA9614AA_AS.1:0,HEL_BA9797AA_AS.1:0):0.002431973,(HEL_BA9059AA_AS.1:0.002155119,(HEL_AA7249AA_AS.1:5e-09,HEL_BA9649AA_AS.1:0.003572643)0.972:0.003614769)0.948:0.003368038)0.739:0.000716174)0.846:0.001940639,HEL_AA7283AA_AS.1:0.004591161)0.889:0.003625894,(HEL_AA7212AA_AS.1:0,HEL_CA0045AA_AS.1:0):0.005416472)0.805:0.000884437,(Nanai40.1:0.008514757,(HEL_BA9096AA_AS.1:0.003408039,(HEL_BA9575AA_AS.1:0,HEL_BA9575AA_AS.2:0):0.00729832)0.392:0.0012858)0.105:0.001378858)0.873:0.002442465,((CO1766.1:0,Hui1764.1:0,Hui1766.1:0):0.007655771,((((((HEL_CA2257AA_AS.1:0.004669166,(Shi417.1:0.005171517,(HEL_CA2265AA_AS.1:0.005761593,Shi112.1:0.008273918)0.978:0.006754348)0.900:0.002667502)0.846:0.001860229,Shi470.1:0.003617215)0.857:0.001377648,HEL_CA2261AA_AS.1:0.002866753)0.867:0.001433133,((HpGP-PER-011.1:0.004342034,(HEL_CA2262AA_AS.1:0.004330493,Sat464.1:0.002141807)0.926:0.002870352)0.911:0.003581502,(HEL_CA2287AA_AS.1:0.003597061,(HEL_CA2284AA_AS.1:0.002850232,(HEL_CA2260AA_AS.1:0.000716061,HEL_CA2283AA_AS.1:0.000697046)0.966:0.003609546)0.894:0.002150718)0.000:5e-09)0.063:0.001434004)0.851:0.001881589,((HEL_CA2286AA_AS.1:0.004329039,HpGP-PER-121.1:0.002875905)0.873:0.002029363,((HEL_BA9201AA_AS.1:0.005837246,HpGP-PER-111.1:0.005917601)0.802:0.001341491,(HEL_AA5991AA_AS.1:0.003656584,v225d.1:0.00358561)0.831:0.001396252)0.000:5e-09)0.772:0.000382544)0.770:0.000718109,((HpGP-SPA-706.1:0.005179973,HEL_BA9433AA_AS.1:0.006470817)0.725:0.001054964,((((((CAN_196.1:0.00917867,HEL_CA2268AA_AS.1:0.006284996)0.698:0.002114093,HEL_CA2258AA_AS.1:0.004800915)0.760:0.001289133,(HEL_AA6511AA_AS.1:0.006388175,Puno135.1:0.006060524)0.392:0.002049603)0.755:0.001200174,HEL_CA2270AA_AS.1:0.00960086)0.759:0.000701179,(CAN_219.1:0.005116913,(HEL_AA6759AA_AS.1:0.003583319,HpGP-USA-205.1:0.001449887)0.869:0.001406059)0.882:0.00153236)0.928:0.002987994,(((Cuz20.1:0,Shi169.1:0):0.003541053,HEL_CA2266AA_AS.1:0.000741543)0.989:0.006844528,(HEL_CA2267AA_AS.1:0.00805079,(HpGP-PER-019.1:0.006408503,(CK69.1:0.008012507,ID0498.1:0.003763386)0.807:0.0029241)0.716:0.000779564)0.000:0.000951019)0.276:0.0008661)0.000:5e-09)0.779:0.00080282)0.904:0.002147133)0.000:6e-09)0.878:0.001697792)0.916:0.000891183,((HEL_AA7339AA_AS.1:0.004880376,(HEL_BA9266AA_AS.1:0.006272371,Keto18.1:0.003918265)0.970:0.005740119)0.781:0.00251244,((HEL_AA7264AA_AS.1:0.005095405,HEL_BA8847AA_AS.1:0.007356356)0.794:0.00227586,((HEL_BA9778AA_AS.1:0,HEL_CA0057AA_AS.1:0,HEL_CA0057AA_AS.2:0):0.005368592,((HEL_AA7365AA_AS.1:0,HEL_CA0047AA_AS.1:0):0.003856726,(HpGP-CAN-020.1:0.000696787,HpGP-CAN-023.1:0.001429683)0.910:0.002625612)0.947:0.003650676)0.832:0.002396849)0.000:5e-09)0.915:0.002161583)0.764:0.000550965,((HEL_BA9774AA_AS.1:0.003763529,Nentsy90.1:0.003463877)0.954:0.00426345,(HEL_BA9341AA_AS.1:0.00447096,HEL_BA9748AA_AS.1:0.00498338)0.954:0.004251363)0.740:0.000950454)0.633:6e-09,(((HEL_CA0046AA_AS.1:0.007980913,(HEL_BA9315AA_AS.1:0.00704693,(Aklavik117.1:0.007534638,HpGP-CAN-001.1:0.01262482)0.440:0.0013538)0.548:0.000786929)0.212:0.000729851,((HEL_AA6077AA_AS.1:0,HEL_CA0052AA_AS.1:0,HEL_CA0052AA_AS.2:0):0.002799289,(HEL_AA6006AA_AS.1:0.000704932,HEL_CA0053AA_AS.1:5e-09)0.998:0.006691733)0.954:0.004274661)0.755:0.000853249,((Khanty04.1:0.00428533,((((N34.1:0,Nentsy32.1:0,Nentsy65.1:0):0.000711316,(Nentsy28.1:0.00358668,Nentsy29.1:5e-09)0.928:0.002131623)0.970:0.003606316,((Nentsy37.1:0.001418563,Nentsy38.1:5e-09)0.977:0.003580524,HEL_BA9014AA_AS.1:0.004364835)0.711:0.000672167)0.947:0.003568175,(Khanty39.1:0.008061195,((HEL_BA8815AA_AS.1:0.002220445,HEL_BA9415AA_AS.1:0.007232048)0.832:0.003974994,(HEL_BA9773AA_AS.1:0.005720357,Nentsy81.1:0.007275488)0.125:0.001487159)0.704:0.001241207)0.741:0.000770839)0.886:0.002203765)0.846:0.001504966,HEL_BA9476AA_AS.1:0.008041884)0.908:0.002157289)0.863:0.001438601)0.000:0.000701193,(((HEL_BA9304AA_AS.1:0.003567829,(HEL_BA9040AA_AS.1:0.006609169,HEL_BA9669AA_AS.1:0.005059486)0.696:0.004364726)0.656:6e-09,((Evenky58.1:0.004328511,HEL_AA7373AA_AS.1:0.007290184)0.966:0.004865448,(HEL_BA9448AA_AS.1:0.00685704,HEL_BA9621AA_AS.1:0.004886873)0.905:0.002868614)0.848:0.001644618)0.791:0.000713675,((HEL_BA9514AA_AS.1:0.005787409,Sakhalin60.1:0.002863042)0.860:0.001457337,((((((HEL_AA7214AA_AS.1:0.000708123,(((HEL_BA9234AA_AS.1:0.001422037,HEL_BA9467AA_AS.1:0.002144684)0.902:0.002145926,HEL_BA9819AA_AS.1:0.005812681)0.475:0.001420204,HEL_BA9263AA_AS.1:0.002849335)0.772:5e-09)0.762:0.000653725,HEL_BA9518AA_AS.1:0.004379058)0.861:0.001428392,HEL_BA9208AA_AS.1:0.001469323)0.761:0.000707549,(((HEL_BA9218AA_AS.1:0.003619982,HEL_BA9042AA_AS.1:0.007355114)0.887:0.002120427,HEL_BA9253AA_AS.1:0.000727817)0.752:0.000647252,HEL_BA9677AA_AS.1:0.004392643)0.970:0.003682138)0.897:0.002116923,HEL_BA9472AA_AS.1:0.002870579)0.856:0.001461994,(HEL_BA8864AA_AS.1:0.0043641,HEL_BA9559AA_AS.1:0.005790772)0.975:0.004398393)0.746:0.00070099)0.834:0.001389315)0.884:0.00143337)0.750:5e-09,(HEL_CA0054AA_AS.1:0.007928936,(HEL_BA9159AA_AS.1:0.004292291,HEL_BA9546AA_AS.1:0.004413996)0.634:0.001403901)0.054:0.00076843)0.551:0.004491824,(CO1768.1:0,COL0002.1:0,Hui1769.1:0):0.005624798)0.926:0.011622818,(HEL_BA9584AA_AS.1:0.006112426,(HEL_BA8849AA_AS.1:5e-09,HEL_BA9070AA_AS.1:0.00070634)0.983:0.007041107)0.980:0.007326197)0.999:0.003369394,HpGP-CAN-018.1:0.011955004)0.846:0.004570051,HEL_BA8915AA_AS.1:0.048929599)0.506:0.008195797,(Koryak37.1:0,Koryak38.1:0):0.010269448)0.758:0.013124412,(HEL_AA5916AA_AS.1:0.008020265,(((((HEL_AA7311AA_AS.1:0.000704964,Khanty47.1:5e-09)0.997:0.015599089,HEL_BA9629AA_AS.1:0.022968178)0.997:0.015014767,(HpGP-CHI-105.1:0.008005886,HpGP-CHI-116.1:0.003625521)0.958:0.004826549)0.766:0.001032317,(HEL_BA9746AA_AS.1:0.010162174,HEL_BA9722AA_AS.1:0.012917814)0.452:0.001369831)0.882:0.003547535,(((HpGP-CAN-019.1:0.006147702,(HEL_BA9303AA_AS.1:0,HEL_BA9707AA_AS.1:0):0.041715813)0.401:0.003216903,(HpGP-CAN-016.1:0.008656724,((Aklavik86.1:0,CAN_019.1:0,CAN_290.1:0,HEL_CA2371AA_AS.1:0,HpGP-CAN-010.1:0,HpGP-CAN-015.1:0):0.002872014,(CAN_095.1:0,CAN_136.1:0,CAN_172.1:0,CAN_258.1:0,HEL_CA2453AA_AS.1:0,HpGP-CAN-006.1:0,HpGP-CAN-011.1:0):0.002867882)0.741:0.000727367)0.735:0.000797194)0.335:0.002521795,((HEL_BA9243AA_AS.1:0.003905138,(Koryak28.1:0.007090359,(HEL_BA8817AA_AS.1:0.001418379,(HEL_BA9127AA_AS.1:0.002127877,HEL_BA9726AA_AS.1:0.002133085)0.742:0.000707844)0.919:0.003770195)0.963:0.006993678)0.961:0.008550069,((CAN_243.1:0.005079092,(HEL_AA6037AA_AS.1:0,HpGP-CAN-007.1:0):0.006534475)0.874:0.0024374,((((HEL_BA9526AA_AS.1:0.003337888,HEL_AA7337AA_AS.1:0.010591717)0.841:0.005013194,(HEL_BA9060AA_AS.1:0,HEL_BA9258AA_AS.1:0):0.009235084)0.309:0.001396352,HEL_BA9287AA_AS.1:0.005634967)0.358:0.001824171,((Ca_97_34.1:0,HEL_AA6016AA_AS.1:0,HEL_AA7297AA_AS.1:0):0.0094454,(HEL_AA5967AA_AS.1:0,HEL_AA6482AA_AS.1:0,HEL_BA9172AA_AS.1:0):0.003705073)0.866:0.0068598)0.813:0.003210722)0.117:0.001711189)0.787:0.003632947)0.000:0.001921103)0.997:0.020780883)0.699:0.017793338)0.948:0.025352252,(HEL_AA0408AA_AS.1:0.016568071,HEL_BA9262AA_AS.1:0.004448844)0.999:0.071362952)0.592:0,Hcetorum:0.249412186)Root;
