# Supplementary material for: An ancient ecospecies of Helicobacter pylori
Source: Nature. 2024 Oct 16;635(8037):178–85. doi: 10.1038/s41586-024-07991-z (PMC11541087; doi:10.1038/s41586-024-07991-z)
Supplement: Supplementary file 8 — Data underlying Figs. 1–4 and Supplementary Figs. 1–6 and 8–13. [file 41586_2024_7991_MOESM8_ESM.zip › SOURCE_DATA/S10/34.nwk]

((((((((((((((((((((((((((Aklavik117.1:0.002252649,HEL_BA9677AA_AS.1:0.003772892)0.788:0.001218052,(HEL_AA7339AA_AS.1:0.00327549,(HEL_BA9778AA_AS.1:0,HEL_CA0057AA_AS.1:0,HEL_CA0057AA_AS.2:0):0.005037252)0.223:0.000742192)0.794:0.001033025,HEL_BA3942AA_AS.1:0.005311278)0.768:0.001059384,HEL_CA0046AA_AS.1:0.001146726)0.803:0.001498789,((((HEL_CA2279AA_AS.1:0.004522424,(HEL_BA9201AA_AS.1:0.000738025,HEL_BA9433AA_AS.1:6e-09)0.769:0.000740378)0.815:0.001486427,(((CO1766.1:0,Hui1764.1:0,Hui1766.1:0):0.004621027,HEL_AA5991AA_AS.1:0.006068078)0.881:0.002270026,(Puno120.1:0.008998807,(HEL_BA8860AA_AS.1:0.007046937,HEL_CA2271AA_AS.1:0.00453008)0.155:0.001353601)0.842:0.001758913)0.349:0.001555942)0.717:6e-09,(((HpGP-PER-019.1:0.002253054,HpGP-PER-138.1:0.003782799)0.746:0.001486468,(HEL_CA2262AA_AS.1:0,Sat464.1:0):0.002229376)0.856:5e-09,HEL_CA2261AA_AS.1:0.001481374)0.851:0.000741502)0.914:0.001486304,(Puno135.1:0.002989699,((HEL_CA2260AA_AS.1:0.000739258,(HEL_CA2283AA_AS.1:0.001485229,((HEL_CA2257AA_AS.1:0,Shi470.1:0):0.001490322,(HEL_CA2284AA_AS.1:0,HEL_CA2286AA_AS.1:0,HEL_CA2287AA_AS.1:0):0.002238376)0.772:0.000730557)0.752:0.000746825)0.768:0.000737867,((HEL_AA0105AA_AS.1:0,PeCan4.1:0):0.004546333,HpGP-SPA-706.1:0.00454621)0.907:0.002219818)0.770:0.000743258)0.000:5e-09)0.416:0.001082885)0.203:5e-09,(HEL_CA2267AA_AS.1:0.00416358,HEL_CA2268AA_AS.1:0.006437917)0.923:0.003017094)0.867:0.001894111,((HEL_AA7365AA_AS.1:0,HEL_CA0047AA_AS.1:0):0.005213937,((CO1768.1:0,COL0002.1:0,Hui1769.1:0):0.003066736,HEL_AA6511AA_AS.1:0.004451568)0.439:0.000732805)0.770:0.000812282)0.793:0.000749411,(((HEL_CA2266AA_AS.1:0,Shi169.1:0):0.003744963,Shi417.1:0.000747984)0.830:0.002225113,((HpGP-MEX-028.1:0.003009996,(HEL_AA8698AA_AS.1:0.009366016,HEL_BA4404AA_AS.1:0.003065761)0.894:0.002204225)0.923:0.002278672,((HEL_AA6759AA_AS.1:0.003010555,HpGP-USA-205.1:0.003004383)0.875:0.001682549,(HEL_CA0208AA_AS.1:0.003214156,HEL_CA2615AA_AS.1:0.007460415)0.327:0.000718419)0.894:0.002056972)0.321:0.001481346)0.900:5e-09):0.000748288,(HEL_BA9347AA_AS.1:0.003831637,Tuvac46.1:0.005356534)0.742:0.000659605)0.821:0.000740065,(((HEL_BA9047AA_AS.1:0.003008143,HEL_BA9098AA_AS.1:0.006081798)0.889:0.002234039,(mong44.1:0.006875932,(HEL_BA9735AA_AS.1:0.004556417,(BURYAT14.1:0.00151495,Tuvac80.1:0.004544885)0.747:0.000707724)0.867:0.002268783)0.856:0.001533428)0.772:0.000770045,(((((((BURYAT27.1:0.005290657,HEL_BA9354AA_AS.1:5e-09)0.227:0.000837092,(HEL_BA8279AA_AS.1:0.010658036,(HEL_AA7221AA_AS.1:0.009572169,HEL_BA8812AA_AS.1:0.005975871)0.637:0.001678385)0.797:0.002677001)0.420:0.001285464,(((HEL_BA9562AA_AS.1:0.008358912,HEL_BA9649AA_AS.1:0.003990155)0.936:0.003769286,(((((SW7C.1:0.005337269,(HEL_BA8956AA_AS.1:0.00515248,HEL_BA9115AA_AS.1:0.00807902)0.756:0.002731004)0.201:0.001744618,((((GR_15.1:0.004818542,(M006.1:0.009330225,VN0032.1:0.013833861)0.939:0.005281535)0.714:0.002618152,(BD0013.1:0.012416325,NP110.1:0.003979903)0.954:0.005751809)0.876:0.003705036,((B25.1:0.013845963,(((HpGP-USA-422.1:0.007223489,HEL_BA7799AA_AS.1:0.012359789)0.879:0.00300002,(((Mandalay03.1:0.005861115,(((HEL_AA6079AA_AS.1:0.004055335,MMM_127.1:0.006599886)0.660:0.001692383,((CK59.1:0.003307105,(HEL_CA0027AA_AS.1:0.005798018,India7.1:0.001740569)0.905:0.00296864)0.600:0.001881047,(HEL_CA2513AA_AS.1:0.010696499,MMM_148.1:0.003176548)0.785:0.002915404)0.159:0.001997439)0.680:0.001927443,MMM_60.1:0.008364316)0.566:0.002632641)0.500:0.001177888,(BD0063.1:0.00870803,HEL_BA8057AA_AS.1:0.007650949)0.825:0.004138837)0.628:0.002408967,NP49.1:0.006726741)0.846:0.002222079)0.861:0.001552201,(((HEL_BA3985AA_AS.1:0.00745612,(HpGP-MMR-011.1:0.004823049,TH0213.1:0.012915998)0.269:0.002340494)0.846:0.001996442,SLK40.1:0.007942341)0.661:0.000723457,((HEL_BA4205AA_AS.1:0.000721663,(HEL_BA5769AA_AS.1:0,HEL_BA5769AA_AS.2:0):0.006816368)0.985:0.005175014,HpGP-IND-007.1:0.004635731)0.146:0.000752182)0.794:0.001625382)0.901:0.003345499)0.109:0.00212024,((HEL_BA8958AA_AS.1:0,HEL_BA9410AA_AS.1:0):0.006905542,(HEL_BA9627AA_AS.1:0.003082632,(HEL_BA9592AA_AS.1:5e-09,HEL_BA9650AA_AS.1:0.000738025)0.996:0.007690563)0.872:0.002563571)0.771:0.001666759)0.160:0.001360915)0.873:0.002269021,(HEL_BA9814AA_AS.1:0.005511528,(HEL_CA0261AA_AS.1:0.00654529,(HEL_BA9564AA_AS.1:0.010163637,HEL_CA0266AA_AS.1:0.008219302)0.223:0.001731376)0.919:0.003639074)0.825:0.001836951)0.025:5e-09)0.971:0.003311467,(((HEL_BA9705AA_AS.1:0,HEL_BA9825AA_AS.1:0):0.004587473,(HEL_BA9838AA_AS.1:0.002984969,(HEL_BA9294AA_AS.1:5e-09,Keto18.1:0.00148428)0.541:5e-09)0.988:0.006199871)0.876:0.002274976,(HEL_BA9534AA_AS.1:0.001665542,((HEL_BA9244AA_AS.1:0.007606606,((HEL_BA9575AA_AS.1:0.042895032,HEL_BA9732AA_AS.1:0.007254263)0.954:0.019860486,HEL_BA9636AA_AS.1:5.0946e-05)0.177:0.002581578)0.950:0.009279618,HEL_BA9027AA_AS.1:0.002568023)0.980:0.014649243)0.899:0.010918583)0.717:0.003944198)0.307:5e-09,HEL_BA9437AA_AS.1:0.004430531)0.828:0.002633957,HEL_BA9538AA_AS.1:0.002298055)0.799:0.004129408)0.574:5e-09,(HEL_BA9140AA_AS.1:0.005895462,(HEL_BA9220AA_AS.1:0.000748233,HEL_BA9739AA_AS.1:0.003751784)0.905:0.002443091)0.836:0.002245647)0.851:0.002444266)0.834:0.001392458,((((Evenky73.1:0,HEL_BA8858AA_AS.1:0):0.000718233,HEL_BA8842AA_AS.1:0.006912612)0.926:0.002927709,(HEL_BA9407AA_AS.1:0.003776657,((HEL_BA8959AA_AS.1:0.001499311,HEL_BA9059AA_AS.1:0.002236021)0.972:0.004521253,(HEL_BA9641AA_AS.1:0.004534647,HEL_BA9837AA_AS.1:0.000759946)0.745:0.000768593)0.908:0.002335587)0.864:0.001605643)0.881:0.002264988,(HEL_BA9302AA_AS.1:0.008262718,((HEL_BA9445AA_AS.1:0.006140692,yak97.1:0.003827655)0.850:0.002077304,HEL_AA7283AA_AS.1:0.005480102)0.073:0.001472848)0.844:5e-09)0.814:0.000873539)0.792:0.000752369,(((MM2004_20.1:0.00115413,(HEL_BA9411AA_AS.1:0.003036044,HEL_BA9759AA_AS.1:0.009376589)0.975:0.005722733)0.877:0.001508975,(HEL_BA9095AA_AS.1:0.007227751,((HEL_BA9058AA_AS.1:0.006912104,HEL_BA9603AA_AS.1:0.007048233)0.257:0.002164773,(HEL_AA7246AA_AS.1:0.006925527,HEL_BA9096AA_AS.1:0.004590423)0.865:0.002277439)0.753:0.001053792)0.782:0.00076145)0.926:0.002302105,(((HEL_BA8872AA_AS.1:0.006167774,(TUVAB15.1:0.005722979,(HEL_BA9176AA_AS.1:0.007205088,HEL_CA0289AA_AS.1:0.00767388)0.032:0.001683345)0.881:0.004015694)0.535:0.002663386,HEL_BA9640AA_AS.1:0.004175688)0.565:0.002219329,BTM275.1:0.004877412)0.775:0.00091717)0.616:0.000192649)0.729:0.001490006,(((HEL_AA7332AA_AS.1:0.004550796,HEL_BA9483AA_AS.1:0.001508122)0.862:0.001508693,((HEL_CA0258AA_AS.1:0.009795814,(HEL_BA9451AA_AS.1:0.004600156,(HpGP-KGZ-006.1:0.008138651,(HEL_BA9261AA_AS.1:0.005344642,HEL_BA9626AA_AS.1:0.005414715)0.414:0.002592539)0.469:0.001773485)0.833:0.001896713)0.905:0.002910618,(HEL_BA8823AA_AS.1:0.001093032,HEL_BA8830AA_AS.1:0.009721517)0.507:0.001480868)0.642:0.000391115)0.734:0.001498694,(HEL_BA9628AA_AS.1:0.002268238,(HEL_BA9167AA_AS.1:0.000834918,((HEL_BA9571AA_AS.1:0,HEL_BA9807AA_AS.1:0):0.002924766,(HEL_BA8861AA_AS.1:0.007629646,(HEL_BA8889AA_AS.1:0.000739803,HEL_BA9776AA_AS.1:5e-09)0.777:5e-09)0.845:0.001571765)0.938:0.003005398)0.965:0.003710867)0.719:5e-09)0.911:0.002206779)0.400:5e-09,((BTM231.1:0.008780772,(HEL_BA9209AA_AS.1:0.006889192,HEL_CA0270AA_AS.1:0.007800587)0.741:0.003010272)0.853:0.002013359,((BT143.1:0.003329813,HpGP-MMR-004.1:0.012365338)0.925:0.003865923,(HEL_BA8921AA_AS.1:0.008500577,(HEL_BA9569AA_AS.1:0.003043446,(HEL_BA9259AA_AS.1:0.003344138,(HEL_BA9018AA_AS.1:0.005099449,HEL_BA9671AA_AS.1:0.000947097)0.877:0.003004397)0.658:0.001214549)0.858:0.001534742)0.864:0.002287911)0.769:0.001384982)0.901:0.001533685)0.771:0.000739257)0.898:0.001502518)0.764:6e-09,((((((HEL_BA9748AA_AS.1:0.0037569,(Evenky58.1:0.000724364,Khanty04.1:0.007614631)0.917:0.002269003)0.753:0.000724853,HEL_BA9774AA_AS.1:0.003013661)0.930:0.002265284,(HEL_BA9773AA_AS.1:0.00314237,((HEL_BA8815AA_AS.1:0.0025778,HEL_BA9266AA_AS.1:0.004236125)0.708:0.002176394,(HEL_AA7264AA_AS.1:0.005743767,(HEL_BA9415AA_AS.1:0.004399856,Nentsy81.1:0.002375005)0.653:0.000931134)0.827:0.002220753)0.771:0.000964794)0.817:0.001341536)0.816:0.001372364,((HEL_BA9304AA_AS.1:0.002545718,Nanai40.1:0.007402858)0.519:0.002051202,((HEL_BA9514AA_AS.1:0.003017336,Sakhalin60.1:0.004556895)0.920:0.002956307,(((((HEL_AA6006AA_AS.1:0,HEL_CA0053AA_AS.1:0):0.001471156,(HEL_AA6077AA_AS.1:0,HEL_CA0052AA_AS.1:0,HEL_CA0052AA_AS.2:0):0.001501441)0.880:0.002257962,HEL_CA0054AA_AS.1:0.003761756)0.263:5e-09,HEL_BA9559AA_AS.1:0.005284221)0.544:0.001538823,HEL_BA8864AA_AS.1:0.003702716)0.734:0.001480621)0.664:0.000696523)0.039:0.000978056)0.762:0.000881931,((HEL_BA8847AA_AS.1:0.006587068,(HEL_BA9476AA_AS.1:0.002764584,(((N34.1:0,Nentsy29.1:0):5e-09,Nentsy37.1:0.000737466)0.867:0.001514866,(Nentsy32.1:0.001485443,(Nentsy38.1:0,Nentsy65.1:0):0.000737756)0.854:0.001465649)0.948:0.003293647)0.801:0.00157352)0.786:0.002499631,((HEL_BA9234AA_AS.1:0.002073122,(HEL_BA9159AA_AS.1:5e-09,HEL_BA9467AA_AS.1:0.002234507)0.813:0.000897196)0.404:0.000919612,((HEL_BA9040AA_AS.1:0.002552587,HEL_BA9669AA_AS.1:0.003462566)0.523:0.00097056,(HEL_BA9348AA_AS.1:0.002667054,(HEL_BA9621AA_AS.1:0.002584144,(((HEL_AA7214AA_AS.1:0.002219994,HEL_BA9472AA_AS.1:0.005330479)0.864:0.001574721,(HEL_BA9518AA_AS.1:0.001568396,(((HEL_BA9208AA_AS.1:0.001483321,(Koryak37.1:0,Koryak38.1:0):0.00074431)0.910:0.00266144,HEL_BA9819AA_AS.1:0.006413614)0.660:0.001494672,HEL_BA9263AA_AS.1:0.001074889)0.928:0.002576627)0.929:0.002297251)0.809:0.002046424,(HEL_AA7380AA_AS.1:0.002705649,(HEL_BA9487AA_AS.1:0.004024735,(HEL_BA9333AA_AS.1:5e-09,HEL_BA9651AA_AS.1:0.000738286)0.892:0.002771212)0.976:0.005961681)0.298:0.001132671)0.787:0.002823313)0.964:0.005362859)0.237:0.001466478)0.892:0.003824007)0.894:0.002223857)0.743:0.000784832)0.790:0.000745289,(HpGP-KOR-001.1:0.006044479,((CK69.1:0.000739757,(BT215.1:0.002780663,(HEL_BA9049AA_AS.1:0.004000188,BT333.1:0.003581672)0.329:0.000718989)0.794:0.000949936)0.788:0.000745532,((HEL_BA5460AA_AS.1:0.006045104,HEL_CA0082AA_AS.1:0.002234063)0.740:0.000734293,(HEL_CA0264AA_AS.1:0.003794677,HEL_CA0551AA_AS.1:0.006066331)0.759:0.000704341)0.762:0.000741116)0.763:0.000721044)0.859:0.001500803)0.875:6e-09)0.935:5e-09,((HEL_CA2671AA_AS.1:0.003759836,HEL_CA0525AA_AS.1:0.003764904)0.752:0.000714078,((HEL_BA8976AA_AS.1:0.003758171,(((HEL_AA4439AA_AS.1:0.004994118,(((HEL_BA8663AA_AS.1:0.005749393,(HEL_BA5605AA_AS.1:0.002317514,HEL_CA2092AA_AS.1:0.008421876)0.853:0.001744373)0.395:0.001502108,HpGP-MAL-010.1:0.003999341)0.750:0.00096033,HEL_CA0440AA_AS.1:0.005558013)0.877:0.001507178)0.777:5e-09,JP0170.1:0.006303715)0.487:0.000730375,ID0561.1:0.005811332)0.774:0.001004603)0.839:0.001495834,((HEL_BA9915AA_AS.1:0.003013055,(HpGP-MAL-012.1:0.00301892,Nanai30.1:0.003007905)0.903:0.002280056)0.742:0.000716171,(HEL_BA4686AA_AS.1:0.003741452,HpGP-JAP-026.1:0.00373342)0.755:0.000744679)0.750:6e-09)0.114:0.000739071)0.768:0.000736738)0.880:0.000740432,(((((HEL_BA9686AA_AS.1:0.006831504,((Evenky11.1:5e-09,HEL_BA9321AA_AS.1:0.005289839)0.737:0.000751105,HEL_BA9676AA_AS.1:0.004511981)0.714:0.000974532)0.887:0.002091513,HEL_BA9546AA_AS.1:0.001466166)0.997:0.007693759,(HEL_BA9576AA_AS.1:0.009203316,(HpGP-CAN-020.1:0.002305788,HpGP-CAN-023.1:0.004474435)0.556:0.001506185)0.690:0.000827908)0.746:0.000725847,((((HEL_AA7212AA_AS.1:0,HEL_CA0045AA_AS.1:0):0.003039276,HpGP-CAN-001.1:0.005653296)0.570:0.002267256,HEL_BA9170AA_AS.1:0.005299757)0.842:0.001520925,(CAN_196.1:0.00463752,(HEL_BA9404AA_AS.1:0.006239418,HpGP-PER-121.1:0.007749596)0.907:0.003024328)0.743:0.000633263)0.761:0.000710871)0.776:0.000733001,((Cuz20.1:0,HEL_CA2265AA_AS.1:0,Shi112.1:0):0.004554398,HEL_BA8932AA_AS.1:0.004586049)0.730:0.000681851)0.788:0.000710649)0.770:0.001436712,(((altai11.1:0.002253015,(HEL_BA9339AA_AS.1:5e-09,(HEL_BA9761AA_AS.1:0.00451511,((HEL_BA9544AA_AS.1:0,HEL_BA9792AA_AS.1:0,HEL_BA9830AA_AS.1:0):5e-09,(HEL_BA9032AA_AS.1:0.000739132,Keto60.1:0.000737695)0.879:5e-09)0.918:5e-09)0.475:0.000738286)0.872:0.001488846)0.929:0.002260445,((HEL_AA7249AA_AS.1:0.001484015,(HEL_BA9166AA_AS.1:5e-09,(((HEL_BA9130AA_AS.1:0.003575158,(altai59.1:0.006487669,HEL_CA2258AA_AS.1:0.005308559)0.951:0.004258724)0.831:0.001702912,HEL_BA9162AA_AS.1:5e-09)0.886:0.002996103,HEL_BA9606AA_AS.1:0.002986028)0.649:5e-09)0.948:0.001489583)0.886:5e-09,((HEL_BA9614AA_AS.1:0,HEL_BA9797AA_AS.1:0):0.002252354,((HEL_AA7373AA_AS.1:0.002993988,((((HEL_BA8868AA_AS.1:0.001473265,(HEL_BA8856AA_AS.1:0.003748192,HEL_BA9736AA_AS.1:0.001496076)0.884:5e-09)0.026:0.001144165,(HEL_BA9341AA_AS.1:0.001848181,HEL_BA9379AA_AS.1:0.003432145)0.757:0.001499279)0.870:0.001834636,(HEL_BA8832AA_AS.1:0.001482942,HEL_BA9479AA_AS.1:5e-09)0.872:5e-09)0.879:0.001484583,BURYAT9.1:0.003765828)0.737:0.000741302)0.878:0.001729607,(HEL_BA9448AA_AS.1:0.007386059,(HEL_BA9160AA_AS.1:0.001491907,(HEL_BA9780AA_AS.1:0.002242666,((HEL_BA8814AA_AS.1:0.002256732,HEL_BA8883AA_AS.1:0.003774263)0.859:0.001476913,(HEL_BA9656AA_AS.1:0.002980582,(HEL_BA8880AA_AS.1:0.002231875,((HEL_BA9391AA_AS.1:5e-09,(HEL_BA9256AA_AS.1:0.00073752,(HEL_BA9841AA_AS.1:0.00222498,HEL_CA0410AA_AS.1:0.000738643)0.890:5e-09)0.907:5e-09)0.991:5e-09,(HEL_BA9611AA_AS.1:0.001482225,HEL_BA9390AA_AS.1:0.002231772)0.968:6e-09)0.917:6e-09)0.732:0.000736746)0.753:0.000744942)0.859:0.001489083)0.918:0.002259754)0.920:0.00249391)0.622:0.001492255)0.795:0.001243844)0.009:0.001490642)0.772:0.001482625)0.742:0.000743008,((BT0282.1:0.002972317,((HEL_BA9605AA_AS.1:5e-09,(HEL_BA9249AA_AS.1:0.000739803,HEL_BA9440AA_AS.1:5e-09)0.329:0.000738643)0.994:0.008458668,v225d.1:0.003138597)0.830:0.002218694)0.717:0.000786107,(Evenky65.1:0.002998246,((HEL_BA9079AA_AS.1:5e-09,(HEL_BA8993AA_AS.1:0.004626814,HEL_BA9406AA_AS.1:0.007751221)0.150:0.001406167)0.908:0.002238804,HEL_BA9760AA_AS.1:0.003755218)0.734:0.000757048)0.934:0.002275092)0.739:0.000717576)0.872:0.001502461)0.899:5e-09,((HpGP-KAZ-002.1:0.007753247,Kazakhstan3173.1:0.007774933)0.919:0.003702852,(HEL_BA9383AA_AS.1:0.007330166,(BURYAT19.1:0.00665185,HEL_BA9063AA_AS.1:0.004081965)0.827:0.003841192)0.766:0.001847928)0.755:0.002386406)0.414:0.002070531,(HpGP-PER-011.1:0.008234104,(mong49.1:0.006691384,(HEL_BA9706AA_AS.1:0.001636181,(HEL_BA9556AA_AS.1:0.000710552,HEL_BA9770AA_AS.1:0.000768384)0.758:0.001376449)0.960:0.004726426)0.689:0.001284443)0.341:0.001211584)0.888:0.000762254,(HEL_CA2643AA_AS.1:0.004498027,(MMM_67.1:0.004532865,(((HEL_BA8914AA_AS.1:0,HEL_BA8962AA_AS.1:0,HEL_BA9175AA_AS.1:0,HEL_BA9398AA_AS.1:0):6e-09,(HEL_BA9037AA_AS.1:0.003750815,(HEL_BA9085AA_AS.1:0.003744166,HEL_BA9315AA_AS.1:5e-09)0.483:0.000743312)0.987:0.004530786)0.945:0.002944403,(EKB32.1:0.00156794,HEL_CA2709AA_AS.1:0.004460603)0.152:0.000723833)0.779:0.000801167)0.759:0.000743587)0.771:0.000751736)0.767:6e-09,(HEL_BA8825AA_AS.1:0.003778457,HEL_BA9218AA_AS.1:0.006993563)0.912:0.003803404)0.529:0.003653793,HEL_BA9566AA_AS.1:0.003810853)0.949:0.001691225,((HEL_CA2718AA_AS.1:0.004638473,((((HEL_AA8621AA_AS.1:0.010669463,HEL_BA9168AA_AS.1:0.006774104)0.606:0.003635282,((((Nentsy28.1:0.006388471,(Evenky01.1:0.009912286,IRANL104.1:0.008260463)0.447:0.002305885)0.824:0.001822644,(26695.1:0.004880307,((Khanty16.1:0,Khanty26.1:0,Khanty27.1:0):0.009986424,HpGP-POL-110.1:0.010974355)0.481:0.000715359)0.871:0.002230619)0.835:0.001906948,(((((HEL_BA4743AA_AS.1:0.011163825,IL_3173.1:0.007866657)0.343:0.001332178,Hp_A_27.1:0.017596593)0.913:0.003220583,HE_C33.1:0.005584024)0.828:0.002034133,((((HpGP-LIT-001.1:0.011522439,(HEL_BA5197AA_AS.1:0.007923435,Hp_A_11.1:0.009448199)0.845:0.002805191)0.921:0.004780964,(448.1:0.004545791,(22087.1:0.008357458,IRANL124_91.1:0.006260361)0.903:0.003252472)0.712:0.002426486)0.896:0.003774013,((HEL_CA2176AA_AS.1:0.002860489,MCms1055.1:0.016017869)0.960:0.004547331,((34320.1:0.010931256,((HEL_BA4846AA_AS.1:0.006419768,HpGP-POR-006.1:0.015984653)0.948:0.006684413,((HEL_BA5572AA_AS.1:0.008220836,(HpGP-MEX-046.1:0.010671137,(38185.1:0.006776678,HEL_BA9531AA_AS.1:0.017912604)0.754:0.003826028)0.931:0.007790658)0.802:0.004280701,(CAN_219.1:0.010790907,HEL_BA3663AA_AS.1:0.012567057)0.944:0.007126928)0.933:0.006710516)0.627:0.002183923)0.734:0.001121526,HEL_BA9014AA_AS.1:0.01498599)0.776:0.003737414)0.727:0.000963357)0.944:0.003901923,(33375.1:0.007003449,HUP_B14.1:0.0045249)0.925:0.003113373)0.524:0.000689747)0.925:0.0029623,(((((MM2012_26.1:0.009483858,SSR5.1:0.006210825)0.955:0.005224621,((((((HEL_CA2212AA_AS.1:0.008114362,IL_3172.1:0.013237792)0.898:0.003031824,(HEL_CA2270AA_AS.1:0.011074879,(((444.1:0.008328054,B47.1:0.010643337)0.361:0.002143082,HEL_BA9595AA_AS.1:0.008121387)0.366:0.000924186,IRANL112_91.1:0.00844971)0.819:0.001474177)0.785:0.001621581)0.742:0.000766922,(((HpGP-SPA-802.1:0.011925145,(HEL_BA9749AA_AS.1:0.023292543,(HEL_BA9180AA_AS.1:0.008403077,(B45.1:0.009056066,((((HEL_BA5547AA_AS.1:0.005675278,HEL_BA3551AA_AS.1:0.012306208)0.915:0.003688813,((((((HEL_CA2149AA_AS.1:0.00530376,(HEL_BA4163AA_AS.1:0.002227744,SA220C.1:5e-09)0.998:0.009339611)0.959:0.005750665,HEL_CA2181AA_AS.1:0.003443496)0.268:0.002224997,HEL_CA2150AA_AS.1:0.005897047)0.874:0.002408185,((HEL_AA6578AA_AS.1:0.003550366,(HpGP-USA-303.1:0.004751159,HpGP-USA-417.1:0.005869887)0.856:0.002219389)0.848:0.00169684,((((DR76_2016.1:0.007130734,HEL_AA9177AA_AS.1:0.005898766)0.414:0.001433183,(MGms203.1:0,MGms203.2:0,MGms203.3:0):0.015373363)0.765:0.000857587,(HEL_AA9180AA_AS.1:0.011913692,HEL_BA5101AA_AS.1:0.002903268)0.794:0.001418581)0.768:0.000905055,(HpGP-SPA-402.1:0.01089957,((HEL_BA8101AA_AS.1:0.005072783,(HEL_CA2246AA_AS.1:0.00913297,DR59_2016.1:0.009701893)0.810:0.004450697)0.762:0.001011228,(GAM245Ai.1:0.004495173,HpGP-USA-403.1:0.002267238)0.850:0.001485314)0.837:0.001423684)0.940:0.003062871)0.757:0.000738403)0.739:0.000735498)0.870:0.001527844,(HEL_AA5463AA_AS.1:0.002746259,(HEL_CA2451AA_AS.1:0.004070905,MG2005_98.1:0.007437144)0.915:0.00298091)0.909:0.002487779)0.872:0.00218233,HEL_BA4465AA_AS.1:0.010822133)0.898:0.002744266)0.759:0.000872041,(((HEL_BA4947AA_AS.1:0.004490471,(SouthAfrica7.1:0.000745809,(ckin28.1:0.009220206,(kin62.1:0.002237641,HEL_AA7374AA_AS.1:0.001490334)0.754:0.000720881)0.770:0.000750465)0.782:0.000736761)0.778:0.000752974,((((kin81.1:0.002342401,((ckin106.1:0.002988346,ckin129.1:0.000742265)0.929:0.002784309,(ckin24.1:0.002467865,HEL_BA5558AA_AS.1:0.005070258)0.783:0.001481323)0.867:0.001596274)0.853:0.002240454,(HEL_BA9555AA_AS.1:0.003837012,kin79.1:0.002940739)0.769:5e-09)0.827:0.001473097,(HEL_BA5527AA_AS.1:0.004469221,HEL_CA2362AA_AS.1:0.00231277)0.912:0.0022497)0.863:0.001492494,(ckin65.1:0.002046208,((HpGP-COG-003.1:0.000896234,kin71.1:0.003586356)0.811:0.001707718,HEL_BA4236AA_AS.1:0.002183822)0.658:0.002069319)0.764:0.001020818)0.894:0.002193816)0.761:0.000731481,((SA35C.1:0.005216437,kin77.1:0.005415077)0.488:0.002984107,((HEL_AA7352AA_AS.1:0.003905796,(HEL_BA8361AA_AS.1:0.003013632,(SA224.1:0,SA252C.1:0):0.003772107)0.867:0.002109793)0.743:0.001481335,HEL_AA8702AA_AS.1:0.008242658)0.236:5e-09)0.521:0.000886257)0.970:0.00326426)0.868:0.001797347,((HEL_AA9174AA_AS.1:0.007273581,(DR150.1:5e-09,HEL_BA8806AA_AS.1:0.000737695)0.998:0.009604665)0.892:0.00246292,(HEL_BA8835AA_AS.1:0.011329975,(kin86.1:0.004463625,(ckin130.1:0.004050603,NYPt189.1:0.005070138)0.373:0.002558826)0.689:0.001729226)0.840:0.001584003)0.762:0.000797415)0.401:0.000932245)0.725:0.003355769)0.941:0.004843783)0.033:0.001985096)0.913:0.003817076,((CAM-144C1.1:0.008422808,SUD-S72.1:0.008818748)0.653:0.003740924,((((CAM-135C1.1:0,CAM-140C1.1:0,CAM-146C1.1:0):0.006866934,CAM-23A1.1:0.008417826)0.747:0.000853059,(CAM_14C1.1:0.003911107,nigh2495.1:0.00827072)0.847:0.002259555)0.831:0.001768342,((HEL_BA4875AA_AS.1:0.006467004,SUD-SO42.1:0.004122626)0.470:0.001101752,((((IL_3184.1:0.012846139,(HEL_AA6699AA_AS.1:0.000737427,HEL_BA9765AA_AS.1:5e-09)0.981:0.007123176)0.838:0.004253789,(nigh1448.1:0.004187905,CAM-126C1.1:0.009088721)0.573:0.003520015)0.000:5e-09,((HpGP-ISR-001.1:0.006256674,(HEL_BA9309AA_AS.1:0.009819595,31181.1:0.014583301)0.164:0.004422781)0.810:0.002584495,(CAM_125C1.1:0.00384487,nigh2494.1:0.009280469)0.833:0.001622566)0.775:0.000948113)0.943:0.003052047,((((((((CAM-117A1.1:0.00582824,HpGP-IDN-001.1:0.007315702)0.575:0.001427938,(HEL_BA9281AA_AS.1:0.006728865,(HEL_BA4944AA_AS.1:0.004984223,HEL_BA9463AA_AS.1:0.008059886)0.938:0.004333855)0.910:0.002550847)0.859:0.00211265,(HEL_BA4973AA_AS.1:0.007290135,HEL_BA8987AA_AS.1:0.006586156)0.904:0.00274544)0.784:0.00132301,(SUD-I14.1:0.003727421,(IRANL133_91.1:0.00535225,HEL_AA6060AA_AS.1:0.009343554)0.181:0.002201378)0.000:5e-09)0.890:0.001522698,((((HEL_BA8928AA_AS.1:0.008445143,SUD-C13-1.1:0.004574899)0.877:0.002246615,((((SUD-C1-1a.1:0.003103465,((HEL_BA4168AA_AS.1:0.004498044,SUD_SO41_1.1:0.006946387)0.307:0.002383395,SUD-C16-3.1:0.012799224)0.327:0.000949677)0.245:5e-09,(HEL_BA9028AA_AS.1:0.0067587,HEL_BA9462AA_AS.1:0.005452409)0.678:0.002987759)0.845:0.002742454,(SUD-C14-1.1:0.003665986,SUD_C5_1.1:0.00157032)0.837:0.001554275)0.459:0.000853461,HEL_BA9413AA_AS.1:0.007577331)0.761:0.000744821)0.815:0.000776413,SUD-SO49-1.1:0.005277092)0.000:5e-09,SUD_C8_1.1:0.003735361)0.517:0.001463622)0.822:0.001492467,(SUD-SO50-1.1:0.008235672,(HEL_BA9457AA_AS.1:0.005179079,SSR43.1:0.013777699)0.828:0.002854256)0.796:0.001739049)0.763:0.000822136,((((HpGP-NGA-010.1:0.007587193,CAM-107A1.1:0.005427428)0.782:0.000733573,((CAM_149C1.1:0.004575103,CAM_110A1.1:0.007722707)0.241:0.000623465,(CAM_106A1.1:0.00618283,CAM-109A1.1:0.00859056)0.984:0.007480092)0.781:0.000924749)0.929:0.002346811,(CAM_22A1.1:0.004512697,HEL_AA5951AA_AS.1:0.003841885)0.744:0.000692942)0.744:0.000748591,(CAM_118A1.1:0.003009092,CAM-121A1.1:0.005338997)0.986:0.006194484)0.877:0.002238912)0.000:0.001844651,((HEL_BA9125AA_AS.1:0.006701398,(CAM_153C1.1:0.006749551,nigh2496.1:0.004818953)0.382:0.002978703)0.847:0.001734776,(ckin59.1:0.000738643,HpGP-NGA-006.1:5e-09)0.987:0.005351782)0.827:0.001025776)0.000:6e-09)0.371:0.001307706)0.908:0.003247648)0.799:0.001709927)0.120:6e-09)0.938:0.004096026,((HEL_CA2627AA_AS.1:0.009903295,HpGP-PER-111.1:0.010684671)0.258:0.002956167,(HE_C50.1:0.008933933,HEL_BA5257AA_AS.1:0.010904079)0.864:0.003651598)0.683:0.001397927)0.947:0.004460145)0.654:0.002464571,(((30950.1:0.00560508,IRANL125.1:0.005915543)0.938:0.00385114,(((HEL_AA5699AA_AS.1:0.009765891,((HN_G260.1:0.012104847,HpGP-USA-207.1:0.009156166)0.260:0.001465671,HPAG1.1:0.00879813)0.440:0.002391424)0.751:0.001269169,((HpGP-RUS-009.1:0.005837981,(HE_NC32_5.1:0.009932041,Pt_7901.1:0.009450555)0.927:0.003845603)0.866:0.002668044,(P12.1:0.008603865,((SSR8.1:0.00942288,SSR9.1:0.007362952)0.563:0.002588541,GC31_B.1:0.007630654)0.197:0.000993981)0.739:0.00118527)0.864:0.003262661)0.931:0.00379499,G27.1:0.00776509)0.751:0.001136233)0.877:0.002575094,(B40.1:0.004634655,HpGP-TUR-009.1:0.0052534)0.761:0.000830582)0.802:0.001349001)0.395:0.000805693,GR_20.1:0.009956566)0.825:0.002294457,GR_21.1:0.000862638)0.759:0.000697171)0.830:0.001966378,(((HEL_CA2272AA_AS.1:0.013125978,(Nentsy90.1:0.01021047,(HEL_BA9734AA_AS.1:0.00298427,(Khanty39.1:0.002246417,((HEL_BA9046AA_AS.1:0.000738643,((HEL_BA8918AA_AS.1:0,HEL_BA8996AA_AS.1:0,HEL_BA9169AA_AS.1:0,HEL_BA9604AA_AS.1:0):5e-09,(HEL_BA9148AA_AS.1:0.000738025,HEL_BA9260AA_AS.1:0.00073752)0.889:5e-09)0.909:5e-09)0.930:0.002221825,(Khanty17.1:0.005320555,(Khanty30.1:5e-09,Khanty40.1:0.001483561)0.971:0.003762206)0.856:0.001482857)0.940:0.002262868)0.896:0.003067059)0.563:0.00306919)0.814:0.002316856)0.930:0.005692276,((HEL_AA0447AA_AS.1:0.017999995,HEL_BA5224AA_AS.1:0.007199825)0.963:0.007847547,(HEL_BA8911AA_AS.1:0.007638209,HEL_BA4991AA_AS.1:0.011209518)0.842:0.002666047)0.790:0.002030644)0.527:0.002020363,HEL_BA9653AA_AS.1:0.006637671)0.765:0.00243168)0.925:0.003058876,(((Hp_A_14.1:0.006042188,IRANL110.1:0.008725028)0.452:0.002155526,(HEL_BA9598AA_AS.1:0.006259212,((HpGP-BRA-023.1:0.011162337,(22352.1:0.003392822,HEL_AA6798AA_AS.1:0.005724737)0.948:0.005706459)0.924:0.004007463,((HEL_BA4700AA_AS.1:0.014894872,SW21C.1:0.003192192)0.305:0.000722998,GC34_HL.1:0.007003574)0.757:0.001009675)0.887:0.002795968)0.309:5e-09)0.793:0.001599398,(22360.1:0.00404082,HpGP-HON-015.1:0.006658011)0.876:0.002267414)0.906:0.001985286)0.410:5e-09,((21580.1:0.016110033,HE_NC24_6.1:0.008026087)0.467:0.002736204,HpGP-BGD-003.1:0.011139148)0.901:0.00288475)0.879:0.00220387)0.744:0.000726629)0.852:0.001471806,(((HEL_BA9043AA_AS.1:0.004615687,(29009.1:0.006681377,(ID0498.1:0.001867573,Pt_7757.1:0.008901861)0.980:0.006240783)0.751:0.001064468)0.904:0.002930704,HEL_BA9153AA_AS.1:0.0077057)0.749:0.000729895,((SSR3.1:0.007428745,HEL_AA6718AA_AS.1:0.007259469)0.786:0.003006096,SSR7.1:0.007363031)0.867:0.001774058)0.880:0.001532413)0.824:0.001760907)0.896:0.003368921,((HEL_BA9184AA_AS.1:0.005392192,(IRANL97.1:0.006068387,(HpGP-MAL-002.1:0.008115674,GC65_HL.1:0.012214545)0.647:0.003932013)0.958:0.006454966)0.929:0.003038313,(MS178.1:0.013993728,(HpGP-NPL-009.1:0.002345104,VN0805.1:0.002132354)0.800:0.001492164)0.864:0.002380861)0.134:5e-09)0.210:0.002227754,((((HEL_BA9408AA_AS.1:5e-09,(HEL_BA9658AA_AS.1:0,HEL_BA9674AA_AS.1:0,Neuguinea25.1:0,Neuguinea66.1:0):0.000738025)0.750:0.000729743,(Neuguinea12.1:0.000737519,Neuguinea63.1:5e-09)0.040:0.001494511)0.969:0.004030977,(ID0090.1:0.005087412,((((ID0082.1:0.000738797,ID0084.1:0.005242559)0.878:0.001481628,ID1001.1:0.000737427)0.859:5e-09,ID0987.1:5e-09)0.924:5e-09,(ID0985.1:5e-09,(ID0992.1:0.002235524,ID1017.1:0.001480157)0.973:0.003743081)0.961:0.00372652)0.872:0.002432668)0.920:0.003717219)0.981:0.0059361,(HPJ156.1:0.001489617,((ausabrJ05.1:0,HPJ023.1:0):0.000740993,((HEL_BA4574AA_AS.1:0.003746761,HPJ071.1:0.002994083)0.146:5e-09,(((HEL_AA6024AA_AS.1:0.002995308,HEL_BA3812AA_AS.1:0.005262218)0.748:0.001462649,(HEL_BA3813AA_AS.1:0,HEL_BA3814AA_AS.1:0,HEL_BA4578AA_AS.1:0):5e-09)0.838:5e-09,(HPAS23.1:0.002661993,(HEL_AA6010AA_AS.1:0.004210208,(HEL_BA4580AA_AS.1:0,HEL_BA4584AA_AS.1:0,HEL_BA9332AA_AS.1:0):0.003322336)0.884:0.002247538)0.894:0.002554896)0.823:0.001486358)0.760:0.000736646)0.963:0.002989216)0.758:0.000733944)0.889:0.002281833)0.924:0.002908135)0.924:0.003279155,HEL_BA9612AA_AS.1:0.006734873)0.567:0.00211587)0.841:0.00116257,((((HEL_BA9607AA_AS.1:0.002792004,((HEL_BA9129AA_AS.1:0,HEL_BA9568AA_AS.1:0):0.005865083,HEL_BA9608AA_AS.1:0.008863512)0.432:0.0011449)0.420:0.001682408,(HEL_BA9545AA_AS.1:0.00156873,HEL_CA0278AA_AS.1:0.006031428)0.685:0.001506325)0.889:0.003908053,((HEL_BA8829AA_AS.1:0.006273489,HEL_BA8957AA_AS.1:0.005179241)0.909:0.00227137,(HEL_BA9443AA_AS.1:0.00680419,HEL_BA9471AA_AS.1:0.005534664)0.868:0.002218574)0.879:0.0019652)0.748:0.000916382,(HEL_AA7314AA_AS.1:0.003505884,HEL_BA8915AA_AS.1:0.008739346)0.808:0.001515688)0.878:0.001822392)0.738:0.00493526,(HEL_BA9042AA_AS.1:0.001481735,HEL_BA9253AA_AS.1:0.000743572)0.909:0.003529188)0.979:0.001324073,(SA29A.1:0.011663214,((HEL_BA5666AA_AS.1:0.012803089,((((HEL_AA7350AA_AS.1:0.001605835,HEL_AA7375AA_AS.1:0.002864928)0.967:0.004024156,((HEL_BA9540AA_AS.1:0.005120108,((((HEL_AA7268AA_AS.1:0,HEL_AA7356AA_AS.1:0):5e-09,HEL_AA7368AA_AS.1:0.000737834)0.997:0.008860349,(K26A1.1:0.00978311,(HEL_BA5706AA_AS.1:0.005504878,(HEL_AA7362AA_AS.1:6e-09,HEL_BA5731AA_AS.1:5e-09)0.912:0.002767254)0.934:0.003864854)0.861:0.002542934)0.223:0.001746167,(((HEL_AA7199AA_AS.1:0,HEL_AA7200AA_AS.1:0,HEL_AA7293AA_AS.1:0,HEL_AA7309AA_AS.1:0,HEL_AA7329AA_AS.1:0):0.010855682,(HEL_AA7206AA_AS.1:0.005084622,(HEL_AA7288AA_AS.1:0,HEL_BA9306AA_AS.1:0):0.002431694)0.420:0.003481813)0.366:0.002611008,HEL_AA7378AA_AS.1:0.004215911)0.800:0.002877594)0.000:0.000858416)0.636:0.001511303,(((((((HEL_BA5677AA_AS.1:5e-09,SA166A.1:0.00073752)0.905:5e-09,((HEL_BA5671AA_AS.1:0,SA251C.1:0):5e-09,((HEL_BA9328AA_AS.1:0,SA144A.1:0):0.002238174,SA233C.1:0.00224799)0.943:0.002999975)0.953:0.002231291)0.864:0.001501636,(HEL_BA8309AA_AS.1:0.001464148,HEL_BA8291AA_AS.1:0.006860407)0.936:0.003015759)0.949:0.003010106,(HEL_BA5739AA_AS.1:5e-09,SA172C1.1:0.000738643)0.766:0.00073922)0.888:0.002477045,HEL_BA5709AA_AS.1:0.002023364)0.863:0.002269673,((((HEL_BA5715AA_AS.1:5e-09,SA175A.1:0.001481246)0.980:0.005646374,(HEL_AA7371AA_AS.1:0.010743834,HEL_AA7376AA_AS.1:0.005440024)0.440:0.001726933)0.570:0.001594909,(HEL_AA7351AA_AS.1:0.00532796,HEL_BA8916AA_AS.1:0.002193057)0.808:0.001502957)0.749:0.001186479,(HpGP-ZAF-009.1:0.005751214,(HEL_BA4143AA_AS.1:5e-09,SA169C.1:0.001481317)0.768:0.001024643)0.964:0.003786142)0.756:0.000769805)0.864:0.001579964,(SouthAfrica20.1:0.006831679,SouthAfrica50.1:0.003790004)0.937:0.003218958)0.848:0.001926011)0.765:0.000818867)0.373:0.001505434,((HEL_BA8345AA_AS.1:0.004306767,(HEL_BA9494AA_AS.1:0.010091315,HpGP-ZAF-001.1:0.003778335)0.916:0.003207473)0.495:0.000792053,HpGP-ZAF-007.1:0.004308577)0.852:0.002237538)0.849:0.002993882,(HEL_AA7215AA_AS.1:0.006290117,(HEL_BA4919AA_AS.1:0.008476301,SA253C1.1:0.001412744)0.846:0.002245939)0.603:0.001607419)0.836:0.003376116)0.488:0.005462764,HpGP-ZAF-006.1:0.010458697)0.975:0.012562803)1.000:0.032708339)0.424:0.012842138,HEL_BA9526AA_AS.1:0.008624671)0.989:0.023122414,(((HEL_AA7311AA_AS.1:0.016873088,(HEL_BA9303AA_AS.1:0.020197413,HEL_BA9707AA_AS.1:0.016381501)0.970:0.021295731)0.802:0.005390662,(((((HEL_BA9746AA_AS.1:0.006842505,(((HEL_BA8849AA_AS.1:0,HEL_BA9070AA_AS.1:0):0.001452953,HEL_BA9584AA_AS.1:0.001512911)0.987:0.008593939,HEL_BA9127AA_AS.1:0.022599114)0.856:0.003812915)0.740:0.002058995,(HEL_BA8817AA_AS.1:0.008180945,HEL_BA9726AA_AS.1:0.003189366)0.988:0.007629388)0.909:0.004335479,(Khanty47.1:0.011760617,((HEL_BA9629AA_AS.1:0.013692362,(((CAN_243.1:0.00212506,HEL_AA5916AA_AS.1:0.007687879)0.904:0.005646539,((HEL_AA5967AA_AS.1:0,HEL_AA6482AA_AS.1:0):0.000737398,HEL_BA9172AA_AS.1:5e-09)0.966:0.005937921)0.911:0.004026325,((HEL_AA6037AA_AS.1:0,HpGP-CAN-007.1:0):0.007125952,((Ca_97_34.1:0,HEL_AA6016AA_AS.1:0,HEL_AA7297AA_AS.1:0):0.008422617,HEL_AA7337AA_AS.1:0.008493057)0.243:0.002940115)0.914:0.00358882)0.930:0.005556072)0.887:0.003997927,(Koryak28.1:0.012562468,((HEL_BA9060AA_AS.1:0,HEL_BA9258AA_AS.1:0,HEL_BA9287AA_AS.1:0):0.007540827,HEL_BA9243AA_AS.1:0.001529011)0.979:0.014636833)0.989:0.013562049)0.582:0.00421161)0.924:0.004505811)0.584:0.005610513,((HpGP-CHI-105.1:0.006393847,HpGP-CHI-116.1:0.011256731)0.977:0.009267184,(((CAN_095.1:0,CAN_136.1:0,CAN_172.1:0,CAN_258.1:0,HEL_CA2453AA_AS.1:0,HpGP-CAN-006.1:0,HpGP-CAN-011.1:0):0.002662329,((Aklavik86.1:0,CAN_019.1:0,CAN_290.1:0,HEL_CA2371AA_AS.1:0,HpGP-CAN-010.1:0,HpGP-CAN-015.1:0):0.002190453,(HpGP-CAN-016.1:0.002975424,HpGP-CAN-018.1:0.00074077)0.741:0.000771459)0.940:0.0049401)0.836:0.005952657,HpGP-CAN-019.1:0.008691665)0.841:0.003922118)0.913:0.005235127)0.830:0.003706528,HEL_BA9722AA_AS.1:0.012372175)0.890:0.004466914)0.977:0.012075144,(HEL_AA0408AA_AS.1:0.006381736,HEL_BA9262AA_AS.1:0.007360716)1.000:0.072170644)0.880:0.017477348)0.817:0,Hcetorum:0.258770984)Root;
