# Supplementary material for: An ancient ecospecies of Helicobacter pylori
Source: Nature. 2024 Oct 16;635(8037):178–85. doi: 10.1038/s41586-024-07991-z (PMC11541087; doi:10.1038/s41586-024-07991-z)
Supplement: Supplementary file 8 — Data underlying Figs. 1–4 and Supplementary Figs. 1–6 and 8–13. [file 41586_2024_7991_MOESM8_ESM.zip › SOURCE_DATA/S10/35.nwk]

(((((((((((((((HEL_BA9063AA_AS.1:0.009371577,(HEL_BA9333AA_AS.1:0.005176435,(HEL_BA9651AA_AS.1:0.000782103,(HEL_AA7221AA_AS.1:0.005412656,(HEL_BA9636AA_AS.1:0.001860219,(HEL_BA9208AA_AS.1:9.8656e-05,HEL_BA9487AA_AS.1:5e-09)0.967:0.000728682)0.990:0.001582754)0.985:0.001687921)0.903:0.002676643)1.000:0.007614253)0.994:0.002918178,((HEL_BA9175AA_AS.2:1.269177717,(HEL_BA9175AA_AS.3:0.459237295,HEL_BA9175AA_AS.4:0.678725756)1.000:0.790825918)0.905:0.256179873,((HEL_AA7314AA_AS.1:0.008420327,HEL_BA8872AA_AS.1:0.009584178)0.984:0.00197949,(HEL_BA9244AA_AS.1:0.012907612,HEL_BA9706AA_AS.1:0.008032886)0.820:0.002299413)0.000:0.000226171)0.001:0.000113685)0.025:0.000537021,((((HEL_BA9175AA_AS.1:1.512269252,HEL_BA8279AA_AS.1:5e-09)1.000:0.012528534,((G27.2:0.00602671,((((Nanai30.1:0.008331536,(((((HEL_BA9621AA_AS.1:0.005911588,(HEL_BA9159AA_AS.1:0.006042192,(HEL_BA9669AA_AS.1:0.00386675,(HEL_BA9467AA_AS.1:0.002243263,(HEL_BA9040AA_AS.1:0.000326001,HEL_BA9234AA_AS.1:0.000266352)0.982:0.001528678)1.000:0.003103515)0.653:0.002195599)0.074:0.001431516)0.698:0.001212536,Nanai40.1:0.011510583)0.648:0.000452243,(((HEL_CA0054AA_AS.1:6e-09,HEL_CA0054AA_AS.2:0.002530482)0.871:0.004244633,((HEL_AA6077AA_AS.1:0,HEL_CA0052AA_AS.1:0,HEL_CA0052AA_AS.2:0):0.003545209,(HEL_AA6006AA_AS.1:0.00010007,HEL_CA0053AA_AS.2:5e-09)1.000:0.005035195)0.998:0.002882375)0.940:0.001524249,((HEL_BA8864AA_AS.1:0.006651812,HEL_BA9559AA_AS.1:0.005009461)0.990:0.002123856,Sakhalin60.1:0.007538542)0.853:0.001047058)0.778:0.000634972)0.971:0.001262072,(HEL_BA9175AA_AS.5:0.008080502,HEL_BA9514AA_AS.1:0.007145802)0.921:0.001558045)0.718:0.000426234,((((HEL_BA9677AA_AS.1:0.006250786,HEL_BA9819AA_AS.1:0.004794892)0.691:0.001395534,(HEL_BA9287AA_AS.1:0.007127198,HEL_AA7214AA_AS.1:0.003377305)0.696:0.001433113)0.593:0.000934494,(HEL_BA9263AA_AS.1:0.003803608,HEL_BA9518AA_AS.1:0.003949549)0.523:0.000792225)0.978:0.001402454,(HEL_BA9315AA_AS.1:0.007964358,((HEL_AA7212AA_AS.1:5e-09,HEL_CA0045AA_AS.1:5e-09)1.000:0.008251871,HEL_BA9472AA_AS.1:0.005311783)0.733:0.001350389)0.694:0.000743573)0.892:0.000929795)0.396:0.000703476)0.883:0.000566205,((((Khanty04.1:0.006598316,HEL_AA7264AA_AS.1:0.00741404)0.623:0.001623251,(HEL_BA9415AA_AS.1:0.004689389,HEL_BA9774AA_AS.1:0.007593558)0.527:0.001525838)0.450:0.00134048,(HEL_BA8815AA_AS.1:0.005156234,HEL_BA9773AA_AS.1:0.007458641)0.822:0.001883075)0.658:0.001448423,HEL_BA9476AA_AS.1:0.00883021)0.979:0.001310235)0.636:0.000538308,((HEL_AA7311AA_AS.1:0.010299055,((((((HpGP-CHI-105.1:0.005781588,HpGP-CHI-116.1:0.006640702)1.000:0.006139571,(HpGP-CAN-019.1:0.007440272,(((CAN_258.1:0,HEL_CA2453AA_AS.1:0):0.001387038,((CAN_095.1:0,CAN_172.1:0,HpGP-CAN-006.1:0,HpGP-CAN-011.1:0):0.000819633,CAN_136.1:0.004958383)0.820:0.00049787)1.000:0.00522684,((HEL_CA2371AA_AS.1:5e-09,((Aklavik86.1:0,CAN_290.1:0,HpGP-CAN-015.1:0):9.8662e-05,(CAN_019.1:0,HpGP-CAN-010.1:0):5e-09)1.000:5e-09)1.000:0.005351769,(HpGP-CAN-016.1:0.006324393,HpGP-CAN-018.1:0.008195027)0.834:0.002369379)0.861:0.001782831)0.998:0.003037781)0.900:0.001296456)0.989:0.002765679,(((Ca_97_34.1:0,HEL_AA6016AA_AS.1:0,HEL_AA7297AA_AS.1:0):0.005627254,((HEL_AA5967AA_AS.1:0,HEL_AA6482AA_AS.1:0):9.8684e-05,HEL_BA9172AA_AS.1:5e-09)1.000:0.007071102)0.990:0.002289018,((CAN_243.1:0.006379219,HEL_CA0046AA_AS.1:0.00907827)0.997:0.002613743,(HEL_AA5916AA_AS.1:0.004104442,(HEL_AA6037AA_AS.1:0.001759249,HpGP-CAN-007.1:0.002147035)1.000:0.004120667)1.000:0.005265685)0.349:0.000873015)0.868:0.001065405)0.948:0.001634984,(HEL_BA9629AA_AS.1:0.013340447,HEL_BA9722AA_AS.1:0.010322263)0.824:0.003035659)0.472:0.000635605,((HEL_AA7337AA_AS.1:0.009668975,HEL_BA9526AA_AS.1:0.006389999)0.994:0.002607319,(HEL_BA9060AA_AS.1:0.000118668,HEL_BA9258AA_AS.1:0.000276253)1.000:0.00786596)0.961:0.001947611)0.000:0.000601227,(((HEL_BA9127AA_AS.1:0.007182023,HEL_BA9243AA_AS.1:0.006609297)0.999:0.003150579,(HEL_BA8817AA_AS.1:0.006479049,((Koryak28.1:0.002903422,(Koryak37.1:0,Koryak38.1:0):0.003262931)1.000:0.004588229,HEL_BA9726AA_AS.1:0.00542089)0.175:0.001099073)0.983:0.001646788)0.000:0.000663771,(HEL_BA9584AA_AS.1:0.002969769,(HEL_BA8849AA_AS.1:0.002268463,HEL_BA9070AA_AS.1:0.00112696)0.991:0.001655145)1.000:0.007821976)0.371:0.001052283)1.000:0.003513365)0.987:0.002338385,(Evenky58.1:0.00515006,HEL_BA9304AA_AS.1:0.005565747)1.000:0.003128372)0.891:0.000665774)0.892:0.000668301,(HEL_BA8847AA_AS.1:0.006918107,HEL_BA9748AA_AS.1:0.008491542)0.992:0.002676033)0.680:0.00106475)0.000:5e-09,((((HEL_BA9201AA_AS.1:0.005909256,v225d.1:0.007824333)0.992:0.002341779,((HEL_AA6511AA_AS.1:0.006903679,HpGP-MEX-028.1:0.006890795)0.539:0.001612172,HEL_AA6759AA_AS.1:0.008934389)0.790:0.000817003)0.845:0.001129321,(((((HEL_CA2262AA_AS.1:0.004955325,((HEL_CA2283AA_AS.1:0.001465112,((HEL_CA2286AA_AS.1:0.000180156,HEL_CA2287AA_AS.1:0.00051153)0.883:0.000552025,HEL_CA2261AA_AS.1:0.00331755)0.978:0.001065096)0.960:0.001161866,HEL_CA2284AA_AS.1:0.001045393)0.997:0.002524417)1.000:0.004482165,(HEL_CA2265AA_AS.1:0.006402976,(((((Cuz20.1:0.007001443,Shi112.1:0.002207956)0.995:0.003357401,(Shi417.1:0.00411042,(HEL_CA2266AA_AS.1:0.001405642,Shi169.1:0.000479891)0.998:0.002234875)0.314:0.000921676)0.754:0.002178163,(HEL_CA2257AA_AS.1:0.00126508,Shi470.1:0.001424726)1.000:0.003865737)0.887:0.001724985,Sat464.1:0.004465584)0.888:0.001525258,HEL_CA2260AA_AS.1:0.002504786)0.957:0.00175856)0.681:0.000931589)0.848:0.001045711,(((HEL_CA2268AA_AS.1:0.007543842,(HEL_CA2271AA_AS.1:0.010273469,HEL_CA2272AA_AS.1:0.008242697)0.984:0.002273456)0.978:0.001609322,((HEL_CA2270AA_AS.1:0.006940989,HEL_CA2258AA_AS.1:0.009251296)0.355:0.001825702,HpGP-PER-011.1:0.009268551)0.907:0.00130956)0.000:0.000929567,((Puno135.1:0.007480057,HpGP-SPA-706.1:0.008532863)0.966:0.001735666,(HEL_CA2267AA_AS.1:0.008375775,Puno120.1:0.006559312)0.985:0.001849268)0.896:0.000947784)0.808:0.000979447)0.350:0.000747248,(((HEL_AA0105AA_AS.1:0,PeCan4.1:0):0.008628462,(CO1768.1:0,COL0002.1:0,Hui1769.1:0):0.007496015)0.981:0.001723167,(HpGP-PER-121.1:0.006371214,(HEL_BA9433AA_AS.1:0.00793885,(HpGP-PER-138.1:0.006515693,((HEL_CA2279AA_AS.1:0.006958112,HpGP-PER-019.1:0.005750201)0.990:0.002419358,HpGP-PER-111.1:0.009079037)0.871:0.000885716)0.944:0.001190345)0.808:0.000904263)0.626:0.001045048)0.862:0.001005923)0.000:0.000386772,(HEL_AA5991AA_AS.1:0.007570724,(CO1766.1:5e-09,(Hui1764.1:9.8662e-05,Hui1766.1:5e-09)0.000:5e-09)1.000:0.006749259)0.757:0.001547259)0.023:0.000888283)0.997:0.001544881,((CAN_196.1:0.00673864,(Aklavik117.1:0.001547378,CAN_219.1:0.012076857)1.000:0.006485039)0.922:0.001811804,(HpGP-CAN-023.1:0.010105123,(((HEL_BA9778AA_AS.1:0,HEL_CA0057AA_AS.1:0,HEL_CA0057AA_AS.2:0):0.006984118,HpGP-CAN-020.1:0.006899681)0.476:0.001733114,(HpGP-CAN-001.1:0.007356622,((HEL_AA7365AA_AS.1:5e-09,HEL_CA0047AA_AS.1:5e-09)1.000:0.005931848,HEL_AA7339AA_AS.1:0.006049466)0.892:0.001501787)0.685:0.00129064)0.893:0.001706883)0.690:0.001179538)0.942:0.001023193)0.922:0.001207277)0.877:0.001171112)0.000:0.000395233,((HEL_BA9546AA_AS.1:0.006425679,((HEL_BA9676AA_AS.1:0.002116853,HEL_BA9686AA_AS.1:0.006794878)1.000:0.003833985,(Evenky11.1:0.002944399,HEL_BA9760AA_AS.1:0.002839763)1.000:0.003802421)0.944:0.001934519)1.000:0.004325964,(((HEL_BA9047AA_AS.1:0.009007744,(Evenky73.1:0.003555471,HEL_BA8842AA_AS.1:0.002723502)0.998:0.003125692)0.989:0.003437267,((HEL_BA8858AA_AS.1:0.005932905,HEL_BA9445AA_AS.1:0.006162079)0.939:0.001623465,(HEL_BA9746AA_AS.1:0.008011372,HEL_BA8993AA_AS.1:0.008565496)0.492:0.00067397)0.988:0.002682602)0.471:0.002379011,(((HEL_CA0278AA_AS.1:0.00774915,yak97.1:0.01003634)0.986:0.002821405,HEL_BA9321AA_AS.1:0.011729226)0.352:0.001061832,((((HEL_BA9398AA_AS.1:0.00067829,(HEL_BA8914AA_AS.1:0.000186649,HEL_BA8962AA_AS.1:0.004036186)0.998:0.002445456)1.000:0.006411606,(Evenky01.1:0.000195959,HEL_BA9406AA_AS.1:0.000397022)1.000:0.006085447)0.653:0.001450551,HEL_BA9079AA_AS.1:0.008690897)0.989:0.001931173,HEL_BA9095AA_AS.1:0.007424924)0.758:0.000818487)0.984:0.002169503)0.558:0.000970217)0.788:0.001217398)0.699:0.0007819,((((HEL_AA7283AA_AS.1:0.004478905,HEL_BA9448AA_AS.1:0.004959532)1.000:0.004127024,(HEL_BA9098AA_AS.1:0.006534664,HEL_BA9391AA_AS.1:0.00910997)0.952:0.00159477)0.959:0.001159491,(HEL_BA8883AA_AS.1:0.006425195,(HEL_BA9411AA_AS.1:0.010685031,(((HEL_CA0410AA_AS.1:0.001868223,((((((HEL_BA9379AA_AS.1:0.002433098,HEL_BA9656AA_AS.1:0.005616702)0.963:0.000830466,((HEL_BA9256AA_AS.1:0.003287674,(HEL_BA9341AA_AS.1:0.002178978,(HEL_BA9348AA_AS.1:0.000848378,HEL_BA9759AA_AS.1:0.00014136)0.829:0.000399703)1.000:0.00248499)0.931:0.000610966,(HEL_BA9390AA_AS.1:0.002413942,HEL_BA9736AA_AS.1:0.001701255)0.999:0.001629942)0.772:0.000274041)0.986:0.00079773,(((HEL_BA9130AA_AS.1:0.003159434,HEL_BA9166AA_AS.1:0.004918856)1.000:0.002219377,((HEL_BA8932AA_AS.1:0.002985148,HEL_BA9841AA_AS.1:0.003763413)0.999:0.002262937,HEL_BA9649AA_AS.1:0.004963718)0.920:0.000522052)0.874:0.000454105,(HEL_BA8880AA_AS.1:0.002766262,(HEL_BA8868AA_AS.1:0.004596574,HEL_BA9160AA_AS.1:0.003364663)0.967:0.001687798)0.847:0.000417587)0.934:0.000518909)0.000:5e-09,(HEL_AA7249AA_AS.1:0.002022499,(HEL_AA7373AA_AS.1:0.006348314,HEL_BA9534AA_AS.1:0.003390667)0.989:0.001745029)0.874:0.000456967)0.982:0.000652468,((HEL_BA9220AA_AS.1:0.00226545,(HEL_BA9162AA_AS.1:0.00580627,HEL_BA9735AA_AS.1:0.00557592)0.968:0.001847362)0.978:0.001267528,(HEL_BA8832AA_AS.1:0.002709918,HEL_BA9479AA_AS.1:0.001909775)0.987:0.001182968)0.096:0.000174059)0.805:0.000368932,BURYAT14.1:0.004512465)0.535:0.000399112)0.935:0.000750116,(HEL_BA8911AA_AS.1:0.008273706,BURYAT9.1:0.005884326)0.893:0.001786793)0.944:0.001143322,(HEL_BA9614AA_AS.1:5e-09,HEL_BA9797AA_AS.1:9.8684e-05)1.000:0.005507432)0.658:0.000701886)0.962:0.001292218)0.998:0.002178602)0.826:0.000605524,((((HEL_BA5605AA_AS.1:0.008075356,(HEL_BA5460AA_AS.1:0.005600547,HEL_CA0053AA_AS.1:5e-09)0.837:0.004288234)0.792:0.002040461,HEL_CA0208AA_AS.1:0.007698235)0.992:0.002016933,(HpGP-MAL-012.1:0.013462679,(((((BT215.1:0.009032108,HEL_CA2643AA_AS.1:0.007687619)0.772:0.001420943,(HEL_CA2092AA_AS.1:0.006202262,BTM231.1:0.011195398)0.925:0.001650422)0.833:0.000805377,(((HEL_CA2671AA_AS.1:0.007584864,(HpGP-KOR-001.1:0.008791246,VN0805.1:0.006260043)0.589:0.00141414)0.959:0.001336542,(HEL_CA2709AA_AS.1:0.009306483,HEL_CA0082AA_AS.1:0.007996263)0.807:0.001588027)0.557:0.000871129,(HEL_AA4439AA_AS.1:0.008212783,(HpGP-JAP-026.1:0.008006163,MMM_67.1:0.007473162)0.255:0.001919568)0.131:0.000694224)0.051:0.000802928)0.000:0.00049252,(BT0282.1:0.010153881,(BTM275.1:0.007249552,(BT143.1:0.007619954,BT333.1:0.007067854)0.915:0.002069333)0.071:0.001079062)0.896:0.001425622)0.824:0.000648544,(CK69.1:0.009920691,JP0170.1:0.010157873)0.959:0.002049798)0.742:0.000563913)0.842:0.000595264)0.593:0.000629705,((EKB32.1:0.010374303,HEL_CA0525AA_AS.1:0.011740859)0.982:0.002840054,(HEL_BA8663AA_AS.1:0.012579263,(HEL_BA9915AA_AS.1:0.012890831,(HEL_CA0440AA_AS.1:0.007665207,HEL_CA0551AA_AS.1:0.004590628)1.000:0.005302021)0.879:0.001720537)0.830:0.001437539)0.900:0.000881896)0.998:0.0023905)0.792:0.000798912)0.985:0.001355464):0.001191682,((((HEL_BA9562AA_AS.1:0.009250998,(HEL_BA8830AA_AS.1:0.007932434,HEL_BA9608AA_AS.1:0.008703538)0.936:0.002797245)0.879:0.001073859,(HEL_BA9347AA_AS.1:0.010118202,HEL_BA9837AA_AS.1:0.009842717)0.999:0.003062612)0.932:0.001063917,((((HEL_BA9218AA_AS.1:0.003995753,(HEL_BA9042AA_AS.1:0.000395075,HEL_BA9253AA_AS.1:6e-09)1.000:0.004836769)1.000:0.006371825,(HEL_AA7380AA_AS.1:0.009333991,HEL_BA8812AA_AS.1:0.007666276)0.805:0.001627816)0.924:0.00142504,(HEL_BA9058AA_AS.1:0.009767163,(HEL_BA9266AA_AS.1:0.001564465,Keto18.1:0.002855761)1.000:0.011224089)0.991:0.003447488)0.683:0.001032276,(((altai11.1:0.008429623,HEL_BA9671AA_AS.1:0.00585689)0.963:0.004139491,(HEL_BA8825AA_AS.1:0.006473305,HEL_BA9650AA_AS.1:0.007547681)0.952:0.00202773)0.984:0.00314562,((HEL_BA9440AA_AS.1:0.009577467,HEL_BA9568AA_AS.1:0.00975337)0.989:0.002782503,(HEL_BA9404AA_AS.1:0.008897747,HEL_CA0264AA_AS.1:0.011691892)0.999:0.003231891)0.885:0.001394192)0.882:0.001008417)0.904:0.000995124)0.395:0.000608601,(HEL_BA9027AA_AS.1:0.009475518,(Kazakhstan3173.1:0.010543765,(HEL_CA0266AA_AS.1:0.007971639,(HEL_BA9612AA_AS.1:0.007964344,(HEL_BA9302AA_AS.1:0.004760669,HEL_CA0289AA_AS.1:0.002367304)1.000:0.003787832)1.000:0.002860703)0.859:0.001290994)0.493:0.000589642)0.991:0.001733794)0.744:0.00016305)0.991:0.000496549,((HEL_BA9564AA_AS.1:0.007546616,(HpGP-KAZ-002.1:0.009994842,(HEL_BA9407AA_AS.1:0.007187504,(HEL_BA9209AA_AS.1:0.008829977,HEL_BA9814AA_AS.1:0.004244293)0.851:0.002070789)0.660:0.001609609)0.153:0.001684266)0.998:0.002966931,(((HEL_BA8829AA_AS.1:0.00672683,(HEL_BA9628AA_AS.1:0.009054046,(HEL_BA8915AA_AS.1:0.009931812,HEL_BA9259AA_AS.1:0.007010259)0.017:0.001113652)0.680:0.001475368)0.981:0.001983792,(BURYAT27.1:0.008669673,HEL_BA9037AA_AS.1:0.00873516)0.976:0.002361403)0.993:0.002012265,(BURYAT19.1:0.00821477,HEL_BA9780AA_AS.1:0.008604519)1.000:0.002853599)0.502:0.000725719)0.788:0.000834071)0.893:0.000411174,((HEL_BA9627AA_AS.1:0.010859736,(HEL_CA0258AA_AS.1:0.010411984,(HEL_BA9153AA_AS.1:0.012306636,(HEL_BA8958AA_AS.1:0.005750876,HEL_BA9410AA_AS.1:0.005319453)1.000:0.005118651)0.364:0.001866648)0.269:0.001788441)0.862:0.001039078,((((HEL_BA8956AA_AS.1:0.010544723,HEL_BA9653AA_AS.1:0.00877636)0.997:0.002906746,(HEL_BA9576AA_AS.1:0.0103522,HEL_CA0270AA_AS.1:0.010020095)0.950:0.001761785)0.759:0.000861935,(((((HEL_BA8860AA_AS.1:0.004789063,HEL_BA9261AA_AS.1:0.002858853)0.999:0.003588634,(HEL_BA9170AA_AS.1:0.003308305,HEL_BA9569AA_AS.1:0.004974161)0.993:0.003332028)1.000:0.003772541,(HEL_BA9018AA_AS.1:0.010323649,Tuvac80.1:0.006904182)1.000:0.003796118)0.868:0.000799438,((altai59.1:0.007804685,HEL_BA9603AA_AS.1:0.010678145)0.955:0.002710418,(HEL_BA8921AA_AS.1:0.009400925,HEL_BA9606AA_AS.1:0.011610471)0.993:0.004048639)0.756:0.00043088)0.619:0.001763956,((((HEL_BA9115AA_AS.1:0.007148233,(HEL_BA9354AA_AS.1:0.007197207,(((HEL_BA9032AA_AS.1:0.000203017,HEL_BA9761AA_AS.1:0.000390377)0.008:0.000392711,(HEL_BA9339AA_AS.1:9.9045e-05,HEL_BA9830AA_AS.1:0.001291133)0.850:0.000205559)1.000:0.005490875,((HEL_BA9544AA_AS.1:0.000138452,(Keto60.1:0.004262692,HEL_BA9838AA_AS.1:0.00067572)0.999:0.0029036)0.930:0.001084963,(HEL_BA9294AA_AS.1:0.006703659,HEL_BA9792AA_AS.1:0.004303645)1.000:0.00397001)0.947:0.003126859)1.000:0.005648047)0.236:0.001157889)0.414:0.002378551,TUVAB15.1:0.006594829)0.889:0.002379025,(HEL_BA9249AA_AS.1:0.009063593,Tuvac46.1:0.00827018)0.974:0.003474739)0.000:0.000706541,((mong44.1:0.009081382,(HEL_BA9451AA_AS.1:0.007655139,(HEL_BA8823AA_AS.1:0.006287232,HEL_BA9545AA_AS.1:0.005794929)1.000:0.003842089)0.847:0.002315552)0.922:0.00157629,((HEL_BA9592AA_AS.1:0.008355081,HEL_BA9605AA_AS.1:0.007983986)0.959:0.002669689,(HEL_BA9575AA_AS.1:0.009405637,(HEL_AA7332AA_AS.1:0.010028429,HEL_BA9607AA_AS.1:0.005957008)0.987:0.002502312)0.866:0.001421488)0.799:0.00168067)0.779:0.001089881)0.000:0.001109857)0.345:0.000846018)0.283:0.000636102,(((HEL_BA9176AA_AS.1:0.009257563,(HEL_BA8976AA_AS.1:0.006733811,(HEL_BA9140AA_AS.1:0.004043543,HEL_BA9739AA_AS.1:0.002944816)0.997:0.002852139)0.947:0.001609207)1.000:0.003932877,(HEL_BA9383AA_AS.1:0.009010716,HpGP-KGZ-006.1:0.009465149)0.980:0.002034795)0.977:0.001567643,(((Evenky65.1:0.007503584,HEL_AA7246AA_AS.1:0.007032297)0.999:0.003435778,(HEL_BA8814AA_AS.1:0.010378533,HEL_CA0261AA_AS.1:0.009994828)0.982:0.002015619)0.927:0.001060251,(HEL_BA9566AA_AS.1:0.011319002,(HEL_BA9096AA_AS.1:0.008953822,((HEL_BA9538AA_AS.1:0.001496265,mong49.1:5e-09)0.987:0.008125591,(((HEL_BA8959AA_AS.1:0.001902793,(HEL_BA9611AA_AS.1:0.010842264,HEL_BA9049AA_AS.1:0.006328196)0.986:0.002549087)0.979:0.001770902,HEL_BA9641AA_AS.1:0.007279594)0.993:0.00304138,(HEL_BA9085AA_AS.1:0.005365285,(HEL_BA9571AA_AS.1:0.000197732,HEL_BA9807AA_AS.1:9.8323e-05)1.000:0.007335971)0.712:0.001822201)0.970:0.002795827)0.957:0.001932157)0.674:0.002209895)0.359:0.000943775)0.510:0.000681938)0.652:0.000445375)0.889:0.00108131)0.701:0.000976331)0.826:0.000583939,(HEL_BA9059AA_AS.1:0.010795303,HEL_BA9626AA_AS.1:0.010914931)0.998:0.003417991)0.000:0.00072734,(HEL_BA8957AA_AS.1:0.008407826,HEL_BA9483AA_AS.1:0.010843217)0.997:0.002976487)0.889:0.000457392,((HEL_BA9471AA_AS.1:0.008682733,(HEL_BA9167AA_AS.1:0.004212109,(HEL_BA8861AA_AS.1:0.008230019,(HEL_BA8889AA_AS.1:0.003360659,HEL_BA9776AA_AS.1:0.001260247)0.992:0.002337629)0.948:0.004281023)0.836:0.003558031)0.972:0.003158434,(HEL_BA8856AA_AS.1:0.009024337,(HEL_BA9437AA_AS.1:0.00010091,HEL_BA9443AA_AS.1:0.00029434)1.000:0.006679228)0.997:0.004137513)0.636:0.000908385)0.385:0.002143605,(((HEL_CA2718AA_AS.1:0.017031471,((((MMM_127.1:0.011645571,MMM_148.1:0.01123859)0.782:0.002790191,(TH0213.1:0.010929999,(BD0013.1:0.009766665,India7.1:0.00755691)0.973:0.003058444)0.933:0.001058736)0.501:0.000863573,((HpGP-BGD-003.1:0.011995302,BD0063.1:0.010867913)0.969:0.002059064,(((Mandalay03.1:0.006605244,MMM_60.1:0.009006464)0.946:0.001528759,((((HEL_BA7799AA_AS.1:0.011486716,HEL_BA8057AA_AS.1:0.012277769)0.983:0.003335563,HpGP-IND-007.1:0.008994431)0.870:0.001197504,SLK40.1:0.009584736)0.883:0.001002032,((HEL_CA0027AA_AS.1:0.011212749,HEL_BA3985AA_AS.1:0.007287005)0.094:0.001349577,HpGP-MAL-002.1:0.010587682)0.829:0.001125685)0.909:0.001296604)0.133:0.000760784,(HEL_BA4205AA_AS.1:0.007873593,HpGP-USA-422.1:0.010143992)0.980:0.002056048)0.253:0.000501325)0.966:0.001172534)0.498:0.00049133,(NP49.1:0.012195882,M006.1:0.01036171)0.935:0.002026808)0.870:0.00072185)0.998:0.002016659,(HEL_AA6079AA_AS.1:0.012636167,(HpGP-MMR-004.1:0.010363846,MS178.1:0.01208557)0.888:0.001817995)0.950:0.001102599)0.731:0.000769779,(HEL_BA5769AA_AS.1:0.012732829,(HpGP-MMR-011.1:0.013016357,HEL_CA2513AA_AS.1:0.011102678)0.549:0.001872858)0.363:0.001196455)0.952:0.001426486)0.994:0.001477076,(((CK59.1:0.014545507,HpGP-MAL-010.1:0.014390216)0.992:0.002825381,(((((Khanty17.1:0.008508974,((Khanty16.1:0.006619979,(Khanty26.1:0.000250824,Khanty27.1:0.000144151)1.000:0.005880441)1.000:0.004750992,((HEL_BA9705AA_AS.1:0.002161121,HEL_BA9825AA_AS.1:0.001554865)1.000:0.005355048,((HEL_BA9260AA_AS.1:5e-09,((HEL_BA8996AA_AS.1:9.8286e-05,HEL_BA9604AA_AS.1:9.9059e-05)0.994:0.001197024,HEL_BA9169AA_AS.1:0.003430697)0.985:0.000892279)0.872:0.000548055,(HEL_BA8918AA_AS.1:0.000197774,HEL_BA9046AA_AS.1:0.000395556)0.957:0.00084119)0.951:0.002111158)0.861:0.002503713)1.000:0.004727465)1.000:0.004016705,(Nentsy81.1:0.01025423,(Nentsy32.1:0.008474437,(N34.1:0.00481985,(((HEL_BA9014AA_AS.1:0.001392374,(Khanty39.1:0.002074096,Nentsy90.1:0.005614936)1.000:0.002907701)0.901:0.000511057,(Nentsy29.1:0.000178986,(Nentsy37.1:0.002002559,Nentsy28.1:0.000792511)0.938:0.00041584)0.934:0.0005033)1.000:0.004302152,(Nentsy38.1:0.000494525,Nentsy65.1:9.864e-05)0.715:0.000123301)0.998:0.002988067)0.999:0.003328307)0.903:0.001942408)0.984:0.003087215)0.699:0.001591427,((Khanty30.1:0.000693535,Khanty40.1:0.00179801)1.000:0.007501928,(HEL_BA9734AA_AS.1:0.000127593,Khanty47.1:0.001663952)1.000:0.008286051)1.000:0.00488696)0.747:0.001263867,(HEL_BA9640AA_AS.1:0.013310852,(HEL_BA9598AA_AS.1:0.010964826,HEL_BA9732AA_AS.1:0.011690145)0.967:0.001997673)0.911:0.001466446)0.747:0.001319048,(((HpGP-RUS-009.1:0.010758651,((31181.1:0.011488524,HEL_BA9531AA_AS.1:0.011308481)0.957:0.004005811,(GR_20.1:0.01194399,HEL_CA2212AA_AS.1:0.010469649)0.953:0.0031124)0.245:0.001268671)0.993:0.002421386,((((HE_C50.1:0.010633059,SSR9.1:0.009473245)0.941:0.0017519,(SSR5.1:0.010088746,((HE_NC24_6.1:0.007900527,SSR8.1:0.012768435)0.923:0.002412955,(26695.1:0.010151711,(HEL_AA6718AA_AS.1:0.011030987,SSR7.1:0.008693476)0.719:0.002100622)0.711:0.00105358)0.552:0.001213214)0.431:0.000814826)0.626:0.0016119,(SSR3.1:0.012198165,SW21C.1:0.011909629)0.916:0.002072116)0.955:0.001544355,(33375.1:0.015271724,(HE_NC32_5.1:0.011916282,HEL_AA8621AA_AS.1:0.012354559)0.039:0.0019586)0.905:0.001228514)0.884:0.001565155)0.094:0.000670583,((21580.1:0.014453267,444.1:0.00978724)0.992:0.002719206,((HEL_BA9168AA_AS.1:0.013257947,(SW7C.1:0.01379031,(GC65_HL.1:0.012866034,HEL_BA4846AA_AS.1:0.011381761)0.731:0.003116589)0.379:0.002355292)0.985:0.002719784,(((ID0498.1:0.015323547,(HpGP-NPL-009.1:0.009015756,NP110.1:0.011844098)0.998:0.005303084)0.907:0.0015578,Hp_A_27.1:0.011027917)0.926:0.001678839,((((((GC31_B.1:0.012272107,HEL_AA5699AA_AS.1:0.014444123)0.926:0.002665077,(29009.1:0.010616472,IL_3172.1:0.011311498)0.915:0.002861401)0.496:0.001430121,(((GR_15.1:0.011547247,(HEL_CA2176AA_AS.1:0.011865014,HpGP-ISR-001.1:0.011342697)0.517:0.002983557)0.937:0.00209515,((B25.1:0.01454503,Pt_7757.1:0.01014033)0.997:0.003647877,(((((((HEL_BA4168AA_AS.1:0.008020865,SUD-SO50-1.1:0.009782557)0.989:0.002969409,(SUD-C16-3.1:0.009031484,SUD-SO49-1.1:0.009263932)0.999:0.003784172)0.827:0.000938776,(HEL_BA9413AA_AS.1:0.008701938,SUD-S72.1:0.007664661)0.943:0.001891701)0.666:0.001255348,(((((SUD_C5_1.1:0.009479216,HEL_BA8928AA_AS.1:0.009802657)0.724:0.001335757,(SUD-C14-1.1:0.008670858,SUD_C8_1.1:0.006200657)0.984:0.002430735)0.733:0.001140309,SUD_SO41_1.1:0.009211892)0.908:0.001190439,(((CAM-107A1.1:0.008110025,CAM_153C1.1:0.008259472)0.809:0.001614707,((CAM_118A1.1:0.008408693,SUD-C13-1.1:0.010385681)0.899:0.001938839,(nigh1448.1:0.008618415,nigh2495.1:0.011296457)0.960:0.002052976)0.902:0.001181414)0.818:0.001572018,(((((nigh2496.1:0.00899519,HEL_AA5951AA_AS.1:0.00822205)0.094:0.001920868,CAM-144C1.1:0.00941331)0.128:0.000894219,(HEL_BA9125AA_AS.1:0.008809326,(CAM_110A1.1:0.007270491,CAM-126C1.1:0.010703137)0.356:0.001580936)0.857:0.001139812)0.933:0.001105052,(HpGP-NGA-006.1:0.009809891,(CAM-146C1.1:9.8696e-05,(CAM-135C1.1:5e-09,CAM-140C1.1:9.8654e-05)0.786:5e-09)1.000:0.007805479)0.996:0.002827616)0.000:5e-09,((((CAM_106A1.1:0.009587794,CAM_125C1.1:0.00710291)0.992:0.00297649,(CAM-109A1.1:0.006914673,CAM_22A1.1:0.01003923)0.579:0.002878792)0.927:0.001905105,(CAM-117A1.1:0.007784846,CAM-121A1.1:0.011409009)0.765:0.001801323)0.983:0.001719854,((nigh2494.1:0.008059177,CAM_14C1.1:0.013515681)0.938:0.001523829,((CAM-23A1.1:0.007828432,(CAM_149C1.1:0.010696679,HpGP-NGA-010.1:0.010495775)0.975:0.002247863)0.933:0.00178113,HEL_BA9309AA_AS.1:0.008439298)0.663:0.000848346)0.980:0.001386859)0.180:0.000849263)0.859:0.001245774)0.986:0.001618884)0.170:0.001077501,(SUD-SO42.1:0.009895538,(HEL_AA6699AA_AS.1:0.000577038,HEL_BA9765AA_AS.1:0.000412472)1.000:0.006769131)0.978:0.001970105)0.818:0.001053124)0.135:0.000565531,(SUD-C1-1a.1:0.007890303,SUD-I14.1:0.009553114)0.983:0.001835373)0.788:0.000831128,((((HEL_BA9281AA_AS.1:0.007665005,HEL_BA9595AA_AS.1:0.00743344)0.984:0.002553576,(HEL_BA8987AA_AS.1:0.009646611,HEL_BA9457AA_AS.1:0.010520848)0.927:0.002152887)0.491:0.000959922,(HEL_BA9028AA_AS.1:0.008027099,(HEL_BA4944AA_AS.1:0.009402872,(HEL_AA6060AA_AS.1:0.010504729,HEL_BA9462AA_AS.1:0.008054264)0.995:0.002989393)0.090:0.001434292)0.974:0.002095936)0.427:0.000904625,(HEL_BA9463AA_AS.1:0.009058529,HEL_BA4973AA_AS.1:0.009159877)0.994:0.002424817)0.828:0.001090473)0.429:0.000868195,((HEL_BA4686AA_AS.1:0.005218289,(HEL_CA2615AA_AS.1:0.004638885,HEL_CA2627AA_AS.1:0.00226314)0.894:0.001560461)1.000:0.006913498,(HpGP-IDN-001.1:0.000792976,ID0561.1:0.000693201)1.000:0.012767352)0.904:0.001798927)0.986:0.002341925)0.943:0.002069108)0.947:0.001471254,(((((HEL_BA4875AA_AS.1:0.013583745,(HE_C33.1:0.011184777,IRANL133_91.1:0.010869397)0.210:0.002185216)0.999:0.002687611,(GR_21.1:0.010206515,(HEL_AA6798AA_AS.1:0.01432594,IL_3184.1:0.011116428)0.619:0.002827945)0.862:0.001148395)0.766:0.001233092,(HpGP-USA-207.1:0.013184379,Pt_7901.1:0.011304092)0.993:0.002809898)0.360:0.000754332,(30950.1:0.011366859,B45.1:0.013426502)0.998:0.003756311)0.974:0.001337437,(((B47.1:0.013207656,HEL_BA4404AA_AS.1:0.01176599)0.972:0.003434488,(B40.1:0.012909443,HpGP-SPA-802.1:0.011563282)0.975:0.003158819)0.419:0.001410887,(((22360.1:0.013543995,(22352.1:0.007620865,(22087.1:0.012558259,(HEL_BA5257AA_AS.1:0.008675921,HEL_CA2246AA_AS.1:0.009964053)0.734:0.002805048)0.511:0.003100054)0.939:0.0038096)0.988:0.003339781,(SSR43.1:0.010418485,(IRANL110.1:0.011472039,34320.1:0.013446995)0.108:0.001933273)0.955:0.001908985)0.964:0.001621058,(HpGP-LIT-001.1:0.013394797,IRANL124_91.1:0.011925177)0.971:0.002709783)0.914:0.000903196)0.612:0.00109243)0.137:0.000528121)0.854:0.001089233)0.734:0.000884338,(HPAG1.1:0.010638419,(IRANL112_91.1:0.013101839,HEL_BA9043AA_AS.1:0.011670262)0.291:0.001933104)0.987:0.002383068)0.655:0.000844763,(((HpGP-POL-110.1:0.011920718,IL_3173.1:0.011559113)0.996:0.003548583,(HpGP-TUR-009.1:0.013047248,(G27.1:0.011875684,(IRANL125.1:0.003203285,IRANL97.1:0.002954271)1.000:0.008263443)0.646:0.002209315)0.891:0.001617016)0.062:0.001230253,(IRANL104.1:0.015507385,HEL_BA4700AA_AS.1:0.011852478)0.949:0.003245377)0.948:0.002080467)0.974:0.001631764,((HEL_BA4743AA_AS.1:0.014564872,(448.1:0.011298434,HpGP-USA-205.1:0.014875158)0.350:0.001691054)0.941:0.001597847,((HEL_BA9148AA_AS.1:0.014487869,(Hp_A_11.1:0.011583065,Hp_A_14.1:0.010908208)0.790:0.003163843)0.890:0.001599935,((P12.1:0.010368625,GC34_HL.1:0.01294526)0.885:0.002994665,VN0032.1:0.016718709)0.615:0.001858383)0.786:0.001500113)0.969:0.001730713)0.818:0.000894439)0.625:0.000817474)0.860:0.000542342)0.983:0.001750662)0.860:0.000705511)0.962:0.001061739)0.165:0.00054125,((HEL_BA4991AA_AS.1:0.012632061,((HEL_BA9770AA_AS.1:0.005340611,(HEL_BA9129AA_AS.1:0.007577416,HEL_BA9556AA_AS.1:0.003434613)0.904:0.004522849)0.999:0.005516831,HEL_BA9184AA_AS.1:0.010920548)0.644:0.002243503)0.946:0.002015755,((MM2012_26.1:0.013039079,(((((HEL_BA5224AA_AS.1:0.014053778,(HEL_BA5572AA_AS.1:0.008472605,HpGP-MEX-046.1:0.01180503)0.988:0.004936273)0.562:0.00166289,HEL_BA5224AA_AS.2:0.00134757)0.726:0.002546002,(HEL_AA0447AA_AS.1:0.011675558,(MG2005_98.1:0.003151225,MM2004_20.1:0.006207976)1.000:0.009616937)0.597:0.002597441)0.432:0.001852421,(((HEL_BA4465AA_AS.1:0.014097673,(HEL_CA2181AA_AS.1:0.012040447,MCms1055.1:0.013769064)0.526:0.002751449)0.976:0.002873642,HEL_BA3551AA_AS.1:0.014172434)0.271:0.001563876,((((((HpGP-USA-417.1:0.008955029,(HEL_BA5101AA_AS.1:0.010068657,(HEL_AA9177AA_AS.1:0.008809264,(HEL_AA8698AA_AS.1:0.004143383,(HEL_AA9180AA_AS.1:0.006691398,HEL_AA8702AA_AS.1:0.005229537)0.698:0.002118893)1.000:0.004439787)0.972:0.002850086)0.114:0.001811962)0.908:0.002271264,((((HEL_BA8835AA_AS.1:0.006285157,HEL_CA2150AA_AS.1:0.01149144)0.883:0.001782289,(HEL_AA9174AA_AS.1:0.008803432,(HEL_BA8361AA_AS.1:0.008425364,((SA224.1:0,SA252C.1:0):0.006765031,HEL_BA9555AA_AS.1:0.006672702)0.346:0.002818922)0.963:0.00231216)0.948:0.001841518)0.803:0.001153354,(((HpGP-USA-303.1:0.007529284,HEL_BA3663AA_AS.1:0.010783298)0.708:0.00136537,(HEL_BA9180AA_AS.1:0.011374676,DR76_2016.1:0.009859594)0.931:0.002022064)0.000:0.000929883,((HEL_CA2149AA_AS.1:0.011906012,DR59_2016.1:0.010058555)0.196:0.002545246,(HEL_BA5547AA_AS.1:5e-09,HEL_BA5547AA_AS.2:0.002251868)0.885:0.008044182)0.963:0.001687816)0.577:0.001281584)0.433:0.000687403,((NYPt189.1:0.007553229,(HEL_BA4163AA_AS.1:0.003590515,SA220C.1:0.003709562)1.000:0.006273716)1.000:0.002833684,((HEL_AA5463AA_AS.1:0.011430488,(HEL_BA8101AA_AS.1:0.008774964,HpGP-USA-403.1:0.008574895)0.567:0.00240485)0.062:0.001138316,(HpGP-SPA-402.1:0.011257279,GAM245Ai.1:0.009492937)0.997:0.003444708)0.835:0.00124055)0.571:0.001351209)0.972:0.001377305)0.953:0.002060031,(((HEL_AA7352AA_AS.1:0.006092069,((((kin81.1:0.006690458,(HpGP-COG-003.1:0.005959504,kin62.1:0.005278813)0.936:0.001954198)0.956:0.001387963,ckin65.1:0.005498132)0.969:0.001573643,((kin71.1:0.005561759,HEL_BA4236AA_AS.1:0.005227571)0.965:0.001548254,(HpGP-POR-006.1:0.006154433,HEL_CA2362AA_AS.1:0.00630488)0.995:0.002104107)0.816:0.000841056)0.744:0.000829784,(ckin24.1:0.008341383,(HpGP-HON-015.1:0.006611232,((ckin129.1:0.007523388,ckin106.1:0.006303452)0.120:0.001539031,(kin77.1:0.003769086,(ckin130.1:0.005108431,kin86.1:0.003681036)0.966:0.001747654)0.993:0.002639395)0.945:0.001575405)0.457:0.001126043)0.945:0.001282807)0.177:0.000668871)0.890:0.001398337,((ckin28.1:0.005614257,SA35C.1:0.012364953)0.985:0.002364785,HEL_BA8806AA_AS.1:0.010371404)0.524:0.001304863)0.933:0.001516798,(ckin59.1:0.010113747,(HEL_BA4947AA_AS.1:0.005978108,kin79.1:0.004746632)1.000:0.00556423)0.934:0.002366343)0.997:0.002880781)0.986:0.002061581,((HEL_BA5558AA_AS.1:0.011279115,MGms203.1:0.015503623)0.990:0.003856396,(38185.1:0.014371821,(HEL_BA5197AA_AS.1:0.010636462,HUP_B14.1:0.014521375)0.987:0.00400222)0.887:0.002461511)0.949:0.003531232)0.101:0.001270099,(HpGP-BRA-023.1:0.011123991,(HEL_CA2451AA_AS.1:0.008545338,HEL_AA6578AA_AS.1:0.014220907)0.998:0.004930121)0.842:0.001807357)0.979:0.003568373,(HEL_AA7374AA_AS.1:0.012828556,HEL_BA5527AA_AS.1:0.014108406)0.648:0.003823449)0.958:0.002262869)0.992:0.003253171)0.906:0.00268246,HN_G260.1:0.014761835)0.367:0.003081433)0.949:0.002258228,HEL_BA3942AA_AS.1:0.016152895)0.955:0.002203041)0.885:0.00104938)0.909:0.001087726)0.883:0.001410863,((((ID0084.1:0.006401636,(ID0090.1:0.004443417,(ID0992.1:0.003287434,ID1017.1:0.003032327)0.937:0.000632909)0.971:0.001516784)0.838:0.001231547,(((HEL_BA9408AA_AS.1:0.000201825,(HEL_BA9674AA_AS.1:0.000494018,(HEL_BA9658AA_AS.1:0,Neuguinea25.1:0):5e-09)0.519:0.000193063)0.660:0.000262934,(Neuguinea63.1:0.000298002,(Neuguinea12.1:0.00019955,Neuguinea66.1:0.000492034)0.444:9.858e-05)0.776:0.000134422)1.000:0.005667498,(ID1001.1:0.003916252,(ID0987.1:0.002298717,(ID0985.1:0.000949617,ID0082.1:0.003455856)0.917:0.000467803)0.967:0.001184107)0.999:0.002422886)0.963:0.002306711)1.000:0.008315272,((((HEL_AA6024AA_AS.1:0.005939384,HPAS23.1:0.005643103)0.943:0.002041886,((((ausabrJ05.1:0,HPJ023.1:0):0.003400919,(HEL_BA4578AA_AS.1:0.004199412,(HEL_BA3813AA_AS.1:5e-09,HEL_BA3814AA_AS.1:0.002600267)0.890:0.000823298)1.000:0.004608561)0.980:0.001955916,(HPJ156.1:0.007445152,(HEL_BA9332AA_AS.1:0.000576923,(HEL_BA4580AA_AS.1:0.000903554,HEL_BA4584AA_AS.1:0.000483878)0.984:0.001037393)1.000:0.004707122)0.422:0.00181018)0.417:0.000725934,HPJ071.1:0.006186769)0.811:0.001054961)0.834:0.000881537,(HEL_BA3812AA_AS.1:0.00493106,HEL_BA4574AA_AS.1:0.004839014)0.998:0.002770011)1.000:0.003677244,(HEL_BA9303AA_AS.1:0,HEL_BA9707AA_AS.1:0):0.036082923)0.480:0.001340089)0.866:0.002948137,HEL_AA6010AA_AS.1:0.013569223)0.747:0.002586414)0.939:0.021759866,((SA172C1.1:0.007287021,(HEL_BA5706AA_AS.1:0.00567332,(((((HEL_BA8345AA_AS.1:0.006580445,HEL_BA4919AA_AS.1:0.00701454)0.988:0.001817391,((SA233C.1:0.00703558,((HEL_BA5715AA_AS.1:0.000259316,SA175A.1:0.005908991)1.000:0.007087169,(SA29A.1:0.004459968,(HEL_BA8309AA_AS.1:0.004922142,HEL_BA9749AA_AS.1:0.005061932)1.000:0.004041495)0.915:0.001902236)0.993:0.002094821)0.915:0.001041683,(((HEL_BA5709AA_AS.1:0.004730454,HEL_BA5739AA_AS.1:0.004165548)0.582:0.000804974,(HpGP-ZAF-001.1:0.005984789,(HpGP-ZAF-006.1:0.006158815,SA253C1.1:0.008402485)0.988:0.002133978)1.000:0.002773964)1.000:0.002108002,((HEL_BA5666AA_AS.1:0.007693419,SouthAfrica50.1:0.01035945)1.000:0.002552971,(HEL_BA9494AA_AS.1:0.006825143,(HEL_AA7362AA_AS.1:0.012542735,SouthAfrica20.1:0.005767157)0.669:0.002704323)0.958:0.001255811)0.916:0.000651685)0.887:0.000608992)0.730:0.000484426)0.789:0.000846664,((SouthAfrica7.1:0.009991097,HpGP-ZAF-009.1:0.004238329)0.991:0.001986521,(HEL_BA5731AA_AS.1:0.004727955,HEL_BA5677AA_AS.1:0.006820498)0.937:0.001286844)0.996:0.001901802)0.432:0.000652784,(HEL_BA4143AA_AS.1:0.012893782,((HEL_BA5671AA_AS.1:0.000783275,(SA251C.1:0.009108166,(SA166A.1:0.017929229,(HEL_BA9328AA_AS.1:8.9569e-05,SA144A.1:0.000239113)1.000:0.005364508)0.978:0.002935329)1.000:0.006124011)1.000:0.006288562,(DR150.1:0.008183166,HEL_BA8291AA_AS.1:0.000386875)1.000:0.008935839)0.956:0.002525204)0.989:0.002221342)0.688:0.001007907,((((HEL_AA7309AA_AS.1:0.005353137,(HEL_AA7200AA_AS.1:0.000847297,(HEL_AA7199AA_AS.1:0.001190333,HEL_AA7293AA_AS.1:0.000295278)0.750:0.000341432)1.000:0.006854951)0.999:0.003808409,(HEL_AA7329AA_AS.1:0.007183951,((HEL_AA7368AA_AS.1:0.002906582,(HEL_AA7268AA_AS.1:9.8736e-05,HEL_AA7356AA_AS.1:0.000395119)0.989:0.001190095)1.000:0.004582726,(HEL_AA7215AA_AS.1:0.005944548,K26A1.1:0.005198174)0.871:0.002411901)0.965:0.001766721)0.745:0.002298294)0.537:0.001444415,(HEL_AA7206AA_AS.1:0.007580772,(HEL_AA7288AA_AS.1:9.9016e-05,HEL_BA9306AA_AS.1:9.832e-05)1.000:0.008848595)0.984:0.003238558)1.000:0.005271804,(((HEL_AA7351AA_AS.1:0.005858178,HEL_AA7378AA_AS.1:0.00586186)0.968:0.00192811,(((HEL_BA8916AA_AS.1:0.008650078,(HEL_AA7350AA_AS.1:0.000456834,HEL_AA7375AA_AS.1:0.001228204)1.000:0.005084467)0.953:0.001382125,(HEL_AA7376AA_AS.1:0.004390767,HEL_AA7371AA_AS.1:0.007048038)0.995:0.001913677)0.817:0.00076003,HEL_BA9540AA_AS.1:0.013015373)0.884:0.001489742)0.630:0.001414662,SA169C.1:0.007479587)0.958:0.001352344)0.897:0.001255763)1.000:0.009645843)1.000:0.008641548)0.952:0.004545361,HpGP-ZAF-007.1:0.019485379)0.968:0.00640575)1.000:0.018276551,(HEL_AA0408AA_AS.1:0.00840337,HEL_BA9262AA_AS.1:0.005908259)1.000:0.021613466)1.000:0,Hcetorum:0.15998993)Root;
