# Supplementary material for: An ancient ecospecies of Helicobacter pylori
Source: Nature. 2024 Oct 16;635(8037):178–85. doi: 10.1038/s41586-024-07991-z (PMC11541087; doi:10.1038/s41586-024-07991-z)
Supplement: Supplementary file 8 — Data underlying Figs. 1–4 and Supplementary Figs. 1–6 and 8–13. [file 41586_2024_7991_MOESM8_ESM.zip › SOURCE_DATA/S10/36.nwk]

(((((((((((((((((((((((((HEL_BA9606AA_AS.1:0.004838217,(HEL_BA9671AA_AS.1:0.001136693,Tuvac80.1:0.006820536)0.993:0.006663578)0.950:0.00353513,(HEL_BA9566AA_AS.1:0.013417106,(HEL_BA9018AA_AS.1:0.003163862,Tuvac46.1:0.001946079)0.987:0.004498514)0.947:0.003005035)0.763:0.001363649,(((HEL_CA0258AA_AS.1:0.007262378,HEL_BA9607AA_AS.1:0.009100034)0.695:0.002255157,(HEL_BA9096AA_AS.1:0.010657497,(((altai59.1:0.003886367,HEL_BA9059AA_AS.1:0.006531325)0.926:0.002340256,((((HEL_BA9315AA_AS.1:0.012009688,((HpGP-CAN-020.1:0.006949939,((HEL_BA9778AA_AS.1:0,HEL_CA0057AA_AS.1:0,HEL_CA0057AA_AS.2:0):0.004237594,((HEL_AA7339AA_AS.1:0.002995403,(HEL_AA7365AA_AS.1:0,HEL_CA0047AA_AS.1:0):0.004478157)0.726:0.00156009,(HEL_CA0046AA_AS.1:0.003649327,(HpGP-CAN-001.1:0.001551773,HpGP-CAN-023.1:0.001960248)0.999:0.005947012)0.737:0.000589541)0.858:0.001356645)0.826:0.001029029)0.573:0.001614181,(((((HEL_AA7283AA_AS.1:0.00455463,HEL_BA9448AA_AS.1:0.003726891)0.950:0.002658737,(Nanai40.1:0.004907785,(HEL_BA9467AA_AS.1:0.001861621,(HEL_BA9669AA_AS.1:0.007830381,(HEL_BA9040AA_AS.1:0.00038571,HEL_BA9234AA_AS.1:0.000386579)0.761:0.000537765)0.875:0.001562274)0.962:0.002910534)0.836:0.001535637)0.817:0.001112469,HEL_BA9621AA_AS.1:0.002151474)0.403:0.001487785,HEL_BA9159AA_AS.1:0.007490037)0.963:0.003516448,(((HEL_BA9559AA_AS.1:0.005388051,((HEL_AA6006AA_AS.1:0,HEL_CA0053AA_AS.1:0):0.007702545,((HEL_AA6077AA_AS.1:0,HEL_CA0052AA_AS.1:0,HEL_CA0052AA_AS.2:0):0.001646076,Sakhalin60.1:0.004639128)0.420:0.00137286)0.539:0.001073456)0.876:0.001787291,((HEL_BA8864AA_AS.1:0.004125752,HEL_CA0054AA_AS.1:0.004983297)0.782:0.001436772,HEL_BA9514AA_AS.1:0.006945886)0.881:0.001144461)0.905:0.001679668,((HEL_AA7214AA_AS.1:0.006317392,(HEL_BA9472AA_AS.1:0.004857851,((HEL_BA9263AA_AS.1:0.001310509,HEL_BA9518AA_AS.1:0.001406588)0.983:0.002516098,(HEL_BA9819AA_AS.1:0.007046182,(HEL_BA9677AA_AS.1:0.00245377,(HEL_AA7212AA_AS.1:0,HEL_CA0045AA_AS.1:0):0.006371927)0.768:0.000755147)0.266:0.001846029)0.868:0.001705312)0.837:0.001510058)0.985:0.004379962,(HEL_AA7264AA_AS.1:0.006058723,(((HEL_BA9476AA_AS.1:0.006026732,Nentsy81.1:0.00393445)0.988:0.004519371,(Evenky58.1:0.002922815,HEL_BA9748AA_AS.1:0.006625986)0.916:0.001795468)0.958:0.002285713,(HEL_BA9774AA_AS.1:0.005345627,(HEL_BA8815AA_AS.1:0.0065494,(HEL_BA9415AA_AS.1:0.00425734,(HEL_BA9773AA_AS.1:0.005029932,Khanty04.1:0.002064861)0.905:0.002387347)0.911:0.001902603)0.333:0.001555273)0.859:0.000852236)0.820:0.000873441)0.829:0.00100547)0.834:0.000878978)0.810:0.001818893)0.877:5e-09)0.940:0.001831425)0.883:0.001962178,((Aklavik117.1:0.005595211,CAN_196.1:0.004754532)0.974:0.003020743,((v225d.1:0.005965675,((((Shi417.1:0.003553557,((HEL_CA2260AA_AS.1:0.00100969,(((HEL_CA2257AA_AS.1:0,Shi470.1:0):5e-09,(HEL_CA2266AA_AS.1:5e-09,(HEL_CA2265AA_AS.1:0.001457762,(((HEL_CA2261AA_AS.1:0,HEL_CA2283AA_AS.1:0):0.00082761,(HEL_CA2286AA_AS.1:0.000386188,HEL_CA2287AA_AS.1:5e-09)0.995:0.004268446)0.971:0.003086154,Shi169.1:0.00357199)0.816:0.002021209)0.802:0.00204599)0.879:0.00233517)0.978:0.001961139,HEL_CA2284AA_AS.1:0.001536897)0.941:0.001339313)0.762:0.000779583,(Shi112.1:0.002759455,(HEL_CA2262AA_AS.1:0.002290887,Sat464.1:0.000959342)0.929:0.001432008)0.764:0.000562913)0.854:0.000951338)0.863:0.00091623,(HpGP-PER-138.1:0.004089148,Puno135.1:0.00669655)0.833:0.001487831)0.900:0.00147186,(HpGP-PER-121.1:0.005835488,(HEL_CA2279AA_AS.1:0.005125309,HpGP-PER-019.1:0.00116732)0.500:0.00080544)0.900:0.001678187)0.729:0.000373813,((((HEL_CA2271AA_AS.1:0.006013098,Cuz20.1:0.005598038)0.751:0.000728594,(HEL_CA2267AA_AS.1:0.00426624,HpGP-SPA-706.1:0.007748499)0.688:0.001111658)0.721:0.000745998,(HEL_CA2270AA_AS.1:0.011899973,HEL_CA2268AA_AS.1:0.006483288)0.712:0.000211486)0.793:0.000392152,(((HEL_AA0105AA_AS.1:0,PeCan4.1:0):0.004352393,Puno120.1:0.004367267)0.888:0.001137954,HEL_BA9433AA_AS.1:0.003931854)0.916:0.001169132)0.749:0.000376898)0.881:0.000795193)0.734:0.000371198,(((HEL_AA6511AA_AS.1:0.006148957,((HEL_BA9201AA_AS.1:0.004900094,(Hui1766.1:0.000762789,(CO1766.1:5e-09,Hui1764.1:5e-09)0.992:0.003733366)0.977:0.002841686)0.857:0.001041733,(HEL_AA6759AA_AS.1:0.004283812,HpGP-USA-205.1:0.005296185)0.953:0.003058543)0.492:0.00049574)0.836:0.000939403,((CO1768.1:0,COL0002.1:0,Hui1769.1:0):0.004744105,HEL_AA5991AA_AS.1:0.002753314)0.908:0.001174919)0.710:0.000359045,(HpGP-MEX-028.1:0.005554112,HpGP-PER-111.1:0.001951144)0.937:0.001557323)0.746:0.000362707)0.866:0.000853909)0.423:0.000450511)0.664:0.000904658,(((HEL_CA0525AA_AS.1:0.006166587,MMM_67.1:0.005010069)0.212:0.000784744,(((HEL_CA0551AA_AS.1:0.004783181,((HEL_BA8663AA_AS.1:0.003742709,HEL_CA0082AA_AS.1:0.007858452)0.936:0.002021841,(HEL_BA9915AA_AS.1:0.002603519,HpGP-MAL-012.1:0.007349872)0.737:0.001350397)0.803:0.000894447)0.576:0.000337641,HEL_BA9837AA_AS.1:0.011414829)0.624:0.001187629,(((((BT215.1:0.006399489,HEL_CA2709AA_AS.1:0.003997249)0.045:0.000710222,(((BTM231.1:0.002731045,(BT0282.1:0.00367895,BT333.1:0.004194702)0.887:0.001457734)0.809:0.001655025,BTM275.1:0.00583766)0.901:0.001309704,((HEL_AA4439AA_AS.1:0.005977812,HpGP-KOR-001.1:0.004778761)0.658:0.000754213,HEL_BA5460AA_AS.1:0.007071591)0.317:0.000455011)0.534:5e-09)0.948:0.001561229,(((BT143.1:0.00527781,HEL_CA2643AA_AS.1:0.005613792)0.886:0.001656918,(CK69.1:0.00699523,HpGP-JAP-026.1:0.005354893)0.807:0.001435774)0.881:0.001130093,EKB32.1:0.005917638)0.382:5e-09)0.847:0.000798735,(HEL_CA2671AA_AS.1:0.005994064,(HEL_CA0208AA_AS.1:0.005092454,(HEL_BA5605AA_AS.1:0.004764256,HEL_CA2092AA_AS.1:0.00436551)0.514:0.001171813)0.435:0.00045449)0.864:0.001086698)0.687:0.000791314,(HEL_CA0440AA_AS.1:0.008688234,HpGP-MAL-010.1:0.00746031)0.941:0.002512732)0.751:0.00043826)0.910:0.00171232)0.821:0.000953561,VN0805.1:0.011260534)0.844:0.000850176)0.172:0.000391071,((((((((HEL_BA9534AA_AS.1:0.002206006,HEL_AA7373AA_AS.1:0.000908584)0.482:0.000775428,(((HEL_BA9304AA_AS.1:0.006318815,HEL_BA9649AA_AS.1:0.000804844)0.810:0.000769981,(HEL_BA9656AA_AS.1:0.004324333,(HEL_BA9391AA_AS.1:0.001550942,((HEL_BA9759AA_AS.1:0.000774489,((BURYAT9.1:0.002454318,HEL_BA9411AA_AS.1:0.004650931)0.131:0.001150866,HEL_BA9841AA_AS.1:0.001855488)0.766:0.000476557)0.765:0.000387659,(HEL_BA9341AA_AS.1:5e-09,HEL_BA9348AA_AS.1:0.001941511)0.505:0.000387623)0.903:0.000774014)0.845:5e-09)0.721:0.000749828)0.790:0.000411446,HEL_BA9379AA_AS.1:0.000386158)0.825:0.000519618)0.605:5e-09,BURYAT14.1:0.002594559)0.875:0.001166941,HEL_AA7249AA_AS.1:0.004065435)0.797:0.000633645,HEL_BA9735AA_AS.1:0.002344092)0.923:0.001175289,(HEL_BA8880AA_AS.1:0.001584024,HEL_BA8868AA_AS.1:0.004349065)0.736:0.000355644)0.916:0.001482634,(HEL_BA9614AA_AS.1:0,HEL_BA9797AA_AS.1:0):0.002825554)0.857:0.000775194,(HEL_BA8812AA_AS.1:0.008003469,(HEL_BA9160AA_AS.1:0.003754309,(((HEL_BA9780AA_AS.1:0.000385885,(HEL_BA9256AA_AS.1:0.000771748,HEL_BA9390AA_AS.1:0.000385596)0.306:5e-09)0.872:0.000906729,(HEL_BA9736AA_AS.1:0.002200596,HEL_BA9130AA_AS.1:0.005692741)0.943:0.001969495)0.979:0.00209724,HEL_BA9166AA_AS.1:0.002094235)0.897:0.001486018)0.963:0.002563073)0.752:0.000446741)0.429:0.000454743)0.938:0.002374652)0.587:0.001888501,((HEL_BA9220AA_AS.1:0.005304345,HEL_BA9404AA_AS.1:0.006411815)0.904:0.002545762,(HEL_BA8832AA_AS.1:5e-09,HEL_BA9479AA_AS.1:0.000773861)0.999:0.007384598)0.724:0.002723689)0.683:0.000746276)0.606:0.001092109)0.978:0.00378385,((HEL_BA9079AA_AS.1:0.005614637,HEL_BA9443AA_AS.1:0.003578082)0.910:0.001646938,(HEL_BA8956AA_AS.1:0.009875817,(HEL_BA8883AA_AS.1:0.004729801,HEL_CA0410AA_AS.1:0.005738888)0.483:0.001639298)0.267:0.000880978)0.792:0.000714184)0.531:0.000541255):0.000560215,((mong44.1:0.013809186,(((HEL_BA9568AA_AS.1:0.008341678,(HEL_BA9640AA_AS.1:0.006847496,(HEL_BA9184AA_AS.1:0.007557344,HEL_BA9354AA_AS.1:0.002854054)0.986:0.004542001)0.190:0.001423859)0.862:0.000849636,((HEL_BA9830AA_AS.1:0.001543405,(HEL_BA9266AA_AS.1:0.001944093,(HEL_BA9339AA_AS.1:0.003895046,(HEL_BA9294AA_AS.1:0,Keto18.1:0):5e-09)0.496:5e-09)0.973:0.002765915)0.986:0.005151059,(HEL_BA9032AA_AS.1:0.010625274,(HEL_BA9792AA_AS.1:0.002144968,(HEL_BA9838AA_AS.1:0.000924973,(HEL_BA9761AA_AS.1:0.000772954,Keto60.1:5e-09)0.789:0.000624436)0.997:0.005976421)0.915:0.002554154)0.750:0.002863408)0.989:0.005254907)0.943:0.001596731,((((BURYAT27.1:0.004421809,(HEL_BA9562AA_AS.1:0.002374629,HEL_BA9650AA_AS.1:0.005974668)0.917:0.00192027)0.279:0.000367777,(mong49.1:0.005606731,(HEL_BA9608AA_AS.1:0.005997677,(HEL_BA9049AA_AS.1:0.005940497,(HEL_BA8959AA_AS.1:0.000365219,HEL_BA9641AA_AS.1:0.00118274)0.998:0.006167095)0.936:0.002572956)0.751:0.001926932)0.717:0.000509308)0.933:0.001236584,(((HEL_BA9626AA_AS.1:0.006762413,(HEL_BA8856AA_AS.1:0.007551888,(HEL_BA9776AA_AS.1:0.003993778,(HEL_BA9407AA_AS.1:0.005225052,HEL_BA9471AA_AS.1:0.005120677)0.897:0.002646897)0.857:0.001634649)0.793:0.001728996)0.777:0.000792233,(((((HEL_BA8914AA_AS.1:0,HEL_BA8962AA_AS.1:0,HEL_BA9175AA_AS.1:0,HEL_BA9398AA_AS.1:0):0.011792527,HEL_CA0264AA_AS.1:0.007890146)0.919:0.002375563,((HEL_BA9176AA_AS.1:0.006044752,HEL_BA9437AA_AS.1:0.005159863)0.994:0.005781053,((HEL_BA8858AA_AS.1:0.001156974,HEL_BA9445AA_AS.1:0.001565596)0.998:0.007894484,(HEL_BA9636AA_AS.1:0.004703359,((HEL_AA7221AA_AS.1:0,HEL_BA9333AA_AS.1:0,HEL_BA9487AA_AS.1:0,HEL_BA9651AA_AS.1:0):5e-09,HEL_BA9208AA_AS.1:0.000385793)0.978:0.003634006)0.973:0.003357241)0.980:0.00494064)0.873:0.001875207)0.880:0.001693384,(HEL_BA8921AA_AS.1:0.01588846,(HEL_BA8830AA_AS.1:0.00396373,(HEL_BA8911AA_AS.1:0.002499067,HEL_BA9347AA_AS.1:0.002621475)0.985:0.0046843)0.853:0.002578675)0.147:0.000926214)0.900:0.001610553,((((Kazakhstan3173.1:0.005396068,(HEL_BA8957AA_AS.1:0.004227556,(HEL_BA9592AA_AS.1:0.006914759,HEL_BA9244AA_AS.1:0.003927588)0.568:0.002641051)0.982:0.003845296)0.920:0.001741262,((HEL_BA8279AA_AS.1:0.008243534,HEL_BA8825AA_AS.1:0.007329762)0.560:0.002274697,(((HEL_BA9571AA_AS.1:0,HEL_BA9807AA_AS.1:0):0.006618168,HEL_BA9653AA_AS.1:0.006791036)0.939:0.002718028,((HEL_AA8621AA_AS.1:0.007257768,HEL_BA8915AA_AS.1:0.0099005)0.786:0.003633837,HpGP-USA-207.1:0.011358961)0.000:5e-09)0.782:0.00135873)0.733:0.000976084)0.901:0.00144945,((HEL_BA9162AA_AS.1:0.005299793,(HEL_BA8932AA_AS.1:0.004491904,HEL_BA9098AA_AS.1:0.007207481)0.325:0.001520631)0.886:0.001220808,(HEL_CA2258AA_AS.1:0.004822474,(HEL_CA2272AA_AS.1:0.007613426,HpGP-PER-011.1:0.005645069)0.870:0.001523087)0.954:0.002524733)0.903:0.001581881)0.199:0.000549868,HEL_BA9047AA_AS.1:0.011792789)0.745:0.000341)0.820:0.000443702)0.534:5e-09,(HEL_BA9058AA_AS.1:0.007249292,((HEL_BA9410AA_AS.1:0.00729591,((Evenky73.1:0,HEL_BA8842AA_AS.1:0):5e-09,HEL_BA9406AA_AS.1:0.00038556)0.990:0.004273543)0.934:0.002003531,(HEL_BA8993AA_AS.1:0.005978633,altai11.1:0.009708448)0.737:0.000511215)0.961:0.002633859)0.832:0.001941815)0.561:0.000105825)0.947:0.001833799,((((HEL_BA9027AA_AS.1:0.006256039,((HEL_BA8814AA_AS.1:0.004227831,HEL_BA9302AA_AS.1:0.007812322)0.942:0.002190947,HEL_CA0270AA_AS.1:0.010702334)0.804:0.00118017)0.835:0.00103168,(HEL_BA9167AA_AS.1:0.007288568,(HEL_BA9259AA_AS.1:0.006195094,(HEL_BA8823AA_AS.1:0.007859044,HEL_BA9575AA_AS.1:0.00292872)0.978:0.003929545)0.768:0.001573797)0.980:0.003580487)0.872:0.002057497,((HEL_BA9321AA_AS.1:5e-09,HEL_BA9760AA_AS.1:0.000385612)0.999:0.007249219,(HEL_BA8958AA_AS.1:0.001193145,(Evenky11.1:0.005744364,(HEL_AA7380AA_AS.1:0.008227199,yak97.1:0.007851854)0.956:0.003984091)0.955:0.004169536)0.906:0.003176883)0.901:0.002231376)0.829:0.00096624,(HEL_BA8847AA_AS.1:0.008438166,HEL_BA9115AA_AS.1:0.002434281)0.939:0.002063172)0.909:0.001832111)0.000:6e-09)0.872:0.000397398)0.000:5e-09,(((HEL_BA9483AA_AS.1:0.004823869,((HEL_BA9545AA_AS.1:0.010380392,HEL_BA9603AA_AS.1:0.008911886)0.937:0.002948805,(HEL_BA9546AA_AS.1:0.003291267,(HEL_BA9676AA_AS.1:0.000773178,HEL_BA9686AA_AS.1:5e-09)0.971:0.003037898)0.995:0.005645412)0.891:0.00147042)0.858:0.001354379,((HEL_BA9218AA_AS.1:0.005134067,(HEL_BA9042AA_AS.1:0.00038556,HEL_BA9253AA_AS.1:5e-09)0.993:0.004152971)0.980:0.003410664,(HEL_BA8872AA_AS.1:0.006619538,HpGP-KGZ-006.1:0.007728242)0.968:0.002650384)0.200:0.000431085)0.843:0.001126084,(((HEL_BA9095AA_AS.1:0.004902195,HEL_BA9383AA_AS.1:0.006908269)0.939:0.00328456,(Evenky65.1:0.004782055,(HEL_BA9249AA_AS.1:0.004288059,HEL_BA9440AA_AS.1:0.006093175)0.966:0.004123327)0.233:0.002437911)0.915:0.002416653,(((HEL_BA9140AA_AS.1:5e-09,HEL_BA9739AA_AS.1:0.000385592)0.997:0.005805566,(HEL_BA8976AA_AS.1:5e-09,HEL_BA9605AA_AS.1:0.005509588)0.519:0.005824289)0.997:0.005791006,((HEL_BA9611AA_AS.1:0.006009291,HpGP-KAZ-002.1:0.006044895)0.958:0.002744895,(HEL_BA9153AA_AS.1:0.007806795,HEL_BA9814AA_AS.1:0.003920801)0.851:0.00164167)0.584:0.000162212)0.919:0.001530096)0.749:0.000407841)0.856:0.001393691)0.744:0.000379845)0.742:0.000353648,(((((HEL_BA9261AA_AS.1:0.000385592,HEL_BA9451AA_AS.1:5e-09)1.000:0.009859027,HEL_BA8861AA_AS.1:0.006033559)0.490:0.001403648,(HEL_BA8829AA_AS.1:0.008223829,((HEL_BA9063AA_AS.1:0.003275449,(HEL_BA9037AA_AS.1:0.005198068,(HEL_AA7246AA_AS.1:0.001507491,HEL_CA0261AA_AS.1:0.005616005)0.994:0.004345962)0.322:0.000682258)0.987:0.003946976,HEL_BA8860AA_AS.1:0.008135092)0.308:0.000391823)0.232:0.001902028)0.810:0.001067486,(HEL_AA7332AA_AS.1:0.007907215,(HEL_BA9129AA_AS.1:0.009934225,(HEL_BA9556AA_AS.1:0.001786567,HEL_BA9770AA_AS.1:0.007379192)0.951:0.002432318)0.594:0.002283443)0.631:0.001200121)0.922:0.001289607,((HEL_BA9628AA_AS.1:0.008980722,(HEL_BA9564AA_AS.1:0.007507794,HEL_CA0278AA_AS.1:0.004566441)0.324:0.001769421)0.519:0.00114482,(HEL_BA9576AA_AS.1:0.003915162,Nanai30.1:0.00727659)0.987:0.003780444)0.772:0.000649664)0.864:0.000800213)0.750:0.001461267,((((HEL_AA7314AA_AS.1:0.003277687,(HEL_BA9170AA_AS.1:0.000592935,HEL_BA9569AA_AS.1:0.000991787)0.995:0.003745649)0.767:0.000565517,(HEL_BA9612AA_AS.1:0.004846289,HEL_CA0289AA_AS.1:0.006799313)0.637:0.001512941)0.776:0.000672574,(HEL_BA8889AA_AS.1:0.005747145,(HEL_BA9085AA_AS.1:0.007300473,HEL_BA9627AA_AS.1:0.00613917)0.384:0.001454426)0.504:0.001045784)0.951:0.002313758,(HEL_CA2718AA_AS.1:0.012700296,(HE_NC32_5.1:0.015087933,(HEL_AA6718AA_AS.1:0.008277067,JP0170.1:0.013004366)0.874:0.00357176)0.903:0.00263274)0.716:0.001732361)0.899:0.001513183)0.919:0.000596262,(BURYAT19.1:0.005038112,TUVAB15.1:0.008366108)0.894:0.002313907)0.761:0.000893979,((((((Khanty39.1:0.001151683,(((HEL_BA9014AA_AS.1:0,N34.1:0,Nentsy29.1:0,Nentsy38.1:0,Nentsy65.1:0,Nentsy90.1:0):0.000385406,Nentsy37.1:0.000387325)0.964:0.001555247,(Khanty16.1:5e-09,(Khanty27.1:0.001160803,Khanty26.1:0.000385793)0.622:5e-09)0.903:5e-09)0.430:0.000788825)0.963:0.003117835,(HEL_BA9734AA_AS.1:0.003751852,Khanty17.1:0.007465782)0.851:0.004288154)0.920:0.003667169,(HEL_BA9732AA_AS.1:0.009718911,Nentsy32.1:0.007392175)0.820:0.00437499)0.918:0.003288725,(((((26695.1:0.006637533,Nentsy28.1:0.007986566)0.937:0.002818436,((21580.1:0.006129839,(HEL_BA4404AA_AS.1:0.006410941,HpGP-POL-110.1:0.007415519)0.448:0.001703159)0.947:0.002678572,31181.1:0.006052904)0.199:0.000479535)0.893:0.002092405,VN0032.1:0.008403557)0.651:0.002142815,(TH0213.1:0.006890544,((HpGP-USA-422.1:0.008779465,NP49.1:0.007450143)0.032:0.001560891,((BD0013.1:0.006352822,HpGP-IND-007.1:0.005970543)0.734:0.00037696,((((MMM_60.1:0.0067424,((HpGP-MMR-011.1:0.006309883,((BD0063.1:0.004022938,Mandalay03.1:0.01022787)0.345:0.001072427,(MMM_127.1:0.00710943,MMM_148.1:0.007823841)0.953:0.002650038)0.742:0.000391563)0.587:0.001379588,HpGP-MMR-004.1:0.005514805)0.940:0.002004784)0.633:0.000793291,HEL_BA3985AA_AS.1:0.006241153)0.684:0.000361756,((HEL_CA0027AA_AS.1:0.007708571,(SLK40.1:0.007286139,(HEL_BA8057AA_AS.1:0.004080818,HpGP-MAL-002.1:0.005474598)0.918:0.002146043)0.853:0.001688432)0.812:0.000812157,(((MS178.1:0.005622906,ID0498.1:0.009713692)0.919:0.002723652,(M006.1:0.005944525,(HEL_CA2513AA_AS.1:0.004865672,HpGP-NPL-009.1:0.009374267)0.964:0.003903886)0.312:5e-09)0.885:0.001407873,(HEL_BA5769AA_AS.1:0.007256703,NP110.1:0.005259906)0.935:0.002467782)0.451:0.000789089)0.933:0.001927241)0.583:0.00152911,India7.1:0.006628329)0.828:0.000926098)0.977:0.00333677)0.942:0.002825374)0.941:0.002759762)0.769:0.001799726,(HEL_AA6079AA_AS.1:0.011030738,HEL_BA7799AA_AS.1:0.008056938)0.304:0.001887053)0.613:0.002250385)0.400:0.001121978,HEL_BA9706AA_AS.1:0.006860935)0.506:0.001880632,HEL_BA4991AA_AS.1:0.013663949)0.876:0.001525603)0.860:0.001014747,(HEL_BA9209AA_AS.1:0.006342878,SSR5.1:0.012023687)0.691:0.001141184)0.838:0.001280236,((HEL_BA4465AA_AS.1:0.013084033,SW21C.1:0.004968436)0.748:0.001885734,(SSR7.1:0.008924162,SSR3.1:0.010643455)0.527:0.001312386)0.931:0.002410301)0.888:0.001058836,SSR9.1:0.01056133)0.621:0.001141953,((HEL_BA4846AA_AS.1:0.006976683,Hp_A_14.1:0.006365621)0.924:0.002785568,(SSR8.1:0.00943953,(HEL_BA9825AA_AS.1:0.010138378,Khanty30.1:0.005323458)0.934:0.003710301)0.078:0.000998566)0.819:0.001287702)0.857:0.001688108,(((((((GR_15.1:0.006304084,((HE_C50.1:0.005158293,HPAG1.1:0.009048783)0.982:0.0041061,((GC34_HL.1:0.007684346,(HEL_BA9043AA_AS.1:0.009812584,HpGP-BGD-003.1:0.007740792)0.897:0.002323699)0.929:0.002338772,((((GR_20.1:0.006178238,HEL_CA2212AA_AS.1:0.00765303)0.845:0.002718668,Pt_7901.1:0.012196658)0.828:0.000896181,(448.1:0.008478255,((B45.1:0.008750405,Evenky01.1:0.00901783)0.377:0.003609227,IRANL112_91.1:0.004326327)0.870:0.003039455)0.820:0.001566689)0.830:0.001354655,IRANL97.1:0.004716387)0.933:0.002264598)0.755:0.000818393)0.740:0.001064662)0.756:0.001140889,((((HEL_BA9598AA_AS.1:0.006459395,((HEL_BA9168AA_AS.1:0.005112638,HEL_CA2176AA_AS.1:0.011183003)0.627:0.002382922,SA172C1.1:0.007742677)0.728:0.000597032)0.912:0.001567435,((33375.1:0.008355821,HpGP-ISR-001.1:0.005883571)0.966:0.00333274,(HpGP-LIT-001.1:0.006748967,HpGP-RUS-009.1:0.003282232)0.455:0.001854206)0.650:0.001293884)0.827:0.000871335,(((GC65_HL.1:0.006278464,IRANL124_91.1:0.007067685)0.104:0.001986128,HEL_BA9540AA_AS.1:0.009116957)0.835:0.001596762,(((B47.1:0.005694185,HEL_AA0447AA_AS.1:0.00941709)0.858:0.002755764,(GC31_B.1:0.010528873,((HEL_BA9457AA_AS.1:0.008584682,((HEL_AA6060AA_AS.1:0.005799515,HEL_BA9462AA_AS.1:0.005535594)0.973:0.003498095,((HEL_CA2615AA_AS.1:0.002744363,(HEL_BA4686AA_AS.1:0.023021354,HEL_CA2627AA_AS.1:5e-09)0.954:0.001857835)0.999:0.007308763,(((((((HEL_BA4944AA_AS.1:0.005241045,(HEL_BA9463AA_AS.1:0.003749578,((HpGP-IDN-001.1:0.003911669,ID0561.1:5e-09)0.997:0.0060743,HEL_BA9595AA_AS.1:0.003505738)0.929:0.002645871)0.987:0.004186984)0.726:0.000905303,((SUD_C5_1.1:0.007269708,SUD_SO41_1.1:0.006456382)0.942:0.002280109,(HEL_BA4973AA_AS.1:0.00485679,(HEL_AA6699AA_AS.1:0.000385592,HEL_BA9765AA_AS.1:5e-09)1.000:0.009199056)0.844:0.001360004)0.927:0.001776889)0.827:0.00106354,((SUD-C1-1a.1:0.006302405,(HEL_BA4168AA_AS.1:0.004458741,SUD-SO50-1.1:0.007528547)0.997:0.005637551)0.911:0.002089189,((((HEL_BA9125AA_AS.1:0.007331111,CAM-109A1.1:0.005514788)0.855:0.002182249,CAM_106A1.1:0.00592052)0.901:0.00180795,((CAM_14C1.1:0.003863249,(HEL_AA5951AA_AS.1:0.003915339,CAM_22A1.1:0.005268729)0.635:0.001106549)0.780:0.000725312,((((nigh2495.1:0.004388195,SUD-SO42.1:0.006797116)0.949:0.001961035,(((HEL_BA9309AA_AS.1:0.005889263,HpGP-NGA-010.1:0.006981216)0.988:0.004726212,(CAM-23A1.1:0.005715663,(CAM-107A1.1:0.005236743,CAM_118A1.1:0.006677938)0.034:0.000891238)0.082:0.000614107)0.875:0.000987501,(CAM-117A1.1:0.009119654,nigh1448.1:0.009589171)0.903:0.001887002)0.878:0.000965394)0.945:0.001881744,(((CAM-121A1.1:0.004576177,CAM_153C1.1:0.005825021)0.455:0.00198472,(CAM-135C1.1:0,CAM-140C1.1:0,CAM-146C1.1:0):0.003595849)0.363:0.000605267,nigh2494.1:0.004776577)0.879:0.001215298)0.000:5e-09,((SUD-C13-1.1:0.006397559,(CAM-144C1.1:0.004237867,(CAM-126C1.1:0.006233846,CAM_149C1.1:0.014427236)0.039:0.001402012)0.878:0.002799831)0.397:0.001030452,(nigh2496.1:0.00233113,(ckin59.1:0.001161686,HpGP-NGA-006.1:0.000385754)0.636:5e-09)0.985:0.00278182)0.720:0.00041141)0.782:0.000582959)0.409:0.000962841)0.375:0.001394931,MM2012_26.1:0.015034415)0.525:0.000962508)0.761:0.000521087)0.926:0.001193007,(SUD-SO49-1.1:0.005207819,(CAM_110A1.1:0.005716743,CAM_125C1.1:0.0046549)0.961:0.003014373)0.853:0.000873439)0.788:0.000661561,(HEL_BA9413AA_AS.1:0.004818901,((SUD-C14-1.1:0.004555645,SUD-I14.1:0.002523079)0.844:0.001517608,HEL_BA8928AA_AS.1:0.006524813)0.851:0.001872942)0.752:0.000531055)0.856:0.001283584,((SUD-C16-3.1:0.002767667,SUD_C8_1.1:0.003513534)0.971:0.003089023,HEL_BA9028AA_AS.1:0.007953689)0.678:0.000477971)0.203:0.001211734,(HEL_BA8987AA_AS.1:0.006485355,(SUD-S72.1:0.006810533,HEL_BA9281AA_AS.1:0.003100659)0.571:0.000968476)0.351:0.001467765)0.664:0.001523235)0.760:0.001781612)0.764:0.001626356)0.573:0.00175093,(29009.1:0.009149763,IRANL110.1:0.009176545)0.909:0.002309296)0.655:0.000846282)0.184:0.000539988)0.930:0.002049692,((Hp_A_27.1:0.007333863,(HEL_BA4919AA_AS.1:0.014381493,HEL_BA5709AA_AS.1:0.005545362)0.965:0.004052355)0.000:0.000782729,B40.1:0.006482372)0.922:0.002128767)0.608:0.000396418)0.935:0.001515422)0.753:0.000540618,((((38185.1:0.009640578,Hp_A_11.1:0.008408457)0.607:0.002223044,(Pt_7757.1:0.007597694,(IRANL125.1:0.008201338,G27.1:0.010592637)0.877:0.001408604)0.733:0.000622969)0.944:0.00217439,(IRANL104.1:0.008119464,HEL_BA4700AA_AS.1:0.005261953)0.929:0.002274915)0.766:0.000641985,(HEL_BA5257AA_AS.1:0.010721848,(IL_3184.1:0.00525667,(B25.1:0.011912377,(HEL_BA5666AA_AS.1:0.001897805,HEL_BA8916AA_AS.1:0.008856668)0.976:0.004045312)0.925:0.002728476)0.881:0.0016167)0.883:0.00161575)0.473:0.001136639)0.923:0.001434556)0.833:0.001465275,(HEL_BA9531AA_AS.1:0.008154667,(HEL_BA9148AA_AS.1:0.007740481,IL_3172.1:0.00717078)0.195:0.002134855)0.766:0.00172537)0.731:0.000985782,(HN_G260.1:0.009457924,(HEL_BA5224AA_AS.1:0.00753889,HE_NC24_6.1:0.01124811)0.984:0.004110199)0.894:0.001733698)0.844:0.00098062,((HEL_BA9169AA_AS.1:0.000396743,(HEL_BA8918AA_AS.1:0.000385568,HEL_BA9046AA_AS.1:5e-09)0.760:0.000375945)0.998:0.006434267,(IL_3173.1:0.007341503,SSR43.1:0.006085208)0.245:0.001065057)0.849:0.001665171)0.890:0.001232689,((HEL_BA4743AA_AS.1:0.00557949,(GR_21.1:0.007857549,SW7C.1:0.010332698)0.810:0.001205812)0.861:0.001385536,(HEL_BA4875AA_AS.1:0.00801328,HEL_BA5572AA_AS.1:0.006713483)0.929:0.002968119)0.114:0.001074493)0.882:0.001340046,((HEL_BA9544AA_AS.1:0.00913693,(P12.1:0.008138129,(HEL_BA9705AA_AS.1:0.003941731,(HEL_BA8996AA_AS.1:0.000385612,(HEL_BA9260AA_AS.1:0,HEL_BA9604AA_AS.1:0):5e-09)0.719:0.000374826)0.949:0.003154244)0.445:0.002353296)0.897:0.002723813,((CK59.1:0.010581057,IRANL133_91.1:0.005355139)0.930:0.002593224,(HEL_CA0266AA_AS.1:0.007849372,HE_C33.1:0.009304991)0.786:0.001454636)0.836:0.000918296)0.000:0.000898392)0.860:0.0013747)0.938:0.000812035,((444.1:0.012402276,(HEL_AA6010AA_AS.1:0.010708254,(HEL_BA3814AA_AS.1:0.0186889,(HEL_BA4578AA_AS.1:0.0063717,(HEL_AA6024AA_AS.1:0.006360452,((ID0084.1:0.003629382,((ID0987.1:0.003306318,(ID0992.1:0.0006842,ID1017.1:0.001250303)0.720:0.001161859)0.854:0.001097168,(ID0090.1:0.001727584,((Neuguinea12.1:0.000386013,(HEL_BA9674AA_AS.1:0.00077305,((HEL_BA9408AA_AS.1:0,Neuguinea66.1:0):5e-09,(HEL_BA9658AA_AS.1:0.000385566,(Neuguinea63.1:0.00077208,Neuguinea25.1:0.001161092)0.964:5e-09)0.940:5e-09)0.901:6e-09)0.596:5e-09)0.990:0.003487627,(ID1001.1:0.00070339,(ID0985.1:0.002535171,ID0082.1:0.002947649)0.074:0.001419444)0.960:0.003114364)0.974:0.003416331)0.938:0.002063872)0.941:0.002361434)1.000:0.010617119,(((HPAS23.1:0.002748255,((ausabrJ05.1:0,HPJ023.1:0):0.003446513,((HEL_BA4580AA_AS.1:0,HEL_BA4584AA_AS.1:0,HEL_BA9332AA_AS.1:0):0.003626132,HPJ071.1:0.003054112)0.945:0.002328622)0.847:0.000870391)0.762:0.000876232,(HPJ156.1:0.002165396,(HEL_BA3812AA_AS.1:0.002481187,HEL_BA4574AA_AS.1:0.003816455)0.953:0.00305506)0.745:0.002011984)0.689:0.002657279,HEL_BA3813AA_AS.1:0.002179143)0.306:0.002057004)0.954:0.002724013)0.473:0.001917964)0.778:0.003469842)0.930:0.00496085)0.982:0.004606957)0.826:0.002667247,(MCms1055.1:0.012140898,(HpGP-SPA-802.1:0.009591787,(22352.1:0.005476897,22360.1:0.008395286)0.855:0.003427093)0.447:0.001401301)0.943:0.002703291)0.853:0.001887833)0.662:0.000835944,30950.1:0.009399298)0.428:0.001944551,HpGP-TUR-009.1:0.007701763)0.729:0.002400082,(HEL_CA2246AA_AS.1:0.000373942,HpGP-MEX-046.1:0.000787048)1.000:0.013126079)0.525:0.001354081,((HEL_BA4686AA_AS.2:0.109643589,SA252C.1:0.001209616)0.678:0.000513057,((HEL_AA7356AA_AS.1:0.005790266,((((((HEL_AA7200AA_AS.1:0.003296859,((HEL_AA7309AA_AS.1:0.002600541,(HEL_AA7199AA_AS.1:0.000382942,HEL_AA7293AA_AS.1:5e-09)0.945:0.001644981)0.677:0.00154411,(HEL_AA7288AA_AS.1:0,HEL_BA9306AA_AS.1:0):0.00417992)0.801:0.001057063)0.925:0.0023297,HEL_AA7329AA_AS.1:0.001000106)0.998:0.006537096,(HEL_AA7206AA_AS.1:0.005240481,(HEL_AA7215AA_AS.1:0.003923531,K26A1.1:0.002292809)0.869:0.003012532)0.913:0.002828171)0.736:0.000720681,(HEL_AA7268AA_AS.1:0.002233315,HEL_AA7368AA_AS.1:0.003987409)0.852:0.001944003)0.350:0.001655091,((HEL_BA8291AA_AS.1:0.002589721,(((SouthAfrica7.1:0.00499422,((HpGP-ZAF-009.1:0.009822114,SouthAfrica50.1:0.001318417)0.487:0.001446289,HEL_AA7362AA_AS.1:0.00603731)0.835:0.001901539)0.749:0.001526829,(((SA29A.1:0.000459674,(HEL_BA5715AA_AS.1:0.004755813,(SA175A.1:0.004570506,(HEL_BA8309AA_AS.1:0,HEL_BA9749AA_AS.1:0):0.009975226)0.943:0.004954421)0.843:0.001723159)0.833:0.004279915,SouthAfrica20.1:0.002748389)0.998:0.00572095,((HEL_BA8345AA_AS.1:0.007026053,((HEL_BA5739AA_AS.1:0.004670211,(SA253C1.1:0.007043648,(SA169C.1:0.001797909,(HpGP-ZAF-007.1:0.00342698,(HEL_BA5731AA_AS.1:0.000370673,((HEL_BA9328AA_AS.1:0,SA144A.1:0):5e-09,SA251C.1:0.000382941)0.933:0.001164151)0.932:0.001258592)0.337:0.000768402)0.926:0.001693539)0.893:0.00230583)0.857:0.00103695,(HEL_BA5677AA_AS.1:0.002902575,SA166A.1:0.005288451)0.923:0.00191962)0.891:0.001334784)0.908:0.00130475,(HEL_BA9494AA_AS.1:0.005923633,((HEL_BA5706AA_AS.1:0.003128453,HpGP-ZAF-001.1:0.003889787)0.739:0.001231505,(HEL_BA4143AA_AS.1:0.002461805,HpGP-ZAF-006.1:0.004543352)0.375:0.000436766)0.949:0.002171908)0.922:0.001416699)0.494:0.000773041)0.417:0.00064427)0.880:0.001268793,SA233C.1:0.001812957)0.968:0.002376453)0.675:0.001689544,(((HEL_AA7350AA_AS.1:0,HEL_AA7375AA_AS.1:0):0.005125703,HEL_AA7378AA_AS.1:0.005510841)0.891:0.001892063,(HEL_AA7371AA_AS.1:0.003502552,(HEL_AA7351AA_AS.1:0.00389787,HEL_AA7376AA_AS.1:0.003888345)0.922:0.002724449)0.860:0.001148989)0.863:5e-09)0.930:0.002663756)0.106:0.002294222,HEL_BA5671AA_AS.1:0.015576913)0.788:0.006763541)1.000:0.034268726,SA224.1:0.000722154)0.990:0.0089853)1.000:0.019155117)0.096:0.000784549,((((((HEL_CA2362AA_AS.1:0.005237238,HpGP-BRA-023.1:0.010195849)0.953:0.00305268,(DR76_2016.1:0.009936863,(((MG2005_98.1:0.009157653,MM2004_20.1:0.006284854)0.981:0.004284896,(HEL_BA9180AA_AS.1:0.008099727,(((HEL_AA9177AA_AS.1:0.00974313,(DR150.1:0.005547465,((GAM245Ai.1:0.006268053,((((DR59_2016.1:0.006015697,HEL_BA5547AA_AS.1:0.005343199)0.968:0.003862237,(ckin130.1:0.005945991,HEL_BA8806AA_AS.1:0.004361954)0.805:0.002896442)0.512:0.000928405,(HEL_BA5101AA_AS.1:0.007558846,(HpGP-USA-303.1:0.008700452,(((HEL_AA6578AA_AS.1:0.000723574,HEL_CA2451AA_AS.1:0.004303229)1.000:0.006253244,((((((kin71.1:0.004691191,HpGP-COG-003.1:0.008431546)0.762:0.000255634,((ckin28.1:0.00350558,SA35C.1:0.004689164)0.950:0.001982413,((ckin24.1:0.001696212,kin62.1:0.002521354)0.285:0.00038748,((kin77.1:0.003524413,(HEL_AA7352AA_AS.1:0.002403253,(ckin65.1:0.002323032,(kin86.1:0.002394075,kin81.1:0.001833113)0.465:0.001192545)0.746:0.001421746)0.400:0.000606783)0.671:0.000819212,HpGP-POR-006.1:0.002941418)0.796:0.000740344)0.821:0.000849378)0.924:0.001150301)0.873:0.001007089,((HEL_AA7374AA_AS.1:0.00829805,ckin129.1:0.001942375)0.718:0.002354291,(HEL_BA4947AA_AS.1:0.004682918,kin79.1:0.001882878)0.590:0.001927771)0.850:0.000962418)0.839:0.001253148,HEL_BA4236AA_AS.1:0.00206018)0.878:0.001481195,ckin106.1:0.004383839)0.862:0.00135961,(HEL_AA8698AA_AS.1:0.006114977,(HEL_AA8702AA_AS.1:0.000945094,HEL_AA9180AA_AS.1:0.002122503)0.930:0.003975192)1.000:0.007041515)0.441:0.001678107)0.849:0.00077489,(HEL_AA5463AA_AS.1:0.009675563,HEL_CA2181AA_AS.1:0.014580761)0.939:0.002246373)0.842:0.000773957)0.937:0.00279749)0.800:0.000805017)0.921:0.001419741,((HEL_BA8101AA_AS.1:0.007111023,((HEL_CA2149AA_AS.1:0.015082515,(NYPt189.1:0.010938753,HEL_BA8361AA_AS.1:0.013472087)0.608:0.003057713)0.435:0.001020689,(HEL_BA9555AA_AS.1:0.006854865,(HEL_BA4163AA_AS.1:0.003052547,SA220C.1:0.003498255)0.989:0.003770283)0.970:0.003139617)0.963:0.003147658)0.874:0.001686158,((HEL_CA2150AA_AS.1:0.00543116,CAN_219.1:0.009252247)0.892:0.004279015,(HEL_BA8835AA_AS.1:0.004913797,(HEL_AA9174AA_AS.1:0.005313654,HpGP-USA-403.1:0.004482405)0.946:0.002501357)0.520:0.001200232)0.917:0.002423425)0.909:0.001188569)0.873:0.001155355)0.888:0.001734935,(HpGP-USA-417.1:0.006435777,(HEL_BA3551AA_AS.1:0.005392852,HEL_BA5558AA_AS.1:0.004475587)0.874:0.002373364)0.985:0.004573226)0.878:0.001767068)0.412:0.001275249)0.621:0.002679397,(HEL_BA4205AA_AS.1:0.007827863,HEL_BA5527AA_AS.1:0.008851529)0.586:0.003759935)0.394:0.002126098,HpGP-SPA-402.1:0.00595627)0.510:0.002720399)0.856:0.002063615)0.872:0.003521495,HEL_BA3663AA_AS.1:0.011151254)0.782:0.003719196)0.669:0.002154086)0.829:0.001667519,HpGP-HON-015.1:0.008800915)0.587:0.00138616,HEL_BA5197AA_AS.1:0.011525292)0.969:0.003594527,((HEL_BA3942AA_AS.1:0.01096883,(22087.1:0.00766,MGms203.1:0.007484252)0.529:0.00409272)0.900:0.00194078,HUP_B14.1:0.007417811)0.935:0.002168812)0.977:0.003441019,(HEL_AA5699AA_AS.1:0.009287823,HEL_AA6798AA_AS.1:0.011588986)0.908:0.002095269)0.952:0.002479114)0.522:0.001125644,34320.1:0.00674697)0.485:0.038823715,Khanty40.1:0.019053512)1.000:0.007941633,HEL_BA9538AA_AS.1:0.011622692)0.500:0.027285573,((HEL_BA9303AA_AS.1:0.009485951,HEL_BA9707AA_AS.1:0.010353744)1.000:0.025310202,(HEL_BA9629AA_AS.1:0.018739079,((HEL_BA9287AA_AS.1:0.006882486,(((HEL_BA9746AA_AS.1:0.007846726,((HEL_AA7311AA_AS.1:0.001609898,Khanty47.1:0.003857333)1.000:0.006100664,(HEL_BA9584AA_AS.1:5e-09,(HEL_BA8849AA_AS.1:0.000772448,HEL_BA9070AA_AS.1:5e-09)0.840:0.000385559)0.976:0.003773389)0.932:0.002337871)0.944:0.00277366,(HEL_BA9722AA_AS.1:0.014583728,((HpGP-CHI-105.1:0.005739754,HpGP-CHI-116.1:0.004539777)1.000:0.01083618,(((CAN_243.1:0.010827479,((((HEL_AA5967AA_AS.1:0,HEL_AA6482AA_AS.1:0,HEL_BA9172AA_AS.1:0):0.010062425,(Ca_97_34.1:0,HEL_AA6016AA_AS.1:0,HEL_AA7297AA_AS.1:0):0.007157061)0.946:0.004364623,(HEL_AA5916AA_AS.1:5e-09,(HEL_AA6037AA_AS.1:0,HpGP-CAN-007.1:0):0.000385537)0.998:0.007610112)0.665:0.002343478,HEL_AA7337AA_AS.1:0.007178287)0.907:0.00341264)0.862:0.00234002,((Aklavik86.1:0,CAN_019.1:0,CAN_290.1:0,HEL_CA2371AA_AS.1:0,HpGP-CAN-010.1:0,HpGP-CAN-015.1:0):0.002252651,((HpGP-CAN-016.1:0.006452148,HpGP-CAN-018.1:0.009548203)0.954:0.004721646,(CAN_095.1:0,CAN_136.1:0,CAN_172.1:0,CAN_258.1:0,HEL_CA2453AA_AS.1:0,HpGP-CAN-006.1:0,HpGP-CAN-011.1:0):0.002414213)0.790:5e-09)0.997:0.004969999)0.898:0.002892187,HpGP-CAN-019.1:0.007133622)0.925:0.002655487)0.941:0.002916269)0.351:0.003382864)0.976:0.003856504,((HEL_BA9060AA_AS.1:0,HEL_BA9258AA_AS.1:0):0.002341008,((HEL_BA9243AA_AS.1:0.012276661,(Koryak37.1:0,Koryak38.1:0):0.010442544)0.999:0.009809955,((HEL_BA8817AA_AS.1:0.002329143,HEL_BA9127AA_AS.1:0.001553194)0.739:0.000381543,(HEL_BA9526AA_AS.1:0.003151076,HEL_BA9726AA_AS.1:0.004338579)0.922:0.001530571)0.762:0.000388142)0.734:0.000375025)0.903:0.001375972)0.987:0.005403253)0.675:0.004722836,Koryak28.1:0.006196572)0.923:0.005727837)0.946:0.009198726)0.809:0.006020314)1.000:0.028926405,(HEL_AA0408AA_AS.1:0.009656999,HEL_BA9262AA_AS.1:0.007707947)1.000:0.046167415)0.677:0,Hcetorum:0.191779911)Root;
