# Supplementary material for: An ancient ecospecies of Helicobacter pylori
Source: Nature. 2024 Oct 16;635(8037):178–85. doi: 10.1038/s41586-024-07991-z (PMC11541087; doi:10.1038/s41586-024-07991-z)
Supplement: Supplementary file 8 — Data underlying Figs. 1–4 and Supplementary Figs. 1–6 and 8–13. [file 41586_2024_7991_MOESM8_ESM.zip › SOURCE_DATA/S10/37.nwk]

(((((((((((((((((((((Pt_7757.1:0.008867698,(HEL_BA3942AA_AS.1:0.015419005,HUP_B14.1:0.008642815)0.773:0.003722647)0.682:0.004321743,((B45.1:0.005810708,HEL_BA9148AA_AS.1:0.00882295)0.808:0.002021707,(Evenky65.1:0.007036527,IRANL124_91.1:0.015377337)0.825:0.003769535)0.745:0.001610078)0.912:5e-09,(B25.1:0.010170381,Hp_A_14.1:0.003683209)0.770:0.003955059)0.834:0.0019997,(HEL_BA9531AA_AS.1:0.011504674,((HEL_BA8918AA_AS.1:0,HEL_BA9046AA_AS.1:0):5e-09,((HEL_BA8996AA_AS.1:0,HEL_BA9169AA_AS.1:0,HEL_BA9604AA_AS.1:0):6e-09,((HEL_BA9260AA_AS.1:0,HEL_BA9705AA_AS.1:0):5e-09,HEL_BA9825AA_AS.1:0.001573095)0.857:0.000781606)0.877:0.000782877)0.930:0.004001555)0.839:0.002356542)0.340:5e-09,(((((((SUD-S72.1:0.007690481,(MM2012_26.1:0.008097133,SUD-SO50-1.1:0.009764159)0.856:0.002336711)0.877:0.001865445,((HEL_BA9457AA_AS.1:0.01305438,(HEL_BA9028AA_AS.1:0.005461564,IRANL133_91.1:0.003320479)0.196:0.003279158)0.619:0.002353168,(SUD-SO49-1.1:0.008863392,((HpGP-IDN-001.1:0.003218676,(CAM-23A1.1:0.005372288,(((CAM-107A1.1:0.002703295,CAM-109A1.1:0.003619829)0.063:0.001500039,(nigh2494.1:0.008821271,(HEL_BA9125AA_AS.1:0.005043988,(CAM_153C1.1:0.014142236,nigh1448.1:0.005158738)0.466:0.001907232)0.913:0.003865047)0.429:0.002876589)0.166:0.002271196,SUD-C13-1.1:0.008122774)0.904:0.002862796)0.950:0.003473023)0.417:0.001559971,(HEL_BA8928AA_AS.1:0.005731969,HEL_BA4168AA_AS.1:0.009019838)0.884:0.002277185)0.281:5e-09)0.860:0.000840053)0.505:5e-09)0.323:0.00079162,(HEL_BA9765AA_AS.1:0.009762385,(HEL_BA9281AA_AS.1:0.004783344,HEL_BA9595AA_AS.1:0.004779343)0.744:0.000750356)0.910:0.002415479)0.727:0.000747343,((HEL_BA8987AA_AS.1:0.006517663,SUD_C8_1.1:0.005571608)0.802:0.002014269,(SUD-C1-1a.1:0.006826913,SUD_C5_1.1:0.006138826)0.952:0.005285038)0.781:0.001468572)0.882:0.001580954,(((SSR5.1:0.013632065,((((HEL_BA9153AA_AS.1:0.007343983,HEL_BA9184AA_AS.1:0.003142308)0.796:0.004011203,(HpGP-USA-422.1:0.005661377,MMM_148.1:0.008126923)0.946:0.003876123)0.767:0.001995412,(HEL_BA9651AA_AS.1:0.007559824,(HEL_CA2513AA_AS.1:0.009618307,HpGP-BGD-003.1:0.014457281)0.914:0.004200902)0.719:0.002636156)0.865:0.002738866,((GC31_B.1:0.006102152,(((((HEL_BA8957AA_AS.1:0.003142978,HEL_BA9249AA_AS.1:0.003203289)0.805:0.001518266,HEL_BA9612AA_AS.1:0.012420307)0.914:0.002375775,(HEL_BA4991AA_AS.1:0.008937414,((HEL_BA9115AA_AS.1:0.000781958,(HEL_BA9776AA_AS.1:0.002368133,((HEL_BA9256AA_AS.1:0,HEL_BA9780AA_AS.1:0):5e-09,(HEL_BA9390AA_AS.1:5e-09,(HEL_BA9736AA_AS.1:0.007938065,HEL_BA9166AA_AS.1:0.000783877)0.603:5e-09)0.909:0.000782754)0.940:0.002370775)0.753:0.000776371)0.765:5e-09,(HEL_BA9546AA_AS.1:0,HEL_BA9676AA_AS.1:0,HEL_BA9686AA_AS.1:0):0.000783602)0.397:0.001506233)0.703:0.000803226)0.763:0.000806747,(HEL_BA8889AA_AS.1:0.001567677,(Tuvac80.1:0.009678901,(HEL_BA9407AA_AS.1:0.000783226,HEL_BA9606AA_AS.1:5e-09)0.893:5e-09)0.974:0.004775025)0.906:0.002409439)0.766:0.000835066,(((((HpGP-NPL-009.1:0.004891195,NP49.1:0.01065493)0.862:0.00236546,(HEL_BA9569AA_AS.1:0.00794466,(HEL_BA5769AA_AS.1:0.007161092,((((HEL_BA4205AA_AS.1:0.005087749,HEL_BA8057AA_AS.1:0.002052403)0.768:0.00253313,((HEL_AA6079AA_AS.1:0.003153663,((((HEL_BA7799AA_AS.1:0.005642267,SLK40.1:0.006406499)0.262:0.000771421,M006.1:0.010384563)0.780:0.001465538,(HpGP-MAL-002.1:0.00672816,(HEL_CA0027AA_AS.1:0.00469534,(HpGP-IND-007.1:0.002804061,mong44.1:0.007348501)0.868:0.006320134)0.821:0.001821495)0.760:0.001877235)0.910:0.003445132,TH0213.1:0.003156124)0.883:5e-09)0.762:0.000794621,((Mandalay03.1:0.007177,(HpGP-MMR-004.1:0.004721036,MMM_127.1:0.000841036)0.549:0.0023709)0.751:0.000852983,(BD0013.1:0.008915988,MMM_60.1:0.003996582)0.898:0.002387274)0.877:0.001558626)0.849:0.002340112)0.571:0.001508348,ID0498.1:0.007004855)0.615:0.001761531,NP110.1:0.012282549)0.743:0.000869268)0.783:0.002406119)0.870:0.001634923)0.754:0.001545465,(India7.1:0.009285138,(BD0063.1:0.004718779,((HEL_BA9294AA_AS.1:0.000791999,HEL_BA9792AA_AS.1:0.001563176)0.996:0.013473712,((HEL_BA9266AA_AS.1:0,Keto18.1:0):0.004586061,HEL_BA9544AA_AS.1:0.000959304)0.431:0.003249958)0.964:0.006838518)0.499:0.00381584)0.825:0.002171892)0.852:0.001554402,(HEL_CA0270AA_AS.1:0.011474826,(HEL_BA9626AA_AS.1:0.00309177,Kazakhstan3173.1:0.001653798)0.986:0.005749811)0.862:0.002396902)0.738:0.000773282,((((HEL_BA9706AA_AS.1:0.0071762,((HEL_BA8823AA_AS.1:0.000786509,HEL_BA9545AA_AS.1:0.002358848)0.936:0.003327094,HEL_BA9259AA_AS.1:0.008071074)0.744:0.001460527)0.464:0.001675681,HEL_BA9640AA_AS.1:0.010484409)0.837:5e-09,((((((HEL_BA8956AA_AS.1:0.004017358,HEL_BA8958AA_AS.1:0.008130779)0.882:0.002366808,(((HEL_BA9085AA_AS.1:0.000801221,(mong49.1:0.003241125,HEL_BA9027AA_AS.1:0.005677822)0.845:0.001505524)0.962:0.003169946,(HEL_BA9628AA_AS.1:0.003189684,((HEL_BA8825AA_AS.1:0.001425557,TUVAB15.1:0.000929377)0.293:0.000793029,(HEL_BA9564AA_AS.1:0.006498232,HEL_CA0261AA_AS.1:0.007312554)0.952:0.004658533)0.872:0.001752952)0.891:0.001562314)0.829:5e-09,(HEL_BA9538AA_AS.1:5e-09,HEL_CA0289AA_AS.1:0.005560463)0.949:0.002367649)0.784:0.00079162)0.754:0.000860794,(HEL_BA9347AA_AS.1:0.001645424,(HEL_BA8830AA_AS.1:0.00156963,HEL_BA8911AA_AS.1:5e-09)0.972:0.004698095)0.959:0.004034356)0.864:0.002302434,(HEL_BA9049AA_AS.1:0.005532886,(HEL_BA9096AA_AS.1:0.001426138,((HEL_BA9571AA_AS.1:0,HEL_BA9807AA_AS.1:0):0.00177646,HEL_BA9603AA_AS.1:0.008670859)0.962:0.00475765)0.882:0.002602022)0.882:0.001649456)0.545:0.001576289,((HEL_AA7332AA_AS.1:0.006452569,HEL_BA9607AA_AS.1:0.006448055)0.482:0.002374912,(HEL_BA9410AA_AS.1:0.004794033,HEL_BA9576AA_AS.1:0.008084223)0.887:0.003976232)0.888:5e-09)0.729:6e-09,((HEL_CA0278AA_AS.1:0.010692654,BURYAT19.1:0.006511614)0.780:0.00302181,(((HpGP-KAZ-002.1:0.008013546,(HEL_BA9321AA_AS.1:0.000785166,(Evenky11.1:0.001570847,HEL_BA9760AA_AS.1:0.000787993)0.928:0.002372134)0.871:0.001648181)0.919:0.002403338,(((HEL_BA9566AA_AS.1:0.006259605,(altai11.1:0.002429907,HEL_BA9440AA_AS.1:0.00231504)0.994:0.0087098)0.703:0.002518777,(HEL_BA9437AA_AS.1:0.006716922,HEL_BA9443AA_AS.1:0.005350209)0.737:0.002165646)0.681:0.001125753,((HEL_BA9042AA_AS.1:0,HEL_BA9253AA_AS.1:0):0.002550373,HEL_BA9575AA_AS.1:0.007097408)0.870:0.003149077)0.766:0.000966245)0.402:0.001584727,(HEL_BA9037AA_AS.1:0.008129923,HEL_BA9315AA_AS.1:0.01000075)0.887:0.003862084)0.223:5e-09)0.836:0.001669873)0.832:0.000784293)0.790:0.000789499,(((((HEL_BA9641AA_AS.1:0.007632387,(HEL_BA9176AA_AS.1:0.00285048,(HEL_BA9611AA_AS.1:0.003523113,Tuvac46.1:0.005254819)0.976:0.004850356)0.738:0.000775802)0.874:0.002386854,HEL_BA9471AA_AS.1:0.003732174)0.687:0.000993922,(HEL_BA8872AA_AS.1:0.005519555,(HEL_AA7314AA_AS.1:0.002370375,(HEL_BA9018AA_AS.1:0.00644106,Nanai30.1:0.007255564)0.848:0.001584888)0.743:0.000865618)0.325:0.000814547)0.865:0.001597617,(((((HEL_BA9079AA_AS.1:0.004911005,(HEL_BA8959AA_AS.1:0.000781732,HEL_BA9608AA_AS.1:5e-09)0.709:0.001443012)0.803:0.002411563,HEL_BA9383AA_AS.1:0.006293987)0.686:0.002485897,HEL_BA9568AA_AS.1:0.006374719)0.531:5e-09,(Evenky01.1:6e-09,(Evenky73.1:5e-09,(HEL_BA9406AA_AS.1:0.000781567,HEL_BA8842AA_AS.1:5e-09)0.005:0.000782743)0.630:5e-09)1.000:0.007173899)0.456:0.001575045,(((HEL_BA8856AA_AS.1:0.005469026,((HEL_BA8976AA_AS.1:0,HEL_BA9140AA_AS.1:0):5e-09,HEL_BA9739AA_AS.1:0.000782154)0.953:0.003326499)0.359:0.000753606,(HEL_BA9059AA_AS.1:0.004316099,(HEL_BA8921AA_AS.1:0.001859722,(HEL_BA9556AA_AS.1:0.000783877,HEL_BA9770AA_AS.1:5e-09)0.927:0.002903152)0.376:0.001545357)0.979:0.00452594)0.880:0.001689269,((HEL_BA8883AA_AS.1:0.006205124,HEL_BA9162AA_AS.1:0.008577278)0.823:0.002272255,(HEL_BA8279AA_AS.1:0.015598046,((HEL_BA9534AA_AS.1:0.004830133,(HEL_BA9735AA_AS.1:0.001600988,(HEL_BA9160AA_AS.1:0.008060395,HEL_CA0410AA_AS.1:0.002366159)0.866:0.001564836)0.818:0.001544253)0.872:0.002625501,((HEL_BA9130AA_AS.1:0.002516006,((HEL_BA9404AA_AS.1:0.001420238,(HEL_BA9614AA_AS.1:0,HEL_BA9797AA_AS.1:0):0.004150667)0.836:0.00181843,(HEL_AA7380AA_AS.1:0.011229985,HEL_BA9220AA_AS.1:0.008664811)0.868:0.003064301)0.970:0.004660056)0.744:0.00126349,(HEL_BA8847AA_AS.1:0.007622701,VN0805.1:0.008742811)0.560:0.002795656)0.840:0.003031169)0.864:0.002436466)0.881:0.002568762)0.931:0.00285642)0.744:0.000748263)0.768:0.000817514)0.524:0.000791091,(((((HEL_BA8829AA_AS.1:0.006541944,(HEL_BA9354AA_AS.1:0.009548218,HEL_BA9653AA_AS.1:0.006003652)0.977:0.005723693)0.846:0.002465196,(HEL_BA8860AA_AS.1:0.004793128,(HEL_BA8814AA_AS.1:0.00078796,HEL_BA9129AA_AS.1:0.004752124)0.893:0.002378259)0.919:0.003014876)0.752:0.001618284,(HEL_BA9562AA_AS.1:0.005660894,HEL_BA9650AA_AS.1:0.005701008)0.926:0.003827847)0.757:0.000898987,((HEL_BA9047AA_AS.1:0.017876462,(HEL_BA9175AA_AS.1:0.001566303,(HEL_BA8914AA_AS.1:0.000781659,(HEL_BA8962AA_AS.1:0,HEL_BA9398AA_AS.1:0):5e-09)0.920:5e-09)0.892:0.003651933)0.993:0.01023384,(HEL_BA8812AA_AS.1:0.003173702,(HEL_BA9063AA_AS.1:0.000782329,(HEL_BA9636AA_AS.1:0.001566932,((HEL_AA7221AA_AS.1:0,HEL_BA9333AA_AS.1:0,HEL_BA9487AA_AS.1:0):5e-09,HEL_BA9208AA_AS.1:0.000781966)0.771:5e-09)0.426:0.000782513)0.732:0.000776419)0.947:0.003340636)0.745:0.000658566)0.900:0.001594393,(((BURYAT27.1:0.007176671,(HEL_BA9095AA_AS.1:0.003069152,HEL_BA9218AA_AS.1:0.005738704)0.958:0.004878175)0.733:0.000824274,HEL_BA9627AA_AS.1:0.005651637)0.636:0.002382921,(HEL_BA9671AA_AS.1:0.008984456,HEL_BA9167AA_AS.1:0.00562643)0.993:0.008966266)0.880:5e-09)0.823:0.000834535)0.768:0.000753328)0.895:0.001604439)0.725:0.000771038)0.877:0.00190665)0.149:0.00159228,HpGP-KGZ-006.1:0.006978274)0.744:0.001233716)0.974:0.008521019)0.961:0.006739606,((((DR59_2016.1:0.002258103,((((HEL_AA5463AA_AS.1:0.018502782,HpGP-SPA-402.1:0.010746498)0.973:0.00654007,((GAM245Ai.1:0.006313138,HEL_BA3663AA_AS.1:0.005758709)0.860:0.00154262,(HpGP-USA-303.1:0.00358015,(HEL_BA8835AA_AS.1:0.010888517,HpGP-USA-403.1:0.00531468)0.861:0.002541869)0.760:0.001052214)0.733:0.000803165)0.620:0.001578539,HEL_AA9174AA_AS.1:0.006555775)0.819:0.001486144,(CAM_149C1.1:0.006428569,((HpGP-POR-006.1:0.001865901,((kin81.1:0.005584543,kin86.1:6e-09)0.922:0.003212792,(ckin65.1:0.004066941,(((HEL_CA2150AA_AS.1:0.00641078,(kin77.1:0.000783587,(HEL_AA8698AA_AS.1:0.004782974,(HEL_BA8806AA_AS.1:0.004763262,SA35C.1:0.001574188)0.763:0.000779729)0.932:0.002370943)0.744:0.000787166)0.773:0.00078331,HEL_CA2362AA_AS.1:0.001574532)0.718:0.000758304,((((HEL_AA7352AA_AS.1:5e-09,(ckin129.1:0.002372037,ckin24.1:0.00316648)0.940:0.003175092)0.959:0.003156163,(HpGP-COG-003.1:0.004775623,HEL_BA4947AA_AS.1:0.005573814)0.006:0.000774007)0.927:5e-09,((kin62.1:0.00156747,(kin71.1:0.003942358,((SA224.1:0,SA252C.1:0):5e-09,ckin106.1:0.002359614)0.916:0.000782756)0.533:5e-09)0.928:5e-09,HEL_AA7374AA_AS.1:6e-09)0.942:5e-09)0.883:5e-09,(HEL_BA4236AA_AS.1:0.005654395,ckin130.1:0.004036623)0.852:0.001528356)0.925:0.002396647)0.683:0.000700761)0.959:0.004060156)0.865:0.002043328)0.843:0.002338444,((((((((Pt_7901.1:0.004951369,HN_G260.1:0.009964357)0.937:0.007015671,(HEL_AA8702AA_AS.1:0.0032046,HEL_AA9180AA_AS.1:0.000733912)0.974:0.006674194)0.895:0.003957176,HpGP-USA-417.1:0.002363612)0.928:0.003765065,(HEL_AA6578AA_AS.1:0.00589926,(HEL_BA5101AA_AS.1:0.006641818,CAN_219.1:0.012356328)0.857:0.005262772)0.814:0.00340173)0.614:0.001851772,(((HEL_BA8361AA_AS.1:0.007327648,(NYPt189.1:0.008693749,(ckin28.1:0.002935309,kin79.1:0.001807802)0.856:0.002359241)0.925:0.003317763)0.391:0.001290706,(DR150.1:0.007772097,HEL_BA8101AA_AS.1:0.010216203)0.839:0.003912711)0.776:0.001409591,HEL_BA5547AA_AS.1:0.006237735)0.484:0.002400625)0.936:0.003912313,(HEL_AA9177AA_AS.1:0.008917931,HEL_BA5558AA_AS.1:0.007404952)0.946:0.003957646)0.719:0.001021494,(HEL_BA3551AA_AS.1:0.009870275,(HEL_BA9555AA_AS.2:0.00232441,(HEL_BA9555AA_AS.1:5e-09,(HEL_BA4163AA_AS.1:5e-09,SA220C.1:0.001566467)0.786:5e-09)0.495:0.004006622)0.996:0.009895976)0.896:0.003843969)0.764:0.003478407,HEL_CA2181AA_AS.1:0.009482583)0.339:0.001201709)0.730:0.001297108)0.930:0.003242431)0.863:0.001710936)0.995:0.008045675,(34320.1:0.0061625,MCms1055.1:0.003584891)0.957:0.006092126)0.787:0.002078752,(JP0170.1:0.012039661,HEL_BA5197AA_AS.1:0.007690357)0.118:0.003171276)0.761:0.001236389,SSR8.1:0.011354316)0.609:0.001179846)0.606:0.001393567,(((((((HEL_AA5951AA_AS.1:0.005770463,((CAM_110A1.1:0.004852689,HEL_BA9309AA_AS.1:0.006416273)0.903:0.004063339,HpGP-NGA-010.1:0.01389755)0.818:0.001762786)0.852:0.002286322,CAM_22A1.1:0.006509722)0.880:0.002342218,((((CAM-144C1.1:0.001565391,ckin59.1:5e-09)0.832:0.001479586,(HpGP-NGA-006.1:0.006252293,nigh2496.1:9.0795e-05)0.139:0.00158806)0.981:0.005932123,(CAM-126C1.1:0.007055691,CAM_14C1.1:0.005833195)0.431:0.00157056)0.915:0.00300531,((CAM-117A1.1:0.007128543,(CAM-121A1.1:0.003697325,(CAM_118A1.1:0.005124569,CAM_125C1.1:0.00530665)0.451:0.001603217)0.527:0.001874394)0.748:0.00164722,(CAM-135C1.1:0,CAM-140C1.1:0,CAM-146C1.1:0):0.007136501)0.775:0.000857883)0.840:0.00152677)0.723:0.000820698,SUD-SO42.1:0.006410323)0.928:0.00239143,(((HEL_BA4973AA_AS.1:0.004413994,nigh2495.1:0.011121504)0.941:0.00488121,SUD-C16-3.1:0.008591184)0.749:0.001123575,((SUD-C14-1.1:0.006957047,HEL_BA9413AA_AS.1:0.007776295)0.695:0.00394405,SUD-I14.1:0.005224615)0.822:0.001952946)0.872:0.001621112)0.745:0.000696425,((((HEL_AA6060AA_AS.1:0.008820445,HEL_AA6699AA_AS.1:0.01266986)0.784:0.003482747,HEL_BA9462AA_AS.1:0.006829052)0.486:0.002342983,HEL_BA4944AA_AS.1:0.004434338)0.912:0.002853661,HEL_BA9463AA_AS.1:0.009779713)0.854:0.001565761)0.768:0.000808873,(((HEL_BA4846AA_AS.1:0.015229512,CAM_106A1.1:0.010943178)0.359:0.00269557,HEL_AA6798AA_AS.1:0.010885723)0.313:0.001566507,HEL_AA5699AA_AS.1:0.004030187)0.826:0.001613391)0.838:0.001600538)0.996:0.007935888)0.285:5e-09,(((((((444.1:0.007720869,SSR3.1:0.012244283)0.384:0.002121703,(((SSR7.1:0.007611595,(Nentsy81.1:0.00833369,(Nentsy28.1:0.000781163,((N34.1:0,Nentsy38.1:0,Nentsy65.1:0):0.00157088,((HEL_BA9014AA_AS.1:0,Nentsy29.1:0,Nentsy37.1:0):0.000784046,(Nentsy32.1:0,Nentsy90.1:0):5e-09)0.000:5e-09)0.736:5e-09)0.771:0.003001068)0.942:0.004744843)0.871:0.002132332,(HpGP-TUR-009.1:0.007282097,(((HEL_BA9058AA_AS.1:0.006862151,HEL_CA0266AA_AS.1:0.002791132)0.963:0.004757145,(HEL_AA8621AA_AS.1:0.007755729,(HEL_BA8861AA_AS.1:0.003705831,HEL_BA9170AA_AS.1:0.005094926)0.915:0.003229379)0.841:0.003105138)0.762:0.001265031,(((HEL_BA9391AA_AS.1:0.004185381,HEL_BA9841AA_AS.1:0.002180556)0.993:0.007659826,(HEL_BA8868AA_AS.1:0.004778311,HEL_BA8993AA_AS.1:0.014157825)0.272:0.001517172)0.855:0.002114111,(HEL_BA9837AA_AS.1:0.007588585,((HEL_BA9261AA_AS.1:0.008000379,(((((((((HEL_BA9621AA_AS.1:0.007165481,(HEL_BA9201AA_AS.1:0.005711479,HEL_BA9433AA_AS.1:0.008980586)0.853:0.002428055)0.922:0.003370891,((Shi112.1:0.003322887,(Cuz20.1:0.001573269,Shi417.1:5e-09)0.096:0.001418345)0.968:0.004072506,HEL_AA6759AA_AS.1:0.005787707)0.809:0.00138165)0.727:0.00087379,((((Evenky58.1:0.007306042,v225d.1:0.004820615)0.880:0.003975928,(HEL_CA2451AA_AS.1:0.006562067,HpGP-BRA-023.1:0.013290609)0.498:0.003870439)0.474:5e-09,(((((CO1766.1:0,Hui1764.1:0,Hui1766.1:0):0.006710639,HpGP-PER-111.1:0.009497961)0.325:0.001443558,(HEL_CA2271AA_AS.1:0.008700696,HEL_CA2272AA_AS.1:0.011187552)0.752:0.003235056)0.289:0.002254465,((HEL_CA2260AA_AS.1:0.003139505,(HEL_CA2265AA_AS.1:0.008045502,(HEL_CA2266AA_AS.1:5e-09,((HEL_CA2257AA_AS.1:0,Shi470.1:0):5e-09,Shi169.1:0.001566807)0.417:0.000781965)0.972:0.004827524)0.789:0.00315802)0.820:5e-09,((HEL_CA2284AA_AS.1:0.008142003,(HEL_CA2283AA_AS.1:5e-09,((HEL_CA2261AA_AS.1:0,HEL_CA2262AA_AS.1:0,HEL_CA2286AA_AS.1:0,Sat464.1:0):6e-09,HEL_CA2287AA_AS.1:0.000783709)0.899:0.001573083)0.992:0.009689381)0.180:0.001577837,HEL_AA5991AA_AS.1:0.010432247)0.851:0.003300221)0.898:0.001923146)0.819:0.00126111,((CAN_196.1:0.006380456,(Aklavik117.1:0.003195241,HpGP-USA-205.1:0.009791879)0.808:0.002354215)0.535:5e-09,(HpGP-MEX-028.1:0.008908731,HEL_AA6511AA_AS.1:0.005609239)0.841:0.001576846)0.793:0.000793019)0.080:0.00078609)0.000:5e-09,((((CO1768.1:0,COL0002.1:0,Hui1769.1:0):0.010714852,HEL_AA7339AA_AS.1:0.008231954)0.764:0.002190521,HEL_CA0046AA_AS.1:0.005573535)0.064:5e-09,(((HEL_AA7212AA_AS.1:0,HEL_CA0045AA_AS.1:0):0.00498143,HpGP-CAN-001.1:0.014639801)0.901:0.003174311,((HEL_BA9778AA_AS.1:0,HEL_CA0057AA_AS.1:0,HEL_CA0057AA_AS.2:0):0.001986218,((HEL_AA7365AA_AS.1:0,HEL_CA0047AA_AS.1:0):0.005225598,(HpGP-CAN-020.1:5e-09,HpGP-CAN-023.1:0.000783882)0.973:0.005198785)0.723:0.00156096)0.729:0.000986512)0.941:0.002558222)0.951:0.003164878)0.845:0.002294062)0.742:0.000811542,((((HEL_BA8864AA_AS.1:0.010331675,HEL_CA0054AA_AS.1:0.002597579)0.925:0.003171972,((HEL_AA6006AA_AS.1:0,HEL_CA0053AA_AS.1:0):0.003794899,Sakhalin60.1:0.007491813)0.740:0.000755529)0.777:0.000848358,((Nanai40.1:0.005717088,((HEL_AA7283AA_AS.1:0.008858644,(HEL_BA9040AA_AS.1:5e-09,(HEL_BA9234AA_AS.1:6e-09,HEL_BA9467AA_AS.1:0.001568912)0.904:0.002358816)0.953:0.004915555)0.932:0.004066867,(HEL_BA9514AA_AS.1:0.002376554,(HEL_BA8817AA_AS.1:0.004773904,HEL_BA9159AA_AS.1:0.001589463)0.909:0.002367376)0.992:0.006434341)0.792:0.001447588)0.894:0.002402381,((HEL_AA6077AA_AS.1:0,HEL_CA0052AA_AS.1:0,HEL_CA0052AA_AS.2:0):0.005655827,((HEL_BA9559AA_AS.1:0.000804245,HEL_BA9669AA_AS.1:0.005556671)0.995:0.009023993,(HEL_BA9518AA_AS.1:0.004067183,(HEL_BA9472AA_AS.1:0.00449992,(HEL_BA9819AA_AS.1:0.003144098,(HEL_BA9263AA_AS.1:0.001995507,HEL_BA9677AA_AS.1:0.004380926)0.648:0.002056109)0.398:0.001145175)0.846:0.001752263)0.729:0.001414029)0.882:0.003398695)0.941:0.003295767)0.822:0.001398249)0.721:0.000993428,((((HEL_CA0208AA_AS.1:0.004164703,HEL_CA2671AA_AS.1:0.01048422)0.762:0.001751127,((HEL_CA2709AA_AS.1:0.006312099,(HpGP-JAP-026.1:0.007055816,HpGP-KOR-001.1:0.003094113)0.413:0.001051661)0.258:0.001527312,(HEL_BA8880AA_AS.1:0.004797761,(HEL_BA9915AA_AS.1:0.007281302,(((HEL_CA0440AA_AS.1:0.00397709,HEL_CA0551AA_AS.1:0.003163763)0.839:0.001583001,((BT0282.1:0.001566122,CK69.1:0.003175098)0.543:0.000788449,HEL_CA2643AA_AS.1:0.008040023)0.000:6e-09)0.478:5e-09,(MMM_67.1:0.005589206,(HEL_AA4439AA_AS.1:0.007259913,HEL_CA2092AA_AS.1:0.002397299)0.866:0.001578187)0.755:0.00077324)0.842:0.001616274)0.447:0.001541293)0.451:0.00103903)0.593:0.002181625)0.330:0.001008461,(HEL_CA0082AA_AS.1:0.002913591,(EKB32.1:0.002380889,((HEL_CA0525AA_AS.1:0.003993673,(HEL_CA2615AA_AS.1:5e-09,HEL_CA2627AA_AS.1:0.000781964)0.977:0.004010941)0.793:0.001572533,(HEL_BA8663AA_AS.1:0.010502564,HEL_CA2718AA_AS.1:0.007125906)0.332:0.001785904)0.056:5e-09)0.856:0.001824879)0.313:0.00086626)0.808:0.002794113,((HEL_BA5605AA_AS.1:0.000781966,HpGP-MAL-010.1:5e-09)0.970:0.006843968,(HEL_BA5460AA_AS.1:0.003663881,HpGP-MAL-012.1:0.005135643)0.432:0.002892837)0.673:0.002261896)0.931:0.004054061)0.774:0.000795802)0.859:0.00143148,((HpGP-PER-011.1:0.012593073,(HEL_CA2270AA_AS.1:0.017508388,(HEL_CA2267AA_AS.1:0.015723051,Puno135.1:0.007169262)0.864:0.002347443)0.000:0.000840935)0.934:0.008271942,((((HEL_AA7214AA_AS.1:0.005554229,HEL_BA9448AA_AS.1:0.007235569)0.915:0.002418712,(HpGP-CAN-018.1:0.012734881,(HEL_CA2258AA_AS.1:0.010653616,HpGP-PER-121.1:0.009872188)0.971:0.005581243)0.755:0.001055827)0.860:0.002725488,(BT333.1:0.004978611,BTM275.1:0.008760413)0.881:0.004040908)0.000:0.006251992,(448.1:0.011428142,((BTM231.1:0.005455669,BT215.1:0.020409059)0.865:0.005346316,(BURYAT14.1:0.006449532,(HEL_BA9483AA_AS.1:0.00560536,((HEL_BA9830AA_AS.1:0.016781466,HEL_CA0264AA_AS.1:0.006622726)0.881:0.003216914,((HEL_BA8858AA_AS.1:0.000778086,HEL_BA9445AA_AS.1:5e-09)1.000:0.012561467,(HEL_BA9451AA_AS.1:0.006310077,(HEL_BA9479AA_AS.1:0.003178976,(HEL_AA7249AA_AS.1:0.003938572,HEL_BA8832AA_AS.1:5e-09)1.000:0.007990591)0.849:0.001595566)0.933:0.004680844)0.976:0.006471908)0.970:0.006231374)0.593:0.002327308)0.747:0.00412488)0.871:0.004027859)0.888:0.003955487)0.957:0.01238975)0.640:0.005104749)0.000:5e-09,(HEL_AA7373AA_AS.1:0.020896258,((HpGP-PER-138.1:0.013118881,HpGP-PER-019.1:0.0073595)0.874:0.002616011,(HEL_CA2279AA_AS.1:0.007107132,((((BT143.1:0.024795877,yak97.1:0.015744281)0.006:0.007800829,((((HpGP-CHI-105.1:0.00645977,HpGP-CHI-116.1:0.005504767)0.993:0.009481032,(HEL_BA9722AA_AS.1:0.007826955,(HEL_BA9243AA_AS.1:0.008235559,HEL_BA9746AA_AS.1:0.007021613)0.927:0.004799479)0.918:0.003484971)0.751:0.001173143,(((((HEL_BA9287AA_AS.1:0.001563366,(Koryak28.1:0,Koryak37.1:0,Koryak38.1:0):0.000774943)0.981:0.006129571,((HEL_BA9060AA_AS.1:0,HEL_BA9258AA_AS.1:0):0.008674412,HEL_BA9726AA_AS.1:0.000875444)0.933:0.004166176)0.999:0.012508175,((HEL_BA9605AA_AS.1:0.011493179,(((HEL_BA9761AA_AS.1:0.00077534,(HEL_BA9838AA_AS.1:0,Keto60.1:0):0.000780856)0.956:0.005744004,(HEL_BA9032AA_AS.1:5e-09,HEL_BA9339AA_AS.1:0.002348946)0.998:0.01386577)0.984:0.011351805,((HEL_BA8849AA_AS.1:0,HEL_BA9070AA_AS.1:0):5e-09,HEL_BA9584AA_AS.1:0.000778866)0.990:0.009566349)0.902:0.004337513)0.722:0.000542845,(HEL_AA7311AA_AS.1:0,Khanty47.1:0):0.010542406)0.907:0.003759097)0.841:0.001713346,((HpGP-CAN-019.1:0.01331848,(HpGP-CAN-016.1:0.009955062,((CAN_095.1:0,CAN_136.1:0,CAN_172.1:0,CAN_258.1:0,HEL_CA2453AA_AS.1:0,HpGP-CAN-006.1:0,HpGP-CAN-011.1:0):0.00738252,((Aklavik86.1:0,CAN_290.1:0,HpGP-CAN-015.1:0):5e-09,((CAN_019.1:0,HpGP-CAN-010.1:0):5e-09,HEL_CA2371AA_AS.1:5e-09)0.000:0.000777846)0.894:0.003755983)0.525:0.004808974)0.939:0.004518553)0.942:0.004704689,((CAN_243.1:0.00737379,(((HEL_AA5916AA_AS.1:0,HpGP-CAN-007.1:0):0.005457361,(HEL_BA9526AA_AS.1:0.012485542,(HEL_AA5967AA_AS.1:0,HEL_AA6482AA_AS.1:0,HEL_BA9172AA_AS.1:0):0.005996287)0.351:0.000826357)0.977:0.005330346,((HEL_AA7337AA_AS.1:0.005305598,(HEL_BA9127AA_AS.1:0.010944274,HEL_BA9629AA_AS.1:0.005187157)0.957:0.005576205)0.957:0.006760391,((Ca_97_34.1:0,HEL_AA6016AA_AS.1:0,HEL_AA7297AA_AS.2:0):5e-09,HEL_AA7297AA_AS.1:5e-09)0.990:0.008728612)0.205:0.001804055)0.824:0.001683565)0.781:0.003127733,(HEL_BA9303AA_AS.1:5e-09,HEL_BA9707AA_AS.1:0.000778865)1.000:0.053962272)0.803:0.002147789)0.894:0.002820508)0.848:0.002271641,((HEL_AA6037AA_AS.1:0.015376497,HEL_CA2268AA_AS.1:0.02310461)0.913:0.007474498,(HEL_AA0105AA_AS.1:0,PeCan4.1:0):0.014220329)0.874:0.005468821)0.196:0.00093986)0.999:0.017627944,Puno120.1:0.017478162)0.460:0.001907234)0.975:0.010323367,HpGP-SPA-706.1:0.012238207)0.999:0.012431283,(HEL_BA8932AA_AS.1:0.005657215,HEL_BA9209AA_AS.1:0.001502057)1.000:0.014471054)0.883:0.002390301)0.878:0.003111956)0.999:0.012608249)0.976:0.009567012)0.473:0.004017929,((HEL_BA9748AA_AS.1:0.003978666,(HEL_BA9098AA_AS.1:0.00643878,((HEL_BA9656AA_AS.1:0.005603046,((altai59.1:0.000790772,HEL_BA9379AA_AS.1:5e-09)0.891:0.001576362,(BURYAT9.1:0.000784188,HEL_BA9649AA_AS.1:0.006407269)0.756:0.000789018)0.438:0.00078298)0.424:5e-09,HEL_BA9304AA_AS.1:0.001572521)0.884:0.002417535)0.754:0.000729834)0.885:0.002160889,(HEL_BA9415AA_AS.1:0.012614241,(HEL_BA9476AA_AS.1:0.011348247,(((HEL_AA7264AA_AS.1:0.011006773,HEL_BA9774AA_AS.1:0.003601114)0.874:0.003988145,(HEL_BA9773AA_AS.1:0.00782485,Khanty04.1:0.007691739)0.679:0.003260532)0.771:0.002331096,HEL_BA8815AA_AS.1:0.00764125)0.445:0.002684585)0.846:0.002012319)0.775:0.001712069)0.832:0.002049176)0.846:0.002929326,(HEL_BA9411AA_AS.1:0.002192174,(HEL_BA9341AA_AS.1:6e-09,(HEL_BA9348AA_AS.1:0,HEL_BA9759AA_AS.1:0):0.000783229)0.744:0.000954887)0.979:0.005888144)0.799:0.001741669,(HEL_BA9592AA_AS.1:0.01020643,HEL_CA0258AA_AS.1:0.002797873)0.095:0.001446807)0.752:0.002412853)0.752:0.001175519,HEL_BA9814AA_AS.1:0.009434741)0.914:0.003357978)0.768:0.001095265)0.734:0.000935286)0.860:0.001578901)0.832:0.001567852)0.908:0.002427038,((HEL_BA9598AA_AS.1:0.006255048,HpGP-RUS-009.1:0.006794958)0.499:0.004015431,(((Khanty16.1:0,Khanty26.1:0,Khanty27.1:0):0.008137977,(HE_C33.1:0.007282435,(IL_3173.1:0.009821783,HE_C50.1:0.007312083)0.871:0.002805635)0.749:0.002543232)0.573:0.002565755,SSR9.1:0.013659176)0.365:5e-09)0.863:0.00280521)0.793:0.001322547)0.765:0.001087717,((((HEL_BA4686AA_AS.1:0.013843638,ID0561.1:0.010437242)0.924:0.004992907,(Khanty17.1:0.008819464,(((ID0084.1:0.004711182,(ID0992.1:0.003965149,ID1017.1:0.003159096)0.592:0.002423862)0.775:0.001157135,((ID0082.1:0.005965354,(((ID0985.1:0,ID1001.1:0):5e-09,ID0987.1:0.000781733)0.871:0.001572948,(HEL_BA9658AA_AS.1:5e-09,((Neuguinea63.1:0.00393481,((HEL_BA9408AA_AS.1:0,Neuguinea12.1:0,Neuguinea25.1:0):5e-09,Neuguinea66.1:0.000781571)0.895:6e-09)0.911:0.001573428,HEL_BA9674AA_AS.1:0.000783757)0.781:0.00078375)0.946:0.003153944)0.920:0.003610043)0.883:0.004682374,ID0090.1:0.00125555)0.585:0.005841853)0.979:0.007867126,(HEL_AA6010AA_AS.1:0.008338064,(((((HEL_BA3812AA_AS.1:0.003958909,(HEL_BA3814AA_AS.1:0.006455046,HEL_BA4574AA_AS.1:0.004789129)0.090:0.00235928)0.333:5e-09,HPJ071.1:0.002373579)0.943:0.002368244,HPJ156.1:0.000788551)0.775:0.000778614,(ausabrJ05.1:0,HPJ023.1:0):0.000789883)0.775:0.001352782,((HEL_AA6024AA_AS.1:0.002291856,HPAS23.1:0.00403438)0.791:0.001581126,((HEL_BA4580AA_AS.1:0,HEL_BA4584AA_AS.1:0,HEL_BA9332AA_AS.1:0):0.001417173,(HEL_BA3813AA_AS.1:5e-09,HEL_BA4578AA_AS.1:0.000783229)0.987:0.005761658)0.897:0.002095456)0.638:0.000656545)0.637:0.002297678)0.936:0.00385739)0.967:0.006275927)0.045:0.002547514)0.650:0.002804817,((Hp_A_11.1:0.004571931,HEL_BA9302AA_AS.1:0.014499106)0.919:0.003632326,(MS178.1:0.006791538,(HEL_BA3985AA_AS.1:0.009307779,HpGP-MMR-011.1:0.005686852)0.959:0.005679322)0.842:0.002710065)0.864:0.001907187)0.679:0.000877331,(G27.1:0.007285,(HEL_BA9732AA_AS.1:0.006536272,SW7C.1:0.013187997)0.092:0.004058832)0.815:0.002002235)0.760:0.001210923)0.840:0.001979309,((SSR43.1:0.006408543,(IL_3172.1:0.006203994,IRANL110.1:0.010045159)0.709:0.002952126)0.892:0.003801698,HEL_BA8915AA_AS.1:0.009585013)0.753:0.002246559)0.934:0.003859849,(GR_20.1:0.008763672,HEL_BA9734AA_AS.1:0.010164679)0.532:0.003088101)0.480:5e-09,(HEL_BA9180AA_AS.1:0.005439742,(HEL_BA5527AA_AS.1:0.013041652,((HEL_CA2149AA_AS.1:0.004949449,HEL_CA2246AA_AS.1:0.012310208)0.445:0.003869125,(22360.1:0.011727814,38185.1:0.007637965)0.806:0.003445096)0.854:0.002338537)0.719:0.002355469)0.977:0.006442724)0.941:0.002599186,(HEL_CA2212AA_AS.1:0.00652943,((HEL_AA0447AA_AS.1:0.008618029,(HEL_BA4743AA_AS.1:0.006744233,Hp_A_27.1:0.009562725)0.732:0.003227154)0.411:0.00192632,((CK59.1:0.009581917,HpGP-ISR-001.1:0.006494964)0.813:0.002284608,(GR_21.1:0.004464591,HEL_BA9168AA_AS.1:0.012762477)0.949:0.005817645)0.616:0.000396537)0.765:0.00136748)0.947:0.003948297)0.891:5e-09)0.791:0.000802422,(((HEL_BA5257AA_AS.1:0.006201005,(HpGP-POL-110.1:0.011126262,HpGP-SPA-802.1:0.010464574)0.929:0.004696364)0.924:0.003490851,(IL_3184.1:0.008939304,(IRANL125.1:0.003229706,(MG2005_98.1:0.00179953,MM2004_20.1:0.002881126)0.905:0.005896573)0.378:0.000808129)0.707:5e-09)0.799:0.001594076,(IRANL112_91.1:0.000782408,IRANL97.1:5e-09)0.994:0.005663835)0.740:0.00071561)0.905:0.001598648):0.0016142,(DR76_2016.1:0.009081258,HEL_BA4875AA_AS.1:0.009927126)0.913:0.004671218)0.850:5e-09,(((30950.1:0.007116308,33375.1:0.003737681)0.876:0.002799744,SUD_SO41_1.1:0.006499322)0.862:0.002369943,(21580.1:0.007838325,(B40.1:0.006044179,GR_15.1:0.003639154)0.944:0.004155624)0.308:0.001799189)0.752:0.000831187)0.770:0.00079334,(((GC34_HL.1:0.004802542,HEL_BA4700AA_AS.1:0.005594489)0.995:0.006483095,((HEL_AA6718AA_AS.1:0.004722027,(HEL_BA9244AA_AS.1:0.00391133,(HEL_AA7246AA_AS.1:0.003971473,Khanty39.1:0.002367635)0.746:0.000848521)0.865:0.002364964)0.870:0.001639893,(IRANL104.1:0.006421497,((HE_NC32_5.1:0.004425191,(HEL_BA4404AA_AS.1:0.009440335,HpGP-HON-015.1:0.007004642)0.377:0.001390097)0.937:0.002764107,(VN0032.1:0.005310245,(26695.1:0.010278191,(22352.1:0.001755362,MGms203.1:0.011980995)0.963:0.005696808)0.484:0.002012724)0.768:0.001047069)0.424:0.000787509)0.446:5e-09)0.764:0.000782844)0.777:0.0007907,(((Khanty30.1:0,Khanty40.1:0):0.006755861,(HpGP-USA-207.1:0.010538399,(HpGP-LIT-001.1:0.008425419,HpGP-MEX-046.1:0.00959242)0.527:0.001872359)0.600:0.002938085)0.778:0.002086459,B47.1:0.00550793)0.741:0.000871774)0.753:0.000817885)0.837:5e-09,((HEL_BA9043AA_AS.1:0.007219283,(22087.1:0.007922201,HEL_BA4465AA_AS.1:0.010892045)0.459:0.002373347)0.868:0.002420358,(HEL_BA5572AA_AS.1:0.009844062,HEL_BA5224AA_AS.1:0.008231611)0.804:0.001429494)0.934:0.003193152)0.668:0.003108528,(HE_NC24_6.1:0.005151134,(29009.1:0.010909305,HPAG1.1:0.010107851)0.253:0.001317446)0.910:0.002985737)0.943:0.001675399,((SW21C.1:0.008056632,(GC65_HL.1:0.00710591,P12.1:0.009708883)0.925:0.004358662)0.311:0.000904271,31181.1:0.008276229)0.846:0.002088141)0.826:0.004911679,HEL_CA2176AA_AS.1:0.00907062)0.962:0.00462179,HEL_BA5666AA_AS.1:0.003277447)0.935:0.001563721,HEL_BA8309AA_AS.1:0.001697282)0.418:0.015439219,HEL_BA4143AA_AS.1:5e-09)1.000:0.022678091,HEL_AA7376AA_AS.1:0.016264182)1.000:0.022612713,(((((SA172C1.1:0.006158634,(SA169C.1:0.003733835,SouthAfrica7.1:0.002588412)0.873:0.002348619)0.945:0.003401989,(HEL_AA7350AA_AS.1:0,HEL_AA7375AA_AS.1:0):0.004777065)0.768:0.001072739,(SouthAfrica20.1:0.005249372,SouthAfrica50.1:0.005857358)0.497:0.001583842)0.892:0.002073696,((HEL_BA5709AA_AS.1:0.005373107,(((HEL_BA5706AA_AS.1:0.001720028,HEL_BA8345AA_AS.1:0.005411227)0.233:0.000915497,((((HEL_BA5739AA_AS.1:0.00198422,SA166A.1:0.001949313)0.906:0.002838974,HpGP-ZAF-007.1:0.007145497)0.754:0.001955567,(HpGP-ZAF-006.1:0.007027746,HEL_AA7378AA_AS.1:0.010057263)0.885:0.003961858)0.879:0.002872527,HEL_AA7362AA_AS.1:0.009888059)0.947:0.004519781)0.873:0.002746177,(((HEL_BA5671AA_AS.1:0,HEL_BA5731AA_AS.1:0,HEL_BA9328AA_AS.1:0,SA144A.1:0,SA251C.1:0):0.002694989,(HEL_BA5715AA_AS.1:5e-09,SA29A.1:0.001568389)0.988:0.006818355)0.881:0.002415294,(SA233C.1:0.001915354,(HEL_BA5677AA_AS.1:0.011400879,SA253C1.1:0.003931077)0.936:0.004702026)0.894:0.003845614)0.752:0.001193584)0.169:0.001630022)0.833:0.001755752,(HpGP-ZAF-009.1:0.004747073,SA175A.1:0.004770389)0.977:0.005568753)0.917:5e-09)0.939:0.002362258,(HEL_BA9494AA_AS.1:0.001576364,(((HpGP-ZAF-001.1:0.003691755,(HEL_AA7356AA_AS.1:0.005298885,HEL_AA7368AA_AS.1:0.00425445)0.831:0.002347264)0.895:0.002584738,(HEL_AA7351AA_AS.1:0.003281021,HEL_BA8291AA_AS.1:0.007984595)0.258:0.001528533)0.756:0.000894186,(HEL_BA9540AA_AS.1:0.002627325,(HEL_AA7371AA_AS.1:0.003427551,(HEL_AA7309AA_AS.1:0,HEL_AA7329AA_AS.1:0):0.009431603)0.746:0.002344389)0.847:0.002135741)0.873:0.001559398)0.776:0.000798042)0.745:0.002199358)0.998:5e-09,(((HEL_AA7215AA_AS.1:0.000883707,((HEL_AA7199AA_AS.1:0,HEL_AA7200AA_AS.1:0,HEL_AA7293AA_AS.1:0):0.006932117,(HEL_AA7206AA_AS.1:0.007742106,(HEL_AA7288AA_AS.1:0,HEL_BA9306AA_AS.1:0):0.009315163)0.844:0.006248001)0.871:0.002745992)0.853:0.00191525,K26A1.1:0.005957357)0.931:0.003972834,HEL_AA7268AA_AS.1:0.004901043)0.949:0.004043858)0.748:0.013803069,(HEL_BA9749AA_AS.1:0.008178061,(HEL_BA8916AA_AS.1:0.01495186,HEL_BA4919AA_AS.1:0.01893054)0.795:0.005870794)0.882:0.006555564)0.985:0.032323176,(HEL_AA0408AA_AS.1:0.008875849,HEL_BA9262AA_AS.1:0.01137929)1.000:0.073762733)0.965:0,Hcetorum:0.335687292)Root;
