# Supplementary material for: An ancient ecospecies of Helicobacter pylori
Source: Nature. 2024 Oct 16;635(8037):178–85. doi: 10.1038/s41586-024-07991-z (PMC11541087; doi:10.1038/s41586-024-07991-z)
Supplement: Supplementary file 8 — Data underlying Figs. 1–4 and Supplementary Figs. 1–6 and 8–13. [file 41586_2024_7991_MOESM8_ESM.zip › SOURCE_DATA/S10/38.nwk]

(((((((((((((((((((HEL_CA0082AA_AS.1:0.018268553,HEL_CA2671AA_AS.1:0.008504619)0.881:0.002566458,((((HEL_CA2643AA_AS.1:0.009582839,(HEL_BA9915AA_AS.1:0.011705447,(CK69.1:0.013701204,HpGP-MAL-010.1:0.014710343)0.149:0.003554962)0.741:0.001159708)0.268:0.002750562,HpGP-KOR-001.1:0.016084059)0.233:0.000863734,(HEL_BA5605AA_AS.1:0.00647649,HpGP-JAP-026.1:0.010415681)0.119:0.001548646)0.773:0.001144777,HEL_BA9483AA_AS.1:0.018992459)0.114:0.000893666)0.211:5e-09,((((EKB32.1:0.007585185,BT143.1:0.02018522)0.915:0.004834633,(BT0282.1:0.012490407,BTM275.1:0.014265369)0.854:0.003139805)0.675:0.002899864,HEL_CA2709AA_AS.1:0.01088708)0.913:0.004810441,JP0170.1:0.012090101)0.922:0.004055768):0.000905755,(HEL_AA4439AA_AS.1:0.011146687,HEL_CA0208AA_AS.1:0.01209768)0.865:0.002864716)0.771:0.001017081,(HEL_BA3551AA_AS.1:0.008073781,(MMM_67.1:0.012962349,(HEL_CA2092AA_AS.1:0.010587518,(HEL_BA5460AA_AS.1:0.014688375,VN0805.1:0.011981095)0.895:0.007324601)0.880:0.003635004)0.832:0.002772593)0.462:0.00193722)0.774:0.002636789,(((HEL_CA2267AA_AS.1:0.00643835,((v225d.1:0.014319232,HpGP-MEX-028.1:0.010923301)0.051:0.000851324,(((HEL_CA2258AA_AS.1:0.012888553,((HpGP-PER-011.1:0.008335599,HpGP-SPA-706.1:0.005424185)0.852:0.001801715,(HEL_CA2272AA_AS.1:0.003815552,HEL_CA2271AA_AS.1:0.00914596)0.767:0.000839282)0.520:5e-09)0.922:0.001929056,((HEL_BA3942AA_AS.1:0.043776183,((NP110.1:0.045943898,HpGP-PER-138.1:0.004582536)0.762:0.003668765,HEL_CA2279AA_AS.1:0.010168529)0.741:0.000995668)0.577:0.001765368,((Sat464.1:0.003625993,(HEL_CA2262AA_AS.1:0.003612923,(HEL_CA2265AA_AS.1:0.005495224,((HEL_CA2257AA_AS.1:0.001800278,Shi169.1:0.00270257)0.899:5e-09,(HEL_CA2266AA_AS.1:0.0018256,Shi417.1:0.009244493)0.039:0.001789415)0.965:0.004576603)0.612:0.00270558)0.782:5e-09)0.833:0.001763239,HpGP-PER-111.1:0.005546817)0.941:0.003682878)0.868:0.001835819)0.763:5e-09,(HEL_AA7365AA_AS.1:0,HEL_CA0047AA_AS.1:0):0.013705941)0.756:0.001140586)0.942:0.003321952)0.579:0.000841824,((HEL_AA0105AA_AS.2:0,PeCan4.1:0):0.009267099,Puno120.1:0.006439889)0.816:0.003633892)0.411:5e-09,(((((HEL_BA9098AA_AS.1:0.004797789,HEL_BA9391AA_AS.1:0.009931415)0.744:0.003417786,(((HEL_BA8883AA_AS.1:0.003599687,HEL_BA9379AA_AS.1:0.012187265)0.701:0.006482342,(((((HEL_BA9341AA_AS.1:0,HEL_BA9348AA_AS.1:0):5e-09,HEL_BA9759AA_AS.1:0.002657879)0.777:0.000894527,(((Evenky01.1:0,HEL_BA9406AA_AS.1:0):0.002584633,(Evenky73.1:5e-09,HEL_BA8842AA_AS.1:0.001799011)0.996:0.009370743)0.992:0.010365549,HEL_BA8932AA_AS.1:0.000894886)0.950:0.003561782)0.766:0.00087232,(((HEL_BA9390AA_AS.1:5e-09,((HEL_BA9614AA_AS.1:0,HEL_BA9797AA_AS.1:0):0.001765218,(HEL_AA7373AA_AS.1:0.000882144,HEL_CA0410AA_AS.1:0.000882143)0.000:5e-09)0.939:6e-09)0.903:5e-09,(HEL_BA9220AA_AS.1:5e-09,HEL_BA9780AA_AS.1:0.001802649)0.833:0.000898583)0.251:5e-09,(HEL_BA9256AA_AS.1:0.000548556,BURYAT14.1:0.006217819)0.731:0.000376836)0.970:0.002656569)0.174:5e-09,(HEL_BA9130AA_AS.1:5e-09,(HEL_BA8880AA_AS.1:0.001778746,HEL_BA9656AA_AS.1:0.001762139)0.968:0.003563388)0.828:0.000880415)0.973:5e-09)0.799:0.004480517,HEL_BA9736AA_AS.1:0.012772571)0.802:0.002296588)0.910:0.004949145,(((BURYAT9.1:0.004169113,(HEL_AA7249AA_AS.1:0.007127033,HEL_BA9534AA_AS.1:0.000937335)0.856:0.003026587)0.785:0.003139413,(HEL_BA9096AA_AS.1:0.006523056,(HEL_BA9160AA_AS.1:0.00349845,HEL_BA9735AA_AS.1:0.004732385)0.814:0.002674152)0.946:0.006404023)0.925:0.006821211,HEL_BA9649AA_AS.1:0.015451796)0.774:0.001978856)0.967:0.006723492,((HEL_BA9841AA_AS.1:0.006284901,(HEL_BA9451AA_AS.1:0.011926503,((HEL_BA8832AA_AS.1:0,HEL_BA9479AA_AS.1:0):0.002639048,HEL_BA8868AA_AS.1:0.014786331)0.849:0.005965447)0.916:0.004956151)0.930:0.003821027,(HEL_BA9162AA_AS.1:0.021482742,HEL_BA9166AA_AS.1:0.005189935)0.907:0.004363671)0.741:0.001073537)0.925:0.004073982,((((HpGP-PER-019.1:0.005462037,(HEL_CA2270AA_AS.1:0.011177854,(HEL_CA2286AA_AS.1:0.002706922,(HEL_CA2261AA_AS.1:0.000897534,(HEL_CA2283AA_AS.1:0,HEL_CA2284AA_AS.1:0,HEL_CA2287AA_AS.1:0):5e-09)0.758:0.000904718)0.970:0.004607469)0.876:0.002691931)0.000:5e-09,(HpGP-PER-121.1:0.01416232,Shi470.1:0.008404715)0.233:0.001696636)0.883:0.002903156,(HEL_AA5991AA_AS.2:0.008328618,(Puno135.1:0.007625489,((HEL_CA2260AA_AS.1:0.011825029,(Cuz20.1:0.003630765,Shi112.1:6e-09)1.000:0.018737731)0.534:0.00377436,((CO1766.1:0,Hui1764.1:0,Hui1766.1:0):0.013633491,HEL_AA6511AA_AS.1:0.01166322)0.699:0.002334635)0.870:0.002573665)0.862:0.004357736)0.700:0.002027332)0.919:0.00284287,(((HEL_BA9433AA_AS.1:0.012516117,((HEL_AA6759AA_AS.2:0.006669087,HpGP-USA-205.1:0.009050907)0.943:0.004562941,HpGP-MAL-012.1:0.009542907)0.856:0.003415856)0.706:0.000714907,((CO1768.1:0,COL0002.2:0,Hui1769.2:0):0.010937183,HEL_BA9201AA_AS.1:0.011595174)0.921:0.003570663)0.769:0.000936103,HEL_BA9315AA_AS.1:0.007675441)0.871:0.001848311)0.737:0.00062502)0.544:0.00087986)0.924:0.002671898)0.896:0.001096703,((((Aklavik117.1:0.014047367,HpGP-CAN-023.1:0.014000369)0.919:0.006548591,((HEL_AA7339AA_AS.1:0.013924322,HEL_CA0046AA_AS.1:0.008084963)0.879:0.00276206,(HEL_BA9778AA_AS.1:0,HEL_CA0057AA_AS.1:0,HEL_CA0057AA_AS.2:0):0.009095144)0.676:0.00162704)0.573:0.002897092,HpGP-CAN-020.1:0.016274589)0.578:0.001308644,CAN_219.2:0.010238054)0.875:0.002518001)0.792:0.002759135,((HEL_BA9302AA_AS.1:0.022132631,(HEL_BA9398AA_AS.1:0.000899038,(HEL_BA8914AA_AS.1:0.000898252,HEL_BA8962AA_AS.1:5e-09)0.781:5e-09)0.966:0.007813534)0.919:0.005393969,(((((HEL_BA9774AA_AS.1:0.003081973,Khanty04.1:0.004033476)0.868:0.002385057,(HEL_BA9476AA_AS.1:0.007353701,(((HEL_BA9838AA_AS.1:5e-09,((HEL_BA9544AA_AS.1:0,Keto60.1:0):5e-09,HEL_BA9792AA_AS.1:5e-09)0.851:0.000881542)0.999:0.012982636,HEL_BA9773AA_AS.1:0.009282448)0.878:0.003801003,HEL_BA9415AA_AS.1:0.003661735)0.919:0.004076722)0.764:0.002571493)0.890:0.002761553,(HEL_AA7264AA_AS.1:0.005171708,HEL_BA8815AA_AS.1:0.003799966)0.938:0.004113791)0.738:0.001604562,(HEL_BA9304AA_AS.1:0.004869433,HEL_BA9445AA_AS.1:0.012462001)0.823:0.003550896)0.805:0.0020864,(((((Nentsy81.1:0.007501216,(HEL_BA9621AA_AS.1:0.008921962,HpGP-CAN-001.1:0.00760192)0.644:0.003474725)0.734:0.001276281,(Evenky58.1:0.003206361,HEL_BA9748AA_AS.1:0.012270302)0.492:0.00277338)0.815:0.002172751,(Nanai40.1:0.009715474,(HEL_BA9559AA_AS.1:0.009217646,(HEL_BA9669AA_AS.1:5e-09,(HEL_BA9040AA_AS.1:5e-09,(HEL_BA9234AA_AS.1:0.000873808,HEL_BA9467AA_AS.1:0.000891086)0.992:0.004453225)0.993:0.005355472)0.950:0.004831921)0.794:0.003809552)0.821:0.004676174)0.269:0.001249357,(HEL_BA9159AA_AS.1:0.005534405,HEL_BA9472AA_AS.1:0.009036651)0.816:0.003678104)0.834:0.00285631,(((HEL_BA8864AA_AS.1:0.007468348,Sakhalin60.1:0.012207929)0.818:0.002909815,(HEL_BA9651AA_AS.1:0.007869276,(HEL_AA7283AA_AS.1:0.008315318,HEL_BA9448AA_AS.1:0.001196406)0.997:0.01879766)0.153:0.003694593)0.896:0.006597958,(((((HEL_BA9042AA_AS.1:0.000922471,HEL_BA9253AA_AS.1:5e-09)0.985:0.011694977,(CAN_196.1:0.011600463,(HEL_BA9014AA_AS.1:0.015264608,HEL_BA9047AA_AS.1:0.015344814)0.879:0.004227545)0.959:0.008914994)0.994:0.014347658,((HEL_BA9514AA_AS.1:0.007092834,(((HEL_AA7214AA_AS.1:0.007550686,HEL_BA9677AA_AS.1:0.003486685)0.783:0.003666952,HEL_AA7221AA_AS.1:0.016831829)0.748:0.001055068,(HEL_CA0054AA_AS.1:0.024159616,(HEL_AA7212AA_AS.1:5e-09,HEL_CA0045AA_AS.1:5e-09)0.941:0.004589393)0.277:0.004589926)0.806:0.007617729)0.560:0.000185896,HEL_BA9819AA_AS.1:0.010004812)0.470:0.001826694)0.865:0.005225066,(HEL_BA9263AA_AS.1:0.000900519,HEL_BA9518AA_AS.1:6e-09)0.970:0.00602942)0.774:0.003660328,((HEL_AA6077AA_AS.1:0,HEL_CA0052AA_AS.1:0,HEL_CA0052AA_AS.2:0):0.003642448,(HEL_AA6006AA_AS.1:5e-09,HEL_CA0053AA_AS.1:0.000897603)0.948:0.003634828)0.942:0.004308521)0.784:0.004515972)0.771:0.001966139)0.665:0.001995137)0.945:0.004897297)0.911:0.003457532)0.846:0.00460729,(HEL_BA9814AA_AS.1:0.011566797,(HEL_BA9209AA_AS.1:0.011374591,HEL_BA9568AA_AS.1:0.004486728)0.988:0.008559989)0.880:0.00339252)0.931:0.002541502,((HEL_BA9037AA_AS.1:0.003670846,HEL_BA9059AA_AS.1:0.005514046)0.934:0.004860585,((((BTM231.1:0.009345298,(HEL_BA8958AA_AS.1:0.003615525,HEL_BA9410AA_AS.1:6e-09)1.000:0.017323897)0.473:0.002544867,((HEL_BA8847AA_AS.1:0.00699316,HEL_BA9407AA_AS.1:0.036759938)0.838:0.005516839,((mong44.1:0.022378184,HEL_BA9607AA_AS.1:0.010204645)0.859:0.006703293,(((HEL_BA8993AA_AS.1:0.010335043,HEL_BA9095AA_AS.1:0.012509766)0.958:0.008137844,(HEL_AA7380AA_AS.1:0.011505271,TUVAB15.1:0.016450786)0.760:0.002879421)0.456:0.001529171,BT333.1:0.020514857)0.966:0.007443015)0.000:5e-09)0.942:0.005211291)0.633:0.001452545,(((((((((mong49.1:0.020597079,(HpGP-KGZ-006.1:0.020510692,(HEL_BA9218AA_AS.1:0.014552047,(HEL_CA0289AA_AS.1:0.019668614,(HEL_BA9837AA_AS.1:0.008788461,(Evenky11.1:0.021617708,(HEL_BA9411AA_AS.1:0.004515842,(HEL_BA9676AA_AS.1:0,HEL_BA9686AA_AS.1:0):0.004589918)0.605:0.007490679)0.750:0.00271609)0.863:0.005999521)0.602:0.004140109)0.749:0.003620515)0.858:0.004347842)0.798:0.003825217,(HEL_BA8858AA_AS.1:0.018942414,(SSR7.1:0.016332656,SSR5.1:0.015319447)0.925:0.006386522)0.904:0.003981315)0.949:0.0059517,((HEL_BA9261AA_AS.1:0.011416963,((HEL_AA7332AA_AS.1:0.00287108,((HEL_BA9556AA_AS.1:6e-09,HEL_BA9770AA_AS.1:0.001801393)1.000:0.01511673,(HEL_BA9115AA_AS.1:0.013045382,Tuvac80.1:0.000908538)0.429:0.000788022)0.961:0.005390425)0.990:0.008749787,HEL_CA0266AA_AS.1:0.001386768)0.984:0.007962424)0.763:0.002615289,HEL_BA9807AA_AS.1:0.01759022)0.862:0.003258585)0.494:0.002076857,(HEL_BA8956AA_AS.1:0.015034773,HEL_BA9538AA_AS.1:0.015497558)0.928:0.006294)0.966:0.00619431,((((((((HEL_BA8823AA_AS.1:0.011949238,(HEL_BA9244AA_AS.1:0.016944323,HEL_CA0278AA_AS.1:0.006382591)0.913:0.006462046)0.965:0.009903467,((HEL_BA8279AA_AS.1:0.008804402,HpGP-PER-011.2:0.016425905)0.766:0.010915045,HEL_BA9049AA_AS.1:0.024330822)0.295:0.002612087)0.852:0.003050675,((BURYAT27.1:0.005934927,((CO1768.2:0,COL0002.1:0,Hui1769.1:0):5e-09,((HEL_AA0105AA_AS.1:0,PeCan4.2:0):0.01156003,((((Aklavik117.2:0,CAN_219.1:0):0.025782682,((HpGP-SPA-802.2:0,HpGP-SPA-802.3:0):0.02158937,HpGP-USA-207.2:0.015284144)0.990:0.063611373)0.941:5e-09,HEL_AA5991AA_AS.1:0.008712395)0.577:5e-09,v225d.2:0.008528417)0.793:0.011984763)0.184:0.009019681)0.959:0.022116958)0.798:0.006944242,((((HEL_AA6759AA_AS.1:0.020028256,HEL_BA9201AA_AS.2:0.027336805)0.694:0.009433319,(31181.1:0.025832584,MS178.1:0.020338097)0.652:0.007083487)0.108:5e-09,(((444.2:5e-09,GC65_HL.2:0.00855244)0.634:0.007601736,(33375.2:0.016811849,(NP110.2:0.016970012,26695.1:5e-09)0.992:0.015797923)0.896:0.005953418)0.740:0.003018781,((HEL_BA9168AA_AS.2:0.017994499,(448.2:0.023817147,HpGP-TUR-009.1:0.015883756)0.901:0.006009176)0.876:0.004930803,HEL_BA9531AA_AS.2:0.023641505)0.913:0.004409506)0.788:0.002332519)0.915:0.005742501,((((((HE_C50.2:0.025971407,(Khanty16.1:0,Khanty26.1:0,Khanty27.1:0):0.007903912)0.659:0.003621776,((30950.2:0.023274122,(HEL_BA9148AA_AS.1:0.006990223,21580.2:0.040650696)0.982:0.012669544)0.528:0.004617322,(GC65_HL.1:0.026654372,P12.1:5e-09)0.995:0.023161015)0.894:0.005787344)0.965:0.007289125,(Nentsy65.1:0.010499065,(((N34.1:0,Nentsy29.1:0,Nentsy37.1:0,Nentsy38.1:0,Nentsy90.1:0):5e-09,Nentsy28.1:0.000924152)0.914:6e-09,(Khanty17.1:0.006734174,((HEL_BA8996AA_AS.1:0,HEL_BA9260AA_AS.1:0,HEL_BA9604AA_AS.1:0,HEL_BA9705AA_AS.1:0,HEL_BA9734AA_AS.1:0,HEL_BA9825AA_AS.1:0,Khanty39.2:0):6e-09,(HEL_BA9169AA_AS.1:0.019570275,(HEL_BA8918AA_AS.1:0,HEL_BA9046AA_AS.1:0):0.000924816)0.612:5e-09)0.745:0.000798721)0.999:0.01177467)0.947:0.010969446)0.998:0.014457462)0.822:0.002252225,HEL_BA9153AA_AS.1:0.008942817)0.846:0.003398691,(HEL_BA9266AA_AS.1:0.00091915,(HEL_BA9294AA_AS.1:0,Keto18.1:0):5e-09)1.000:0.020380563)0.858:0.004357302,Hp_A_27.1:0.010764776)0.956:0.005599103)0.135:0.002041961)0.852:0.00286782)0.795:0.001978088,(HEL_BA9592AA_AS.1:0.016585656,ID0498.1:0.018325829)0.845:0.005653902)0.195:5e-09,(((HEL_BA9058AA_AS.1:0.009767313,HEL_BA9575AA_AS.1:0.011607015)0.942:0.007105167,((((G27.2:0.017039802,MMM_60.2:0.018445852)0.478:0.002407021,HEL_BA9176AA_AS.1:0.011247132)0.168:0.001014853,VN0032.1:0.017900361)0.366:0.002576659,(HEL_BA9611AA_AS.1:0.011423653,((HEL_BA9437AA_AS.1:0.002832238,HEL_BA9443AA_AS.1:0.001824564)0.997:0.009678653,((HEL_BA9259AA_AS.1:0.013044285,HEL_BA9545AA_AS.1:0.00529882)0.940:0.004734133,(HEL_BA9627AA_AS.1:0.017429119,(HEL_BA9603AA_AS.1:0.008890704,(HEL_BA8830AA_AS.1:0.01562337,HEL_BA8911AA_AS.1:0.004441367)0.729:0.003935079)0.449:0.002670198)0.819:0.003042945)0.946:0.005568336)0.470:0.00126567)0.134:0.002027463)0.570:0.002519885)0.698:0.00348628,HEL_BA9184AA_AS.1:0.014290397)0.778:0.001571695)1.000:0.015492005,((GR_21.1:0.027373979,(448.1:0.011919371,HEL_BA9043AA_AS.1:0.007036339)0.634:0.008318677)0.858:0.003505878,(HEL_BA9706AA_AS.1:0.01507774,(((SSR9.1:0.019516325,(((IRANL124_91.1:0.009559397,(HEL_CA2176AA_AS.1:0.0223675,(((HEL_BA9457AA_AS.1:0.023484384,HEL_CA0027AA_AS.1:0.027122028)0.899:0.006080262,(Hp_A_14.1:0.016402506,((HEL_AA5951AA_AS.1:0.009189064,(((SUD-C14-1.1:0.013751338,(CAM-126C1.1:0.013048115,SUD-SO42.1:0.014535842)0.883:0.003632)0.596:0.003637004,(HEL_BA9413AA_AS.1:0.014990538,SUD-C16-3.1:0.010089342)0.642:0.002609695)0.797:0.002234771,(HEL_BA9125AA_AS.1:0.01371758,(SUD_C8_1.1:0.00924665,SUD-I14.1:0.010259503)0.951:0.005520781)0.753:0.001129625)0.392:5e-09)0.791:0.003132234,((((((34320.1:0.016972744,((HEL_CA2212AA_AS.1:0.009990357,MM2004_20.1:0.031454251)0.973:0.010902656,38185.1:0.003270434)0.926:0.005961923)0.938:0.0079485,(HpGP-ISR-001.1:0.011287795,SSR8.1:0.022157376)0.744:0.003666883)0.852:0.00275942,SUD-C1-1a.1:0.023129131)0.734:0.00350061,(HEL_BA4973AA_AS.1:0.010400312,HEL_BA8987AA_AS.1:0.017133438)0.805:0.001610847)0.741:0.001371816,(SUD-C13-1.1:0.020571718,SUD-S72.1:0.009249216)0.957:0.008010659)0.986:0.009665493,(((CAM_118A1.1:0.009023335,nigh2494.1:0.010384265)0.893:0.004106927,(((((HpGP-NGA-006.1:0.008993938,(CAM-144C1.1:0.011481448,nigh1448.1:0.008891275)0.842:0.002708702)0.874:0.003088727,CAM_14C1.1:0.015021324)0.200:0.002767442,((((((HEL_BA8928AA_AS.1:0.011935785,SUD-SO50-1.1:0.013533267)0.992:0.013266478,CAM_110A1.1:0.012249321)0.945:0.005826345,(SUD_C5_1.1:0.014397936,((HEL_BA4944AA_AS.1:0.01474912,(HEL_BA4686AA_AS.1:5e-09,(HEL_CA2615AA_AS.1:0,HEL_CA2627AA_AS.1:0):0.000897699)0.992:0.012795552)0.298:0.002651362,HEL_BA4875AA_AS.1:0.019636864)0.562:0.00299239)0.878:0.002795862)0.784:0.001683823,(HEL_AA6699AA_AS.1:0.013235553,HEL_BA9281AA_AS.1:0.010336107)0.917:0.004292446)0.833:0.001925132,((CAM_153C1.1:0.011995878,SUD-SO49-1.1:0.007622066)0.873:0.00304583,(CAM_106A1.1:0.009938441,CAM-121A1.1:0.018563141)0.853:0.003524162)0.866:0.002408349)0.927:0.003555812,((HEL_AA6060AA_AS.1:0.000925491,HEL_BA9462AA_AS.1:0.00087618)0.999:0.016414052,HEL_BA4168AA_AS.1:0.020151216)0.887:0.004293789)0.754:0.001108158)0.979:0.007109398,(((HpGP-NGA-010.1:0.022167961,((ckin59.1:0.009905636,nigh2496.1:0.006765213)0.961:0.005007786,(nigh2495.1:0.012273489,(CAM_149C1.1:0.010803828,(CAM-107A1.1:0.019295115,CAM-117A1.1:0.006255863)0.976:0.008566798)0.915:0.004935356)0.880:0.003239985)0.899:0.003258217)0.439:0.002878747,(CAM-23A1.1:0.008921325,HEL_BA9309AA_AS.1:0.006986996)0.746:0.003373991)0.770:0.00222634,CAM_125C1.1:0.010754486)0.930:0.004683979)0.000:5e-09,(CAM-109A1.1:0.016184395,SUD_SO41_1.1:0.007536806)0.883:0.002845953)0.835:0.00416913)0.677:0.001028787,(((MCms1055.1:0.026017021,((((HEL_BA4163AA_AS.1:0.000908455,SA220C.1:0.000889766)0.975:0.011490333,(HEL_CA2149AA_AS.1:0.004231008,(HEL_AA7352AA_AS.1:0.006639607,(HEL_BA8806AA_AS.1:5e-09,(HpGP-BRA-023.1:0.008244975,HpGP-POR-006.1:0.00089542)0.768:0.000902875)0.963:0.006232245)0.975:0.008940909)0.978:0.011714899)0.974:0.010858057,((22360.1:0.014225282,(Pt_7757.1:0.008515306,(HEL_BA5224AA_AS.1:0.001052483,(HEL_AA9180AA_AS.1:0.009447398,HpGP-HON-015.1:0.015259096)0.846:0.003326442)0.583:0.004943922)0.977:0.010088499)0.941:0.006546027,HEL_CA2268AA_AS.1:0.04025649)0.895:0.006589891)0.974:0.009516083,(((HpGP-USA-417.1:0.015886626,(((((ckin28.1:0.013758444,((DR76_2016.1:0.018824224,HEL_BA9555AA_AS.1:0.017404255)0.852:0.004039457,(((HEL_BA8361AA_AS.1:5e-09,(SA224.1:0,SA252C.1:0):0.000897828)0.988:0.009883229,((HEL_BA8835AA_AS.1:0.009230605,HEL_CA2150AA_AS.1:0.007343929)0.723:0.000939847,((ckin130.1:0.000920687,(ckin129.1:0.003018613,kin62.1:0.002737264)0.875:0.002032519)0.957:0.004177899,((((ckin65.1:0.002706699,(HpGP-COG-003.1:0.00637034,((HEL_BA4947AA_AS.1:0.000900484,kin79.1:0.002715322)0.913:0.002728406,kin71.1:0.00273258)0.800:0.001806634)0.890:5e-09)0.934:0.002710347,((kin77.1:0.002706379,(ckin24.1:0.000898302,(kin81.1:0.001797091,kin86.1:5e-09)0.941:0.002717027)0.774:0.000904576)0.882:0.001803826,(ckin106.1:5e-09,HEL_CA2362AA_AS.1:0.001801041)0.914:0.001805058)0.441:5e-09)0.915:5e-09,HEL_BA5527AA_AS.1:0.008206507)0.352:0.0018211,HEL_BA4236AA_AS.1:0.003631565)0.749:0.000764753)0.951:0.004156946)0.845:0.00248982)0.789:0.002056756,(DR150.1:0.008710931,DR59_2016.1:0.011884359)0.989:0.010219739)0.953:0.00540216)0.725:0.002590253)0.948:0.007815593,HpGP-USA-303.1:0.009039233)0.698:0.003425581,HEL_BA5558AA_AS.1:0.007688732)0.971:0.00804069,HEL_BA5101AA_AS.1:0.017440235)0.465:0.001966995,(HEL_AA6578AA_AS.1:0.001800127,HEL_CA2451AA_AS.1:5e-09)0.991:0.007982916)0.444:0.002584148)0.813:0.003174166,(((HEL_BA5572AA_AS.1:0.015458989,HUP_B14.1:0.022286051)0.224:0.009883687,HE_NC24_6.1:0.027657054)0.799:0.003104053,(HEL_BA3663AA_AS.1:0.018439361,(HEL_BA4465AA_AS.1:0.015270209,HEL_BA5197AA_AS.1:0.021626407)0.965:0.0088992)0.271:0.004479206)0.937:0.005274239)0.646:0.008087835,(((HpGP-SPA-402.1:0.015412024,((HEL_BA5547AA_AS.1:0.018465941,Pt_7901.1:0.031049346)0.925:0.00706887,GAM245Ai.1:0.012260947)0.918:0.007930853)0.942:0.009015584,(((HEL_AA5463AA_AS.1:0.019953845,HEL_AA8702AA_AS.1:0.010719266)0.149:0.003358526,(HEL_AA9174AA_AS.1:0.015295495,(HEL_BA8101AA_AS.1:0.014531053,(HpGP-USA-403.1:0.019738786,NYPt189.1:0.018865404)0.656:0.003305116)0.733:0.001172223)0.969:0.008246221)0.968:0.010475748,(HEL_CA2181AA_AS.1:0.01429361,(HEL_AA8698AA_AS.1:0.001850506,HEL_AA9177AA_AS.1:0.001761227)0.986:0.00797158)0.412:0.000949128)0.744:0.00158948)0.820:0.002570885,HEL_AA6798AA_AS.1:0.041080541)0.263:5e-09)0.820:0.01829424)0.162:0.003628799)0.998:0.019665133,((CAM-135C1.1:0,CAM-140C1.1:0,CAM-146C1.1:0):0.012477146,CAM_22A1.1:0.01001322)0.825:0.001746217)0.828:0.002204594,(((HEL_BA9028AA_AS.1:0.008580743,(HEL_BA9463AA_AS.1:0.003574355,HEL_BA9595AA_AS.1:0.037876464)0.395:0.002018409)0.942:0.006903767,HpGP-IDN-001.1:0.024624247)0.693:0.005812243,HEL_BA9765AA_AS.1:0.021766968)0.243:0.001800166)0.433:0.001955936)0.684:0.003005011)0.014:0.001605006)0.996:0.018628258)0.940:0.008633039)0.849:0.005490693,(GC31_B.1:0.010639907,((HEL_AA0447AA_AS.1:0.023290238,HpGP-USA-207.1:0.022546259)0.990:0.018149614,(Khanty30.1:0,Khanty40.1:0):0.021483311)0.666:0.008146613)0.973:0.013348147)0.980:0.011075953)0.960:0.006818863)0.773:0.00189724,((IRANL112_91.1:0.001337631,IRANL125.1:0.000495397)1.000:0.018932768,(GR_15.1:0.023537739,(HpGP-NPL-009.1:0.005885029,HpGP-NPL-009.2:0.016713487)0.981:0.009832859)0.280:0.000953052)0.860:0.006658456)0.819:0.003971132,(B25.1:0.018456943,HE_NC32_5.1:0.017365903)0.823:0.006722196)0.752:0.003880216)0.982:0.012994305,((HPAG1.1:0.024160507,(HEL_BA8663AA_AS.1:0.006774368,(HEL_CA0440AA_AS.1:0.002924588,HEL_CA0551AA_AS.1:0.00440043)0.838:0.008005168)1.000:0.019698185)0.902:0.007307358,(GR_20.1:0.020823507,IL_3173.1:0.0102579)0.847:0.003502983)0.816:0.002945056)0.821:0.003545116,((HEL_BA4205AA_AS.1:0.004026044,HpGP-MAL-002.1:0.008921403)0.991:0.008815809,((HEL_BA9175AA_AS.1:0.009157515,(altai59.1:0.013654546,((HEL_BA9032AA_AS.1:0,HEL_BA9339AA_AS.1:0,HEL_BA9761AA_AS.1:0):0.003691423,HEL_BA9830AA_AS.1:0.009951917)0.989:0.01390113)0.752:0.007221119)0.688:0.003949906,Hp_A_11.1:0.021556442)0.949:0.006403817)0.701:0.000588326)0.749:0.001278623)0.878:0.00187766)0.424:0.00088663)0.741:0.00093437,(HEL_BA9628AA_AS.1:0.004522583,(HEL_BA8856AA_AS.1:0.00523311,HEL_BA8872AA_AS.1:0.020038636)0.918:0.00415668)0.762:0.000922678)0.904:0.002846253,(HEL_BA9732AA_AS.1:6e-09,Nentsy32.1:0.014325582)1.000:0.018838697)0.731:0.001213573)0.648:0.001196845,(((HEL_BA9079AA_AS.1:0.009238483,HEL_BA9085AA_AS.1:0.011216192)0.984:0.008493159,((HEL_BA9640AA_AS.1:0.010367649,((HEL_BA8860AA_AS.1:0.009983733,HEL_BA8861AA_AS.1:0.011626838)0.913:0.004294094,(HEL_BA8812AA_AS.1:0.007653161,Nanai30.1:0.017108378)0.832:0.004247299)0.796:0.002409599)0.868:0.004825216,(HEL_AA7314AA_AS.1:0.010468449,(21580.1:5e-09,(HEL_BA9734AA_AS.2:0.021876721,Khanty39.1:0.010539488)0.966:0.027388841)0.611:0.008433455)0.845:0.008972544)0.811:0.002423747)0.911:0.002782142,((BURYAT19.1:0.012076712,((HEL_BA8959AA_AS.1:0.006535131,HEL_BA9383AA_AS.1:0.00639178)0.930:0.004861128,(HEL_BA9626AA_AS.1:0.009632755,(HEL_BA8921AA_AS.1:0.006852583,HEL_BA9063AA_AS.1:0.00605503)0.892:0.002797643)0.880:0.003153577)0.573:0.004518339)0.867:0.003833996,(HEL_CA0270AA_AS.1:0.017249854,(HEL_BA9129AA_AS.1:0.004589237,HEL_BA9471AA_AS.1:0.001788986)0.966:0.006473424)0.910:0.006458859)0.165:5e-09)0.736:0.001009784)0.764:0.000816525,((((HEL_BA8976AA_AS.1:0,HEL_BA9140AA_AS.1:0,HEL_BA9739AA_AS.1:0):0.007679883,(HEL_AA7246AA_AS.1:0.011986516,(HEL_CA0261AA_AS.1:0.009562792,HEL_CA0264AA_AS.1:0.009191816)0.528:0.004232648)0.921:0.00624362)0.551:0.00349649,(HEL_BA9612AA_AS.1:0.011148405,yak97.1:0.015134482)0.837:0.00350526)0.246:0.00373327,(HEL_BA9653AA_AS.1:0.00724559,HpGP-KAZ-002.1:0.010886155)0.963:0.007848738)0.755:0.001204638)0.594:0.000289293,(((HEL_BA9440AA_AS.1:0.009034513,(HEL_BA8814AA_AS.1:0.010141488,HEL_BA9569AA_AS.1:0.01333596)0.781:0.006017668)0.887:0.003357815,((HEL_BA9321AA_AS.1:0.000899663,(HEL_BA9546AA_AS.1:0,HEL_BA9760AA_AS.1:0):5e-09)0.999:0.013048543,((HEL_BA9249AA_AS.1:0,HEL_BA9605AA_AS.1:0):0.011412066,HEL_BA9606AA_AS.1:0.009955112)0.609:0.003972765)0.857:0.002248303)0.000:5e-09,(((HEL_BA9170AA_AS.1:0.009467853,(HEL_BA8889AA_AS.1:0.002816384,HEL_BA9776AA_AS.1:0.000806232)0.994:0.012296897)0.489:0.007126198,(HEL_BA9018AA_AS.1:0.013208358,(Tuvac46.1:0.002659514,((HEL_BA9333AA_AS.1:0,HEL_BA9487AA_AS.1:0):0.001804315,HEL_BA9636AA_AS.1:5e-09)0.996:0.014049333)0.766:0.005476705)0.891:0.00649329)0.564:0.001801418,(HEL_BA8915AA_AS.1:0.015994539,HEL_BA9347AA_AS.1:0.009668217)0.687:0.002701822)0.474:0.00256474)0.838:0.003584768)0.974:0.005972697,((Kazakhstan3173.1:0.009272678,(((HEL_BA9562AA_AS.1:0.011249332,((HEL_BA9571AA_AS.1:0.014869994,HEL_BA9576AA_AS.1:6e-09)0.999:0.010159527,HEL_BA9671AA_AS.1:5e-09)0.946:0.003701916)0.808:0.001715956,((HEL_BA8825AA_AS.1:0,HEL_BA9167AA_AS.1:0):0.000906294,HEL_BA9650AA_AS.1:0.003630965)0.933:0.00276304)0.870:0.001804601,HEL_BA9564AA_AS.1:0.005528951)0.924:0.003715434)0.925:0.005224917,(HEL_BA9608AA_AS.1:0.005911397,(HEL_BA9404AA_AS.1:0.0090365,(HEL_BA8957AA_AS.1:0.000898596,HEL_BA9641AA_AS.1:0.002724547)0.988:0.009786273)0.912:0.006116825)0.114:0.002692063)0.756:0.001294382)0.742:0.000884302)0.923:0.00369213,((HpGP-USA-422.1:0.02308786,(HEL_CA0525AA_AS.1:0.0151584,(HEL_CA2513AA_AS.1:0.004601153,MMM_60.1:0.007165839)0.932:0.017909719)0.412:0.005194016)0.979:0.009731719,((TH0213.1:0.021571162,HEL_AA6079AA_AS.1:0.024000737)0.896:0.007499176,((BD0063.1:0.006821813,HpGP-MMR-004.1:0.006288076)0.991:0.010086047,(((HEL_BA7799AA_AS.1:0.018363301,(BD0013.1:0.025165417,MMM_148.1:0.016503982)0.900:0.006000784)0.854:0.003060042,((HpGP-BGD-003.1:0.005786061,India7.1:0.018848667)0.943:0.005989599,(HEL_BA3985AA_AS.1:0.017154306,((HEL_BA8057AA_AS.1:0.011678927,SLK40.1:0.019814841)0.546:0.003985246,HpGP-IND-007.1:0.02110836)0.073:0.002204914)0.914:0.006334711)0.847:0.003146219)0.675:0.002977552,HEL_BA5769AA_AS.1:0.010358432)0.961:0.007992055)0.932:0.005391082)0.556:0.000946248)0.977:0.006880522)0.829:0.002547035)0.912:0.003198075)0.881:0.001079115,HpGP-MEX-046.1:0.023246253)0.447:0.001723399,((HEL_BA9180AA_AS.1:0.013882503,MG2005_98.1:0.024412751)0.083:0.002576131,((((HEL_BA4991AA_AS.1:0.019533701,MM2012_26.1:0.022538927)0.920:0.007127304,(HEL_BA9027AA_AS.1:5e-09,HEL_BA9531AA_AS.1:0.007569357)0.985:0.02038088)0.916:0.006310912,(HEL_AA6718AA_AS.1:0.011979991,((Evenky65.1:0.008814424,HEL_BA9598AA_AS.1:0.017607561)0.804:0.002394819,((IL_3184.1:0.01297011,((((IRANL133_91.1:0.010646244,HEL_BA4743AA_AS.1:0.019208729)0.151:0.003047566,G27.1:0.02797064)0.000:5e-09,(B45.1:0.01726719,((SW7C.1:0.027549365,(IRANL97.1:0.037932384,SSR3.1:0.01421729)0.975:0.011316625)0.992:0.015878994,(HE_C33.1:0.026910449,GC34_HL.1:0.007900089)0.956:0.005896684)0.248:0.001595823)0.391:0.002337306)0.802:0.001844207,(((29009.1:0.009926381,HEL_BA9354AA_AS.1:0.016769595)0.860:0.006278398,(((HEL_AA7374AA_AS.1:0.013980958,(HEL_BA9208AA_AS.1:0.013412497,(HEL_AA5699AA_AS.1:0.010602127,IL_3172.1:0.019470467)0.948:0.007894612)0.938:0.00592357)0.642:0.003908722,((((((MMM_127.1:0.007921889,HpGP-MMR-011.1:0.008902164)0.948:0.006483452,(CK59.1:0.01627377,IRANL104.1:0.012577577)0.899:0.00431623)0.735:0.001090571,SSR43.1:0.023352214)0.426:0.001355118,((((30950.1:0.017077345,IRANL110.1:0.012898827)0.046:0.003868981,MGms203.1:0.03030404)0.854:0.005841383,(33375.1:0.003871423,(HE_C50.1:0.011496373,HpGP-SPA-802.1:0.020362064)0.851:0.011941014)0.000:5e-09)0.736:0.001294763,(HEL_BA9168AA_AS.1:0.007841724,(444.1:0.003856238,HEL_BA4700AA_AS.1:0.017096381)0.000:5e-09)0.831:0.004151945)0.954:0.006115098)0.797:0.001895882,HEL_AA8621AA_AS.1:0.015645864)0.302:0.002056871,(HEL_BA4404AA_AS.1:0.024952826,((HEL_BA4846AA_AS.1:0.01956768,((22352.1:0.003619193,HN_G260.1:0.011424362)0.935:0.00595029,(HEL_CA2246AA_AS.1:0.015493999,(22087.1:0.005733451,HEL_BA5257AA_AS.1:0.017974818)0.895:0.005939763)0.726:0.004435241)0.960:0.006530093)0.698:0.000708859,HpGP-LIT-001.1:0.013930474)0.921:0.004913153)0.811:0.004478258)0.738:0.001650385)0.869:0.003461666,M006.1:0.013878701)0.863:0.005955772)0.858:0.004553465,((B40.1:0.012088491,SW21C.1:0.01302608)0.294:0.000813346,Mandalay03.1:0.021098338)0.417:0.002668333)0.352:0.001769527)0.929:0.006118245)0.751:0.00469127,(HpGP-POL-110.1:0.015627059,HpGP-RUS-009.1:0.011375233)0.433:0.004699673)0.865:0.003725719)0.495:0.003032695)0.938:0.007842366)0.442:0.004775168,HEL_CA2718AA_AS.1:0.022429186)0.786:0.002590752)0.998:0.010769455)0.718:0.007578851,(BT215.1:0.016033921,HEL_BA9566AA_AS.1:0.022843276)0.614:0.002863256)0.939:0.006525428,ID0561.1:0.025285019)0.693:0.01142133,(((HEL_BA9303AA_AS.1:0,HEL_BA9707AA_AS.2:0):0.020270336,(HEL_BA9303AA_AS.2:0,HEL_BA9707AA_AS.1:0):0.005037008)1.000:0.064347238,(HEL_BA9722AA_AS.1:0.019478465,((((HpGP-CAN-018.1:0.011170931,(((CAN_095.1:0,CAN_136.1:0,CAN_172.1:0,CAN_258.1:0,HEL_CA2453AA_AS.1:0,HpGP-CAN-006.1:0,HpGP-CAN-011.1:0):0.011514024,(HpGP-CAN-016.1:0.002188611,(Aklavik86.1:0,CAN_019.1:0,CAN_290.1:0,HEL_CA2371AA_AS.1:0,HpGP-CAN-010.1:0,HpGP-CAN-015.1:0):0.015805465)0.717:0.003480473)0.943:0.004559264,(HpGP-CHI-105.1:0.006472388,HpGP-CHI-116.1:0.010363203)0.997:0.010261056)0.729:0.001024964)0.895:0.002833236,(HpGP-CAN-019.1:0.015089554,((HEL_AA7337AA_AS.1:0.006362645,((HEL_BA9060AA_AS.1:0,HEL_BA9258AA_AS.1:0):0.01130119,HEL_BA9629AA_AS.1:0.012680099)0.348:0.004043968)0.897:0.004671043,((HEL_AA5967AA_AS.1:0,HEL_AA6482AA_AS.1:0,HEL_BA9172AA_AS.1:0):0.007327878,((Ca_97_34.1:0,HEL_AA6016AA_AS.1:0,HEL_AA7297AA_AS.1:0):0.004544499,(CAN_243.1:0.015760895,(HEL_AA5916AA_AS.1:0.003877219,(HEL_AA6037AA_AS.1:0.000903324,HpGP-CAN-007.1:5e-09)0.779:0.001610935)0.975:0.007432944)0.908:0.003192536)0.857:0.001926584)0.061:0.000873548)0.980:0.005661617)0.882:6e-09)0.915:0.002957537,((HEL_BA9584AA_AS.1:0.005578704,(HEL_AA7311AA_AS.1:5e-09,Khanty47.1:0.000903353)1.000:0.010242505)0.618:6e-09,((HEL_BA8849AA_AS.1:0,HEL_BA9070AA_AS.1:0):0.009597532,HEL_BA9746AA_AS.1:0.015102129)0.916:0.005433726)0.910:0.004438752)0.742:0.001077945,(HEL_BA9726AA_AS.1:0.011240386,(HEL_BA9243AA_AS.1:0.001811531,(HEL_BA9127AA_AS.1:0.000903536,(HEL_BA8817AA_AS.1:0.002722315,(HEL_BA9526AA_AS.1:0.003640362,(HEL_BA9287AA_AS.1:0.000903924,(Koryak28.1:0,Koryak37.1:0,Koryak38.1:0):0.000903757)0.657:5e-09)0.988:0.005480515)0.188:5e-09)0.868:6e-09)0.921:0.004652323)0.989:0.008277316)0.966:0.010683918)0.983:0.016266736)0.964:0.016362105)0.912:0.010088924,(((ID1017.1:0.001410879,(ID0084.1:0.005327519,(ID0992.1:0.004422333,(ID0987.1:0.001754174,(ID0082.1:5e-09,((ID0985.1:0.00087544,ID1001.1:0.000875321)0.792:0.000875411,ID0090.1:0.001751461)0.799:5e-09)0.918:5e-09)0.916:0.002641527)0.734:0.000877955)0.810:0.002110377)0.592:0.00503418,(Neuguinea12.1:0.008885331,((HEL_BA9408AA_AS.1:0,HEL_BA9658AA_AS.1:0,HEL_BA9674AA_AS.1:0,Neuguinea25.1:0):0.000896656,(Neuguinea63.1:0,Neuguinea66.1:0):0.00090118)0.995:0.012469624)0.971:0.008285952)0.973:0.011931855,(((HEL_BA3813AA_AS.1:0,HEL_BA3814AA_AS.1:0,HEL_BA4578AA_AS.1:0):0.003506931,(HPJ156.1:0.002925656,(HEL_BA3812AA_AS.1:0.001986003,HEL_BA4574AA_AS.1:0.0043882)0.362:0.001768133)0.938:0.005477952)0.622:0.002699658,(((HPJ071.1:0.006183911,(HEL_BA9332AA_AS.1:0.015111882,(HEL_BA4580AA_AS.1:0.000842172,HEL_BA4584AA_AS.1:5e-09)0.873:0.00322173)0.905:0.004683339)0.958:0.006208995,(ausabrJ05.1:0,HPJ023.1:0):0.008580396)0.911:0.005205495,((HEL_AA6010AA_AS.1:0.005473138,HPAS23.1:0.005788353)0.876:0.004012244,HEL_AA6024AA_AS.1:0.011556615)0.884:0.002488018)0.840:0.002358421)0.961:0.009991347)0.884:0.008811991)0.795:0.050880324,(SA35C.1:0.025696743,(K26A1.1:0.020628633,((((HEL_BA8345AA_AS.1:0.007020404,(((SouthAfrica20.1:0.012037728,((SA166A.1:0.008087661,SA29A.1:0.013635377)0.906:0.006074688,(HEL_BA5709AA_AS.1:0.004911396,SA253C1.1:0.013597346)0.856:0.007170007)0.752:0.001880629)0.477:0.003073385,SouthAfrica50.1:0.012717382)0.917:0.005826083,((HpGP-ZAF-001.1:0.007272117,(HEL_AA7378AA_AS.1:0.007290565,HEL_AA7376AA_AS.1:0.008257741)0.440:0.003004008)0.892:0.004369026,(HEL_BA8916AA_AS.1:0.00829235,(HEL_BA4143AA_AS.1:5e-09,HEL_BA5666AA_AS.1:0.001798874)0.993:0.012109746)0.928:0.004215209)0.823:0.002387544)0.790:0.006168364)0.662:0.003850731,SA233C.1:0.015623277)0.880:0.003984586,(((HpGP-ZAF-009.1:0.009238048,SA169C.1:0.007078777)0.947:0.003634162,((HEL_AA7350AA_AS.1:0,HEL_AA7375AA_AS.1:0):0.014682256,((HEL_AA7351AA_AS.1:0.012230702,((HEL_AA7371AA_AS.1:0,HpGP-ZAF-007.1:0):0.001328102,HEL_BA9540AA_AS.1:0.005016381)0.932:0.004594264)0.840:0.005687789,(((((HEL_BA5671AA_AS.1:0.000869476,(HEL_BA9328AA_AS.1:0,SA144A.1:0,SA251C.1:0):5e-09)0.960:0.004882871,HEL_BA9494AA_AS.1:0.012453376)0.924:0.003864176,((HEL_BA8309AA_AS.1:0,HEL_BA9749AA_AS.1:0):0.003862772,(HEL_BA5677AA_AS.1:0.003663356,SA172C1.1:0.002470196)0.989:0.008827917)0.852:0.00425979)0.503:0.003380487,(HEL_BA5731AA_AS.1:0.000984843,(HEL_BA8291AA_AS.1:0.009800007,(HEL_AA7362AA_AS.1:0.000897484,HEL_BA5706AA_AS.1:5e-09)0.850:0.001807279)0.987:0.007055975)0.949:0.007419496)0.347:0.005167086,HpGP-ZAF-006.1:0.013987686)0.931:0.007131618)0.275:0.002625241)0.759:0.001012347)0.907:0.00279845,((HEL_BA4919AA_AS.1:0.006622025,((HEL_BA5715AA_AS.1:0,SA175A.1:0):0.0065937,SouthAfrica7.1:0.00903906)0.994:0.013444425)0.925:0.006985969,HEL_BA5739AA_AS.1:0.013303167)0.943:0.005046723)0.803:0.00182118)0.907:0.004242641,((HEL_AA7356AA_AS.1:0.017463163,HEL_AA7368AA_AS.1:0.009892333)0.976:0.013611419,(HEL_AA7215AA_AS.1:0.018495846,(HEL_AA7268AA_AS.1:0.011658159,((HEL_AA7200AA_AS.1:0.002511513,((HEL_AA7199AA_AS.1:0,HEL_AA7293AA_AS.1:0):0.002063536,(HEL_AA7309AA_AS.1:0.003274843,(HEL_AA7206AA_AS.1:0.009305627,HEL_AA7329AA_AS.1:0.002244656)0.956:0.005564287)0.918:0.004786555)0.989:0.008448342)0.914:0.005050652,(HEL_AA7288AA_AS.1:0,HEL_BA9306AA_AS.1:0):0.01025394)0.943:0.009824844)0.937:0.00973577)0.904:0.007914177)0.962:0.009488424)0.726:0.006158186)0.914:0.008440306)0.999:0.053088846)0.996:0.049194745,(HEL_AA0408AA_AS.1:0.008191289,HEL_BA9262AA_AS.1:0.013942074)0.996:0.059778776)0.984:0,Hcetorum:0.243060816)Root;
