# Supplementary material for: An ancient ecospecies of Helicobacter pylori
Source: Nature. 2024 Oct 16;635(8037):178–85. doi: 10.1038/s41586-024-07991-z (PMC11541087; doi:10.1038/s41586-024-07991-z)
Supplement: Supplementary file 8 — Data underlying Figs. 1–4 and Supplementary Figs. 1–6 and 8–13. [file 41586_2024_7991_MOESM8_ESM.zip › SOURCE_DATA/S10/39.nwk]

(((((((((((((((HEL_BA9259AA_AS.1:0.010755849,HEL_BA9628AA_AS.1:0.006355034)0.087:0.003178522,((((HEL_BA9209AA_AS.1:0.002107765,((HEL_BA9776AA_AS.1:5e-09,((HEL_BA8830AA_AS.1:0,HEL_BA9571AA_AS.1:0):5e-09,HEL_BA9807AA_AS.1:0.001039303)0.840:0.001041247)0.786:0.001036226,((HEL_BA8814AA_AS.1:0.0031503,HEL_BA8889AA_AS.1:5e-09)0.835:0.001047384,HEL_BA9018AA_AS.1:0.008565572)0.876:5e-09)0.368:0.002095033)0.937:0.004231272,((Evenky65.1:0.006468697,HEL_BA9218AA_AS.1:0.005337286)0.826:0.003173215,((HEL_BA9096AA_AS.1:0.002604226,((Evenky11.1:0,HEL_BA9760AA_AS.1:0):0.001058183,HEL_BA9546AA_AS.1:0.005300633)0.939:0.004825871)0.922:0.004478481,(HEL_BA9770AA_AS.1:0.008519371,(HEL_BA9443AA_AS.1:5e-09,HEL_BA9592AA_AS.1:0.001040253)0.961:0.006677492)0.483:0.003615394)0.812:0.002487038)0.418:5e-09)0.873:0.001058914,((HEL_BA9130AA_AS.1:0.003155475,(BURYAT9.1:0.005270655,(HEL_BA9256AA_AS.1:0.002091751,HEL_BA9379AA_AS.1:5e-09)0.620:5e-09)0.874:0.002087556)0.785:0.001048143,(HEL_AA7373AA_AS.1:0.002073192,HEL_CA0410AA_AS.1:0.010836173)0.737:0.001082614)0.976:0.004207846)0.745:5e-09,((HEL_BA9234AA_AS.1:0,HEL_BA9467AA_AS.1:0):0.001047857,(((HEL_CA2092AA_AS.1:0.007685415,HpGP-JAP-026.1:0.015570839)0.805:0.001963184,(HEL_BA8956AA_AS.1:0.004276172,Sakhalin60.1:0.008660759)0.828:0.002043027)0.423:0.002115588,(((((HEL_BA8914AA_AS.1:0,HEL_BA8962AA_AS.1:0):5e-09,HEL_BA9175AA_AS.1:0.001041238)0.936:0.003613247,(HEL_BA9398AA_AS.1:0.00362331,(HEL_BA9333AA_AS.1:5e-09,HEL_BA9651AA_AS.1:0.001042658)0.926:0.003807643)0.748:0.003186577)0.948:0.004942765,(HEL_BA9448AA_AS.1:0.004255147,(Kazakhstan3173.1:0.007544685,((HEL_BA9479AA_AS.1:0.001042207,(((HEL_BA9841AA_AS.1:5e-09,((HEL_BA8932AA_AS.1:0,HEL_BA9391AA_AS.1:0):5e-09,HEL_BA8829AA_AS.1:0.006353207)0.957:0.004208017)0.920:0.003148864,((HEL_BA9614AA_AS.1:0,HEL_BA9797AA_AS.1:0):0.005291737,HEL_BA9098AA_AS.1:0.002091773)0.905:5e-09)0.878:0.002105741,((HEL_BA8832AA_AS.1:0.002116412,HEL_BA9162AA_AS.1:0.003146207)0.957:0.004326363,(HEL_BA8860AA_AS.1:0.012109207,(HEL_BA8861AA_AS.1:0.002120351,HEL_BA9170AA_AS.1:0.006421783)0.742:0.00087709)0.946:0.004436952)0.740:0.000992228)0.926:0.003191422)0.804:0.002110497,(yak97.1:0.006395308,(HEL_AA7221AA_AS.1:0.004238876,HEL_BA9534AA_AS.1:0.005320186)0.417:0.003176406)0.635:5e-09)0.837:0.002105106)0.864:0.002119118)0.731:0.000998804)0.895:0.002136233,mong49.1:0.004676606)0.125:5e-09)0.810:0.002106802)0.888:0.002092171)0.914:0.002085782):5e-09,(Nentsy38.1:0.005329354,(Khanty04.1:0.00104392,N34.1:0.00104317)0.794:0.001050091)0.766:0.001040204)0.851:0.0010432,(((HEL_BA9483AA_AS.1:0.006517791,HEL_BA9568AA_AS.1:0.002128305)0.992:0.015575734,(HEL_BA9415AA_AS.1:0.002720821,Nentsy29.1:0.020325889)0.396:0.004701164)0.990:0.013104887,((((HEL_AA7264AA_AS.1:0.00535316,((HEL_BA9774AA_AS.1:0.003190472,(Khanty39.1:0.006437963,HEL_BA8815AA_AS.1:0.00212354)0.061:5e-09)0.909:0.002113772,(HEL_BA9014AA_AS.1:0.00317922,(((HEL_BA9761AA_AS.1:0.002121069,((HEL_BA9838AA_AS.1:0,Keto60.1:0):5e-09,((HEL_BA9294AA_AS.1:0,HEL_BA9339AA_AS.1:0,HEL_BA9544AA_AS.1:0,HEL_BA9830AA_AS.1:0):5e-09,HEL_BA9792AA_AS.1:0.001052824)0.867:0.001055785)0.221:5e-09)0.998:0.008657612,((HEL_BA9607AA_AS.1:0.008131612,HpGP-KAZ-002.1:0.006092848)0.804:0.003173059,(HEL_BA9476AA_AS.1:0.002114989,Nentsy81.1:0.003208769)0.893:0.002776743)0.343:0.001497415)0.802:5e-09,HEL_BA9773AA_AS.1:0.002117172)0.856:0.004261625)0.876:5e-09)0.877:5e-09)0.930:0.003209304,(HpGP-USA-205.1:0.00320889,(HEL_AA5991AA_AS.1:0.007865381,HEL_BA8279AA_AS.1:0.012324315)0.797:0.001883358)0.791:0.001056988)0.779:0.001054197,CAN_196.1:0.006414828)0.866:5e-09,(((HpGP-PER-121.1:0.004265378,((((HEL_AA6578AA_AS.1:0.008691722,HEL_AA6759AA_AS.1:0.002101127)0.442:0.002149718,((((CO1766.1:0,Hui1764.1:0,Hui1766.1:0):0.004291419,HEL_BA9433AA_AS.1:0.002120601)0.864:0.002137912,((((HEL_CA2262AA_AS.1:0.003204719,(HEL_CA2284AA_AS.1:5e-09,((HEL_CA2260AA_AS.1:0.001054366,Shi470.1:0.001055776)0.874:0.002116211,Sat464.1:5e-09)0.918:0.001055785)0.753:0.001046056)0.884:0.002135326,((HEL_CA2261AA_AS.1:0,HEL_CA2286AA_AS.1:0,HEL_CA2287AA_AS.1:0):5e-09,HEL_CA2283AA_AS.1:0.002118164)0.873:0.001058734)0.834:5e-09,(HEL_CA2279AA_AS.1:0.002115784,HpGP-PER-019.1:0.007527131)0.735:0.002123831)0.852:0.001054037,((HEL_CA2265AA_AS.1:5e-09,(Shi417.1:0.001052823,(Shi169.1:0.001053302,HEL_CA2257AA_AS.1:0.002113416)0.786:5e-09)0.856:5e-09)0.921:5e-09,((HEL_CA2266AA_AS.1:0.002117855,Shi112.1:0.001053086)0.317:5e-09,HpGP-PER-138.1:0.006418542)0.834:0.001055741)0.833:5e-09)0.749:0.001053182)0.773:0.001063441,HpGP-PER-111.1:0.003178407)0.763:0.001051866)0.701:5e-09,(HEL_BA3942AA_AS.1:0.004308904,HEL_CA2272AA_AS.1:0.00540459)0.906:0.003170082)0.777:0.001057388,(((HEL_CA2271AA_AS.1:0.005359625,(HEL_AA6511AA_AS.1:0.006458138,(HEL_CA2258AA_AS.1:0.00664354,HEL_CA2268AA_AS.1:0.008866817)0.737:0.00082754)0.761:0.001069956)0.192:5e-09,(Puno135.1:0.003173877,(HEL_CA2267AA_AS.1:0.005328901,Cuz20.1:0.004238832)0.563:5e-09)0.245:0.001054794)0.880:0.002121293,v225d.1:0.004278388)0.872:0.002139607)0.813:0.001056263)0.664:5e-09,HEL_BA9201AA_AS.1:0.003171973)0.939:0.003198488,(((HEL_BA9706AA_AS.1:0.010900837,((HEL_BA9244AA_AS.1:0.008650244,(HEL_BA9261AA_AS.1:0.010924563,HEL_BA9545AA_AS.1:0.004372647)0.901:0.003326404)0.740:0.001390839,(HEL_BA9471AA_AS.1:0.008424546,HEL_BA8872AA_AS.1:0.004701898)0.900:0.004243325)0.796:0.001824893)0.764:0.001102282,((HEL_BA9115AA_AS.1:0.005432174,HEL_BA9814AA_AS.1:0.010870603)0.887:0.00405284,(HEL_BA9562AA_AS.1:0.012343023,HEL_BA9611AA_AS.1:0.003053881)0.824:0.003155764)0.575:0.000207993)0.811:0.001058938,((((((HEL_BA9153AA_AS.1:0.008677548,(mong44.1:0.005188827,(HEL_BA9640AA_AS.1:0.010698517,((HEL_CA0258AA_AS.1:0.00757156,(HEL_BA9606AA_AS.1:0.004223706,(Tuvac80.1:0.001073117,(HEL_BA9671AA_AS.1:5e-09,TUVAB15.1:0.004246013)0.973:0.004271435)0.967:0.007763002)0.952:0.006973135)0.248:0.002943448,((((((HEL_BA9058AA_AS.1:0.001055783,HEL_CA0266AA_AS.1:5e-09)0.981:0.008924145,Nanai30.1:0.011214061)0.807:0.003609502,(HEL_CA2270AA_AS.1:0.008113958,(((((((HEL_BA4465AA_AS.1:0.00256133,HpGP-USA-417.1:0.013897006)0.036:0.002164992,(HEL_CA2181AA_AS.1:0.019518852,(((((HEL_BA9555AA_AS.1:5e-09,(SA224.1:0,SA252C.1:0):0.001053569)0.965:0.007555332,HEL_BA8361AA_AS.1:0.014788978)0.838:0.004925674,(SA220C.1:6e-09,(((HEL_BA5671AA_AS.1:0,SA251C.1:0):0.022554931,(HpGP-ZAF-009.1:0.005717307,((((HEL_BA5731AA_AS.1:0.008483659,(HEL_BA4919AA_AS.1:0.001246822,SA233C.1:0.00298728)0.989:0.009811588)0.922:0.004498403,(K26A1.1:0.003187294,(HEL_AA7356AA_AS.1:5e-09,(HEL_AA7368AA_AS.1:0.001197005,(HEL_AA7268AA_AS.1:0.004385044,(HEL_AA7215AA_AS.1:0.002291147,((HEL_AA7206AA_AS.1:0.007829693,((HEL_AA7199AA_AS.1:0,HEL_AA7200AA_AS.1:0,HEL_AA7293AA_AS.1:0):0.003318944,HEL_AA7329AA_AS.1:0.006331566)0.875:0.003089437)0.981:0.006669325,HEL_AA7309AA_AS.1:0.007393508)0.811:0.002146813)0.983:0.009531936)0.895:0.004338028)0.995:0.011818324)0.672:0.00105452)0.965:0.005411456)0.394:5e-09,(HEL_BA5677AA_AS.1:0.00213286,SA29A.1:0.004265724)0.969:0.006402198)0.886:0.003345552,((((SouthAfrica50.1:0.004287311,(SouthAfrica20.1:0.005319833,((HEL_BA8345AA_AS.1:0.003143082,(HEL_BA5706AA_AS.1:0.005297502,HEL_BA9494AA_AS.1:0.00649999)0.866:0.003223147)0.336:5e-09,HpGP-ZAF-007.1:0.012030905)0.928:0.003215363)0.764:5e-09)0.784:0.001325925,((HEL_AA7362AA_AS.1:0.007589235,(HEL_AA7371AA_AS.1:0.003549937,(HEL_AA7378AA_AS.1:0.007461263,HEL_BA9540AA_AS.1:0.00873216)0.896:0.004290782)0.759:0.00179202)0.806:0.001852859,(SA172C1.1:5e-09,(HEL_BA5739AA_AS.1:5e-09,SA166A.1:0.005340501)0.961:0.004246873)0.771:0.001319928)0.518:0.002114499)0.794:0.002926572,(SA253C1.1:0.004546792,(((HEL_BA8309AA_AS.1:0,HEL_BA9749AA_AS.1:0):0.003168919,((HEL_BA4143AA_AS.1:0.007836713,HpGP-ZAF-006.1:0.002967164)0.852:0.004287099,HEL_BA8291AA_AS.1:0.007856802)0.862:0.002970089)0.797:0.002127326,SA169C.1:0.002158401)0.264:0.002102666)0.855:0.002956218)0.498:5e-09,((HEL_BA8916AA_AS.1:0.006456824,(((HEL_BA5715AA_AS.1:5e-09,SA175A.1:0.00105313)0.872:0.002129298,(HEL_BA5709AA_AS.1:5e-09,(HEL_BA9328AA_AS.1:0.001052826,SA144A.1:5e-09)0.984:0.004254118)0.857:0.002107223)0.919:0.005353909,(HEL_AA7351AA_AS.1:0.010773608,((HEL_AA7350AA_AS.1:0,HEL_AA7375AA_AS.1:0):0.003155402,HEL_AA7376AA_AS.1:0.001096113)0.830:0.002110416)0.257:0.001096204)0.760:5e-09)0.929:0.003193053,HEL_BA5666AA_AS.1:0.010841504)0.738:0.001057406)0.878:0.003074128)0.947:0.008610301)0.983:0.016462639)0.498:0.012355573,(HEL_AA7288AA_AS.1:0,HEL_BA9306AA_AS.1:0):0.026122892)0.797:0.006063616)0.966:0.007557034)0.346:0.002155667,CAM_149C1.1:0.011064848)0.315:0.002289039,(HEL_BA5558AA_AS.1:0.010890683,(HEL_BA8835AA_AS.1:0.02305827,kin86.1:0.008117062)0.581:0.004006687)0.887:0.004755114)0.616:0.000767334)0.390:0.001932614)0.946:0.006930748,(((CAM-126C1.1:0.016005551,SUD-C16-3.1:0.013525693)0.904:0.00506698,(HEL_BA4947AA_AS.1:0.012689909,kin79.1:0.007454386)0.442:0.001963456)0.714:0.001428363,ckin28.1:0.010152912)0.886:0.005335455)0.884:0.007902026,((((((HEL_BA9765AA_AS.1:0.0120265,(HEL_BA9413AA_AS.1:0.009765664,SUD_C8_1.1:0.00331236)0.139:0.002128529)0.761:0.001126528,(HEL_BA9281AA_AS.1:0.016677328,(HEL_AA6699AA_AS.1:0.012082525,HEL_BA8987AA_AS.1:0.006641386)0.810:0.0020225)0.866:0.002259295)0.753:0.001051962,(HEL_BA9028AA_AS.1:0.008759492,SUD-C1-1a.1:0.007650231)0.856:0.0021385)0.854:0.002240389,(HEL_BA9457AA_AS.1:0.009957858,(HEL_AA6060AA_AS.1:0.012370048,(HpGP-IDN-001.1:0,ID0561.1:0):0.004297847)0.734:0.000883089)0.867:0.003288115)0.836:0.002107671,((HEL_BA4944AA_AS.1:0.01148548,SUD-SO49-1.1:0.006180389)0.386:0.00207891,(HEL_BA9595AA_AS.1:0.005376774,HEL_BA9462AA_AS.1:0.015830296)0.886:0.003963462)0.699:0.001390297)0.914:0.00384298,(HEL_BA9463AA_AS.1:0.008253154,Nentsy37.1:0.014106131)0.378:0.00318308)0.944:0.005996046)0.000:6e-09,((34320.1:0.006491428,HEL_BA4743AA_AS.1:0.013376604)0.870:0.003198526,(29009.1:0.01459744,HEL_BA5257AA_AS.1:0.008847607)0.884:0.004175584)0.000:5e-09)0.640:0.000731369,(((HpGP-USA-207.1:0.006473148,((26695.1:0.01109885,(CAN_219.1:0.011029977,HEL_AA8702AA_AS.1:0.018664215)0.900:0.005583485)0.817:0.004488541,(HpGP-SPA-802.1:0.009779071,((HEL_BA5101AA_AS.1:0.007079003,(HEL_BA8101AA_AS.1:0.008730963,(HEL_AA9177AA_AS.1:0.00129302,HEL_AA9180AA_AS.1:0.010660258)0.953:0.006590163)0.896:0.004809595)0.705:0.003200283,(((HEL_AA5463AA_AS.1:0.006760349,HEL_CA2149AA_AS.1:0.00627606)0.891:0.004495482,(HEL_CA2451AA_AS.1:0.007630619,(HpGP-USA-303.1:0.016309936,(DR150.1:0.008553446,(DR76_2016.1:0.003393073,(HEL_AA7352AA_AS.1:0.012215075,HEL_BA8806AA_AS.1:0.013563196)0.887:0.004162694)0.939:0.005528403)0.767:0.003811655)0.532:0.003739478)0.790:0.002899512)0.265:0.002281257,GAM245Ai.1:0.010701176)0.780:0.001938321)0.804:0.00285796)0.927:0.004845611)0.884:0.004897371)0.980:0.008695276,(HEL_BA8958AA_AS.1:0.011377346,Keto18.1:0.017452923)0.739:0.002801357)0.000:6e-09,(HEL_BA9531AA_AS.1:0.014370454,((HpGP-RUS-009.1:0.01210968,(SUD_C5_1.1:0.010208832,HpGP-LIT-001.1:0.015368699)0.777:0.002112767)0.812:0.00214239,HEL_BA8057AA_AS.1:0.019748363)0.864:0.003441126)0.853:0.003335542)0.895:0.003869162)0.786:0.002170004,(HE_C50.1:0.008562434,HEL_AA5699AA_AS.1:0.01628344)0.725:0.002970314)0.948:0.005603061)0.790:0.002066706)0.961:0.010355127,Nentsy32.1:0.019434596)0.837:0.003290585,((((HEL_BA4205AA_AS.1:0.008603591,(HpGP-MMR-004.1:0.015567852,(HpGP-MAL-002.1:0.006977325,(BD0013.1:0.005609652,India7.1:0.004008319)0.562:0.002149724)0.438:0.002792456)0.797:0.002025055)0.268:5e-09,MMM_127.1:0.009784196)0.993:0.006448656,((CK59.1:0.014424762,NP110.1:0.003244874)0.887:0.005395383,((HpGP-IND-007.1:0.006449975,((((BD0063.1:0.0065618,MMM_148.1:0.009935624)0.814:0.004256354,(HEL_BA3985AA_AS.1:0.00105688,MS178.1:0.007529629)0.498:0.002118846)0.611:5e-09,Mandalay03.1:0.006429884)0.182:5e-09,((HpGP-NPL-009.1:0.00428043,SLK40.1:0.009850076)0.857:0.00217797,HEL_CA0027AA_AS.1:0.00537084)0.884:0.002092882)0.354:0.001073642)0.779:0.001044317,((HEL_BA7799AA_AS.1:0.014505322,HpGP-BGD-003.1:0.00324937)0.867:0.003173679,HEL_BA5769AA_AS.1:0.009753379)0.502:5e-09)0.789:0.001038832)0.538:5e-09)0.289:0.001163026,((((HEL_AA0105AA_AS.1:0,PeCan4.1:0):0.014592157,SSR3.1:0.009114926)0.859:0.003056963,((IRANL104.1:0.010895877,(((B47.1:0.005320386,((GC65_HL.1:0.010941797,IRANL112_91.1:0.006695383)0.865:0.002962069,(HUP_B14.1:0.006969328,VN0032.1:0.011865323)0.793:0.003201654)0.750:0.001233661)0.811:0.002293721,HE_NC32_5.1:0.013249831)0.575:0.002156878,GR_20.1:0.005393861)0.877:0.003372294)0.083:0.001051811,(((Khanty17.1:0.014620433,(HEL_BA9636AA_AS.1:0.010269554,Khanty30.1:0.009762192)0.673:0.005981559)0.890:0.004901085,MMM_60.1:0.005906816)0.382:0.002709029,(ID0498.1:0.022568898,((((M006.1:0.006490385,(HEL_AA6718AA_AS.1:0.007521588,(HpGP-MEX-046.1:0.027989651,Hp_A_27.1:0.006368156)0.158:0.003587175)0.757:0.001093349)0.868:0.002264057,(((HEL_BA9043AA_AS.1:0.014691737,((22360.1:0.014431533,(GC34_HL.1:0.010071545,Pt_7757.1:0.009730831)0.934:0.005773997)0.127:0.001569849,(HE_C33.1:0.013612475,HEL_AA6798AA_AS.1:0.006245822)0.526:0.002347477)0.900:0.003622665)0.707:0.000786926,((((HEL_AA0447AA_AS.1:0.001038427,MM2012_26.1:0.002137143)0.996:0.008621926,(IL_3172.1:0.001049743,(NYPt189.1:0.005782638,(33375.1:0.008876336,HEL_AA8621AA_AS.1:0.013463713)0.505:0.003133461)0.741:0.00174253)0.892:0.002906278)0.756:0.00150252,(IRANL110.1:0.011055683,(HEL_BA4700AA_AS.1:0.00630474,(SSR8.1:0.009693361,HEL_BA9598AA_AS.1:0.006840484)0.785:0.003139899)0.843:0.002327124)0.900:0.003231843)0.166:5e-09,(((((GC31_B.1:0.008083021,IL_3184.1:0.013091378)0.830:0.00416286,(((HpGP-TUR-009.1:0.008811831,HEL_BA3663AA_AS.1:0.013561429)0.075:0.003300389,HpGP-ZAF-001.1:0.018583307)0.786:0.002587558,B25.1:0.005564687)0.634:0.001746357)0.768:0.001452564,((((DR150.2:0.010046419,SUD-C13-1.1:0.010460149)0.402:0.003155541,MM2004_20.1:0.014166553)0.379:0.003494101,((HEL_BA4163AA_AS.1:0.006313744,IRANL133_91.1:0.019579391)0.930:0.00536083,((((HEL_BA9309AA_AS.1:0.013450922,HpGP-USA-403.1:0.009973531)0.881:0.003435553,(HEL_BA5527AA_AS.1:0.01006189,(((ckin106.1:0.007104461,ckin24.1:0.007157919)0.529:0.003755663,38185.1:0.011226877)0.125:0.002264861,(((SA35C.1:0.007759639,(ckin130.1:0.004346846,CAM-109A1.1:0.016945114)0.411:0.001937195)0.850:0.002818674,((HpGP-COG-003.1:0.0067791,(HEL_AA7374AA_AS.1:0.008655292,((kin62.1:0.004236241,kin77.1:0.004381924)0.839:0.002123141,((ckin65.1:0.00378357,(HpGP-POR-006.1:0.007123279,HEL_BA4236AA_AS.1:0.008301863)0.087:0.00088722)0.926:0.003703934,(SouthAfrica7.1:0.006508007,(kin81.1:0.001993533,HEL_CA2362AA_AS.1:0.008851628)0.966:0.006641386)0.353:5e-09)0.867:0.002140616)0.930:0.004631052)0.821:0.004268597)0.549:0.003901468,(CAM_14C1.1:0.015498549,ckin129.1:0.011613258)0.881:0.005275154)0.279:0.002138951)0.882:0.005634112,(DR59_2016.1:0.008500423,(HpGP-HON-015.1:0.017573211,(HpGP-BRA-023.1:0.009278438,HpGP-SPA-402.1:0.020374555)0.446:0.003336606)0.904:0.005552735)0.737:0.001277308)0.831:0.00210211)0.709:0.004930395)0.438:0.00094936)0.914:0.004354011,(HEL_BA9180AA_AS.1:0.015507045,kin71.1:0.003360347)0.199:0.001944073)0.634:0.001016653,(((((HEL_BA4973AA_AS.1:0.008656189,(HEL_CA2615AA_AS.1:0,HEL_CA2627AA_AS.1:0):0.012680772)0.716:0.002934703,((SUD-C14-1.1:0.00736366,SUD-I14.1:0.009106465)0.906:0.004215256,SUD-S72.1:0.009094995)0.885:0.00384303)0.533:0.002613623,((SUD-SO50-1.1:0.006665589,SUD_SO41_1.1:0.017930555)0.855:0.003145411,((CAM_22A1.1:0.008759168,ckin59.1:0.006544254)0.333:0.003092343,(((CAM_110A1.1:0.005345826,(HpGP-NGA-006.1:0.005319053,(nigh1448.1:0.00762255,nigh2496.1:0.006523984)0.331:0.002074215)0.955:5e-09)0.931:0.006367863,SUD-SO42.1:0.008941861)0.920:0.004417599,(CAM-23A1.1:0.008938423,((((nigh2494.1:0.012476287,HEL_BA8928AA_AS.1:0.011310705)0.784:0.00186085,(CAM-121A1.1:0.005469496,((nigh2495.1:0.009697046,(HEL_AA5951AA_AS.1:0.008581112,CAM_153C1.1:0.005544342)0.727:0.002139337)0.769:0.001455293,((HpGP-NGA-010.1:0.007277867,CAM_125C1.1:0.007900206)0.785:0.003113356,(CAM_118A1.1:0.010283039,HEL_BA5547AA_AS.1:0.008321699)0.743:0.001404109)0.456:0.002865622)0.887:0.002997492)0.595:0.000999362)0.758:0.000871451,(CAM_106A1.1:0.011106752,((CAM-135C1.1:0,CAM-146C1.1:0):5e-09,CAM-140C1.1:0.001055784)0.816:0.002049818)0.975:0.00678711)0.763:0.001080256,(CAM-144C1.1:0.006660082,HEL_BA9125AA_AS.1:0.010858775)0.901:0.003225858)0.729:0.000950119)0.942:0.004494064)0.862:0.003231733)0.186:5e-09)0.747:0.001388118)0.963:0.00748114,(CAM-107A1.1:0.011445593,CAM-117A1.1:0.007246672)0.967:0.006763462)0.654:0.00103122,(HEL_AA9174AA_AS.1:0.010993304,HEL_BA9168AA_AS.1:0.005451178)0.911:0.004004085)0.875:0.002207999)0.834:0.002252179)0.709:0.00117246)0.704:0.001002135,(HEL_BA3551AA_AS.1:0.013232569,((MG2005_98.1:0.00898759,(HEL_BA5197AA_AS.1:0.007263969,HpGP-POL-110.1:0.011504559)0.819:0.003195604)0.888:0.003880842,(21580.1:0.010517131,(GR_15.1:0.009865822,HEL_CA2150AA_AS.1:0.005502425)0.857:0.003617998)0.835:0.002331396)0.823:0.002693915)0.442:0.003080466)0.755:0.001283649)0.892:0.002172151,((B40.1:0.009532377,SSR43.1:0.012838582)0.479:0.002149232,((HEL_AA8698AA_AS.1:0.006462368,(Hp_A_14.1:0.008713258,HEL_BA9566AA_AS.1:0.005409296)0.735:0.001044704)0.753:0.001272596,((((HEL_BA9148AA_AS.1:0.007683136,HE_NC24_6.1:0.01232139)0.140:0.00189867,(G27.1:0.010023809,(HEL_BA4404AA_AS.1:0.007513047,MCms1055.1:0.002216361)0.845:0.002078406)0.858:0.003269606)0.143:5e-09,(HEL_BA9734AA_AS.1:0.011919848,(MGms203.1:0.012129366,P12.1:0.007646455)0.906:5e-09)0.972:0.005444132)0.696:0.002146979,HEL_BA4875AA_AS.1:0.008875473)0.894:0.003928413)0.058:0.001557984)0.824:0.002505693)0.757:0.001049935,((((30950.1:0.004488259,HEL_BA4991AA_AS.1:0.010953338)0.925:0.00437544,(GR_21.1:0.009830918,Pt_7901.1:0.009076469)0.816:0.002028132)0.847:0.002133513,HpGP-ISR-001.1:0.00981029)0.886:0.003309334,(((HEL_BA5224AA_AS.1:0.007537861,(22087.1:0.004281476,22352.1:0.003190438)0.808:6e-09)0.964:0.004297922,((HEL_CA2246AA_AS.1:0.005358156,(IL_3173.1:0.009949398,448.1:0.006589172)0.787:0.003138131)0.756:5e-09,Hp_A_11.1:0.003199453)0.781:0.001064976)0.869:0.002163896,((B45.1:0.008779957,HpGP-USA-422.1:0.006530611)0.900:0.003232556,HEL_CA2176AA_AS.1:0.003221045)0.739:0.001018001)0.802:0.002132494)0.489:5e-09)0.798:0.001056565)0.941:0.004321164)0.750:0.000953528,(444.1:0.00534949,(HEL_BA9047AA_AS.1:0.006534861,HpGP-MMR-011.1:0.009899819)0.965:0.006680029)0.919:0.003390287)0.786:0.00216795)0.750:0.002113192,(HEL_BA4846AA_AS.1:0.003680262,HEL_BA5572AA_AS.1:0.009484912)0.831:0.004437178)0.767:0.002179333,HN_G260.1:0.008683326)0.073:0.002208909)0.793:0.001267335)0.398:5e-09)0.913:0.003440719)0.732:0.001279313,(HEL_CA2513AA_AS.1:0.018995799,((Khanty26.1:0.003205212,(Khanty16.1:5e-09,Khanty27.1:0.002114453)0.982:0.007566236)0.983:0.009912562,((SW21C.1:0.007128198,(HpGP-PER-011.1:0.011271233,31181.1:0.009728701)0.833:0.003490899)0.270:0.001372845,((HEL_BA8825AA_AS.1:0.009716128,(((((IRANL124_91.1:0.002227376,HEL_BA4168AA_AS.1:0.01796445)0.681:0.004698715,(HEL_BA9612AA_AS.1:0.001044887,(HEL_BA9302AA_AS.1:0.002114766,HEL_CA0289AA_AS.1:0.00105402)0.767:0.001068736)0.978:0.008310631)0.704:0.002300209,(IRANL125.1:0.008817868,IRANL97.1:0.004253497)0.880:0.003551807)0.927:0.004075961,SW7C.1:0.010984352)0.722:0.00102918,(HEL_CA2212AA_AS.1:0.006504588,(HEL_BA4578AA_AS.1:0.015924816,NP49.1:0.006781734)0.841:0.002946892)0.858:0.002143113)0.783:0.001056702)0.248:5e-09,(HEL_BA8918AA_AS.1:0.001052947,(HEL_BA9046AA_AS.1:0,HEL_BA9169AA_AS.1:0):5e-09)0.961:0.004255605)0.956:0.004984353)0.861:0.002672048)0.543:0.00453599)0.534:0.005640799)0.871:0.003968556)0.942:0.005404844)0.710:0.001053898,HEL_CA0264AA_AS.1:0.008898303)0.762:0.001707834)0.760:0.001574318)0.807:0.002138628)0.777:0.001291247)0.710:0.000977657,(HEL_BA9184AA_AS.1:0.005339322,(HEL_BA9653AA_AS.1:0.004220168,(altai59.1:0.002958746,(HEL_BA8976AA_AS.1:0.001052826,HEL_BA9605AA_AS.1:5e-09)0.888:0.003454275)0.972:0.00985879)0.751:0.005764992)0.377:0.001156912)0.817:0.002227013,(((HEL_BA8911AA_AS.1:0.003213273,(HEL_BA9059AA_AS.1:0.001470164,HEL_BA9576AA_AS.1:0.006348621)0.875:0.002948536)0.861:0.002113342,((((BURYAT27.1:0.005593183,HEL_BA9079AA_AS.1:0.009784848)0.830:0.005106043,(HEL_BA8921AA_AS.1:0.008970333,HEL_BA9627AA_AS.1:0.006374921)0.766:0.004308601)0.589:5e-09,(BURYAT19.1:0.009130399,HEL_BA9037AA_AS.1:0.00844583)0.866:0.002981672)0.825:0.001566694,(HEL_BA9735AA_AS.1:0.006465878,(HEL_BA9140AA_AS.1:0.012038641,(HpGP-SPA-706.1:0.020572375,Khanty40.1:0.004445765)0.931:0.006567043)0.843:0.004543918)0.932:5e-09)0.880:5e-09)0.853:0.002116343,(((((Evenky01.1:0,Evenky73.1:0,HEL_BA8842AA_AS.1:0,HEL_BA9406AA_AS.1:0):0.006273555,(HEL_BA9732AA_AS.1:0.010976896,HEL_BA8812AA_AS.1:0.00315742)0.318:0.001045545)0.847:0.002843179,(((HEL_BA9321AA_AS.1:0.008832742,HEL_BA8959AA_AS.1:0.003087867)0.981:0.00887668,(HEL_CA0270AA_AS.1:0.007660667,HEL_CA0278AA_AS.1:0.007683364)0.742:0.004291256)0.597:5e-09,HEL_BA9437AA_AS.1:0.003275812)0.824:0.003659998)0.668:0.000575471,(HEL_BA9042AA_AS.1:0.002155341,HEL_BA9556AA_AS.1:0.008687975)0.779:0.001025636)0.439:5e-09,(((HEL_AA7314AA_AS.1:0.005408693,HEL_BA9837AA_AS.1:0.003182755)0.755:0.001037333,(HEL_BA9451AA_AS.1:0.004309447,(HEL_BA8823AA_AS.1:0.005373366,HpGP-KGZ-006.1:0.003157695)0.735:0.001079264)0.776:0.001050643)0.803:0.001061243,(HEL_BA9575AA_AS.1:0.00761079,(HEL_BA9383AA_AS.1:0.005067387,(HEL_AA7332AA_AS.1:0.005778383,HEL_BA9129AA_AS.1:0.006172242)0.895:0.003202395)0.873:0.002496699)0.750:0.001080522)0.765:0.001023915)0.792:0.001057885)0.890:5e-09)0.906:0.003178777,((HEL_BA9049AA_AS.1:0.009420716,(HEL_CA2718AA_AS.1:0.013281967,(HEL_BA9027AA_AS.1:0.002110623,HEL_BA9626AA_AS.1:0.002140456)0.935:0.005222134)0.048:0.001673725)0.306:0.002297311,HEL_BA9404AA_AS.1:0.007708288)0.798:0.002004036)0.880:5e-09,((HEL_BA9063AA_AS.1:0.006459425,(HEL_BA8993AA_AS.1:0.003178303,(HEL_AA7246AA_AS.1:0.002704294,(HEL_BA9676AA_AS.1:0,HEL_BA9686AA_AS.1:0):0.007423274)0.881:0.00393955)0.250:5e-09)0.965:0.004301233,((HEL_BA9167AA_AS.1:0.011069838,(HEL_BA9440AA_AS.1:0.003246235,HEL_BA9603AA_AS.1:0.002075071)0.976:0.006679101)0.766:0.0014848,((SSR5.1:0.010933219,(HPAG1.1:0.010907456,((HEL_BA9705AA_AS.1:0,HEL_BA9825AA_AS.1:0):5e-09,(HEL_BA8996AA_AS.1:0.001052826,(HEL_BA9260AA_AS.1:0,HEL_BA9604AA_AS.1:0):5e-09)0.871:0.001053553)0.982:0.008998893)0.812:0.0048092)0.829:0.002746858,((altai11.1:0.013682297,HEL_BA8856AA_AS.1:0.005247754)0.907:0.005073418,((SSR7.1:0.012212909,SSR9.1:0.010215437)0.673:0.006634734,(HEL_BA9569AA_AS.1:0.008245925,Nentsy28.1:0.010607405)0.853:0.005656531)0.732:0.00219857)0.927:0.004489136)0.760:0.001124797)0.798:0.001582668)0.764:0.001049523)0.862:0.001053623,Aklavik117.1:0.006427894)0.420:5e-09)0.851:0.00105268)0.837:5e-09)0.935:5e-09)0.994:0.006362884)0.834:5e-09,HEL_BA9649AA_AS.1:0.002089761)0.495:6e-09,(((HEL_AA7212AA_AS.1:0,HEL_CA0045AA_AS.1:0):0.006415636,(HEL_BA9518AA_AS.1:0.001039504,(HEL_BA9347AA_AS.1:0.00635566,HpGP-CAN-020.1:0.004228198)0.728:5e-09)0.300:0.002118847)0.774:0.001033584,(((HEL_BA9085AA_AS.1:0.010678404,(HEL_BA8864AA_AS.1:0.004374398,HEL_BA9514AA_AS.1:0.007377354)0.381:0.000962202)0.515:0.002238639,((HEL_BA9472AA_AS.1:0.002108739,HEL_BA9819AA_AS.1:0.003172365)0.783:0.001035599,(HEL_BA9315AA_AS.1:0.002089039,((HEL_BA9208AA_AS.1:0,HEL_BA9487AA_AS.1:0):0.00533812,HEL_BA9253AA_AS.1:0.005337104)0.808:0.003143873)0.707:5e-09)0.260:6e-09)0.871:0.001044516,((((((HEL_BA9641AA_AS.1:0.011128569,(HEL_AA7380AA_AS.1:0.004329565,HEL_BA9390AA_AS.1:0.005255813)0.833:0.002102278)0.851:0.002763263,(HEL_BA9410AA_AS.1:0.01059173,(HEL_BA9538AA_AS.1:0.008797667,(HEL_BA9564AA_AS.1:5e-09,(HEL_BA9650AA_AS.1:0.002098877,Tuvac46.1:0.003151681)0.660:0.001032545)0.958:0.007420657)0.829:0.00579068)0.879:0.004089476)0.464:0.002315459,(CK69.1:0.00631506,(HEL_BA5460AA_AS.1:0.006555539,((HEL_CA2709AA_AS.1:0.009277016,((HpGP-MAL-012.1:0.011482584,(((HEL_AA6079AA_AS.1:0.007981716,(HEL_CA0525AA_AS.1:0.012595389,HEL_CA0551AA_AS.1:0.014594406)0.735:0.004153054)0.853:0.002853766,HEL_BA8663AA_AS.1:0.004466818)0.318:0.004233531,EKB32.1:6e-09)0.623:0.002699357)0.263:0.001937164,VN0805.1:0.013769499)0.849:0.0047883)0.637:0.004477618,(((HEL_BA9915AA_AS.1:0.006367659,((BT0282.1:0.002093611,BT143.1:0.005316749)0.755:0.001053528,(BT333.1:0.007536648,(HEL_CA2643AA_AS.1:0.011904793,HEL_CA2671AA_AS.1:0.004293804)0.829:0.002014682)0.869:0.00211356)0.000:6e-09)0.756:0.001815501,(MMM_67.1:0.002964828,(BT215.1:0.007958187,(HpGP-MAL-010.1:0.012416778,HpGP-KOR-001.1:0.001757472)0.273:0.00229791)0.460:0.002587955)0.840:0.00263461)0.131:0.00122464,((BTM231.1:0.006016572,JP0170.1:0.005759185)0.895:0.004163793,(BTM275.1:0.005589833,HEL_BA5605AA_AS.1:0.011802507)0.731:0.002301843)0.476:0.00143904)0.624:0.001228186)0.837:0.004478512)0.855:0.003186864)0.872:0.002961274)0.735:0.001459546,(HEL_BA9040AA_AS.1:0,HEL_BA9669AA_AS.1:0):0.002099984)0.778:0.001042767,((HEL_BA9249AA_AS.1:5e-09,HEL_BA9739AA_AS.1:0.001042655)0.999:0.007448765,(Evenky58.1:0.004267383,HEL_BA9748AA_AS.1:0.005356188)0.850:0.00208004)0.807:5e-09)0.835:0.001042717,(((HEL_BA9176AA_AS.1:0.005165743,HEL_BA9608AA_AS.1:0.01006609)0.816:0.004247468,(HEL_CA0054AA_AS.1:0.007666595,(HEL_BA8868AA_AS.1:0.003382101,((HEL_BA9411AA_AS.1:0.004241546,(HEL_BA8883AA_AS.1:0.005281587,(HEL_BA9780AA_AS.1:5e-09,(HEL_BA9220AA_AS.1:0.006370735,((HEL_BA9032AA_AS.1:0.001038972,HEL_BA9266AA_AS.1:0.00316947)0.960:0.00425781,(((BURYAT14.1:0.006321396,HEL_AA7249AA_AS.1:5e-09)0.916:0.002088996,((HEL_BA9341AA_AS.1:5e-09,HEL_BA9656AA_AS.1:0.001040802)0.757:5e-09,(HEL_BA9348AA_AS.1:5e-09,HEL_BA9759AA_AS.1:0.001042659)0.919:0.002089766)0.858:0.00104266)0.034:5e-09,(HEL_BA8880AA_AS.1:0,HEL_BA9166AA_AS.1:0,HEL_BA9736AA_AS.1:0):5e-09)0.769:0.001037524)0.483:0.001051367)0.882:5e-09)0.912:5e-09)0.862:0.003167667)0.860:0.002132259,HEL_BA9160AA_AS.1:0.00862449)0.762:0.000776482)0.900:0.002131206)0.796:5e-09)0.739:0.001017402,(HEL_BA9159AA_AS.1:0.003651622,((HEL_BA9559AA_AS.1:0.006153859,((HEL_AA6077AA_AS.1:0,HEL_CA0052AA_AS.1:0,HEL_CA0052AA_AS.2:0):5e-09,(HEL_AA6006AA_AS.1:0.001041113,HEL_CA0053AA_AS.1:0.001040728)0.849:0.001040708)0.982:0.006793353)0.895:0.004870021,Nanai40.1:0.003344839)0.146:0.001336518)0.884:0.002941764)0.278:0.001885199)0.770:5e-09)0.773:0.002091826)0.790:5e-09)0.306:5e-09,(Nentsy90.1:0.008607471,((HEL_BA8858AA_AS.1:5e-09,HEL_BA9445AA_AS.1:0.001042662)0.999:0.008543989,((HEL_AA7214AA_AS.1:0.002108298,(HpGP-MEX-028.1:0.009688257,(((HEL_BA9778AA_AS.1:0,HEL_CA0057AA_AS.1:0,HEL_CA0057AA_AS.2:0):0.003146108,((HEL_AA7365AA_AS.1:0,HEL_CA0047AA_AS.1:0):0.003145284,HEL_CA0046AA_AS.1:0.005285958)0.757:0.001056552)0.756:5e-09,(HEL_BA9677AA_AS.1:0.004212825,HpGP-CAN-023.1:0.004215254)0.878:0.002111768)0.766:0.001059467)0.771:0.001026091)0.401:0.001050054,HEL_AA7339AA_AS.1:0.001041073)0.877:5e-09)0.766:0.001047338)0.758:0.001045154)0.857:0.001045954,((Koryak28.1:0.025402701,((((HPJ071.1:0.004740857,(HEL_AA6024AA_AS.1:0.002124584,((HEL_BA3813AA_AS.1:0.008640184,HEL_BA3814AA_AS.1:0.004112653)0.874:0.002132813,(HEL_AA6010AA_AS.1:0.005528503,((HPJ156.1:0.00521552,(HEL_BA3812AA_AS.1:0.006049816,HEL_BA4574AA_AS.1:0.004658106)0.872:0.004079595)0.729:0.003593229,HPAS23.1:0.006301731)0.746:0.001090336)0.887:0.003136134)0.935:0.00327494)0.774:0.001596964)0.291:0.002306443,((ausabrJ05.1:0,HPJ023.1:0):0.003142883,(HEL_BA4580AA_AS.1:0,HEL_BA4584AA_AS.1:0,HEL_BA9332AA_AS.1:0):5e-09)0.807:0.00593215)0.987:0.01040281,(ID0090.1:0.006144406,((ID0082.1:0.001055194,((ID0985.1:0,ID1001.1:0):0.002087398,(Neuguinea66.1:0.001040326,(Neuguinea12.1:5e-09,(((HEL_BA9658AA_AS.1:0,HEL_BA9674AA_AS.1:0):0.001039861,(HEL_BA9408AA_AS.1:0.001039861,Neuguinea25.1:5e-09)0.346:6e-09)0.840:0.001039497,(Neuguinea63.1:0.002084058,ID0987.1:5e-09)0.000:0.001040057)0.942:5e-09)0.890:5e-09)0.795:5e-09)0.754:0.001029237)0.985:0.006378366,(ID0084.1:0.007314545,(ID0992.1:0.004114569,ID1017.1:0.003308403)0.426:0.000992177)0.743:0.001196289)0.840:0.002350393)0.971:0.007884171)0.990:0.012904602,(HEL_BA9095AA_AS.1:0.004476648,Puno120.1:0.017379828)0.304:0.001068496)0.159:0.001323864)0.890:0.003807523,HEL_BA9354AA_AS.1:0.010883838)0.867:0.00324102)0.728:5e-09,((HEL_AA7283AA_AS.1:0.003161801,HEL_BA9621AA_AS.1:0.006380877)0.781:0.001263609,((HEL_CA0261AA_AS.1:0.010191696,(HEL_AA4439AA_AS.1:0.009689817,HEL_CA0208AA_AS.1:0.007715442)0.729:0.00198753)0.874:0.002517453,(((HEL_BA9407AA_AS.1:0.011171459,(HEL_CA0082AA_AS.1:0.004709911,HEL_CA0440AA_AS.1:0.015061115)0.825:0.007105495)0.482:0.002162582,(HEL_BA8915AA_AS.1:0.011889553,(HEL_BA4686AA_AS.1:0.014403044,TH0213.1:0.007939477)0.731:0.001769039)0.917:0.004362614)0.921:0.004472139,HEL_BA8957AA_AS.1:0.006467308)0.790:0.002574052)0.013:0.001047575)0.744:0.000819413)0.879:0.012018333,HpGP-CAN-001.1:0.011799109)0.998:0.000928585,(CO1768.1:0,COL0002.1:0,Hui1769.1:0):0.015608351)0.731:0.011485158,(HEL_BA8847AA_AS.1:0.010637459,HEL_BA9263AA_AS.1:0.008457487)0.859:0.010531644)0.988:0.014157264,HEL_BA9304AA_AS.1:0.018816619)0.791:0.010304597,((HEL_AA0408AA_AS.1:0.007969752,HEL_BA9262AA_AS.1:0.011729707)1.000:0.087091315,((HEL_BA9303AA_AS.1:0,HEL_BA9707AA_AS.1:0):0.049873953,((HpGP-CAN-016.1:0.00533985,((Aklavik86.1:0,CAN_019.1:0,CAN_290.1:0,HEL_CA2371AA_AS.1:0,HpGP-CAN-010.1:0,HpGP-CAN-015.1:0):0.004157547,HpGP-CAN-018.1:0.00532331)0.739:0.001041831)0.705:0.00276631,((HEL_BA9746AA_AS.1:0.015613181,((Nentsy65.1:0.009944324,((HEL_BA8817AA_AS.1:0.001997094,HEL_BA9726AA_AS.1:0.001136425)0.443:0.001200954,((Koryak37.1:0,Koryak38.1:0):0.002246895,(HEL_BA9722AA_AS.1:0.011097627,((HEL_AA7311AA_AS.1:0,Khanty47.1:0):0.007605865,(HEL_BA8849AA_AS.1:0,HEL_BA9070AA_AS.1:0,HEL_BA9584AA_AS.1:0):0.010793543)0.639:0.003089225)0.876:0.003808237)0.345:0.00218757)0.916:0.00489336)0.682:0.002593199,HEL_BA9243AA_AS.1:0.009250176)0.948:0.00719355)0.902:0.004286959,((HpGP-CAN-019.1:0.008660406,(HpGP-CHI-105.1:0.010399862,HpGP-CHI-116.1:0.009223518)0.994:0.010741563)0.961:0.006341826,((CAN_095.1:0,CAN_136.1:0,CAN_172.1:0,CAN_258.1:0,HEL_CA2453AA_AS.1:0,HpGP-CAN-006.1:0,HpGP-CAN-011.1:0):0.007529417,((((CAN_243.1:0.001592145,((HEL_AA7337AA_AS.1:0.004199136,(HEL_BA9060AA_AS.1:0,HEL_BA9258AA_AS.1:0):5e-09)0.656:0.002091398,((HEL_BA9287AA_AS.1:5e-09,HEL_BA9629AA_AS.1:0.001039256)0.731:6e-09,HEL_BA9127AA_AS.1:0.007417552)0.391:5e-09)0.942:0.005813848)0.204:0.002084842,(HEL_AA5916AA_AS.1:5e-09,(HEL_AA6037AA_AS.1:0.001040484,HpGP-CAN-007.1:5e-09)0.837:0.001039261)0.895:0.003876631)0.989:0.010117618,((Ca_97_34.1:0,HEL_AA6016AA_AS.1:0,HEL_AA7297AA_AS.1:0):5e-09,(HEL_AA5967AA_AS.1:0,HEL_AA6482AA_AS.1:0,HEL_BA9172AA_AS.1:0):0.005291712)0.949:0.00625821)0.735:0.001099696,HEL_BA9526AA_AS.1:0.001053035)0.907:0.003103665)0.760:0.001135695)0.809:0.002269511)0.234:0.002359713)0.861:0.00624137)0.924:0.013311257)0.615:0.024484615)0.255:0,Hcetorum:0.197865459)Root;
