# Supplementary material for: An ancient ecospecies of Helicobacter pylori
Source: Nature. 2024 Oct 16;635(8037):178–85. doi: 10.1038/s41586-024-07991-z (PMC11541087; doi:10.1038/s41586-024-07991-z)
Supplement: Supplementary file 8 — Data underlying Figs. 1–4 and Supplementary Figs. 1–6 and 8–13. [file 41586_2024_7991_MOESM8_ESM.zip › SOURCE_DATA/S10/40.nwk]

(((((((((((((((((HEL_AA7283AA_AS.1:0,HEL_BA9448AA_AS.1:0):0.005015919,(HEL_BA9415AA_AS.1:0.006691018,(HEL_BA9760AA_AS.1:0.012472248,HEL_BA9472AA_AS.1:0.001562011)0.335:0.001268299)0.810:0.002153327)0.191:5e-09,(HEL_BA9130AA_AS.1:0,HEL_BA9160AA_AS.1:0,HEL_BA9256AA_AS.1:0):0.005019318)0.786:0.001239018,HEL_BA9040AA_AS.1:0.001238911)0.787:5e-09,(((HEL_BA9735AA_AS.1:5e-09,((HEL_BA9534AA_AS.1:0.002557512,HEL_BA9780AA_AS.1:0.007692692)0.764:0.001196012,((HEL_BA9096AA_AS.1:0.003774804,HEL_BA9649AA_AS.1:0.007693703)0.845:0.003776839,HEL_AA7249AA_AS.1:0.005017986)0.741:6e-09)0.959:0.002498014)0.918:0.002487749,((((BURYAT19.1:0.002491151,((HEL_BA9153AA_AS.1:0.014580389,HEL_BA9576AA_AS.1:0.011826238)0.757:0.006303486,(HEL_BA8847AA_AS.1:0,HEL_BA9079AA_AS.1:0,HEL_BA9095AA_AS.1:0):0.006283593)0.851:5e-09)0.778:0.001451273,(Tuvac80.1:0.005842804,(((HEL_BA9566AA_AS.1:0.006390569,(HEL_BA9627AA_AS.1:0.010521959,((HEL_BA9571AA_AS.1:0,HEL_BA9807AA_AS.1:0):0.005045106,(HEL_BA9209AA_AS.1:0.002726206,HEL_BA8932AA_AS.1:0.011470315)0.531:0.002381479)0.842:0.00263496)0.731:0.001094787)0.892:0.003843483,(((HEL_BA8889AA_AS.1:0.002482658,HEL_BA9407AA_AS.1:5e-09)0.906:0.003626316,(HEL_BA9249AA_AS.1:0.005334361,HEL_CA0278AA_AS.1:0.015638295)0.757:0.003671187)0.752:0.001415034,((HEL_BA9167AA_AS.1:0.003095454,HEL_BA9606AA_AS.1:0.009648484)0.756:0.001433386,(BT143.1:0.009030739,(HEL_BA9556AA_AS.1:0.004246161,(HEL_BA9564AA_AS.1:0.001235915,(HEL_BA9650AA_AS.1:0,HEL_BA9671AA_AS.1:0):5e-09)0.870:0.003286967)0.494:0.003345479)0.866:0.004271735)0.930:0.004927572)0.751:0.001379022)0.260:0.001453028,(HEL_BA9170AA_AS.1:0.011663242,HEL_BA9605AA_AS.1:0.009054512)0.774:0.002152173)0.438:0.002644573)0.783:0.002822839)0.937:0.004858155,((HEL_BA8957AA_AS.1:0.014438892,HEL_BA9706AA_AS.1:0.011768008)0.888:0.003711856,((HEL_BA8825AA_AS.1:0.014456757,Tuvac46.1:0.006276028)0.890:0.003815546,((((HEL_BA9562AA_AS.1:0.005088325,(HEL_BA9037AA_AS.1:0.003668692,HEL_BA9315AA_AS.1:0.005151219)0.977:0.009167186)0.851:0.004121227,(HEL_BA9259AA_AS.1:0.007616892,HEL_BA9607AA_AS.1:0.016221608)0.889:0.004859255)0.038:5e-09,((HEL_BA9129AA_AS.1:0,HEL_BA9471AA_AS.1:0):0.011805787,(HE_NC32_5.1:0.015314085,SSR5.1:0.012460113)0.874:0.006304515)0.907:0.007508769)0.781:0.002549687,((HEL_BA8814AA_AS.1:0.013500017,(((HEL_BA8861AA_AS.1:0.013050818,(mong44.1:0.011766074,mong49.1:0.016422149)0.250:0.003912958)0.378:0.001906344,(HEL_BA9837AA_AS.1:0.005167769,HEL_BA8915AA_AS.1:0.018411864)0.727:0.002950318)0.656:5e-09,((((HEL_AA7314AA_AS.1:0.02077224,HEL_BA9612AA_AS.1:0.01314617)0.960:0.010328476,((((26695.1:0.021983882,(HEL_BA8918AA_AS.1:0,HEL_BA9046AA_AS.1:0,HEL_BA9169AA_AS.1:0,HEL_BA9260AA_AS.1:0,HEL_BA9604AA_AS.1:0,HEL_BA9705AA_AS.1:0,HEL_BA9825AA_AS.1:0):0.010351965)0.743:0.004401805,(HEL_BA9759AA_AS.1:0.019147444,(HEL_BA9592AA_AS.1:5e-09,HEL_BA9603AA_AS.1:0.004992332)0.957:0.008516927)0.907:0.006341537)0.836:0.003193607,(((((HEL_BA5527AA_AS.1:0.022833521,HEL_CA2258AA_AS.1:0.005182507)0.932:0.006826977,(((HE_C50.1:0.014622608,(HEL_CA0440AA_AS.1:0.002605749,VN0032.1:0.001123959)0.999:0.022330245)0.787:0.006689775,SSR3.1:0.019781457)0.021:0.001667746,(31181.1:0.017460295,(HEL_BA4991AA_AS.1:0.007808223,((((((Pt_7901.1:0.015762398,(HEL_AA6578AA_AS.1:0.013130678,(IRANL97.1:0.013429571,IRANL112_91.1:0.015975858)0.685:0.000666714)0.945:0.006909865)0.228:0.004887484,(((HEL_AA6798AA_AS.1:0.019280791,Hp_A_14.1:0.005806333)0.931:0.008666333,IRANL133_91.1:0.008413799)0.704:0.003568519,(HpGP-ISR-001.1:0.020135544,B47.1:0.016533643)0.793:0.003432719)0.882:0.007574429)0.418:5e-09,((((HEL_BA9598AA_AS.1:0.016985048,(HpGP-LIT-001.1:0.011991258,IRANL125.1:0.017651604)0.372:0.006980762)0.360:0.00861528,(HEL_BA5257AA_AS.1:0.016222297,SSR7.1:0.018853641)0.547:0.00605603)0.741:0.00277634,(((SW7C.1:0.011764788,(HPAG1.1:0.020165715,HUP_B14.1:0.030400004)0.622:0.0041934)0.856:0.00441916,((((SSR8.1:0.011911234,((MGms203.1:0.008579145,(HEL_BA4404AA_AS.1:0.01321075,HpGP-SPA-802.1:0.020427568)0.925:0.007562619)0.841:0.002778487,(((((((((((((HEL_BA5224AA_AS.1:0.012878074,CAM-107A1.1:0.009204778)0.728:0.003693021,(((HEL_BA4168AA_AS.1:0.017558335,SUD-SO50-1.1:0.014357619)0.976:0.012109598,HEL_BA9309AA_AS.1:0.007853133)0.622:5e-09,((HEL_BA8361AA_AS.1:0.012732768,(HpGP-BRA-023.1:0.007444628,kin62.1:0.002643154)0.898:0.0038601)0.898:0.004785521,((HEL_BA9463AA_AS.1:0.02163496,IL_3172.1:0.017746291)0.402:0.00229663,(((((SUD_SO41_1.1:0.006493447,SUD_C8_1.1:0.007562995)0.941:0.00754381,SUD-S72.1:0.005490804)0.808:0.003392325,(SUD-I14.1:0.006040512,SUD-SO49-1.1:0.004065925)0.998:0.01573929)0.820:0.004360698,((HEL_BA8928AA_AS.1:0.009849002,((SUD-C16-3.1:0.008632419,SUD_C5_1.1:0.01093158)0.856:0.006275762,HEL_BA9457AA_AS.1:0.006265883)0.718:0.001731448)0.831:0.003258505,SUD-C14-1.1:0.006996424)0.865:0.003758108)0.832:0.003694877,(HEL_BA4944AA_AS.1:0.005069598,(((IL_3184.1:0.01163748,(HEL_BA9462AA_AS.1:0.001769603,(HEL_AA6060AA_AS.1:0.007220994,HEL_BA9028AA_AS.1:0.008144033)0.607:0.003610788)0.881:0.003299118)0.676:0.001157634,((HEL_AA6699AA_AS.1:0,HEL_BA9765AA_AS.1:0):0.024421378,(HEL_BA9413AA_AS.1:0.022438498,HEL_BA4973AA_AS.1:0.007748279)0.099:0.001239885)0.921:0.006006328)0.759:0.001273415,(HEL_BA9281AA_AS.1:0.00495202,(HEL_BA8987AA_AS.1:0.002469062,HEL_BA9595AA_AS.1:0.0037168)0.778:0.001206541)0.767:0.0012424)0.747:0.001118927)0.768:0.002890538)0.306:0.002745781)0.973:0.010134145)0.798:0.002739077)0.945:0.006293243)0.767:5e-09,((nigh2495.1:0.009788506,(CAM-144C1.1:0.008652921,HpGP-NGA-006.1:0.007976501)0.256:0.002639027)0.204:0.001499087,HEL_AA5951AA_AS.1:0.007517868)0.878:0.002795656)0.867:0.002367904,(CAM_149C1.1:0.012806981,(((ckin24.1:0.003779841,(kin86.1:0.001242797,(kin81.1:5e-09,ckin130.1:0.001235816)0.781:0.001236782)0.894:0.00375237)0.979:0.00764841,(CAM_110A1.1:0.003766263,CAM-117A1.1:0.007646516)0.933:0.005040868)0.293:5e-09,MCms1055.1:0.008889135)0.100:5e-09)0.872:0.002488201)0.286:5e-09,(CAM_22A1.1:0.003747467,(CAM-121A1.1:0.014687882,((CAM-135C1.1:0,CAM-140C1.1:0):5e-09,CAM-146C1.1:0.001238001)0.962:0.007142656)0.683:0.002510499)0.879:0.003746791)0.734:0.001401277,(HEL_AA9174AA_AS.1:0.005301774,HEL_CA2150AA_AS.1:0.014223281)0.853:0.003702605)0.867:0.003521412,(CAM_118A1.1:0.0031719,(HpGP-NGA-010.1:0.007678298,(CAM-109A1.1:0.013704593,CAM_153C1.1:0.009830417)0.853:0.00439523)0.807:0.004326206)0.763:0.001966725)0.735:0.001244339,(nigh2494.1:0.006228841,CAM-126C1.1:0.014511494)0.886:0.003771101)0.846:0.002488964,(CAM_125C1.1:0.015608836,(HEL_BA9125AA_AS.1:0.009138307,(SUD-C13-1.1:5e-09,(nigh1448.1:0.006411687,SUD-SO42.1:0.017150386)0.726:0.002414673)0.972:0.007460685)0.810:0.00252009)0.745:0.001451041)0.866:0.002654576,(nigh2496.1:0.001241473,(ckin59.1:5e-09,CAM_14C1.1:0.002489039)0.789:0.001239016)0.716:0.001085751)0.912:0.003770205,CAM_106A1.1:0.011776838)0.746:0.001215568,(CAM-23A1.1:0.011542292,(SUD-C1-1a.1:0.004750988,HpGP-USA-207.1:0.019395255)0.710:0.006002486)0.758:0.002627544)0.953:0.006950137,(HEL_BA9184AA_AS.1:0.017240734,HEL_CA2176AA_AS.1:0.022509349)0.723:0.001861285)0.917:0.005186955)0.944:0.006966348)0.798:0.00277533,SSR43.1:0.019497754)0.849:0.002692761,((HEL_BA4846AA_AS.1:0.0076923,IRANL124_91.1:0.025782273)0.791:0.003122817,(HE_NC24_6.1:0.026460719,(HEL_AA5699AA_AS.1:0.013226616,Hp_A_11.1:0.019859587)0.513:0.006108537)0.500:0.005409845)0.857:0.004410756)0.493:0.002087321,(HpGP-MEX-046.1:0.021654926,(22360.1:0.012266308,HEL_CA2246AA_AS.1:0.015584934)0.633:0.002089742)0.877:0.004488995)0.877:0.003969491)0.822:0.00302647,((((((HEL_AA8698AA_AS.1:0.005258025,HEL_AA9177AA_AS.1:0.014215186)0.936:0.009966583,(NYPt189.1:0.013305097,(((HEL_AA7215AA_AS.1:5e-09,HEL_AA7309AA_AS.1:0.006267332)0.947:0.013431033,((((HEL_AA7378AA_AS.1:0.043746473,((((HEL_BA5666AA_AS.1:0.010339199,((HEL_BA9540AA_AS.1:0.008951277,SA172C1.1:0.013063797)0.972:0.010223527,((HEL_BA9494AA_AS.1:0.01035005,HEL_AA7376AA_AS.1:0.007548046)0.946:0.006505794,HEL_AA7371AA_AS.1:0.010979757)0.371:0.001604071)0.743:0.001291149)0.540:0.001320297,(((HEL_AA7350AA_AS.1:0,HEL_AA7375AA_AS.1:0):0.005092343,SA253C1.1:0.020121874)0.893:0.007230029,HEL_BA8916AA_AS.1:0.006685251)0.897:0.005774525)0.411:0.003297629,HEL_AA7351AA_AS.1:0.008459892)0.863:0.005069693,HEL_BA4163AA_AS.1:0.031284305)0.386:0.005750222)0.788:0.003506828,((((((K26A1.1:0.007457595,(HEL_BA4919AA_AS.1:0.01924916,HpGP-ZAF-007.1:0.027807958)0.162:0.003107709)0.848:0.003700653,((HEL_BA8309AA_AS.1:0,HEL_BA9749AA_AS.1:0):0.014336514,SA35C.1:0.019099096)0.996:0.018709106)0.707:0.004762537,HpGP-ZAF-001.1:0.013207849)0.631:0.00693471,HEL_BA5706AA_AS.1:0.003708948)0.253:0.002487635,(((((HpGP-ZAF-006.1:5e-09,SA29A.1:0.014061803)0.000:0.001250207,(((SouthAfrica50.1:0.012693415,HEL_BA5731AA_AS.1:0.007207393)0.928:0.005767564,HEL_BA4143AA_AS.1:0.002517361)0.713:0.003731596,(HEL_BA5739AA_AS.1:0.01019999,(HEL_BA5709AA_AS.1:0.001236319,SouthAfrica20.1:0.001235844)0.962:5e-09)0.953:0.005005559)0.000:6e-09)0.976:0.008744559,(HEL_BA8345AA_AS.1:0.007361053,((HEL_AA7362AA_AS.1:0.004643079,(HEL_BA5671AA_AS.1:0,HEL_BA9328AA_AS.1:0,SA144A.1:0,SA251C.1:0):0.017377334)0.987:0.011563565,HEL_BA8291AA_AS.1:0.006789955)0.484:0.001239508)0.899:0.005692182)0.645:0.006431263,SouthAfrica7.1:0.008017947)0.807:0.003408179,((HEL_BA5677AA_AS.1:0,SA166A.1:0,SA169C.1:0):0.007449995,(HEL_BA5715AA_AS.1:0,SA175A.1:0):0.002682134)0.935:0.006275949)0.659:0.002081718)0.680:0.005720795,(((HEL_AA7368AA_AS.1:5e-09,(HEL_AA7268AA_AS.1:5e-09,HEL_AA7356AA_AS.1:5e-09)0.951:0.003751543)0.881:0.003589816,(HEL_AA7293AA_AS.1:5e-09,(HEL_AA7199AA_AS.1:5e-09,(HEL_AA7206AA_AS.1:0.007588371,HEL_AA7200AA_AS.1:0.001252703)0.964:0.005018026)0.988:0.00627092)0.866:0.005253732)0.927:0.007508506,((HEL_AA7288AA_AS.1:0,HEL_BA9306AA_AS.1:0):0.013068235,HEL_AA7329AA_AS.1:0.010331259)0.969:0.011141038)0.794:0.0032608)0.672:0.001672601)0.936:0.010509318,SA233C.1:0.007280576)0.799:0.014348836,HpGP-ZAF-009.1:0.032324759)0.946:0.017253154)0.993:0.022149087,((HpGP-USA-403.1:0.015521698,SA220C.1:0.015864251)0.870:0.004072577,(((HEL_AA5463AA_AS.1:0.012493115,(HEL_CA2149AA_AS.1:0.012993018,ckin28.1:0.00919664)0.705:0.003887973)0.112:0.003065433,HpGP-USA-417.1:0.013024322)0.794:0.002240567,((HEL_CA2362AA_AS.1:0.003754276,kin71.1:0.003748456)0.756:0.001249285,((HEL_BA5558AA_AS.1:0.010917647,HpGP-USA-303.1:0.01958491)0.629:0.004767642,(((SA224.1:5e-09,SA252C.1:0.020807067)0.996:0.014367181,(((ckin106.1:0.001223783,HEL_BA8806AA_AS.1:0.015456208)0.746:0.001554473,(ckin65.1:0.001634738,((HEL_AA9180AA_AS.1:0.005290142,HpGP-SPA-402.1:0.018239305)0.981:0.011658343,((((GAM245Ai.1:0.007122667,(HEL_BA5101AA_AS.1:0.023685829,HEL_BA5197AA_AS.1:0.009430522)0.915:0.005095851)0.867:0.003257061,DR59_2016.1:0.010546464)0.745:0.001372159,(HEL_BA5547AA_AS.1:0.013588789,HEL_BA8835AA_AS.1:0.012724995)0.951:0.007689809)0.929:0.004736704,(ckin129.1:5e-09,((HEL_BA4947AA_AS.1:0.007725186,((kin79.1:0.002743265,(kin77.1:0.016745495,(HEL_AA7374AA_AS.1:0.006174438,HEL_BA4236AA_AS.1:0.002630816)0.598:0.003943444)0.849:0.003966618)0.835:0.00425027,HpGP-HON-015.1:0.00712656)0.836:0.005761003)0.771:0.005817029,HpGP-COG-003.1:0.010326398)0.539:0.005033898)0.703:0.005060233)0.860:0.004217268)0.882:0.004591154)0.997:0.014052678)0.799:0.002242554,((HEL_BA3663AA_AS.1:0.013498909,HEL_CA2181AA_AS.1:0.013509941)0.446:0.005591442,HEL_AA7352AA_AS.1:0.00560453)0.663:0.001894847)0.724:0.001234335)0.912:0.003731786,(DR150.1:0.003763583,HEL_CA2451AA_AS.1:0.008890941)0.080:5e-09)0.357:0.001608555)0.793:0.002148845)0.860:0.002602397)0.740:0.001347865)0.862:0.004141443)0.934:0.007113189)0.908:0.007387013)0.706:0.012152823,DR76_2016.1:0.031872993)0.648:0.006113515,22352.1:0.018379741)0.972:0.014658524,(21580.1:0.012216975,HEL_BA9555AA_AS.1:0.017178383)0.913:0.00840787)0.993:0.017807161,((HpGP-TUR-009.1:0.007671976,SW21C.1:0.015933622)0.590:0.006944382,(B45.1:0.019079559,(HpGP-MEX-028.1:0.01370421,HN_G260.1:0.017514926)0.445:0.010509284)0.247:0.00388315)0.227:0.004610958)0.819:0.003970472)0.905:0.006488159)0.824:0.003686578,((((HEL_BA8956AA_AS.1:0.025997693,(38185.1:0.010168876,(GC34_HL.1:0.020064879,Pt_7757.1:0.018869113)0.959:0.015032088)0.372:0.003613008)0.689:0.003953243,(448.1:0.020068767,((HEL_BA9043AA_AS.1:0.009336079,((Evenky65.1:0.013990043,(GC65_HL.1:0.016872974,HE_C33.1:0.004100681)0.694:0.005418488)0.881:0.004282377,(HEL_BA4875AA_AS.1:0.012441201,HEL_BA4700AA_AS.1:0.025617897)0.930:0.007667918)0.966:0.009313895)0.742:0.00449218,((GR_20.1:0.020115717,IRANL104.1:0.010461021)0.883:0.005660767,(B40.1:0.011560703,(22087.1:0.012615176,GC31_B.1:0.015305865)0.885:0.007320119)0.868:0.004713965)0.957:0.007989773)0.411:0.002274501)0.552:0.003371248)0.865:0.004522868,((HEL_CA2212AA_AS.1:0.012840554,(Khanty16.1:0,Khanty26.1:0,Khanty27.1:0):0.016257804)0.772:0.003555326,GR_15.1:0.022447301)0.869:0.004354494)0.904:0.004113249,(HpGP-POL-110.1:0.012325369,((GR_21.1:0.022108142,(29009.1:0.013264259,MG2005_98.1:0.012946414)0.279:0.005308941)0.778:0.003087112,IL_3173.1:0.015341926)0.764:0.006634166)0.864:0.003210147)0.749:0.001327858)0.896:0.004018463)0.878:0.004369604,((B25.1:0.011340031,MM2012_26.1:0.015009423)0.363:0.002100851,(HEL_BA9168AA_AS.1:0.006511445,HEL_BA9180AA_AS.1:0.030529062)0.027:0.008336599)0.892:0.008159394)0.752:0.003403838,(MM2004_20.1:0.01420163,HpGP-POR-006.1:0.009366103)0.744:0.003449037)0.908:0.005671166,((HEL_BA5572AA_AS.1:0.010234439,IRANL110.1:0.014790193)0.837:0.005295574,(34320.1:0.009144008,G27.1:0.011726819)0.849:0.004968173)0.425:0.003208768)0.834:0.003182865)0.911:0.005150901)0.519:0.00265523)0.917:0.006393076)0.733:0.001291472,((HEL_AA0447AA_AS.1:0.017943635,HEL_BA4578AA_AS.1:0.018885603)0.835:0.008512549,(33375.1:0.014381122,P12.1:0.019190993)0.369:0.003508548)0.919:0.007627372)0.460:0.001280944,((HEL_AA6718AA_AS.1:0.010021053,(Hp_A_27.1:0.013143154,NP49.1:0.022288398)0.910:0.007402705)0.748:0.002188646,(HEL_BA9148AA_AS.1:0.019690316,(Khanty30.1:5e-09,Khanty40.1:0.001235914)0.997:0.019738651)0.750:0.004663978)0.881:0.004285977)0.817:0.002966463,HEL_BA9531AA_AS.1:0.019873471)0.726:0.003148009)0.844:0.004324642,(444.1:0.019903782,(HEL_BA3551AA_AS.1:0.020238486,SSR9.1:0.028173859)0.654:0.005172373)0.467:0.005342814)0.788:0.00331205)0.918:0.005713649,(((HEL_BA8921AA_AS.1:0.01706426,TUVAB15.1:0.016146046)0.851:0.006391198,((HEL_BA8101AA_AS.1:0.015469523,(HEL_BA9176AA_AS.1:5e-09,((HEL_BA8976AA_AS.1:0,HEL_BA9140AA_AS.1:0):0.001238912,HEL_BA9739AA_AS.1:5e-09)0.968:0.010150321)0.961:0.011011517)0.706:0.00488115,MMM_60.1:0.010019812)0.900:0.006564488)0.909:5e-09,((30950.1:0.021910288,CK59.1:0.010458022)0.926:0.006026706,((BD0063.1:0.005332046,((HEL_BA4205AA_AS.1:0.015355442,MS178.1:0.008411756)0.815:0.003787427,((((HpGP-IND-007.1:0.01307262,HpGP-MAL-002.1:0.010655099)0.901:0.005261072,Mandalay03.1:0.016509664)0.744:0.002674284,((M006.1:0.018219343,TH0213.1:0.001269417)0.135:0.00633091,(HpGP-BGD-003.1:0.011522485,(MMM_148.1:0.006375928,(HpGP-MMR-004.1:0.009992916,(HpGP-USA-422.1:0.00591317,(BD0013.1:0.017874082,MMM_127.1:0.005701319)0.940:0.007430872)0.480:0.001911886)0.860:0.002785136)0.912:0.003779081)0.611:5e-09)0.962:0.004109715)0.860:0.003420905,HEL_BA8057AA_AS.1:0.011679662)0.917:0.005401743)0.872:0.003395317)0.972:0.008309242,((((NP110.1:0.00550597,(HEL_CA0027AA_AS.1:0.007980051,(HEL_BA3985AA_AS.1:0.002491507,HEL_BA7799AA_AS.1:0.003767172)0.879:0.004788811)0.954:0.009081719)0.701:0.002776891,India7.1:0.009555234)0.401:0.002657234,HpGP-NPL-009.1:0.015970822)0.795:0.003209189,HEL_CA2513AA_AS.1:0.007112056)0.843:0.00351913)0.897:0.004147525)0.857:0.003015205)0.779:0.002164943)0.772:0.001864256,HEL_BA9354AA_AS.1:0.022461108)0.884:0.003362995)0.374:0.002909321)0.943:0.007015931,((Sakhalin60.1:0.012672026,(HEL_CA0266AA_AS.1:0.01577891,HEL_BA9640AA_AS.1:0.016537721)0.592:0.004824429)0.444:0.004111974,((Nanai30.1:0.003986029,(HEL_BA9483AA_AS.1:0.001408978,HEL_CA0261AA_AS.1:0.006266328)0.990:0.01289808)0.322:0.001779502,(HEL_BA9347AA_AS.1:0.018069645,HEL_BA9058AA_AS.1:0.012725781)0.760:0.006059668)0.787:0.003392868)0.538:5e-09)0.781:0.001477993)0.925:0.004923365)0.928:0.003848698)0.874:0.002474341)0.842:6e-09,(((HEL_BA9628AA_AS.1:0.002550327,(HEL_BA9653AA_AS.1:0.010311954,Kazakhstan3173.1:0.005128858)0.732:0.001100579)0.943:0.00508709,(HEL_BA5460AA_AS.1:0.010278233,HEL_CA0082AA_AS.1:0.005022505)0.892:0.003801265)0.847:0.002523325,((((HEL_BA9776AA_AS.1:0.006401194,(HEL_CA0270AA_AS.1:0.006325668,((Evenky01.1:0,Evenky73.1:0,HEL_BA8842AA_AS.1:0,HEL_BA9406AA_AS.1:0):0.00642049,HEL_CA2671AA_AS.1:0.017216458)0.011:0.0037306)0.772:0.002351097)0.202:0.001353033,((HEL_BA9608AA_AS.1:0.00639909,HEL_BA9162AA_AS.1:0.006381657)0.756:0.001161878,HEL_CA0410AA_AS.1:0.006319123)0.844:0.002419148)0.806:5e-09,(HEL_BA8959AA_AS.1:0.008843918,HEL_BA9641AA_AS.1:0.003908151)0.686:0.00372553)0.803:0.001323993,HEL_BA8911AA_AS.1:0.001243502)0.752:0.001235213)0.884:0.00251014)0.854:0.001248678)0.387:5e-09,(((((HEL_AA8702AA_AS.1:0.007607083,Shi470.1:0.003781559)0.771:0.0012235,(HEL_AA5991AA_AS.1:0.012454437,((CO1768.1:0,COL0002.1:0,Hui1769.1:0):0.004829722,HEL_CA2262AA_AS.1:0.010528693)0.919:0.005089742)0.764:0.001585867)0.754:0.00122729,v225d.1:0.008858827)0.867:5e-09,(((((HEL_CA2267AA_AS.1:0.012938301,HEL_CA2268AA_AS.1:0.003788141)0.045:0.001191284,(((CO1766.1:0,Hui1764.1:0,Hui1766.1:0):0.005113288,HEL_CA2643AA_AS.1:0.008950441)0.602:0.002464375,(HEL_BA9201AA_AS.1:0.006293963,HEL_BA9433AA_AS.1:0.005031783)0.342:5e-09)0.877:0.002469634)0.815:6e-09,(((HEL_BA3942AA_AS.1:0.002483311,(HpGP-PER-121.1:5e-09,(HpGP-USA-205.1:0.00248876,((Cuz20.1:0,Shi112.1:0):0.003779181,HEL_CA2257AA_AS.1:0.005043867)0.753:0.001207444)0.775:0.001243755)0.881:0.001238021)0.733:5e-09,((((((HEL_BA9166AA_AS.1:0,HEL_BA9220AA_AS.1:0):5e-09,(HEL_BA9390AA_AS.1:0.003765327,HEL_BA9656AA_AS.1:0.0063358)0.781:0.001232258)0.760:5e-09,HEL_BA9841AA_AS.1:0.001241859)0.860:0.003772932,BURYAT14.1:0.002508881)0.866:0.002512962,(((VN0805.1:0.01021126,(BT215.1:0.002481473,BT333.1:5e-09)0.893:5e-09)0.824:0.002499892,((HpGP-MAL-012.1:0.003109361,(JP0170.1:6e-09,(HEL_AA4439AA_AS.1:0.005065008,HpGP-IDN-001.1:0.006356472)0.427:0.002466652)0.841:0.003141934)0.493:0.001264074,(ID0498.1:0.0089261,(HEL_CA0551AA_AS.1:0.01269388,(HEL_BA8663AA_AS.1:0.002626288,(BT0282.1:0.00713319,(HEL_CA0208AA_AS.1:0.002026556,(HEL_BA4686AA_AS.1:5e-09,(HEL_CA2615AA_AS.1:0,HEL_CA2627AA_AS.1:0):0.002487216)0.879:0.002966367)0.889:0.003804356)0.851:0.002864085)0.624:0.001298656)0.467:0.001316607)0.769:0.001898669)0.276:0.00183822)0.203:5e-09,HEL_BA5605AA_AS.1:0.003755899)0.770:0.001249483)0.361:0.002495178,(((BTM275.1:0.002491124,((HEL_BA9437AA_AS.1:0.010087681,(MMM_67.1:0.006434093,Sat464.1:0.003711603)0.766:0.001447278)0.359:0.001232386,HEL_BA8832AA_AS.1:0.005399572)0.837:0.003412365)0.569:5e-09,((HEL_BA9098AA_AS.1:0.005022988,HEL_CA2092AA_AS.1:0.008830596)0.010:5e-09,(BURYAT9.1:0.003765216,HEL_BA9814AA_AS.1:0.003777605)0.903:0.00379398)0.842:0.001238507)0.017:5e-09,(HEL_BA9018AA_AS.1:0.003147592,(((altai59.1:0.005015962,(HEL_BA9027AA_AS.1:0.002452175,HEL_BA9626AA_AS.1:0.014389776)0.594:0.002544936)0.848:5e-09,(HEL_BA8883AA_AS.1:0.001237338,(HEL_BA9614AA_AS.1:0,HEL_BA9797AA_AS.1:0):5e-09)0.888:0.002502391)0.861:0.003142734,(HEL_BA9736AA_AS.1:0.001255159,(HEL_BA8880AA_AS.1:0.00249151,HEL_BA9391AA_AS.1:0.003775432)0.764:0.001237554)0.882:0.003157618)0.722:0.002501497)0.876:0.00313422)0.778:0.001238959)0.890:5e-09)0.469:5e-09,(HEL_BA8856AA_AS.1:0.005128535,(BURYAT27.1:0.002489039,HEL_BA9545AA_AS.1:5e-09)0.760:0.001140967)0.985:0.007718766)0.914:0.002481896)0.718:5e-09,HEL_CA0525AA_AS.1:0.007558009)0.954:0.003743202,(HpGP-SPA-706.1:0.003746623,(((HpGP-PER-111.1:0.004987482,((HpGP-PER-011.1:0.001236437,Puno135.1:0.002485223)0.802:5e-09,HEL_CA2270AA_AS.1:0.014099558)0.399:0.001238942)0.750:5e-09,HEL_CA2272AA_AS.1:0.008853438)0.656:0.001240272,HEL_CA2271AA_AS.1:0.003747173)0.764:0.001244068)0.881:0.002487183)0.379:6e-09)0.948:0.002481808,((HEL_CA0289AA_AS.1:0.003745065,(((HEL_AA6511AA_AS.1:0.010184275,HpGP-PER-019.1:0.003787873)0.764:0.001202125,Shi417.1:0.004993154)0.053:5e-09,HEL_AA6759AA_AS.1:0.003724691)0.855:0.001237992)0.782:5e-09,((HpGP-JAP-026.1:0.010150723,(HEL_CA2709AA_AS.1:0.011571206,HEL_CA2265AA_AS.1:0.003721756)0.578:0.002540652)0.423:5e-09,((HEL_CA2266AA_AS.1:0.001236287,Shi169.1:0.003737972)0.769:0.00124401,(HpGP-MAL-010.1:0.008856973,((HpGP-PER-138.1:0.002493981,(HEL_CA2279AA_AS.1:0.001237449,(((HEL_CA2260AA_AS.1:0,HEL_CA2283AA_AS.1:0):0.001238907,HEL_CA2284AA_AS.1:5e-09)0.808:0.003749339,((HEL_CA2261AA_AS.1:0,HEL_CA2286AA_AS.1:0):5e-09,HEL_CA2287AA_AS.1:0.001236853)0.929:0.003746789)0.769:0.00125397)0.913:0.002492803)0.757:0.001236178,HEL_BA9915AA_AS.1:0.014121193)0.018:5e-09)0.811:0.001240828)0.792:0.001239554)0.886:5e-09)0.501:5e-09)0.841:0.001238911)0.463:5e-09):5e-09,(((((HEL_BA9266AA_AS.1:0.001238064,Keto18.1:0.002510382)0.887:0.002515345,(((HEL_AA7373AA_AS.1:0.002497432,HEL_BA9159AA_AS.1:0.00248722)0.962:6e-09,((HEL_BA8864AA_AS.1:0.001249226,((HEL_AA6006AA_AS.1:0,HEL_CA0053AA_AS.1:0):5e-09,(HEL_AA6077AA_AS.1:0,HEL_CA0052AA_AS.1:0,HEL_CA0052AA_AS.2:0):0.001238002)0.957:0.003774526)0.891:0.002498038,((HpGP-CAN-001.1:0.002482612,(HEL_AA7339AA_AS.1:0.003751544,HpGP-CAN-020.1:6e-09)0.849:0.001236613)0.680:5e-09,(HEL_AA7212AA_AS.1:5e-09,HEL_CA0045AA_AS.1:5e-09)0.955:0.003746504)0.926:0.002483676)0.776:5e-09)0.907:5e-09,(HEL_BA9304AA_AS.1:0.005051503,HEL_BA9476AA_AS.1:0.002502024)0.869:0.002493452)0.797:0.001242646)0.757:0.001245735,Puno120.1:0.006329144)0.772:0.001236286,(HEL_BA8858AA_AS.1:0.002478991,((Evenky58.1:0.001245396,HpGP-KOR-001.1:0.005019525)0.789:0.00248731,HEL_BA9621AA_AS.1:0.007544995)0.829:5e-09)0.852:0.001239915)0.737:5e-09,((Nanai40.1:0.00248916,((HEL_CA0054AA_AS.1:0.00631096,((((HEL_BA9778AA_AS.1:0,HEL_CA0057AA_AS.1:0,HEL_CA0057AA_AS.2:0):0.004209926,(((((HEL_BA9042AA_AS.1:0,HEL_BA9253AA_AS.1:0):0.006316516,HEL_BA9085AA_AS.1:0.003752731)0.856:0.003768262,HEL_BA9819AA_AS.1:0.00373671)0.695:5e-09,HEL_AA7214AA_AS.1:5e-09)0.893:0.003287129,HEL_CA0046AA_AS.1:0.002949407)0.543:0.001249134)0.882:0.002847667,HEL_BA9518AA_AS.1:0.002959567)0.362:0.001216229,HEL_BA9263AA_AS.1:0.004226635)0.894:0.003318349)0.813:0.0021057,(HEL_BA9514AA_AS.1:0.011119366,(HEL_BA9559AA_AS.1:0,HEL_BA9669AA_AS.1:0):0.002933449)0.039:0.003773541)0.764:0.001633269)0.775:0.001248141,(HEL_BA9047AA_AS.1:0.007590024,(HEL_BA9234AA_AS.1:0.00375943,HEL_BA9467AA_AS.1:0.001245566)0.767:0.002492961)0.854:5e-09)0.895:0.001237907)0.848:0.001237578)0.510:5e-09,((HEL_AA7365AA_AS.1:5e-09,HEL_CA0047AA_AS.1:5e-09)0.990:0.009546281,(HpGP-CAN-023.1:0.005696969,((Aklavik117.1:0,CAN_219.1:0):0.005056193,CAN_196.1:0.005097942)0.784:0.001804489)0.382:0.001230186)0.864:0.003111067)0.844:0.001258375,(((HEL_BA9748AA_AS.1:0.002503194,(HEL_AA7264AA_AS.1:0.007096422,((HEL_BA8958AA_AS.1:0,HEL_BA9410AA_AS.1:0):0.006263695,HEL_BA9115AA_AS.1:0.007707327)0.237:0.001212569)0.771:0.001743382)0.771:0.00124295,((Khanty04.1:0.002489074,(HEL_BA9411AA_AS.1:0.001240053,(HEL_BA9348AA_AS.1:0.001241485,HEL_BA9341AA_AS.1:0.002504275)0.789:0.001244983)0.787:0.001240869)0.361:5e-09,(HEL_BA9379AA_AS.1:0.002512239,HEL_BA9479AA_AS.1:0.003776176)0.755:0.001222082)0.871:0.001238755)0.852:5e-09,((HEL_BA8868AA_AS.1:0.003777252,(HEL_BA9677AA_AS.1:0.005063264,(HEL_BA9294AA_AS.1:0.00250823,HEL_BA9544AA_AS.1:0.002491981)0.861:0.002513735)0.870:0.002504059)0.756:0.001237672,((HEL_BA9774AA_AS.1:0.002509977,Nentsy81.1:0.003757983)0.656:0.002487326,(HEL_BA8815AA_AS.1:0.006344944,HEL_BA9773AA_AS.1:0.002500437)0.590:0.002494329)0.881:5e-09)0.353:0.001250874)0.771:0.001235787)0.829:0.003809843,(Khanty39.1:0.008782986,(HEL_BA9575AA_AS.1:0.008049009,HEL_BA9770AA_AS.1:0.010200291)0.869:0.00375809)0.842:0.002724108)0.945:5e-09,((((HEL_BA9568AA_AS.1:0.014287188,(BTM231.1:0.003885661,((HEL_BA9032AA_AS.1:0,Keto60.1:0):5e-09,HEL_BA9830AA_AS.1:0.016622477)0.995:0.013002251)0.446:0.002453123)0.745:0.001271924,(HEL_BA9440AA_AS.1:0.005087433,(HEL_AA7332AA_AS.1:0.005037268,HEL_BA9244AA_AS.1:0.019912529)0.949:0.006444254)0.749:0.001260896)0.980:0.008195837,(((yak97.1:0.017878715,(HEL_BA9063AA_AS.1:0.006970458,(HEL_BA9487AA_AS.1:0.005704178,(HEL_BA8993AA_AS.1:0.003749519,((HEL_AA7221AA_AS.1:0,HEL_BA9636AA_AS.1:0):5e-09,HEL_BA9651AA_AS.1:0.001235688)0.964:5e-09)0.784:0.001850901)0.726:0.002525089)0.628:0.003522181)0.194:0.00309947,HEL_BA9404AA_AS.1:0.009288903)0.943:0.008134047,(HEL_BA9049AA_AS.1:0.008241471,HpGP-KAZ-002.1:0.011126128)0.972:0.009007231)0.376:5e-09)0.854:0.003332407,(HEL_BA8872AA_AS.1:0.008873895,HpGP-KGZ-006.1:6e-09)0.995:0.010268033)0.766:0.001193745)0.794:0.002523511,((HEL_CA2718AA_AS.1:0.002498871,(EKB32.1:0.005461447,(ID0561.1:0.014768023,(CK69.1:0.018743597,EKB32.2:0.014149151)0.781:0.008939913)0.116:0.006259939)0.000:6.722e-06)0.537:6e-09,((HEL_BA5769AA_AS.1:0.014565099,SLK40.1:0.017374324)0.927:0.008123633,(HpGP-MMR-011.1:0.015543759,(((((((HEL_BA4584AA_AS.1:0.006508476,((HEL_BA3813AA_AS.1:0,HEL_BA3814AA_AS.1:0):0.002699958,HEL_BA4574AA_AS.1:0.004832405)0.845:0.002546377)0.000:0.000198898,HEL_BA3812AA_AS.1:0.008555657)0.198:0.002467492,((HEL_AA6010AA_AS.1:0.008672972,HPAS23.1:0.011924316)0.648:0.003766313,HEL_AA6024AA_AS.1:0.010883693)0.748:0.001877977)0.857:0.003877142,(HEL_BA4580AA_AS.1:0,HEL_BA9332AA_AS.1:0):0.007497924)0.844:0.002903142,HPJ156.1:0.01368297)0.183:0.002719657,(HPJ071.1:0.00529147,(ausabrJ05.1:0,HPJ023.1:0):0.01400518)0.932:0.006104462)0.539:0.003319316,(((ID1017.1:0.002887416,((ID0992.1:0.002497373,((HEL_BA9408AA_AS.1:5e-09,(Neuguinea12.1:0.002480848,Neuguinea63.1:5e-09)0.987:0.00883612)0.967:0.005074017,((HEL_BA9658AA_AS.1:0,HEL_BA9674AA_AS.1:0,Neuguinea66.1:0):0.001235741,Neuguinea25.1:5e-09)0.769:0.001191401)0.988:0.009071359)0.906:0.0041438,(ID1001.1:0.001240966,(ID0987.1:0.001242753,(ID0082.1:0.001241902,ID0985.1:0.001238623)0.781:0.001246043)0.763:0.001246118)0.722:0.000901472)0.735:0.002461178)0.900:0.00392262,ID0090.1:0.008611086)0.821:0.00302385,ID0084.1:0.017215495)0.870:0.004444737)0.975:0.01184276)0.371:0.00364916)0.803:0.004715695)0.975:0.007618738)0.893:6e-09,(HEL_BA8829AA_AS.1:0.007667655,HEL_BA9569AA_AS.1:0.010325265)0.417:0.002444709)0.805:0.002789974,((HEL_AA7380AA_AS.1:0.019930494,HEL_BA9443AA_AS.1:0.011035963)0.820:0.005729959,(HEL_BA9611AA_AS.1:0.013956344,(HEL_BA9302AA_AS.1:0.002821141,((altai11.1:0.010753123,((HEL_BA4465AA_AS.1:0.023138181,(((HEL_BA9546AA_AS.1:0.014637606,(HEL_BA9676AA_AS.1:0,HEL_BA9686AA_AS.1:0):0.006145447)0.990:0.015956101,(HEL_BA8812AA_AS.1:0.010963586,((HEL_BA9059AA_AS.1:0.011523475,HEL_BA9333AA_AS.1:0.015941629)0.732:0.001135087,(HEL_BA9339AA_AS.1:0.021949783,((HEL_BA8860AA_AS.1:0.012174285,HEL_BA9761AA_AS.1:0.008346587)0.997:0.016238601,((HEL_BA9208AA_AS.1:0.003699397,((HEL_BA9321AA_AS.1:0.014138613,((HEL_BA8914AA_AS.1:0,HEL_BA8962AA_AS.1:0,HEL_BA9175AA_AS.1:0):0.007536887,HEL_BA9398AA_AS.1:0.003537154)0.875:0.00354978)0.863:0.003755129,(HEL_BA9451AA_AS.1:0.009893682,(((HEL_BA9303AA_AS.1:0,HEL_BA9707AA_AS.1:0):0.027204552,(HEL_AA0408AA_AS.1:0.016643182,HEL_BA9262AA_AS.1:0.013871284)1.000:0.131302823)0.190:0.023894082,(((HEL_BA9746AA_AS.1:0.014930168,((Koryak28.1:0.001207657,(HEL_BA9726AA_AS.1:0.00957044,((HEL_BA8817AA_AS.1:5e-09,(HEL_BA8279AA_AS.1:0.006120049,(HEL_BA9127AA_AS.1:0.002403305,(Koryak37.1:0,Koryak38.1:0):5e-09)0.941:0.002414348)0.000:5e-09)0.883:0.002670333,HEL_BA9243AA_AS.1:0.003364472)0.169:0.002430107)0.770:0.001464434)0.758:0.001181211,HEL_BA9287AA_AS.1:0.004885596)0.868:0.002499719)0.746:0.001185452,(HEL_BA9261AA_AS.1:0.002413723,HEL_BA9722AA_AS.1:6e-09)0.978:0.004877929)0.708:5e-09,((HpGP-CHI-116.1:0.007357707,(((Aklavik86.1:0,CAN_019.1:0,CAN_290.1:0,HEL_CA2371AA_AS.1:0,HpGP-CAN-010.1:0,HpGP-CAN-015.1:0):5e-09,HpGP-CAN-018.1:0.003642138)0.978:0.006103733,(HpGP-CHI-105.1:0.008587528,((HpGP-CAN-019.1:0.007325886,((HEL_AA5967AA_AS.1:0,HEL_AA6482AA_AS.1:0,HEL_BA9172AA_AS.1:0):0.004694138,(HpGP-CAN-016.1:0.002601759,((CAN_095.1:0,CAN_136.1:0,CAN_172.1:0,HpGP-CAN-006.1:0,HpGP-CAN-011.1:0):0.001198588,(CAN_258.1:0,HEL_CA2453AA_AS.1:0):5e-09)0.931:0.004691997)0.461:0.002400605)0.784:0.001387504)0.374:5e-09,(((Ca_97_34.1:0,HEL_AA6016AA_AS.1:0,HEL_AA7297AA_AS.1:0):0.004620034,(HEL_AA5916AA_AS.1:0,HEL_AA6037AA_AS.1:0,HpGP-CAN-007.1:0):0.002680094)0.635:0.00262036,((HEL_AA7337AA_AS.1:0.004828971,(CAN_243.1:0.008396682,((HEL_BA9060AA_AS.1:0,HEL_BA9258AA_AS.1:0):0.003839699,HEL_BA9526AA_AS.1:0.003429273)0.646:0.001263074)0.592:0.001404813)0.733:0.001374907,HEL_BA9629AA_AS.1:0.007182987)0.442:0.00147784)0.852:0.003217367)0.888:0.002399054)0.773:5e-09)0.817:0.004866417)0.877:0.002493944,(((HEL_AA7311AA_AS.1:0.001341023,Khanty47.1:0.004712081)0.897:0.00625354,(HEL_BA9070AA_AS.1:0.002135319,(HEL_BA9584AA_AS.1:0.001201626,HEL_BA9838AA_AS.1:5e-09)0.645:0.000273682)0.474:0.002747695)0.503:0.002771047,(HEL_BA8849AA_AS.1:0.00749527,(HEL_BA8996AA_AS.1:0.016218402,HEL_BA9792AA_AS.1:5e-09)0.940:0.006018088)0.598:0.002585873)0.957:0.007676222)0.784:0.001165257)0.440:0.002897403)0.985:0.012273089)0.788:0.002488032)1.000:0.036608086)0.941:0.008296354,Evenky11.1:0.009948697)0.816:0.004053435)0.847:0.00409896)0.859:0.00422934)0.991:0.016015153)0.992:0.021160778)0.454:0.006317202,((((HEL_BA4743AA_AS.1:0.004133835,((HEL_BA9014AA_AS.1:0,N34.1:0,Nentsy28.1:0,Nentsy32.1:0,Nentsy37.1:0,Nentsy38.1:0,Nentsy65.1:0,Nentsy90.1:0):5e-09,Nentsy29.1:0.001235814)0.957:0.007311157)0.909:0.010309997,(HEL_BA9734AA_AS.1:0.027757072,HpGP-RUS-009.1:0.008773599)0.980:0.015175531)0.869:0.010756128,Khanty17.1:0.008967454)0.790:0.004198333,HEL_AA8621AA_AS.1:0.014914095)0.789:0.005617759)0.860:0.007733517)0.916:0.006827025,HEL_BA8830AA_AS.1:0.019187476)0.919:0.008276971)0.857:0.003997836,((HEL_AA7246AA_AS.1:0.00919952,HEL_BA9218AA_AS.1:0.004883911)0.982:0.012498355,(HEL_BA9538AA_AS.1:0.007093223,HEL_CA0264AA_AS.1:0.018404793)0.855:0.00392356)0.312:0.002497252)0.989:0.013381426)0.986:0.01179009)0.902:0.005121133)0.615:0.00047466)0.809:0.005793478,(HEL_AA0105AA_AS.1:0,PeCan4.1:0):0.006756782)0.934:0.00240175,(HEL_BA9445AA_AS.1:0.006881244,(HEL_BA9383AA_AS.1:0.001227255,HEL_BA9732AA_AS.1:0.019890679)0.911:0.00627555)0.633:0.003130465)0.415:0.008451381,(HEL_BA8823AA_AS.1:0.008591959,(HEL_CA0258AA_AS.1:0.004212022,(HEL_BA8279AA_AS.2:0.026044673,HEL_AA6079AA_AS.1:0.012089872)0.960:0.014848823)0.806:0.002741022)0.052:5e-09)0.673:0,Hcetorum:0.225005658)Root;
