# Supplementary material for: An ancient ecospecies of Helicobacter pylori
Source: Nature. 2024 Oct 16;635(8037):178–85. doi: 10.1038/s41586-024-07991-z (PMC11541087; doi:10.1038/s41586-024-07991-z)
Supplement: Supplementary file 8 — Data underlying Figs. 1–4 and Supplementary Figs. 1–6 and 8–13. [file 41586_2024_7991_MOESM8_ESM.zip › SOURCE_DATA/S10/41.nwk]

(((((((((((((((((((((((((((((((((((((((((((((((((((((HEL_BA9571AA_AS.1:0,HEL_BA9807AA_AS.1:0):0.001605791,(HEL_BA8872AA_AS.2:0.003256974,((HEL_AA7221AA_AS.1:0,HEL_BA9333AA_AS.1:0,HEL_BA9636AA_AS.1:0):0.001608193,(HEL_BA9487AA_AS.1:0.001620887,HEL_BA9208AA_AS.1:0.001608497)0.795:5e-09)0.971:0.009974695)0.768:0.001625711)0.885:0.003252182,(((HEL_BA9564AA_AS.1:0.001608005,HEL_BA9671AA_AS.1:5e-09)0.926:0.004973006,HEL_BA8889AA_AS.1:0.00837557)0.754:0.001558359,(26695.1:0.008193596,Mandalay03.1:0.003241049)0.779:0.001604076)0.339:5e-09):0.001613284,(((CK59.1:0.001627373,(HEL_AA7332AA_AS.1:5e-09,(HEL_BA9640AA_AS.1:5e-09,HEL_CA2718AA_AS.2:0.004925568)0.646:0.00323296)0.942:0.004909761)0.889:0.003281701,(HEL_BA9641AA_AS.1:0.003259747,((HEL_BA9605AA_AS.1:0.006585341,TUVAB15.1:0.001600744)0.359:0.003273124,(HEL_BA9568AA_AS.1:5e-09,(HEL_BA8825AA_AS.1:0.00323742,HEL_BA9608AA_AS.1:0.001610587)0.872:5e-09)0.911:5e-09)0.778:0.001615135)0.867:0.003269454)0.806:0.001606848,(((((((HPJ071.2:0.00489814,(HEL_AA6010AA_AS.2:0.001608006,HPAS23.2:5e-09)0.915:0.004878505)0.882:0.003279333,(HEL_AA6024AA_AS.1:0.001627945,((HEL_BA4584AA_AS.2:5e-09,(HEL_BA4580AA_AS.2:0.00161215,HEL_BA9332AA_AS.1:5e-09)0.926:0.003230336)0.911:0.003257574,(HEL_BA4574AA_AS.2:0.009928135,(((ausabrJ05.1:0,HPJ023.2:0):0.001612558,(HEL_BA3812AA_AS.2:5e-09,HPJ156.2:0.004867708)0.360:0.001616269)0.790:0.001614529,(HEL_BA3813AA_AS.2:0,HEL_BA3814AA_AS.1:0,HEL_BA4578AA_AS.2:0):5e-09)0.806:6e-09)0.717:0.001621958)0.744:0.001598078)0.878:0.003251611)0.871:0.004523568,(HEL_BA9732AA_AS.1:0.005281844,HEL_BA9566AA_AS.1:0.007922764)0.345:0.001646106)0.796:0.002001085,(HEL_BA7799AA_AS.1:0.01337996,(BURYAT27.2:0.00664353,HEL_BA9653AA_AS.1:0.006648018)0.494:0.003248524)0.954:5e-09)0.806:0.001629126,(HEL_BA9115AA_AS.1:0.006457206,(HEL_BA4875AA_AS.1:0.011582665,(HEL_BA9538AA_AS.1:0.003295199,mong49.1:0.006593496)0.878:0.003443739)0.312:0.001600381)0.771:0.00178815)0.766:0.001618378,(((HpGP-KGZ-006.1:0.00323743,((TH0213.1:0.001610587,(((MS178.1:0.00488155,(HEL_BA9686AA_AS.1:0.011682206,((HEL_AA6079AA_AS.1:0.001632319,((((Khanty16.1:0,Khanty17.1:0,Khanty26.2:0,Khanty27.1:0):5e-09,((HEL_BA9014AA_AS.1:0,N34.1:0,Nentsy28.1:0,Nentsy29.1:0,Nentsy32.1:0,Nentsy37.2:0,Nentsy38.1:0,Nentsy65.1:0):0.001606656,Nentsy90.1:0.001619027)0.915:0.003240728)0.955:0.00659936,(ID0498.2:0.008310802,IRANL110.2:0.004943946)0.849:0.003281159)0.744:0.001592466,MG2005_98.1:0.003259939)0.787:0.001627058)0.743:0.001581775,((HEL_BA9184AA_AS.1:0,HEL_CA0289AA_AS.1:0):5e-09,HEL_BA9302AA_AS.1:0.003239722)0.946:0.004963359)0.275:0.001630864)0.888:5e-09)0.818:0.001625806,((HEL_BA4205AA_AS.1:0.004872249,((HEL_CA0027AA_AS.1:5e-09,(HpGP-MMR-011.1:0.001563476,SLK40.2:0.00830763)0.809:0.004972817)0.490:0.003239247,((HEL_BA5769AA_AS.2:0.001608371,(HEL_BA8915AA_AS.1:0.004985045,(HEL_BA8361AA_AS.2:5e-09,((HEL_AA8702AA_AS.1:5e-09,HEL_AA9180AA_AS.1:0.001607002)0.985:0.006423978,(((DR76_2016.2:5e-09,HEL_BA5101AA_AS.1:0.006414698)0.827:0.003160919,((HpGP-HON-015.1:0.003182165,(((HpGP-USA-303.1:5e-09,HN_G260.1:0.00489668)0.857:0.004820942,HEL_CA2149AA_AS.1:0.003190462)0.887:0.003184248,(kin71.1:5e-09,((HEL_AA8698AA_AS.1:0.008129148,HpGP-SPA-402.1:0.003139968)0.868:0.003243096,((NYPt189.1:0.004810609,((DR59_2016.2:0.004774042,((((ckin130.2:0.001576027,kin86.1:5e-09)0.935:0.003187413,(DR150.1:5e-09,HEL_AA7374AA_AS.2:0.003166738)0.507:5e-09)0.783:0.001565102,HpGP-USA-403.1:0.003197831)0.777:0.001605017,(HEL_CA2150AA_AS.1:0.003172314,(HEL_BA5547AA_AS.1:5e-09,(HEL_BA8806AA_AS.1:0.006429219,(((HEL_AA9174AA_AS.1:0.003170232,(((HEL_AA9177AA_AS.2:0.001575452,((HEL_BA3663AA_AS.2:0.013816057,(SA224.1:5e-09,SA252C.1:5e-09)0.890:0.002958698)0.824:0.004921015,HEL_BA9555AA_AS.1:0.000319688)0.502:0.006285773)0.817:5e-09,HEL_BA4465AA_AS.2:0.004757945)0.845:0.001617109,HEL_BA5558AA_AS.1:0.001578935)0.458:5e-09)0.803:0.001613903,(HEL_BA8101AA_AS.1:0.004792298,HpGP-USA-207.1:0.001600157)0.339:0.001582387)0.768:5e-09,HEL_BA8835AA_AS.1:0.004789873)0.718:0.001638737)0.913:5e-09)0.386:5e-09)0.816:0.00162209)0.371:0.001624665)0.825:5e-09,HEL_BA5197AA_AS.2:0.001579856)0.874:0.003261495)0.767:0.001655195,(HEL_CA2181AA_AS.2:0.001572081,((GAM245Ai.1:0.004805776,HEL_AA5463AA_AS.2:0.008116234)0.741:0.001572312,HEL_CA2451AA_AS.1:0.008142373)0.751:0.001579291)0.751:0.001594643)0.813:0.001618352)0.670:5e-09)0.476:5e-09)0.195:0.001621426)0.567:5e-09,((ckin28.2:5e-09,((HpGP-USA-417.1:0.004766689,ckin129.2:0.003184126)0.737:5e-09,(HpGP-POR-006.1:5e-09,ckin65.2:0.004778384)0.834:0.001578505)0.907:5e-09)0.910:5e-09,(((ckin24.2:0.00157741,kin62.2:5e-09)0.507:6e-09,(ckin106.1:5e-09,HpGP-COG-003.1:0.003182164)0.942:0.003160915)0.863:0.001580004,((kin79.2:5e-09,(HEL_AA7352AA_AS.1:5e-09,(HEL_AA6578AA_AS.2:0.003171272,HpGP-BRA-023.1:5e-09)0.914:0.00157741)0.850:0.001576611)0.860:0.001582056,((kin81.2:0.0031595,HEL_CA2362AA_AS.1:0.004762502)0.919:5e-09,(HEL_BA4236AA_AS.1:0,HEL_BA4947AA_AS.2:0,HEL_BA5527AA_AS.1:0,kin77.2:0,SA35C.2:0):5e-09)0.883:5e-09)0.852:0.00157741)0.255:5e-09)0.921:0.001576031)0.354:5e-09)0.938:0.003256158,(HEL_BA4163AA_AS.1:0,SA220C.2:0):5e-09)0.594:5e-09)0.988:0.011630985)0.978:0.010075481)0.852:0.003213326)0.928:0.004984903,HpGP-IND-007.1:0.003260917)0.879:0.003272278)0.246:6e-09)0.863:0.001619311,(((P12.1:0.009900351,((HEL_BA9148AA_AS.1:5e-09,HpGP-LIT-001.1:0.00161215)0.778:0.001615232,(HpGP-RUS-009.1:5e-09,HEL_BA9598AA_AS.1:0.009951751)0.282:0.001616017)0.821:0.003257803)0.450:6e-09,(((((((GR_21.2:0.001600102,Hp_A_14.1:0.004937164)0.954:0.006640091,(((IRANL125.1:0.004906345,IRANL97.1:5e-09)0.852:0.003309461,(((34320.2:0.00662547,MM2004_20.1:0.006623212)0.842:0.003228591,((((29009.1:0.009779739,(HEL_BA9531AA_AS.1:0.013296009,Pt_7757.1:0.007005127)0.781:0.003138485)0.876:0.003678819,((22087.2:0,22360.1:0,HEL_BA5257AA_AS.2:0):0.008213445,(HEL_BA8823AA_AS.1:0.005016472,BD0063.1:0.008264696)0.531:0.003249117)0.765:0.001797267)0.747:0.001545867,MM2012_26.1:0.004934119)0.211:0.00162766,(Khanty30.2:0,Khanty40.2:0):0.00490331)0.791:5e-09)0.770:0.002271734,(31181.1:0.00897652,HEL_BA4743AA_AS.2:0.00766173)0.426:0.003216215)0.876:0.004300692)0.886:0.003194232,((HEL_BA4973AA_AS.2:0.00777644,(IL_3172.1:0.005422349,(IRANL104.2:0.003731058,(HEL_BA9575AA_AS.1:0.004965049,SSR8.1:0.006587115)0.936:0.007880167)0.852:0.003316406)0.861:5e-09)0.412:0.001624567,(B25.1:0.011853789,HpGP-ISR-001.1:0.006741786)0.828:0.003666203)0.412:0.00274848)0.000:5e-09)0.309:0.001628588,(((HpGP-NPL-009.1:0.001620926,IRANL133_91.1:0.004914071)0.449:0.00161365,HEL_BA9281AA_AS.1:0.006586012)0.852:5e-09,((GR_20.2:0.003248411,((HEL_AA6060AA_AS.2:0.008329705,HEL_AA6699AA_AS.1:0.008305349)0.402:0.001591475,VN0032.2:0.011170758)0.771:0.002134984)0.800:0.001624615,((CAM_149C1.1:0.0048774,(SUD-SO42.2:0.013354079,((SUD-S72.2:0.006506185,(HEL_BA9462AA_AS.1:0.001617119,(((HEL_BA9765AA_AS.1:0.010926184,SUD_C8_1.1:0.00765452)0.744:0.003066883,(nigh2494.2:0.005552864,(HEL_BA9309AA_AS.1:0.007281859,nigh2495.1:0.009499358)0.884:0.006079545)0.766:0.002470111)0.879:0.004066479,(((((HEL_BA4944AA_AS.2:0.013420258,CAM_22A1.2:0.006770701)0.755:0.001630878,((((CAM_125C1.1:0.00794839,(22352.1:0.003247785,(CAM-135C1.2:0,CAM-140C1.2:0,CAM-146C1.2:0):0.008246335)0.827:0.003604427)0.555:0.003226064,HEL_BA8057AA_AS.2:0.009614688)0.000:5e-09,CAM_153C1.2:0.006861706)0.475:0.001656902,(GC31_B.2:5e-09,HEL_BA8842AA_AS.1:0.004869377)0.801:0.002885935)0.880:0.003819396)0.737:0.00142968,(((CAM_14C1.1:0.001723734,(HEL_AA5951AA_AS.1:0.007614703,(CAM-144C1.1:0.007633965,(ckin59.2:0.003213277,nigh2496.2:0.005049648)0.886:0.004176916)0.673:0.005055209)0.858:0.004155689)0.782:0.001551185,((B45.1:0.008319031,HpGP-NGA-006.1:0.004939396)0.939:0.006720172,CAM_110A1.1:0.004981279)0.891:0.004952623)0.762:0.001644379,(CAM-121A1.1:0.004952871,CAM-126C1.2:0.01010772)0.756:0.001651654)0.786:0.001633276)0.884:0.003253159,HEL_BA9413AA_AS.2:0.001609265)0.766:5e-09,((HEL_BA8928AA_AS.1:0.004031059,HEL_BA9028AA_AS.2:0.003335199)0.610:0.004095545,((SUD-I14.2:0.00162195,((CAM-117A1.1:0.006585489,CAM-23A1.2:0.006643227)0.402:5e-09,(33375.2:0.004969221,MCms1055.1:0.01003657)0.830:0.003281718)0.942:0.004908727)0.477:0.001651292,SUD_SO41_1.1:0.00660012)0.630:5e-09)0.769:0.001585888)0.741:0.003275756)0.747:0.001594104)0.889:5e-09)0.086:0.001616293,(((((HEL_BA4168AA_AS.1:0.001706786,SUD-SO50-1.2:0.00481742)0.767:0.003380981,HEL_BA9463AA_AS.1:0.010216233)0.751:0.001528639,(SUD-C1-1a.2:0.004949442,(SUD-C14-1.2:5e-09,(HEL_BA9595AA_AS.1:0.001621331,HEL_BA9457AA_AS.1:0.008241472)0.791:0.001604124)0.777:0.001548829)0.744:0.001639141)0.786:0.001689455,((SUD-C16-3.1:0.010025362,(CAM-107A1.2:0.003244908,MGms203.2:0.001645596)0.780:0.001526332)0.806:0.003331084,((HEL_BA4686AA_AS.2:0,HEL_CA2615AA_AS.2:0,HEL_CA2627AA_AS.2:0):5e-09,HEL_BA4686AA_AS.3:5e-09)0.897:0.003243006)0.787:5e-09)0.912:0.003232667,((HpGP-NGA-010.1:0.003250706,HEL_BA9125AA_AS.1:0.011725294)0.770:0.001613414,(((BD0013.2:0.006353682,HEL_BA8987AA_AS.1:0.012012935)0.735:0.001831829,(nigh1448.1:0.006650323,SUD_C5_1.1:0.001607598)0.802:0.001624428)0.368:6e-09,((CAM_118A1.1:0.006589398,SUD-C13-1.2:0.006592334)0.424:0.003204088,((CAM_106A1.1:5e-09,CAM-109A1.2:0.003239718)0.911:0.006433473,((448.1:0,HEL_CA2176AA_AS.2:0):0.001727228,B40.1:0.009817029)0.743:0.003290758)0.375:0.003385393)0.883:5e-09)0.878:0.001613475)0.784:5e-09)0.886:0.003258657)0.766:0.001593097)0.780:0.001643411)0.085:0.00160897,SUD-SO49-1.2:0.006555791)0.835:6e-09)0.840:0.001612462)0.931:0.003242786)0.546:5e-09,((HEL_AA6511AA_AS.2:0.006311162,HEL_BA4404AA_AS.2:0.001890585)0.510:0.003262847,(HEL_BA9168AA_AS.1:0.003204705,HUP_B14.1:0.008303278)0.813:0.003000147)0.085:0.001923577)0.896:0.004902283,(B47.1:6e-09,(HEL_BA9734AA_AS.1:0.006546509,(IL_3173.2:0.002302169,HEL_AA0447AA_AS.2:0.012690439)0.639:0.004972685)0.890:0.005050505)0.779:0.001615977)0.892:0.003268408,HpGP-MEX-046.1:0.004807677)0.760:0.001583229,(HEL_BA5572AA_AS.1:0.00652102,(IL_3184.1:0.008347344,(((G27.1:0.001513183,GC65_HL.2:0.017100345)0.844:0.003528377,(HEL_BA4846AA_AS.2:0.010060111,HE_NC32_5.1:0.004780628)0.976:0.010036726)0.145:0.001638654,IRANL112_91.1:0.006468806)0.730:0.001656287)0.348:0.003334386)0.917:5e-09)0.820:0.003201091)0.902:0.003197621,((((Hp_A_11.2:0.009433986,(HEL_BA8858AA_AS.1:0.00488458,HEL_CA2212AA_AS.2:0.006657271)0.871:0.003936657)0.234:0.001573681,(HpGP-IDN-001.1:0,ID0561.2:0):0.006010379)0.855:0.003522009,HEL_AA6798AA_AS.2:0.006993701)0.793:0.003263363,((HpGP-SPA-802.1:0.001621799,HE_NC24_6.1:0.011752325)0.849:0.003197994,(HEL_BA9180AA_AS.1:0.008394761,((ID0082.2:0.008143625,((HEL_BA9408AA_AS.1:0,HEL_BA9658AA_AS.1:0,Neuguinea12.1:0,Neuguinea25.1:0):0.001574286,(HEL_BA9674AA_AS.1:0.001607238,(Neuguinea63.1:0,Neuguinea66.2:0):5e-09)0.789:0.001655555)0.948:0.004909234)0.483:5e-09,((ID1001.2:0.001608005,(ID0987.2:0.001606704,ID0985.2:5e-09)0.859:5e-09)0.952:0.0065805,((ID0084.2:5e-09,ID0090.1:0.003221231)0.804:0.001619107,(ID0992.2:0.001617107,ID1017.2:0.003236438)0.779:0.001606087)0.751:0.001578485)0.354:0.003287644)0.947:0.005005196)0.553:2.389e-06)0.835:0.00283813)0.749:0.001982687)0.766:0.001589583)0.933:5e-09)0.245:6e-09,((((((Evenky01.1:0,Evenky73.1:0,HEL_BA9049AA_AS.2:0,HEL_BA9406AA_AS.2:0,HEL_BA9626AA_AS.1:0):5e-09,HEL_BA9383AA_AS.2:0.003221578)0.808:0.001640631,(HpGP-MAL-002.1:0.010129631,HEL_BA8957AA_AS.1:0.005023752)0.757:0.001501046)0.773:0.00160666,(Hp_A_27.1:0.001615219,SSR9.1:0.008244494)0.753:0.001623711)0.786:0.001634491,(HpGP-POL-110.1:6e-09,((HEL_BA9606AA_AS.1:0.001598887,(HEL_BA8976AA_AS.1:0.001607002,HEL_BA9739AA_AS.1:5e-09)0.895:0.003281969)0.893:0.004753715,(HEL_BA9244AA_AS.1:0.004681231,Kazakhstan3173.2:0.001857736)0.740:0.003261095)0.055:0.001851318)0.857:0.004892281)0.725:5e-09,(((HEL_BA9043AA_AS.1:0.004868044,HEL_BA9153AA_AS.1:0.003234244)0.405:5e-09,HEL_BA9651AA_AS.1:0.006542332)0.862:0.001614972,(GR_15.2:0.009748956,(38185.1:0.006773469,HEL_BA9259AA_AS.1:0.008057335)0.666:0.001679191)0.779:0.001802149)0.727:5e-09)0.922:0.001609461)0.134:5e-09)0.141:5e-09,((MMM_127.2:5e-09,(India7.1:0.014898457,(MMM_148.2:5e-09,HEL_BA3985AA_AS.1:0.004878709)0.371:5e-09)0.831:0.001612056)0.419:5e-09,HpGP-MMR-004.1:0.006525195)0.828:0.001614287)0.862:0.001819279)0.187:5e-09,NP49.2:0.003230507)0.262:5e-09,HpGP-TUR-009.1:0.00325031)0.782:0.00184427)0.783:0.001813505,(((altai11.2:5e-09,(HEL_BA8829AA_AS.1:0.004932064,((HEL_BA9167AA_AS.1:0,HEL_BA9603AA_AS.2:0):5e-09,HEL_BA9837AA_AS.1:0.00161215)0.928:0.001607562)0.954:5e-09)0.919:5e-09,(HEL_AA7314AA_AS.2:0.004915839,(HEL_BA8959AA_AS.2:0.004910711,(HEL_BA9096AA_AS.2:0.001607562,(HEL_BA9037AA_AS.1:5e-09,((HEL_BA8914AA_AS.1:0,HEL_BA8962AA_AS.1:0,HEL_BA9175AA_AS.1:0,HEL_BA9398AA_AS.1:0):0.001610588,HEL_BA9063AA_AS.1:0.001607562)0.892:5e-09)0.927:5e-09)0.934:0.004910114)0.739:0.001620431)0.886:0.003255262)0.794:0.001615087,HEL_BA9612AA_AS.2:0.001610616)0.787:0.001613307)0.136:6e-09)0.903:0.00181462)0.865:6e-09,((HEL_BA8279AA_AS.2:0.003183696,((HEL_BA8918AA_AS.1:0,HEL_BA8996AA_AS.1:0,HEL_BA9046AA_AS.1:0,HEL_BA9169AA_AS.1:0,HEL_BA9260AA_AS.1:0,HEL_BA9604AA_AS.1:0,HEL_BA9705AA_AS.1:0,HEL_BA9825AA_AS.1:0):0.008229139,(HEL_BA8814AA_AS.1:0.003316417,((HEL_CA2257AA_AS.1:0,Shi470.1:0):0.003355201,Sat464.1:0.00152476)0.977:0.008365034)0.757:0.001592669)0.844:5e-09)0.056:0.001608891,(HEL_AA5699AA_AS.2:0.008384366,HEL_CA0270AA_AS.2:0.006665845)0.844:0.003203809)0.798:0.00168061)0.360:6e-09,(((HpGP-KOR-001.1:0.003232881,((HEL_BA9266AA_AS.1:0,HEL_BA9294AA_AS.1:0):0.006535297,((HEL_BA9018AA_AS.1:0,HEL_BA9059AA_AS.1:0,HEL_BA9209AA_AS.1:0,HEL_BA9569AA_AS.2:0,Tuvac46.1:0,Tuvac80.1:0):0.001623067,(BURYAT19.1:5e-09,HEL_BA9627AA_AS.2:0.003237424)0.794:0.001610283)0.885:0.003255459)0.765:0.001628126)0.773:0.001673086,((30950.2:0.008212367,(HEL_CA0266AA_AS.2:0.000836715,mong44.2:0.000863728)0.947:0.006540261)0.432:0.001574009,Pt_7901.1:0.008166124)0.470:5e-09)0.666:0.001621138,HEL_BA9176AA_AS.1:0.006499138)0.798:0.001677735)0.255:0.001817259,(HEL_BA9814AA_AS.1:0.003267574,(HpGP-KAZ-002.1:0.00161215,(Keto18.2:5e-09,((HEL_BA9760AA_AS.2:0.001608005,(Evenky11.2:0.001607562,(HEL_BA9546AA_AS.1:0,HEL_BA9676AA_AS.1:0):5e-09)0.344:5e-09)0.950:0.004890777,(HEL_BA9761AA_AS.1:0.001608005,(HEL_BA8921AA_AS.2:0.001607002,(HEL_BA8956AA_AS.1:0,HEL_BA9032AA_AS.1:0,HEL_BA9339AA_AS.1:0,HEL_BA9544AA_AS.1:0,HEL_BA9792AA_AS.1:0,HEL_BA9830AA_AS.1:0,HEL_BA9838AA_AS.1:0,Keto60.1:0,yak97.1:0):5e-09)0.000:5e-09)0.919:0.001607002)0.934:5e-09)0.933:5e-09)0.793:0.001612913)0.888:0.003268839)0.781:5e-09,((HpGP-BGD-003.1:0.008202798,(HPAG1.1:0.01003888,M006.2:0.003252609)0.734:0.003271108)0.640:5e-09,((Evenky65.1:0.003263438,HEL_BA9628AA_AS.2:0.004959848)0.871:0.00429519,(HEL_AA8621AA_AS.2:0.003917672,(SSR7.2:0.009996027,(21580.1:0.009984592,HpGP-USA-422.1:0.006756548)0.695:0.003330039)0.770:0.002813959)0.830:0.004988481)0.775:0.002346699)0.303:0.00162827)0.442:0.001823274,(HEL_BA8958AA_AS.1:0.001608005,HEL_BA9410AA_AS.2:5e-09)0.885:0.003261734)0.790:0.00183205,((BTM231.2:0.008211163,(HEL_BA8856AA_AS.1:0.008251016,((MMM_60.2:0.006536789,(HEL_BA9607AA_AS.1:0.008252102,GC34_HL.2:0.003283861)0.325:0.001585292)0.811:5e-09,(HEL_CA2513AA_AS.1:0.009986356,NP110.2:0.003231718)0.888:0.0032803)0.687:0.003266377)0.747:0.001610764)0.754:0.001613523,(((((SSR43.2:0.008064427,(HEL_BA4700AA_AS.1:0.005157456,(HEL_BA3551AA_AS.1:0.003294275,HEL_BA5224AA_AS.2:0.003255101)0.950:0.008273934)0.174:0.001592752)0.533:0.001823023,Khanty39.1:0.009950567)0.513:6e-09,(((HEL_CA0208AA_AS.2:5e-09,HEL_CA2671AA_AS.2:0.003233613)0.043:5e-09,((((HEL_BA5460AA_AS.1:0.001608328,(JP0170.2:5e-09,(BT333.2:0.003228832,VN0805.2:0.006580949)0.457:0.003272331)0.893:0.003237505)0.122:5e-09,HEL_CA0082AA_AS.2:0.003230775)0.822:5e-09,(BT0282.2:0.004921613,CK69.2:0.009989692)0.700:0.003246511)0.841:0.001620936,(HEL_AA4439AA_AS.1:0.001608024,(BT215.2:0.00649643,(((HEL_CA0525AA_AS.1:0.004959997,EKB32.2:0.00662674)0.854:0.003251533,HEL_CA0261AA_AS.1:0.004943388)0.761:0.001614501,HEL_CA2643AA_AS.2:0.0032541)0.756:0.001606125)0.713:5e-09)0.421:5e-09)0.873:0.001613603)0.939:0.003233953,((HEL_BA9249AA_AS.1:0.003235739,HEL_BA9443AA_AS.1:6e-09)0.943:0.004876451,(BTM275.2:0.006591657,(HEL_BA8663AA_AS.2:0,HEL_CA0440AA_AS.1:0,HEL_CA0551AA_AS.2:0):0.003256082)0.772:0.001619879)0.782:0.001614215)0.382:5e-09)0.925:0.001614429,((((HEL_BA9476AA_AS.1:0.001499373,((HEL_AA6718AA_AS.1:0.004935516,SW7C.2:0.006635616)0.527:0.0049323,((((HEL_BA9390AA_AS.1:5e-09,(HEL_BA9379AA_AS.2:0.004908072,HEL_BA9780AA_AS.2:0.001610836)0.789:0.001622357)0.904:0.003253602,(((HEL_BA9166AA_AS.1:5e-09,HEL_BA9256AA_AS.1:0.00161215)0.854:0.001612149,((HEL_BA8868AA_AS.1:0.00160683,(HEL_BA9321AA_AS.1:0,HEL_BA9411AA_AS.1:0):0.004907494)0.943:5e-09,(HEL_BA9341AA_AS.2:0,HEL_BA9348AA_AS.2:0,HEL_BA9759AA_AS.2:0):5e-09)0.867:6e-09)0.875:0.001614288,((HEL_AA7249AA_AS.2:0.001608005,((HEL_BA9735AA_AS.1:6e-09,HEL_BA9027AA_AS.2:0.003223304)0.448:5e-09,HEL_BA9592AA_AS.1:0.003241679)0.855:0.001621211)0.887:5e-09,((altai59.2:0,BURYAT9.2:0,HEL_AA7373AA_AS.2:0,HEL_BA8932AA_AS.1:0,HEL_BA9354AA_AS.2:0,HEL_BA9391AA_AS.2:0,HEL_BA9534AA_AS.2:0,HEL_BA9656AA_AS.2:0,HEL_CA0410AA_AS.1:0):5e-09,((HEL_BA9649AA_AS.1:0.001608005,HEL_BA9098AA_AS.2:0.00161215)0.874:5e-09,(HEL_BA9220AA_AS.2:0.00161215,HEL_BA9160AA_AS.1:0.003222053)0.911:5e-09)0.891:6e-09)0.908:5e-09)0.874:5e-09)0.772:0.001627836)0.801:0.00160553,((HEL_BA9130AA_AS.1:0.001619704,(HEL_BA9448AA_AS.1:0.003275409,(HEL_BA8880AA_AS.1:0.001607562,(HEL_BA9162AA_AS.1:0,HEL_BA9736AA_AS.1:0):5e-09)0.764:0.001605089)0.891:0.003280731)0.776:0.001610188,((((BURYAT14.1:0.004907127,(HEL_BA9841AA_AS.2:0.008293118,((HEL_BA8832AA_AS.1:0,HEL_BA9479AA_AS.2:0):5e-09,(HEL_BA8883AA_AS.2:0,HEL_BA9614AA_AS.2:0,HEL_BA9797AA_AS.1:0):0.00161215)0.753:0.00161862)0.778:0.001603977)0.776:0.001640633,(HEL_BA9304AA_AS.2:0.009922684,Khanty04.1:0.004883764)0.738:0.001617299)0.799:0.001609181,(((((HEL_AA7380AA_AS.1:0.010185801,(HEL_BA9706AA_AS.1:0.009905634,(HEL_BA9218AA_AS.1:0.002196808,SW21C.1:0.011026846)0.222:0.00181742)0.655:0.00662614)0.722:0.001708123,(HEL_BA9058AA_AS.2:0.011312236,((HEL_AA7246AA_AS.2:0.003287527,(HEL_BA9079AA_AS.1:0,HEL_BA9095AA_AS.1:0):0.00160624)0.867:0.0033299,(HEL_BA8847AA_AS.1:0.011675369,HEL_BA9445AA_AS.1:0.003192874)0.765:0.001641306)0.753:0.001935218)0.897:0.004890834)0.842:0.00301261,(SSR3.1:0.001714588,(Nentsy81.1:0.008521263,SSR5.1:0.010138491)0.867:0.004843026)0.754:0.001536362)0.754:0.001610762,(Evenky58.1:0.003225325,HEL_BA9748AA_AS.1:5e-09)0.941:0.004913476)0.883:0.003295442,(HEL_BA8860AA_AS.1:0.005029469,(((HEL_BA8861AA_AS.1:0,HEL_BA9170AA_AS.2:0):0.00160927,HEL_BA9261AA_AS.1:0.00162609)0.758:0.00291309,(HEL_BA8812AA_AS.1:0.007878898,HEL_BA9776AA_AS.1:0.005365613)0.563:0.004936768)0.918:0.007215126)0.821:0.003214243)0.774:0.001622751)0.000:5e-09,(HEL_BA9085AA_AS.1:5e-09,HEL_CA0258AA_AS.1:0.001608005)0.972:0.004895079)0.939:0.00490019)0.383:5e-09)0.442:0.00161181,((((HEL_AA7283AA_AS.2:0.011715307,HEL_BA9047AA_AS.1:0.003301142)0.428:0.003260269,(HEL_BA9611AA_AS.1:0.011585329,(HEL_AA7264AA_AS.1:0.006537714,((HEL_BA9773AA_AS.2:5e-09,(HEL_BA9415AA_AS.1:0.003234297,HEL_BA9774AA_AS.1:0.001609447)0.910:5e-09)0.892:5e-09,((((((((HEL_CA0054AA_AS.1:0.003250838,(HEL_BA9669AA_AS.2:0.003257216,HEL_BA9621AA_AS.2:0.003256868)0.748:0.001610587)0.649:0.003250375,Sakhalin60.2:0.006523978)0.799:6e-09,(HEL_AA6006AA_AS.1:0,HEL_AA6077AA_AS.1:0,HEL_CA0052AA_AS.1:0,HEL_CA0052AA_AS.3:0,HEL_CA0053AA_AS.1:0):5e-09)0.778:0.001615141,(((HEL_BA9040AA_AS.1:0,HEL_BA9159AA_AS.2:0):0.001610588,(HEL_BA9234AA_AS.1:0,HEL_BA9467AA_AS.1:0):5e-09)0.948:0.004888907,((HEL_BA8864AA_AS.2:0,HEL_BA9559AA_AS.2:0):0.004876691,HEL_BA9514AA_AS.1:6e-09)0.380:0.00161345)0.788:0.001625003)0.811:0.001617212,((HEL_BA9677AA_AS.1:0.003860337,(HEL_AA7214AA_AS.1:0.005991676,HEL_BA9472AA_AS.2:0.003845199)0.406:0.00327238)0.852:0.004340112,(HpGP-CAN-023.1:0.007961508,(HEL_BA9518AA_AS.2:0.005333633,(HEL_BA9819AA_AS.1:0.004942575,Nanai40.2:0.003262784)0.889:0.004597945)0.757:0.003226425)0.761:0.001959775)0.778:0.001678859)0.838:6e-09,((HEL_AA7365AA_AS.1:0,HEL_CA0047AA_AS.1:0):5e-09,((HpGP-CAN-001.1:5e-09,(HEL_CA0046AA_AS.2:0.004912438,HpGP-CAN-020.1:0.003268151)0.760:0.001605696)0.860:0.001614289,(HEL_AA7339AA_AS.1:0.004863796,(HEL_BA9778AA_AS.2:0,HEL_CA0057AA_AS.1:0,HEL_CA0057AA_AS.3:0):0.001611399)0.792:0.001606959)0.907:5e-09)0.651:5e-09)0.808:0.001610455,(((Aklavik117.1:0,CAN_219.2:0):0.003303102,HEL_BA9263AA_AS.2:0.008276612)0.842:0.003219899,HEL_BA8815AA_AS.2:0.004921614)0.696:0.0016065)0.830:5e-09,(HEL_AA7212AA_AS.1:0,HEL_CA0045AA_AS.1:0):0.004861613)0.839:0.001610984)0.828:5e-09)0.670:0.003264466)0.569:6e-09)0.817:0.001588531,((HEL_BA9042AA_AS.1:0,HEL_BA9253AA_AS.1:0):0.00661608,HEL_BA9347AA_AS.1:0.004955579)0.736:0.001586625)0.795:0.003261501,Nanai30.2:0.004884902)0.800:5e-09)0.902:5e-09)0.939:0.006654939)0.964:0.006714568,((HE_C33.1:0.00194997,HEL_BA4991AA_AS.1:0.006247499)0.766:0.004373148,(444.1:0.00602432,(HEL_BA9562AA_AS.1:6e-09,(HEL_BA9451AA_AS.1:5e-09,HEL_BA9440AA_AS.1:0.006570149)0.431:0.001614287)0.914:0.005511084)0.576:0.002929874)0.775:0.002535576)0.763:0.001618633,HEL_BA8993AA_AS.1:0.004910563)0.779:0.001607406,HE_C50.1:0.004947367)0.786:0.00162762)0.143:5e-09,(HEL_CA2267AA_AS.1:0.003251268,(CAN_196.2:0.003294887,(HEL_BA9140AA_AS.2:0.006618275,HEL_BA9404AA_AS.1:0.00322008)0.947:0.006704881)0.738:0.00156176)0.791:0.001617499)0.792:5e-09)0.848:0.00161077)0.770:5e-09,(((Cuz20.1:0,Shi417.1:0):0.001615064,(HEL_CA2709AA_AS.2:0.004934234,(HEL_BA8830AA_AS.1:0.001607562,HEL_BA8911AA_AS.2:5e-09)0.971:0.008295667)0.861:0.003248707)0.787:0.001622003,(((CO1766.1:0,Hui1764.1:0,Hui1766.2:0):0.004918689,HEL_BA9433AA_AS.1:0.003218795)0.788:0.003275596,((HpGP-PER-019.1:0.003246074,((CO1768.1:0,COL0002.2:0,Hui1769.1:0):0.003224908,(HEL_BA9407AA_AS.1:0.004883023,(HpGP-PER-111.1:0.004889058,(((HEL_BA3942AA_AS.2:0.001609447,(((HEL_CA2261AA_AS.1:0,HEL_CA2287AA_AS.1:0):0.008181062,((HEL_CA2260AA_AS.1:0,HEL_CA2284AA_AS.1:0):5e-09,HEL_CA2279AA_AS.1:0.004865971)0.027:5e-09)0.405:0.001610588,(HEL_CA2266AA_AS.1:5e-09,(HEL_CA2286AA_AS.1:0,Shi169.1:0):0.001612149)0.980:0.006512945)0.420:5e-09)0.800:5e-09,((HEL_CA2283AA_AS.1:0.00492475,(HpGP-MEX-028.1:0.001616189,(((HpGP-MAL-012.1:0.007919829,(HEL_AA6759AA_AS.1:0.009935754,HpGP-SPA-706.1:0.006988516)0.765:0.003250598)0.313:0.001849196,Puno120.1:0.009794944)0.787:0.001743422,(HEL_AA5991AA_AS.2:0.003225532,((HEL_CA2270AA_AS.1:0.004934758,HEL_CA2272AA_AS.1:0.006611544)0.761:0.001608418,((HEL_CA2268AA_AS.1:0.006531657,(HpGP-MAL-010.1:0.004867297,((HEL_BA9556AA_AS.1:5e-09,HEL_BA9770AA_AS.1:0.001607002)0.871:0.001609447,(HEL_BA9129AA_AS.2:5e-09,HEL_BA9471AA_AS.1:0.001607002)0.234:5e-09)0.842:0.001607703)0.565:5e-09)0.800:0.00162182,(HEL_BA9650AA_AS.2:5e-09,Puno135.1:0.006531804)0.674:0.003263558)0.755:0.001619447)0.803:0.001618248)0.147:5e-09)0.800:0.001630278)0.793:0.001623792)0.761:0.001630986,v225d.1:0.006582124)0.762:0.001616226)0.857:0.001610746,((HEL_CA2262AA_AS.1:0,HEL_CA2265AA_AS.1:0):5e-09,Shi112.1:0.006589936)0.834:0.001607776)0.555:5e-09)0.860:0.001616453)0.878:5e-09)0.033:0.001621996)0.214:0.001612272,((((HEL_BA9576AA_AS.1:0.011766635,(HEL_BA9483AA_AS.1:0.001638377,HEL_CA0264AA_AS.1:0.008226295)0.751:0.001553762)0.580:0.003301673,HEL_CA2246AA_AS.1:0.003236956)0.879:5e-09,HEL_BA9201AA_AS.2:0.004867997)0.736:0.001609244,((HpGP-PER-121.1:0.003270175,HpGP-PER-138.1:0.003268608)0.777:0.001613988,(HEL_CA2271AA_AS.1:0.001614449,(HEL_CA2258AA_AS.1:0.001613924,HpGP-PER-011.1:0.00161658)0.797:0.001612116)0.747:6e-09)0.800:0.001610352)0.767:5e-09)0.926:0.004888227)0.742:5e-09)0.862:0.001616389)0.276:0.001748601,(HEL_BA9545AA_AS.1:0.008224403,(((HEL_AA0105AA_AS.2:0,PeCan4.1:0):0.004889918,((((HEL_CA0278AA_AS.2:0.003235623,(HEL_BA5605AA_AS.1:0.008175876,HEL_BA9915AA_AS.2:0.006568268)0.638:6e-09)0.946:0.003235605,MMM_67.2:5e-09)0.789:0.001596126,BT143.2:0.003267255)0.878:0.003269589,HpGP-JAP-026.1:0.00323804)0.416:5e-09)0.825:0.001612698,HEL_CA2092AA_AS.1:0.004861556)0.091:5e-09)0.754:0.001690886)0.786:0.00522329,HpGP-USA-205.1:0.010487287)0.825:0.010433262,((HEL_BA8309AA_AS.1:0,HEL_BA9749AA_AS.1:0):0.003176585,(((HEL_BA5706AA_AS.2:0,HEL_BA9494AA_AS.1:0):0.001575602,((HEL_BA8345AA_AS.1:0,HpGP-ZAF-007.1:0):5e-09,(((IRANL124_91.2:0.036118406,((HEL_AA7199AA_AS.1:0,HEL_AA7293AA_AS.1:0):0.001575602,HEL_AA7309AA_AS.1:5e-09)0.868:0.003348297)0.510:0.003227578,((HEL_AA7215AA_AS.1:5e-09,(HEL_AA7206AA_AS.1:0.009362648,HEL_AA7329AA_AS.1:0.004131055)0.881:0.004107761)0.946:0.004840898,((HEL_AA7288AA_AS.1:0,HEL_BA9306AA_AS.1:0):0.013009162,(HEL_AA7200AA_AS.1:0,HEL_AA7268AA_AS.2:0,HEL_AA7356AA_AS.1:0,HEL_AA7368AA_AS.1:0,K26A1.1:0):5e-09)0.877:0.003170134)0.866:0.003277163)0.794:0.008058805,(((((SA233C.1:5e-09,(HEL_AA7378AA_AS.1:0.009655414,((HEL_BA5671AA_AS.2:0,HEL_BA9328AA_AS.1:0,SA144A.1:0,SA251C.2:0):5e-09,HpGP-ZAF-001.1:0.003178486)0.882:0.003180161)0.744:0.001566305)0.318:5e-09,(HEL_AA7362AA_AS.1:5e-09,((SA169C.1:0,SouthAfrica7.1:0):5e-09,((HEL_BA4919AA_AS.2:5e-09,(SA253C1.1:0.001584862,HEL_BA8916AA_AS.1:0.001575065)0.901:5e-09)0.777:5e-09,((HEL_BA5715AA_AS.1:0.001582056,SA29A.1:5e-09)0.856:0.001588699,(HEL_BA8291AA_AS.1:0,SouthAfrica50.2:0):0.003162087)0.804:5e-09)0.913:0.001575291)0.863:0.001582055)0.857:0.001578505)0.845:0.001578505,(((((HEL_AA7350AA_AS.1:0,HEL_AA7375AA_AS.1:0):0.014573583,((HEL_AA7371AA_AS.1:5e-09,HEL_BA9540AA_AS.1:0.004760464)0.953:0.00476141,(HEL_AA7351AA_AS.1:5e-09,HEL_AA7376AA_AS.1:0.004791756)0.756:0.00157865)0.874:5e-09)0.303:0.00157289,(HEL_BA5666AA_AS.1:0,SouthAfrica20.1:0):0.004829202)0.616:0.001602834,HpGP-ZAF-006.1:0.00478829)0.804:5e-09,HEL_BA5731AA_AS.1:0.001580176)0.860:0.001583576)0.896:5e-09,HEL_BA5709AA_AS.1:5e-09)0.914:5e-09,(HEL_BA5677AA_AS.1:0.00483463,(HEL_BA4143AA_AS.1:6e-09,((HEL_BA5739AA_AS.1:0,SA172C1.1:0):0.003184529,HpGP-ZAF-009.1:0.001572231)0.223:0.001592856)0.861:0.003217287)0.878:0.003171253)0.964:0.004750106)0.909:5e-09)0.000:5e-09)0.636:0.000818039,(SA166A.1:0.001492643,SA175A.1:0.004864321)0.827:0.005705437)0.995:0.020962228)1.000:0.03421056)0.896:0.031100733,HEL_BA9437AA_AS.1:0.022437939)0.990:0.036779911,((HEL_BA9060AA_AS.2:0,HEL_BA9258AA_AS.1:0):0.00716094,((((((HEL_AA7337AA_AS.1:0.011157522,(HEL_BA9315AA_AS.2:0.001549515,((HEL_AA5916AA_AS.2:0,HEL_AA6037AA_AS.1:0):0.001553051,HpGP-CAN-007.2:0.003110901)0.788:0.001549945)0.751:0.001579349)0.868:0.004686044,((HpGP-CAN-016.2:0.003116576,HpGP-CAN-018.2:0.004717781)0.543:0.003124726,(HEL_BA9526AA_AS.2:0.004722228,(HpGP-CHI-105.2:0.001551778,HpGP-CHI-116.2:5e-09)0.985:0.007946695)0.819:0.003116151)0.781:5e-09)0.750:6e-09,(HpGP-CAN-019.2:0.006240283,(HEL_BA9722AA_AS.1:0.011009428,((HEL_BA9243AA_AS.2:0.010753269,(Koryak28.1:0.00948238,((HEL_BA8817AA_AS.1:0,HEL_BA9127AA_AS.2:0):5e-09,((Koryak37.1:0,Koryak38.1:0):0.001551778,HEL_BA9726AA_AS.1:0.001547939)0.898:5e-09)0.000:5e-09)0.860:0.003525366)0.928:0.009452858,HEL_BA9746AA_AS.2:0.002103166)0.771:0.004321007)0.929:0.006520724)0.732:5e-09)0.993:0.006249468,(((((HEL_BA9584AA_AS.1:0.009911084,(HEL_BA8849AA_AS.2:0,HEL_BA9070AA_AS.2:0):0.012836979)0.892:0.00622697,(HEL_AA7311AA_AS.2:0,Khanty47.1:0):0.001768717)0.964:0.009387604,(CAN_243.1:0.003402782,((HEL_BA9303AA_AS.2:0,HEL_BA9707AA_AS.1:0):0.031832419,HEL_BA9287AA_AS.1:0.004843177)0.683:0.003195339)0.803:0.002914675)0.863:0.004749135,HEL_BA9629AA_AS.1:0.014381206)0.022:5e-09,((Aklavik86.2:0,CAN_019.1:0,CAN_290.1:0,HEL_CA2371AA_AS.1:0,HpGP-CAN-010.2:0,HpGP-CAN-015.2:0):0.006291035,(CAN_095.2:0,CAN_136.1:0,CAN_172.2:0,CAN_258.1:0,HEL_CA2453AA_AS.1:0,HpGP-CAN-006.2:0,HpGP-CAN-011.2:0):0.004700457)0.869:0.00310733)0.758:5e-09)0.886:0.003136691,(HEL_AA5967AA_AS.1:0,HEL_AA6482AA_AS.1:0,HEL_BA9172AA_AS.1:0):0.003139547)0.615:0.001557801,(Ca_97_34.1:0,HEL_AA6016AA_AS.1:0,HEL_AA7297AA_AS.1:0):5e-09)0.868:0.012184196)0.943:0.019402416)0.989:0.021856823,(HEL_AA0408AA_AS.2:0.016140087,HEL_BA9262AA_AS.1:0.001302628)0.934:0.098081723)0.550:1.631955577,HpGP-CAN-001.2:5e-09)1.000:0.011821322,HpGP-CAN-023.2:0.003913375)0.258:5e-09,HEL_AA7283AA_AS.1:0.011960563)0.782:0.005132538,(HEL_AA7339AA_AS.2:0.005973639,(Evenky11.1:0.010239623,HEL_BA9208AA_AS.2:0.010036837)0.252:0.005983852)0.772:0.002657832)0.916:0.001965432,(HEL_BA9778AA_AS.1:0,HEL_CA0057AA_AS.2:0,HEL_CA0057AA_AS.4:0):0.007139146)0.389:0.002688984,HEL_BA9518AA_AS.1:0.005888273)0.242:5e-09,(((((HEL_BA9341AA_AS.1:0,HEL_BA9348AA_AS.1:0,HEL_BA9411AA_AS.2:0,HEL_BA9759AA_AS.1:0):0.001939026,((HEL_BA9649AA_AS.2:0.003924828,((((HEL_BA8860AA_AS.2:0.001809822,HEL_BA9261AA_AS.2:0.005932291)0.950:0.007815338,Keto60.2:0.004022705)0.265:0.001926086,(HEL_BA9339AA_AS.2:0,HEL_BA9830AA_AS.2:0):0.00207033)0.909:0.011486956,HEL_BA9159AA_AS.1:0.009909069)0.916:6e-09)0.915:0.005855422,Nanai30.1:0.00390544)0.486:5e-09)0.953:5e-09,((((((HEL_BA9160AA_AS.2:0,HEL_BA9379AA_AS.1:0):5e-09,((HEL_AA7314AA_AS.1:0,HEL_BA9534AA_AS.1:0):5e-09,HEL_BA8830AA_AS.2:0.001943363)0.861:0.00194052)0.840:0.001940514,((HEL_BA9653AA_AS.2:0.0118619,(TUVAB15.2:0.003900014,HEL_BA9735AA_AS.2:5e-09)0.062:5e-09)0.855:0.001941722,((HEL_CA0410AA_AS.2:5e-09,(HEL_BA8868AA_AS.2:0.001940533,HEL_BA9176AA_AS.2:0.003908761)0.935:5e-09)0.886:5e-09,(Shi112.2:0.003899184,((HEL_BA9096AA_AS.1:0.007911472,HEL_CA0054AA_AS.2:0.003919834)0.777:0.001939272,HEL_AA6759AA_AS.2:0.003905568)0.130:5e-09)0.903:0.001943313)0.853:0.001958587)0.269:5e-09)0.880:5e-09,HEL_BA9641AA_AS.2:6e-09)0.994:5e-09,((((HEL_BA8932AA_AS.2:0.002071612,(HEL_BA9098AA_AS.1:0.006049097,HEL_BA9391AA_AS.1:0.008092839)0.844:0.003828874)0.771:0.002006467,((((HpGP-PER-111.2:5e-09,HpGP-PER-138.2:0.001943346)0.853:0.001938556,(HEL_CA2260AA_AS.2:0,HEL_CA2284AA_AS.2:0):5e-09)0.375:6e-09,((HEL_CA2261AA_AS.2:0,HEL_CA2283AA_AS.2:0,HEL_CA2286AA_AS.2:0):0.003894816,((((((HEL_CA2271AA_AS.2:0.001947547,(HEL_CA2270AA_AS.2:0.001940582,((((((((HEL_CA2272AA_AS.2:0,HpGP-PER-011.2:0):5e-09,((HpGP-SPA-706.2:0.001945832,HEL_CA2267AA_AS.2:0.001944685)0.813:0.001951286,((((HEL_CA2262AA_AS.2:0.003898354,v225d.2:5e-09)0.974:0.005891775,((HEL_AA6511AA_AS.1:0.001948666,HpGP-MEX-028.2:0.003933039)0.610:5e-09,HEL_CA2257AA_AS.2:0.001943371)0.180:5e-09)0.294:0.001943278,(HEL_BA9201AA_AS.1:0.003926562,(BT0282.1:5e-09,BT143.1:0.005889871)0.890:0.003941776)0.881:0.003952019)0.007:5e-09,HpGP-USA-205.2:0.005847051)0.847:0.001944501)0.878:5e-09)0.429:5e-09,(HEL_CA2258AA_AS.2:0.003895791,Puno135.2:0.005873506)0.916:5e-09)0.918:6e-09,((CO1766.2:0,Hui1764.2:0,Hui1766.1:0):0.003918428,HpGP-USA-207.2:0.007935986)0.867:0.003918211)0.841:0.001946962,((Shi417.2:0.005916344,(HEL_CA2266AA_AS.2:5e-09,(Shi169.2:0,Shi470.2:0):0.001940519)0.750:0.001940766)0.943:0.005918761,HEL_CA2268AA_AS.2:0.001943603)0.851:5e-09)0.748:0.001946479,(Cuz20.2:0.003903048,(HEL_CA2265AA_AS.2:5e-09,Sat464.2:0.001937782)0.961:5e-09)0.898:0.003910775)0.759:0.001964114,HEL_BA3942AA_AS.1:0.005910835)0.784:0.001942212,Puno120.2:0.001943378)0.164:5e-09)0.806:0.001956461)0.809:0.00195945,HEL_BA9433AA_AS.2:0.005877252)0.095:5e-09,((Aklavik117.2:0,CAN_219.1:0):6e-09,CAN_196.1:0.005947174)0.958:0.005868735)0.823:0.001945679,HpGP-PER-121.2:0.003904701)0.076:5e-09,HpGP-PER-019.2:0.005874914)0.846:0.001947307,HEL_CA2287AA_AS.2:0.003896805)0.897:5e-09)0.914:0.001947355)0.835:0.001947264,HEL_CA2279AA_AS.2:5e-09)0.782:0.001867551)0.913:0.004076497,HEL_AA7373AA_AS.1:0.007982047)0.917:5e-09,((HEL_BA9115AA_AS.2:0.001955726,HEL_BA9568AA_AS.2:0.003943962)0.750:0.001969153,(HEL_BA8847AA_AS.2:0.001949198,(((HEL_BA8915AA_AS.2:0.005782767,HEL_BA9483AA_AS.2:5e-09)0.855:0.001908903,(BURYAT19.2:5e-09,(HEL_BA9063AA_AS.2:0,HEL_BA9487AA_AS.2:0):0.005875044)0.829:0.001901001)0.664:5e-09,(HEL_CA0266AA_AS.1:5e-09,HEL_BA9049AA_AS.1:0.005782712)0.846:0.003873312)0.971:0.007787525)0.767:0.001910106)0.906:0.003850534)0.833:0.001918399)0.854:0.001908244,((HEL_BA9448AA_AS.2:0.013993298,((HEL_BA8880AA_AS.2:5e-09,((((Evenky01.2:0,Evenky73.2:0,HEL_BA8842AA_AS.2:0,HEL_BA9047AA_AS.2:0,HEL_BA9406AA_AS.1:0,HEL_BA9571AA_AS.2:0):5e-09,HEL_BA9569AA_AS.1:0.001940519)0.925:0.003895625,BURYAT14.2:0.001943363)0.590:5e-09,HEL_BA9841AA_AS.1:0.001940523)0.896:5e-09)0.902:5e-09,(((HEL_BA9614AA_AS.1:0,HEL_BA9797AA_AS.2:0):0.001942862,HEL_AA7249AA_AS.1:0.001944758)0.786:0.001948337,((HEL_BA9736AA_AS.2:0.001941724,((HEL_BA9166AA_AS.2:0,HEL_BA9390AA_AS.2:0):0.001941719,HEL_BA9162AA_AS.2:0.003903057)0.000:5e-09)0.951:5e-09,(BURYAT9.1:0,HEL_BA8832AA_AS.2:0,HEL_BA8883AA_AS.1:0,HEL_BA9130AA_AS.2:0,HEL_BA9220AA_AS.1:0,HEL_BA9256AA_AS.2:0,HEL_BA9479AA_AS.1:0,HEL_BA9780AA_AS.1:0):5e-09)0.938:5e-09)0.936:0.001939017)0.772:5e-09)0.910:0.001943401,(HEL_BA9656AA_AS.1:0.001948631,(HEL_BA8864AA_AS.1:0.005936448,HEL_BA9234AA_AS.2:0.001910836)0.895:0.003952009)0.465:5e-09)0.969:5e-09)0.890:0.001907801)0.894:0.003897799,Evenky58.2:0.003956716)0.874:0.003849515,(HEL_BA9263AA_AS.1:0.003901352,(((((HEL_BA9677AA_AS.2:0.007928339,((HEL_BA8815AA_AS.1:0.001956469,(HEL_BA9032AA_AS.2:0,HEL_BA9761AA_AS.2:0):0.00391617)0.446:0.003933817,(HEL_BA9476AA_AS.2:0.005914018,Nentsy81.2:0.003914749)0.709:5e-09)0.682:0.001942908)0.779:0.001941246,((((HEL_BA9651AA_AS.2:0.003910629,(HEL_AA7212AA_AS.2:5e-09,HEL_CA0045AA_AS.2:5e-09)0.995:0.018002918)0.230:5e-09,((((HEL_BA9415AA_AS.2:0.007912733,Nentsy65.2:0.001964043)0.774:0.001948014,(HEL_BA9526AA_AS.1:0.001958583,((HEL_BA9304AA_AS.1:0,HEL_BA9748AA_AS.2:0):5e-09,HEL_BA9773AA_AS.1:0.001943358)0.792:0.001951967)0.771:0.001952147)0.788:0.001958325,(HEL_BA8858AA_AS.2:0,HEL_BA9445AA_AS.2:0):0.001943671)0.755:5e-09,HEL_BA9398AA_AS.2:0.001941773)0.881:0.001943519)0.840:0.002487602,((((((HEL_BA9559AA_AS.1:5e-09,(HEL_BA8279AA_AS.1:0.004507887,Sakhalin60.1:0.005903471)0.282:0.001942835)0.904:0.005961736,((HEL_AA6077AA_AS.2:0,HEL_CA0052AA_AS.2:0,HEL_CA0052AA_AS.4:0):5e-09,((HEL_AA6006AA_AS.2:0,HEL_CA0053AA_AS.2:0):0.003959133,HEL_BA9514AA_AS.2:0.005934885)0.851:0.003927681)0.686:0.003943744)0.878:0.003971764,(HEL_BA9621AA_AS.1:0.001910178,((HEL_BA9040AA_AS.2:0.001943081,HEL_BA9467AA_AS.2:0.001945065)0.786:0.001942908,HEL_BA9669AA_AS.1:5e-09)0.933:0.005993967)0.878:0.003987583)0.771:0.001969453,((Khanty39.2:0.012014042,((HEL_BA9544AA_AS.2:0,HEL_BA9792AA_AS.2:0,HEL_BA9838AA_AS.2:0):0.007955338,Khanty04.2:0.005937272)0.215:0.00593882)0.796:5e-09,(HEL_BA9598AA_AS.2:0.001962619,HEL_AA7264AA_AS.2:0.003930517)0.111:0.001939403)0.720:6e-09)0.772:5e-09,(HEL_BA9218AA_AS.2:0.001939658,(HEL_BA9315AA_AS.1:0.00195335,Nanai40.1:0.001946624)0.801:0.001950253)0.852:5e-09)0.917:5e-09,(HEL_BA8812AA_AS.2:0.003936387,(HEL_BA9321AA_AS.2:5e-09,(HEL_BA9546AA_AS.2:0,HEL_BA9686AA_AS.2:0,HEL_BA9760AA_AS.1:0):0.001940518)0.776:0.001987128)0.877:0.003936364)0.878:0.001940518)0.426:6e-09,HEL_AA7380AA_AS.2:5e-09)0.474:5e-09)0.794:0.00249766,(HEL_AA7214AA_AS.2:0.003836012,HEL_BA9774AA_AS.2:0.010125128)0.863:0.004067035)0.789:0.002485141,HEL_BA9819AA_AS.2:5e-09)0.011:5e-09,HEL_BA9472AA_AS.1:0.005929949)0.854:0.002476044)0.923:5e-09)0.331:0.00210952)0.753:0.004163603,(HpGP-CAN-020.2:0.002450602,(HEL_AA7365AA_AS.2:0,HEL_CA0047AA_AS.2:0):0.003401504)0.328:0.001956943)0.779:5e-09,HEL_CA0046AA_AS.1:0.005380664)0.205:0.002717003,HEL_AA5991AA_AS.1:0.003959402)0.816:0.002043933,(((ID1001.1:0.007917816,(((HEL_BA9408AA_AS.2:0,HEL_BA9658AA_AS.2:0,HEL_BA9674AA_AS.2:0,Neuguinea12.2:0,Neuguinea25.2:0,Neuguinea63.2:0,Neuguinea66.1:0):0.007930053,ID0992.1:0.0039292)0.561:0.001926384,((ID0084.1:0.003929709,ID1017.1:0.005912007)0.869:0.003937498,((ID0082.1:0,ID0985.1:0,ID0987.1:0):5e-09,ID0090.2:0.001940527)0.929:0.003912723)0.399:5e-09)0.766:0.005958326)0.956:0.010002203,(HEL_AA6010AA_AS.1:0.00784689,(BT333.1:0.007870725,((MS178.2:0.005254398,(HEL_BA5769AA_AS.1:0.004449494,ID0498.1:0.009376381)0.838:0.003986016)0.350:0.00437467,((HpGP-IND-007.2:0.00588429,(HEL_CA0027AA_AS.2:0.005898281,HpGP-MAL-002.2:0.001948211)0.873:0.005911068)0.517:0.003920226,(((HpGP-MMR-004.2:0.003911198,((HEL_BA3985AA_AS.2:0.001943354,HpGP-MMR-011.2:5e-09)0.310:5e-09,((MMM_127.1:0.005876092,(CK59.2:5e-09,((BD0063.2:0,MMM_148.1:0):0.001939014,((HEL_BA3812AA_AS.1:0.005895306,(HEL_BA3813AA_AS.1:0,HEL_BA3814AA_AS.2:0,HEL_BA4578AA_AS.1:0):5e-09)0.549:0.00195539,(HPJ156.1:5e-09,((ausabrJ05.2:0,HPJ023.1:0):5e-09,HEL_BA4574AA_AS.1:0.003887561)0.925:0.003890364)0.791:0.001945022)0.782:0.001949733)0.897:5e-09)0.908:6e-09)0.908:0.001939653,((BD0013.1:0.001941714,(HEL_AA6079AA_AS.2:0.003972432,Mandalay03.2:0.001889731)0.832:0.005951451)0.848:5e-09,TH0213.2:0.001938565)0.274:5e-09)0.877:0.001941709)0.782:0.001942919)0.794:0.001948285,HpGP-BGD-003.2:5e-09)0.855:0.003632452,(EKB32.1:0.002143064,NP49.1:0.018954936)0.699:0.004761873)0.785:0.00517524)0.780:0.004490998)0.803:5e-09)0.912:5e-09)0.788:0.00191603)0.770:0.001907941,((((((HE_C50.2:0.007879019,((GR_21.1:0.006530844,SW21C.2:0.005333939)0.310:0.001948652,HEL_BA7799AA_AS.2:0.007296308)0.782:0.002527838)0.909:5e-09,(((HEL_AA0105AA_AS.1:0,PeCan4.2:0):5e-09,IL_3173.1:0.005897827)0.433:0.001946785,((HEL_CA2246AA_AS.2:0.011987671,((34320.1:0.013009929,HEL_BA5572AA_AS.2:0.004996197)0.812:0.008227843,(HpGP-TUR-009.2:0.007934083,HEL_CA2176AA_AS.1:0.007935805)0.648:0.002678459)0.122:0.003135598)0.846:5e-09,IRANL112_91.2:0.003907137)0.888:0.003926265)0.787:0.001953375)0.000:5e-09,SSR5.2:0.005871712)0.864:0.003783792,(Khanty30.1:0,Khanty40.1:0):0.004097357)0.778:0.001962788,((SUD_SO41_1.2:0.008320732,SUD-C16-3.2:0.003716058)0.763:0.001900629,((((P12.2:0.00586596,(MGms203.1:0.003904613,(Hp_A_27.2:0.007894058,(GR_20.1:0.009996666,IRANL125.2:0.00194616)0.851:0.007954584)0.910:5e-09)0.758:0.001942912)0.796:5e-09,(((India7.2:0.005872171,(HEL_BA9463AA_AS.2:0.003912405,SUD-C1-1a.1:0.001951837)0.770:0.001939246)0.887:5e-09,(SUD-C14-1.1:0.00194334,(HEL_BA8928AA_AS.2:0.007884242,((CAM_153C1.1:0.003907021,SUD_C5_1.2:0.001949229)0.799:0.001940509,(SUD-SO50-1.1:0.003935259,(HEL_BA4168AA_AS.2:0.001959901,HEL_BA4973AA_AS.1:0.003932645)0.757:0.001933504)0.802:0.001963592)0.764:5e-09)0.853:0.001959234)0.880:5e-09)0.912:5e-09,(((HEL_BA8987AA_AS.2:0.001947182,HEL_BA9462AA_AS.2:0.003906993)0.780:0.001942156,(HEL_BA4944AA_AS.1:0.005891681,((HEL_BA9595AA_AS.2:5e-09,(HEL_BA4686AA_AS.1:0,HEL_CA2615AA_AS.1:0,HEL_CA2627AA_AS.1:0):0.003905458)0.797:0.001949064,((HEL_BA9413AA_AS.1:5e-09,nigh2495.2:0.014076241)0.408:0.005929596,(((CAM-135C1.1:0,CAM-140C1.1:0,CAM-146C1.1:0):0.007601075,((((ckin24.1:0.009965717,((ckin65.1:0.001950899,(HpGP-POR-006.2:0.001946541,ckin130.1:0.001940719)0.764:0.001962617)0.774:0.001946027,HpGP-BRA-023.2:5e-09)0.764:0.00195248)0.770:0.001918873,((HEL_BA4947AA_AS.1:0.005876865,kin81.1:5e-09)0.760:0.001897945,HpGP-HON-015.2:0.009985182)0.778:0.002040013)0.936:0.00605468,CAM_14C1.2:0.006043979)0.858:0.003843772,CAM-117A1.2:0.001985255)0.767:0.002231286)0.163:0.001953953,((CAM-126C1.1:0.003939443,(CAM-107A1.1:5e-09,((CAM_125C1.2:5e-09,(CAM-121A1.2:0.003902187,(((CAM-23A1.1:0.0059527,((CAM_149C1.2:0.007968217,(CAM_110A1.2:5e-09,HEL_BA9125AA_AS.2:0.0038958)0.763:0.001952127)0.858:0.003899989,nigh1448.2:0.001988053)0.760:0.00197142)0.747:0.00195058,(CAM-144C1.2:5e-09,HpGP-NGA-006.2:0.007874924)0.494:0.003911652)0.902:0.003988379,((nigh2494.1:0.001950136,(HEL_AA6060AA_AS.1:0.01618779,SUD-C13-1.1:0.005894157)0.789:5e-09)0.714:0.001941709,((SUD-SO42.1:0.001893614,(HEL_BA9309AA_AS.2:0.009955511,CAM-109A1.1:0.004030587)0.343:0.003882221)0.898:5e-09,CAM_118A1.2:0.011970122)0.395:0.005991338)0.925:0.005944819)0.873:5e-09)0.780:5e-09)0.903:5e-09,CAM_22A1.1:0.007884088)0.845:0.001943355)0.331:5e-09)0.812:0.001948501,(CAM_106A1.2:0.010188137,HEL_AA5951AA_AS.2:0.008091749)0.760:0.001814202)0.782:0.002260031)0.858:0.00364155)0.760:0.00193717)0.262:0.001949698)0.854:5e-09)0.235:5e-09,(SUD_C8_1.2:0.003905445,SUD-I14.1:6e-09)0.950:0.003898045)0.410:0.001941759)0.917:0.003919376)0.000:6e-09,HEL_BA9028AA_AS.1:0.005888797)0.758:0.001621083,IL_3172.2:0.004277886)0.891:0.004049505)0.774:0.002081965)0.762:0.002080616,((HEL_BA9170AA_AS.1:0.003828388,((((HEL_BA8956AA_AS.2:0.001921944,(HEL_BA4991AA_AS.2:0.005802316,(HEL_BA9249AA_AS.2:5e-09,HEL_BA9814AA_AS.2:0.007753391)0.940:0.005773459)0.768:0.001910518)0.787:0.001910523,((30950.1:0,HEL_CA0258AA_AS.2:0):0.005768675,(((HEL_BA8856AA_AS.2:0.001908292,(Evenky65.2:0.001906303,HEL_BA9404AA_AS.2:5e-09)0.582:5e-09)0.935:0.003825157,HpGP-KAZ-002.2:0.003833848)0.152:5e-09,((HEL_BA9058AA_AS.1:0.007944892,HEL_BA9167AA_AS.2:0.001887297)0.485:0.003864438,(((HEL_BA9471AA_AS.2:0.008028678,Tuvac46.2:0.001903706)0.593:0.005873236,(((HEL_AA7332AA_AS.2:0,HEL_BA9059AA_AS.2:0):0.003840961,HEL_BA8829AA_AS.2:0.003824549)0.719:5e-09,((((((((HEL_BA9037AA_AS.2:0.003921441,(HEL_BA9739AA_AS.2:0.003837637,yak97.2:0.003917977)0.751:0.001908583)0.769:0.001918731,HEL_BA9628AA_AS.1:0.001938327)0.783:0.001888691,((HEL_BA9259AA_AS.2:0.005883139,HEL_BA9545AA_AS.2:5e-09)0.770:0.001952569,HEL_BA9451AA_AS.2:0.00794803)0.771:0.001982761)0.204:0.001912752,(HEL_BA9440AA_AS.2:0.003849624,HEL_BA9605AA_AS.2:0.003839468)0.874:0.003843541)0.857:5e-09,(HEL_BA8918AA_AS.2:0,HEL_BA8993AA_AS.2:0,HEL_BA8996AA_AS.2:0,HEL_BA9046AA_AS.2:0,HEL_BA9169AA_AS.2:0,HEL_BA9260AA_AS.2:0,HEL_BA9266AA_AS.2:0,HEL_BA9294AA_AS.2:0,HEL_BA9604AA_AS.2:0,HEL_BA9705AA_AS.2:0,HEL_BA9825AA_AS.2:0,Keto18.1:0):0.001916159)0.911:0.003828818,(((HEL_CA2513AA_AS.2:0.013998432,HEL_BA9612AA_AS.1:0.001953492)0.761:0.001937119,HEL_BA9209AA_AS.2:0.003833747)0.818:5e-09,((((HEL_BA9302AA_AS.2:5e-09,HEL_CA0289AA_AS.2:0.003822049)0.925:0.003830534,HEL_BA8825AA_AS.2:0.00383541)0.963:5e-09,(HEL_BA8861AA_AS.2:0,HEL_BA9018AA_AS.2:0,HEL_BA9347AA_AS.2:0):5e-09)0.922:5e-09,(((HEL_BA9575AA_AS.2:5e-09,((HEL_BA8814AA_AS.2:0,HEL_BA8957AA_AS.2:0):0.00190524,((((HEL_BA8914AA_AS.2:0,HEL_BA8962AA_AS.2:0,HEL_BA9095AA_AS.2:0,HEL_BA9175AA_AS.2:0):0.003779012,(HEL_BA9085AA_AS.2:5e-09,(HEL_BA9333AA_AS.2:0,HEL_BA9636AA_AS.2:0):0.007815164)0.901:0.007864794)0.863:0.00395312,HEL_CA0278AA_AS.1:5e-09)0.922:0.003827768,(HEL_BA9640AA_AS.2:6e-09,HEL_BA9608AA_AS.2:0.003822274)0.291:5e-09)0.830:0.001907129)0.848:5e-09)0.905:5e-09,((HEL_BA9837AA_AS.2:0.003880592,(HEL_CA0264AA_AS.2:0.003884042,((HEL_BA9042AA_AS.2:0,HEL_BA9253AA_AS.2:0):0.003833729,(altai59.1:0.001907126,HEL_BA9538AA_AS.2:5e-09)0.122:5e-09)0.866:0.003888482)0.863:0.003839027)0.784:0.001924515,((((((HEL_BA9079AA_AS.2:0.003864119,HEL_BA9576AA_AS.2:0.00384776)0.879:0.003851891,((HEL_BA9383AA_AS.1:5e-09,((HEL_BA8959AA_AS.1:0,HEL_BA9564AA_AS.2:0,HEL_BA9671AA_AS.2:0,HEL_BA9807AA_AS.2:0):0.001909876,HEL_BA9607AA_AS.2:0.005788832)0.401:6e-09)0.953:0.003828174,HEL_BA9626AA_AS.2:5e-09)0.385:0.001907242)0.938:5e-09,HEL_BA9027AA_AS.1:5e-09)0.898:5e-09,(SLK40.1:0.003821696,(Kazakhstan3173.1:0.005849584,(HEL_CA0270AA_AS.1:0.005864205,(HEL_BA8889AA_AS.2:0.001914065,HEL_BA9650AA_AS.1:0.001908342)0.779:0.001976237)0.774:0.001821674)0.777:0.001967639)0.072:5e-09)0.896:0.001905708,HEL_BA9153AA_AS.2:0.001908293)0.458:6e-09,(HEL_BA8823AA_AS.2:0.001907127,HEL_BA9706AA_AS.2:5e-09)0.840:0.001909851)0.772:0.001915361)0.802:0.001915105)0.811:0.001910855,(HEL_BA8976AA_AS.2:0.001916218,(HEL_BA9437AA_AS.2:0.00190524,HEL_BA9443AA_AS.2:5e-09)0.795:0.001911551)0.762:0.001930352)0.810:0.001933727)0.829:0.001905703)0.795:5e-09)0.865:0.001917543,(HpGP-KGZ-006.2:5e-09,Tuvac80.2:0.003845229)0.851:0.001909877)0.162:5e-09,(((HpGP-NPL-009.2:0.003914064,M006.1:0.001865733)0.947:0.005850289,NP110.1:0.003837722)0.960:5e-09,(HEL_BA9129AA_AS.1:0.005874917,((HEL_BA8958AA_AS.2:0,HEL_BA9562AA_AS.2:0):5e-09,HEL_BA9410AA_AS.1:0.007849196)0.433:0.001907146)0.883:5e-09)0.383:5e-09)0.849:0.001902961)0.836:0.001900392)0.860:6e-09,HEL_BA9603AA_AS.1:5e-09)0.864:5e-09)0.849:0.001903458)0.825:5e-09)0.196:0.001915853)0.789:0.001902622,(((((BTM275.1:0.01395402,(HEL_BA9556AA_AS.2:0,HEL_BA9770AA_AS.2:0):5e-09)0.964:0.007801284,HEL_BA8911AA_AS.1:0.001884404)0.886:0.004090748,HEL_BA9611AA_AS.2:0.014031087)0.439:0.003701077,HEL_BA9606AA_AS.2:0.007734503)0.402:5e-09,(HEL_BA9354AA_AS.1:0.003841468,(HEL_BA8872AA_AS.1:5e-09,HEL_CA2718AA_AS.1:0.001903075)0.924:5e-09)0.989:0.011791908)0.991:0.011678279)0.781:5e-09,mong49.2:6e-09)0.850:0.001899573)0.148:5e-09,VN0032.1:0.013940425)0.807:0.001916661)0.886:0.003857906)0.904:0.003844623)0.792:5e-09,(((BT215.1:0.007780918,HEL_BA9627AA_AS.1:0.003853828)0.748:0.001903097,(((HEL_BA8663AA_AS.1:0,HEL_CA0551AA_AS.1:0):0.003976374,HEL_CA0525AA_AS.2:0.001928503)0.927:0.005339356,HEL_BA9592AA_AS.2:0.005756166)0.074:5e-09)0.160:6e-09,(mong44.1:0.009755239,(HEL_BA8921AA_AS.1:0.001875049,HEL_CA0261AA_AS.2:0.012029706)0.894:0.003924504)0.759:0.001881326)0.862:0.00251377)0.493:5e-09,(((((22360.2:0.01181543,BURYAT27.1:0.006151997)0.739:0.001852001,(altai11.1:0.005717208,HPAG1.2:0.002271791)0.783:0.001880957)0.778:0.001917528,HEL_BA4205AA_AS.2:0.005675896)0.908:0.004111734,((HPAS23.1:0.00785814,((HEL_BA4580AA_AS.1:0,HEL_BA9332AA_AS.2:0):0.001943893,HEL_BA4584AA_AS.1:0.003905342)0.780:0.001952261)0.464:0.001946776,(HPJ071.1:0.009997034,(MMM_60.1:0.003937345,HEL_AA6024AA_AS.2:0.007895677)0.380:0.00192554)0.258:5e-09)0.954:0.005873845)0.761:5e-09,(CO1768.2:0,COL0002.1:0,Hui1769.2:0):0.001944044)0.843:0.001901724)0.445:6e-09,(((HEL_CA0440AA_AS.2:0.003925949,HEL_CA2709AA_AS.1:0.00792439)0.775:0.001928899,(HpGP-MAL-010.2:0.001943343,(CK69.1:0.007986179,HEL_CA0082AA_AS.1:0.005951701)0.755:0.001893568)0.379:5e-09)0.898:5e-09,((((JP0170.1:0.00592334,HEL_CA2671AA_AS.1:5e-09)0.465:0.001943338,(((HEL_BA9915AA_AS.1:0.003890963,MMM_67.1:5e-09)0.926:0.003903048,(HEL_CA2643AA_AS.1:5e-09,BTM231.1:0.001938206)0.916:0.001940518)0.933:6e-09,HEL_CA0208AA_AS.1:5e-09)0.896:5e-09)0.757:0.001137965,((HEL_BA5460AA_AS.2:0.001928034,(HEL_BA9407AA_AS.2:0,HEL_BA9776AA_AS.2:0):0.007758945)0.749:0.001973668,VN0805.1:0.003934973)0.848:0.003583677)0.742:0.001028451,HEL_CA2092AA_AS.2:0.005911537)0.783:0.001924598)0.832:0.001899437)0.453:6e-09,(((HEL_BA5605AA_AS.2:5e-09,HpGP-MAL-012.2:0.003939422)0.841:0.001943636,(HEL_AA7221AA_AS.2:0.005938418,HpGP-KOR-001.2:0.007869398)0.618:5e-09)0.777:0.001944192,(HEL_AA4439AA_AS.2:0.001937961,HpGP-JAP-026.2:5e-09)0.892:0.003911175)0.795:0.001945834)0.950:5e-09,((((HEL_AA6699AA_AS.2:0,HEL_BA9765AA_AS.2:0):0.005883852,(HEL_AA5699AA_AS.1:0.003898715,MM2004_20.2:0.00599447)0.934:0.008058312)0.765:0.004066035,(448.2:0.008643281,(((HUP_B14.2:0.008055547,G27.2:0.009972319)0.537:0.005928656,(HEL_BA9281AA_AS.2:0.00391118,(HEL_BA9457AA_AS.2:5e-09,SUD-SO49-1.1:0.00788565)0.355:0.001945681)0.367:0.001893896)0.195:5e-09,HEL_BA9244AA_AS.2:0.007976623)0.924:0.007397697)0.796:0.003414331)0.455:0.004513914,HEL_BA8057AA_AS.1:0.007382514)0.754:0.002489777)0.126:0.003625788,SSR8.2:0.00194348)0.858:5e-09,B45.2:0.007894764)0.195:0.007437602,((HpGP-ISR-001.2:0.005880436,(SSR43.1:0.005952391,SSR9.2:0.005945311)0.762:0.001917535)0.289:5e-09,HEL_BA9043AA_AS.2:0.005858289)0.852:0.001941855)0.931:5e-09,(((26695.2:0.001939658,((B25.2:0.003923957,HE_C33.2:0.001942878)0.761:0.00392503,IRANL124_91.1:0.003903046)0.861:5e-09)0.455:5e-09,((B47.2:0.007961954,HEL_BA4875AA_AS.2:0.00189083)0.449:0.003969489,(HEL_AA9177AA_AS.1:0.003901704,(B40.2:0.001948305,(((GR_15.1:0.001943358,IRANL97.2:6e-09)0.900:0.003911534,((IRANL133_91.2:0.005887954,((HEL_AA8621AA_AS.1:0.001943852,HEL_BA9140AA_AS.1:0.001949226)0.968:0.007924374,(SUD-S72.1:0.009198887,(HEL_AA7246AA_AS.1:0.0037263,31181.2:0.012272192)0.361:0.005940418)0.810:0.004643644)0.286:5e-09)0.912:0.003901227,HEL_AA0447AA_AS.1:0.003896278)0.579:5e-09)0.941:0.005879101,22352.2:5e-09)0.966:0.005872468)0.497:5e-09)0.845:0.00194007)0.901:5e-09)0.923:5e-09,(HE_NC24_6.2:0.005949519,HEL_BA9732AA_AS.2:0.001902718)0.775:0.002004145)0.799:0.001941715)0.113:5e-09,(21580.2:0.001946893,SSR3.2:0.001948162)0.769:0.001953299)0.142:5e-09,(29009.2:0.005859658,HE_NC32_5.2:5e-09)0.937:0.003895618)0.355:5e-09,(HEL_BA9184AA_AS.2:0.015173594,HEL_BA4700AA_AS.2:5e-09)0.456:0.004203076)0.949:0.002139251,HpGP-USA-422.2:0.005939077)0.866:5e-09,((HEL_BA4846AA_AS.1:0.014120543,HEL_BA9734AA_AS.2:0.001974354)0.459:0.003894541,((((HEL_BA3551AA_AS.2:0.005976936,(HEL_BA4743AA_AS.1:0.010177264,Hp_A_14.2:0.010142323)0.743:0.001737906)0.894:0.003969086,(GC31_B.1:0.003912174,((HEL_BA9531AA_AS.2:0.010023803,IRANL104.1:0.005984681)0.762:0.001896197,(Pt_7901.2:0.00389527,(MG2005_98.2:0.001946628,HEL_BA5257AA_AS.1:0.011904443)0.877:6e-09)0.731:0.003927073)0.892:0.003921701)0.504:5e-09)0.814:0.001953204,(HpGP-RUS-009.2:0.007981375,HEL_BA9168AA_AS.2:0.003995369)0.755:0.001864224)0.751:0.002001465,HEL_BA9555AA_AS.2:0.016215612)0.789:0.001910993)0.697:5e-09)0.538:5e-09,(38185.2:0.001938549,HEL_BA9566AA_AS.2:5e-09)0.858:0.001939653)0.194:5e-09,(SSR7.1:0.003907608,(HEL_AA9180AA_AS.2:0.001955106,Pt_7757.2:0.007935124)0.766:0.00194215)0.778:0.001943448)0.365:5e-09,(SW7C.1:0.001955551,IRANL110.1:0.001953574)0.791:0.001948929)0.255:0.002159851,(((GC34_HL.1:0.00400995,((HEL_CA2451AA_AS.2:0.005915545,HN_G260.2:0.00808911)0.869:0.005391497,(NYPt189.2:0.007345589,(SA224.2:0,SA252C.2:0):0.006493789)0.736:0.004029343)0.672:0.002542968)0.759:0.001937166,((HEL_BA9148AA_AS.2:0.013859373,(((((((((HEL_BA4163AA_AS.2:0.002107392,(HEL_BA3663AA_AS.1:0.001937961,HpGP-MEX-046.2:5e-09)0.899:0.005774066)0.493:0.003944932,(((HEL_AA8702AA_AS.2:0.007951341,(MCms1055.2:0.007952891,HEL_CA2181AA_AS.1:0.003956795)0.749:0.001925274)0.756:0.002590689,(HEL_AA8698AA_AS.2:0.010753953,((((((((HEL_BA5666AA_AS.2:0,SA233C.2:0):5e-09,(HEL_BA9540AA_AS.2:0.001952171,(((HEL_AA7375AA_AS.2:0.001944293,HEL_AA7376AA_AS.2:0.005956739)0.819:0.005938037,(HEL_AA7351AA_AS.2:5e-09,(SouthAfrica7.2:0.005927339,(HEL_AA7350AA_AS.2:5e-09,(HEL_AA7371AA_AS.2:0.001961567,HEL_AA7378AA_AS.2:0.003911019)0.877:0.003913937)0.750:0.001940442)0.801:0.003929542)0.830:5e-09)0.825:0.005921018,HEL_BA9494AA_AS.2:0.001973413)0.769:0.00191999)0.777:0.001953577)0.540:5e-09,(((HEL_BA4143AA_AS.2:5e-09,(SA169C.2:0.003908867,SA253C1.2:5e-09)0.402:0.001940475)0.846:0.00195034,((HpGP-ZAF-007.2:0,SA172C1.2:0):5e-09,(((HEL_BA8916AA_AS.2:0.007879724,((HEL_BA4919AA_AS.1:0,HEL_BA5677AA_AS.2:0,HEL_BA5709AA_AS.2:0,SA166A.2:0,SA220C.1:0):5e-09,(HpGP-ZAF-006.2:0.003905744,SA29A.2:0.001939651)0.914:5e-09)0.941:5e-09)0.935:0.003901308,((HEL_BA8345AA_AS.2:0,HEL_BA9328AA_AS.2:0,SA144A.2:0):5e-09,(HpGP-ZAF-009.2:0.001948669,(HEL_BA5671AA_AS.1:0,SA251C.1:0):0.005860548)0.887:5e-09)0.933:6e-09)0.553:0.003953601,(HpGP-ZAF-001.2:0.003891632,(HEL_BA5739AA_AS.2:5e-09,((HEL_BA8309AA_AS.2:0,HEL_BA9749AA_AS.2:0):5e-09,(SouthAfrica50.1:5e-09,(HEL_AA7362AA_AS.2:5e-09,HEL_BA5731AA_AS.2:0.001941718)0.860:0.001943191)0.235:0.001939784)0.874:0.001943098)0.360:5e-09)0.850:0.001943357)0.933:5e-09)0.000:6e-09)0.750:0.00105808,(HEL_BA5715AA_AS.2:0,SA175A.2:0):0.005705219)0.750:0.001045929)0.926:0.001941732,HEL_BA5706AA_AS.1:0.005857737)0.220:5e-09,HEL_BA8291AA_AS.2:0.003895606)0.844:5e-09,SouthAfrica20.2:0.005865687)0.935:0.005899273,((HEL_AA7206AA_AS.2:0.003899629,HEL_BA9306AA_AS.2:0.001952296)0.942:0.007880992,((((HEL_AA7199AA_AS.2:0,HEL_AA7268AA_AS.1:0,HEL_AA7356AA_AS.2:0,HEL_AA7368AA_AS.2:0):5e-09,K26A1.2:0.001938557)0.885:0.005351507,((HEL_AA7200AA_AS.2:0,HEL_AA7293AA_AS.2:0,HEL_AA7329AA_AS.2:0):5e-09,HEL_AA7309AA_AS.2:0.001937961)0.784:0.002912811)0.871:0.007532653,HEL_AA7288AA_AS.2:5e-09)0.928:0.007893253)0.540:5e-09)0.844:0.003872949,HEL_AA7215AA_AS.2:0.001978302)0.995:0.026761223)0.628:0.007914519)0.833:0.005497806,((kin77.1:0.005892728,(kin79.1:0.016048986,(HEL_BA4236AA_AS.2:0.00398869,HEL_BA8835AA_AS.2:0.001892369)0.852:0.003958387)0.872:5e-09)0.390:5e-09,(((HEL_BA8101AA_AS.2:0.001942227,HpGP-USA-303.2:0.005877581)0.777:0.001962826,(HEL_BA5197AA_AS.1:0.005986713,HpGP-USA-403.2:0.001943457)0.921:0.006008256)0.718:5e-09,(DR59_2016.1:6e-09,(HpGP-SPA-402.2:0.007874979,(DR150.2:0.001939648,(HEL_CA2150AA_AS.2:0.001940513,(GAM245Ai.2:5e-09,HEL_BA5224AA_AS.1:0.013058817)0.851:0.002138822)0.136:5e-09)0.429:5e-09)0.924:0.002140452)0.793:0.00213089)0.920:0.004323512)0.457:0.006382109)0.876:0.004397284)0.538:5e-09,(kin86.2:0.005725892,(HEL_AA7352AA_AS.2:0.005726899,((HpGP-COG-003.2:0,kin62.1:0):0.005863717,kin71.2:5e-09)0.066:0.00211654)0.244:0.003910858)0.377:5e-09)0.901:0.004521451,(((((HEL_BA5527AA_AS.2:0.001940759,((HEL_BA5224AA_AS.3:0.003930167,(22087.1:0.005961969,HEL_BA5101AA_AS.2:0.005941217)0.324:0.003908307)0.784:0.003931995,SA35C.1:0.001948269)0.726:5e-09)0.823:0.004590638,444.2:0.017700883)0.808:0.005588845,(HEL_AA7374AA_AS.1:0.002018888,HEL_BA4465AA_AS.1:0.011966736)0.731:0.003822062)0.746:0.007795924,HpGP-NGA-010.2:0.013284951)0.770:0.007720558,((HEL_BA5558AA_AS.2:0.008029045,HEL_BA8361AA_AS.1:0.00799402)0.907:0.005960805,(ckin28.1:0.007866639,(HEL_BA8806AA_AS.2:5e-09,(ckin106.2:0.007967207,HEL_CA2362AA_AS.2:0.005951563)0.747:0.001892629)0.861:0.001943394)0.520:5e-09)0.815:0.001925508)0.433:5e-09)0.861:0.004323689,HEL_BA9180AA_AS.2:0.014162332)0.877:0.005913759,(ckin129.1:0.004715486,(HpGP-USA-417.2:0.004295136,(((HEL_AA5463AA_AS.1:0.012147385,HEL_AA6578AA_AS.1:0.012120676)0.874:0.005760588,(HEL_BA5547AA_AS.2:0.007908095,(DR76_2016.1:6e-09,MM2012_26.2:0.007872268)0.422:0.001934278)0.782:0.001954705)0.760:0.001953893,HEL_AA9174AA_AS.2:5e-09)0.929:0.007608534)0.956:0.0116844)0.847:0.006772228)0.871:0.009134014,(ckin59.1:0.005886789,nigh2496.1:5e-09)0.956:0.014703381)0.910:0.012164887,33375.1:0.014564197)0.740:0.005013301,(HEL_BA4404AA_AS.1:0.012233663,HEL_CA2149AA_AS.2:0.01222935)0.910:0.008334605)0.732:0.001960201)0.931:0.00924756,(HEL_AA6798AA_AS.1:0.012202172,HpGP-POL-110.2:0.010414548)0.884:0.007462648)0.830:0.004995461)0.732:0.002063806,((HEL_CA2212AA_AS.1:0.010024101,(GC65_HL.1:0.0019085,(HpGP-IDN-001.2:0,ID0561.1:0):0.020507944)0.952:0.00807324)0.756:0.001898167,(HEL_AA6718AA_AS.2:0.009969397,HpGP-SPA-802.2:0.009972598)0.728:5e-09)0.771:0.001973496)0.943:0.006541537)0.847:5e-09,IL_3184.2:0.009869704)0.835:0.003926168,Hp_A_11.1:0.010102551)0.254:0.004062762,HpGP-LIT-001.2:0.003871941)0.868:0.006023059,(HEL_BA9014AA_AS.2:0,Khanty16.2:0,Khanty17.2:0,Khanty26.1:0,Khanty27.2:0,N34.2:0,Nentsy28.2:0,Nentsy29.2:0,Nentsy32.2:0,Nentsy37.1:0,Nentsy38.2:0,Nentsy90.2:0):5e-09)0.926:0.011990595,HEL_BA9676AA_AS.2:6e-09)0.946:0.033064019,(((HpGP-CAN-019.1:0.005720664,(((HEL_AA5967AA_AS.2:0,HEL_AA6482AA_AS.2:0,HEL_BA9172AA_AS.2:0):0.0077699,(((Aklavik86.1:0,CAN_019.2:0,CAN_290.2:0,HEL_CA2371AA_AS.2:0,HpGP-CAN-010.1:0,HpGP-CAN-015.1:0):0.005913471,HpGP-CAN-018.1:0.001942567)0.552:0.001952603,((CAN_095.1:0,CAN_136.2:0,CAN_172.1:0,CAN_258.2:0,HEL_CA2453AA_AS.2:0,HpGP-CAN-006.1:0,HpGP-CAN-011.1:0):5e-09,HpGP-CAN-016.1:0.005892835)0.000:6e-09)0.885:0.004206084)0.744:0.002305579,((HEL_AA5916AA_AS.1:0,HEL_AA6037AA_AS.2:0,HpGP-CAN-007.1:0):0.013568014,(HpGP-CHI-105.1:3.4803e-05,HpGP-CHI-116.1:0.005879035)0.477:0.004520868)0.804:0.005982816)0.798:0.0035592)0.833:0.004883416,(((Ca_97_34.2:0,HEL_AA6016AA_AS.2:0,HEL_AA7297AA_AS.2:0):0.003961681,(((HEL_BA9060AA_AS.1:0,HEL_BA9258AA_AS.2:0,HEL_BA9287AA_AS.2:0):6e-09,((HEL_BA9127AA_AS.1:0.013838333,(HEL_AA7337AA_AS.2:0.010115866,HEL_BA9629AA_AS.2:0.005821356)0.306:0.005877497)0.541:0.00019784,(Koryak28.2:0,Koryak37.2:0,Koryak38.2:0):0.009945412)0.486:0.001973764)0.848:0.003843097,CAN_243.2:0.002011583)0.902:0.003915852)0.000:5e-09,(HEL_BA9746AA_AS.1:0.006017226,(((((HEL_AA7311AA_AS.1:0,Khanty47.2:0):0.007944211,(HEL_BA8849AA_AS.1:0,HEL_BA9070AA_AS.1:0,HEL_BA9584AA_AS.2:0):0.007973245)0.937:0.007974053,(HEL_BA8817AA_AS.2:0.003904831,HEL_BA9726AA_AS.2:0.007868453)0.739:0.001960261)0.879:0.005902388,HEL_BA9243AA_AS.1:6e-09)0.892:0.005094018,HEL_BA9722AA_AS.2:0.013919848)0.874:0.005020802)0.911:0.005921517)0.771:0.003366441)0.865:0.006297668,((HEL_BA9303AA_AS.1:5e-09,HEL_BA9707AA_AS.2:0.001939023)0.988:0.02780095,(HEL_AA0408AA_AS.1:0.013380749,HEL_BA9262AA_AS.2:0.010917397)1.000:0.061915556)0.832:0.008670639)0.836:0.016952932)0.961:0,Hcetorum:0.162444139)Root;
