# Supplementary material for: An ancient ecospecies of Helicobacter pylori
Source: Nature. 2024 Oct 16;635(8037):178–85. doi: 10.1038/s41586-024-07991-z (PMC11541087; doi:10.1038/s41586-024-07991-z)
Supplement: Supplementary file 8 — Data underlying Figs. 1–4 and Supplementary Figs. 1–6 and 8–13. [file 41586_2024_7991_MOESM8_ESM.zip › SOURCE_DATA/S10/42.nwk]

(((((((((((((((((((((((((((HEL_BA9037AA_AS.1:0.003853059,(HEL_BA8956AA_AS.1:0.007862266,HEL_BA9027AA_AS.1:0.003909781)0.758:0.001856861)0.781:0.001925946,((HEL_BA9814AA_AS.1:0.00378901,HEL_CA0261AA_AS.1:0.007893449)0.846:0.005905193,((((((((HEL_BA9734AA_AS.1:5e-09,(HEL_BA9476AA_AS.1:0.00382625,(Khanty04.1:0.001902981,(HEL_BA9773AA_AS.1:0.001900666,HEL_BA9774AA_AS.1:0.003861608)0.790:0.001941173)0.770:0.001910969)0.796:0.00190487)0.771:5e-09,(HpGP-MEX-028.1:0.011754716,((Nentsy81.1:0.0018983,(HEL_BA8993AA_AS.1:5e-09,HEL_BA9748AA_AS.1:0.001907549)0.844:0.001899091)0.381:5e-09,(HEL_BA9014AA_AS.1:0,HEL_BA9415AA_AS.1:0,HEL_BA9732AA_AS.1:0,Nentsy32.1:0):0.001896609)0.909:5e-09)0.840:0.001907548)0.931:0.003831244,((HEL_BA8815AA_AS.1:0.001904237,(HEL_AA7246AA_AS.1:0.003827334,(Evenky58.1:0.003845663,HEL_BA9321AA_AS.1:0.003847959)0.054:0.001929731)0.791:5e-09)0.204:0.001909017,(HEL_AA7264AA_AS.1:0.00382065,HEL_BA9304AA_AS.1:5e-09)0.936:0.003825582)0.850:5e-09)0.869:6e-09,(((Cuz20.1:0,Shi112.1:0):5e-09,((((HEL_CA2257AA_AS.1:0,HEL_CA2265AA_AS.1:0,HEL_CA2266AA_AS.1:0,Shi169.1:0,Shi470.1:0):0.001913473,Sat464.1:0.001917744)0.795:0.001923229,(((HpGP-PER-138.1:0.001910765,HEL_AA6759AA_AS.1:0.005811735)0.781:0.001909278,((HpGP-PER-011.1:0.007851088,((HEL_AA6511AA_AS.1:0.005779587,((HEL_BA9433AA_AS.1:0.009761591,((CO1766.1:0,Hui1764.1:0,Hui1766.1:0):0.005820011,HpGP-USA-205.1:0.001888528)0.781:0.001978476)0.867:0.003819101,(CAN_196.1:0.009730399,HEL_AA5991AA_AS.1:5e-09)0.521:5e-09)0.796:0.001909215)0.876:5e-09,HpGP-SPA-706.1:0.009799809)0.334:0.00186678)0.797:0.001972206,((Aklavik117.1:0,CAN_219.1:0):5e-09,HEL_CA2270AA_AS.1:0.005747658)0.813:0.001901677)0.804:0.001911875)0.905:5e-09,((((CO1768.1:0,COL0002.1:0,Hui1769.1:0):0.001907725,HEL_BA9201AA_AS.1:0.011741533)0.701:5e-09,((((HEL_BA3942AA_AS.1:0.003818283,Puno135.1:5e-09)0.882:0.003889602,HEL_CA2258AA_AS.1:0.003889302)0.156:0.001902443,HEL_CA2262AA_AS.1:0.007719282)0.493:5e-09,((HEL_CA2268AA_AS.1:0.005865445,(HEL_CA2271AA_AS.1:0.009761993,(HEL_CA2267AA_AS.1:0.003874834,HpGP-PER-121.1:0.007777648)0.890:6e-09)0.333:0.001931051)0.751:0.001842771,(Puno120.1:0.001902572,v225d.1:5e-09)0.783:0.00191015)0.571:0.001918727)0.764:5e-09)0.929:0.003818652,Shi417.1:0.00382836)0.903:6e-09)0.346:5e-09)0.782:5e-09,((HEL_CA2279AA_AS.1:0.007775203,HpGP-PER-019.1:5e-09)0.816:0.001908808,(HpGP-PER-111.1:0.009799579,(HEL_CA2260AA_AS.1:0,HEL_CA2261AA_AS.1:0,HEL_CA2283AA_AS.1:0,HEL_CA2284AA_AS.1:0,HEL_CA2286AA_AS.1:0,HEL_CA2287AA_AS.1:0):0.001912373)0.751:0.001902486)0.751:0.001908738)0.837:0.001907558)0.861:0.001907558,((HEL_BA9569AA_AS.1:0.005763862,(((HEL_BA9735AA_AS.1:5e-09,(BURYAT9.1:0.011558333,HEL_BA9571AA_AS.1:0.007344872)0.756:0.002629067)0.821:0.00191886,((HEL_BA8872AA_AS.1:0.001904682,HpGP-KGZ-006.1:5e-09)0.941:0.005841725,(HEL_BA9437AA_AS.1:5e-09,HEL_BA9448AA_AS.1:0.005774968)0.784:0.001922334)0.779:0.001918372)0.770:0.001918462,HEL_BA9472AA_AS.1:5e-09)0.824:0.00190686)0.079:5e-09,((HEL_BA9098AA_AS.1:0.001911462,HEL_BA9841AA_AS.1:5e-09)0.936:0.003833501,((((HEL_BA9160AA_AS.1:0,HEL_BA9256AA_AS.1:0):0.007658725,(HEL_BA9656AA_AS.1:0.007783323,HpGP-KOR-001.1:0.009698061)0.893:5e-09)0.362:0.001915651,(HEL_BA8932AA_AS.1:6e-09,(HEL_BA8830AA_AS.1:0.005875312,HEL_BA8957AA_AS.1:0.005876824)0.865:0.003883195)0.795:0.001950305)0.756:0.001867364,((BT0282.1:0.007753127,(((HEL_AA7221AA_AS.1:0.003844577,((altai59.1:0.004851736,((HEL_AA6010AA_AS.1:0.003802216,(((HPJ156.1:0.009691747,((HEL_BA4580AA_AS.1:0,HEL_BA4584AA_AS.1:0,HEL_BA9332AA_AS.1:0):0.002006957,HPJ071.1:0.00767553)0.424:0.001934536)0.282:0.001983255,HPAS23.1:0.007737993)0.706:6e-09,((HEL_BA3813AA_AS.1:5e-09,((HEL_BA3812AA_AS.1:0.003835159,((ausabrJ05.1:0,HPJ023.1:0):0.001902581,HEL_AA6024AA_AS.1:5e-09)0.791:0.001912463)0.792:0.00189985,HEL_BA4578AA_AS.1:5e-09)0.605:0.00383661)0.928:0.003818775,(HEL_BA3814AA_AS.1:0.005779055,HEL_BA4574AA_AS.1:0.003835356)0.815:5e-09)0.728:0.001907665)0.750:0.001942396)0.882:0.006207108,((ID1017.1:0.0019539,(ID0084.1:0.003823937,ID0992.1:5e-09)0.782:0.001866897)0.751:0.002104068,(ID0090.1:0.004076044,(((HEL_BA9408AA_AS.1:0,HEL_BA9674AA_AS.1:0,Neuguinea12.1:0,Neuguinea25.1:0,Neuguinea63.1:0,Neuguinea66.1:0):5e-09,HEL_BA9658AA_AS.1:0.001899929)0.790:0.002513631,(ID0082.1:0.001300211,(ID0985.1:0.001907552,(ID0987.1:0,ID1001.1:0):5e-09)0.799:0.002523705)0.143:0.00193006)0.957:0.008978216)0.507:0.001885442)0.872:0.005876056)0.893:0.007328285)0.862:0.004831937,((((HEL_BA9915AA_AS.1:0.005788286,(HpGP-MAL-012.1:0.008155,ID0561.1:0.014314758)0.181:0.003599932)0.859:5e-09,(HEL_BA5460AA_AS.1:0.003831717,HEL_CA0551AA_AS.1:0.003815005)0.558:5e-09)0.945:0.003829864,(JP0170.1:0.005764816,(HEL_CA0525AA_AS.1:0.003839243,HpGP-MAL-010.1:0.005805562)0.642:5e-09)0.854:0.001909364)0.753:5e-09,(BT333.1:0.001846644,HEL_CA0082AA_AS.1:0.011951205)0.854:0.003926309)0.299:0.00193777)0.694:0.003861837)0.441:5e-09,(((HpGP-JAP-026.1:0.005838665,HEL_AA4439AA_AS.1:0.005846578)0.769:0.001894721,MMM_67.1:5e-09)0.883:0.003875627,HEL_CA2709AA_AS.1:0.001935028)0.780:0.001904312)0.923:0.003839034,((HEL_BA5605AA_AS.1:0.005785302,(HEL_BA9410AA_AS.1:0.001925624,VN0805.1:0.009840603)0.765:0.003856407)0.870:5e-09,(HEL_CA2671AA_AS.1:0.005848268,(BT143.1:5e-09,BT215.1:0.007753354)0.957:0.007849185)0.855:0.0038404)0.841:0.001903244)0.244:5e-09)0.718:0.003846668,((HEL_BA8880AA_AS.1:0.001899794,(BURYAT14.1:5e-09,(((HEL_BA8883AA_AS.1:5e-09,HEL_CA0410AA_AS.1:0.001896515)0.787:0.002877482,HEL_AA7283AA_AS.1:0.002878033)0.392:0.00194371,((HEL_BA9411AA_AS.1:5e-09,(HEL_BA8814AA_AS.1:0.00772515,HEL_BA9534AA_AS.1:5e-09)0.382:0.001899713)0.873:0.001907822,(HEL_BA9379AA_AS.1:5e-09,(HEL_BA8847AA_AS.1:5e-09,(HEL_AA7373AA_AS.1:0.003893006,(((HEL_AA7249AA_AS.1:0,HEL_BA9059AA_AS.1:0):5e-09,((HEL_BA9614AA_AS.1:0,HEL_BA9797AA_AS.1:0):6e-09,HEL_BA9736AA_AS.1:0.005790659)0.784:0.003829569)0.862:0.001911455,(HEL_BA9220AA_AS.1:0,HEL_BA9649AA_AS.1:0):5e-09)0.793:0.001876864)0.935:0.005853501)0.915:0.003821349)0.636:5e-09)0.817:0.002876455)0.773:0.002877234)0.904:0.003823436)0.760:0.001925465,(BTM231.1:0.001922137,((HEL_BA8832AA_AS.1:0,HEL_BA9479AA_AS.1:0):5e-09,HEL_BA9166AA_AS.1:0.005777932)0.889:0.005840687)0.773:0.00190791)0.790:0.001909855)0.332:5e-09)0.877:0.001907136)0.108:6e-09)0.912:0.001907558)0.890:6e-09)0.899:5e-09,((((HEL_BA9837AA_AS.1:0.005993015,HEL_BA9302AA_AS.1:0.012045445)0.751:0.001771033,HEL_BA9626AA_AS.1:0.001900304)0.355:5e-09,Evenky65.1:0.003815784)0.842:0.001911365,((Tuvac46.1:0.003848816,(((HEL_BA9564AA_AS.1:5e-09,HEL_BA9671AA_AS.1:0.001899111)0.873:0.005278846,(HEL_BA9058AA_AS.1:0.006418789,HEL_BA9556AA_AS.1:0.007253211)0.849:0.003973166)0.767:0.00244683,(HEL_BA9628AA_AS.1:0.005792752,(HEL_BA9612AA_AS.1:5e-09,HEL_CA0289AA_AS.1:0.001896473)0.949:0.003827709)0.834:5e-09)0.337:0.001901202)0.784:0.001927375,HEL_BA9129AA_AS.1:5e-09)0.336:5e-09)0.895:0.00190756)0.860:0.001907555,((HEL_BA8911AA_AS.1:0.005225711,(HEL_BA9471AA_AS.1:0.004963769,((HEL_BA9170AA_AS.1:0.001910687,(HEL_BA9451AA_AS.1:5e-09,(HEL_BA9443AA_AS.1:0.001907557,HEL_BA8861AA_AS.1:0.001907552)0.454:5e-09)0.787:0.00191574)0.756:0.001869401,(HEL_BA8860AA_AS.1:6e-09,HEL_BA9261AA_AS.1:0.003827407)0.782:0.001954841)0.864:0.004798984)0.752:0.005612922)0.180:0.004718917,((HEL_BA8823AA_AS.1:0.002149899,HEL_BA9259AA_AS.1:0.00556056)0.915:0.005812007,(HEL_BA8829AA_AS.1:0.007701462,HEL_BA9167AA_AS.1:5e-09)0.851:0.002143016)0.924:5e-09)0.891:0.005531012)0.846:5e-09,((HEL_BA8868AA_AS.1:0,HEL_BA9391AA_AS.1:0):0.0038663,Tuvac80.1:0.001903031)0.781:0.001927862)0.350:5e-09,33375.1:0.011798743)0.798:5e-09)0.656:0.00191269)0.788:0.001915891,(NP110.1:0.005766352,(mong44.1:0.011739772,(HEL_BA8279AA_AS.1:0.001931213,HpGP-KAZ-002.1:0.007801497)0.027:0.001891606)0.775:5e-09)0.861:0.001908111)0.855:5e-09,((IL_3172.1:0.00584801,(((EKB32.1:0.009860854,(34320.1:0.01213349,IRANL124_91.1:0.005801572)0.074:0.003885747)0.835:0.005854444,(HEL_BA8915AA_AS.1:0.00588157,(HEL_CA2246AA_AS.1:0.003945509,(HEL_BA9168AA_AS.1:0.005296901,(((HEL_BA4944AA_AS.1:0.003841271,(((((HpGP-IDN-001.1:0.001898009,((CAM-126C1.1:0.001912175,HEL_BA9281AA_AS.1:0.005823252)0.780:0.001910647,HEL_BA9028AA_AS.1:0.005742051)0.538:5e-09)0.883:0.001902725,CAM_110A1.1:0.001899928)0.407:5e-09,CAM-109A1.1:0.001896639)0.908:6e-09,(CAM-117A1.1:0.001907555,(CAM-135C1.1:0,CAM-140C1.1:0,CAM-146C1.1:0):5e-09)0.967:0.005752393)0.427:0.001907557,CAM-23A1.1:0.013647921)0.165:5e-09)0.467:5e-09,((HEL_BA8987AA_AS.1:5e-09,((CAM_106A1.1:0.005788646,SUD-C14-1.1:0.003829495)0.766:0.001917238,(CAM-121A1.1:0.011734997,(HEL_BA4168AA_AS.1:0.009846788,nigh1448.1:0.007837785)0.542:0.003810378)0.775:5e-09)0.954:0.003847301)0.898:0.003884354,HEL_BA9595AA_AS.1:0.007826327)0.773:0.001872573)0.797:0.002476263,HUP_B14.1:0.005266841)0.126:0.001887746)0.870:0.00443714)0.869:0.003906807)0.769:0.002119407)0.702:0.003929055,(B40.1:0.009941166,IRANL97.1:0.003860798)0.839:0.004073968)0.846:0.003794627)0.871:0.003875281,((HEL_BA9341AA_AS.1:0,HEL_BA9348AA_AS.1:0,HEL_BA9759AA_AS.1:0):6e-09,(MGms203.1:0.003893527,MS178.1:0.016093263)0.852:0.003828355)0.817:0.001907559)0.426:5e-09):5e-09,(HEL_BA9244AA_AS.1:0.01190765,TH0213.1:0.005908483)0.872:0.007759741)0.899:0.001906299,((((Khanty39.1:0,N34.1:0,Nentsy28.1:0,Nentsy29.1:0,Nentsy37.1:0,Nentsy38.1:0,Nentsy65.1:0,Nentsy90.1:0):0.00741529,(HEL_AA6718AA_AS.1:0.009435611,(HEL_BA9604AA_AS.1:0.001911484,((HEL_BA8918AA_AS.1:0,HEL_BA9046AA_AS.1:0,HEL_BA9169AA_AS.1:0,HEL_BA9260AA_AS.1:0,HEL_BA9705AA_AS.1:0,HEL_BA9825AA_AS.1:0):6e-09,(HEL_BA8996AA_AS.1:0.0018981,Keto60.1:0.003815996)0.921:5e-09)0.909:6e-09)0.891:0.004303375)0.307:0.001803234)0.873:0.004285078,(((SSR43.1:0.007863873,SW21C.1:0.005864693)0.858:0.003916756,(((26695.1:0.007845975,SSR3.1:0.003892773)0.810:0.003639574,HpGP-LIT-001.1:0.014232782)0.823:0.003622721,(SSR5.1:0.00399112,HEL_BA9162AA_AS.1:0.013825092)0.228:0.001947186)0.765:0.00237792)0.752:0.0019417,(HEL_BA9650AA_AS.1:0.007940173,((Khanty30.1:0,Khanty40.1:0):0.00583756,((Khanty16.1:0,Khanty26.1:0,Khanty27.1:0):5e-09,Khanty17.1:0.001898341)0.756:0.001882555)0.922:0.005985705)0.850:0.003834296)0.780:0.001898851)0.564:5e-09,((HEL_BA8976AA_AS.1:0.003841728,HEL_BA9739AA_AS.1:0.001894547)0.780:0.001921366,(SSR8.1:0.007782448,(HEL_BA5572AA_AS.1:0.014098697,HEL_BA9640AA_AS.1:0.007972648)0.729:0.003725235)0.827:5e-09)0.839:0.001908552)0.150:0.001905277)0.832:5e-09,((((((((CK59.1:0.011778228,((HpGP-MAL-002.1:0.003825169,(HEL_BA8057AA_AS.1:0.005786359,(BD0063.1:0.016102817,HpGP-NPL-009.1:0.005913845)0.747:0.001841055)0.795:0.003876926)0.891:5e-09,M006.1:0.009736368)0.338:0.001885558)0.793:0.001942845,((MMM_148.1:0.011044053,(HEL_AA6079AA_AS.1:0.005400984,HEL_BA5769AA_AS.1:0.010234588)0.338:0.001983286)0.530:0.002707207,Mandalay03.1:0.009810865)0.852:5e-09)0.837:0.001903182,((HEL_BA3985AA_AS.1:0.007794612,(SLK40.1:0.007800866,(ID0498.1:5e-09,(HEL_AA7314AA_AS.1:0.003917053,HEL_CA0027AA_AS.1:0.011884)0.911:0.005775551)0.776:0.001937408)0.753:0.001863029)0.591:0.001949903,HpGP-MMR-011.1:0.009771585)0.940:5e-09)0.925:0.003828094,(((altai11.1:0.001977407,HEL_BA9641AA_AS.1:0.011839338)0.859:0.003794643,(HEL_BA9176AA_AS.1:0.001908877,HEL_BA9603AA_AS.1:0.001918927)0.029:0.001909008)0.885:5e-09,(((HEL_BA9575AA_AS.1:0.006898277,((HEL_BA9611AA_AS.1:0.005932239,(HEL_BA9627AA_AS.1:0.00503185,(HEL_BA9249AA_AS.1:0.001953525,HEL_BA9606AA_AS.1:0.00188097)0.770:0.002793285)0.659:0.003950594)0.773:0.002685795,(HEL_BA8958AA_AS.1:0.001853676,HEL_BA9706AA_AS.1:0.007862857)0.776:0.003022896)0.468:0.001985824)0.780:0.002748726,(((HEL_BA9115AA_AS.1:0.009762077,(HEL_BA9049AA_AS.1:0.001884236,HEL_BA9807AA_AS.1:0.005824569)0.329:0.001931573)0.856:5e-09,(yak97.1:5e-09,(HEL_BA8856AA_AS.1:0.0079976,(HEL_CA0264AA_AS.1:0.005914111,(HEL_BA9140AA_AS.1:0.003944222,(HEL_BA9079AA_AS.1:0.007716392,(HEL_BA9208AA_AS.1:0,HEL_BA9333AA_AS.1:0,HEL_BA9487AA_AS.1:0,HEL_BA9636AA_AS.1:0,HEL_BA9651AA_AS.1:0):6e-09)0.866:0.003799806)0.749:0.001892931)0.735:0.001872685)0.872:0.003847976)0.854:0.001911874)0.773:0.00192519,HEL_BA9605AA_AS.1:0.00387939)0.077:0.001916861)0.881:5e-09,(HEL_BA9047AA_AS.1:0.007813848,(HEL_BA9483AA_AS.1:0.009914277,TUVAB15.1:0.005946612)0.734:0.001754052)0.777:0.001940496)0.383:5e-09)0.683:5e-09)0.445:0.001906952,(((((HEL_BA9607AA_AS.1:0.007738369,(mong49.1:0.00385625,(BURYAT19.1:0.005846973,(HEL_BA8914AA_AS.1:0,HEL_BA8962AA_AS.1:0,HEL_BA9175AA_AS.1:0,HEL_BA9398AA_AS.1:0):0.003874606)0.784:0.001901565)0.753:0.001870467)0.774:0.00195096,((Evenky11.1:0,HEL_BA9546AA_AS.1:0,HEL_BA9676AA_AS.1:0,HEL_BA9686AA_AS.1:0,HEL_BA9760AA_AS.1:0):0.003827452,(((HEL_BA9218AA_AS.1:0.003845202,HEL_BA9592AA_AS.1:0.003859891)0.873:0.003843913,(((HEL_BA9266AA_AS.1:0,HEL_BA9294AA_AS.1:0,HEL_BA9792AA_AS.1:0):0.003841055,((((HEL_BA9042AA_AS.1:0,HEL_BA9253AA_AS.1:0):5e-09,(BURYAT27.1:5e-09,HEL_BA9566AA_AS.1:0.00575417)0.925:0.003816009)0.904:0.003839823,((HEL_BA9404AA_AS.1:0.011027289,Nanai30.1:0.002680794)0.551:0.001933538,HEL_CA0258AA_AS.1:0.008565739)0.802:0.003068165)0.774:0.001924061,HEL_BA9830AA_AS.1:0.001907626)0.000:5e-09)0.822:0.001907611,Keto18.1:5e-09)0.206:5e-09)0.845:0.001907815,(HEL_BA8858AA_AS.1:0,HEL_BA9445AA_AS.1:0):0.001907795)0.762:5e-09)0.802:0.001911127)0.768:0.002886608,((HEL_BA8889AA_AS.1:0,HEL_BA9347AA_AS.1:0,HEL_BA9776AA_AS.1:0):0.001920778,HEL_BA9018AA_AS.1:0.003845998)0.794:0.002888781)0.174:0.001918454,((HEL_BA9538AA_AS.1:0.001916731,(HEL_CA0270AA_AS.1:0.005789746,HEL_CA0278AA_AS.1:5e-09)0.885:0.005857686)0.768:0.001933216,(((((HEL_BA9032AA_AS.1:0,HEL_BA9339AA_AS.1:0):0.001917277,(HEL_BA9544AA_AS.1:0,HEL_BA9761AA_AS.1:0,HEL_BA9838AA_AS.1:0):0.001918809)0.915:0.003877402,HEL_BA9780AA_AS.1:5e-09)0.833:0.001912507,(HEL_BA9130AA_AS.1:0.003833489,HEL_BA9390AA_AS.1:5e-09)0.935:0.003816858)0.886:5e-09,HEL_BA8825AA_AS.1:0.005798254)0.257:0.001917793)0.784:0.0029137)0.828:0.002884612,(HEL_BA9407AA_AS.1:0.01197894,(HEL_BA9383AA_AS.1:0.001920471,(HEL_BA9315AA_AS.1:0.003826448,(HEL_BA8959AA_AS.1:0.003835223,(HEL_BA9085AA_AS.1:5e-09,HEL_BA9095AA_AS.1:0.001904677)0.499:5e-09)0.925:0.005898381)0.919:0.005908581)0.763:0.001962319)0.502:0.003847665)0.816:5e-09)0.764:5e-09,((HEL_BA8921AA_AS.1:0.003893454,(HEL_BA9096AA_AS.1:0.001937672,(Evenky01.1:0,Evenky73.1:0,HEL_BA8812AA_AS.1:0,HEL_BA8842AA_AS.1:0,HEL_BA9406AA_AS.1:0):0.005842667)0.744:0.001856696)0.857:0.003770345,(HEL_CA0266AA_AS.1:0.009763171,(HEL_BA9440AA_AS.1:0.003960687,HEL_BA9545AA_AS.1:0.013829064)0.483:0.003817745)0.880:0.004141732)0.767:0.003990146)0.898:0.003816268,(HEL_BA9153AA_AS.1:0.003840835,((BD0013.1:0.006061184,HEL_BA4205AA_AS.1:0.007651875)0.874:0.007846112,(HpGP-IND-007.1:0.011934648,SSR9.1:0.005963484)0.730:5e-09)0.730:0.001736552)0.468:5e-09)0.825:5e-09,(HEL_BA5257AA_AS.1:0.009894293,HEL_BA9063AA_AS.1:0.005897597)0.781:0.001831806)0.827:0.001907754)0.778:0.001010572,HEL_BA9562AA_AS.1:0.007662261)0.748:0.001010275,HEL_BA9576AA_AS.1:0.001898985)0.748:5e-09,(HEL_BA9653AA_AS.1:0.005834308,((SSR7.1:0.00588532,(GC34_HL.1:0.00795637,MMM_127.1:0.007950609)0.034:0.003797059)0.900:0.005877526,(G27.1:0.001911015,HpGP-USA-422.1:0.005784041)0.848:5e-09)0.344:0.001923414)0.783:0.001909967)0.689:0.001909954,(((HpGP-MMR-004.1:0.002079573,MMM_60.1:0.009580276)0.846:0.003994452,(444.1:0.005887579,HEL_BA4700AA_AS.1:0.014098154)0.857:0.005585726)0.882:0.004093135,((HpGP-TUR-009.1:0.01619663,HEL_BA7799AA_AS.1:0.00189419)0.865:0.003929883,(HEL_BA4404AA_AS.1:0.001829794,SW7C.1:0.01405739)0.859:0.00397807)0.890:0.003884424)0.690:6e-09)0.857:0.001916922,(GR_21.1:0.011967269,HEL_BA4991AA_AS.1:0.003874126)0.854:0.003898176)0.793:0.00191494,((BTM275.1:0.006125291,(HEL_CA2643AA_AS.1:0.011685199,(HEL_BA4686AA_AS.1:0.006046942,HEL_CA0208AA_AS.1:0.00986988)0.743:0.002081108)0.834:0.003966808)0.886:0.00716393,((HEL_AA7332AA_AS.1:0.016007357,HEL_BA8663AA_AS.1:0.00649358)0.594:0.005459449,CK69.1:0.002734111)0.416:0.00352195)0.875:0.004411517)0.766:5e-09,(HEL_BA5197AA_AS.1:0.007737698,(38185.1:0.011676072,((((22087.1:0.003852731,HEL_CA2149AA_AS.1:0.007798256)0.728:0.001926403,(GC65_HL.1:0.009971434,HpGP-RUS-009.1:0.005896521)0.870:0.003849764)0.912:0.003902084,(HEL_BA4846AA_AS.1:0.01181179,IRANL104.1:5e-09)0.307:0.001915539)0.779:0.00194144,(HEL_BA9354AA_AS.1:5e-09,(HEL_AA9177AA_AS.1:0.001907888,IRANL125.1:0.005860989)0.781:0.001923982)0.889:0.003865606)0.337:0.001916977)0.876:6e-09)0.913:0.003842889)0.550:5e-09,(HEL_BA9209AA_AS.1:0.01165493,((HEL_BA9598AA_AS.1:0.012028959,Hp_A_11.1:0.003825786)0.910:0.005940549,HEL_CA2092AA_AS.1:0.005795999)0.263:5e-09)0.943:0.005798602)0.435:0.00383282,((((Kazakhstan3173.1:0.003532806,(India7.1:0.019624607,(HEL_BA9608AA_AS.1:0.001899496,IL_3184.1:0.001923634)0.865:0.004930065)0.411:0.003657435)0.761:0.006201443,((((HEL_AA8621AA_AS.1:0.012000453,(HEL_AA0105AA_AS.1:0,PeCan4.1:0):0.00994792)0.239:0.003790218,(HEL_BA9043AA_AS.1:0.007948265,((GC31_B.1:0.003868079,IRANL112_91.1:0.005910392)0.759:0.002442276,(HEL_BA4875AA_AS.1:0.006419465,(HEL_BA8309AA_AS.1:0.018351176,NP49.1:0.003857894)0.881:0.007509459)0.877:0.006007728)0.847:0.005408858)0.812:0.003885603)0.434:5e-09,((HEL_BA9770AA_AS.1:0.005865585,(((HEL_BA9184AA_AS.1:0.006040739,Pt_7757.1:0.01838635)0.820:0.003671793,(((MM2012_26.1:0.014208967,Pt_7901.1:0.007826486)0.837:0.005907288,HPAG1.1:0.007749218)0.806:5e-09,HEL_CA2718AA_AS.1:0.013847168)0.832:0.001949659)0.009:5e-09,HEL_BA9531AA_AS.1:0.005806298)0.717:0.00389509)0.170:0.001883688,((HE_C33.1:0.005427062,HEL_BA5224AA_AS.1:0.002333043)0.738:0.003915117,(IL_3173.1:0.003867133,(31181.1:0.003879606,((GR_20.1:0.016372509,HE_NC24_6.1:0.01015078)0.870:0.005708645,HEL_BA4743AA_AS.1:0.003919371)0.758:0.001870466)0.782:0.001901105)0.836:0.003474818)0.784:0.002336921)0.858:5e-09)0.796:0.001920405,(30950.1:0.007904563,B45.1:0.006281053)0.760:0.00181605)0.421:0.001909784)0.419:5e-09,HEL_CA2272AA_AS.1:0.005801052)0.204:5e-09,(VN0032.1:0.01214478,(Hp_A_27.1:0.005801137,(HpGP-MEX-046.1:0.007733498,IRANL110.1:5e-09)0.897:0.004048241)0.756:0.001850025)0.861:0.003841601)0.836:0.001907149)0.919:5e-09,((HEL_AA7380AA_AS.1:0.009994509,HEL_CA2513AA_AS.1:0.005873235)0.908:0.006179106,(HEL_BA5527AA_AS.1:0.006037403,(448.1:0.005693395,HEL_BA9568AA_AS.1:0.016478163)0.841:0.003947149)0.779:0.001839094)0.853:0.00375052)0.433:0.005820637,GR_15.1:0.001923661)0.937:0.001909805,(HEL_BA9148AA_AS.1:0.005841474,((HEL_AA0447AA_AS.1:0.005754698,HEL_CA0440AA_AS.1:0.00577325)0.320:5e-09,((HpGP-BGD-003.1:0.007897852,HpGP-ISR-001.1:0.007880982)0.743:0.00180437,(HE_NC32_5.1:0.005932989,(HE_C50.1:0.003906846,(29009.1:0.007908008,HEL_CA2212AA_AS.1:0.007905496)0.852:0.003919198)0.768:0.001893632)0.861:0.003819844)0.800:0.00194458)0.789:0.001912832)0.776:0.00191833)0.787:0.001922681,(((((HEL_BA4163AA_AS.1:0,HEL_BA9555AA_AS.1:0,SA220C.1:0):5e-09,(kin71.1:0.003840078,HEL_AA9174AA_AS.1:0.007762112)0.765:0.001895791)0.880:0.001907643,((((HEL_BA8101AA_AS.1:0.009763524,((DR150.1:0.003874119,((HpGP-USA-303.1:0.003846002,((HEL_AA7352AA_AS.1:0.00190105,((SA35C.1:5e-09,(kin86.1:0.001907545,((HEL_BA8806AA_AS.1:0.005783353,HEL_BA4236AA_AS.1:0.001901051)0.404:5e-09,(HEL_AA8698AA_AS.1:0.003820495,ckin129.1:0.005773849)0.818:5e-09)0.925:0.001899944)0.910:5e-09)0.899:5e-09,((GAM245Ai.1:0.001906167,((HpGP-SPA-402.1:0.001912891,MCms1055.1:0.009699856)0.749:5e-09,(HEL_AA5463AA_AS.1:0.005779586,HEL_BA9180AA_AS.1:0.009738761)0.841:0.003838828)0.403:0.003831711)0.777:0.001900751,HEL_AA5699AA_AS.1:0.018170898)0.892:0.0038484)0.835:0.001901501)0.791:5e-09,((HEL_BA8835AA_AS.1:0.007452616,HpGP-POR-006.1:0.002213287)0.828:0.003854926,ckin106.1:0.002231933)0.869:0.003529209)0.763:0.001905897)0.863:5e-09,HEL_AA6578AA_AS.1:0.015834222)0.533:0.001887537)0.913:0.003895986,(SA224.1:5e-09,SA252C.1:5e-09)0.939:0.005776943)0.793:6e-09)0.334:0.001893277,HEL_BA3663AA_AS.1:0.007860884)0.938:0.007905715,(((HpGP-USA-403.1:0.009739401,(HEL_CA2176AA_AS.1:0.003855997,HEL_CA2150AA_AS.1:0.009781116)0.770:0.001927771)0.497:5e-09,((HEL_BA5547AA_AS.1:0.005816573,HpGP-HON-015.1:0.001943335)0.781:0.001878526,((kin81.1:0.00381917,((ckin130.1:0,ckin24.1:0,kin77.1:0):5e-09,kin62.1:0.001896509)0.785:0.001903999)0.802:0.001899221,((((DR59_2016.1:0.003885997,(CAM_14C1.1:0.002729863,HpGP-NGA-006.1:0.008963359)0.880:0.005954001)0.816:0.003863754,DR76_2016.1:0.001910581)0.780:0.001911018,HpGP-COG-003.1:0.005809359)0.755:0.003853527,NYPt189.1:0.007734072)0.763:5e-09)0.865:5e-09)0.894:0.003845286)0.896:0.005818531,((HEL_BA4947AA_AS.1:5e-09,kin79.1:0.001902582)0.934:5e-09,(HpGP-USA-417.1:0.00989719,HEL_AA7374AA_AS.1:0.0039223)0.857:0.003804131)0.740:0.001920556)0.876:0.003829086)0.499:0.00389824,HEL_CA2451AA_AS.1:0.005756742)0.464:5e-09)0.892:5e-09,(HEL_AA6798AA_AS.1:0.00786578,(P12.1:0.003850619,((22360.1:0.001909292,((HN_G260.1:0.007788134,22352.1:0.003830112)0.744:0.001977354,(HEL_AA8702AA_AS.1:5e-09,(HEL_AA9180AA_AS.1:0.007896176,HpGP-USA-207.1:0.009907776)0.440:0.003776453)0.783:0.00385868)0.761:0.001896502)0.788:0.001899377,(MG2005_98.1:0,MM2004_20.1:0):0.009783472)0.751:0.001958392)0.865:0.003870756)0.905:0.005862945)0.778:0.001923836,(((HpGP-BRA-023.1:0.006572155,HpGP-POL-110.1:0.005182519)0.797:0.004186735,(21580.1:0.003934412,Hp_A_14.1:0.009862311)0.800:0.005971985)0.777:0.003858583,B47.1:0.011415459)0.727:0.002454388)0.795:0.001926094)0.782:0.001920982,((IRANL133_91.1:0.007781378,((HEL_CA2362AA_AS.1:0.001893422,(HEL_BA3551AA_AS.1:0.003841044,(ckin28.1:0.009796923,HpGP-SPA-802.1:0.003861202)0.732:0.001947721)0.794:0.001915101)0.782:0.001943024,((HEL_BA4465AA_AS.1:0.007748314,(HEL_BA5558AA_AS.1:0.009699022,HEL_BA5101AA_AS.1:0.002818813)0.802:5e-09)0.920:0.003871387,ckin65.1:0.001924892)0.784:6e-09)0.801:0.001895311)0.908:5e-09,(((((nigh2494.1:0.009717724,(HEL_BA9309AA_AS.1:0.007790194,SUD-SO42.1:0.001921708)0.222:0.001896645)0.835:5e-09,HEL_BA4973AA_AS.1:0.003831662)0.854:0.001907213,SUD-I14.1:0.011713046)0.277:5e-09,HEL_AA6060AA_AS.1:0.003831518)0.155:0.001903619,((((((SUD-S72.1:0.005827653,(HEL_AA6699AA_AS.1:0.003814548,HEL_BA9765AA_AS.1:5e-09)0.760:0.001906155)0.493:0.001915799,(HEL_CA2615AA_AS.1:0,HEL_CA2627AA_AS.1:0):0.005829126)0.906:6e-09,(SUD-C16-3.1:0.0038313,(CAM_22A1.1:0.002300524,(CAM_118A1.1:0.002333388,SUD-C13-1.1:0.01346167)0.144:0.005801588)0.804:0.003444748)0.901:5e-09)0.887:5e-09,((SUD-SO49-1.1:0.005761448,(CAM-107A1.1:5e-09,HpGP-NGA-010.1:0.005735193)0.357:5e-09)0.258:0.001902607,((CAM_153C1.1:0.001900261,CAM_149C1.1:0.005780175)0.787:0.001909738,((HEL_BA9463AA_AS.1:0.001930569,((B25.1:0.005941611,HEL_BA9125AA_AS.1:0.009903044)0.842:0.003796314,SUD_C8_1.1:0.007823308)0.743:0.001907973)0.793:0.001884864,HEL_AA5951AA_AS.1:0.003833518)0.932:5e-09)0.332:5e-09)0.915:0.001907469)0.850:0.001901968,((((HEL_CA2181AA_AS.1:0.009742864,(nigh2495.1:0.003815094,(HEL_BA8928AA_AS.1:5e-09,HEL_BA9413AA_AS.1:0.001898342)0.960:0.005744808)0.686:5e-09)0.797:0.001902217,SUD_SO41_1.1:0.003868333)0.772:0.001927236,(ckin59.1:0.001911495,nigh2496.1:5e-09)0.938:0.005832081)0.797:0.001911617,CAM-144C1.1:0.00773748)0.843:5e-09)0.398:5e-09,SUD-SO50-1.1:0.005768217)0.859:0.00190491)0.876:5e-09)0.878:5e-09)0.812:0.001899618,(CAM_125C1.1:0.001910513,(SUD_C5_1.1:0.007593142,(HEL_BA9457AA_AS.1:0.004151332,SUD-C1-1a.1:0.007571782)0.409:0.003897295)0.720:0.002133892)0.896:5e-09)0.785:0.003911799,HEL_BA8361AA_AS.1:0.020265237)0.457:0.003951398,HEL_BA9462AA_AS.1:0.009951448)0.827:0.004413536,(SA172C1.1:0.015981759,((SouthAfrica7.1:5e-09,((HEL_BA5671AA_AS.1:0,HEL_BA9328AA_AS.1:0,SA251C.1:0):5e-09,SA144A.1:5e-09)0.986:0.009739427)0.120:0.001920882,((HEL_BA9494AA_AS.1:0.007737566,((((((HEL_BA5709AA_AS.1:5e-09,(HEL_BA9749AA_AS.1:5e-09,SA29A.1:5e-09)0.797:0.002862078)0.669:0.002920836,(HpGP-ZAF-009.1:0.003860652,(HEL_AA7362AA_AS.1:0.001898516,HEL_BA8345AA_AS.1:5e-09)0.873:0.003863003)0.876:0.003841906)0.871:0.00383346,(((((HEL_BA5715AA_AS.1:0,SA175A.1:0):0.003816061,((HEL_BA8291AA_AS.1:0,SA233C.1:0):0.003819669,HpGP-ZAF-006.1:5e-09)0.920:0.005829437)0.875:0.003920277,((SA166A.1:0.007704549,(HEL_BA5677AA_AS.1:5e-09,HEL_BA5739AA_AS.1:0.003825527)0.456:5e-09)0.924:0.005843549,HEL_BA5731AA_AS.1:0.007818473)0.866:0.003833652)0.000:0.001897266,SA169C.1:0.007733645)0.000:5e-09,(HEL_BA4919AA_AS.1:5e-09,SouthAfrica20.1:0.003833664)0.922:0.005781054)0.908:0.003869638)0.788:0.001941486,(HEL_AA7371AA_AS.1:6e-09,(HEL_BA9306AA_AS.1:0.009745306,((HEL_BA5706AA_AS.1:0.005682945,(HEL_BA4143AA_AS.1:0.001898084,SA253C1.1:5e-09)0.767:0.001986531)0.876:0.005837631,(HpGP-ZAF-001.1:0.006902006,SouthAfrica50.1:0.008231639)0.872:0.004690487)0.732:0.001993565)0.935:0.005787883)0.786:0.001911087)0.793:0.001903771,(HEL_AA7351AA_AS.1:0.001899943,(HEL_BA8916AA_AS.1:5e-09,((HpGP-ZAF-007.1:0.003838339,HEL_BA9540AA_AS.1:0.003821618)0.482:5e-09,((HEL_AA7350AA_AS.1:0,HEL_AA7375AA_AS.1:0):0.001913675,(HEL_AA7376AA_AS.1:5e-09,HEL_AA7378AA_AS.1:0.005738346)0.830:0.001910893)0.790:0.001905413)0.841:0.001899012)0.761:5e-09)0.425:0.0038468)0.781:0.001940056,(((HEL_AA7268AA_AS.1:0,HEL_AA7368AA_AS.1:0):0.001904689,HEL_AA7356AA_AS.1:5e-09)0.963:0.007857324,((HEL_AA7215AA_AS.1:0.003820327,((HEL_AA7199AA_AS.1:0,HEL_AA7200AA_AS.1:0,HEL_AA7293AA_AS.1:0):0.003891477,(HEL_AA7309AA_AS.1:0.007874845,(HEL_AA7288AA_AS.1:0.003829547,(HEL_AA7206AA_AS.1:0.007775229,K26A1.1:5e-09)0.407:5e-09)0.768:0.005876527)0.894:0.005742567)0.860:0.00582424)0.843:5e-09,HEL_AA7329AA_AS.1:5e-09)0.821:0.003945709)0.769:0.001801823)0.824:0.001915563)0.476:5e-09,HEL_BA5666AA_AS.1:5e-09)0.778:0.001888209)0.924:0.007979284)0.984:0.024925083)0.244:0.04728163,((HpGP-CAN-020.1:0.020420779,(HEL_BA9677AA_AS.1:6e-09,((((((HEL_AA7214AA_AS.1:0,HEL_BA9263AA_AS.1:0):6e-09,(HEL_BA9040AA_AS.1:0.001906163,HEL_BA9234AA_AS.1:0.001894499)0.881:0.003828381)0.517:0.001894082,HEL_BA9819AA_AS.1:0.005765447)0.244:5e-09,HEL_BA9518AA_AS.1:0.003795942)0.298:5e-09,(((HEL_AA7212AA_AS.1:0,HEL_CA0045AA_AS.1:0):5e-09,((HEL_BA9559AA_AS.1:0.00189893,(((HEL_AA6006AA_AS.1:0,HEL_CA0053AA_AS.1:0):0.003813462,HEL_CA0054AA_AS.1:0.007761193)0.876:0.003864581,((HEL_AA6077AA_AS.1:0,HEL_CA0052AA_AS.1:0,HEL_CA0052AA_AS.2:0):0.001897607,Sakhalin60.1:0.003804081)0.765:0.001897073)0.787:0.001897544)0.776:0.001902449,((((HEL_BA9467AA_AS.1:0.001897731,HEL_BA9621AA_AS.1:0.005761652)0.754:0.001893345,HEL_BA9669AA_AS.1:0.003817373)0.781:0.001909874,HEL_BA9514AA_AS.1:0.003817139)0.732:0.001891449,(HEL_BA8864AA_AS.1:0.009874847,HEL_BA9159AA_AS.1:0.003663991)0.877:0.007911632)0.156:6e-09)0.732:0.001888117)0.847:0.001898987,(HEL_CA0046AA_AS.1:0.001892605,((HEL_AA7339AA_AS.1:0,HEL_BA9778AA_AS.1:0,HEL_CA0057AA_AS.1:0,HEL_CA0057AA_AS.2:0,HpGP-CAN-001.1:0):5e-09,(HEL_AA7365AA_AS.1:0,HEL_CA0047AA_AS.1:0):0.001890615)0.852:0.001890711)0.831:5e-09)0.902:0.001896184)0.902:0.003835106,Nanai40.1:0.003834165)0.108:0.001915556)0.873:0.005333248)0.071:0.003179629,(HpGP-CAN-023.1:0.013649201,(((((HEL_AA5967AA_AS.1:0,HEL_AA6482AA_AS.1:0,HEL_BA9172AA_AS.1:0):0.005682902,(Ca_97_34.1:0,HEL_AA6016AA_AS.1:0,HEL_AA7297AA_AS.1:0):0.019765911)0.844:0.005127341,((((((((HEL_BA9303AA_AS.1:0,HEL_BA9707AA_AS.1:0):0.038173781,(HEL_AA0408AA_AS.1:0.007501682,HEL_BA9262AA_AS.1:0.009957511)1.000:0.072911637)0.889:0.011742107,((HEL_BA9060AA_AS.1:0.001888874,(HEL_BA9258AA_AS.1:0,HEL_BA9287AA_AS.1:0):5e-09)0.920:5e-09,(((Koryak28.1:5e-09,(Koryak37.1:0,Koryak38.1:0):0.003792362)0.973:5e-09,((HEL_AA7311AA_AS.1:0,Khanty47.1:0):0.00186507,(((HEL_BA8849AA_AS.1:0,HEL_BA9070AA_AS.1:0):5e-09,HEL_BA9584AA_AS.1:0.001896131)0.763:0.001930702,(HEL_BA9722AA_AS.1:0.009735099,HEL_BA9746AA_AS.1:0.009775398)0.864:0.003848414)0.932:0.00577859)0.975:0.009734165)0.988:0.009728384,(HEL_BA9726AA_AS.1:0.003817453,(HEL_BA9127AA_AS.1:0.003810481,HEL_BA9243AA_AS.1:5e-09)0.771:0.00191596)0.873:0.003815279)0.846:0.003842064)0.972:0.017282331)0.937:0.010795343,HpGP-CHI-105.1:0.00953082)0.933:0.010539697,HEL_BA9629AA_AS.1:0.007459561)0.993:0.02045511,(HpGP-CAN-019.1:0.001803216,(HpGP-CAN-016.1:0.007717814,(HEL_AA7337AA_AS.1:0.007049163,(CAN_243.1:0.003091065,(HEL_AA5916AA_AS.1:0.001902866,(HEL_AA6037AA_AS.1:0,HpGP-CAN-007.1:0):5e-09)0.775:0.002640277)0.605:0.003831066)0.860:0.004532658)0.936:0.007949756)0.372:0.001969632)0.894:0.011694405,((CAN_095.1:0,CAN_172.1:0,CAN_258.1:0,HEL_CA2453AA_AS.1:0,HpGP-CAN-006.1:0,HpGP-CAN-011.1:0):6e-09,CAN_136.1:0.001894042)0.738:0.001851405)0.824:0.005380007,((Aklavik86.1:0,CAN_019.1:0,CAN_290.1:0,HEL_CA2371AA_AS.1:0,HpGP-CAN-010.1:0,HpGP-CAN-015.1:0):5e-09,HpGP-CAN-018.1:0.001888876)0.864:0.006216601)0.867:0.01000567)0.947:0.014527629,(HEL_BA8817AA_AS.1:0.005801407,HEL_BA9526AA_AS.1:0.009683428)0.715:5e-09)0.702:0.001731167,HpGP-CHI-116.1:0.005871355)0.992:0.015971865)0.848:0.004980087)0.995:0.052222076)0.983:0,Hcetorum:0.238605689)Root;
