# Supplementary material for: An ancient ecospecies of Helicobacter pylori
Source: Nature. 2024 Oct 16;635(8037):178–85. doi: 10.1038/s41586-024-07991-z (PMC11541087; doi:10.1038/s41586-024-07991-z)
Supplement: Supplementary file 8 — Data underlying Figs. 1–4 and Supplementary Figs. 1–6 and 8–13. [file 41586_2024_7991_MOESM8_ESM.zip › SOURCE_DATA/S10/43.nwk]

(((((((((((((((((((((((((((((HEL_BA8872AA_AS.1:0.005729463,HEL_CA0278AA_AS.1:0.012476053)0.887:0.004108549,mong49.1:0.004772627)0.753:0.00102834,HpGP-KAZ-002.1:0.008451138)0.758:0.000862621,((HEL_CA0289AA_AS.1:0.01097857,((BURYAT27.1:0.00447212,(HEL_BA8812AA_AS.1:0.007601233,TUVAB15.1:0.005965288)0.673:0.001648177)0.774:0.00142008,(HEL_BA8911AA_AS.1:0.007479287,HEL_BA9095AA_AS.1:0.005655036)0.853:0.002857232)0.199:0.001627093)0.841:0.001653932,(HEL_BA9564AA_AS.1:0.005169582,(altai11.1:0.00417004,(HEL_BA9671AA_AS.1:0.001639816,(HEL_BA9063AA_AS.1:0.00414765,((HEL_BA9042AA_AS.1:0,HEL_BA9253AA_AS.1:0):0.000817172,(HEL_BA9175AA_AS.1:0.003890299,(HEL_BA9398AA_AS.1:0.000815569,(HEL_BA8962AA_AS.1:0.000812925,HEL_BA8914AA_AS.1:5e-09)0.921:5e-09)0.932:0.00299244)0.963:0.004805077)0.755:0.000822419)0.864:0.001641629)0.903:0.002484423)0.785:0.001514211)0.643:0.002363599)0.724:0.001068968)0.781:0.00082279,((HEL_BA9130AA_AS.1:0.006906698,(HEL_BA8921AA_AS.1:0.010242912,HEL_BA8956AA_AS.1:0.008929696)0.434:0.002195051)0.727:0.003270474,(HEL_BA9404AA_AS.1:0.012052176,(HEL_BA9315AA_AS.1:0.012159879,HEL_BA9443AA_AS.1:0.001607102)0.606:0.002563431)0.461:5e-09)0.900:0.002467483):0.000796581,((((((((BURYAT19.1:0.012229302,(HEL_BA8959AA_AS.1:0.000831843,HEL_BA9085AA_AS.1:0.011043664)0.854:0.003059858)0.237:0.00133923,(HEL_BA9650AA_AS.1:0.005654853,(HEL_BA9129AA_AS.1:0.004582702,HEL_BA9167AA_AS.1:0.002932107)0.958:0.005731043)0.794:0.003638109)0.707:0.00416299,(HEL_BA8847AA_AS.1:0.00734752,HEL_BA9383AA_AS.1:0.011667249)0.628:0.002005888)0.375:0.00166963,HEL_BA9037AA_AS.1:0.005568169)0.916:0.004916835,HEL_BA8814AA_AS.1:0.01120786)0.488:0.003336231,(HEL_BA9837AA_AS.1:0.008948647,(HEL_BA9170AA_AS.1:0.009811852,(HEL_BA9440AA_AS.1:5e-09,(HEL_BA9606AA_AS.1:0.000813059,HEL_BA9814AA_AS.1:5e-09)0.869:0.000814294)0.929:0.004935776)0.579:0.004667359)0.352:0.003136099)0.798:0.002898173,HEL_BA9410AA_AS.1:0.005596886)0.889:0.002504578,(((((HEL_BA9761AA_AS.1:0.005493113,(HEL_BA9266AA_AS.1:5e-09,Keto60.1:0.003282663)0.953:0.004577716)0.982:0.006062763,(HEL_BA9058AA_AS.1:0.006094752,(BTM275.1:0.008351988,HEL_BA9653AA_AS.1:0.021293898)0.491:0.004945503)0.791:0.00280041)0.768:0.00287808,(((((((HEL_BA8864AA_AS.1:0.004164164,(HEL_BA9467AA_AS.1:5e-09,(HEL_BA9040AA_AS.1:5e-09,HEL_BA9234AA_AS.1:0.002468604)0.914:0.001634042)0.920:0.002479691)0.749:0.000838579,(HEL_BA9514AA_AS.1:0.009101094,(HEL_AA7283AA_AS.1:0.00888453,((HEL_AA6006AA_AS.1:0,HEL_AA6077AA_AS.1:0,HEL_CA0052AA_AS.1:0,HEL_CA0052AA_AS.2:0,HEL_CA0053AA_AS.1:0):0.008755406,HEL_CA0054AA_AS.1:0.005821411)0.923:0.004875841)0.783:0.002097015)0.625:0.002355903)0.789:0.00142882,(((HEL_BA9472AA_AS.1:0.005009833,(HEL_AA7246AA_AS.1:0.007588561,HEL_BA9819AA_AS.1:0.004993601)0.938:0.003327446)0.449:5e-09,(HEL_BA9518AA_AS.1:0.007562721,HEL_AA7214AA_AS.1:0.008435616)0.604:0.001762754)0.984:0.006450793,(HEL_AA7339AA_AS.1:0.006934326,(((HEL_BA9778AA_AS.1:0,HEL_CA0057AA_AS.1:0,HEL_CA0057AA_AS.2:0):0.010230558,HpGP-CAN-001.1:0.002583086)0.761:0.001862914,((HpGP-CAN-020.1:5e-09,HpGP-CAN-023.1:0.004136055)0.855:0.002445387,((HEL_AA7365AA_AS.1:0,HEL_CA0047AA_AS.1:0):0.007220283,((HEL_AA7212AA_AS.1:0,HEL_CA0045AA_AS.1:0):0.005360997,HEL_CA0046AA_AS.1:0.009344907)0.499:0.003149261)0.251:0.001091868)0.900:0.003042138)0.435:0.000871524)0.930:0.003260469)0.933:0.0033733)0.786:0.000967141,(((HEL_AA7221AA_AS.1:0.007540461,(HEL_BA9208AA_AS.1:5e-09,HEL_BA9487AA_AS.1:0.000813059)0.969:0.005219589)0.884:0.004491608,(HEL_BA9621AA_AS.1:0.002916744,Nanai40.1:0.008887777)0.151:0.002343427)0.601:0.000573343,(HEL_BA9159AA_AS.1:0.003827463,((Evenky58.1:0.005006301,HEL_BA9304AA_AS.1:0.005970471)0.902:0.004258336,(HEL_BA9559AA_AS.1:0.003017828,HEL_BA9669AA_AS.1:0.002796349)0.757:0.003103036)0.730:0.002734632)0.857:0.002025646)0.759:0.000843354)0.946:0.003337094,(HEL_BA9098AA_AS.1:0.005991856,HEL_BA9735AA_AS.1:0.006934642)0.806:0.001489945)0.740:0.000850477,(((((((HEL_BA9166AA_AS.1:5e-09,HEL_BA9390AA_AS.1:0.001630888)0.979:0.004124195,(HEL_BA8883AA_AS.1:0.006662443,HEL_BA9220AA_AS.1:0.008428995)0.897:5e-09)0.907:0.001646219,((((HEL_BA8832AA_AS.1:0.001681304,HEL_BA9479AA_AS.1:0.004122878)0.881:0.002832202,((((HEL_BA9256AA_AS.1:0.000818189,((HEL_AA7249AA_AS.1:0.004200545,HEL_CA0410AA_AS.1:0.000766474)0.947:0.005429819,(HEL_BA8932AA_AS.1:0.009003064,HEL_BA9611AA_AS.1:0.009155065)0.350:0.003215459)0.762:0.001321786)0.838:0.001966463,(HEL_BA9534AA_AS.1:0.004806304,HEL_BA9656AA_AS.1:0.001829408)0.732:0.001962847)0.712:0.001856655,(HEL_BA9649AA_AS.1:6e-09,((HEL_BA8868AA_AS.1:5e-09,HEL_BA9391AA_AS.1:0.004963804)0.951:0.004143864,HEL_BA9841AA_AS.1:0.004999178)0.873:0.001649465)0.887:0.002149169)0.751:0.001195342,BURYAT14.1:0.004958108)0.871:0.002923528)0.038:0.000864734,(BURYAT9.1:0.004208171,HEL_BA8880AA_AS.1:0.005044345)0.871:0.002018013)0.880:0.002077399,HEL_BA9780AA_AS.1:0.003291201)0.744:0.000823513)0.752:0.000840723,(HEL_BA9160AA_AS.1:0.003364814,HEL_BA9736AA_AS.1:0.008507938)0.875:0.002392476)0.793:0.001610322,HEL_BA9748AA_AS.1:0.012130357)0.728:0.001743576,HEL_BA9770AA_AS.1:0.00943571)0.731:0.000749724,(((HEL_BA9341AA_AS.1:0,HEL_BA9348AA_AS.1:0,HEL_BA9759AA_AS.1:0):0.000814833,HEL_BA9411AA_AS.1:6e-09)0.909:0.003219697,(HEL_BA9379AA_AS.1:0.006718833,HEL_BA9627AA_AS.1:0.011581455)0.709:0.003165811)0.963:0.005332811)0.897:0.002570586)0.782:0.001448808,(HEL_BA8889AA_AS.1:0.012295921,(((BT0282.1:0.008855958,(HEL_BA9184AA_AS.1:0.013127705,HEL_CA2671AA_AS.1:0.004209643)0.886:0.003044851)0.818:0.001863969,(HEL_BA9614AA_AS.1:0,HEL_BA9797AA_AS.1:0):0.007898483)0.793:0.001821897,((HEL_BA8829AA_AS.1:0.004563649,HEL_BA9776AA_AS.1:0.005509435)0.632:0.003628158,HEL_BA9626AA_AS.1:0.011905671)0.843:0.003388483)0.777:0.001022021)0.744:0.002346946)0.912:0.002719651)0.744:0.001005777,(((HEL_BA9636AA_AS.1:0.005410537,(HEL_AA7380AA_AS.1:0.001669799,HEL_BA9651AA_AS.1:0.00755525)0.960:0.005642138)0.932:0.004455955,((HEL_BA8976AA_AS.1:0.003742354,HEL_BA9140AA_AS.1:0.008143909)0.940:0.00483112,(Evenky65.1:0.007225004,(HEL_BA9027AA_AS.1:0.000799813,HEL_CA0264AA_AS.1:0.015673615)0.805:0.002207266)0.916:0.00554558)0.762:0.002558479)0.751:0.003006524,(((((((HEL_BA3942AA_AS.1:0.003482496,Puno120.1:0.003745422)0.112:0.000843526,(HpGP-PER-111.1:0.006568906,HpGP-PER-121.1:0.002013506)0.932:0.00390701)0.869:5e-09,HEL_CA2272AA_AS.1:0.005789661)0.799:0.000847104,(((HEL_CA2265AA_AS.1:0.004957242,Shi112.1:0.000816377)0.939:0.002455476,(((CO1766.1:0,Hui1764.1:0,Hui1766.1:0):0.005040303,HEL_AA5991AA_AS.1:0.003308468)0.959:0.004185897,((((CO1768.1:0,COL0002.1:0,Hui1769.1:0):0.007731626,v225d.1:0.006836791)0.813:0.001528952,((HEL_BA9201AA_AS.1:0.002435497,HEL_BA9433AA_AS.1:0.00084499)0.997:0.008531165,(HEL_CA2283AA_AS.1:0.001653891,((HEL_CA2261AA_AS.1:0,HEL_CA2262AA_AS.1:0,HEL_CA2286AA_AS.1:0):5e-09,HEL_CA2287AA_AS.1:0.000815571)0.858:0.001628898)0.959:0.004158923)0.756:0.000837419)0.792:0.0008241,((((HEL_CA2266AA_AS.1:0.001692252,(Shi417.1:0.007537826,Shi169.1:0.000862114)0.354:0.000804027)0.949:0.003283684,(HEL_CA2257AA_AS.1:0.001631872,(Sat464.1:0.001635887,Shi470.1:0.000815079)0.892:5e-09)0.352:0.003288665)0.906:0.002500641,(HEL_CA2260AA_AS.1:0.003308947,HEL_CA2284AA_AS.1:0.002483819)0.731:0.00079649)0.820:0.00159786,Cuz20.1:0.007569214)0.923:0.0025344)0.763:0.000809611)0.922:5e-09)0.786:0.001166396,((HpGP-MEX-028.1:0.008324496,(HEL_AA6759AA_AS.1:0.007937326,HpGP-USA-205.1:0.015989276)0.905:0.005011073)0.870:0.00367472,(((BT333.1:0.010406953,(HEL_BA5460AA_AS.1:0.01127373,((BT215.1:0.009107747,BTM231.1:0.009155817)0.776:0.003555195,(((HEL_BA9915AA_AS.1:0.005096597,JP0170.1:0.006822266)0.819:0.00190463,(HEL_CA2709AA_AS.1:0.003722616,HEL_CA2643AA_AS.1:0.007251964)0.570:0.001612123)0.774:0.001290978,((((BT143.1:0.007056944,(HEL_BA4686AA_AS.1:0.010043521,HEL_CA2718AA_AS.1:0.010304691)0.909:0.003709626)0.915:0.004087576,MMM_67.1:0.011251763)0.787:0.001483908,(HEL_CA0082AA_AS.1:0.005086447,VN0805.1:0.005936544)0.837:0.001595744)0.735:0.000802946,((HpGP-KOR-001.1:0.005391123,(HEL_AA4439AA_AS.1:0.002369407,HpGP-JAP-026.1:0.003417379)0.986:0.006782844)0.855:0.00208538,(((((HEL_CA0525AA_AS.1:0.006857899,HpGP-MAL-012.1:0.010352152)0.134:0.002333439,(CK69.1:0.005180124,(HEL_BA8663AA_AS.1:0.011685412,HEL_CA0551AA_AS.1:0.001082759)0.562:0.001639889)0.761:0.003138293)0.940:5e-09,(HpGP-MAL-010.1:0.002452293,HpGP-MMR-004.1:0.004998095)0.867:0.001650677)0.779:0.000820182,(HEL_BA5605AA_AS.1:0.007644724,HEL_CA0208AA_AS.1:0.007642697)0.717:0.000700415)0.782:0.000829682,(EKB32.1:0.006881367,Nanai30.1:0.006868136)0.865:0.002385519)0.798:5e-09)0.884:0.001633444)0.757:5e-09)0.898:0.004478342)0.711:0.002445787)0.933:0.004484996)0.760:0.001822794,MG2005_98.1:0.011236364)0.766:0.001819071,HEL_CA2451AA_AS.1:0.010433072)0.798:0.002187122)0.714:0.002280273)0.790:0.001299917)0.765:0.000974394,(((HpGP-PER-138.1:0.006679294,Puno135.1:0.005017343)0.884:0.001608384,(HEL_CA2258AA_AS.1:0.010097083,(HEL_CA2267AA_AS.1:0.005956051,HEL_CA2279AA_AS.1:0.008552078)0.384:0.002398973)0.429:6e-09)0.792:0.000961107,HEL_CA2270AA_AS.1:0.006532893)0.254:0.000836647)0.751:0.000682003,(HEL_CA2271AA_AS.1:0.003334346,HEL_CA2268AA_AS.1:0.010188109)0.733:0.000800415)0.949:0.004075893,((Aklavik117.1:0,CAN_219.1:0):0.006914797,CAN_196.1:0.008228778)0.947:0.004291748)0.771:0.001656646)0.000:5e-09)0.921:0.00358412,((HEL_BA9347AA_AS.1:0.00738464,HEL_CA0258AA_AS.1:0.005332324)0.893:0.003333153,(((((HEL_BA9014AA_AS.1:0.005924312,Nentsy81.1:0.003280375)0.968:0.00660233,((HEL_BA9263AA_AS.1:0.009300359,((HEL_BA9047AA_AS.1:5e-09,((Evenky01.1:0,Evenky73.1:0,HEL_BA9406AA_AS.1:0):0.000806684,(HEL_BA8858AA_AS.1:5e-09,HEL_BA9445AA_AS.1:0.000813)0.890:0.001649349)0.890:0.00164937)0.962:0.005233666,(Sakhalin60.1:0.007763839,(Keto18.1:0.008111662,(HEL_BA9415AA_AS.1:0.004116456,((HEL_BA9774AA_AS.1:0.008083052,(HEL_BA9838AA_AS.1:0.009343562,(HEL_BA8815AA_AS.1:0.002757207,HEL_AA7264AA_AS.1:0.010839982)0.689:0.00198293)0.907:0.003951062)0.845:0.002923112,(HEL_BA9773AA_AS.1:0.00329318,Khanty04.1:0.000811438)0.771:0.000773695)0.828:0.001737369)0.894:0.003745628)0.695:0.001523724)0.768:0.003381013)0.752:0.002197509)0.095:0.001641192,HEL_BA9476AA_AS.1:0.010440757)0.952:0.004949971)0.936:0.004877023,(HEL_BA9209AA_AS.1:0.013305596,HEL_BA9576AA_AS.1:0.003282568)0.909:0.004354427)0.544:0.001303296,(HEL_AA7373AA_AS.1:0.00682062,(HEL_BA8856AA_AS.1:0.010162554,HEL_BA9592AA_AS.1:0.002518196)0.937:0.004177194)0.909:0.003163192)0.234:0.002070778,(((HEL_BA9018AA_AS.1:0.005244825,((HEL_BA9437AA_AS.1:0.006140585,(HEL_BA9571AA_AS.1:0,HEL_BA9807AA_AS.1:0):0.00221955)0.837:0.002417016,HEL_BA8825AA_AS.1:0.00736572)0.744:0.00106476)0.915:0.002638249,HEL_BA9628AA_AS.1:0.006840016)0.612:0.001504534,(HEL_BA9079AA_AS.1:0.004653317,(HEL_BA8823AA_AS.1:0.004501245,HEL_BA9545AA_AS.1:0.008137213)0.886:0.002528442)0.930:0.003595028)0.780:5e-09)0.805:0.001140407)0.746:0.001382472)0.793:0.001725927)0.910:0.003099239)0.747:0.002590477,((((HEL_BA9471AA_AS.1:0.013092097,HEL_BA9568AA_AS.1:0.011163966)0.888:0.003393544,((HEL_BA9249AA_AS.1:0.009399882,HEL_BA9603AA_AS.1:0.006001377)0.954:0.005063399,(HEL_CA0270AA_AS.1:0.004262306,(HEL_BA9706AA_AS.1:0.007766727,((((((Khanty30.1:0.000834808,Khanty40.1:0.00079737)0.994:0.005853293,((HEL_BA8918AA_AS.1:0,HEL_BA9046AA_AS.1:0,HEL_BA9169AA_AS.1:0):5e-09,HEL_BA9705AA_AS.1:0.001636191)0.779:5e-09)0.884:0.002515582,HEL_BA9148AA_AS.1:0.012868948)0.923:0.003263766,HEL_BA9792AA_AS.1:5e-09)0.790:0.000813901,HEL_BA9544AA_AS.1:5e-09)0.868:0.002283977,(HEL_BA9294AA_AS.1:0.007171291,(HEL_BA9032AA_AS.1:0.001360315,((HEL_BA8996AA_AS.1:0.000812925,HEL_BA9604AA_AS.1:5e-09)0.977:0.005945694,(HEL_BA9339AA_AS.1:0.000812957,HEL_BA9830AA_AS.1:5e-09)0.962:0.005892862)0.990:0.009926908)0.609:0.004213851)0.512:0.002987747)0.966:0.006179237)0.914:0.00335415)0.883:0.002634713)0.294:0.000824939)0.735:0.001754627,(HEL_BA9049AA_AS.1:0.010141906,(altai59.1:0.010353417,mong44.1:0.012612579)0.874:0.005068992)0.732:0.001045759)0.848:0.00403946,(((((((HEL_BA8860AA_AS.1:5e-09,HEL_BA9261AA_AS.1:0.004991108)0.993:0.0097047,(HEL_BA8861AA_AS.1:0.005810403,HEL_BA9451AA_AS.1:5e-09)0.906:0.00397588)0.923:0.004669116,((HEL_BA9556AA_AS.1:0.000227257,HEL_BA9739AA_AS.1:0.003064395)0.960:0.005298953,HEL_BA9153AA_AS.1:0.011712434)0.461:0.001767698)0.846:0.003812395,(HEL_BA8958AA_AS.1:0.00650837,HEL_BA9605AA_AS.1:0.001882643)0.974:0.007092235)0.708:0.000669149,HpGP-KGZ-006.1:0.008274064)0.846:0.002258229,(30950.1:0.012972254,HEL_BA9566AA_AS.1:0.006594032)0.754:0.001603889)0.750:0.002300704,(HEL_BA8915AA_AS.1:0.007264494,HEL_BA9096AA_AS.1:0.014881681)0.228:0.001791902)0.473:0.001311347)0.743:5e-09)0.941:0.002570018,((HEL_BA9354AA_AS.1:0.010283553,Kazakhstan3173.1:0.013020069)0.896:0.003464408,((((HpGP-USA-422.1:0.004128956,(HEL_AA6079AA_AS.1:0.005087394,(SLK40.1:0.008354118,((HpGP-MAL-002.1:0.005892749,(HEL_BA8057AA_AS.1:0.011249135,BD0013.1:0.00753533)0.867:0.002403346)0.000:2.2019e-05,(HEL_BA4205AA_AS.1:0.007749841,HEL_BA7799AA_AS.1:0.013207966)0.751:0.003924656)0.775:0.002676515)0.886:0.002690018)0.934:0.006069855)0.944:0.005842297,(NP49.1:0.012463947,(HpGP-LIT-001.1:0.014415457,India7.1:0.012908811)0.473:0.002539653)0.862:0.002627838)0.935:0.004259117,HpGP-TUR-009.1:0.003835036)0.935:0.003728018,((HEL_BA9562AA_AS.1:0.00327388,(HEL_BA9569AA_AS.1:0.012232838,((HEL_BA9321AA_AS.1:0,HEL_BA9676AA_AS.1:0,HEL_BA9686AA_AS.1:0,HEL_BA9760AA_AS.1:0):5e-09,HEL_BA9546AA_AS.1:0.000812957)0.989:0.009323536)0.712:0.001617094)0.903:0.003623899,(HEL_BA9483AA_AS.1:0.006153669,(HEL_BA8830AA_AS.1:0.008607023,HEL_BA9640AA_AS.1:0.009434127)0.604:0.001768016)0.692:0.002073019)0.771:0.003105968)0.653:5e-09)0.809:0.000837637)0.947:0.000780426,((((HEL_BA9641AA_AS.1:0.00919106,(HEL_BA9608AA_AS.1:0.004616653,(HEL_BA8957AA_AS.1:0.000952237,HEL_BA9407AA_AS.1:0.004869408)0.920:0.00390273)0.917:0.003974058)0.906:0.004567522,HEL_BA9059AA_AS.1:0.009733272)0.844:0.002704151,((HEL_BA9302AA_AS.1:0.001633983,(HEL_BA9607AA_AS.1:0.000813252,HEL_BA9612AA_AS.1:5e-09)0.894:5e-09)0.995:0.013637864,HEL_BA8279AA_AS.1:0.007671402)0.903:0.005663237)0.749:0.001195876,((HEL_AA7314AA_AS.1:0.004840897,((HEL_BA9176AA_AS.1:0.004763042,HEL_BA9259AA_AS.1:0.011690792)0.915:0.005969567,(Evenky11.1:0.007777935,HEL_BA9218AA_AS.1:0.005940165)0.954:0.006191024)0.534:0.002700911)0.944:0.004383403,(Tuvac46.1:0.011729495,(HEL_BA9575AA_AS.1:0.005945105,yak97.1:0.010334055)0.695:0.002360179)0.865:0.003156851)0.836:0.002319161)0.829:0.001678182)0.733:0.001974363,((((HEL_AA8621AA_AS.1:0.018249597,(HpGP-RUS-009.1:0.012872052,(GR_20.1:0.012597956,HEL_AA6024AA_AS.1:0.014662078)0.858:0.003821702)0.895:0.003826306)0.900:0.004484109,((SW7C.1:0.014582736,(HEL_CA0261AA_AS.1:0.01036283,HEL_CA0266AA_AS.1:0.003281985)0.912:0.006220403)0.814:0.003825836,448.1:0.008244443)0.746:0.003203035)0.755:0.001272558,(HEL_BA4743AA_AS.1:0.014339636,(HEL_BA4700AA_AS.1:0.01024952,(HEL_BA8842AA_AS.1:0.012926974,HEL_BA9260AA_AS.1:0.015926471)0.928:0.006409098)0.521:0.00394405)0.882:0.003857493)0.810:0.001530187,(((SSR5.1:0.006699422,((Khanty16.1:0,Khanty26.1:0,Khanty27.1:0):0.006535418,(Khanty17.1:5e-09,Khanty39.1:0.00413035)0.842:0.004431261)0.956:0.005992438)0.898:0.003522377,((HPAG1.1:0.011590272,(((HEL_BA9244AA_AS.1:0.017038073,HE_NC32_5.1:0.009733168)0.912:0.004433105,(SSR9.1:0.004291956,SSR3.1:0.00955833)0.096:0.000676676)0.414:0.001733344,HEL_AA6718AA_AS.1:0.012701227)0.674:0.001569066)0.215:0.000814012,SSR7.1:0.01506613)0.699:0.001153662)0.943:0.004162731,((HEL_BA9168AA_AS.1:0.013476515,(GC34_HL.1:0.013242457,HE_C33.1:0.007384029)0.062:0.001748684)0.907:0.00393151,HEL_BA9598AA_AS.1:0.012372652)0.225:0.001334315)0.752:0.001047153)0.902:0.004165358)0.825:0.00318198,(IL_3173.1:0.012866236,(31181.1:0.010046743,((GC65_HL.1:0.015080208,HpGP-BGD-003.1:0.016990091)0.221:0.005152155,Hp_A_11.1:0.012060514)0.308:0.001259094)0.873:0.005001443)0.677:0.002519323)0.881:0.002587284,(HEL_BA9825AA_AS.1:0.012082892,HEL_CA2092AA_AS.1:0.009805785)0.708:0.001584082)0.889:0.001941404,(B47.1:0.013688874,(HEL_BA9732AA_AS.1:0.007683706,Tuvac80.1:0.005012725)0.945:0.004657064)0.309:0.001622658)0.781:0.001230253,(HpGP-ZAF-009.1:0.011202534,(21580.1:0.017366334,IRANL110.1:0.005607274)0.853:0.004149722)0.636:0.001024978)0.726:0.002016496,((((HEL_BA9448AA_AS.1:0.010408501,MGms203.1:0.012657095)0.891:0.003969752,(HEL_CA2212AA_AS.1:0.01177017,IL_3184.1:0.00995983)0.730:0.00217354)0.535:0.002266231,Hp_A_14.1:0.008585208)0.307:0.001947765,(HE_NC24_6.1:0.015750889,((34320.1:0.00754718,SSR8.1:0.011094831)0.116:0.003831203,(GC31_B.1:0.011608158,(Nentsy38.1:0.00081557,((N34.1:0,Nentsy28.1:0,Nentsy32.1:0,Nentsy37.1:0,Nentsy65.1:0,Nentsy90.1:0):5e-09,Nentsy29.1:0.000814833)0.788:6e-09)0.992:0.012179465)0.881:0.004590909)0.761:0.00210488)0.108:0.00178224)0.785:0.002059575)0.875:0.002873047,(((((Pt_7901.1:0.013196495,(HEL_AA0447AA_AS.1:0.010418315,HEL_AA6798AA_AS.1:0.010276441)0.808:0.004841053)0.889:0.00353667,HEL_CA2246AA_AS.1:0.012649284)0.734:0.000798692,Pt_7757.1:0.012847963)0.848:0.002357253,(HEL_BA3551AA_AS.1:0.010097837,(HEL_AA5699AA_AS.1:0.009120582,(HEL_BA8835AA_AS.1:0.015203011,(HpGP-USA-303.1:0.010434394,(HEL_CA2149AA_AS.1:0.013135362,MCms1055.1:0.005048925)0.889:0.003941065)0.004:0.00078053)0.950:0.007098923)0.952:0.005814773)0.563:0.002896132)0.769:0.001771099,(((22360.1:0.007813414,((HEL_BA8993AA_AS.1:0.019396247,(HEL_AA7332AA_AS.1:0.00836493,HEL_BA9162AA_AS.1:0.019003225)0.630:0.001983594)0.824:0.002078518,SW21C.1:0.012735461)0.856:0.002469813)0.757:0.001922802,(GR_15.1:0.015353093,HpGP-USA-207.1:0.007383187)0.890:0.005090552)0.845:0.002207219,((HEL_BA9115AA_AS.1:0.008181557,(HE_C50.1:0.01584735,HEL_BA9734AA_AS.1:0.012222324)0.493:0.007371952)0.537:0.006520798,(HEL_BA9043AA_AS.1:0.011915544,P12.1:0.009180474)0.731:0.005603746)0.754:0.001422916)0.643:0.00206176)0.452:0.001710489)0.677:0.001742216,(IRANL112_91.1:0.008078006,(HEL_BA4846AA_AS.1:0.01287887,B45.1:0.012773933)0.808:0.003147117)0.847:0.002190726)0.779:0.003432548,((29009.1:0.008892162,GR_21.1:0.010333016)0.900:0.004094422,(((((IRANL125.1:0.008025563,HpGP-BRA-023.1:0.016041734)0.741:0.0012503,(HEL_AA6578AA_AS.1:0.008324522,(HpGP-IDN-001.1:0.008518127,ID0561.1:0.003345422)0.992:0.010508568)0.891:0.002889142)0.101:6e-09,(38185.1:0.008696637,HEL_BA4404AA_AS.1:0.013253929)0.747:0.003152582)0.742:0.002385669,(G27.1:0.009802632,(HEL_BA5257AA_AS.1:0.007067279,HEL_BA5572AA_AS.1:0.003917672)0.990:0.009227176)0.861:0.003217569)0.603:0.002867116,((((((((HEL_BA8987AA_AS.1:0.016378218,HEL_BA9595AA_AS.1:0.00265826)0.901:0.003343277,HEL_BA9281AA_AS.1:0.01146767)0.835:0.002323932,(HEL_BA4944AA_AS.1:0.012111925,HEL_BA9463AA_AS.1:0.011210473)0.888:0.00427178)0.872:0.00248434,(IRANL104.1:0.01429831,HEL_BA9765AA_AS.1:0.016119855)0.814:0.002269735)0.837:0.002210109,(((HEL_BA4973AA_AS.1:0.010492249,(HEL_AA6699AA_AS.1:0.010434251,HEL_CA2615AA_AS.1:0.009558936)0.939:0.004997423)0.948:0.005644457,HEL_CA2176AA_AS.1:0.012752771)0.713:0.001045063,(HEL_BA9462AA_AS.1:0.008657668,(((((CAM-126C1.1:0.010210616,CAM-135C1.1:0.012321759)0.643:0.003268637,((CAM-121A1.1:0.005751292,(((ckin59.1:0.007938846,CAM_22A1.1:0.013670326)0.682:0.002529305,((CAM_14C1.1:0.012485463,((CAM-144C1.1:0.007683314,((HpGP-MEX-046.1:0.010669614,((ckin65.1:0.00256054,((CAM_110A1.1:0.004188735,(((((HEL_BA8806AA_AS.1:0.006509741,(kin77.1:0.005235618,ckin129.1:0.013593841)0.882:0.003352996)0.911:0.002700322,(((DR59_2016.1:0.005757165,(HEL_CA2150AA_AS.1:0.009715103,HEL_BA8101AA_AS.1:0.00728867)0.424:0.001662735)0.824:0.00173988,((((HEL_BA5558AA_AS.1:0.00411428,(HEL_BA5101AA_AS.1:0.006089249,HpGP-USA-417.1:0.006701044)0.305:0.002417851)0.908:0.003111729,((CAM_118A1.1:0.009630896,(NYPt189.1:0.008837153,((HEL_AA9174AA_AS.1:0.01342729,(DR150.1:0.004999131,HEL_CA2181AA_AS.1:0.004319011)0.813:0.00515495)0.360:0.003302864,HpGP-SPA-402.1:0.013341528)0.875:0.004032686)0.929:0.004320733)0.147:0.002049542,22352.1:0.007126667)0.924:0.005228361)0.780:0.001706916,(((HEL_AA8702AA_AS.1:0.003665803,HEL_AA8698AA_AS.1:0.008126517)0.768:0.003110399,(HEL_AA9177AA_AS.1:0.000824487,HEL_AA9180AA_AS.1:0.001627979)0.867:0.002242741)0.815:0.001288977,(HEL_AA5463AA_AS.1:0.008249234,GAM245Ai.1:0.004485851)0.826:0.001576595)0.862:0.001652544)0.858:0.00187852,((HEL_BA4163AA_AS.1:0.002429254,HEL_BA9555AA_AS.1:0.000863046)0.913:0.003339481,HpGP-USA-403.1:0.007476331)0.748:0.00087316)0.766:0.000815525)0.772:0.000821933,((DR76_2016.1:0.000812538,HEL_BA5547AA_AS.1:0.002462128)0.745:0.000818831,HN_G260.1:0.004162234)0.764:0.000817733)0.746:5e-09)0.853:0.000815445,(HpGP-POR-006.1:0.004146858,(ckin130.1:0.004159748,((kin79.1:0.004122797,(HEL_AA7352AA_AS.1:0.004150245,kin62.1:0.001643425)0.819:0.001637671)0.761:5e-09,HEL_BA8361AA_AS.1:0.003300955)0.777:0.000816906)0.739:0.000817966)0.802:0.000816197)0.000:5e-09,((HEL_BA5527AA_AS.1:0.014626868,SA220C.1:0.003625249)0.833:0.005483125,(ckin28.1:0.008611478,HEL_BA3663AA_AS.1:0.007676773)0.163:0.001961862)0.879:0.0025781)0.000:6e-09,HEL_BA4465AA_AS.1:0.004107927)0.727:0.001638703)0.861:0.002494281,(kin71.1:0.003281253,((HEL_CA2362AA_AS.1:0.004945618,((ckin24.1:0.002465986,HEL_AA7374AA_AS.1:0.001641127)0.584:5e-09,(((HEL_BA4236AA_AS.1:0.002475092,(kin81.1:0.001636874,kin86.1:0.000819715)0.931:0.00248409)0.859:0.001622422,(ckin106.1:0.003312404,HpGP-COG-003.1:0.001629085)0.883:0.001651506)0.001:5e-09,(HEL_BA4947AA_AS.1:5e-09,HpGP-HON-015.1:0.005827016)0.911:0.001631549)0.924:0.001636025)0.947:0.001633073)0.371:5e-09,SA35C.1:0.007507566)0.834:0.000816659)0.905:5e-09)0.877:0.001566949)0.933:0.003400381,HEL_BA5197AA_AS.1:0.00342681)0.774:0.001961052)0.563:0.005324766,HpGP-NGA-010.1:0.015110869)0.832:0.005076664)0.828:0.003747074,(HEL_AA5951AA_AS.1:0.007726355,nigh2495.1:0.008459525)0.821:0.003142377)0.806:0.003074449)0.065:0.002595737,((nigh2494.1:0.004864861,(HpGP-NGA-006.1:0.016958804,((HEL_BA9125AA_AS.1:0.006678766,nigh1448.1:0.013999379)0.923:0.004086946,SUD-C13-1.1:0.006967269)0.806:0.001669435)0.743:0.001101205)0.753:0.002305142,(((CAM_106A1.1:0.006984494,(CAM-109A1.1:0.000806636,CAM_153C1.1:0.002474984)0.996:0.01117199)0.986:0.00828745,HEL_BA9309AA_AS.1:0.003508955)0.726:0.002784976,(CAM-140C1.1:5e-09,CAM-146C1.1:0.000813688)0.992:0.008534753)0.839:0.002048323)0.804:0.002288531)0.761:0.00201016)0.833:0.001860752,((CAM-117A1.1:0.009202015,CAM_125C1.1:0.01258884)0.494:0.004105027,CAM-23A1.1:0.008752044)0.865:0.002197218)0.752:0.000836283)0.936:0.003383242,(SUD_C8_1.1:0.007559579,(CAM_149C1.1:0.011158195,nigh2496.1:0.00840521)0.901:0.002606145)0.821:0.001595784)0.593:0.001598778)0.764:0.001616136,CAM-107A1.1:0.006843059)0.880:0.002603077,(SUD-C1-1a.1:0.013741347,(SUD-C16-3.1:0.014199234,(SUD_C5_1.1:0.012336328,SUD_SO41_1.1:0.009671664)0.217:0.001383209)0.637:0.00465741)0.760:0.00093611)0.853:0.001671165,((HEL_BA8928AA_AS.1:0.008335844,SUD-S72.1:0.001746948)0.849:0.001659711,((HEL_BA9028AA_AS.1:0.009396186,(SUD-C14-1.1:0.00320495,SUD-SO49-1.1:0.005999779)0.977:0.006324319)0.696:0.000684295,(((HEL_BA9413AA_AS.1:0.009219026,(HEL_BA4168AA_AS.1:0.004415971,SUD-SO50-1.1:0.013628487)0.925:0.004138702)0.735:0.000797193,(HEL_AA6060AA_AS.1:0.005705268,HEL_BA9457AA_AS.1:0.013469837)0.949:0.004980867)0.848:0.001719194,SUD-SO42.1:0.006799856)0.895:0.002535217)0.337:0.000835514)0.851:0.002507962)0.967:0.004273956)0.704:0.000549994)0.744:0.000996141)0.475:0.003296911,(B40.1:0.009363169,IRANL97.1:0.01960988)0.085:0.001956673)0.584:0.003556788,(HpGP-ISR-001.1:0.01205853,IL_3172.1:0.004190556)0.923:0.003418794)0.337:0.001223856,SUD-I14.1:0.01646025)0.573:0.002924485)0.884:0.002907903)0.722:0.000807672)0.877:5e-09,(HEL_BA9180AA_AS.1:0.012040281,(HEL_BA4875AA_AS.1:0.007099298,HUP_B14.1:0.014387015)0.678:0.003404555)0.928:0.004427661)0.011:0.004544391,((33375.1:0.009643651,IRANL133_91.1:0.009397407)0.888:0.004221734,(VN0032.1:0.013940201,((26695.1:0.009379583,(SSR43.1:0.014291377,(IRANL124_91.1:0.008950973,(22087.1:0.012625552,HEL_BA5224AA_AS.2:0.005643263)0.801:0.005649829)0.163:0.003420216)0.676:0.004297799)0.892:0.003879451,Hp_A_27.1:0.016276815)0.505:0.002836752)0.892:0.00412265)0.738:0.000890139)0.955:0.001262719,(((B25.1:0.005616359,HEL_AA6511AA_AS.1:0.018277946)0.803:0.002383184,(HEL_CA2627AA_AS.1:0.011476415,(M006.1:0.008806207,NP110.1:0.012155193)0.891:0.005061637)0.586:0.004482578)0.164:0.000894332,(444.1:0.019142092,HpGP-POL-110.1:0.011536551)0.895:0.004811125)0.877:0.00258554)0.752:0.003341886,(((((HEL_CA0027AA_AS.1:0.005986967,TH0213.1:0.004075649)0.463:0.002150868,HEL_CA2513AA_AS.1:0.012026232)0.822:0.003140384,((((ID0498.1:0.00119301,((MMM_148.1:0.010731225,MS178.1:0.007872183)0.915:0.004501036,(HEL_BA5769AA_AS.1:0.010442297,(BD0063.1:0.004736721,HEL_BA3985AA_AS.1:0.007919546)0.137:0.002463781)0.089:0.001012699)0.000:5e-09)0.920:0.003406528,Mandalay03.1:0.01434674)0.789:0.002135749,(HpGP-IND-007.1:0.013021833,(HpGP-MMR-011.1:0.006303067,MMM_60.1:0.006439986)0.872:0.003617142)0.697:0.001815419)0.799:0.002206364,(MMM_127.1:0.011712234,(CK59.1:0.015427185,HpGP-NPL-009.1:0.010847341)0.926:0.004961138)0.674:0.004361448)0.739:0.003905557)0.881:0.005409537,((((ID0090.1:0.003275951,(ID0084.1:0.006404236,(ID0992.1:0.003217909,ID1017.1:0.005075537)0.909:0.003323813)0.748:0.001082344)0.867:0.00164377,(ID0082.1:0.000790161,((Neuguinea66.1:5e-09,(HEL_BA9408AA_AS.1:0.00079969,Neuguinea12.1:0.004136429)0.887:0.001649106)0.155:5e-09,(Neuguinea63.1:0.00164837,(HEL_BA9658AA_AS.1:5e-09,(HEL_BA9674AA_AS.1:5e-09,Neuguinea25.1:0.000813059)0.903:0.001636196)0.878:0.002463028)0.935:0.002462482)0.999:0.009262788)0.908:0.002517942)0.763:0.000828942,(ID0987.1:0.003294508,(ID0985.1:5e-09,ID1001.1:0.001630498)0.753:0.000825053)0.863:0.001649593)0.980:0.007745495,((HEL_BA4574AA_AS.1:0.003350951,HPJ156.1:0.001587038)0.993:0.007877098,((ausabrJ05.1:0,HPJ023.1:0):0.004988722,((HEL_BA4584AA_AS.1:0,HEL_BA9332AA_AS.1:0):0.006899334,(((HPJ071.1:0.002916702,((HEL_BA3813AA_AS.1:0,HEL_BA3814AA_AS.1:0):0.001963979,HEL_BA4578AA_AS.1:0.002140863)0.653:0.00405366)0.754:0.004365831,(HEL_BA3812AA_AS.1:0.006241196,HEL_BA4580AA_AS.1:0.004939082)0.640:0.003418546)0.881:0.00276011,(HPAS23.1:0.010525437,HEL_AA6010AA_AS.1:0.014687518)0.960:0.005549513)0.264:0.000834595)0.904:0.003250029)0.947:0.004887241)0.656:0.001713886)0.905:0.004139773)0.792:0.002171005,(HEL_CA0440AA_AS.1:0.00928297,(HEL_BA9531AA_AS.1:0.011385462,MM2012_26.1:0.020929761)0.768:0.004839239)0.172:0.003170737)0.814:0.002055273)0.173:0.005400132,((HEL_AA0105AA_AS.1:0,PeCan4.1:0):0.008050231,HpGP-SPA-802.1:0.013939472)0.765:0.001754751)0.877:0.004334533,(HEL_BA9749AA_AS.1:0.01070054,((HEL_AA7371AA_AS.1:0.003217349,HEL_AA7378AA_AS.1:0.014842712)0.000:0.006001437,(SA166A.1:0.025895451,(((((((SouthAfrica7.1:0.005022596,HEL_BA4919AA_AS.1:0.005014553)0.767:0.003287997,HEL_BA5666AA_AS.1:0.00134746)0.881:0.002764643,((HEL_BA5715AA_AS.1:0.014554123,SA175A.1:0.001627636)0.945:0.003343523,((HEL_BA5739AA_AS.1:0.00334223,HEL_BA8309AA_AS.1:0.004140253)0.722:0.00086671,(((((HEL_BA9494AA_AS.1:0.002311527,HpGP-ZAF-007.1:0.00346557)0.930:0.004134906,SA233C.1:0.006908184)0.918:0.003939977,HEL_BA5706AA_AS.1:5e-09)0.957:0.003310704,((HEL_BA5671AA_AS.1:0,HEL_BA9328AA_AS.1:0,SA144A.1:0,SA251C.1:0):0.006711646,HEL_BA5709AA_AS.1:0.005845849)0.879:0.002471068)0.725:0.00106128,(HEL_BA4143AA_AS.1:0.009205191,HpGP-ZAF-001.1:0.004343158)0.951:0.004874278)0.615:0.002363749)0.832:0.001566437)0.748:0.000784091)0.730:0.000794199,((SA29A.1:0.004229393,SA253C1.1:0.009167675)0.775:0.001686331,HEL_BA5677AA_AS.1:0.011788645)0.922:0.003415179)0.687:0.00101938,((((HEL_AA7362AA_AS.1:0.008308773,(HEL_BA8916AA_AS.1:0.005900875,HpGP-ZAF-006.1:0.005849056)0.783:0.002975673)0.183:0.003003871,(((((HEL_AA7309AA_AS.1:0.008460015,(HEL_AA7206AA_AS.1:0.007446393,K26A1.1:0.004270288)0.918:0.004907842)0.843:0.003758191,(HEL_AA7329AA_AS.1:0.002886253,HEL_AA7215AA_AS.1:0.0151302)0.807:0.004127681)0.551:9.5189e-05,((HEL_AA7293AA_AS.1:0.000762652,((HEL_AA7268AA_AS.1:0,HEL_AA7368AA_AS.1:0):5e-09,HEL_AA7356AA_AS.1:0.000812925)0.992:0.006692877)0.994:0.006640148,(HEL_AA7199AA_AS.1:5e-09,HEL_AA7200AA_AS.1:0.003290156)0.611:0.001721258)0.677:0.00486428)0.959:0.006526946,(HEL_AA7288AA_AS.1:0.000813059,HEL_BA9306AA_AS.1:5e-09)0.965:0.006183923)0.979:0.007373317,(HEL_BA8291AA_AS.1:0.006349115,(((HEL_AA7350AA_AS.1:0,HEL_AA7375AA_AS.1:0,HEL_AA7376AA_AS.1:0):0.005797882,HEL_BA9540AA_AS.1:0.004252494)0.761:0.005943567,HEL_AA7351AA_AS.1:0.011132179)0.798:0.006821956)0.923:0.005585804)0.274:0.003468405)0.806:0.002230842,(HEL_BA8345AA_AS.1:6e-09,(SouthAfrica20.1:0.004159906,HEL_BA5731AA_AS.1:0.005007798)0.104:0.001637636)0.903:0.004109369)0.874:0.002489028,SA169C.1:0.001667078)0.836:0.002305055)0.427:0.003515731,SouthAfrica50.1:0.011586894)0.817:0.004893679,SA172C1.1:0.006023693)0.749:0.003543744)0.833:0.003072373)0.999:0.020274985)0.994:0.016895361)0.623:0.008481966,(SA224.1:0.001634269,SA252C.1:5e-09)0.994:0.012788366)0.508:0.003160592,(HEL_BA4991AA_AS.1:0.01520751,((MM2004_20.1:0.016819112,HEL_BA5224AA_AS.1:0.171986203)0.784:0.004734232,((HpGP-PER-019.1:0.009872294,HpGP-SPA-706.1:0.005531749)0.664:0.002489064,HpGP-PER-011.1:0.008928609)0.867:0.006017378)0.812:0.002359548)0.156:0.003108125)0.297:0.001644106,HEL_BA9333AA_AS.1:0.010719854)0.422:0.027504299,(HEL_BA9677AA_AS.1:0.002337154,(HEL_BA9538AA_AS.1:0.012002791,((HEL_AA0408AA_AS.1:0.014199246,HEL_BA9262AA_AS.1:0.00635699)1.000:0.07468019,((HEL_BA9303AA_AS.1:0,HEL_BA9707AA_AS.1:0):0.033303071,(((((HEL_BA9060AA_AS.1:0,HEL_BA9258AA_AS.1:0):0.000821584,((Ca_97_34.1:0,HEL_AA6016AA_AS.1:0,HEL_AA7297AA_AS.1:0):0.004999996,(HEL_AA5967AA_AS.1:0,HEL_AA6482AA_AS.1:0,HEL_BA9172AA_AS.1:0):0.002434029)0.990:0.006690504)0.598:0.000889729,HEL_AA7337AA_AS.1:0.004046334)0.943:0.004462411,((HEL_AA5916AA_AS.1:0,HEL_AA6037AA_AS.1:0,HpGP-CAN-007.1:0):0.009343564,CAN_243.1:0.007384931)0.754:0.002463987)0.879:0.00230002,(((HpGP-CHI-105.1:0.003335756,HpGP-CHI-116.1:0.009210816)0.989:0.009043359,((HEL_BA9746AA_AS.1:0.004130072,((HEL_BA9584AA_AS.1:5e-09,((HEL_BA8849AA_AS.1:0,HEL_BA9070AA_AS.1:0):0.000814833,(HEL_AA7311AA_AS.1:0.001629273,Khanty47.1:0.000814553)0.966:0.00409955)0.816:5e-09)0.751:0.000811544,HEL_BA9722AA_AS.1:0.008350529)0.954:0.003306634)0.817:0.002165282,(HEL_BA9629AA_AS.1:0.009340873,(((HEL_BA9726AA_AS.1:0.002407414,(HEL_BA8817AA_AS.1:0.002471561,HEL_BA9243AA_AS.1:0.005816443)0.986:0.005885635)0.994:0.007567442,((HEL_BA9127AA_AS.1:0,Koryak28.1:0,Koryak37.1:0,Koryak38.1:0):5e-09,HEL_BA9287AA_AS.1:0.001629035)0.921:0.00246296)0.924:5e-09,HEL_BA9526AA_AS.1:0.000810228)0.985:0.007390626)0.342:0.001881327)0.365:0.002527458)0.917:0.003274707,((HpGP-CAN-019.1:0.008938068,(((CAN_258.1:0,HEL_CA2453AA_AS.1:0):0.001638764,(CAN_095.1:0,CAN_136.1:0,CAN_172.1:0,HpGP-CAN-006.1:0,HpGP-CAN-011.1:0):0.004941838)0.876:0.002032085,HpGP-CAN-018.1:0.002052596)0.845:0.002363226)0.269:0.002939009,((Aklavik86.1:0,CAN_019.1:0,CAN_290.1:0,HEL_CA2371AA_AS.1:0,HpGP-CAN-010.1:0,HpGP-CAN-015.1:0):0.005499108,HpGP-CAN-016.1:0.007067666)0.920:0.005365791)0.846:0.004519596)0.549:0.001036302)0.836:0.003677974)0.531:0.006875016)1.000:0.052534718)0.967:0.010773574)1.000:0.055199257)0.984:0,Hcetorum:0.302586599)Root;
