# Supplementary material for: An ancient ecospecies of Helicobacter pylori
Source: Nature. 2024 Oct 16;635(8037):178–85. doi: 10.1038/s41586-024-07991-z (PMC11541087; doi:10.1038/s41586-024-07991-z)
Supplement: Supplementary file 8 — Data underlying Figs. 1–4 and Supplementary Figs. 1–6 and 8–13. [file 41586_2024_7991_MOESM8_ESM.zip › SOURCE_DATA/S10/44.nwk]

(((((((((((((((((((((((HEL_BA8872AA_AS.1:0.007711405,HpGP-KGZ-006.1:0.004387685)0.984:0.006211707,(((HEL_BA9347AA_AS.1:0.008598515,(HEL_BA9606AA_AS.1:0.001152176,Tuvac80.1:0.003199738)1.000:0.010358739)0.906:0.003044024,((HEL_BA9058AA_AS.1:0.00897323,HEL_BA9607AA_AS.1:0.008061651)0.236:0.001255663,(HEL_BA8825AA_AS.1:0.015881014,HEL_BA9564AA_AS.1:0.005322616)0.902:0.002973387)0.881:0.002643423)0.791:0.001469149,((HEL_AA7332AA_AS.1:0.006895554,(HEL_BA9545AA_AS.1:0.006898036,(HEL_BA9562AA_AS.1:0.006949108,HEL_BA9650AA_AS.1:0.000618397)0.977:0.005193983)0.965:0.004491734)0.933:0.003174498,((Khanty30.1:0.000593496,Khanty40.1:0.007617541)0.999:0.009053393,(HEL_BA9611AA_AS.1:0.007864928,(BT215.1:0.01065894,HEL_BA9018AA_AS.1:0.012771284)0.855:0.002873562)0.890:0.002924645)0.798:0.001935636)0.447:0.000755844)0.395:0.001363355)0.472:0.001300659,((HEL_BA9575AA_AS.1:0.010925043,(HEL_CA0266AA_AS.1:0.005753768,yak97.1:0.005005669)0.963:0.005687674)0.972:0.006690594,(HEL_BA9259AA_AS.1:0.011704352,(HEL_BA8911AA_AS.1:0.009099011,(HEL_BA9140AA_AS.1:0.005238546,HEL_BA9209AA_AS.1:0.009397503)0.925:0.003294895)0.875:0.002491611)0.576:0.001981495)0.825:0.0018643):0.001545394,((HEL_BA9042AA_AS.1:0.004365883,HEL_BA9218AA_AS.1:5e-09)1.000:0.013645452,(HEL_AA7314AA_AS.1:0.008649295,HEL_BA9249AA_AS.1:0.017948421)0.263:0.003866691)0.855:0.003035198)0.784:0.001391213,((HEL_BA8279AA_AS.1:0.015856424,HEL_BA9626AA_AS.1:0.005970464)0.959:0.004728778,((HEL_BA9627AA_AS.1:0.015485692,HEL_CA0270AA_AS.1:0.015466667)0.895:0.004418292,(((BURYAT19.1:0.001295735,Tuvac46.1:0.015013166)0.971:0.00653701,(HEL_BA9129AA_AS.1:0.017520085,(HEL_BA8976AA_AS.1:0.008774456,HEL_BA9739AA_AS.1:0.010003786)0.807:0.003841218)0.883:0.002913755)0.982:0.006160605,(((HEL_BA9568AA_AS.1:0.014796119,(HEL_BA9706AA_AS.1:0.012119255,HEL_BA9837AA_AS.1:0.011500847)0.561:0.001542008)0.704:0.003102361,((HEL_BA9184AA_AS.1:0.010441273,(Nentsy90.1:0.010982971,(Khanty39.1:0.00389232,(HEL_BA9014AA_AS.1:0.000724335,(N34.1:0,Nentsy29.1:0,Nentsy32.1:0,Nentsy37.1:0,Nentsy38.1:0,Nentsy65.1:0):0.001130682)0.970:0.004424769)0.956:0.005735468)0.996:0.009283358)0.781:0.002040213,(((HEL_CA0410AA_AS.1:0.014820439,(HEL_BA9321AA_AS.1:0.006216422,(Evenky11.1:0.00359501,(HEL_BA9546AA_AS.1:0.001852656,(HEL_BA9686AA_AS.1:5e-09,(HEL_BA9676AA_AS.1:0.000613703,HEL_BA9760AA_AS.1:0.000613327)0.829:5e-09)0.907:5e-09)0.983:0.005424976)0.962:0.005095322)0.947:0.004492988)0.848:0.003125357,(HEL_BA8889AA_AS.1:0.006637166,(HEL_BA8957AA_AS.1:0.008451211,HEL_BA9115AA_AS.1:0.00726819)0.889:0.004882976)0.939:0.005204713)0.804:0.001834242,((HEL_BA9440AA_AS.1:0.002095561,HEL_BA9814AA_AS.1:0.012749743)0.973:0.005740724,(HEL_BA8958AA_AS.1:0.005937128,(HEL_BA9407AA_AS.1:0.004238925,(HEL_BA9556AA_AS.1:0.001198703,HEL_BA9770AA_AS.1:0.003163591)0.999:0.010818994)0.962:0.005255968)0.754:0.002993466)0.645:0.001992115)0.824:0.001878578)0.489:0.001859448)0.654:0.001760826,((HEL_BA9096AA_AS.1:0.012737359,(HEL_BA9208AA_AS.1:0.000614419,((HEL_AA7221AA_AS.1:0,HEL_BA9636AA_AS.1:0,HEL_BA9651AA_AS.1:0):5e-09,(HEL_BA9333AA_AS.1:0.000613324,HEL_BA9487AA_AS.1:0.000612927)0.776:6e-09)0.930:5e-09)0.998:0.008726971)0.953:0.004069762,(altai11.1:0.013442317,BTM275.1:0.015994462)0.912:0.004760803)0.880:0.002766151)0.335:0.001424278)0.741:5e-09)0.302:0.001420351)0.826:0.00135253)0.888:0.00061316,((((mong44.1:0.005443732,(HEL_BA9641AA_AS.1:0.001435692,(HEL_BA9483AA_AS.1:0.004567889,HEL_BA9608AA_AS.1:0.006930406)0.842:0.001690083)0.825:0.001432373)0.972:0.006100077,HEL_BA8959AA_AS.1:0.003410234)0.956:0.005140925,HEL_CA0264AA_AS.1:0.008603389)0.872:0.002698251,(HEL_BA8823AA_AS.1:0.007985332,((HEL_BA8814AA_AS.1:0.003965004,(HEL_BA9063AA_AS.1:0.006832303,(HEL_CA0258AA_AS.1:0.006026979,(HEL_BA9027AA_AS.1:0.00608803,HEL_BA9383AA_AS.1:0.008006749)0.952:0.003743857)0.875:0.001903102)0.222:0.001213316)0.973:0.005580354,(HEL_BA9153AA_AS.1:0.018639955,HEL_BA9170AA_AS.1:0.003696974)0.599:0.002754263)0.872:0.004592048)0.921:0.004603704)0.952:0.005919663)0.781:5e-09,((((HEL_BA9244AA_AS.1:0.019405636,TUVAB15.1:0.00445922)0.912:0.002955689,((HEL_BA8921AA_AS.1:0.008172122,HEL_CA0261AA_AS.1:0.009372169)0.723:0.001976006,((HEL_BA9095AA_AS.1:0.007020134,(HEL_BA8847AA_AS.1:0.001858145,(Evenky65.1:0.002491763,HEL_BA9047AA_AS.1:0.007600879)0.732:0.000601923)0.947:0.003137867)0.979:0.005532883,(SSR9.1:0.010678534,(HEL_CA0278AA_AS.1:0.010762414,HEL_BA9576AA_AS.1:0.01495215)0.422:0.005000463)0.841:0.002055518)0.753:0.002065666)0.857:0.002036538)0.654:0.000730463,(((HEL_BA9167AA_AS.1:0.004124127,(HEL_BA9471AA_AS.1:0.012786793,(HEL_BA8830AA_AS.1:0.003331175,(HEL_BA9571AA_AS.1:0,HEL_BA9807AA_AS.1:0):0.001022479)0.909:0.004497126)0.425:0.003534196)0.916:0.003493913,((HEL_BA8856AA_AS.1:0.013566322,(HEL_BA9445AA_AS.1:0.010701201,((Evenky01.1:0,Evenky73.1:0,HEL_BA8842AA_AS.1:0,HEL_BA9406AA_AS.1:0):0.004115174,HEL_BA8858AA_AS.1:0.011441221)0.205:0.001023468)0.907:0.002946643)0.856:0.002599911,((HEL_BA9176AA_AS.1:0.000617378,HEL_BA9592AA_AS.1:0.000614158)1.000:0.009846901,(HEL_BA9603AA_AS.1:0.006779207,HEL_BA9605AA_AS.1:0.011844399)0.933:0.004448216)0.858:0.003468555)0.920:0.003566393)0.740:0.001196093,(((HEL_BA9437AA_AS.1:0.008269902,HEL_BA9443AA_AS.1:0.011411737)0.939:0.004500461,(HEL_BA9261AA_AS.1:0.011761382,HEL_BA9628AA_AS.1:0.015530617)0.234:0.00137465)0.831:0.002628223,HpGP-USA-422.1:0.009729829)0.529:0.004404879)0.858:0.001671295)0.884:0.001951724,((((HEL_BA9302AA_AS.1:0.006524054,((HEL_BA9640AA_AS.1:0.006041623,(HEL_BA8829AA_AS.1:0.010379443,HEL_BA9404AA_AS.1:0.011429608)0.962:0.008137129)0.948:0.00633988,((BURYAT27.1:0.006600743,HEL_BA8932AA_AS.1:0.010161741)0.945:0.005389342,(altai59.1:0.006764329,HEL_BA9776AA_AS.1:0.022741018)0.951:0.004533608)0.782:0.002236748)0.790:0.001640486)0.932:0.003200481,(BT333.1:0.0137257,(HEL_BA8812AA_AS.1:0.005833365,HEL_BA9410AA_AS.1:0.01106581)0.924:0.003181715)0.796:0.001350641)0.581:0.000505834,(HEL_AA7246AA_AS.1:0.009469053,((HEL_BA8993AA_AS.1:0.017587193,HEL_BA9451AA_AS.1:0.028778722)0.307:0.001591738,(HEL_BA9759AA_AS.1:0.014648717,(HEL_BA9341AA_AS.1:0.004151535,HEL_BA9348AA_AS.1:0.001465131)0.936:0.005489516)0.987:0.008016334)0.853:0.003360836)0.930:0.003375818)0.884:0.001834549,((HEL_BA9049AA_AS.1:0.007286776,((HEL_BA9037AA_AS.1:0.005830957,HEL_BA9079AA_AS.1:0.017496266)0.955:0.006073372,(HEL_BA9398AA_AS.1:0.002471165,(HEL_BA8914AA_AS.1:5e-09,HEL_BA8962AA_AS.1:0.000615082)0.972:5e-09)0.998:0.010016053)0.636:0.003164437)0.752:0.002857964,((HEL_BA9538AA_AS.1:0.014142581,(HpGP-KAZ-002.1:0.013867498,(HEL_BA8915AA_AS.1:0.013948832,HEL_BA9569AA_AS.1:0.020511097)0.839:0.004837024)0.944:0.004918859)0.994:0.007219248,(((((ID1017.1:0.002467059,(ID0084.1:0.004982341,ID0992.1:5e-09)0.672:0.00062092)0.936:0.003655693,((ID0985.1:0.001709056,ID1001.1:0.002637621)0.869:0.003127253,(ID0082.1:0.00488961,ID0090.1:0.000704424)0.871:0.002392511)0.508:0.000139705)0.501:0.002458884,(ID0987.1:0.003532588,(((HEL_BA9658AA_AS.1:0,Neuguinea25.1:0,Neuguinea63.1:0):0.001850604,Neuguinea66.1:5e-09)0.920:0.001868101,(Neuguinea12.1:5e-09,(HEL_BA9408AA_AS.1:0.00061498,HEL_BA9674AA_AS.1:6e-09)0.966:0.001850612)0.751:0.000603208)0.984:0.005872622)1.000:0.011561924)0.959:0.005643539,((HEL_BA3813AA_AS.1:6e-09,HEL_BA4578AA_AS.1:0.000615967)0.971:0.00437901,((((ausabrJ05.1:0,HPJ023.1:0):0.010159909,(HEL_BA4580AA_AS.1:0.000617316,HEL_BA4584AA_AS.1:0.001233842)0.965:0.003794789)0.933:0.002710584,(((HEL_BA3814AA_AS.1:0.004401156,(HEL_AA6010AA_AS.1:0.006326653,HPAS23.1:0.005686607)0.909:0.002433351)0.764:0.000753953,(HEL_BA9332AA_AS.1:0.005524717,HEL_AA6024AA_AS.1:0.006472383)0.865:0.001842577)0.899:0.002132061,HPJ156.1:0.00723666)0.962:0.003742369)0.748:0.000667757,(HPJ071.1:0.00979471,(HEL_BA3812AA_AS.1:0.003675046,HEL_BA4574AA_AS.1:0.00831093)0.645:0.002039501)0.874:0.002029769)0.941:0.003151079)0.987:0.006446839)0.970:0.004579744,((((HEL_AA6759AA_AS.1:0.006254455,HpGP-USA-205.1:0.00515604)0.971:0.004424683,((((HEL_BA9534AA_AS.1:0.012234223,(HEL_BA9130AA_AS.1:0.004413715,HEL_BA9735AA_AS.1:0.012316393)0.911:0.008093117)0.831:0.001561527,(HEL_BA9098AA_AS.1:0.010407336,HEL_BA9841AA_AS.1:0.009320724)0.834:0.002127354)0.913:0.002316895,((((Aklavik117.1:0,CAN_219.1:0):0.00689771,HEL_AA7339AA_AS.1:0.009386187)0.990:0.008438117,(HEL_BA9748AA_AS.1:0.006769474,(HEL_BA9304AA_AS.1:0.00513462,(((HEL_BA9773AA_AS.1:0.009990078,(((HEL_AA7264AA_AS.1:0.008163292,(HEL_BA9266AA_AS.1:0.015887877,(HEL_BA9294AA_AS.1:0.001230358,HEL_BA9544AA_AS.1:5e-09)0.986:0.006509052)0.804:0.004723228)0.858:0.002394057,(Nentsy81.1:0.009950486,(HEL_BA9415AA_AS.1:0.004821076,(HEL_AA7212AA_AS.1:5e-09,HEL_CA0045AA_AS.1:5e-09)0.998:0.007986571)0.796:0.001134064)0.862:0.001393178)0.919:0.003139566,(((HEL_BA9159AA_AS.1:0.006220516,HEL_BA9621AA_AS.1:0.008489646)0.810:0.001139188,((((Sakhalin60.1:0.006215976,((HEL_BA8864AA_AS.1:0.003743195,HEL_BA9669AA_AS.1:0.001240634)0.938:0.002481729,(HEL_BA9514AA_AS.1:0.001863263,HEL_BA9559AA_AS.1:0.00693995)0.385:5e-09)0.939:0.003846128)0.730:0.000728551,(HEL_CA0054AA_AS.1:0.002757405,((HEL_AA6006AA_AS.1:0,HEL_CA0053AA_AS.1:0):0.000748071,(HEL_AA6077AA_AS.1:0,HEL_CA0052AA_AS.1:0,HEL_CA0052AA_AS.2:0):0.002348513)0.998:0.007536527)0.906:0.002818254)0.665:0.002108922,(((HpGP-CAN-023.1:0.010510535,HEL_BA9315AA_AS.1:0.009543869)0.914:0.0042022,HpGP-CAN-001.1:0.006413324)0.729:0.00082287,(HEL_CA0046AA_AS.1:0.008382621,(HpGP-CAN-020.1:0.004904017,((HEL_BA9778AA_AS.1:0,HEL_CA0057AA_AS.1:0,HEL_CA0057AA_AS.2:0):0.00930712,(HEL_AA7365AA_AS.1:5e-09,HEL_CA0047AA_AS.1:5e-09)0.959:0.004144428)0.815:0.002262982)0.830:0.001915053)0.824:0.002783484)0.932:0.003305456)0.893:0.002502206,((HEL_BA9518AA_AS.1:0.007188792,((HEL_BA9263AA_AS.1:0.004254132,(HEL_BA9677AA_AS.1:0.006162381,HEL_AA7380AA_AS.1:0.010409483)0.842:0.002470493)0.628:0.000788313,HEL_AA7214AA_AS.1:0.002472202)0.929:0.00348763)0.663:0.001295394,(((HEL_BA9472AA_AS.1:0.003798667,HEL_BA9253AA_AS.1:0.008325964)0.882:0.001816106,(Nanai40.1:0.006305553,HEL_BA9819AA_AS.1:0.005674063)0.848:0.001216758)0.433:5e-09,(HEL_BA9467AA_AS.1:0.003783247,(HEL_BA9040AA_AS.1:0.003100617,HEL_BA9234AA_AS.1:5e-09)0.932:0.002481716)0.887:0.003793868)0.876:0.001625779)0.952:0.003324602)0.758:0.000805642)0.950:0.003100635,(HEL_BA9411AA_AS.1:0.009596288,(HEL_BA8815AA_AS.1:0.008934143,HEL_BA9774AA_AS.1:0.007922386)0.958:0.004455535)0.627:0.00178428)0.621:0.000398468)0.859:0.002516561)0.594:0.001953801,(HEL_AA7283AA_AS.1:0.013569908,(Evenky58.1:5e-09,HEL_AA7373AA_AS.1:0.006268896)0.969:0.005289302)0.912:0.003244793)0.916:0.003666538,HEL_BA9476AA_AS.1:0.003592998)0.793:0.002948845)0.737:0.002758106)0.248:0.002289444)0.156:0.001349121,((((BT0282.1:0.005093629,(BT143.1:0.00571656,BTM231.1:0.011616691)0.855:0.002511356)0.819:0.001899913,((HEL_CA2643AA_AS.1:0.013100665,(HEL_BA5460AA_AS.1:0.008731796,(HEL_CA2671AA_AS.1:0.012831433,(HpGP-MAL-010.1:0.011813863,JP0170.1:0.006304114)0.990:0.007038597)0.671:0.001353583)0.422:0.001236385)0.930:0.002582978,(HEL_BA5605AA_AS.1:0.006961373,(((((HEL_CA0082AA_AS.1:0.014256277,Nanai30.1:0.009609905)0.821:0.004184984,(HEL_BA8663AA_AS.1:0.010407128,(HEL_BA9915AA_AS.1:0.009275427,HpGP-MAL-012.1:0.012337362)0.267:0.002401536)0.844:0.002460925)0.823:0.001523344,HEL_CA2718AA_AS.1:0.010502626)0.611:0.000230242,(HEL_CA2709AA_AS.1:0.01205621,(HEL_CA0551AA_AS.1:0.008161272,(CK69.1:0.010070572,EKB32.1:0.008675284)0.992:0.00785934)0.462:0.002217128)0.811:0.002277884)0.805:0.001840735,HEL_CA0208AA_AS.1:0.016120393)0.214:0.001488937)0.724:0.000676166)0.776:0.001063345)0.524:0.002337943,((HEL_AA4439AA_AS.1:0.014762548,HpGP-KOR-001.1:0.005414177)0.084:0.002362081,(VN0805.1:0.010998857,MMM_67.1:0.007942802)0.761:0.002754864)0.851:0.002616004)0.733:0.000879377,(HEL_BA8880AA_AS.1:0.012467612,(HEL_BA9059AA_AS.1:0.014145425,(HEL_BA9649AA_AS.1:0.010091395,((((BURYAT14.1:0.007442481,HEL_AA7249AA_AS.1:0.005983749)0.572:0.00362793,((((HEL_BA9379AA_AS.1:0.000913626,(HEL_BA9256AA_AS.1:0.005956874,HEL_BA9656AA_AS.1:0.008106507)0.939:0.003687391)0.338:0.001147701,(HEL_BA8832AA_AS.1:0.000609837,HEL_BA9479AA_AS.1:0.002487959)0.978:0.004859598)0.818:0.001789907,((BURYAT9.1:0.002779957,(HEL_BA9220AA_AS.1:0.003301938,(HEL_BA8883AA_AS.1:0,HEL_BA9614AA_AS.1:0,HEL_BA9797AA_AS.1:0):0.006092296)0.864:0.00138014)0.872:0.002019721,HEL_BA8868AA_AS.1:0.003004306)0.871:0.001665678)0.366:0.001744261,(HEL_BA9160AA_AS.1:0.005002698,(HEL_BA9390AA_AS.1:0.001862009,(HEL_BA9166AA_AS.1:0.000614869,HEL_BA9780AA_AS.1:5e-09)0.855:0.001232342)0.905:0.001869037)0.880:0.001417047)0.856:0.002259382)0.669:0.002730951,HEL_BA9391AA_AS.1:0.006887302)0.308:0.001853171,HEL_BA9736AA_AS.1:0.006998059)0.931:0.004336175)0.706:0.001826438)0.638:0.002074188)0.620:0.001559832)0.855:0.003578331)0.622:0.000988484)0.944:0.003825534,(((v225d.1:0.009485512,(CAN_196.1:0.010899654,(HpGP-PER-121.1:0.009631474,(HEL_CA2268AA_AS.1:0.019238377,HpGP-SPA-706.1:0.009393109)0.866:0.002377145)0.865:0.001919052)0.507:0.002565843)0.662:0.000705207,(HEL_AA5991AA_AS.1:0.007235446,((CO1768.1:0,COL0002.1:0,Hui1769.1:0):0.003446155,HEL_CA2271AA_AS.1:0.008660239)0.873:0.002152992)0.927:0.003233956)0.770:0.000679074,(HEL_BA5257AA_AS.1:0.009710135,((HEL_AA6511AA_AS.1:0.007804223,HEL_CA2260AA_AS.1:0.005624866)0.811:0.002446373,((HpGP-MEX-028.1:0.006450532,(CO1766.1:5e-09,(Hui1764.1:0,Hui1766.1:0):5e-09)0.989:0.006485418)0.924:0.004569119,(HEL_BA9433AA_AS.1:0.008050409,(HEL_BA9201AA_AS.1:0.002455085,(Shi112.1:0.008663523,Shi417.1:0.006476435)0.786:0.001790153)0.636:0.002899035)0.474:0.002668242)0.549:6e-09)0.846:0.001417566)0.848:0.001278027)0.898:0.001902224)0.744:0.00087604)0.768:0.00327166,(HEL_CA2270AA_AS.1:0.010490802,(HEL_CA2272AA_AS.1:0.016145451,Puno135.1:0.011573378)0.794:0.006184835)0.996:0.010754181)0.748:0.001507412,(((HEL_CA2615AA_AS.1:0.015074602,HEL_CA2627AA_AS.1:0.008634117)1.000:0.01601913,((HpGP-JAP-026.1:0.01381446,((HEL_BA8861AA_AS.1:0.016010058,(HEL_BA8860AA_AS.1:0.007863327,HEL_BA9671AA_AS.1:0.008822405)0.811:0.006339687)0.935:0.009016295,(HEL_BA9303AA_AS.1:0.051590698,(((HEL_BA9746AA_AS.1:0.011403817,((HEL_BA8817AA_AS.1:0.001991725,((HEL_BA9726AA_AS.1:0.006258068,(Koryak28.1:0.000615622,(Koryak37.1:0,Koryak38.1:0):5e-09)0.950:0.003777177)0.972:0.00454453,((HEL_BA9127AA_AS.1:0.016461552,HEL_BA9287AA_AS.1:0.003593556)0.827:0.003687557,HEL_BA9243AA_AS.1:0.001781157)0.853:0.002502085)0.875:0.002661408)0.995:0.008486414,(((((HEL_AA7337AA_AS.1:0.008765998,(HEL_BA9060AA_AS.1:0,HEL_BA9258AA_AS.1:0):0.004488942)0.958:0.003973099,(HEL_BA9526AA_AS.1:0.009648168,(HEL_AA5916AA_AS.1:0,HEL_AA6037AA_AS.1:0,HpGP-CAN-007.1:0):0.012924829)0.630:0.00300953)0.855:0.002463699,(HEL_BA9629AA_AS.1:0.009938124,((Ca_97_34.1:0,HEL_AA6016AA_AS.1:0,HEL_AA7297AA_AS.1:0):0.005885812,(CAN_243.1:0.007961839,(HEL_AA5967AA_AS.1:0,HEL_AA6482AA_AS.1:0,HEL_BA9172AA_AS.1:0):0.008558195)0.818:0.003192746)0.968:0.006190109)0.645:0.002622755)0.839:0.00244413,(HpGP-CAN-019.1:0.008926895,(((Aklavik86.1:0,CAN_019.1:0,CAN_290.1:0,HEL_CA2371AA_AS.1:0,HpGP-CAN-010.1:0,HpGP-CAN-015.1:0):0.001579245,(CAN_095.1:0,CAN_136.1:0,CAN_172.1:0,CAN_258.1:0,HEL_CA2453AA_AS.1:0,HpGP-CAN-006.1:0,HpGP-CAN-011.1:0):0.013223389)0.885:0.004546048,(HpGP-CAN-016.1:0.005444215,HpGP-CAN-018.1:0.006624166)0.850:0.00187717)0.938:0.003558817)0.929:0.00421367)0.460:0.000933879,(HpGP-CHI-105.1:0.002536582,HpGP-CHI-116.1:0.004978315)0.998:0.010199368)0.591:0.001726285)0.509:0.002527507)0.913:0.004300282,(Khanty04.1:0.011893442,((HEL_BA9792AA_AS.1:0.008785068,((HEL_BA9032AA_AS.1:0,HEL_BA9339AA_AS.1:0,HEL_BA9830AA_AS.1:0):0.000466691,HEL_BA9761AA_AS.1:0.001387748)0.996:0.008789624)0.895:0.003484085,(Nentsy28.1:0.008969839,((HEL_AA7311AA_AS.1:0.000623323,Khanty47.1:0.001849467)0.961:0.003944421,(Keto60.1:5e-09,((HEL_BA8849AA_AS.1:0,HEL_BA9070AA_AS.1:0):5e-09,HEL_BA9584AA_AS.1:0.000615249)0.932:0.001232639)0.996:0.007432153)0.904:0.00293245)0.979:0.006098359)0.974:0.006408515)0.568:0.002102334)0.256:0.0016126,HEL_BA9722AA_AS.1:0.013327983)0.004:0.003185936)0.742:0.009349863)0.977:0.00994134)0.987:0.00765514,(HEL_CA2092AA_AS.1:0.016913754,(HpGP-PER-011.1:0.013249057,((HEL_CA2279AA_AS.1:0.008622324,(HpGP-PER-111.1:0.008911315,((HEL_CA2261AA_AS.1:0,HEL_CA2283AA_AS.1:0,HEL_CA2284AA_AS.1:0,HEL_CA2286AA_AS.1:0,HEL_CA2287AA_AS.1:0):0.005024428,HpGP-PER-138.1:0.003831455)0.573:0.003043012)0.643:0.000836403)0.784:0.001931452,((Sat464.1:0.001931567,(HEL_CA2265AA_AS.1:0.001989228,(Cuz20.1:0.000928919,(HEL_CA2262AA_AS.1:0.007752713,((Shi169.1:0.001849593,Shi470.1:5e-09)0.861:0.001858704,(HEL_CA2257AA_AS.1:0.001852048,HEL_CA2266AA_AS.1:0.000616742)0.810:5e-09)0.997:0.009673462)0.939:0.003757378)0.954:0.004615307)0.122:0.000654331)0.943:0.00342581,HpGP-PER-019.1:0.007228255)0.459:0.001855744)0.701:0.003181505)0.882:0.00430249)0.869:0.003007283)0.978:0.005465529)0.987:0.007170989,(HEL_BA9734AA_AS.1:0.014120326,Keto18.1:0.016527096)0.959:0.005276618)0.611:0.001625433)0.896:0.002214858)0.864:0.002108394)0.741:0.000942342)0.879:5e-09)0.953:0.001837527)0.527:0.000600588)0.421:0.001252069,((HpGP-IND-007.1:0.012188494,VN0032.1:0.015991063)0.727:0.003895504,((HEL_BA3985AA_AS.1:0.007111312,NP110.1:0.017553194)0.904:0.00402077,((M006.1:0.015487346,(((((((HEL_BA4205AA_AS.1:0.011529693,HpGP-MMR-011.1:0.006058765)0.942:0.003815073,(SLK40.1:0.005627158,(HpGP-MMR-004.1:0.010424756,(Mandalay03.1:0.010707006,MMM_127.1:0.006611849)0.966:0.005224876)0.891:0.00287997)0.827:0.002860444)0.345:0.000608624,HEL_BA7799AA_AS.1:0.008801242)0.577:0.001545703,HEL_BA5769AA_AS.1:0.013614646)0.448:0.001053713,(HEL_AA6079AA_AS.1:0.011386305,MMM_148.1:0.011020086)0.652:0.00235838)0.780:0.001268839,(HEL_CA0027AA_AS.1:0.009530964,HpGP-MAL-002.1:0.006656721)0.883:0.003718224)0.058:5e-09,(HEL_CA2513AA_AS.1:0.014514205,NP49.1:0.009754786)0.686:0.00346701)0.970:0.003935066)0.745:5e-09,(TH0213.1:0.012914041,(BD0063.1:0.007969565,HpGP-NPL-009.1:0.013515868)0.630:0.0034875)0.913:0.002845808)0.264:0.003642765)0.585:0.000349764)0.919:0.003187665)0.893:0.000567474,(Kazakhstan3173.1:0.00410636,(HEL_BA9148AA_AS.1:0.012590642,Khanty17.1:0.008699478)0.812:0.001204099)0.944:0.002774106)0.753:0.001195164,(MS178.1:0.011526454,((HEL_BA9612AA_AS.1:0,HEL_CA0289AA_AS.1:0):0.00394515,SSR8.1:0.011581356)0.630:0.001104241)0.853:0.001351683)0.829:0.000838785,((((HEL_BA9448AA_AS.1:0.008452366,(((HE_C33.1:0.015766531,((((((HUP_B14.1:0.008033396,(HpGP-LIT-001.1:0.014840956,(34320.1:0.011046539,HEL_AA5699AA_AS.1:0.005753511)0.920:0.004276049)0.960:0.006098899)0.910:0.003263282,(HEL_BA9598AA_AS.1:0.010809431,IL_3173.1:0.008106795)0.957:0.004933289)0.394:0.001236207,HEL_CA2176AA_AS.1:0.012064718)0.879:0.002955399,(Khanty16.1:0,Khanty26.1:0,Khanty27.1:0):0.014677067)0.816:0.00226822,(HEL_BA9162AA_AS.1:0.011888824,HE_NC24_6.1:0.010881443)0.771:0.002585481)0.806:0.0019122,((HEL_BA9085AA_AS.1:0.007449133,HEL_BA9175AA_AS.1:0.008242299)0.911:0.004704021,((GC31_B.1:0.0103577,HPAG1.1:0.010934089)0.911:0.003338895,((((Hp_A_14.1:0.01106086,(HEL_BA9168AA_AS.1:0.010762881,B45.1:0.010834074)0.862:0.003129299)0.185:0.001627541,(HpGP-POR-006.1:0.010559535,HEL_BA9043AA_AS.1:0.00964139)0.371:0.001279972)0.590:0.002370772,(29009.1:0.011959472,HEL_BA9566AA_AS.1:0.012938281)0.166:0.00155327)0.920:0.002960437,(((((Hp_A_11.1:0.014125132,SA220C.1:0.015603549)0.933:0.005463287,(HEL_BA9707AA_AS.1:0.020536774,HpGP-POL-110.1:0.011563278)0.377:0.00171512)0.876:0.002303848,((GR_20.1:0.010022747,SW21C.1:0.012682226)0.738:0.004813971,(HEL_AA0447AA_AS.1:0.015107664,HEL_BA4846AA_AS.1:0.021238637)0.679:0.003614541)0.771:0.0017385)0.880:0.003293358,(HEL_BA9838AA_AS.1:0.024793397,((HEL_BA8996AA_AS.1:0,HEL_BA9604AA_AS.1:0):0.007341538,(HEL_BA9169AA_AS.1:0,HEL_BA9705AA_AS.1:0,HEL_BA9825AA_AS.1:0):0.012998835)0.951:0.009508416)0.835:0.002937914)0.859:0.003202188,(ID0498.1:0.013643314,MMM_60.1:0.018655958)0.970:0.007087696)0.720:0.000578)0.923:0.002327311)0.000:0.000714017)0.000:1.69e-07)0.829:0.001731158)0.795:0.001404719,(SSR5.1:0.009154878,HEL_BA4991AA_AS.1:0.011321372)0.843:0.002089619)0.930:0.004110941,(HEL_AA8621AA_AS.1:0.015185675,448.1:0.013887571)0.747:0.00150135)0.888:0.005938494)0.748:0.004269783,(HpGP-RUS-009.1:0.013985415,HE_C50.1:0.010561918)0.934:0.005437433)0.617:0.001399206,(HEL_AA6718AA_AS.1:0.011444355,HEL_BA9531AA_AS.1:0.010142354)0.936:0.004878614)0.747:0.000985478,(SSR7.1:0.014799563,(SSR3.1:0.01051066,SW7C.1:0.005578339)0.440:0.003874503)0.885:0.002618165)0.825:0.001868275)0.702:0.004105842,(HpGP-BGD-003.1:0.009431817,(BD0013.1:0.012634554,GC34_HL.1:0.012052351)0.942:0.004985686)0.795:0.001414941)0.962:0.000526731,(HEL_BA9653AA_AS.1:0.011371456,(HEL_BA8057AA_AS.1:0.012377383,(IRANL133_91.1:0.012254941,(HEL_BA9354AA_AS.1:0.013211089,HpGP-TUR-009.1:0.008629324)0.889:0.00335698)0.757:0.002191226)0.768:0.002729414)0.913:0.002879445)0.733:0.00277954,(((HEL_CA2258AA_AS.1:0.010969669,Puno120.1:0.011320445)0.953:0.00490196,(HEL_BA9732AA_AS.1:0.009406742,(CK59.1:0.00829601,India7.1:0.009209137)0.968:0.005245355)0.934:0.004375817)0.837:0.002488785,(HEL_BA4875AA_AS.1:0.00831715,HE_NC32_5.1:0.014880888)0.984:0.008954139)0.795:0.001645113)0.902:0.004662588,(((((((HEL_BA4944AA_AS.1:0.005868249,(((HEL_BA8987AA_AS.1:0.011630171,HEL_BA9595AA_AS.1:0.005116409)0.931:0.003951799,((HpGP-NGA-010.1:0.015333482,(HEL_AA6699AA_AS.1:0.003680365,HEL_BA9765AA_AS.1:0.005788914)0.814:0.001985737)0.825:0.003305562,(SUD-C14-1.1:0.008381647,(SUD-SO50-1.1:0.013247803,(HEL_BA4168AA_AS.1:0.010011577,HEL_BA4686AA_AS.1:0.014448399)0.522:0.005451181)0.855:0.001857405)0.343:0.001698329)0.849:0.0019209)0.938:0.002693051,HEL_BA4973AA_AS.1:0.010158744)0.819:0.001459523)0.741:0.003175104,(SUD-C16-3.1:0.014603502,(HpGP-IDN-001.1:0.010616217,ID0561.1:0.002842412)0.998:0.009550076)0.501:0.002794828)0.734:0.002193357,((HEL_BA9281AA_AS.1:0.006681483,HEL_BA9463AA_AS.1:0.005366548)0.783:0.001674685,(CAM_118A1.1:0.01169404,(((CAM_149C1.1:0.005421407,(nigh2494.1:0.008380558,(HEL_BA9309AA_AS.1:0.016645486,(((CAM-117A1.1:0.00328129,(CAM_125C1.1:0.010253344,HpGP-NGA-006.1:0.015837887)0.980:0.007355799)0.829:0.002151773,SUD-SO42.1:0.00865323)0.886:0.002215967,(((CAM_106A1.1:0.004495819,CAM-109A1.1:0.00430589)0.990:0.006610191,((CAM_14C1.1:0.008930198,(CAM_110A1.1:0.008413822,(CAM-135C1.1:0.010771847,(CAM-140C1.1:0,CAM-146C1.1:0):0.003946522)0.941:0.005927689)0.725:0.004604298)0.300:0.003175947,HEL_AA5951AA_AS.1:0.007271442)0.886:0.004013961)0.953:0.003817837,(((CAM-23A1.1:0.011613505,SUD-I14.1:0.021791504)0.724:0.002099103,(CAM-121A1.1:0.007750988,CAM_22A1.1:0.009761875)0.144:0.002952042)0.436:0.001282682,((CAM_153C1.1:0.007978402,((SUD-C1-1a.1:0.011559857,(HEL_BA8928AA_AS.1:0.007842387,SUD-SO49-1.1:0.006856649)0.947:0.005507635)0.792:0.003030702,HEL_BA9413AA_AS.1:0.008129767)0.719:0.001074457)0.853:0.002117847,SUD-C13-1.1:0.010635521)0.960:0.004599717)0.957:0.00419374)0.316:0.000520248)0.694:0.001472651)0.352:0.002452763)0.959:0.004301474)0.086:0.001077721,((nigh1448.1:0.011795192,(ckin59.1:0.003746641,nigh2496.1:0.004429877)0.970:0.005823281)0.831:0.001711585,(nigh2495.1:0.010850318,CAM-107A1.1:0.009496852)0.909:0.003394843)0.873:0.001883747)0.734:0.000905663,((((((HpGP-USA-403.1:0.006646915,(HEL_BA5197AA_AS.1:0.018116402,(((HpGP-SPA-402.1:0.008133216,((HEL_CA2181AA_AS.1:0.009401931,HEL_AA5463AA_AS.1:0.017518961)0.949:0.005703984,((((HEL_BA9555AA_AS.1:0.013192053,(HpGP-MEX-046.1:5e-09,(HEL_BA5572AA_AS.1:0.006929681,HEL_CA2246AA_AS.1:6e-09)0.924:0.001850637)1.000:0.010567687)0.660:0.002776598,((HEL_BA4947AA_AS.1:0.009178161,HEL_BA8361AA_AS.1:0.010840616)0.888:0.002146053,(((kin79.1:0.017245172,(HEL_AA9177AA_AS.1:0.012345567,HEL_BA3551AA_AS.1:0.013383141)0.671:0.004398513)0.846:0.002339331,((((HEL_AA8702AA_AS.1:0.003205592,HEL_AA9180AA_AS.1:0.004947854)0.961:0.004978169,(ckin28.1:0.006010865,HEL_CA2362AA_AS.1:0.0060311)0.592:0.002917798)0.161:0.00147545,(kin81.1:0.002140319,(((ckin24.1:0.001869082,(HEL_AA7352AA_AS.1:0.006422041,kin71.1:0.011084538)0.970:0.004367927)0.723:0.000610036,(ckin106.1:0.006374237,HEL_BA8806AA_AS.1:0.003830088)0.724:0.000518173)0.629:0.000344293,HpGP-BRA-023.1:0.000891526)0.922:0.002491493)0.809:0.001311679)0.859:0.00338427,((((HEL_AA7374AA_AS.1:0.00215508,HEL_BA4236AA_AS.1:0.010620776)0.974:0.004041576,((((SA35C.1:0.003952127,IRANL110.1:0.009509987)0.430:0.000524152,(ckin130.1:0.001445631,(ckin129.1:0.004621301,HEL_BA5527AA_AS.1:0.010098139)0.233:0.001831593)0.945:0.003440249)0.897:0.002410915,SA224.1:0.005956975)0.894:0.002455028,(((ckin65.1:5e-09,(HpGP-COG-003.1:0.006342354,kin86.1:0.00185156)0.806:0.002506282)0.935:0.002781787,kin62.1:0.004722665)0.763:0.001252822,SA252C.1:0.003455535)0.673:0.000594424)0.862:0.0022555)0.876:0.002072555,kin77.1:0.003594642)0.906:0.003467052,HEL_BA8835AA_AS.1:0.006797713)0.077:0.002079056)0.109:0.001253891)0.828:0.001428034,((HEL_BA4465AA_AS.1:0.008771902,HpGP-USA-303.1:0.014529477)0.429:0.002957714,(DR59_2016.1:0.008443913,HEL_BA5547AA_AS.1:0.010329517)0.992:0.008658789)0.878:0.002333478)0.919:0.003127799)0.958:0.004213072)0.512:0.002688941,HEL_AA9174AA_AS.1:0.012848128)0.766:0.004036771,((GAM245Ai.1:0.006867987,HpGP-USA-417.1:0.00912896)0.924:0.004111314,(HEL_AA6578AA_AS.1:0.006762396,HEL_BA5558AA_AS.1:0.020551818)0.889:0.00526859)0.809:0.002207755)0.868:0.002126576)0.712:0.000785919)0.924:0.004758211,HEL_BA5101AA_AS.1:0.016325407)0.691:0.007480173,HEL_AA8698AA_AS.1:0.015791422)0.781:0.001799527)0.438:0.003256139)0.968:0.008126676,HEL_BA3663AA_AS.1:0.010783472)0.510:0.003229146,(HEL_BA9180AA_AS.1:0.019441477,(HEL_CA2149AA_AS.1:0.01390081,(HEL_BA8101AA_AS.1:0.008271817,NYPt189.1:0.004684873)0.744:0.003862182)0.559:0.003794818)0.544:0.00328875)0.741:0.004277107,(DR76_2016.1:0.0086818,HEL_CA2150AA_AS.1:0.012180804)0.635:0.004067418)0.911:0.005341668,(CAM-126C1.1:0.010385304,CAM-144C1.1:0.018593312)0.242:0.005177445)0.942:0.00571862,HEL_BA9125AA_AS.1:0.002692104)0.782:0.001666525)0.958:0.003795933)0.929:0.004158425)0.736:0.002080253)0.709:0.002545571,SUD_C8_1.1:0.011382936)0.104:0.001453121,(HEL_AA6060AA_AS.1:0.008296185,HEL_BA9462AA_AS.1:0.004492899)0.948:0.004471029)0.917:0.003713854,B25.1:0.011451872)0.919:0.003517752,(((((33375.1:0.013971355,Hp_A_27.1:0.012013642)0.554:0.004176229,((31181.1:0.013692397,HEL_CA2451AA_AS.1:0.009322053)0.911:0.004835738,GR_15.1:0.012408726)0.812:0.00440107)0.784:0.001809734,(MM2004_20.1:0.006541777,(HEL_AA0105AA_AS.1:0,PeCan4.1:0):0.011818236)0.947:0.004371716)0.878:0.002477874,((Pt_7757.1:0.008982312,(HpGP-SPA-802.1:0.018229671,IRANL112_91.1:0.014072775)0.559:0.001842464)0.934:0.002923399,(((G27.1:0.011132204,SUD-S72.1:0.013128438)0.946:0.004123796,((B40.1:0.011070613,(GR_21.1:0.005390148,(((HEL_CA2267AA_AS.1:0.015045602,(21580.1:0.013050272,38185.1:0.014504853)0.555:0.004111598)0.873:0.002659447,IL_3172.1:0.013373256)0.718:0.00080177,(HEL_BA4743AA_AS.1:0.012119553,(22087.1:0.00979057,(HEL_AA6798AA_AS.1:0.0102681,HEL_BA5224AA_AS.1:0.010749014)0.659:0.002934891)0.952:0.004634994)0.676:0.001679083)0.931:0.003935645)0.882:0.002489865)0.842:0.002582154,((((((22360.1:0.011228889,HpGP-USA-207.1:0.011234014)0.329:0.002500653,(IRANL97.1:0.006684686,MCms1055.1:0.014905165)0.947:0.005198258)0.758:0.00160599,((B47.1:0.007337602,(Pt_7901.1:0.008397934,(HEL_BA8918AA_AS.1:5e-09,(HEL_BA9046AA_AS.1:0.003757708,HEL_BA9260AA_AS.1:0.001872027)0.979:0.003121307)1.000:0.012753846)0.921:0.003016538)0.528:0.001998212,IRANL125.1:0.008555049)0.142:0.001221859)0.778:5e-09,P12.1:0.012397781)0.954:0.003149411,((30950.1:0.011211802,HEL_CA2212AA_AS.1:0.010471197)0.583:0.001068607,(IRANL104.1:0.010097182,(HEL_BA4163AA_AS.1:0.01874637,HEL_BA9028AA_AS.1:0.010188456)0.739:0.003466683)0.906:0.002696297)0.733:0.000733661)0.528:0.001928665,(((MM2012_26.1:0.014508864,HpGP-ISR-001.1:0.008727747)0.930:0.004240696,HN_G260.1:0.006051229)0.902:0.003606677,(444.1:0.0095343,SSR43.1:0.015203385)0.561:0.003597824)0.877:0.003125301)0.006:5e-09)0.831:0.001505396)0.949:0.003139629,(MG2005_98.1:0.006947802,((HEL_BA9457AA_AS.1:0.013263506,HpGP-HON-015.1:0.010523617)0.945:0.00503846,((22352.1:0.016840292,(HEL_BA4404AA_AS.1:0.014707429,SUD_SO41_1.1:0.018973145)0.775:0.003618253)0.722:0.001048777,(((IL_3184.1:0.011949813,IRANL124_91.1:0.015123924)0.463:0.001729998,(GC65_HL.1:0.010349826,HEL_BA4700AA_AS.1:0.013439844)0.913:0.003366001)0.894:0.00265441,(HEL_BA8956AA_AS.1:0.01027685,SUD_C5_1.1:0.013456942)0.882:0.003002783)0.862:0.002151894)0.913:0.003766154)0.844:0.001768849)0.771:0.000909018)0.404:5e-09)0.960:0.003822468)0.955:0.004045489,(MGms203.1:0.022579959,26695.1:0.01614157)0.718:0.004274507)0.810:5e-09)0.891:0.003606513)0.940:0.001035143,(HEL_CA0440AA_AS.1:0.011216424,HEL_CA0525AA_AS.1:0.018840585)1.000:0.017342828)0.668:0.01718229,HEL_BA5739AA_AS.1:0.02850357)0.997:0.001290043,mong49.1:0.006303997)0.703:0.01902057,HEL_BA9540AA_AS.1:0.01187982)0.995:0.018736971,(HEL_BA8309AA_AS.1:0.008409735,(HpGP-ZAF-009.1:0.007909618,(((HEL_AA7288AA_AS.1:0,HEL_BA9306AA_AS.1:0):0.011442725,(((((HEL_AA7199AA_AS.1:0,HEL_AA7200AA_AS.1:0,HEL_AA7293AA_AS.1:0):0.001830587,HEL_AA7309AA_AS.1:0.0024872)0.969:0.004030822,(HEL_AA7356AA_AS.1:0.001213735,(HEL_AA7268AA_AS.1:0.00061114,HEL_AA7368AA_AS.1:0.001223444)0.946:0.002479665)0.994:0.006013682)0.811:0.001479079,HEL_AA7329AA_AS.1:0.007425169)0.749:0.002091357,((HEL_AA7215AA_AS.1:0.00686292,K26A1.1:5e-09)0.998:0.009157952,HEL_AA7206AA_AS.1:0.004747166)0.276:0.002462655)0.866:0.00429269)0.991:0.007452307,((((HEL_AA7378AA_AS.1:0.003941531,(((HEL_AA7350AA_AS.1:0,HEL_AA7375AA_AS.1:0):0.001227398,HEL_AA7376AA_AS.1:0.001844061)0.960:0.003168256,(HEL_AA7371AA_AS.1:0.004087463,(HEL_BA4919AA_AS.1:0.006419988,HEL_BA8916AA_AS.1:0.006705874)0.793:0.003259119)0.322:0.001087563)0.737:0.001368048)0.869:0.001660091,((SA169C.1:0.00500476,SouthAfrica20.1:0.004989441)0.926:0.002791282,((HEL_BA9749AA_AS.1:0.007376396,(HpGP-ZAF-001.1:0.008367127,HpGP-ZAF-006.1:0.004200913)0.298:0.004393305)0.831:0.001887359,(((HEL_BA5709AA_AS.1:0.005609061,SouthAfrica50.1:0.009360855)0.985:0.00641921,(HEL_BA5715AA_AS.1:0.001989062,(SA175A.1:0.00187243,SA29A.1:0.001210257)0.873:0.00363592)0.493:0.002483876)0.740:0.000626886,SA233C.1:0.004969769)0.830:0.001300551)0.711:0.000997686)0.233:0.001472934)0.157:0.000838806,(HEL_AA7351AA_AS.1:0.008794225,(((HEL_AA7362AA_AS.1:0.005907718,HEL_BA9494AA_AS.1:0.006003025)0.788:0.003508281,(HEL_BA5731AA_AS.1:0.006300057,(SA253C1.1:0.001924827,(SA172C1.1:0.001514371,(HEL_BA5677AA_AS.1:0,SA166A.1:0):0.00656347)0.948:0.004919548)0.852:0.003006117)0.815:0.001923609)0.441:0.001421221,(((HEL_BA9328AA_AS.1:0,SA251C.1:0):5e-09,SA144A.1:6e-09)0.996:0.007778863,(HEL_BA5666AA_AS.1:0.005434343,(HEL_BA8291AA_AS.1:0.007113888,HEL_BA4143AA_AS.1:0.004262121)0.706:0.002059217)0.959:0.003762648)0.720:0.000677701)0.961:0.003347853)0.816:0.001605788)0.757:0.001137039,(HEL_BA5706AA_AS.1:0.009554728,HEL_BA8345AA_AS.1:0.008254418)0.747:0.000882798)0.771:0.001115906)0.985:0.00703751)0.967:0.006612616)0.660:0.004285848)1.000:0.006672479,(SouthAfrica7.1:0.019932041,(HEL_BA5671AA_AS.1:0.010266913,HpGP-ZAF-007.1:0.00783619)0.557:0.009472)0.980:0.013150822)0.347:0.026783315,(HEL_AA0408AA_AS.1:0.004808827,HEL_BA9262AA_AS.1:0.002033025)1.000:0.071273753)0.958:0,Hcetorum:0.289275887)Root;
