# Supplementary material for: An ancient ecospecies of Helicobacter pylori
Source: Nature. 2024 Oct 16;635(8037):178–85. doi: 10.1038/s41586-024-07991-z (PMC11541087; doi:10.1038/s41586-024-07991-z)
Supplement: Supplementary file 8 — Data underlying Figs. 1–4 and Supplementary Figs. 1–6 and 8–13. [file 41586_2024_7991_MOESM8_ESM.zip › SOURCE_DATA/S10/45.nwk]

(((((((((HEL_BA8829AA_AS.1:0.01137054,(HEL_BA8847AA_AS.1:0.011061048,(HEL_BA8812AA_AS.1:0.002834498,((HEL_BA8858AA_AS.1:0.000522255,HEL_BA9445AA_AS.1:0.004681364)0.967:0.003284832,HEL_BA9047AA_AS.1:0.007964461)0.353:0.001102515)0.951:0.004481486)0.915:0.003729105)0.857:0.002966516,(HEL_BA9651AA_AS.1:0.006878191,(HEL_AA7380AA_AS.1:0.003358129,(HEL_BA9636AA_AS.1:0.005785166,(HEL_BA9208AA_AS.1:5e-09,(HEL_AA7221AA_AS.1:0.001136874,(HEL_BA9333AA_AS.1:5e-09,HEL_BA9487AA_AS.1:0.000567296)0.732:5e-09)0.924:0.000567799)0.000:5e-09)0.946:0.004202115)0.670:0.004120921)0.996:0.009796355)0.152:0.001862093,(((HEL_BA8825AA_AS.1:0.00824119,(HEL_BA9562AA_AS.1:0.005513425,HEL_BA9650AA_AS.1:0.009330384)0.947:0.006722571)0.963:0.005510698,(HEL_BA9063AA_AS.1:0.010676899,HEL_BA9096AA_AS.1:0.007466142)0.936:0.00514781)0.764:0.00256228,(HEL_BA8889AA_AS.1:0.009309064,(HEL_BA9170AA_AS.1:0.004444277,(TUVAB15.1:0.017669806,HEL_BA9776AA_AS.1:0.00640899)0.703:0.004085794)0.746:0.004751254)0.905:0.004346069)0.717:0.002199975)0.799:0.001625252,((HEL_BA9321AA_AS.1:0.012452016,(HEL_BA9095AA_AS.1:0.013080774,HEL_BA9244AA_AS.1:0.014716981)0.764:0.001853565)0.927:0.003637733,(HEL_BA9575AA_AS.1:0.011514036,HpGP-CAN-018.1:0.024233005)0.856:0.003031571)0.996:0.007478382)0.847:0.001725314,(((((HEL_BA9607AA_AS.1:0.015907604,(HEL_BA9218AA_AS.1:0.010807627,(HEL_BA9042AA_AS.1:5e-09,HEL_BA9253AA_AS.1:0.005217289)1.000:0.011782131)0.885:0.003593475)0.385:0.001845073,((((HEL_BA9761AA_AS.1:0.002508152,(HEL_BA9830AA_AS.1:0.020011595,(HEL_BA9544AA_AS.1:0.000566483,HEL_BA9792AA_AS.1:0.013566778)0.741:0.001177009)0.997:0.007451109)0.999:0.011461997,(Kazakhstan3173.1:0.012615128,(HEL_BA9153AA_AS.1:0.008162266,(HEL_BA9049AA_AS.1:0.011687217,(HEL_BA9176AA_AS.1:0.004803924,HEL_BA9592AA_AS.1:0.007017966)0.624:0.002608091)0.626:0.002504629)0.899:0.003269829)0.576:0.00132444)0.980:0.006811541,((HEL_AA7246AA_AS.1:0.012780483,HEL_BA9027AA_AS.1:0.007638237)0.920:0.003969148,HEL_BA9653AA_AS.1:0.008581867)0.600:0.00080101)0.867:0.001784978,(HEL_BA8861AA_AS.1:0.007680506,HEL_BA9569AA_AS.1:0.007888628)0.976:0.007134726)0.805:0.001943256)0.319:0.002152253,(((BTM231.1:0.006236417,HEL_BA9410AA_AS.1:0.01380473)0.905:0.003911706,(HEL_BA8976AA_AS.1:0.005046703,(HEL_BA9140AA_AS.1:0.010048231,HEL_BA9249AA_AS.1:5e-09)0.982:0.006079749)0.968:0.004855419)0.193:0.001056364,(HEL_AA7314AA_AS.1:0.01330662,HEL_BA9129AA_AS.1:0.011319799)0.837:0.00344647)0.805:0.002605221)0.866:0.002659828,(((HEL_BA8814AA_AS.1:0.008112614,HpGP-KAZ-002.1:0.010518973)0.922:0.004648442,(HEL_BA9706AA_AS.1:0.011338811,HEL_BA9837AA_AS.1:0.008791371)0.824:0.00383337)0.433:0.00274835,((((BURYAT9.1:0.014847255,((((((HEL_BA9411AA_AS.1:0.010570259,(HEL_BA9534AA_AS.1:0.008635923,HEL_BA9649AA_AS.1:0.006714656)0.038:0.001115868)0.950:0.003701201,HEL_BA9656AA_AS.1:0.004704933)0.973:0.004028971,((HEL_BA8880AA_AS.1:0.0040931,((HEL_BA9160AA_AS.1:0.009444122,HEL_BA9379AA_AS.1:0.001748122)0.928:0.003921989,(BURYAT14.1:0.003916247,HEL_CA0410AA_AS.1:0.006603099)0.851:0.002306764)0.763:0.000797636)0.747:0.000532642,(HEL_BA9736AA_AS.1:0.002863824,((HEL_BA9614AA_AS.1:0,HEL_BA9797AA_AS.1:0):0.002866099,(HEL_BA9220AA_AS.1:0.002338978,HEL_BA9059AA_AS.1:0.008245704)0.749:0.000520878)0.806:5e-09)0.838:0.001136584)0.447:5e-09)0.207:0.000561452,HEL_BA8932AA_AS.1:0.004606176)0.898:0.001737817,HEL_AA7249AA_AS.1:0.010673343)0.892:0.00221133,(((HEL_BA9256AA_AS.1:0.00056806,HEL_BA9390AA_AS.1:5e-09)0.938:0.002768966,(HEL_BA8868AA_AS.1:0.009692823,HEL_BA9780AA_AS.1:0.006338615)0.829:0.002847469)0.953:0.0039123,((HEL_BA9098AA_AS.1:0.010219789,(HEL_BA9391AA_AS.1:0.003150353,HEL_BA9841AA_AS.1:0.0043933)0.899:0.003254454)0.934:0.004998826,((HEL_BA8883AA_AS.1:0.008786033,(HEL_BA8832AA_AS.1:0.001138725,HEL_BA9479AA_AS.1:5e-09)0.981:0.005462301)0.989:0.006865749,HEL_BA9437AA_AS.1:0.013642572)0.749:0.001043869)0.981:0.006083093)0.857:0.002741884)0.779:0.001597962)0.917:0.002794405,((HEL_BA8279AA_AS.1:0.012748374,((HEL_BA9303AA_AS.1:0.007526613,HEL_BA9707AA_AS.1:0.013981272)0.990:0.021888086,(((((HEL_BA8849AA_AS.1:0,HEL_BA9070AA_AS.1:0,HEL_BA9584AA_AS.1:0):0.016281063,(HEL_BA9722AA_AS.1:0.00580321,(HEL_BA8860AA_AS.1:0.002145326,HEL_BA9261AA_AS.1:0.010215471)0.992:0.007904389)0.999:0.012871519)0.122:0.002467481,(HEL_BA9746AA_AS.1:0.012004449,((HEL_AA7311AA_AS.1:0.001108765,Khanty47.1:0.002321931)0.999:0.009236904,((HEL_BA9287AA_AS.1:0.002581376,(HEL_BA8817AA_AS.1:0.01131686,(HEL_BA9127AA_AS.1:0.001629757,(Koryak28.1:0.001156751,(Koryak37.1:0,Koryak38.1:0):0.001691847)0.956:0.002976041)0.977:0.005135714)0.789:0.001152663)0.999:0.009207161,((HEL_BA9629AA_AS.1:0.005311002,HEL_BA9243AA_AS.1:0.013482971)0.331:0.001219273,HEL_BA9726AA_AS.1:0.01287073)0.950:0.003602461)0.909:0.002799101)0.692:0.001713855)0.912:0.003150288)0.899:0.004609033,(((HpGP-CAN-016.1:0.00743617,(((CAN_095.1:0,CAN_136.1:0,CAN_172.1:0,HpGP-CAN-006.1:0,HpGP-CAN-011.1:0):0.000563798,(CAN_258.1:0,HEL_CA2453AA_AS.1:0):0.000571463)0.999:0.012702479,(Aklavik86.1:0,CAN_019.1:0,CAN_290.1:0,HEL_CA2371AA_AS.1:0,HpGP-CAN-010.1:0,HpGP-CAN-015.1:0):0.012018168)0.891:0.006982259)0.836:0.005763653,HpGP-CAN-019.1:0.010337709)0.688:0.002997015,((((CAN_243.1:0.007946985,((Ca_97_34.1:0,HEL_AA6016AA_AS.1:0,HEL_AA7297AA_AS.1:0):0.004175133,(HEL_AA5967AA_AS.1:0,HEL_AA6482AA_AS.1:0,HEL_BA9172AA_AS.1:0):0.012952712)0.971:0.00543409)0.991:0.007795141,HEL_BA9526AA_AS.1:0.017121366)0.933:0.003661181,(HEL_AA7337AA_AS.1:0.002824505,(HEL_BA9060AA_AS.1:0,HEL_BA9258AA_AS.1:0):0.003505808)0.986:0.006110449)0.755:0.001210043,(HEL_AA5916AA_AS.1:0,HEL_AA6037AA_AS.1:0,HpGP-CAN-007.1:0):0.015125435)0.972:0.004941135)0.973:0.006427425)0.690:0.004359442,(HpGP-CHI-116.1:0.027378496,HpGP-CHI-105.1:0.009847986)0.970:0.010956251)0.917:0.006417003)1.000:0.036789504)0.999:0.018119145,((HEL_BA9130AA_AS.1:0.002638608,HEL_BA9166AA_AS.1:0.006079781)0.973:0.005240126,(HEL_BA9167AA_AS.1:0.01175524,mong49.1:0.006257761)0.876:0.00531958)0.944:0.004194048)0.000:0.002043489)0.406:0.001945661,(Evenky01.1:0.01163844,HEL_BA9628AA_AS.1:0.010441173)0.995:0.009484842)0.845:0.001929059,(((((HEL_CA0278AA_AS.1:0.010535965,(HEL_BA9605AA_AS.1:0.011463486,HEL_CA2258AA_AS.1:0.009182024)0.861:0.003519762)0.856:0.001935187,(((HpGP-USA-205.1:0.010929352,HpGP-MEX-028.1:0.009690898)0.898:0.002548084,((CAN_196.1:0.013733933,(Aklavik117.1:0.001694317,CAN_219.1:0.001166629)1.000:0.009297016)0.852:0.002250232,(((HEL_AA7365AA_AS.1:0,HEL_CA0047AA_AS.1:0):0.005240413,((HEL_CA0046AA_AS.1:0.005449142,(HpGP-CAN-001.1:0.006831769,((HEL_BA8914AA_AS.1:0,HEL_BA8962AA_AS.1:0):0.002307765,HEL_BA9398AA_AS.1:0.008927918)0.994:0.008122579)0.073:0.00177365)0.818:0.001279123,(HEL_AA7339AA_AS.1:0.011422867,((HEL_BA9778AA_AS.1:0,HEL_CA0057AA_AS.1:0,HEL_CA0057AA_AS.2:0):0.005058003,(HpGP-CAN-020.1:0.007323141,HpGP-CAN-023.1:0.006924159)0.990:0.007911369)0.381:0.002051816)0.932:0.004399665)0.359:0.000826934)0.619:0.001856605,(((HEL_BA9621AA_AS.1:0.009531318,(((HEL_BA8864AA_AS.1:0.008805906,(HEL_BA9514AA_AS.1:0.004610848,HEL_BA9559AA_AS.1:0.009704559)0.752:0.003051174)0.851:0.001739174,((((HEL_AA7212AA_AS.1:5e-09,HEL_CA0045AA_AS.1:5e-09)0.980:0.003733054,HEL_BA9819AA_AS.1:0.00684003)0.703:0.001111813,((HEL_BA9677AA_AS.1:0.006672555,(HEL_BA9263AA_AS.1:0.006992102,HEL_BA9518AA_AS.1:0.005373027)0.839:0.00166218)0.852:0.00146424,HEL_BA9669AA_AS.1:0.005283725)0.792:0.000576982)0.856:0.001315106,((HEL_BA9040AA_AS.1:0.005753244,(HEL_BA9234AA_AS.1:0.003517516,HEL_BA9467AA_AS.1:0.002835718)0.458:0.001089533)0.995:0.007186878,(HEL_AA7214AA_AS.1:0.00376907,(HEL_CA0054AA_AS.1:0.005584793,((HEL_AA6006AA_AS.1:0,HEL_CA0053AA_AS.1:0):0.001459141,(HEL_AA6077AA_AS.1:0,HEL_CA0052AA_AS.1:0,HEL_CA0052AA_AS.2:0):0.004913616)0.976:0.004442898)0.634:0.002386187)0.685:0.002074178)0.696:0.002259796)0.901:0.00292948)0.901:0.00232812,(Sakhalin60.1:0.009998762,((((HEL_BA9476AA_AS.1:0.006533982,Nentsy81.1:0.007783225)0.890:0.002561878,((Evenky58.1:0.004928876,HEL_AA7373AA_AS.1:0.003643753)0.992:0.008179322,HEL_BA8993AA_AS.1:0.007650771)0.749:0.002536784)0.742:0.003017517,((HEL_AA7264AA_AS.1:0.009730832,HEL_BA9774AA_AS.1:0.008947461)0.919:0.004511043,(Khanty04.1:0.008143142,(HEL_BA8815AA_AS.1:0.009457238,(HEL_BA9415AA_AS.1:0.002518331,HEL_BA9773AA_AS.1:0.005067254)0.933:0.004103924)0.751:0.003157757)0.939:0.003365738)0.745:0.00105034)0.922:0.003225717,(HEL_BA9159AA_AS.1:0.009628016,HEL_BA9748AA_AS.1:0.005824899)0.931:0.002799578)0.692:0.00162423)0.867:0.002201253)0.400:0.00129014)0.775:0.00196986,((((Evenky11.1:0.005425456,(HEL_BA9760AA_AS.1:5e-09,((HEL_BA9546AA_AS.1:0,HEL_BA9676AA_AS.1:0):5e-09,HEL_BA9686AA_AS.1:0.000568905)0.914:0.000567609)0.949:0.003898888)0.946:0.005204751,(HEL_BA9341AA_AS.1:0.00597886,(HEL_BA9348AA_AS.1:0.000925113,HEL_BA9759AA_AS.1:0.000779487)0.907:0.00298469)0.993:0.008557945)0.863:0.002208236,(HEL_BA9304AA_AS.1:0.014622035,HEL_BA9472AA_AS.1:0.012118078)0.916:0.002515207)0.844:0.001639977,Nanai40.1:0.007556953)0.740:0.001578197)0.783:0.00239754,(HEL_AA7283AA_AS.1:0.00247283,HEL_BA9448AA_AS.1:0.008700417)0.981:0.004957223)0.896:0.00360822)0.946:0.005616385)0.905:0.00262748)0.824:5e-09,((Shi112.1:0.004863825,v225d.1:0.008674961)0.734:0.00149017,((((Cuz20.1:0.010394921,Shi417.1:0.007126571)0.324:0.002092583,(((HEL_CA2257AA_AS.1:0,HEL_CA2266AA_AS.1:0):0.000562867,Shi470.1:0.001146199)0.986:0.004933955,(HEL_CA2262AA_AS.1:0.004578588,((HEL_CA2286AA_AS.1:0.004609851,Sat464.1:0.002863628)0.706:0.000583622,((((Puno135.1:0.005160194,Puno120.1:0.018847654)0.000:0.001598464,(HEL_CA2271AA_AS.1:0.00521795,HEL_CA2272AA_AS.1:0.009031745)0.617:0.00235211)0.883:0.002766425,(HEL_CA2267AA_AS.1:0.008287967,HEL_CA2268AA_AS.1:0.011370737)0.809:0.004065666)0.060:5e-09,(HEL_CA2260AA_AS.1:0.002290914,HEL_CA2284AA_AS.1:0.002877387)0.983:0.004081376)0.951:0.002312474)0.901:0.00176605)0.887:0.002006661)0.745:0.001359891)0.868:0.002295748,(((HEL_CA2265AA_AS.1:0.005496466,(HEL_BA5257AA_AS.1:0.007103244,((HpGP-PER-011.1:0.006638212,(HEL_CA2279AA_AS.1:0.004756063,(HpGP-PER-019.1:0.008416848,(HpGP-PER-138.1:0.005149074,HpGP-PER-111.1:0.005340537)0.231:0.001253387)0.359:0.001390471)0.755:0.000812675)0.724:0.001675798,(HpGP-PER-121.1:0.008116056,(HEL_CA2261AA_AS.1:0.00056737,(HEL_CA2283AA_AS.1:0,HEL_CA2287AA_AS.1:0):5e-09)0.998:0.007284023)0.809:0.001481983)0.896:0.003072037)0.697:0.002212569)0.419:0.002310919,Shi169.1:0.008211033)0.178:0.001790323,((CO1768.1:0,COL0002.1:0,Hui1769.1:0):0.002903299,(CO1766.1:5e-09,(Hui1764.1:0,Hui1766.1:0):5e-09)0.948:0.002876201)0.957:0.003613642)0.862:0.001821626)0.774:0.000870429,(HEL_AA5991AA_AS.1:0.007214614,HEL_BA9201AA_AS.1:0.006974351)0.898:0.002206717)0.760:0.000875359)0.290:0.001074356)0.762:0.000931289)0.979:0.005652258,BT143.1:0.007576579)0.640:0.000595561,((EKB32.1:0.013941827,HpGP-MAL-012.1:0.007980374)0.910:0.002479327,(((((HEL_CA2671AA_AS.1:0.006811344,(BT333.1:0.012595014,BTM275.1:0.006306636)0.961:0.004159882)0.274:0.000730355,(HpGP-JAP-026.1:0.00957814,HpGP-KOR-001.1:0.006415699)0.909:0.002645511)0.858:0.001423143,(((((HEL_CA2643AA_AS.1:0.007139082,(BT215.1:0.009279271,(VN0805.1:0.008953067,BT0282.1:0.005894384)0.636:0.001712263)0.804:0.001249379)0.871:0.002214911,(HEL_CA2615AA_AS.1:0.013411089,JP0170.1:0.00686817)0.953:0.003720223)0.858:0.001606712,((HEL_BA5460AA_AS.1:0.01066725,(HEL_BA5605AA_AS.1:0.009119714,CK69.1:0.006749885)0.382:0.001149322)0.773:0.002391257,(HEL_CA0208AA_AS.1:0.004902078,HEL_CA0082AA_AS.1:0.014710777)0.876:0.003562291)0.896:0.002428178)0.697:5e-09,(HEL_CA2709AA_AS.1:0.008372361,MMM_67.1:0.00871542)0.821:0.002794384)0.665:0.000475959,HEL_BA9915AA_AS.1:0.004685117)0.892:0.00264737)0.866:0.001758208,HEL_CA2092AA_AS.1:0.014769247)0.299:0.001092721,((HEL_AA4439AA_AS.1:0.012528315,ID0498.1:0.010279539)0.835:0.002520651,(HEL_BA9433AA_AS.1:0.01031537,HEL_CA0525AA_AS.1:0.007873281)0.401:0.003364423)0.729:0.001233758)0.786:0.000507247)0.863:0.001257786)0.795:0.001408559,(HEL_CA0440AA_AS.1:0.021087298,(HEL_BA9627AA_AS.1:0.005607881,HEL_BA9735AA_AS.1:0.009264209)0.969:0.006130317)0.902:0.003085776)0.852:0.002199028)0.149:0.001513027)0.277:0.002204322)0.479:5e-09,(((((((((HEL_BA9640AA_AS.1:0.01325978,(HEL_CA2176AA_AS.1:0.016025265,(26695.1:0.014787186,GC31_B.1:0.01361736)0.454:0.003237403)0.687:0.001899794)0.925:0.003248348,(((CK59.1:0.015688535,Khanty17.1:0.015036234)0.951:0.00603581,(HEL_BA9734AA_AS.1:0.017499956,SSR8.1:0.010334792)0.891:0.004030372)0.831:0.001767892,HEL_CA0551AA_AS.1:0.013979137)0.863:0.002359453)0.979:0.004560309,((HEL_AA6718AA_AS.1:0.016985169,HEL_BA9162AA_AS.1:0.015361421)0.268:0.002062853,(((((ID0082.1:0.001715248,ID0985.1:0.002290681)0.880:0.001701402,ID0084.1:0.004043089)0.820:0.001024862,(((HEL_BA9674AA_AS.1:0.000572513,((HEL_BA9658AA_AS.1:0.00228079,(Neuguinea25.1:5e-09,(HEL_BA9408AA_AS.1:0.001136812,Neuguinea63.1:0.001135601)0.397:5e-09)0.820:0.000567341)0.906:5e-09,(Neuguinea12.1:0.002289584,Neuguinea66.1:0.001711332)0.918:0.001710799)0.331:0.000563355)0.993:0.005954524,(ID0090.1:0.006498946,(ID0987.1:0.001141895,ID1001.1:0.001135248)0.907:0.002197623)0.459:0.001548845)0.952:0.003338337,(ID0992.1:0.002975091,ID1017.1:0.003927437)0.943:0.003157028)0.614:0.000524857)0.998:0.012318125,((HEL_BA4574AA_AS.1:0.00309384,(HEL_BA3812AA_AS.1:0.005479702,HPJ156.1:0.003279635)0.597:0.002451763)0.948:0.003272143,(HEL_BA3814AA_AS.1:0.00760504,((((HEL_AA6024AA_AS.1:0.009042402,(((HEL_BA4580AA_AS.1:0,HEL_BA4584AA_AS.1:0):5e-09,HEL_BA9332AA_AS.1:0.000567296)0.996:0.006324691,HPAS23.1:0.008584094)0.120:0.00218712)0.857:0.001626635,((ausabrJ05.1:0,HPJ023.1:0):0.003995878,HEL_AA6010AA_AS.1:0.005890169)0.939:0.003423746)0.301:0.000643657,HEL_BA4578AA_AS.1:0.004847145)0.945:0.003028123,(HEL_BA3813AA_AS.1:5e-09,HPJ071.1:0.002280283)0.978:0.005174035)0.706:0.001657296)0.594:0.00107085)0.984:0.007299696)0.887:0.004269126,(HpGP-USA-422.1:0.01613285,(HEL_CA2513AA_AS.1:0.014417173,NP110.1:0.011808306)0.465:0.006551006)0.918:0.009713587)0.160:0.003014718)0.791:0.002039317)0.806:0.001576425,(SSR3.1:0.013088619,((((Khanty30.1:0.000554847,Khanty40.1:0.000580824)0.999:0.01135452,IRANL112_91.1:0.014727453)0.744:0.00391456,((444.1:0.01296562,SW7C.1:0.01936936)0.966:0.007852196,(((HEL_BA4686AA_AS.1:0.011736005,(HpGP-BGD-003.1:0.015233782,HEL_AA6759AA_AS.1:0.019211675)0.514:0.004079693)0.762:0.00341104,(((((HE_C50.1:0.012042693,(HEL_AA9177AA_AS.1:0.018603706,HEL_BA9175AA_AS.1:0.01503699)0.667:0.002597645)0.937:0.005331562,SW21C.1:0.011371493)0.622:0.003425681,((HEL_CA0266AA_AS.1:0.002350339,mong44.1:0.004607811)0.992:0.010929383,(HEL_BA4991AA_AS.1:0.015334705,HE_NC32_5.1:0.025000947)0.613:0.003635632)0.819:0.004507801)0.854:0.002371813,MM2012_26.1:0.013361143)0.815:0.00232828,(((HEL_BA8996AA_AS.1:0,HEL_BA9604AA_AS.1:0):0.000551447,(HEL_BA9260AA_AS.1:0.004044469,((HEL_BA8918AA_AS.1:0.000567369,HEL_BA9046AA_AS.1:5e-09)0.932:0.001140675,(HEL_BA9169AA_AS.1:0.00056737,(HEL_BA9705AA_AS.1:0,HEL_BA9825AA_AS.1:0):5e-09)0.951:5e-09)0.852:0.001145077)0.954:0.0035322)0.997:0.00823284,(((((HpGP-ISR-001.1:0.014976967,(GC65_HL.1:0.007088534,P12.1:0.005821006)0.812:0.001028055)0.959:0.003791433,((((MCms1055.1:0.016820077,MG2005_98.1:0.01234869)0.792:0.004382326,HEL_BA9555AA_AS.1:0.022201079)0.887:0.002763934,((GC34_HL.1:0.00894222,(29009.1:0.00943905,(HpGP-RUS-009.1:0.020466894,HEL_AA6798AA_AS.1:0.010314544)0.659:0.002990769)0.906:0.004769989)0.833:0.005017085,((HEL_BA5572AA_AS.1:0.010098986,(31181.1:0.015210714,HpGP-HON-015.1:0.018686684)0.593:0.004953731)0.921:0.006320645,(HEL_BA9168AA_AS.1:0.01893842,(Khanty26.1:0.005510665,(Khanty16.1:0.011189673,Khanty27.1:5e-09)1.000:0.026046368)0.985:0.009214993)0.975:0.007645144)0.754:0.001748667)0.957:0.004838191)0.763:0.00165707,(Pt_7901.1:0.013160296,Hp_A_14.1:0.01643463)0.891:0.003477998)0.952:0.00401836)0.770:0.000953014,((HEL_BA4743AA_AS.1:0.014232345,(HEL_BA9148AA_AS.1:0.014255349,(448.1:0.013873478,SA169C.1:0.011322885)0.983:0.008759161)0.695:0.003055118)0.484:0.001900312,(GR_21.1:0.009845948,IRANL125.1:0.008202594)0.933:0.005137202)0.901:0.003673809)0.336:0.001151478,(((((22352.1:0.006957517,22360.1:0.01290347)0.996:0.01067959,(HpGP-SPA-802.1:0.021419375,(GR_15.1:0.009308746,HEL_BA4846AA_AS.1:0.020133393)0.147:0.004319921)0.490:0.002522393)0.523:0.002130277,(((HEL_BA4700AA_AS.1:0.015463197,HEL_BA4919AA_AS.1:0.012123205)0.560:0.004090705,((HEL_CA2212AA_AS.1:0.008213839,IL_3173.1:0.020171735)0.693:0.003310816,38185.1:0.017295403)0.196:0.00212548)0.715:0.001378564,((HEL_BA4404AA_AS.1:0.011571344,IRANL110.1:0.008442555)0.911:0.003101547,((B40.1:0.007657493,GR_20.1:0.017219016)0.953:0.006991612,IRANL97.1:0.015148928)0.948:0.005104348)0.510:0.002525953)0.958:0.004472016)0.794:0.00159576,(Hp_A_27.1:0.013328259,(21580.1:0.018057864,IRANL124_91.1:0.005990991)0.747:0.003584265)0.986:0.008242204)0.448:5e-09,((((((((((ckin59.1:0.010238514,(CAM_153C1.1:0.012136564,HEL_AA5951AA_AS.1:0.009878319)0.707:0.002575322)0.943:0.003129041,(nigh2494.1:0.009700897,CAM_14C1.1:0.006886294)0.798:0.001748675)0.849:0.001853477,((((CAM-107A1.1:0.009933606,((CAM_110A1.1:0.012127571,(HEL_BA9180AA_AS.1:0.013089928,nigh2495.1:0.010958647)0.128:0.002680151)0.741:0.003371215,CAM_106A1.1:0.014446789)0.757:0.002967463)0.839:0.003765225,(CAM_125C1.1:0.00774174,HEL_BA9125AA_AS.1:0.006514003)0.483:6e-09)0.755:0.002215331,((CAM_149C1.1:0.010752991,CAM-23A1.1:0.008002755)0.880:0.004789287,(CAM-117A1.1:0.00541542,CAM-121A1.1:0.00333977)0.835:0.002615245)0.872:0.002508612)0.955:0.00354669,(HEL_BA4947AA_AS.1:0.012893512,(HEL_BA9309AA_AS.1:0.012620539,(HpGP-NGA-006.1:0.005970457,(CAM-135C1.1:0.001138573,CAM-140C1.1:5e-09)1.000:0.012107069)0.644:0.002563842)0.786:0.00139133)0.693:0.001880046)0.740:0.000662736)0.836:0.001360887,(HEL_BA8987AA_AS.1:0.013725089,(CAM-144C1.1:0.004074365,nigh2496.1:0.005868737)0.989:0.006308212)0.939:0.003890062)0.521:0.000975274,(((HEL_BA9028AA_AS.1:0.012015483,SUD-C1-1a.1:0.008770349)0.895:0.003058521,((((SUD-C14-1.1:0.007087738,SUD_C5_1.1:0.009055554)0.801:0.002152922,HEL_BA4944AA_AS.1:0.008825319)0.825:0.001300846,SUD-SO49-1.1:0.010780892)0.682:0.001581793,(HEL_BA9457AA_AS.1:0.01212606,SUD_C8_1.1:0.006502356)0.862:0.002379929)0.765:0.000774072)0.741:0.000897731,(HpGP-USA-207.1:0.015056337,(HEL_BA9463AA_AS.1:0.017867532,(((((HEL_AA6699AA_AS.1:0,HEL_BA9765AA_AS.1:0):0.012518572,HEL_BA9281AA_AS.1:0.007192207)0.877:0.004346721,((nigh1448.1:0.011120365,(HEL_BA4973AA_AS.1:0.011337634,HpGP-NGA-010.1:0.01023604)0.610:0.001908419)0.902:0.003305891,(HEL_BA3663AA_AS.1:0.015368768,((ckin28.1:0.011156993,HEL_BA5527AA_AS.1:0.024998067)0.921:0.008365738,(HEL_BA8101AA_AS.1:0.013630813,(((HEL_CA2149AA_AS.1:0.004922158,(kin79.1:0.011354512,HpGP-BRA-023.1:0.007224355)0.834:0.003090497)0.088:0.001204811,(HEL_AA8698AA_AS.1:0.004115829,HEL_AA9180AA_AS.1:0.000478943)1.000:0.010967015)0.064:0.000486257,((((HpGP-USA-303.1:0.004533567,(HEL_AA7352AA_AS.1:0.009688604,(HEL_AA9174AA_AS.1:0.007525957,(HEL_BA4163AA_AS.1:0.001707644,SA220C.1:5e-09)0.999:0.011864508)0.867:0.00217722)0.945:0.003260929)0.784:0.001406735,(HEL_BA5101AA_AS.1:0.016923694,(DR59_2016.1:0.010410848,(HEL_BA5558AA_AS.1:0.010878619,(DR76_2016.1:0.005594484,HEL_BA3551AA_AS.1:0.009897314)0.919:0.003676626)0.844:0.003881481)0.922:0.004176542)0.615:0.002901789)0.684:0.001414164,HEL_BA8835AA_AS.1:0.008213585)0.853:0.001153765,((NYPt189.1:0.012128439,(HEL_BA5197AA_AS.1:0.00892233,(HEL_CA2246AA_AS.1:0.00378802,HpGP-MEX-046.1:0.007361645)0.991:0.006474258)0.904:0.003188379)0.767:0.000673635,(((HEL_BA5547AA_AS.1:0.007498268,HEL_CA2451AA_AS.1:0.007834923)0.342:0.001126898,((HpGP-USA-403.1:0.008095905,(HEL_AA5463AA_AS.1:0.012495119,GAM245Ai.1:0.007109313)0.808:0.002265736)0.899:5e-09,HpGP-USA-417.1:0.006451925)0.979:0.003368025)0.811:0.00121601,((DR150.1:0.006250147,CAM-146C1.1:0.013723357)0.376:0.002256811,(HpGP-SPA-402.1:0.015471447,((((kin77.1:0.005072091,(HEL_CA2362AA_AS.1:0.00388692,(ckin24.1:0.000565596,kin71.1:0.008199777)0.973:0.003060199)0.337:0.000552733)0.936:0.002809512,(ckin130.1:0.002479612,kin81.1:0.004479244)0.916:0.002962683)0.866:0.001855706,(((HEL_BA4236AA_AS.1:0.007166006,(HEL_AA7374AA_AS.1:0.005976316,SA35C.1:0.003877546)0.242:0.001698034)0.941:0.003257595,(((ckin129.1:0.003893427,(kin86.1:0.004586695,SouthAfrica7.1:0.004200663)0.899:0.002348328)0.580:0.000764509,ckin65.1:0.0062025)0.858:0.001601494,(ckin106.1:0.003635522,(kin62.1:0.005046981,HpGP-COG-003.1:0.001315086)0.521:0.001091574)0.895:0.002475687)0.322:0.001285922)0.340:0.000815317,(HEL_BA8806AA_AS.1:0.004946496,HpGP-POR-006.1:0.006884251)0.965:0.004263729)0.870:0.001747974)0.760:0.000616279,HEL_BA4465AA_AS.1:0.008321887)0.637:0.002266619)0.780:0.001670995)0.867:0.001815521)0.788:0.001482661)0.935:0.00241409)0.937:0.003092931)0.856:0.002241045)0.623:0.006038454)0.911:0.007069625)0.928:0.004264183)0.588:0.002352016)0.837:5e-09,((HpGP-IDN-001.1:0.001137006,ID0561.1:5e-09)1.000:0.012646114,(HEL_AA6060AA_AS.1:0.000631297,HEL_BA9462AA_AS.1:0.00107569)0.980:0.004780315)0.869:0.003050293)0.856:0.001804402,(HEL_CA2627AA_AS.1:0.010413292,(HEL_BA9595AA_AS.1:0.011733243,SUD_SO41_1.1:0.004767669)0.611:0.001275043)0.545:5e-09)0.802:0.001350874)0.356:0.003287132)0.627:0.001124385)0.924:0.002631023)0.754:0.000593008,((CAM_118A1.1:0.008952711,HEL_BA9413AA_AS.1:0.007142356)0.866:0.00230454,(SUD-SO50-1.1:0.009594791,CAM-109A1.1:0.014882772)0.649:0.001496952)0.922:0.002316569)0.832:0.00122278,(((HpGP-LIT-001.1:0.010768028,SUD-S72.1:0.010814973)0.882:0.003617123,(CAM-126C1.1:0.009312962,SUD-SO42.1:0.011653011)0.839:0.001992255)0.861:0.001658309,(((HEL_BA4168AA_AS.1:0.007137654,HEL_BA8928AA_AS.1:0.005251969)0.997:0.008436881,(CAM_22A1.1:0.010116243,SUD-C13-1.1:0.009025871)0.957:0.004718083)0.755:0.000752994,(SUD-C16-3.1:0.011588414,SUD-I14.1:0.009221752)0.588:0.002720757)0.964:0.004352394)0.400:0.001189101)0.143:0.001221451,((HUP_B14.1:0.011366219,(G27.1:0.014813855,(HEL_CA2150AA_AS.1:0.010532956,SSR43.1:0.013996915)0.919:0.004518708)0.676:0.001395372)0.732:0.002635744,(30950.1:0.014310019,((IRANL104.1:0.016434005,(HE_NC24_6.1:0.015643965,IL_3172.1:0.010861641)0.486:0.003045885)0.904:0.003009824,(IL_3184.1:0.010028547,HEL_BA5224AA_AS.1:0.01447774)0.913:0.003858469)0.618:0.002301781)0.949:0.004177902)0.955:0.00435211)0.756:0.000704571,(((((34320.1:0.014814884,Pt_7757.1:0.011908047)0.862:0.005402768,22087.1:0.009325243)0.888:0.003304438,(HN_G260.1:0.011660837,((HEL_AA5699AA_AS.1:0.011715064,((HEL_AA0105AA_AS.1:0,PeCan4.1:0):0.016623974,HEL_AA6578AA_AS.1:0.007493549)0.909:0.005787748)0.983:0.008815856,MGms203.1:0.008232491)0.359:0.002128111)0.938:0.004609373)0.894:0.002482818,(B25.1:0.019159819,HEL_CA2181AA_AS.1:0.008952535)0.951:0.005367924)0.877:0.002978459,((HEL_AA0447AA_AS.1:0.015201478,(HEL_BA8361AA_AS.1:0.002563231,(SA252C.1:5e-09,SA224.1:5e-09)0.927:0.002478265)0.979:0.006761432)0.983:0.006246413,B45.1:0.015898162)0.769:0.000631173)0.963:0.003740983)0.758:0.000583835,(((HEL_CA2270AA_AS.1:0.018184455,(HEL_AA8702AA_AS.1:0.019797359,MM2004_20.1:0.006651908)0.891:0.003208749)0.947:0.003478908,((HpGP-MAL-010.1:0.014816466,SSR7.1:0.01870309)0.874:0.003222924,(HEL_AA6511AA_AS.1:0.016974001,HpGP-SPA-706.1:0.012807506)0.845:0.002544142)0.913:0.002722326)0.947:0.003745575,(HE_C33.1:0.021040882,33375.1:0.012733125)0.939:0.003994993)0.878:0.00120379)0.955:0.002185931)0.964:0.003025179)0.630:0.000288671,(B47.1:0.012791339,HEL_BA4875AA_AS.1:0.012015367)0.987:0.008645248)0.949:0.003346726)0.895:0.002447804)0.853:0.00234761)0.720:0.002307285,((Khanty39.1:0.015085254,(Hp_A_11.1:0.01514254,HpGP-POL-110.1:0.011426209)0.957:0.006979381)0.828:0.002375234,HEL_BA9531AA_AS.1:0.016493584)0.910:0.004257697)0.844:0.002879468)0.938:0.00428289)0.960:0.003916722,((HEL_AA8621AA_AS.1:0.022345716,(SSR9.1:0.012405966,(HPAG1.1:0.01079535,SSR5.1:0.018009414)0.762:0.002750383)0.215:0.003228551)0.136:0.002492904,((HpGP-TUR-009.1:0.010132105,(HEL_BA9014AA_AS.1:0.000841589,(Nentsy37.1:0.006965562,(N34.1:0.000567127,(Nentsy28.1:0,Nentsy29.1:0,Nentsy32.1:0,Nentsy38.1:0,Nentsy65.1:0):5e-09)0.000:5e-09)0.869:0.00144349)1.000:0.010909731)0.937:0.00441203,((IRANL133_91.1:0.01403257,HEL_BA8956AA_AS.1:0.025272041)0.165:0.005145512,(HEL_BA9598AA_AS.1:0.021526431,HEL_BA9043AA_AS.1:0.019833165)0.871:0.004188477)0.751:0.001481044)0.852:0.002596105)0.753:0.000615741)0.000:0.000526344)0.729:0.002692759)0.950:0.00431116,(HEL_AA7332AA_AS.1:0.017610693,((HEL_BA9302AA_AS.1:0.008942798,HEL_BA9612AA_AS.1:0.007114407)0.991:0.008557898,HEL_BA9184AA_AS.1:0.016045113)0.789:0.003703889)0.937:0.004208038)0.752:0.001419,((HEL_BA9556AA_AS.1:0.007105728,HEL_BA9770AA_AS.1:0.004091219)0.993:0.00803871,(HEL_BA9483AA_AS.1:0.01067243,((HEL_BA9032AA_AS.1:0.001712979,HEL_BA9339AA_AS.1:5e-09)0.996:0.005693707,((HEL_BA9266AA_AS.1:0,HEL_BA9294AA_AS.1:0):0.00056761,(HEL_BA9838AA_AS.1:0,Keto18.1:0,Keto60.1:0):5e-09)0.792:0.001261833)1.000:0.011810166)0.933:0.003472139)0.885:0.001830778)0.859:0.001431922,((((((TH0213.1:0.012757382,((HEL_BA5769AA_AS.1:0.007472799,((HEL_BA3985AA_AS.1:0.0091315,HpGP-MAL-002.1:0.014772736)0.742:0.001512165,(HEL_BA4205AA_AS.1:0.004555805,Mandalay03.1:0.015508172)0.964:0.005285334)0.858:0.001240996)0.834:0.001806477,(HEL_BA7799AA_AS.1:0.010201084,(MMM_148.1:0.009867343,(MMM_60.1:0.009608357,HpGP-NPL-009.1:0.008473977)0.911:0.006390635)0.870:0.002652775)0.836:0.001244187)0.687:0.001207143)0.744:0.00189084,(HEL_CA0027AA_AS.1:0.009430795,SLK40.1:0.006730428)0.479:0.001898476)0.360:0.001706981,BD0063.1:0.008823394)0.839:0.002412873,(VN0032.1:0.016296141,((HEL_BA8057AA_AS.1:0.009538861,((HpGP-IND-007.1:0.008443816,(HEL_CA2718AA_AS.1:0.013047871,HpGP-MMR-004.1:0.017755843)0.978:0.007673616)0.205:0.001849866,BD0013.1:0.016573898)0.061:0.001104808)0.972:0.004552334,((MMM_127.1:0.010096869,NP49.1:0.005858144)0.856:0.002621722,(HEL_AA6079AA_AS.1:0.013845632,MS178.1:0.010744477)0.637:0.003417901)0.602:0.001523072)0.890:0.002594562)0.902:0.002886873)0.737:0.000934275,HpGP-MMR-011.1:0.003157802)0.818:0.001805652,(M006.1:0.013677793,India7.1:0.006269797)0.954:0.005474639)0.970:0.005612244)0.680:0.001419946,(Nanai30.1:0.010394444,(HEL_BA8663AA_AS.1:0.011555525,HEL_BA9576AA_AS.1:0.017171801)0.891:0.00373652)0.856:0.003482285)0.414:0.001224614,(((HEL_BA9608AA_AS.1:0.010859526,(HEL_BA9443AA_AS.1:0.00837414,(HEL_BA8856AA_AS.1:0.009909092,Tuvac46.1:0.013028597)0.970:0.008222129)0.091:0.002926538)0.659:0.002645444,(HEL_BA8958AA_AS.1:0.01612497,HEL_CA0261AA_AS.1:0.013043869)0.870:0.002661886)0.000:5e-09,((((altai59.1:0.00792124,HEL_BA9058AA_AS.1:0.011854921)0.943:0.004379988,(HEL_BA9545AA_AS.1:0.007172618,(HEL_BA8823AA_AS.1:0.000703282,HEL_BA8911AA_AS.1:0.012336654)0.402:0.002333718)0.973:0.006513286)0.929:0.004169585,((HEL_BA9018AA_AS.1:0.004699299,HEL_BA9564AA_AS.1:0.002854042)0.985:0.005456382,((((HEL_BA9739AA_AS.1:0.006004391,(HEL_BA9603AA_AS.1:0.004111405,(altai11.1:0.000567296,HEL_BA9440AA_AS.1:5e-09)1.000:0.008262945)0.977:0.004963359)0.868:0.002333945,(BURYAT19.1:0.005112682,(HEL_BA8872AA_AS.1:0.008439372,HpGP-KGZ-006.1:0.005799001)0.992:0.00764663)0.952:0.004235998)0.523:0.002978636,(HEL_BA9451AA_AS.1:0.012308395,HEL_BA9538AA_AS.1:0.014986387)0.943:0.004888332)0.730:0.000761523,HEL_BA9732AA_AS.1:0.016762277)0.839:0.001689131)0.849:0.002140088)0.736:0.0029604,((HEL_BA9259AA_AS.1:0.010668193,(HEL_BA9568AA_AS.1:0.012101558,HEL_BA8915AA_AS.1:0.01374974)0.711:0.006629613)0.587:0.002228987,((HEL_BA9814AA_AS.1:0.016600521,(HEL_BA9315AA_AS.1:0.015497798,(HEL_BA9037AA_AS.1:0.001385798,HEL_BA9347AA_AS.1:0.009236448)0.974:0.006404284)0.763:0.001466592)0.952:0.005070253,(BURYAT27.1:0.008507232,(HEL_CA0258AA_AS.1:0.006765449,(HEL_BA8921AA_AS.1:0.013541312,HEL_CA0289AA_AS.1:0.013871057)0.877:0.003912233)0.740:0.003178294)0.871:0.002854723)0.779:0.003714658)0.900:0.003344792)0.814:0.001388056)0.918:0.002831801)0.769:0.000842191)0.875:0.002432001)0.810:0.001538644,((((HEL_BA9209AA_AS.1:0.005714084,HEL_BA9407AA_AS.1:0.005450903)0.978:0.005156609,(HEL_CA0270AA_AS.1:0.00876545,HEL_BA9354AA_AS.1:0.016608659)0.787:0.001166722)0.906:0.00198974,(HEL_CA0264AA_AS.1:0.01162301,((HEL_BA9611AA_AS.1:0.011338247,((Evenky65.1:0.010125728,(HEL_BA9115AA_AS.1:0.009927496,((HEL_BA8959AA_AS.1:5e-09,HEL_BA9641AA_AS.1:0.000568417)0.820:5e-09,(((Evenky73.1:0,HEL_BA8842AA_AS.1:0):0.001135506,HEL_BA9406AA_AS.1:5e-09)0.770:0.00057232,HEL_BA9383AA_AS.1:0.00228644)0.215:0.000563778)0.977:0.005607934)0.958:0.005227255)0.687:0.002242579,(HEL_BA8957AA_AS.1:0.00646597,HEL_BA9626AA_AS.1:0.012787266)0.931:0.003665149)0.956:0.003616078)0.474:0.00061821,(((((yak97.1:0.006178275,HEL_BA9079AA_AS.1:0.013812012)0.964:0.005392545,(HEL_BA9085AA_AS.1:0.011991281,HEL_BA9606AA_AS.1:0.008229937)0.891:0.004057703)0.177:0.001590727,(((HEL_BA9471AA_AS.1:0.008429557,(HEL_BA9571AA_AS.1:0,HEL_BA9807AA_AS.1:0):0.011066575)0.897:0.003266272,Tuvac80.1:0.004417958)0.834:0.002139103,HEL_BA9671AA_AS.1:0.001087248)0.971:0.004538953)0.826:0.001482582,HEL_BA8830AA_AS.1:0.009454672)0.887:0.003038134,HEL_BA9566AA_AS.1:0.013330555)0.898:0.003648525)0.856:0.003108122)0.805:0.001767733)0.843:0.001900076,HEL_BA9404AA_AS.1:0.012352092)0.692:0.000408431):0.030015805,((HEL_BA8309AA_AS.1:0.010942902,(((((((HEL_AA7200AA_AS.1:5e-09,(HEL_AA7368AA_AS.1:0.004029414,(HEL_AA7268AA_AS.1:5e-09,HEL_AA7356AA_AS.1:0.001135866)0.928:0.004665349)0.999:0.007060689)0.972:0.004229767,(HEL_AA7309AA_AS.1:0.00113107,(HEL_AA7199AA_AS.1:6e-09,HEL_AA7293AA_AS.1:0.001138203)0.782:0.000575953)0.908:0.002128554)0.913:0.002774241,HEL_AA7329AA_AS.1:0.005186534)0.866:0.003331392,(HEL_AA7206AA_AS.1:0.004502495,(HEL_AA7215AA_AS.1:0,K26A1.1:0):0.001244484)0.383:0.001257094)0.765:0.004166,(HEL_AA7288AA_AS.1:0,HEL_BA9306AA_AS.1:0):0.014530952)0.985:0.007216033,((HEL_BA5706AA_AS.1:0.012563126,(((HEL_BA8291AA_AS.1:0.004185801,(HEL_BA9749AA_AS.1:0.003443826,((HEL_BA5709AA_AS.1:0.005496943,SouthAfrica50.1:0.002428087)0.759:0.001435142,(SA29A.1:5e-09,HEL_BA5677AA_AS.1:0.008715842)0.952:0.004204119)0.380:0.002161428)0.946:0.003583639)0.896:0.002392798,HEL_BA5666AA_AS.1:0.007669145)0.845:0.001739475,(HEL_AA7378AA_AS.1:0.006376764,((((HEL_AA7376AA_AS.1:0.004231612,HEL_BA9540AA_AS.1:0.00447297)0.923:0.003477072,((HEL_BA8345AA_AS.1:0.001137187,((HEL_BA9328AA_AS.1:0,SA251C.1:0):5e-09,SA144A.1:0.000813397)0.116:5e-09)0.991:0.006228158,HEL_AA7371AA_AS.1:0.003988541)0.580:0.002294913)0.736:0.001484043,((HpGP-ZAF-009.1:0.003688837,SA253C1.1:0.003794723)0.857:0.001837495,(HEL_AA7351AA_AS.1:0.00659687,(HEL_AA7350AA_AS.1:0.000567153,HEL_AA7375AA_AS.1:5e-09)0.999:0.010494401)0.741:0.002519491)0.927:0.003334531)0.478:0.001246843,((((HpGP-ZAF-001.1:0.005809539,SA172C1.1:0.005791184)0.841:0.001442559,(SouthAfrica20.1:0.006954629,(HEL_BA9494AA_AS.1:0.003567673,SA175A.1:0.011234201)0.888:0.002238194)0.346:0.001759629)0.932:0.003449328,HEL_BA8916AA_AS.1:0.003258862)0.927:0.002265991,(HpGP-ZAF-006.1:0.004626386,HEL_AA7362AA_AS.1:0.00584841)0.910:0.002059819)0.679:0.000602248)0.455:0.001855218)0.412:0.000846023)0.879:0.001674531)0.731:0.000589503,((HEL_BA4143AA_AS.1:0.004125386,(HEL_BA5715AA_AS.1:0.015425677,HEL_BA5731AA_AS.1:0.00297278)0.738:0.002402266)0.712:0.002655694,(SA233C.1:0.005831277,(HEL_BA5739AA_AS.1:0.006375639,SA166A.1:0.001708659)0.877:0.001672176)0.936:0.002803192)0.796:0.001339103)0.912:0.002671102)0.994:0.007420541,HEL_BA5671AA_AS.1:0.007878519)0.867:0.002170722)0.789:0.004905182,HpGP-ZAF-007.1:0.016165079)0.987:0.019181071)0.997:0.030995562,(HEL_AA0408AA_AS.1:0.008150114,HEL_BA9262AA_AS.1:0.008391651)1.000:0.099077041)0.978:0,Hcetorum:0.271143958)Root;
