# Supplementary material for: An ancient ecospecies of Helicobacter pylori
Source: Nature. 2024 Oct 16;635(8037):178–85. doi: 10.1038/s41586-024-07991-z (PMC11541087; doi:10.1038/s41586-024-07991-z)
Supplement: Supplementary file 8 — Data underlying Figs. 1–4 and Supplementary Figs. 1–6 and 8–13. [file 41586_2024_7991_MOESM8_ESM.zip › SOURCE_DATA/S10/46.nwk]

((((((((((((((((((((HEL_BA8915AA_AS.1:0.006935201,(HEL_BA9058AA_AS.1:0.011139602,(HEL_AA7314AA_AS.1:0.005993778,(HEL_BA8976AA_AS.1:0.000789076,HEL_BA9249AA_AS.1:0.001649141)0.974:0.006727457)0.153:0.001914243)0.455:0.00204049)0.868:0.00224528,(((HEL_BA9569AA_AS.1:0.005935361,(HEL_BA9129AA_AS.1:0.003713683,HEL_BA9471AA_AS.1:0.007972837)0.910:0.002864537)0.595:0.001770557,HEL_BA8860AA_AS.1:0.005188792)0.897:0.003723418,(BTM275.1:0.008885227,(HEL_BA9732AA_AS.1:0.00535134,(HEL_BA8825AA_AS.1:0.006739849,HEL_BA9027AA_AS.1:0.009364499)0.470:0.002189214)0.671:0.002470014)0.160:0.000999182)0.844:0.002265299)0.186:5e-09,(HEL_BA9627AA_AS.1:0.001632223,altai11.1:0.006719218)0.836:0.002476122)0.736:0.000806997,(HEL_BA9576AA_AS.1:0.008381291,HEL_BA9837AA_AS.1:0.003292505)0.846:0.001626686)0.772:0.000833191,(HEL_BA9140AA_AS.1:0.005847682,(BURYAT27.1:0.004132914,HEL_BA8872AA_AS.1:0.004936538)0.898:0.002486441)0.839:0.001596623)0.773:0.000802569,((((HEL_BA9095AA_AS.1:0.001448456,HEL_BA9321AA_AS.1:0.005982084)0.978:0.005907681,((HEL_BA8914AA_AS.1:0,HEL_BA8962AA_AS.1:0,HEL_BA9175AA_AS.1:0,HEL_BA9398AA_AS.1:0):5e-09,(Evenky65.1:5e-09,HEL_BA9445AA_AS.1:0.000807129)0.993:0.004907425)0.831:0.001941446)0.928:0.003932354,Nanai30.1:0.00832853)0.400:0.001620735,HEL_BA9628AA_AS.1:0.004836265)0.881:0.002606996):0.000813024,((((HEL_BA8957AA_AS.1:0.003077942,(HEL_CA2643AA_AS.1:0.012166275,HEL_BA9641AA_AS.1:0.005614076)0.310:0.002361891)0.853:0.002713411,((HEL_BA9606AA_AS.1:0.006684546,HEL_BA9671AA_AS.1:0.003330806)0.763:0.000755892,(HEL_BA9354AA_AS.1:0.004139636,(HEL_BA9032AA_AS.1:0.002499952,HEL_BA9830AA_AS.1:0.00158304)0.993:0.0076332)0.912:0.002497866)0.918:0.002540039)0.761:0.001287513,((HEL_BA8956AA_AS.1:0.005100648,HEL_BA9018AA_AS.1:0.014528949)0.911:0.004281055,(HEL_BA8861AA_AS.1:0.008789533,HEL_BA9451AA_AS.1:0.003805728)0.906:0.003635905)0.868:0.002999498)0.788:0.0010977,HEL_BA9259AA_AS.1:0.006636496)0.771:0.000795815)0.785:0.00161783,((HEL_BA9443AA_AS.1:0.013594799,((((HEL_BA9037AA_AS.1:0.003257056,HEL_BA9315AA_AS.1:0.001644435)0.987:0.007274147,(HEL_CA0258AA_AS.1:0.012096889,(HEL_BA8823AA_AS.1:0.000773972,HEL_BA9545AA_AS.1:0.004145472)0.959:0.004969763)0.705:0.002557274)0.732:0.001040021,((HEL_BA8830AA_AS.1:0.008615197,HEL_BA9568AA_AS.1:0.012126856)0.883:0.003935788,((HEL_BA8958AA_AS.1:0.010547182,(Evenky11.1:0.010551777,HpGP-KGZ-006.1:0.009560828)0.848:0.004445354)0.688:0.003770046,((HEL_BA9483AA_AS.1:0.009245474,(HEL_BA9059AA_AS.1:0.004640969,(HEL_BA9564AA_AS.1:0.003646452,HEL_BA9650AA_AS.1:0.00126871)0.951:0.004247439)0.529:0.001768547)0.201:0.001892853,HEL_BA9611AA_AS.1:0.00696669)0.943:0.005659765)0.737:6e-09)0.758:5e-09)0.871:5e-09,(((HEL_BA9167AA_AS.1:0.007373426,(HEL_BA9440AA_AS.1:0,HEL_BA9605AA_AS.1:0):0.007035213)0.854:0.002741077,(HEL_BA9407AA_AS.1:0.007404204,(HEL_BA9170AA_AS.1:0.007996819,(HEL_BA9562AA_AS.1:5e-09,HEL_BA9776AA_AS.1:0.0016204)0.905:0.002846451)0.246:0.000831148)0.948:0.004219536)0.900:0.003032636,HEL_BA9049AA_AS.1:0.005434112)0.876:0.00199664)0.906:0.002494981)0.816:0.001568276,(HEL_BA9566AA_AS.1:0.008383765,((((HEL_BA9042AA_AS.1:0,HEL_BA9253AA_AS.1:0):0.00192737,HEL_BA8911AA_AS.1:0.006605995)0.886:0.001914943,HEL_CA0261AA_AS.1:0.004440098)0.735:0.000856277,HEL_BA8889AA_AS.1:0.004610463)0.890:0.002795805)0.386:0.001635018)0.919:5e-09)0.917:0.001625714,(HEL_BA9626AA_AS.1:0.007902564,(HEL_AA7332AA_AS.1:0.007425639,mong44.1:0.006869161)0.530:0.002417365)0.846:0.002159318)0.885:0.000792313,((((HEL_AA8621AA_AS.1:0.012855662,((HE_NC32_5.1:0.009978442,(HE_C50.1:0.005739042,HE_NC24_6.1:0.007780476)0.921:0.003355292)0.819:0.001729134,((Khanty27.1:0.009651062,HE_C33.1:0.005547712)0.963:0.004691933,(((Khanty30.1:0,Khanty40.1:0):0.002468309,(HEL_BA9825AA_AS.1:0.000809753,((HEL_BA8996AA_AS.1:0,HEL_BA9169AA_AS.1:0,HEL_BA9260AA_AS.1:0,HEL_BA9604AA_AS.1:0,HEL_BA9705AA_AS.1:0):5e-09,(HEL_BA8918AA_AS.1:0,HEL_BA9046AA_AS.1:0):0.000808473)0.645:6e-09)0.948:0.003274646)0.976:0.005009469,((Khanty17.1:0.003757597,(Khanty26.1:0.000760997,(Nentsy37.1:0.001618165,((HEL_BA9014AA_AS.1:0,Nentsy29.1:0,Nentsy90.1:0):5e-09,(N34.1:0,Nentsy32.1:0,Nentsy38.1:0,Nentsy65.1:0):0.00080758)0.882:5e-09)0.859:0.001636529)0.951:0.003261432)0.917:0.002444608,NP110.1:0.012561795)0.887:0.002441017)0.586:0.001600812)0.789:0.001296528)0.754:0.001104458)0.757:0.002385399,((HEL_BA9410AA_AS.1:0.008447426,TUVAB15.1:0.006661634)0.873:0.002456274,((HEL_AA6718AA_AS.1:0.010907336,HPAG1.1:0.008890589)0.228:0.002047167,(21580.1:0.008318797,((((((((((MM2012_26.1:0.008619775,(29009.1:0.006365868,GR_21.1:0.009102929)0.953:0.005662901)0.838:0.003527753,((CAM-109A1.1:0.006405565,((HEL_AA6699AA_AS.1:0.004498823,HEL_BA9765AA_AS.1:0.005660936)0.968:0.005963604,(IL_3173.1:0.008733001,(HEL_BA9595AA_AS.1:0.006903033,(HEL_BA9463AA_AS.1:0.00687747,(HEL_BA4686AA_AS.1:0.000807232,HEL_CA2627AA_AS.1:5e-09)0.999:0.014517591)0.109:0.002011272)0.866:0.002716414)0.883:0.003746971)0.820:0.001747315)0.590:0.001662423,SUD-C14-1.1:0.012230602)0.723:0.000927445)0.919:0.003622648,(((((CAM-126C1.1:0.005675022,SUD_SO41_1.1:0.005837033)0.792:0.001648268,(ckin59.1:0.003580502,HpGP-NGA-006.1:0.013558303)0.963:0.005769647)0.820:0.001369353,((CAM-107A1.1:0.010038269,HEL_AA5951AA_AS.1:0.008265698)0.867:0.004721114,((nigh1448.1:0.006055685,CAM_149C1.1:0.016527302)0.886:0.004615014,SUD-SO42.1:0.00454722)0.665:0.001385078)0.769:0.002602322)0.789:0.001399942,((((CAM_106A1.1:0.009309239,(CAM-121A1.1:0.007961658,(CAM-135C1.1:0,CAM-140C1.1:0,CAM-146C1.1:0):0.002195021)0.991:0.0068796)0.674:5e-09,(CAM_22A1.1:0.004149491,CAM-23A1.1:0.006904766)0.922:0.003113653)0.791:0.001752324,CAM_153C1.1:0.006782622)0.768:0.000816996,(CAM_118A1.1:0.00859748,CAM_125C1.1:0.00559605)0.861:0.002274335)0.556:0.001055618)0.404:0.001302551,(CAM_110A1.1:0.008364163,CAM-144C1.1:0.006872007)0.864:0.004874347)0.845:0.002488576)0.368:0.00146328,((HEL_BA4947AA_AS.1:0.00421815,kin79.1:0.008241394)0.515:0.005663872,(HEL_BA9555AA_AS.1:0.007268847,(((SA35C.1:0.008218321,SouthAfrica20.1:0.002690641)0.981:0.009654017,(((HEL_BA8806AA_AS.1:0.006902867,HEL_BA4236AA_AS.1:0.017277464)0.716:0.002250328,((SA224.1:5e-09,(HEL_BA8361AA_AS.1:0.001542624,SA252C.1:5e-09)0.757:5e-09)0.983:0.007016505,(((HEL_BA5547AA_AS.1:0.005407234,(HEL_AA6578AA_AS.1:0.000724069,HEL_CA2451AA_AS.1:0.001592924)0.998:0.008171515)0.216:0.000948509,(((kin81.1:0.010266063,(ckin130.1:0.002446042,kin86.1:0.003298091)0.927:0.00403984)0.969:0.005001784,(HEL_AA9177AA_AS.1:0.003597034,((HEL_AA8698AA_AS.1:0,HEL_AA9180AA_AS.1:0):0.006635086,HEL_AA8702AA_AS.1:0.005006587)0.438:0.003235423)0.955:0.005663642)0.736:0.001237691,HEL_BA5101AA_AS.1:0.008980636)0.772:0.002745426)0.977:0.007087856,NYPt189.1:0.008307071)0.140:0.00159639)0.871:0.003137461)0.786:0.001661759,((ckin129.1:0.00408452,((kin77.1:0.005582162,(ckin24.1:0.011439315,(ckin65.1:0.005841286,HpGP-COG-003.1:0.002397729)0.841:0.001846818)0.905:0.003574171)0.886:0.002684361,HEL_AA7352AA_AS.1:0.002849482)0.520:0.001590612)0.820:0.001755129,(ckin106.1:0.008244125,HEL_BA5527AA_AS.1:0.009680924)0.927:0.005483937)0.442:0.001881839)0.772:0.001719624)0.531:0.003289828,(HEL_CA2362AA_AS.1:0.00896363,HpGP-BRA-023.1:0.004436594)0.855:0.002394949)0.581:0.004067906)0.935:0.00706544)0.888:0.005876659)0.699:0.002951689,(HN_G260.1:0.007371001,HUP_B14.1:0.014036059)0.692:0.003760309)0.459:5e-09,(MG2005_98.1:0.008231801,(HEL_BA9180AA_AS.1:0.008705107,HEL_BA5257AA_AS.1:0.015859374)0.324:0.003810417)0.899:0.004529926)0.825:0.001264449,(33375.1:0.011183086,(HEL_AA0447AA_AS.1:0.014180869,HpGP-SPA-802.1:0.00872515)0.881:0.00491476)0.744:5e-09)0.845:0.002370699,(IL_3184.1:0.018233742,(HEL_BA9531AA_AS.1:0.011157586,P12.1:0.009273944)0.067:0.002885232)0.904:0.004082613)0.468:0.001382317,(HEL_AA9174AA_AS.1:0.00792405,(HEL_CA2181AA_AS.1:0.010199696,(HEL_BA3551AA_AS.1:0.011958654,HEL_BA4465AA_AS.1:0.015815614)0.461:0.002456901)0.974:0.007553487)0.957:0.005166713)0.876:0.002543236,HEL_BA4700AA_AS.1:0.006509456)0.932:0.004128883)0.750:0.002791794)0.765:0.001201236)0.787:0.00083476)0.738:0.000665953,(((GC31_B.1:0.006441791,HEL_BA9184AA_AS.1:0.01140022)0.952:0.005781229,(HEL_CA0266AA_AS.1:0.008596196,(HEL_BA9612AA_AS.1:5e-09,HEL_CA0289AA_AS.1:0.002407005)0.984:0.0063554)0.864:0.00277652)0.897:0.003209681,(HEL_BA8921AA_AS.1:0.000803065,(HEL_BA9096AA_AS.1:0.007441015,((((Evenky01.1:0,Evenky73.1:0,HEL_BA8842AA_AS.1:0,HEL_BA9406AA_AS.1:0):0.0065069,HEL_AA7221AA_AS.1:0.001078944)0.885:0.003080273,(HEL_BA9333AA_AS.1:0,HEL_BA9651AA_AS.1:0):5e-09)0.926:0.001621229,HEL_BA8959AA_AS.1:5e-09)0.900:0.002546948)0.530:0.002516345)0.974:0.00590892)0.710:0.001535649)0.755:0.000802046,HEL_BA9153AA_AS.1:0.00924691)0.872:0.001591579)0.779:0.001307509,(((HpGP-HON-015.1:0.013872835,((((HpGP-KAZ-002.1:0.006590523,(HEL_BA8858AA_AS.1:0.017619474,Khanty16.1:0.019986606)0.908:0.00472386)0.965:0.006470874,((HEL_BA9437AA_AS.1:0.010438161,HEL_CA0270AA_AS.1:0.00752675)0.720:0.00143842,(((HEL_BA9636AA_AS.1:0.008323559,(((HpGP-MEX-028.1:0.007589339,((((Aklavik117.1:0,CAN_219.1:0):0.003925701,(HEL_AA6759AA_AS.1:0.005907076,HpGP-USA-205.1:0.003339055)0.734:0.000831509)0.790:0.0009676,(((CAN_196.1:0.006448181,Khanty39.1:0.002578005)0.537:0.00157867,HpGP-CAN-020.1:0.00479741)0.423:0.001709873,HEL_BA9433AA_AS.1:0.004848172)0.888:5e-09)0.780:0.00079984,(HEL_AA6511AA_AS.1:0.004945672,HEL_BA9201AA_AS.1:0.006570195)0.844:0.001597575)0.024:0.000797728)0.691:5e-09,((HEL_BA9391AA_AS.1:0.002328228,HEL_BA9841AA_AS.1:0.000793976)0.968:0.003888726,((HEL_AA6006AA_AS.1:0,HEL_CA0053AA_AS.1:0):0.005644316,(HEL_BA9669AA_AS.1:0.003894302,((HEL_AA6077AA_AS.1:0,HEL_CA0052AA_AS.1:0,HEL_CA0052AA_AS.2:0):0.002607285,(HEL_BA9514AA_AS.1:0.004869202,HEL_BA9559AA_AS.1:5e-09)0.564:0.002228858)0.513:0.001610937)0.738:0.001016487)0.593:0.000813555)0.794:0.00078367)0.849:0.00076876,(((HEL_AA5991AA_AS.1:0.007083791,HEL_BA9098AA_AS.1:0.001077481)0.167:0.002443732,HEL_CA0410AA_AS.1:0.001925961)0.800:0.001319318,(((HEL_BA9302AA_AS.1:0.005888516,HEL_BA9598AA_AS.1:0.007602333)0.886:0.00241544,((((HEL_BA9162AA_AS.1:0.006677725,(HEL_BA9780AA_AS.1:5e-09,(HEL_BA9256AA_AS.1:0.002407716,(HEL_BA9166AA_AS.1:5e-09,HEL_BA9390AA_AS.1:0.000797521)0.933:6e-09)0.931:0.004871031)0.599:0.003245059)0.952:0.00409823,HEL_AA7373AA_AS.1:0.003249206)0.770:0.000778589,(((HEL_BA8883AA_AS.1:0.001619132,(HEL_BA9614AA_AS.1:0,HEL_BA9797AA_AS.1:0):6e-09)0.877:0.001624517,(HEL_BA8868AA_AS.1:0.002390141,(HEL_BA9160AA_AS.1:0.004997284,(HEL_BA8832AA_AS.1:0.004145992,((HEL_BA9379AA_AS.1:0.000810059,(HEL_BA9348AA_AS.1:0.004066913,HEL_BA9759AA_AS.1:0.001610448)0.765:0.000797325)0.760:0.000799532,(BURYAT9.1:0.003235178,(((HEL_BA9735AA_AS.1:5e-09,(HEL_BA9479AA_AS.1:0.000816542,HEL_BA9649AA_AS.1:0.005773673)0.766:0.000801755)0.794:0.000804634,HEL_BA9736AA_AS.1:0.001608559)0.769:0.000809727,HEL_BA9656AA_AS.1:5e-09)0.564:5e-09)0.795:0.000808694)0.753:0.000761524)0.938:0.00250873)0.748:0.00077819)0.885:0.001673799)0.396:0.000811125,(HEL_AA7249AA_AS.1:0.001628565,(HEL_BA9534AA_AS.1:0.001604013,(HEL_BA9760AA_AS.1:0.001624554,(HEL_BA9341AA_AS.1:0.001623821,HEL_BA9411AA_AS.1:0.000795873)0.770:0.000805333)0.770:0.000799752)0.765:0.000802808)0.853:0.001607229)0.850:5e-09)0.509:5e-09,(HEL_BA8880AA_AS.1:0.004947809,HEL_BA9220AA_AS.1:0.000792061)0.932:0.002462774)0.785:0.000811387)0.755:0.000803492,((((HEL_BA9748AA_AS.1:5e-09,(Evenky58.1:0.00245256,HEL_BA9304AA_AS.1:0.002453593)0.920:0.002449696)0.862:0.000808545,(HEL_BA9487AA_AS.1:0.004937695,HEL_BA9208AA_AS.1:0.000817163)0.869:0.001619255)0.967:5e-09,(((((HEL_AA7214AA_AS.1:0.007908174,((HpGP-CAN-023.1:0.003631529,((HEL_AA7365AA_AS.1:0,HEL_CA0047AA_AS.1:0):0.002587034,HEL_CA0046AA_AS.1:0.004842098)0.270:0.000995185)0.879:0.002505274,(HEL_AA7339AA_AS.1:0.010379968,(HEL_BA9778AA_AS.1:0,HEL_CA0057AA_AS.1:0,HEL_CA0057AA_AS.2:0):0.002194161)0.719:0.000928172)0.801:0.001636446)0.106:0.001832149,(HEL_BA9415AA_AS.1:0.003230967,(HEL_AA7283AA_AS.1:0.000797859,HEL_BA9448AA_AS.1:5e-09)0.994:0.00490301)0.000:5e-09)0.853:0.000834688,HEL_AA7264AA_AS.1:0.000808456)0.830:0.000799654,(((HEL_BA9159AA_AS.1:0.002452771,(HEL_BA8864AA_AS.1:0.007533092,(HEL_BA9040AA_AS.1:5e-09,(HEL_BA9234AA_AS.1:0,Sakhalin60.1:0):0.003256232)0.434:0.003314615)0.825:0.001590537)0.854:0.001624115,(HEL_BA9263AA_AS.1:0.002404797,(HEL_BA9621AA_AS.1:0.004089983,HEL_BA9467AA_AS.1:0.007614078)0.995:5e-09)0.845:0.000797948)0.373:5e-09,HEL_BA9518AA_AS.1:0.005672007)0.867:0.001604239)0.818:5e-09,(HEL_BA9819AA_AS.1:0.007576892,(((HEL_AA7212AA_AS.1:0,HEL_CA0045AA_AS.1:0):0.003550487,HEL_BA9472AA_AS.1:0.00298042)0.411:0.001432659,(HEL_BA8932AA_AS.1:0.006332237,(HEL_BA9773AA_AS.1:0.003290532,(HEL_BA9774AA_AS.1:0.004080537,Khanty04.1:5e-09)0.765:0.001623693)0.884:0.001862569)0.085:0.001212277)0.754:0.00133712)0.919:5e-09)0.905:0.00079743)0.907:5e-09,(HEL_AA7246AA_AS.1:0.010048395,HpGP-CAN-001.1:0.000808555)0.891:0.002407184)0.959:0.002415755)0.232:5e-09)0.867:5e-09)0.809:0.000791663)0.711:5e-09,(HEL_BA9734AA_AS.1:0.005872148,Nanai40.1:0.006765477)0.375:0.001535769)0.789:0.001527719,((HEL_CA0082AA_AS.1:0.006439978,(HEL_CA0440AA_AS.1:0.008490074,(HEL_BA5460AA_AS.1:0.001642119,HEL_CA0525AA_AS.1:0.000843674)0.966:0.005040849)0.837:0.002462245)0.729:0.000956284,((((HPJ071.1:0.006841833,((HPJ156.1:0.003724718,(HEL_BA4574AA_AS.1:0.003198482,HEL_BA3812AA_AS.1:0.00519793)0.830:0.002481416)0.345:0.001283542,((HEL_AA6024AA_AS.1:0.004209869,(((HEL_BA4580AA_AS.1:0.001650286,HEL_BA9332AA_AS.1:6e-09)0.789:0.001330979,(HEL_AA6010AA_AS.1:0.00555271,((ausabrJ05.1:0,HPJ023.1:0):0.000823609,HEL_BA4584AA_AS.1:0.000827012)0.919:0.002849261)0.833:0.002483119)0.835:0.001835923,((HEL_BA3813AA_AS.1:0,HEL_BA4578AA_AS.1:0):0.001818492,HPAS23.1:0.003997351)0.865:0.001690941)0.765:0.000989667)0.759:0.00081219,HEL_BA3814AA_AS.1:0.006740913)0.281:6e-09)0.783:0.002440347)0.951:0.005199781,((((HEL_BA9658AA_AS.1:0,Neuguinea66.1:0):5e-09,Neuguinea63.1:0.000823336)0.917:0.000823712,((HEL_BA9674AA_AS.1:0,Neuguinea25.1:0):5e-09,(HEL_BA9408AA_AS.1:0.000824007,Neuguinea12.1:0.000823221)0.874:5e-09)0.916:5e-09)0.995:0.012183342,((ID1001.1:0.001651439,(ID0992.1:0.000823133,ID1017.1:5e-09)0.842:5e-09)0.863:0.000824414,((ID0082.1:0.000823711,(ID0985.1:5e-09,(ID0090.1:0.00165059,ID0987.1:0.000822253)0.923:5e-09)0.915:5e-09)0.921:0.000824011,ID0084.1:5e-09)0.474:5e-09)0.973:0.00592882)0.333:0.002459706)0.993:0.00772545,((HpGP-IND-007.1:0.005937504,((HEL_BA3985AA_AS.1:0.004369375,HEL_BA8057AA_AS.1:0.006994524)0.858:0.003486343,((HEL_BA7799AA_AS.1:0.009974858,(HpGP-BGD-003.1:0.012587556,(HEL_BA4205AA_AS.1:0.007987707,HEL_BA5769AA_AS.1:0.006653261)0.844:0.004738458)0.319:0.00218486)0.300:0.001419812,HpGP-MAL-002.1:0.005367027)0.444:0.001606515)0.892:0.004288338)0.825:0.00203149,(((HEL_CA2513AA_AS.1:0.018056165,(BD0013.1:0.016744562,SLK40.1:0.007465121)0.882:0.004192309)0.774:0.001870673,(MMM_60.1:0.006863938,ID0498.1:0.014439324)0.136:0.002249242)0.000:0.002148288,((((BT143.1:0.00104569,BT215.1:0.003033766)0.665:0.001810497,(BT0282.1:0.001765127,BTM231.1:0.010799164)0.777:0.00471854)0.938:0.005265896,MS178.1:0.010980928)0.778:0.002208702,(HEL_CA0027AA_AS.1:0.011444221,(HpGP-IDN-001.1:0.001504402,ID0561.1:0.000900814)0.999:0.014310154)0.329:0.003409441)0.760:0.001733518)0.646:0.000906123)0.786:0.000902153)0.749:0.000793238,(((GR_15.1:0.010659905,HEL_BA9130AA_AS.1:0.006360505)0.787:0.003038186,(((((26695.1:0.007175281,India7.1:0.008956423)0.442:0.001939893,(((((GC65_HL.1:0.01373934,(IRANL124_91.1:0.005279355,(HEL_AA6798AA_AS.1:0.006013813,448.1:0.017397861)0.827:0.002403159)0.244:0.001348663)0.769:0.000841202,(HEL_BA9640AA_AS.1:0.004154942,(HEL_BA4168AA_AS.1:0.009819525,(HEL_CA0054AA_AS.1:0.021619032,SUD_C5_1.1:0.009687533)0.741:0.007928182)0.906:0.007553697)0.918:0.004176601)0.751:0.000998434,HpGP-POL-110.1:0.01337602)0.821:0.001573961,((HEL_BA4743AA_AS.1:0.006265152,((HEL_BA4991AA_AS.1:0.01062035,(HEL_BA4404AA_AS.1:0.007279934,IRANL97.1:0.012195901)0.691:0.003297654)0.851:0.003690531,((((HEL_BA5197AA_AS.1:0.016798679,(B40.1:0.006286011,(38185.1:0.007307642,HEL_BA5572AA_AS.1:0.010213434)0.913:0.00417831)0.036:0.001435415)0.884:0.003471336,HpGP-RUS-009.1:0.00657559)0.860:0.00212314,((((G27.1:0.01034171,MM2004_20.1:0.005032511)0.441:0.002285694,((HEL_CA2718AA_AS.1:0.007622853,HEL_AA7380AA_AS.1:0.010469376)0.416:0.000866568,(Hp_A_27.1:0.006602568,IL_3172.1:0.007849654)0.402:0.001872306)0.824:0.002572116)0.708:5e-09,((HpGP-USA-207.1:0.008581644,(((((Pt_7901.1:0.008137752,(HEL_BA4875AA_AS.1:0.002983589,HEL_BA9168AA_AS.1:0.008197623)0.903:0.003140997)0.773:0.00145972,GC34_HL.1:0.013133047)0.485:0.002509016,30950.1:0.011782776)0.735:0.000848409,Hp_A_11.1:0.011604389)0.268:0.00247343,31181.1:0.005581021)0.089:0.000842003)0.723:0.000833837,(IRANL104.1:0.014461635,NP49.1:0.015321389)0.874:0.003356956)0.967:0.004011797)0.775:0.0008955,((((((((((((22360.1:0.017468171,((VN0032.1:0.011540114,(((((HpGP-SPA-402.1:0.006361668,(HEL_BA5558AA_AS.1:0.004622921,HEL_BA8835AA_AS.1:0.010183517)0.566:0.003849679)0.767:0.001189918,(HpGP-USA-403.1:0.014567716,(HEL_AA7374AA_AS.1:0.007778125,kin71.1:0.002147666)0.909:0.003346935)0.834:0.001907027)0.904:0.002386117,kin62.1:0.005578492)0.860:0.001989697,((DR150.1:0.004495519,(HEL_AA5463AA_AS.1:0.014434678,(GAM245Ai.1:0.010124792,(HEL_BA3663AA_AS.1:0.014239305,HpGP-MEX-046.1:0.007756834)0.856:0.001698613)0.872:0.002448858)0.438:0.002117335)0.870:0.003528295,(HEL_CA2149AA_AS.1:0.006320321,HpGP-USA-417.1:0.006591231)0.586:0.001968375)0.804:0.002636887)0.605:0.001163322,HEL_BA4163AA_AS.1:0.007764321)0.930:0.004454272)0.833:0.002796465,((HpGP-USA-303.1:0.008189197,HEL_BA8101AA_AS.1:0.008697719)0.875:0.002614252,(HpGP-POR-006.1:0.011412141,DR76_2016.1:0.007717194)0.311:0.000664685)0.925:0.003478984)0.005:0.001872049)0.245:0.001607367,(DR59_2016.1:0.006575501,nigh2496.1:0.013946454)0.782:0.002886776)0.800:0.003792706,HEL_AA5699AA_AS.1:0.007809484)0.862:0.002676529,CAM_14C1.1:0.009058331)0.523:0.00281796,CAM-117A1.1:0.010605893)0.405:0.001186176,(ckin28.1:0.010664349,nigh2495.1:0.014154122)0.912:0.005225711)0.777:0.001487687,(HEL_BA4944AA_AS.1:0.014028586,SUD-SO50-1.1:0.004137309)0.928:0.003813455)0.732:0.0010784,HEL_BA9125AA_AS.1:0.005812653)0.459:0.001558689,(HpGP-LIT-001.1:0.010010707,(HEL_BA9686AA_AS.1:0.011618518,IRANL133_91.1:0.010285974)0.151:0.003323947)0.623:0.000316415)0.756:0.000858623,((HEL_CA2246AA_AS.1:0.009868963,IRANL125.1:0.004215311)0.436:0.001405147,(HEL_CA2150AA_AS.1:0.013447975,HpGP-ZAF-009.1:0.0070552)0.446:0.002397016)0.823:0.00227296)0.843:0.001542626,(MCms1055.1:0.01011422,(SUD-S72.1:0.008199588,B45.1:0.002918133)0.901:0.003147659)0.849:0.001836487)0.951:0.003142114,(((B25.1:0.006370383,HEL_CA2176AA_AS.1:0.008429662)0.927:0.004709537,(HpGP-TUR-009.1:0.006400561,(SSR43.1:0.009428219,(GR_20.1:0.004831685,Hp_A_14.1:0.009634687)0.435:0.002755205)0.466:0.002235336)0.691:0.003163087)0.802:0.003017651,((((HEL_BA9457AA_AS.1:0.008790121,(34320.1:0.008768321,(HEL_BA9148AA_AS.1:0.005182763,HpGP-ISR-001.1:0.00840559)0.915:0.003963961)0.834:0.002048296)0.477:0.002528782,((HEL_BA9462AA_AS.1:0.009860698,nigh2494.1:0.010997247)0.856:0.002770036,(22087.1:0.012696324,HEL_BA4846AA_AS.1:0.006159833)0.735:0.001796631)0.879:0.002223264)0.826:0.00159713,(((HEL_AA6060AA_AS.1:0.009796289,(HEL_BA9281AA_AS.1:0.011657838,(HEL_BA4973AA_AS.1:0.00845133,HEL_BA9028AA_AS.1:0.005932927)0.189:0.00229234)0.886:0.004285702)0.947:0.004771251,(HEL_BA8987AA_AS.1:0.012311353,(SUD-C16-3.1:0.010698055,(((SUD-I14.1:0.006955804,SUD-SO49-1.1:0.008854671)0.758:0.002413123,((HEL_BA8928AA_AS.1:0.001552238,HEL_BA9413AA_AS.1:0.001544212)0.866:0.001592776,SUD-C13-1.1:0.010865782)0.769:0.001212279)0.757:0.001174265,SUD_C8_1.1:0.0137355)0.851:0.002157734)0.645:0.002432084)0.728:0.000633592)0.775:0.000798367,(SUD-C1-1a.1:0.008767197,HpGP-NGA-010.1:0.012376666)0.728:0.000816759)0.672:0.000650111)0.843:0.002801907,(Pt_7757.1:0.006808553,(22352.1:0.002870633,(HEL_BA9309AA_AS.1:0.012573415,HEL_BA5224AA_AS.1:0.005200955)0.629:0.004779942)0.974:0.007301329)0.860:0.003155051)0.797:0.002554707)0.555:2.8126e-05)0.885:0.001555866)0.772:0.000796977)0.733:0.00073305,(((B47.1:0.012677117,(HEL_CA2212AA_AS.1:0.008604721,HpGP-USA-422.1:0.007336401)0.841:0.002095585)0.863:0.002590474,(444.1:0.017065246,(HpGP-NPL-009.1:0.012289147,MMM_127.1:0.010690254)0.831:0.003077076)0.668:0.003138578)0.252:0.001614647,(MGms203.1:0.009558626,SSR8.1:0.009413799)0.479:0.002199914)0.789:0.001963883)0.842:0.002187208)0.806:0.001764468)0.724:0.000691692,(IRANL110.1:0.006407785,IRANL112_91.1:0.011379249)0.815:0.001552597)0.821:0.001497108)0.900:0.002552839,(HEL_BA9043AA_AS.1:0.009315451,SW21C.1:0.006737916)0.264:0.001734938)0.826:0.002758938)0.807:0.001478445,((SSR3.1:0.001638658,SSR5.1:0.005799742)0.915:0.002441869,(SSR9.1:0.004946149,SW7C.1:0.005785097)0.679:0.001637373)0.930:5e-09)0.950:0.001873966,(SSR7.1:0.007099877,(HEL_BA9383AA_AS.1:0.001238779,Tuvac80.1:0.007098053)0.873:0.002483758)0.780:0.001188432)0.762:0.000600622,Keto18.1:0.009296305)0.776:0.001237363)0.005:5e-09,BURYAT14.1:0.009257261)0.910:0.001858143)0.769:0.000628763)0.750:0.0005872)0.764:0.000907399)0.293:0.00163894)0.722:0.00080835,(Nentsy28.1:0.01588114,HEL_BA8993AA_AS.1:0.019747719)0.775:0.002116096)0.987:0.005929732,(CK69.1:0.003486749,Shi470.1:0.033593615)0.815:0.006214718)0.951:0.004436621)0.825:0.001475454,(((HEL_BA9706AA_AS.1:0.005927577,(HEL_BA9339AA_AS.1:0.003691611,((HEL_BA9294AA_AS.1:0.000808471,HEL_BA9544AA_AS.1:5e-09)0.845:0.000807315,(HEL_BA9838AA_AS.1:5e-09,HEL_BA9761AA_AS.1:5e-09)0.475:5e-09)0.988:0.019516449)0.973:0.015222918)0.599:0.001689396,((((HEL_BA8856AA_AS.1:0.006948322,Tuvac46.1:0.008375298)0.787:0.001449061,(((altai59.1:0.006782973,(HEL_BA9115AA_AS.1:5e-09,((HEL_BA9571AA_AS.1:0,HEL_BA9807AA_AS.1:0):0.005854612,HEL_BA9653AA_AS.1:0.006749618)0.972:0.005884533)0.646:0.003233974)0.893:0.00247483,(yak97.1:0.002365192,(HEL_BA8812AA_AS.1:0.003370761,HEL_BA9079AA_AS.1:0.014172498)0.869:0.002569561)0.740:0.0010111)0.618:0.00178662,HEL_CA0264AA_AS.1:0.010154802)0.726:0.00084165)0.789:0.001481503,((HEL_BA9592AA_AS.1:0.010792825,(HEL_BA9176AA_AS.1:0.001639865,HEL_BA9739AA_AS.1:0.002444878)0.741:0.00086132)0.273:0.001339768,((HEL_BA9347AA_AS.1:0.002375574,(HEL_BA9603AA_AS.1:0,mong49.1:0):0.001708689)0.957:0.004146322,HEL_BA9085AA_AS.1:0.006558479)0.760:0.001154615)0.240:0.002314917)0.218:0.001256748,BT333.1:0.00736773)0.875:0.001961118)0.821:0.001956496,((HEL_BA8814AA_AS.1:0.006800807,HEL_BA9244AA_AS.1:0.012966764)0.871:0.002603776,(BURYAT19.1:0.00501726,(HEL_BA8829AA_AS.1:0.001625439,Kazakhstan3173.1:0.005822871)0.966:0.00505409)0.866:0.002178345)0.878:0.00250152)0.867:0.001961432)0.739:0.000912888,(HpGP-KOR-001.1:0.009500953,((HEL_BA8279AA_AS.1:0.008715541,HEL_BA8847AA_AS.1:0.007651754)0.527:0.001337399,(HEL_BA8815AA_AS.1:0.02178904,Nentsy81.1:0.000890324)0.932:0.009517088)0.777:0.001425951)0.762:0.001601155)0.846:0.002896127)0.786:0.001269925,(((CK59.1:0.007220796,(HpGP-MAL-012.1:0.013490559,VN0805.1:0.008478476)0.852:0.002684468)0.902:0.00316328,((HEL_CA2265AA_AS.1:0.006347445,(HEL_AA0105AA_AS.1:0,PeCan4.1:0):0.009047711)0.262:0.0023337,((Cuz20.1:0.002442399,v225d.1:0.00996492)0.756:0.000971639,(HEL_AA4439AA_AS.1:0.009476658,HEL_BA9476AA_AS.1:0.004805747)0.604:0.001562589)0.502:0.000883422)0.190:5e-09)0.894:5e-09,(((HpGP-JAP-026.1:0.005904473,JP0170.1:0.007568143)0.718:0.00237001,(HEL_BA9218AA_AS.1:0.004924619,HEL_CA2671AA_AS.1:0.001617621)0.000:5e-09)0.844:0.001313712,((HEL_CA2092AA_AS.1:0.009917454,(((HEL_CA0551AA_AS.1:0.009508556,(HEL_CA0208AA_AS.1:0.007565607,HEL_CA2615AA_AS.1:0.00360001)0.871:5e-09)0.804:0.001683359,(EKB32.1:0.008332285,HEL_BA5605AA_AS.1:0.00560776)0.887:0.00256394)0.250:0.001194111,HEL_CA2709AA_AS.1:0.009526099)0.420:0.001564348)0.000:5e-09,(HEL_BA9915AA_AS.1:0.003238818,(HEL_BA8663AA_AS.1:0.005258146,HpGP-MAL-010.1:0.010074435)0.902:0.002541754)0.760:0.000836572)0.792:0.001045637)0.106:0.000774013)0.901:0.001274253)0.777:6e-09,(HEL_CA2279AA_AS.1:0.003258444,((HEL_CA2270AA_AS.1:0.00079458,((((HEL_CA2268AA_AS.1:0.003211593,(HEL_CA2267AA_AS.1:0.003249504,HEL_CA2272AA_AS.1:0.004073845)0.865:0.003227522)0.371:5e-09,(Puno120.1:0.003242118,Puno135.1:0.004898736)0.492:0.001606935)0.762:5e-09,(HpGP-PER-121.1:0.006488011,(HEL_CA2258AA_AS.1:0.004085741,HpGP-SPA-706.1:0.002404848)0.686:5e-09)0.856:0.000798419)0.779:5e-09,HEL_CA2271AA_AS.1:0.008156618)0.720:0.000805769)0.939:0.002417891,(Shi417.1:0.001599243,(HpGP-PER-019.1:0.004065381,((HEL_CA2262AA_AS.1:0.008240968,(HEL_CA2257AA_AS.1:0.00077868,Sat464.1:0.001622537)0.925:0.003266003)0.817:0.004046801,((HpGP-PER-138.1:0.004079365,(HEL_CA2261AA_AS.1:0.000797861,(HEL_CA2283AA_AS.1:0,HEL_CA2286AA_AS.1:0,HEL_CA2287AA_AS.1:0):6e-09)0.975:0.00241168)0.858:5e-09,(HpGP-PER-111.1:0.005670692,(HEL_BA3942AA_AS.1:0.00322363,((Shi169.1:0.002976295,((CO1768.1:0,COL0002.1:0,Hui1769.1:0):0.003793286,HpGP-PER-011.1:0.002655941)0.455:0.000810388)0.777:0.000914411,((CO1766.1:0,Hui1764.1:0,Hui1766.1:0):0.004744578,(HEL_CA2266AA_AS.1:0.001604802,((HEL_CA2260AA_AS.1:0.001826903,HEL_CA2284AA_AS.1:5e-09)0.971:0.004627568,Shi112.1:5e-09)0.379:0.0024119)0.925:0.002561936)0.383:0.000787449)0.899:0.001733888)0.185:0.000797241)0.886:6e-09)0.881:6e-09)0.899:0.001602307)0.237:5e-09)0.838:0.000798239)0.009:5e-09)0.944:0.002412031)0.086:0.002860496,(HEL_BA9261AA_AS.1:0.009968625,((HEL_BA9546AA_AS.1:0,HEL_BA9676AA_AS.1:0):0.006562029,HEL_BA9677AA_AS.1:0.005073092)0.926:0.004207524)0.727:0.000964804)0.921:0.00104089,((HEL_BA9404AA_AS.1:0.006036218,HEL_BA9575AA_AS.1:0.009313759)0.929:0.0038862,(HEL_CA0278AA_AS.1:0.010874293,(MMM_67.1:0.009848918,((MMM_148.1:0.004226988,((HEL_AA6079AA_AS.1:0.009996827,M006.1:0.005306089)0.832:0.003751511,(HpGP-MMR-004.1:0.009102157,(HpGP-MMR-011.1:0.006940241,TH0213.1:0.004867712)0.880:0.003893999)0.744:0.002809926)0.725:0.001368399)0.830:0.001749235,(BD0063.1:0.005515005,Mandalay03.1:0.007019976)0.910:0.003424655)0.899:0.003467655)0.377:0.001352401)0.922:0.003771112)0.273:0.000167779)0.654:0.00109351,((HEL_BA9266AA_AS.1:0.011872366,Keto60.1:0.00242015)0.950:0.004174037,(HEL_BA9607AA_AS.1:0.007538734,(HEL_BA9556AA_AS.1:0.001856987,HEL_BA9770AA_AS.1:0.006743611)0.965:0.005743749)0.816:0.001588276)0.191:0.000829597)0.704:0.004287094,((HEL_BA9063AA_AS.1:0.009225032,(HEL_BA9792AA_AS.1:0.022439116,(HEL_BA9538AA_AS.1:0.013563856,(((HEL_BA9303AA_AS.1:5e-09,HEL_BA9707AA_AS.1:0.001651578)1.000:0.028096795,(HpGP-CHI-105.1:0.014778562,HpGP-CHI-116.1:0.00268907)0.918:0.006051066)0.962:0.007534416,(((((((HEL_BA9584AA_AS.1:0.009853963,(HEL_AA7311AA_AS.1:0,Khanty47.1:0):0.011533084)0.912:0.002630672,(HEL_BA9047AA_AS.1:0.001254027,HEL_BA9746AA_AS.1:0.004585589)0.967:0.005090259)0.897:0.004239355,HEL_BA9722AA_AS.1:0.009853855)0.305:0.002738122,(HEL_BA8849AA_AS.1:0,HEL_BA9070AA_AS.1:0):0.007216152)0.295:0.001643102,((((HEL_AA5967AA_AS.1:0,HEL_AA6482AA_AS.1:0,HEL_BA9172AA_AS.1:0):0.00939208,((HEL_BA9526AA_AS.1:0.003335602,HEL_BA9629AA_AS.1:0.004172682)0.772:5e-09,(((HEL_BA9060AA_AS.1:0,HEL_BA9258AA_AS.1:0):0.001060105,(HEL_AA7337AA_AS.1:0.001666927,HEL_AA5916AA_AS.1:0.005050326)0.797:0.001430399)0.760:0.002880126,(((Aklavik86.1:0,CAN_019.1:0,CAN_290.1:0,HEL_CA2371AA_AS.1:0,HpGP-CAN-010.1:0,HpGP-CAN-015.1:0):0.005905584,((Ca_97_34.1:0,HEL_AA6016AA_AS.1:0,HEL_AA7297AA_AS.1:0):0.006677347,CAN_243.1:0.002610714)0.968:0.005204212)0.767:0.000705162,(HEL_AA6037AA_AS.1:0,HpGP-CAN-007.1:0):0.001824954)0.976:0.006431506)0.774:0.003390098)0.788:0.001685443)0.946:0.003329586,Koryak28.1:5e-09)0.152:0.00096225,((Koryak37.1:0,Koryak38.1:0):0.001667014,(HEL_BA9127AA_AS.1:0.005914022,(HEL_BA8817AA_AS.1:0.009358694,(HEL_BA9243AA_AS.1:5e-09,HEL_BA9726AA_AS.1:0.002486413)0.932:5e-09)0.976:0.005056605)0.841:0.001677852)0.832:0.001530644)0.935:0.003269076)0.000:5e-09,(HpGP-CAN-019.1:0.015311802,((CAN_095.1:0,CAN_136.1:0,CAN_172.1:0,CAN_258.1:0,HEL_CA2453AA_AS.1:0,HpGP-CAN-006.1:0,HpGP-CAN-011.1:0):0.00405652,(HpGP-CAN-016.1:0.007023297,HpGP-CAN-018.1:0.00748461)0.308:0.001582772)0.949:0.006005033)0.941:0.005962647)0.970:0.006068204,HEL_BA9287AA_AS.1:0.00662562)0.770:0.002091004)0.954:0.00751384)0.870:0.005198622)0.990:0.009892096)0.944:0.005848558,(HEL_BA9608AA_AS.1:0.00313786,(HEL_BA9209AA_AS.1:0.009962284,HEL_BA9814AA_AS.1:0.008678483)0.960:0.005581597)0.916:0.004521323)0.424:0.001633956)0.865:0.01426444,(SA220C.1:0.016117531,((HEL_AA7215AA_AS.1:0.022032448,(((HEL_AA7268AA_AS.1:0,HEL_AA7356AA_AS.1:0):0.007735842,(HEL_AA7368AA_AS.1:0.004627045,K26A1.1:0.002040464)0.774:0.003536127)0.842:0.003952667,(HEL_BA4919AA_AS.1:0.003984529,(((((HEL_BA5671AA_AS.1:0,SA251C.1:0):0.002939633,HEL_BA9328AA_AS.1:5e-09)0.898:0.00326663,(HEL_BA5677AA_AS.1:0.005641038,SA172C1.1:0.004024139)0.993:0.008156862)0.894:0.004565187,(HEL_BA5666AA_AS.1:0.008279062,HpGP-ZAF-007.1:0.010343366)0.070:0.002471376)0.849:0.002483351,(((HpGP-ZAF-001.1:0,SA233C.1:0):0.010141649,HEL_BA8291AA_AS.1:0.004403259)0.809:0.003326009,(HEL_BA9494AA_AS.1:0.016463348,(((HEL_BA5715AA_AS.1:0.009733244,HpGP-ZAF-006.1:0.003884098)0.892:0.003316367,(HEL_BA5731AA_AS.1:0.004152762,(HEL_AA7351AA_AS.1:0.011903128,(HEL_AA7371AA_AS.1:0.001658123,HEL_AA7378AA_AS.1:5e-09)0.988:0.005031374)0.447:5e-09)0.468:0.001333372)0.653:0.000295785,(((HEL_BA8916AA_AS.1:0.004192067,((HEL_AA7350AA_AS.1:0,HEL_AA7375AA_AS.1:0):5e-09,HEL_AA7376AA_AS.1:0.001649013)0.953:0.00333745)0.888:0.001668954,HEL_BA9540AA_AS.1:0.007135167)0.534:6e-09,((SA169C.1:0.002034799,(HEL_BA4143AA_AS.1:0.004880118,SA253C1.1:0.004333654)0.938:0.005325677)0.657:0.003528388,((HEL_AA7362AA_AS.1:5e-09,SouthAfrica7.1:0.000824271)0.873:5e-09,(HEL_BA5706AA_AS.1:0.003353194,(((SouthAfrica50.1:0.003330397,(HEL_BA8309AA_AS.1:5e-09,HEL_BA9749AA_AS.1:5e-09)0.866:0.001610474)0.946:0.003228694,(SA175A.1:0,SA29A.1:0):0.000829169)0.873:0.001598552,HEL_BA5739AA_AS.1:0.003346712)0.991:0.005753373)0.409:0.000794919)0.960:0.004591213)0.898:0.00350907)0.945:0.003737073)0.844:0.002357475)0.075:0.001593635)0.859:0.002142067)0.906:0.002230445)0.858:0.003551253)0.000:0.001799119)0.389:0.011885156,(((HEL_AA7199AA_AS.1:0,HEL_AA7200AA_AS.1:0,HEL_AA7293AA_AS.1:0,HEL_AA7309AA_AS.1:0):0.002442445,HEL_AA7329AA_AS.1:0.005085901)0.996:0.012236578,(HEL_AA7206AA_AS.1:0.00664896,(HEL_AA7288AA_AS.1:0,HEL_BA9306AA_AS.1:0):0.007914867)0.778:0.002263168)0.000:0.002970553)0.976:0.016863829)0.974:0.026531725)0.897:0.01800042,(HEL_AA0408AA_AS.1:0.010170261,HEL_BA9262AA_AS.1:0.006079065)0.993:0.028750943)0.935:0,Hcetorum:0.254267564)Root;
