# Supplementary material for: An ancient ecospecies of Helicobacter pylori
Source: Nature. 2024 Oct 16;635(8037):178–85. doi: 10.1038/s41586-024-07991-z (PMC11541087; doi:10.1038/s41586-024-07991-z)
Supplement: Supplementary file 8 — Data underlying Figs. 1–4 and Supplementary Figs. 1–6 and 8–13. [file 41586_2024_7991_MOESM8_ESM.zip › SOURCE_DATA/S10/47.nwk]

((((((((((((((((HEL_CA0258AA_AS.1:0.003019745,((((ID0090.1:0.002998401,(ID0992.1:0.001495917,((ID0082.1:0,ID0985.1:0,ID1001.1:0):6e-09,ID0987.1:0.003019762)0.909:0.003001117)0.762:0.001525688)0.769:0.002425582,((ID0084.1:0.000919562,ID1017.1:0.006664216)0.800:0.003141693,((((HEL_BA9408AA_AS.1:0.003003144,(Neuguinea25.1:0,Neuguinea63.1:0):5e-09)0.929:0.002999924,Neuguinea66.1:0.001494168)0.772:5e-09,HEL_BA9658AA_AS.1:0.001497687)0.308:0.001379233,(HEL_BA9674AA_AS.1:5e-09,Neuguinea12.1:0.004515846)0.945:0.004695835)0.953:0.008356722)0.955:0.007861996)0.971:0.012659016,(HEL_BA9332AA_AS.1:0.005002083,((ausabrJ05.1:0,HPJ023.1:0):0.001485503,(((HEL_BA3813AA_AS.1:0,HEL_BA3814AA_AS.1:0):0.001492955,(HEL_BA4584AA_AS.1:0.003000245,((((HEL_AA6010AA_AS.1:0.012336823,(HEL_BA4580AA_AS.1:0.003013977,HEL_BA3812AA_AS.1:0.003013493)0.715:0.001507838)0.871:5e-09,HEL_BA4574AA_AS.1:5e-09)0.843:0.001495195,((HEL_AA6024AA_AS.1:0.006076572,HPAS23.1:0.006076858)0.777:0.003035381,HEL_BA4578AA_AS.1:0.007577996)0.914:5e-09)0.822:0.001496486,HPJ156.1:0.00300883)0.770:5e-09)0.880:0.003004864)0.756:0.001503054,HPJ071.1:0.003000337)0.872:0.003027725)0.935:0.008810166)0.552:0.006260149)0.766:0.001903629,((HEL_BA9410AA_AS.1:0.008585623,HEL_BA9706AA_AS.1:0.007594265)0.805:0.003779781,(((HEL_BA8976AA_AS.1:0,HEL_BA9140AA_AS.1:0):0.008820471,HEL_BA9592AA_AS.1:0.006716338)0.900:0.006205922,(HEL_BA9027AA_AS.1:0.01406446,((BT143.1:0.011083766,HEL_BA9575AA_AS.1:0.006302502)0.749:0.001250943,(HEL_BA9626AA_AS.1:0.006486906,(altai11.1:0.008380755,HEL_BA8856AA_AS.1:0.003928168)0.983:0.012726588)0.874:0.004280913)0.370:5e-09)0.725:0.003557845)0.861:0.003718219)0.750:0.001823039)0.943:0.004575016)0.412:5e-09,(((BTM275.1:0.002386888,HEL_CA0261AA_AS.1:0.015022804)0.781:0.004548886,(HEL_CA2627AA_AS.1:0.009976112,HpGP-JAP-026.1:0.007173037)0.717:0.00300813)0.579:5e-09,(BT333.1:0.006687641,HEL_BA8915AA_AS.1:0.00916986)0.811:0.004884364)0.862:0.003957397):6e-09,((HEL_BA9677AA_AS.1:0.00606425,((((HEL_BA9018AA_AS.1:0.001815203,(HEL_BA9612AA_AS.1:0,HEL_CA0289AA_AS.1:0):0.010509276)0.681:0.003018479,(((HEL_BA9778AA_AS.1:0,HEL_CA0057AA_AS.1:0,HEL_CA0057AA_AS.2:0):0.012592817,HpGP-CAN-001.1:0.004684285)0.595:0.002919349,(HEL_BA9315AA_AS.1:0.002997572,((mong49.1:0.001508506,(altai59.1:0.007598944,(((HEL_AA6006AA_AS.1:0,HEL_CA0053AA_AS.1:0):0.004516466,(HEL_CA0054AA_AS.1:0.00302042,(HEL_AA6077AA_AS.1:0,HEL_CA0052AA_AS.1:0,HEL_CA0052AA_AS.2:0):0.004556141)0.759:5e-09)0.955:0.004539486,HEL_AA7314AA_AS.1:0.006094914)0.292:5e-09)0.781:0.001502821)0.783:0.001487137,((Evenky11.1:0.003013075,HEL_BA9095AA_AS.1:0.012559228)0.766:0.004600979,((Evenky58.1:0.001516998,HEL_BA9472AA_AS.1:0.006114307)0.771:0.001486806,(HEL_BA9518AA_AS.1:5e-09,(HEL_BA9263AA_AS.1:5e-09,HEL_BA9819AA_AS.1:0.004519418)0.916:0.003019119)0.911:0.003017617)0.313:5e-09)0.441:0.003059973)0.892:0.003056333)0.767:5e-09)0.774:0.001805698)0.758:0.001197559,(HEL_BA9776AA_AS.1:0.001456213,(HEL_AA9180AA_AS.1:0.009189917,(HEL_BA8889AA_AS.1:5e-09,(HEL_BA8814AA_AS.1:0.001493817,HEL_BA8830AA_AS.1:0.003019074)0.324:5e-09)0.901:5e-09)0.605:0.004627038)0.952:0.006219698)0.757:0.001502439,(((HEL_BA8914AA_AS.1:0,HEL_BA8962AA_AS.1:0,HEL_BA9175AA_AS.1:0,HEL_BA9398AA_AS.1:0):0.004547124,((((HEL_BA9564AA_AS.1:0.006198498,HEL_BA9748AA_AS.1:0.002972576)0.877:0.00455291,(((HEL_AA7283AA_AS.1:0,HEL_BA9448AA_AS.1:0):0.005694288,HEL_BA9611AA_AS.1:0.001850001)0.365:0.001537424,(Nanai40.1:0.010786718,((HEL_BA8279AA_AS.1:0.003071982,Nanai30.1:0.001462557)0.921:0.004735242,(HEL_BA9159AA_AS.1:0.001530297,(HEL_BA9040AA_AS.1:5e-09,((HEL_BA9234AA_AS.1:0,Sakhalin60.1:0):5e-09,HEL_BA9467AA_AS.1:0.00455503)0.914:0.006127682)0.933:0.004569836)0.850:0.003141218)0.766:0.001443761)0.857:0.002910689)0.762:0.001701402)0.789:0.0015643,(HEL_BA9559AA_AS.1:0.007768922,(HEL_BA9514AA_AS.1:5e-09,(HEL_BA8864AA_AS.1:5e-09,HEL_BA9669AA_AS.1:0.004522453)0.891:0.006124889)0.719:0.004495928)0.863:0.003040824)0.791:0.001589707,((HEL_AA7214AA_AS.1:0.00306834,(HEL_BA9415AA_AS.1:0.003008822,HEL_BA9773AA_AS.1:0.006201927)0.904:0.004676611)0.780:0.001464117,(((HEL_BA9476AA_AS.1:0.010813519,(HEL_BA9098AA_AS.1:0.003036823,(HEL_BA8880AA_AS.1:0.004540572,HEL_BA9379AA_AS.1:0.001526858)0.935:0.006153494)0.809:0.003154486)0.830:5e-09,(HEL_BA9304AA_AS.1:0.009442698,Khanty04.1:0.00608985)0.502:0.002960783)0.787:0.002922504,(((HEL_BA9130AA_AS.1:0.006150528,(HEL_BA8883AA_AS.1:5e-09,HEL_BA9841AA_AS.1:0.004530781)0.897:0.003049013)0.759:0.00149409,((HEL_BA8825AA_AS.1:0.003007437,HEL_BA9167AA_AS.1:5e-09)0.895:0.003019192,(((((((HEL_BA9735AA_AS.1:0.001499009,(HEL_BA9780AA_AS.1:0.002999548,(((HEL_AA7249AA_AS.1:0.004562496,BURYAT14.1:0.003021948)0.788:0.00150966,(HEL_BA9166AA_AS.1:0,HEL_BA9256AA_AS.1:0,HEL_BA9390AA_AS.1:0):0.001493635)0.922:6e-09,BURYAT9.1:5e-09)0.925:5e-09)0.875:0.001498144)0.817:6e-09,((HEL_BA9411AA_AS.1:5e-09,(HEL_BA9341AA_AS.1:0.001498966,HEL_BA9348AA_AS.1:0.004585996)0.842:0.003039046)0.771:0.003036605,(HEL_AA7373AA_AS.1:0.004628743,HEL_BA9058AA_AS.1:0.007757906)0.856:0.002988121)0.624:0.003029102)0.869:0.003001581,HEL_BA9736AA_AS.1:0.004527998)0.307:5e-09,Tuvac80.1:0.004508418)0.343:5e-09,(HEL_BA9534AA_AS.1:0.007631161,((HEL_AA7264AA_AS.1:0.012402914,HEL_BA9774AA_AS.1:0.006252488)0.843:0.00332155,TUVAB15.1:0.022233046)0.478:0.002948631)0.875:0.003172214)0.927:0.003011836,HEL_BA9391AA_AS.1:0.006066029)0.053:5e-09,HEL_BA9160AA_AS.1:0.004536819)0.796:0.001507951)0.759:0.001508029)0.820:0.003017749,((HEL_BA8815AA_AS.1:0.004108834,(HEL_BA9621AA_AS.1:0.006426513,Nentsy81.1:0.01856609)0.382:0.001761272)0.770:0.001622011,(HEL_BA9607AA_AS.1:0.008069523,HEL_BA9671AA_AS.1:0.00742191)0.866:0.003020286)0.609:0.003361438)0.757:5e-09)0.831:0.001524567)0.088:6e-09)0.759:0.001501683)0.883:5e-09,((HEL_BA8957AA_AS.1:0.002420131,(HEL_BA9047AA_AS.1:0.009448039,(HEL_BA9556AA_AS.1:0,HEL_BA9770AA_AS.1:0):0.009633781)0.234:0.005915464)0.766:0.007196431,HEL_BA8921AA_AS.1:0.003621379)0.769:0.002505443)0.846:0.003035861)0.902:0.003036915)0.434:5e-09,((((HEL_BA8860AA_AS.1:0.001497835,HEL_BA9261AA_AS.1:5e-09)0.975:0.006069141,(((HEL_BA9705AA_AS.1:0.006174526,((HEL_BA9266AA_AS.1:0,HEL_BA9294AA_AS.1:0,Keto18.1:0):5e-09,HEL_BA9761AA_AS.1:0.009275481)0.154:0.001440815)0.973:0.007716252,(HEL_BA9085AA_AS.1:0.004567223,HEL_BA9739AA_AS.1:0.00765089)0.488:5e-09)0.952:0.00454886,(HEL_BA9814AA_AS.1:0.006151161,((HEL_BA9451AA_AS.1:0.003020467,(HEL_BA9170AA_AS.1:0.004585744,HEL_BA9569AA_AS.1:0.004576101)0.766:0.001481596)0.483:5e-09,(HEL_BA8861AA_AS.1:0.006332508,(HEL_BA9404AA_AS.1:0.01345536,HEL_BA9837AA_AS.1:0.003761986)0.876:0.00456177)0.429:0.004380127)0.376:0.003059525)0.767:0.001476074)0.719:5e-09)0.893:0.0015012,(Evenky65.1:0.00149905,(((22360.1:0.020186364,HEL_BA3985AA_AS.1:0.007225307)0.671:0.005912147,((HEL_BA8993AA_AS.1:0.002922628,(HEL_BA9079AA_AS.1:0.001497839,HEL_BA9096AA_AS.1:5e-09)0.865:0.003154869)0.820:0.003765567,(HEL_BA9627AA_AS.1:0.006981149,India7.1:0.011932614)0.753:0.004383425)0.000:5e-09)0.735:0.000912233,(HEL_AA7380AA_AS.1:0.005203788,(BURYAT27.1:0.012493755,(HEL_AA7332AA_AS.1:0.014968641,HEL_BA9042AA_AS.1:0.003861064)0.801:0.003646961)0.793:0.004029706)0.788:0.002423507)0.244:0.001504224)0.771:5e-09)0.436:0.001503015,(HEL_BA8812AA_AS.1:0.001512187,((HEL_BA9249AA_AS.1:0.004158272,(HEL_BA9347AA_AS.1:0.001817575,(HEL_BA9732AA_AS.1:5e-09,HpGP-KAZ-002.1:0.007627906)0.926:0.005781889)0.608:0.004628725)0.715:0.001888155,((HEL_BA9440AA_AS.1:0.001506671,HEL_BA9443AA_AS.1:0.003005757)0.917:0.004535034,(HEL_BA9722AA_AS.1:0.012215693,((HEL_BA9487AA_AS.1:5e-09,((HEL_AA7221AA_AS.1:0,HEL_BA9208AA_AS.1:0,HEL_BA9333AA_AS.1:0):5e-09,HEL_BA9651AA_AS.1:0.001494446)0.979:0.006059382)0.905:0.006314525,(Koryak28.1:0.011967092,(Koryak37.1:0,Koryak38.1:0):0.001921265)0.337:0.003354882)0.888:0.005646248)0.889:0.00491293)0.393:5e-09)0.803:0.001510159)0.713:0.001504147)0.870:5e-09)0.896:0.00149824)0.464:5e-09,((((((((((HEL_BA9437AA_AS.1:0.008874969,HEL_BA9606AA_AS.1:0.005194892)0.656:0.002977355,HEL_CA0278AA_AS.1:0.004073152)0.879:0.003588395,(HEL_BA9059AA_AS.1:0.003022231,((Evenky01.1:0,Evenky73.1:0,HEL_BA8842AA_AS.1:0,HEL_BA9406AA_AS.1:0):0.006076504,(HEL_BA8959AA_AS.1:5e-09,((HEL_BA9115AA_AS.1:0.003008181,HEL_BA9641AA_AS.1:5e-09)0.833:0.001496557,HEL_BA9383AA_AS.1:0.001499579)0.880:5e-09)0.932:5e-09)0.877:0.004542316)0.794:0.001507373)0.747:0.001502897,(HEL_BA9209AA_AS.1:0.004577471,HEL_BA9605AA_AS.1:0.009219667)0.755:0.001459507)0.728:0.00117808,(HEL_BA9628AA_AS.1:0.004621098,Kazakhstan3173.1:0.009385922)0.879:0.003350514)0.131:0.001511052,(HEL_BA9184AA_AS.1:0.0098238,(HEL_BA9302AA_AS.1:0.004748737,(HEL_BA8829AA_AS.1:0.001445012,(HEL_BA8868AA_AS.1:0,HEL_BA9797AA_AS.1:0):0.00155647)0.891:0.006056574)0.672:0.0045674)0.871:0.003810003)0.446:5e-09,(HEL_BA9608AA_AS.1:0.004881657,HEL_BA9650AA_AS.1:0.010576804)0.928:0.006169565)0.904:0.003349066,(((((((((HEL_BA8918AA_AS.1:0,HEL_BA9046AA_AS.1:0,HEL_BA9169AA_AS.1:0,HEL_BA9260AA_AS.1:0,HEL_BA9825AA_AS.1:0):0.001502799,(HEL_BA8996AA_AS.1:0.007699804,HEL_BA9604AA_AS.1:5e-09)0.858:0.001502794)0.806:5e-09,(HE_NC24_6.1:0.019210425,SSR8.1:0.012581112)0.390:0.002966241)0.779:0.003016159,((SW21C.1:0.007720245,(HEL_BA9734AA_AS.1:0.004595582,Khanty39.1:0.004555178)0.896:0.004627245)0.951:0.006187996,((HEL_BA8872AA_AS.1:0.011226898,(GC34_HL.1:0.016752923,SSR3.1:0.005503826)0.158:0.001639479)0.293:0.00389037,((SSR5.1:0.006284526,((HEL_BA4991AA_AS.1:0.007328085,(HpGP-USA-205.1:0.011244324,P12.1:0.009305891)0.656:0.003349008)0.832:0.007594504,(HE_NC32_5.1:0.012525084,((HE_C50.1:0.007727655,HEL_BA9244AA_AS.1:0.009184428)0.841:0.003745013,(HEL_CA2176AA_AS.1:0.01692192,444.1:0.008531411)0.789:0.00627334)0.764:0.002390558)0.250:0.001932839)0.721:0.002792097)0.769:0.001531901,((Khanty16.1:0,Khanty26.1:0,Khanty27.1:0):5e-09,((HEL_BA9014AA_AS.1:0,N34.1:0,Nentsy28.1:0,Nentsy29.1:0,Nentsy32.1:0,Nentsy37.1:0,Nentsy38.1:0,Nentsy65.1:0,Nentsy90.1:0):0.001503739,Khanty17.1:0.00457099)0.751:0.001503577)0.912:0.004399447)0.457:0.001773102)0.768:0.001444267)0.784:0.001521315)0.349:6e-09,(HEL_CA2718AA_AS.1:0.007862579,SW7C.1:0.014325664)0.930:0.007595731)0.805:0.003914366,(((HEL_BA8958AA_AS.1:0.005932262,((HEL_BA9354AA_AS.1:0.001497838,((HEL_BA9546AA_AS.1:0,HEL_BA9676AA_AS.1:0,HEL_BA9686AA_AS.1:0,HEL_BA9760AA_AS.1:0):5e-09,(HEL_BA9063AA_AS.1:0.001497832,HEL_BA9037AA_AS.1:0.001495621)0.896:6e-09)0.931:5e-09)0.990:0.012395655,((HEL_BA9129AA_AS.1:0,HEL_BA9471AA_AS.1:0):5e-09,Tuvac46.1:0.009230178)0.854:0.003198395)0.726:0.003018172)0.854:0.003299382,(HpGP-KGZ-006.1:0.010775151,((HEL_BA9576AA_AS.1:0.001721115,(BURYAT19.1:0.00323418,HEL_BA9259AA_AS.1:0.007493859)0.858:0.004572799)0.900:0.004594579,(VN0032.1:0.019422024,(HEL_AA8621AA_AS.1:0.022892683,SSR7.1:0.008116538)0.333:0.002688543)0.763:0.001638955)0.562:0.002906975)0.750:0.001591955)0.896:0.003769436,((HEL_BA8823AA_AS.1:0,HEL_BA9545AA_AS.1:0):0.007561937,((((HEL_AA6718AA_AS.1:0.012770013,HEL_BA9759AA_AS.1:0.012707167)0.810:0.005898929,(HEL_BA9598AA_AS.1:0.009224048,IRANL110.1:0.004577563)0.889:6e-09)0.342:0.002259909,((SSR9.1:0.004564645,(((Khanty30.1:0,Khanty40.1:0):0.00789946,NP110.1:0.012788389)0.835:0.006077298,(GR_20.1:0.009301846,(((((HpGP-RUS-009.1:0.011630704,(GR_21.1:0.010742642,(IRANL124_91.1:0.018090704,30950.1:0.019640477)0.812:0.005180526)0.746:0.005733379)0.753:0.002232249,(((HEL_CA2212AA_AS.1:0.017105154,Hp_A_27.1:0.021998149)0.247:0.004436381,HEL_BA5101AA_AS.1:0.016910529)0.806:0.003543888,((((SUD_SO41_1.1:0.009110515,(((nigh1448.1:0.005882277,(38185.1:0.011181883,(HEL_BA8101AA_AS.1:0.013717862,((HpGP-USA-403.1:0.017743283,HEL_AA5463AA_AS.1:0.006927654)0.688:0.001671569,(DR76_2016.1:0.015589295,HEL_BA5197AA_AS.1:0.010021271)0.790:0.004697085)0.865:0.005225584)0.042:0.001531341)0.618:0.003021973)0.886:0.003272721,(GAM245Ai.1:0.004565773,((HEL_AA9174AA_AS.1:0.007711098,HpGP-USA-417.1:0.004609636)0.915:0.00455554,(kin79.1:0.003045566,(((HpGP-POR-006.1:0.010651474,kin86.1:0.00165246)0.958:0.009438399,kin71.1:0.001201754)0.764:0.001811459,(HEL_BA4465AA_AS.1:0.007679924,(HEL_AA7352AA_AS.1:0.001498096,(((ckin65.1:5e-09,(((kin81.1:0.004561092,(ckin106.1:0.001498936,ckin24.1:0.001503362)0.768:0.001511337)0.788:0.001498464,(HEL_BA4947AA_AS.1:0.001496196,(HpGP-COG-003.1:0.00301479,kin77.1:0.001495785)0.790:0.001512782)0.828:0.001500494)0.851:5e-09,((ckin130.1:0.001493844,(((HEL_AA7374AA_AS.1:0.001452384,(HEL_BA5671AA_AS.1:0,SA251C.1:0):0.006119286)0.922:0.004607731,(HEL_BA8361AA_AS.1:0.001502582,(HEL_BA9494AA_AS.1:0.004520326,SA35C.1:0.003006565)0.933:0.004543348)0.770:0.001503618)0.746:0.001494381,HEL_BA8806AA_AS.1:0.00300266)0.848:5e-09)0.800:5e-09,HpGP-BRA-023.1:0.004530821)0.837:0.001495655)0.950:5e-09)0.893:5e-09,(ckin129.1:0.001499587,kin62.1:5e-09)0.908:0.001495629)0.704:5e-09,((HEL_BA4236AA_AS.1:0.006061927,HEL_CA2362AA_AS.1:5e-09)0.935:0.003010566,ckin28.1:5e-09)0.860:0.003006378)0.816:0.001500841)0.799:5e-09)0.805:0.003019086)0.769:0.00147885)0.963:0.006182393)0.750:0.001524412)0.769:0.001528698)0.759:0.001516586,(HEL_AA8698AA_AS.1:0.001499588,HEL_AA8702AA_AS.1:6e-09)0.943:0.00457613)0.931:6e-09)0.262:0.005385098,(Pt_7901.1:0.01578041,HEL_BA3942AA_AS.1:0.028015874)0.901:0.007237542)0.954:0.008474328,(IRANL133_91.1:0.010780517,(34320.1:0.002835329,HEL_AA6798AA_AS.1:0.017877055)0.922:0.004802389)0.784:5e-09)0.783:0.001572864,(HEL_BA8928AA_AS.1:0.006196181,SUD_C5_1.1:0.012631672)0.930:0.006158955)0.763:0.00326732)0.826:0.002962362)0.944:0.006254491,((((HEL_BA4846AA_AS.1:0.012664918,B40.1:0.012838503)0.910:0.007679981,(((HPAG1.1:0.007702634,(Hp_A_11.1:0.004355013,(31181.1:0.001712175,HEL_BA9148AA_AS.1:0.004343269)0.907:0.004676137)0.760:0.001625027)0.770:0.001578512,(((HpGP-LIT-001.1:0.008036046,MGms203.1:0.007564244)0.426:0.00266376,(((HEL_BA9595AA_AS.1:0.008329229,B25.1:0.018941549)0.738:0.004309226,IRANL125.1:0.003539539)0.691:0.004237878,IL_3172.1:0.013649796)0.721:0.002167083)0.586:0.003347146,((HEL_CA2149AA_AS.1:0.01672617,HpGP-SPA-706.1:0.005977964)0.868:0.006348276,((26695.1:0.007919705,HpGP-TUR-009.1:0.012748948)0.887:0.005340198,HEL_BA9043AA_AS.1:0.007010871)0.576:0.004130554)0.916:0.005684084)0.770:0.001737505)0.869:0.003021336,(HEL_BA4743AA_AS.1:0.006027702,(Hp_A_14.1:0.009323366,IL_3173.1:0.007742769)0.851:0.004591203)0.152:6e-09)0.427:5e-09)0.288:0.003055605,(SSR43.1:0.00731314,(HEL_BA9640AA_AS.1:0.003668402,(29009.1:0.01104399,GC31_B.1:0.014796221)0.371:0.003893763)0.352:0.002869839)0.874:0.003519247)0.757:0.001522932,21580.1:0.006117831)0.787:6e-09)0.757:0.002259909,((((SA172C1.1:0.00534986,(HEL_BA4919AA_AS.1:0.005345997,(HEL_BA8309AA_AS.1:0,HEL_BA9749AA_AS.1:0):0.002230554)0.745:0.003055638)0.969:0.012408321,(HEL_BA5739AA_AS.1:0.018188154,SA233C.1:0.012299919)0.916:0.007548797)0.925:0.006854572,(448.1:0.004856133,IL_3184.1:0.017363045)0.868:0.005254091)0.979:0.011148625,(((HEL_AA0105AA_AS.1:0,PeCan4.1:0):0.01276916,HpGP-SPA-802.1:0.011114585)0.770:0.003408324,((IRANL104.1:0.011748088,(HEL_BA5224AA_AS.1:0.007081158,HN_G260.1:0.002063327)0.983:0.01294136)0.750:0.002474184,(HEL_BA9765AA_AS.1:0.012058268,HEL_BA4686AA_AS.1:0.01831272)0.747:0.006248796)0.785:0.003509474)0.821:0.003266366)0.645:5e-09)0.919:0.003798958,(((((HEL_AA7246AA_AS.1:0.017765976,HEL_BA9636AA_AS.1:0.006677653)0.701:0.001072717,(((HEL_BA5257AA_AS.1:0.004014278,(22087.1:0.004588274,HEL_CA2246AA_AS.1:0.006152549)0.771:0.002061399)0.969:0.007737874,((HEL_CA2451AA_AS.1:0.005266133,((HEL_BA3551AA_AS.1:0,HEL_BA9180AA_AS.1:0):0.001496566,(HEL_BA5527AA_AS.1:0.00761792,HpGP-MEX-046.1:5e-09)0.524:6e-09)0.454:0.005452236)0.972:0.009337724,(GR_15.1:0.016080527,SUD-S72.1:0.007829681)0.643:0.003875824)0.694:5e-09)0.951:0.005224702,((HEL_AA5699AA_AS.1:0.01183047,HEL_BA8987AA_AS.1:0.003761097)0.475:0.004560609,((((SUD-C1-1a.1:0.006184559,((HEL_AA6060AA_AS.1:0.017412727,HEL_BA9028AA_AS.1:0.006326712)0.732:5e-09,HEL_BA3663AA_AS.1:0.007621838)0.804:0.00285565)0.877:0.003076658,HEL_BA4168AA_AS.1:0.004569405)0.872:0.003028004,((HEL_BA9462AA_AS.1:0.010742618,(HEL_BA9463AA_AS.1:0.010863892,SUD-I14.1:0.006253992)0.905:0.004650057)0.767:0.001579606,((SUD-SO50-1.1:0.005747883,(HEL_AA6699AA_AS.1:0.013615725,HEL_AA5951AA_AS.1:0.00642185)0.122:0.001482009)0.883:0.00334001,((nigh2496.1:0.015569856,(GC65_HL.1:0.007836246,HpGP-SPA-402.1:0.009194435)0.294:0.001436468)0.252:0.00162614,(SUD-C14-1.1:0.009236123,HEL_BA9413AA_AS.1:0.004558838)0.915:0.004550613)0.844:5e-09)0.929:0.00303527)0.153:5e-09)0.448:5e-09,((((HpGP-ISR-001.1:0.017282875,(CAM-117A1.1:5e-09,CAM-121A1.1:0.001493383)0.976:0.004535376)0.202:5e-09,(((CAM-144C1.1:0.007628855,(((nigh2495.1:0.004621514,MM2012_26.1:0.01085397)0.651:0.00152819,IRANL112_91.1:0.013956719)0.258:0.001556777,ckin59.1:0.00300876)0.910:5e-09)0.758:0.001236967,(CAM_125C1.1:0.005978764,((HEL_BA9309AA_AS.1:0.004587755,HUP_B14.1:0.004600098)0.858:0.004496195,(HEL_AA0447AA_AS.1:0.007712943,HEL_CA2150AA_AS.1:0.003108016)0.754:0.001535857)0.537:0.003061038)0.916:0.004964186)0.867:0.003299681,((SUD-C16-3.1:0.006122511,SUD_C8_1.1:0.00762871)0.943:0.006074908,(SUD-C13-1.1:0.011237651,(CAM_106A1.1:0.013886056,(CAM-109A1.1:0.005436066,(HEL_BA4875AA_AS.1:0.009611718,(CAM-135C1.1:0,CAM-140C1.1:0,CAM-146C1.1:0):0.004322137)0.231:0.003493852)0.861:0.004402399)0.583:0.001825782)0.544:0.004571022)0.888:5e-09)0.710:0.001499826)0.940:0.004517994,(Pt_7757.1:0.014349576,HEL_AA9177AA_AS.1:0.006211025)0.814:0.006109145)0.861:5e-09,(((((HEL_CA2181AA_AS.1:0.002645241,(HEL_BA5547AA_AS.1:0.01065958,22352.1:0.004960706)0.893:0.00630347)0.779:0.001853095,((((DR59_2016.1:0.005913377,NYPt189.1:0.008006483)0.871:0.00331072,(DR150.1:0.006619423,HEL_BA5558AA_AS.1:0.010502677)0.861:0.004279924)0.589:0.003065149,HEL_BA8835AA_AS.1:0.009381626)0.752:0.002935325,(HpGP-USA-303.1:0.013638561,(HpGP-HON-015.1:0.007547447,(HEL_BA9555AA_AS.1:0.002995961,(SA252C.1:5e-09,SA224.1:5e-09)0.361:5e-09)0.977:0.010944395)0.441:0.001657292)0.175:0.00186309)0.841:0.004443468)0.759:5e-09,CAM_14C1.1:0.009233645)0.897:0.003017269,(((HpGP-NGA-006.1:0.010747124,SUD-SO42.1:0.007681516)0.697:5e-09,((((HEL_BA9125AA_AS.1:0.007705156,(HEL_BA4163AA_AS.1:0.01232151,HpGP-NGA-010.1:6e-09)0.892:0.006145239)0.877:0.004551848,(CAM_149C1.1:0.007763597,CAM_153C1.1:0.00780365)0.751:0.001331177)0.908:0.003094845,(CAM_110A1.1:0.003041074,SUD-SO49-1.1:0.012586403)0.856:0.00302973)0.774:0.001479121,(CAM_118A1.1:0.003053911,CAM_22A1.1:0.007670307)0.762:0.001505536)0.795:0.001527957)0.884:0.001505519,(nigh2494.1:0.006144603,(CAM-126C1.1:0.009422098,CAM-23A1.1:0.009425416)0.882:0.004475421)0.881:0.003073404)0.770:6e-09)0.785:0.001496396,(HEL_BA9457AA_AS.1:0.01097005,CAM-107A1.1:0.006211068)0.755:0.001397244)0.806:0.001493751)0.775:0.003005076)0.880:0.002166789)0.610:0.000812538)0.870:0.002894817)0.491:0.003049252,((HEL_BA4944AA_AS.1:0.016086149,(HEL_BA4973AA_AS.1:0.010912573,(HEL_BA9281AA_AS.1:0.009095054,(HpGP-IDN-001.1:0.001501971,ID0561.1:5e-09)0.914:0.00470579)0.733:0.001557973)0.875:0.004777744)0.777:0.003343706,(HpGP-POL-110.1:0.00743009,(B47.1:0.016383093,HEL_BA4700AA_AS.1:0.00811629)0.863:0.006490546)0.457:0.004245145)0.899:0.00547312)0.590:5e-09,(HE_C33.1:0.011048416,(HEL_BA9168AA_AS.1:0.011051107,HEL_BA9531AA_AS.1:0.007622482)0.911:0.004658066)0.756:0.001457717)0.916:0.004661874,(HEL_BA4404AA_AS.1:0.007659452,(((HpGP-USA-207.1:0.015709216,IRANL97.1:0.00363946)0.931:0.007303383,(HEL_BA9568AA_AS.1:0.015969776,MCms1055.1:0.011107404)0.677:0.004380171)0.000:5e-09,(G27.1:0.010996529,HEL_BA9566AA_AS.1:0.004632671)0.902:0.004526554)0.402:5e-09)0.787:0.003040907)0.757:0.001509689)0.771:0.001494152)0.468:0.003034809)0.740:5e-09)0.930:0.003010852,((33375.1:0.017199229,(MG2005_98.1:0.011899092,(B45.1:0.012544698,HEL_BA9253AA_AS.1:0.018145802)0.794:0.00373806)0.918:0.007781369)0.563:0.003422926,(HEL_BA9479AA_AS.1:5e-09,HEL_CA0410AA_AS.1:0.003023125)0.995:0.012333602)0.904:5e-09)0.630:0.000723875)0.749:0.004762515,HEL_BA9544AA_AS.1:0.011576973)0.628:0.003783047)0.783:0.002524139)0.193:0.00151877)0.764:0.00224079,(((HEL_BA9176AA_AS.1:0.008861504,(HEL_CA0270AA_AS.1:0.015747694,(HpGP-NPL-009.1:0.013584427,MMM_67.1:0.017833085)0.607:0.003533411)0.909:0.00699878)0.831:0.003044411,(HEL_BA9049AA_AS.1:0.010198588,((HEL_BA9571AA_AS.1:0,HEL_BA9807AA_AS.1:0):0.012135612,HEL_CA2271AA_AS.1:0.015483541)0.250:0.000973874)0.870:0.003292967)0.852:0.003548503,HEL_BA9218AA_AS.1:0.006277873)0.697:0.00141274)0.772:0.00148589,VN0805.1:0.017382129)0.808:0.002961,(HEL_BA8956AA_AS.1:0.012648606,HEL_BA9562AA_AS.1:0.006241346)0.618:0.00448556)0.831:5e-09)0.577:5e-09,HEL_BA9538AA_AS.1:0.009153661)0.757:0.001452214,((HEL_CA0264AA_AS.1:0.004515806,(HEL_BA9407AA_AS.1:0.008879703,(mong44.1:0.00780002,TH0213.1:0.009429104)0.419:0.002860805)0.776:0.002185036)0.850:0.003133383,((((HEL_BA4205AA_AS.1:0.009879401,HpGP-IND-007.1:0.004059366)0.801:0.002833541,(SA220C.1:0.013433404,SLK40.1:0.008689599)0.877:0.006205443)0.041:5e-09,HEL_BA7799AA_AS.1:0.011695352)0.786:0.002306414,(M006.1:0.012456949,((MMM_127.1:0.01094791,MMM_60.1:0.001404286)0.625:0.006211987,((NP49.1:0.006048348,(((BD0063.1:0.004599218,HEL_AA6079AA_AS.1:0.007811946)0.948:0.0061942,(BD0013.1:0.004615528,MMM_148.1:0.012500854)0.174:0.002965342)0.650:5e-09,(ID0498.1:0.00876545,(HpGP-BGD-003.1:0.007201633,HpGP-MMR-011.1:0.008225913)0.357:0.001470778)0.876:0.003510448)0.811:0.001501669)0.716:5e-09,((HpGP-USA-422.1:0.006824195,((HEL_BA5769AA_AS.1:0.00610432,Mandalay03.1:0.014151223)0.747:0.001547839,(HEL_CA2513AA_AS.1:0.007777713,MS178.1:0.007778194)0.819:0.002996232)0.246:0.001495089)0.773:5e-09,(HEL_BA8057AA_AS.1:0.003043999,(HEL_CA0027AA_AS.1:0.012702771,HpGP-MAL-002.1:0.006306635)0.833:0.002864068)0.865:0.003027187)0.921:0.00303251)0.968:0.003004952)0.875:5e-09)0.751:0.001551325)0.876:0.003053014)0.749:0.001523156)0.791:0.001525403)0.482:0.001485844,((HEL_BA8858AA_AS.1:0,HEL_BA9445AA_AS.1:0):5e-09,(HEL_BA9321AA_AS.1:0.003034965,HEL_BA9603AA_AS.1:0.004570661)0.778:0.001489613)0.580:5e-09)0.875:0.001488936,((HEL_BA9653AA_AS.1:0.010827676,(HEL_BA9656AA_AS.1:0.003137368,(HEL_BA9483AA_AS.1:0.019468423,HEL_BA9614AA_AS.1:0.004466462)0.912:0.006248351)0.762:0.00147666)0.751:0.001549408,((Aklavik117.1:0,CAN_219.1:0):0.006106844,((HEL_BA9433AA_AS.1:5e-09,(((HEL_CA2258AA_AS.1:0.003010851,HEL_CA2272AA_AS.1:0.006118728)0.756:0.001527869,(HEL_AA6759AA_AS.1:0.001505453,(HEL_AA6578AA_AS.1:0.003043904,HpGP-MEX-028.1:0.007755974)0.859:0.003021881)0.776:0.001504857)0.800:0.00149698,(((((HpGP-PER-011.1:0.004524382,HEL_AA7339AA_AS.1:0.004534675)0.309:5e-09,((HEL_CA2267AA_AS.1:0.006049582,Sat464.1:6e-09)0.843:0.001501965,HpGP-PER-111.1:0.0060865)0.638:5e-09)0.860:0.001497856,((HEL_AA7212AA_AS.1:0,HEL_CA0045AA_AS.1:0):0.007732383,((HEL_CA2270AA_AS.1:0.004299779,(HEL_AA6511AA_AS.1:0.007322593,(HEL_AA5991AA_AS.1:0.005809694,(HEL_CA2266AA_AS.1:5e-09,Shi112.1:5e-09)0.923:0.005161479)0.256:0.001569708)0.764:0.002206587)0.185:0.003215767,HpGP-PER-019.1:0.0043121)0.754:0.001877646)0.771:0.001563856)0.393:5e-09,((HEL_CA2283AA_AS.1:0.006089464,(HEL_CA2260AA_AS.1:0.001496557,Shi470.1:5e-09)0.782:0.001496444)0.746:0.001459467,((Cuz20.1:0.003014017,HEL_CA2265AA_AS.1:5e-09)0.853:0.002973133,(Shi417.1:0.009169616,HEL_CA2262AA_AS.1:0.006133046)0.740:5e-09)0.754:0.003012769)0.791:0.001545758)0.265:6e-09,((HEL_CA2257AA_AS.1:0.0030358,HEL_CA2279AA_AS.1:0.006123727)0.421:0.003015016,((HEL_CA2261AA_AS.1:0,HEL_CA2284AA_AS.1:0,HEL_CA2286AA_AS.1:0,HEL_CA2287AA_AS.1:0):0.001501245,((HEL_AA7365AA_AS.1:0,HEL_CA0047AA_AS.1:0):0.007708742,(HpGP-CAN-020.1:0.006070174,HpGP-CAN-023.1:5e-09)0.190:0.003048772)0.768:0.001480393)0.702:6e-09)0.850:0.00149661)0.888:0.001575428)0.537:5e-09)0.472:5e-09,((MM2004_20.1:0.007719793,HEL_BA5572AA_AS.1:0.004575304)0.444:0.003028384,((HEL_BA9201AA_AS.1:0.00299536,(((CO1766.1:0,Hui1764.1:0,Hui1766.1:0):0.001497835,(CO1768.1:0,COL0002.1:0,Hui1769.1:0):5e-09)0.911:0.003011254,(CAN_196.1:0.001493854,(Shi169.1:0.009186705,v225d.1:6e-09)0.873:0.001494123)0.767:5e-09)0.854:0.001496654)0.183:5e-09,(((HpGP-PER-138.1:0.010871273,Puno120.1:0.006192248)0.583:0.001413135,(HpGP-PER-121.1:0.00245921,Puno135.1:0.005170342)0.303:0.003042748)0.612:0.001510231,HEL_CA2268AA_AS.1:0.001498277)0.782:0.001506089)0.674:0.001499515)0.619:5e-09)0.898:0.003180744)0.774:0.0016699)0.777:0.001471076)0.825:5e-09,(((HEL_BA8832AA_AS.1:0,HEL_BA8911AA_AS.1:0,HEL_BA9162AA_AS.1:0):0.003016149,HEL_CA0046AA_AS.1:0.003015935)0.782:0.001526237,(HEL_BA8932AA_AS.1:0.010912225,HEL_BA9649AA_AS.1:0.001506297)0.776:0.00149875)0.899:0.003032022)0.483:0.002526744,((HEL_CA0266AA_AS.1:0.007714518,yak97.1:0.001495867)0.921:0.004573603,(HpGP-MAL-012.1:0.010655783,(HpGP-MMR-004.1:0.007675732,(BT215.1:0.012407867,BTM231.1:5e-09)0.721:0.003011888)0.791:0.003034553)0.777:5e-09)0.847:0.001498375)0.882:5e-09,(HEL_BA8847AA_AS.1:0.004524875,HEL_CA0551AA_AS.1:0.007597499)0.770:0.001511258)0.405:5e-09,((JP0170.1:0.001509482,(HEL_AA4439AA_AS.1:0.009353479,HEL_BA9220AA_AS.1:0.004560164)0.951:0.006229068)0.789:0.00150848,(BT0282.1:0.004564358,HEL_CA0082AA_AS.1:0.008952907)0.782:0.001450357)0.818:0.001464581)0.709:0.004403359,((HEL_BA5460AA_AS.1:0.001494951,(HEL_CA2092AA_AS.1:0.007640041,HpGP-KOR-001.1:0.00606436)0.918:5e-09)1.000:5e-09,((HEL_CA2643AA_AS.1:0.003007177,HpGP-MAL-010.1:0.006090067)0.775:0.001515308,((HEL_BA8663AA_AS.1:0.006141213,HEL_BA9915AA_AS.1:0.006142617)0.774:0.002986045,HEL_CA2671AA_AS.1:0.011905029)0.772:5e-09)0.892:0.001452706)0.920:0.001450825)0.959:5e-09,((EKB32.1:0.012404453,(CK59.1:0.009390849,(HEL_BA9153AA_AS.1:0.01269575,HEL_CA0525AA_AS.1:0.007994868)0.805:0.002767283)0.858:0.00302133)0.730:0.001514979,(HEL_CA0440AA_AS.1:0.012323737,((HEL_CA0208AA_AS.1:0.009150877,(HEL_BA5605AA_AS.1:0.001502634,CK69.1:0.006074383)0.730:0.00146392)0.874:0.003048668,HEL_CA2709AA_AS.1:0.007665015)0.046:0.001503366)0.888:5e-09)0.852:0.00150244)0.995:0.003028215,(((HEL_AA0408AA_AS.1:0.008403768,HEL_BA9262AA_AS.1:0.008602789)0.991:0.025567124,(((HEL_AA7215AA_AS.1:0.007082165,((HEL_AA7288AA_AS.1:0,HEL_BA9306AA_AS.1:0):0.002999538,K26A1.1:5e-09)0.935:0.005057328)0.406:0.00154198,((HEL_AA7199AA_AS.1:5e-09,HEL_AA7356AA_AS.1:0.007650001)0.788:0.001539968,(HEL_AA7368AA_AS.1:0.001495627,(HEL_AA7268AA_AS.1:5e-09,(HEL_AA7206AA_AS.1:0.001501989,((HEL_AA7200AA_AS.1:0,HEL_AA7293AA_AS.1:0,HEL_AA7309AA_AS.1:0):5e-09,HEL_AA7329AA_AS.1:0.001499576)0.879:0.001493617)0.897:5e-09)0.885:5e-09)0.759:0.001456104)0.783:0.003533926)0.883:0.003898346,((((HEL_BA5706AA_AS.1:0.004540478,((HEL_BA8345AA_AS.1:0.005945307,((HEL_AA7350AA_AS.1:0,HEL_AA7375AA_AS.1:0,HEL_AA7376AA_AS.1:0):5e-09,HEL_AA7351AA_AS.1:0.007585473)0.886:0.003152659)0.475:0.001492643,HEL_BA8916AA_AS.1:0.009055301)0.753:0.001615031)0.890:0.003026532,((HEL_AA7362AA_AS.1:5e-09,((SouthAfrica20.1:0.005684244,(HEL_BA5709AA_AS.1:5e-09,SA29A.1:0.001497843)0.877:0.00343733)0.905:0.004573377,(HEL_BA9328AA_AS.1:0,SA144A.1:0):0.00568544)0.481:0.003412354)0.711:0.004627979,(HEL_BA5731AA_AS.1:0.00310369,(HEL_BA5677AA_AS.1:0.001495634,SA166A.1:6e-09)0.948:0.006100769)0.915:0.004633964)0.761:0.001416873)0.756:0.001514074,(HEL_BA4143AA_AS.1:0.001493583,(HpGP-ZAF-001.1:0.007563109,(((SA169C.1:0.006678514,HEL_BA9540AA_AS.1:0.007077631)0.434:0.001480558,(((HEL_BA5715AA_AS.1:0,SA175A.1:0):0.00237459,SouthAfrica7.1:0.003649019)0.835:0.00303287,(SA253C1.1:0.001612152,(HpGP-ZAF-007.1:0.005968691,SouthAfrica50.1:0.001597777)0.601:0.00151733)0.776:0.002024524)0.812:0.001810977)0.784:0.001783876,(HEL_AA7378AA_AS.1:0.009517413,HEL_AA7371AA_AS.1:0.008870345)0.504:0.001485119)0.788:0.001796974)0.848:5e-09)0.770:0.001495106)0.937:0.004533825,(HEL_BA5666AA_AS.1:0.004525555,(HpGP-ZAF-009.1:5e-09,(HpGP-ZAF-006.1:5e-09,HEL_BA8291AA_AS.1:0.006059313)0.843:0.001494078)0.909:5e-09)0.719:0.003014678)0.724:0.001582069)0.981:0.021941578)1.000:0.04509779,HEL_CA2615AA_AS.1:0.007626608)0.028:5e-09)0.888:0.010738155,((((((HEL_AA7337AA_AS.1:0.00609435,(((CAN_243.1:0,HEL_AA5916AA_AS.1:0):0.003033106,(HEL_AA6037AA_AS.1:0.001493819,HpGP-CAN-007.1:5e-09)0.926:0.004568275)0.945:0.006161093,(((HEL_BA9746AA_AS.1:0.012637933,((HEL_BA8849AA_AS.1:0,HEL_BA9070AA_AS.1:0):0.010882404,(Khanty47.1:5e-09,(HEL_BA9584AA_AS.1:5e-09,HEL_AA7311AA_AS.1:0.012371821)0.722:0.003001416)0.546:0.004552521)0.950:0.007806959)0.761:0.006077493,(HEL_BA8817AA_AS.1:0.004527673,(((HEL_BA9060AA_AS.1:0,HEL_BA9258AA_AS.1:0):0.002903655,(HEL_BA9287AA_AS.1:5e-09,(HEL_BA9726AA_AS.1:0.009179714,HEL_BA9243AA_AS.1:0.00150198)0.000:5e-09)0.615:0.00011156)0.813:0.004565461,HEL_BA9127AA_AS.1:0.001367107)0.879:0.003159828)0.897:0.006047678)0.899:5e-09,(HpGP-CAN-018.1:0.003453377,(((CAN_095.1:0,CAN_136.1:0,CAN_172.1:0,HpGP-CAN-006.1:0,HpGP-CAN-011.1:0):0.001493484,(CAN_258.1:0,HEL_CA2453AA_AS.1:0):5e-09)0.888:0.003441853,((Aklavik86.1:0,CAN_019.1:0,CAN_290.1:0,HEL_CA2371AA_AS.1:0,HpGP-CAN-010.1:0,HpGP-CAN-015.1:0):0.00451492,HpGP-CAN-016.1:5e-09)0.674:0.004114176)0.740:0.003020594)0.954:0.007204469)0.777:0.001516304)0.769:0.001500921)0.744:0.001500193,(HEL_BA9526AA_AS.1:0.014122693,HEL_BA9629AA_AS.1:0.004527523)0.870:0.006146665)0.874:5e-09,((Ca_97_34.1:0,HEL_AA6016AA_AS.1:0,HEL_AA7297AA_AS.1:0):0.001496171,(HEL_AA5967AA_AS.1:0,HEL_AA6482AA_AS.1:0,HEL_BA9172AA_AS.1:0):0.001494301)0.797:0.001497305)0.703:5e-09,(HpGP-CHI-105.1:0.012421466,HpGP-CHI-116.1:0.012428236)0.889:0.0076907)0.922:0.007651362,HpGP-CAN-019.1:0.007670989)0.912:5e-09,(HEL_BA9838AA_AS.1:0.010896576,((HEL_BA9032AA_AS.1:0,HEL_BA9339AA_AS.1:0,HEL_BA9830AA_AS.1:0):0.006059788,(HEL_BA9792AA_AS.1:0.004508365,Keto60.1:6e-09)0.929:5e-09)0.893:0.007860186)0.850:0.007703124)0.831:0.004632994)0.970:0.014244718,(HEL_BA9303AA_AS.1:0,HEL_BA9707AA_AS.1:0):0.041715484)0.883:0,Hcetorum:0.255903783)Root;
