# Supplementary material for: An ancient ecospecies of Helicobacter pylori
Source: Nature. 2024 Oct 16;635(8037):178–85. doi: 10.1038/s41586-024-07991-z (PMC11541087; doi:10.1038/s41586-024-07991-z)
Supplement: Supplementary file 8 — Data underlying Figs. 1–4 and Supplementary Figs. 1–6 and 8–13. [file 41586_2024_7991_MOESM8_ESM.zip › SOURCE_DATA/S10/48.nwk]

((((((((((((((((((((((((((((((((((((((26695.1:0.012242508,(SSR43.1:0.012547581,SSR8.1:0.013099352)0.900:0.003090054):0.001698759,(448.1:0.01567492,(SSR5.1:0.010116349,(SSR3.1:0.01376885,SSR9.1:0.009844573)0.876:0.00578337)0.498:0.002333578)0.945:0.002985333)0.409:0.001368486,(HEL_AA5699AA_AS.1:0.014727507,IL_3172.1:0.013107104)0.937:0.004597936)0.116:0.001351597,(((((31181.1:0.012963452,HEL_CA2268AA_AS.1:0.014490539)0.862:0.003670138,HUP_B14.1:0.020289085)0.885:0.003144906,((((HpGP-PER-121.1:0.014755764,(HpGP-BRA-023.1:0.022583676,(HEL_AA9174AA_AS.1:0.016310381,HEL_BA4947AA_AS.1:0.021311487)0.979:0.006200016)0.909:0.004260795)0.975:0.006220234,(ckin28.1:0.013077345,((((GAM245Ai.1:0.007423515,HEL_BA5558AA_AS.1:0.011749374)0.635:0.001969478,((HEL_BA8101AA_AS.1:0.009652778,DR76_2016.1:0.015244818)0.987:0.005523446,((HEL_BA5547AA_AS.1:0.013817492,(DR150.1:0.011569493,(HpGP-USA-417.1:0.005708651,NYPt189.1:0.007547255)0.939:0.004163439)0.884:0.002516264)0.837:0.001573321,((DR59_2016.1:0.004689955,HEL_BA8835AA_AS.1:0.007500875)0.987:0.004004038,HpGP-USA-403.1:0.00713348)0.915:0.001834136)0.914:0.002376261)0.817:0.001003236)0.990:0.004671569,(HEL_BA8361AA_AS.1:0.006790005,((kin71.1:0.012282069,(HEL_AA7374AA_AS.1:0.011805506,kin79.1:0.00625864)0.750:0.001134778)0.959:0.002510423,((HEL_BA5527AA_AS.1:0.009752166,(ckin129.1:0.008788246,HEL_CA2362AA_AS.1:0.004483489)0.374:0.002151326)0.952:0.002229194,((ckin65.1:0.006763309,((kin77.1:0.01018747,(kin86.1:0.001226362,(kin81.1:0.003468576,ckin130.1:0.005526739)0.805:0.002986134)0.824:0.002909893)0.523:0.002857625,kin62.1:0.003870948)0.971:0.004046955)0.807:0.001922753,((HEL_BA9494AA_AS.1:0.012496054,SA35C.1:0.00618656)0.982:0.003882594,((((ckin106.1:0.006300386,ckin24.1:0.002169428)0.997:0.004462306,HpGP-COG-003.1:0.004435937)0.243:0.00175212,HEL_AA7352AA_AS.1:0.007467424)0.740:0.001173046,(HEL_BA8806AA_AS.1:0.003020056,HpGP-POR-006.1:0.008391881)0.955:0.003684472)0.860:0.001522948)0.860:0.00112052)0.800:0.000860681)0.910:0.001435467)0.085:0.000479094)0.192:0.000856212)0.632:0.003267906,(HEL_BA4236AA_AS.1:0.017114257,(((SA224.1:0.008296457,(HEL_BA9555AA_AS.1:0.013047948,SA252C.1:5e-09)0.224:0.006363604)0.995:0.007859266,(MGms203.1:0.026671912,HEL_AA5463AA_AS.1:0.024007101)0.967:0.006845359)0.505:0.001927495,(SA172C1.1:0.006925155,(SA169C.1:0.006828386,((((SA233C.1:0.004121752,((HEL_AA7351AA_AS.1:0.003328378,HEL_BA8916AA_AS.1:0.006770831)0.931:0.00180398,((HEL_AA7371AA_AS.1:0.004321163,((HEL_AA7350AA_AS.1:5e-09,HEL_AA7375AA_AS.1:0.000634505)0.995:0.004263655,(HEL_AA7376AA_AS.1:0.001652249,HEL_AA7378AA_AS.1:0.002839169)0.998:0.005498169)0.985:0.004023596)0.525:0.00166923,HEL_BA9540AA_AS.1:0.005615699)0.878:0.001325239)0.964:0.00204347)0.873:0.001078496,(((HEL_BA8291AA_AS.1:0.00488532,(HEL_AA7362AA_AS.1:0.005036121,(HpGP-ZAF-009.1:0.009301629,SouthAfrica50.1:0.00550573)0.864:0.002053727)0.960:0.002473579)0.481:0.001343186,((HpGP-ZAF-006.1:0.005768846,((HEL_BA5739AA_AS.1:0.002598671,SA166A.1:0.004187246)0.975:0.003384286,(HEL_BA5677AA_AS.1:0.007125565,(HEL_BA5709AA_AS.1:0.003791451,SA29A.1:0.001350334)0.951:0.002932094)0.972:0.003956121)0.793:0.002249972)0.461:0.000503016,(HEL_BA4143AA_AS.1:0.011164787,(HEL_BA8309AA_AS.1:0,HEL_BA9749AA_AS.1:0):0.004108386)0.812:0.001746898)0.947:0.002137539)0.746:0.000425048,(((HEL_AA7215AA_AS.1:0.007609136,((((HEL_AA7268AA_AS.1:5e-09,HEL_AA7368AA_AS.1:0.000317102)0.994:0.005729007,(HEL_AA7206AA_AS.1:0.002583045,(HEL_AA7309AA_AS.1:0.000960839,(((HEL_AA7199AA_AS.1:0,HEL_AA7200AA_AS.1:0):0.000311836,HEL_AA7293AA_AS.1:0.001920693)1.000:0.009200442,HEL_AA7329AA_AS.1:0.00097008)0.775:0.000301266)0.973:0.00321313)0.999:0.006663925)0.985:0.004872775,(HEL_AA7288AA_AS.1:0,HEL_BA9306AA_AS.1:0):0.014100491)0.062:0.001798224,(HEL_AA7356AA_AS.1:0.002778183,K26A1.1:0.007333944)0.974:0.004745279)0.403:0.003224163)0.994:0.006632732,(HEL_BA5666AA_AS.1:0.007183133,(HEL_BA5671AA_AS.1:6e-09,(HEL_BA9328AA_AS.1:0,SA144A.1:0,SA251C.1:0):0.00031699)0.998:0.007673852)0.943:0.00373003)0.238:0.000774857,(HEL_BA5731AA_AS.1:0.004793581,((HEL_BA5715AA_AS.1:0,SA175A.1:0):0.006074848,SouthAfrica7.1:0.003334336)0.880:0.002970019)0.555:0.001442393)0.788:0.001405759)0.971:0.001969903)0.000:0.000364048,((HEL_BA4919AA_AS.1:0.006388513,(HpGP-ZAF-007.1:0.006830852,(HEL_BA5706AA_AS.1:0.006967201,(HEL_BA8345AA_AS.1:0.007874589,SA253C1.1:0.003080525)0.666:0.002489256)0.932:0.00410523)0.942:0.003478324)0.146:0.002316505,HpGP-ZAF-001.1:0.008789376)0.960:0.002737025)0.940:0.002366734,SouthAfrica20.1:0.003079948)1.000:0.013060204)1.000:0.020767999)1.000:0.020464947)0.781:0.001229259)0.689:0.002184783)0.887:0.004377204)0.737:0.00287851)0.938:0.003962265,HpGP-USA-303.1:0.010225128)0.751:0.002713208,HEL_BA4465AA_AS.1:0.012444388)0.983:0.005293571)0.752:0.002501478,(((Pt_7901.1:0.01677302,(B25.1:0.013031868,B47.1:0.014610989)0.969:0.005529012)0.538:0.003429908,(HEL_BA9463AA_AS.1:0.016228599,Pt_7757.1:0.01213895)0.786:0.003130901)0.431:0.00154781,((B45.1:0.009431497,HEL_BA4973AA_AS.1:0.020965669)0.747:0.004029067,(((((HEL_BA8928AA_AS.1:0.010811679,(HEL_BA9281AA_AS.1:0.0135337,(HEL_BA9462AA_AS.1:0.019828413,HEL_BA9457AA_AS.1:0.011000388)0.288:0.003415878)0.856:0.002793294)0.516:0.002027869,(SUD-S72.1:0.011487812,(((HEL_BA9413AA_AS.1:0.011893142,(HEL_BA4168AA_AS.1:0.013162481,SUD-SO50-1.1:0.010266016)0.775:0.002738734)0.859:0.002573884,((SUD-C14-1.1:0.006413656,SUD-I14.1:0.005437789)0.319:0.00227587,(SUD-SO49-1.1:0.007108375,SUD_C5_1.1:0.016395586)0.867:0.003138846)0.893:0.002764884)0.813:0.003030683,((SUD-C1-1a.1:0.010167532,SUD_SO41_1.1:0.00999301)0.417:0.002263992,SUD_C8_1.1:0.011843827)0.791:0.003154905)0.835:0.001213776)0.977:0.002917029)0.000:0.000306999,(((HEL_BA9595AA_AS.2:0.007278069,SUD-C16-3.1:0.007990654)0.899:0.006543609,(HEL_BA9028AA_AS.1:0.011293846,(HEL_AA6060AA_AS.1:0.011931268,HEL_BA9595AA_AS.1:0.006734202)0.860:0.004248348)0.922:0.004167141)0.569:0.002232411,HEL_AA6699AA_AS.1:0.021690134)0.471:0.001519242)0.952:0.002195479,((SUD-SO42.1:0.013898329,(CAM_106A1.1:0.012217513,(CAM-109A1.1:0.009921935,CAM_125C1.1:0.009480218)0.560:0.002785585)0.981:0.004907117)0.866:0.002510388,((((((CAM_149C1.1:0.011217506,CAM_14C1.1:0.006004274)0.606:0.002115979,(((((ckin59.1:0.008006041,nigh2496.1:0.009407985)0.980:0.003787113,CAM-121A1.1:0.01025901)0.360:0.001048672,CAM-117A1.1:0.006766624)0.845:0.001462466,(CAM-126C1.1:0.009150932,CAM_153C1.1:0.012130611)0.952:0.003743774)0.632:0.002258681,(nigh1448.1:0.008465193,(CAM_110A1.1:0.007275395,HEL_AA5951AA_AS.1:0.010205942)0.989:0.004821287)0.851:0.001775834)0.941:0.002298423)0.795:0.000924451,SUD-C13-1.1:0.011178598)0.693:0.00134325,((CAM-144C1.1:0.010169129,HpGP-NGA-006.1:0.006739829)0.995:0.006410775,((nigh2495.1:0.011525664,((CAM-23A1.1:0.008146233,(CAM-146C1.1:0.001312853,(CAM-135C1.1:0.001892367,CAM-140C1.1:0.000664683)0.393:0.000629165)1.000:0.009225116)0.968:0.004147417,CAM_22A1.1:0.01125323)0.577:0.00275886)0.820:0.001107948,CAM-107A1.1:0.011619986)0.063:0.002457774)0.679:0.000640759)0.931:0.002592905,(HpGP-NGA-010.1:0.012742962,(HEL_BA9125AA_AS.1:0.011126561,nigh2494.1:0.008165905)0.956:0.005424896)0.435:0.001296813)0.388:0.001805587,(CAM_118A1.1:0.00764784,HEL_BA9309AA_AS.1:0.01216485)0.762:0.002906878)0.363:0.001057317)0.945:0.00235483)0.967:0.002911606,HEL_BA8987AA_AS.1:0.012822078)0.734:0.001887823)0.384:0.001651732)0.950:0.00341131)0.930:0.003109733,((((IRANL97.1:0.016257664,((((GR_15.1:0.010191062,HEL_CA2718AA_AS.1:0.010559839)0.960:0.003432607,(HpGP-ISR-001.1:0.015443857,(HEL_CA2212AA_AS.1:0.008437956,IRANL124_91.1:0.012714982)0.846:0.003417131)0.610:0.001278488)0.927:0.00250378,(((HpGP-SPA-802.1:0.013381369,IRANL110.1:0.015511719)0.530:0.002797695,IRANL125.1:0.010217401)0.784:0.004019115,GR_21.1:0.01553785)0.446:0.001419306)0.680:0.001865972,((HEL_BA4700AA_AS.1:0.012967781,HEL_CA2176AA_AS.1:0.010924711)0.675:0.003208175,Hp_A_14.1:0.012545516)0.465:0.001634716)0.305:0.001566842)0.197:0.001194577,((29009.1:0.0117081,IRANL112_91.1:0.015676168)0.882:0.002139093,(IRANL104.1:0.014114068,(IL_3184.1:0.010960511,(38185.1:0.010376692,HpGP-RUS-009.1:0.013431362)0.705:0.002921984)0.753:0.001350534)0.844:0.001254101)0.901:0.002802214)0.954:0.002340113,HEL_BA9765AA_AS.1:0.01353259)0.756:0.001031703,(HpGP-USA-207.1:0.011356343,(CK59.2:0.008535805,(B40.1:0.015890893,HEL_BA4846AA_AS.1:0.0118109)0.268:0.001253265)0.808:0.003849037)0.936:0.002443253)0.854:0.000857284)0.952:0.002796281)0.747:0.001235089,((HEL_BA4875AA_AS.1:0.01304699,HpGP-LIT-001.1:0.007766962)0.819:0.002470746,((SSR7.1:0.011393634,VN0032.1:0.012843494)0.960:0.003593575,((HEL_BA9148AA_AS.1:0.012038632,Hp_A_11.1:0.015239928)0.436:0.002975704,((HEL_BA4743AA_AS.1:0.007213519,HEL_BA4991AA_AS.1:0.017231197)0.958:0.004964615,(G27.1:0.01009691,(30950.1:0.015858282,HpGP-POL-110.1:0.015027882)0.350:0.003752037)0.864:0.003071326)0.739:0.00222621)0.523:0.001734557)0.272:0.001132254)0.915:0.0019731)0.476:0.001511743,(SW21C.1:0.012982562,((HEL_AA6079AA_AS.1:0.018578437,IRANL133_91.1:0.008580417)0.882:0.003658367,(GC65_HL.1:0.009159527,IL_3173.1:0.016209521)0.943:0.003498056)0.956:0.003145121)0.282:0.000942829)0.894:0.000499512,(HEL_BA9168AA_AS.1:0.008283722,P12.1:0.007966939)0.626:0.001492397)0.752:0.001536213,(HpGP-TUR-009.1:0.01014481,Hp_A_27.1:0.013078957)0.910:0.001871651)0.697:0.000948839,((GC34_HL.1:0.019114267,((444.1:0.011844975,(HEL_CA2150AA_AS.1:0.019334057,21580.1:0.01272721)0.419:0.002680852)0.832:0.001932156,(33375.1:0.016621449,HEL_BA4163AA_AS.1:0.02183951)0.998:0.008976638)0.955:0.004422122)0.980:0.004805609,(HEL_BA9531AA_AS.1:0.014780748,(HEL_BA9598AA_AS.1:0.010796328,HEL_BA9759AA_AS.1:0.011244389)0.817:0.002002262)0.805:0.001298858)0.850:0.002614766)0.511:0.001698684,(GR_20.1:0.009826531,HpGP-MMR-004.1:0.015197169)0.946:0.002896011)0.826:0.002571407,(HEL_BA9162AA_AS.1:0.01015543,(((((HEL_CA0258AA_AS.1:0.019965573,HEL_CA0266AA_AS.1:0.015792341)0.328:0.003644756,BURYAT9.1:0.011074231)0.796:0.001767419,(((HEL_BA8868AA_AS.1:0.003902608,(HEL_BA9391AA_AS.1:0.00551627,HEL_BA9797AA_AS.1:0.000657572)0.061:0.001820732)1.000:0.005636695,((HEL_BA8959AA_AS.1:0.008093394,HEL_BA9451AA_AS.1:0.011064637)0.960:0.003332622,(HEL_BA8829AA_AS.1:0.009008609,HEL_BA8932AA_AS.1:0.008542474)0.963:0.003079777)0.746:0.00043201)0.794:0.000725911,(((((HEL_BA9160AA_AS.1:0.002853149,HEL_BA9735AA_AS.1:0.008546852)0.901:0.002176742,((BURYAT14.1:0.006155055,(HEL_BA9220AA_AS.1:0.00918577,HEL_BA9379AA_AS.1:0.004044708)0.939:0.002120191)0.942:0.00267557,(HEL_BA9098AA_AS.1:0.00552089,((((HEL_BA9534AA_AS.1:0.003585847,HEL_BA9649AA_AS.1:0.0028792)0.961:0.002400019,(HEL_BA9348AA_AS.1:0.006635276,(HEL_BA9341AA_AS.1:0.002168779,HEL_BA9411AA_AS.1:0.00601547)0.940:0.002225122)0.831:0.000819721)0.904:0.001326024,(HEL_BA8883AA_AS.1:0.001684493,HEL_BA9614AA_AS.1:0.002819593)0.999:0.004997689)0.239:6e-09,((HEL_BA9780AA_AS.1:0.005190883,(HEL_AA7373AA_AS.1:0.005831075,HEL_AA7249AA_AS.1:0.006045137)0.861:0.0030351)0.825:0.002508398,HEL_BA9656AA_AS.1:0.007736116)0.709:0.003032894)0.407:0.002644447)0.161:0.001552367)0.326:0.00060465)0.925:0.001628399,((HEL_BA9256AA_AS.1:0.009478965,HEL_BA8880AA_AS.1:0.011741062)0.902:0.002396055,((HEL_BA9130AA_AS.1:0.004809732,(HEL_BA8832AA_AS.1:0.004167008,HEL_BA9479AA_AS.1:0.005716157)0.924:0.002730858)0.925:0.002674236,(HEL_BA9736AA_AS.1:0.003760119,(HEL_BA9166AA_AS.1:0.003847901,HEL_BA9390AA_AS.1:0.000667035)0.960:0.002413332)0.999:0.006351229)0.944:0.002731834)0.868:0.001723646)0.900:0.001811459,(HEL_CA0410AA_AS.1:0.004737711,(HEL_BA9184AA_AS.1:0.006655609,HEL_BA9841AA_AS.1:0.005885472)0.487:0.003352464)0.963:0.002857259)0.757:0.001385697,(HpGP-CAN-020.1:0.009075803,(((((HEL_BA9773AA_AS.1:0.006017672,HEL_BA9774AA_AS.1:0.007746274)0.881:0.00273584,((HEL_AA7264AA_AS.1:0.004572531,HEL_BA9415AA_AS.1:0.006983604)0.933:0.002559162,(HEL_BA8815AA_AS.1:0.00803721,Khanty04.1:0.005578133)0.532:0.001545712)0.634:0.0011788)0.995:0.005088449,(HEL_BA9472AA_AS.1:0.008026782,((Evenky58.1:0.010349002,(HEL_BA9040AA_AS.1:0.0060565,(HEL_BA9234AA_AS.1:0.00031716,Sakhalin60.1:5e-09)0.999:0.007531073)0.802:0.0020547)0.796:0.00332474,HEL_BA9748AA_AS.1:0.007527815)0.838:0.001679384)0.261:0.000833915)0.837:0.000692301,((HEL_BA9621AA_AS.1:0.00696082,Nanai40.1:0.00644271)0.998:0.006400264,(((HEL_BA9159AA_AS.1:0.006043344,(HEL_AA7283AA_AS.1:0.001687182,HEL_BA9448AA_AS.1:0.001191707)0.999:0.009020706)0.711:0.002152338,((((HEL_AA6077AA_AS.1:0,HEL_CA0052AA_AS.1:0,HEL_CA0052AA_AS.2:0):0.00273027,(HEL_AA6006AA_AS.1:0.000316847,HEL_CA0053AA_AS.1:5e-09)0.999:0.006784779)0.902:0.002194634,(HEL_CA0054AA_AS.1:0.008208702,HEL_BA8864AA_AS.1:0.008818129)0.425:0.001498686)0.922:0.002140191,(HEL_BA9514AA_AS.1:0.004601832,(HEL_BA9559AA_AS.1:0.002346449,HEL_BA9669AA_AS.1:0.002157137)0.995:0.004560108)0.928:0.001959234)0.870:0.00106411)0.843:0.00123746,(HEL_BA9677AA_AS.1:0.007696858,((HEL_BA9263AA_AS.1:0.004341021,(HEL_BA9518AA_AS.1:0.001929594,HEL_BA9819AA_AS.1:0.005231156)0.926:0.002984067)0.874:0.001492449,((HEL_AA7212AA_AS.1:0,HEL_CA0045AA_AS.1:0):0.01082402,HEL_AA7214AA_AS.1:0.006172696)0.918:0.002432587)0.447:0.001144265)0.867:0.001474219)0.890:0.001995115)0.535:0.00043236)0.922:0.002005862,((((Aklavik117.1:0,CAN_219.1:0):0.009155526,CAN_196.1:0.011166506)0.952:0.003331097,(Shi112.1:0.005401326,(Cuz20.1:5e-09,(HEL_CA2266AA_AS.1:0.004873338,HEL_CA2265AA_AS.1:0.001607915)0.949:0.001591453)0.163:0.001754497)1.000:0.007909778)0.000:0.001079221,((HEL_AA6759AA_AS.1:0.00853431,((Shi417.1:0.008560953,(HEL_CA2272AA_AS.1:0.013104869,(Puno135.1:0.01200908,(HpGP-PER-138.1:0.008420558,(HpGP-PER-111.1:0.003400167,(HEL_CA2279AA_AS.1:0.005352657,HpGP-PER-019.1:0.004116082)0.775:0.001696184)0.971:0.003842601)0.794:0.002926919)0.234:0.001790525)0.939:0.002559079)0.927:0.003000985,(HEL_CA2260AA_AS.1:0.005449875,(((CO1766.1:0,Hui1764.1:0,Hui1766.1:0):0.003622356,(CO1768.1:0,COL0002.1:0,Hui1769.1:0):0.006529432)1.000:0.009183427,(((HEL_CA2283AA_AS.1:5e-09,HEL_CA2284AA_AS.1:5e-09)0.993:0.004300081,((HEL_CA2262AA_AS.1:0.002682472,Shi169.1:0.011049456)0.745:0.003538159,HEL_CA2261AA_AS.1:0.009553409)0.677:0.003056197)0.763:0.002811721,HEL_CA2287AA_AS.1:0.002910412)0.961:0.004081736)0.978:0.004616525)0.947:0.002501728)0.896:0.002551628)0.920:0.002012414,((HEL_AA7339AA_AS.1:0.008644631,((HEL_BA9778AA_AS.1:0,HEL_CA0057AA_AS.1:0,HEL_CA0057AA_AS.2:0):0.006556702,((HEL_AA7365AA_AS.1:0,HEL_CA0047AA_AS.1:0):0.003232654,HEL_CA0046AA_AS.1:0.008700323)0.078:0.001641065)0.043:0.001205612)0.920:0.002936207,(HEL_AA5991AA_AS.1:0.006954281,((HEL_AA6511AA_AS.1:0.008926129,HpGP-MEX-028.1:0.00741411)0.935:0.002169055,(HEL_BA9201AA_AS.1:0.007732894,HEL_BA9433AA_AS.1:0.004152749)0.907:0.002292358)0.050:0.000990063)0.854:0.00120905)0.629:0.001991456)0.284:0.001598428)0.920:0.001880524)0.118:0.000959839)0.894:0.001748388)0.987:0.002810644)0.932:0.001912568)0.871:0.00126078,(HEL_BA9612AA_AS.1:0.006460828,HEL_CA0289AA_AS.1:0.002003604)1.000:0.008432439)0.946:0.003181847,(HEL_BA9302AA_AS.1:0.012150533,HE_NC24_6.1:0.01407265)0.412:0.002130096)0.831:0.002508598)0.530:0.002923631)0.890:0.002118588,(HEL_BA3985AA_AS.1:0.009938097,(SLK40.1:0.010303017,((HEL_BA4205AA_AS.1:0.01229765,HEL_BA8057AA_AS.1:0.008347192)0.983:0.005021766,(HEL_BA5769AA_AS.1:0.014526905,HpGP-MAL-002.1:0.004160402)0.844:0.003054941)0.934:0.002439415)0.018:0.001820777)0.973:0.004361838)0.505:0.005195376,(((HEL_CA0270AA_AS.1:0.015603699,(GC31_B.1:0.010486748,HpGP-MAL-010.1:0.02358731)0.878:0.004907721)0.995:0.006377752,((((HEL_BA3942AA_AS.1:0.012470171,v225d.1:0.013249535)0.028:0.002620014,(Shi470.1:0.007734942,(HEL_CA2257AA_AS.1:0.010053281,Sat464.1:0.007604245)0.958:0.004206487)0.751:0.003787948)0.957:0.005019715,(HEL_CA2267AA_AS.1:0.01275705,((HEL_CA2270AA_AS.1:0.007506979,(HEL_CA2258AA_AS.1:0.012864723,Puno120.1:0.008323114)0.219:0.002545477)0.733:0.001645065,(HEL_CA2271AA_AS.1:0.007412733,HpGP-SPA-706.1:0.015161142)0.894:0.003019724)0.951:0.004286683)0.768:0.004030385)0.897:0.003409808,(HEL_CA2627AA_AS.1:0.017129925,(HEL_BA9915AA_AS.1:0.008930535,(HEL_BA8663AA_AS.1:0.010796288,(HEL_CA0440AA_AS.1:0.009186526,HEL_CA0551AA_AS.1:0.003846315)0.982:0.007106525)0.784:0.002308194)0.082:0.001414699)0.966:0.003787082)0.111:0.000181561)1.000:0.008113801,(((HEL_BA9658AA_AS.1:0.003507731,(HEL_BA9408AA_AS.1:0.004384189,(Neuguinea66.1:0.004632155,(Neuguinea12.1:5e-09,((HEL_BA9674AA_AS.1:0.000316079,Neuguinea63.1:0.001277605)0.936:0.000958291,Neuguinea25.1:0.002242805)0.193:0.000316963)0.884:0.00150522)1.000:0.016775483)0.861:0.004283594)0.998:0.009294612,(((ID0992.1:0.003235619,ID1017.1:0.001568228)0.278:0.000670848,(ID0084.1:0.002606323,(ID0090.1:0.002224714,(ID0987.1:5e-09,(ID0082.1:0.000634441,(ID0985.1:0.000316847,ID1001.1:5e-09)0.923:0.000635217)0.017:5e-09)0.742:0.000329057)0.967:0.002217871)0.198:0.000358248)1.000:0.012479332,((HEL_AA6010AA_AS.1:0.005159692,HPAS23.1:0.003929758)0.438:0.001143087,(HPJ071.1:0.004853724,((HEL_BA4574AA_AS.1:0.004250532,HPJ156.1:0.003194185)0.942:0.002148449,((((ausabrJ05.1:0,HPJ023.1:0):0.004006317,(HEL_BA3814AA_AS.1:5e-09,(HEL_BA3813AA_AS.1:5e-09,HEL_BA4578AA_AS.1:0.000953592)0.991:0.002388029)0.960:0.003011803)0.965:0.002258543,(HEL_BA4580AA_AS.1:0.002206734,(HEL_AA6024AA_AS.1:0.00715006,HEL_BA3812AA_AS.1:0.002619587)0.393:0.000299742)0.860:0.000775392)0.763:0.000393852,(HEL_BA9043AA_AS.1:0.005552645,(HEL_BA4584AA_AS.1:0.000848442,HEL_BA9332AA_AS.1:0.005321586)0.987:0.00344489)0.897:0.002092157)0.634:0.000416653)0.435:0.001079646)0.288:0.000560595)0.999:0.008137116)0.941:0.006633676)0.983:0.004045031,((CK69.1:0.00955765,EKB32.1:0.012187336)0.969:0.004621945,(HpGP-USA-205.1:0.015147293,(HEL_CA2671AA_AS.1:0.011132709,(HEL_CA2643AA_AS.1:0.012417606,VN0805.1:0.012743205)0.382:0.003813122)0.476:0.001920558)0.468:0.001820619)0.866:0.00163206)0.886:0.001319936)0.427:5e-09)0.990:0.004766827,HpGP-CAN-001.1:0.017760974)0.992:0.001981357,(HEL_CA2615AA_AS.1:0.016661747,(HEL_CA0082AA_AS.1:0.013570567,(HEL_CA2092AA_AS.1:0.019648564,HEL_CA0525AA_AS.1:0.010798167)0.610:0.002475986)0.912:0.003342371)0.930:0.005316202)0.827:0.00376555,(HEL_BA9467AA_AS.1:0.021663703,HpGP-CAN-023.1:0.016383774)0.997:0.010997365)0.460:0.003319558,(HEL_BA9085AA_AS.1:0.014832811,HEL_BA9606AA_AS.1:0.009391337)0.928:0.002680308)0.502:0.002126036,((HEL_BA7799AA_AS.1:0.015820324,CK59.1:0.012626262)0.889:0.003383715,((HpGP-IND-007.1:0.011607348,(((((HEL_CA0027AA_AS.1:0.007349047,(MMM_127.1:0.009216395,HpGP-BGD-003.1:0.012515685)0.240:0.002200233)0.668:0.001484754,((((ID0498.1:0.00649673,(M006.1:0.008177281,Mandalay03.1:0.00929459)0.515:0.00180317)0.856:0.002114776,HpGP-MMR-011.1:0.010294238)0.254:0.000376882,(HpGP-USA-422.1:0.008782271,India7.1:0.009132369)0.948:0.002152021)0.775:0.000323626,((MS178.1:0.005572311,(HEL_CA2513AA_AS.1:0.008482663,TH0213.1:0.003158376)0.638:0.001904775)0.723:0.001033169,(BD0013.1:0.005008397,BD0063.1:0.005837228)0.950:0.0028809)0.852:0.001259702)0.588:6.4195e-05)0.768:0.00091128,(NP110.1:0.007750983,(HpGP-NPL-009.1:0.011520303,NP49.1:0.008716552)0.978:0.006111861)0.921:0.003747953)0.212:0.001084489,SA220C.1:0.03708399)0.816:0.001493501,(MMM_148.1:0.004680739,MMM_60.1:0.013373847)0.939:0.00289389)0.926:0.002528044)0.270:0.000895299,(MMM_67.1:0.013748034,(mong49.2:0.003690182,HEL_CA0278AA_AS.1:0.019543204)0.554:0.00381876)1.000:0.012333611)0.496:0.002400233)0.745:0.003552689)0.848:0.007120649,(HpGP-IDN-001.1:0.00285723,ID0561.1:0.005629266)1.000:0.02205347)0.997:0.004546195,((((((HEL_BA4944AA_AS.1:0.025017983,HEL_BA4404AA_AS.1:0.021969636)0.918:0.004537983,((34320.1:0.008095553,MCms1055.1:0.015911247)0.981:0.010688945,MM2012_26.1:0.021883205)0.627:0.001533688)0.778:0.002565123,((((HpGP-PER-011.1:0.016172269,(HEL_BA3663AA_AS.1:0.013837915,HEL_BA5224AA_AS.1:0.016210343)0.988:0.011232507)0.725:0.001969078,((HEL_CA2181AA_AS.1:0.014204834,(HpGP-SPA-402.1:0.012413372,(HEL_AA8698AA_AS.1:0.004224519,HEL_AA8702AA_AS.1:0.009331544)0.049:0.003949225)0.986:0.008086615)0.929:0.004353975,(HEL_AA0447AA_AS.1:0.013736362,HEL_BA5101AA_AS.1:0.021870628)0.960:0.004725404)0.909:0.003767321)0.995:0.005995342,((((HEL_CA2451AA_AS.1:0.004357707,HpGP-HON-015.2:0.017095778)0.802:0.00490027,(HEL_BA5197AA_AS.1:0.012677106,(HEL_CA2149AA_AS.1:0.009233337,(HEL_CA2246AA_AS.1:0.000651969,HpGP-MEX-046.1:5e-09)0.997:0.005484398)0.972:0.004927256)0.857:0.002204364)0.975:0.004684801,22352.1:0.018881182)0.957:0.004308643,((HEL_BA5572AA_AS.1:0.010064653,(22360.1:0.008184003,(22087.1:0.020940544,HEL_BA9180AA_AS.1:0.012644534)0.792:0.007116565)0.872:0.00654717)0.913:0.002990832,HEL_BA5257AA_AS.1:0.012988676)0.974:0.003773818)0.768:0.001457712)0.904:0.002600535,((((HEL_BA3551AA_AS.1:0.010453608,HN_G260.1:0.026552508)0.999:0.00988516,(HEL_AA9180AA_AS.1:0.015637383,(HEL_AA0105AA_AS.1:0,PeCan4.1:0):0.018401642)0.933:0.005146938)0.676:0.000777961,(MG2005_98.1:0.016552708,HEL_AA9177AA_AS.1:0.017364942)0.874:0.00463563)0.684:0.005333166,(HEL_AA6578AA_AS.1:0.009761393,(MM2004_20.1:0.014940685,SW7C.1:0.01736906)0.975:0.007776893)0.973:0.005210208)0.101:0.000816613)1.000:0.008952539)0.992:0.007552659,HEL_CA2286AA_AS.1:0.017820879)0.963:0.007645836,HE_NC32_5.1:0.015133999)0.971:0.005724524,(((HEL_BA9705AA_AS.1:0.001793597,((HEL_BA8918AA_AS.1:0,HEL_BA9046AA_AS.1:0):0.000316929,((HEL_BA9169AA_AS.1:0,HEL_BA9260AA_AS.1:0):5e-09,HEL_BA9825AA_AS.1:0.000316851)0.000:5e-09)0.870:0.000763461)0.711:0.002417581,((Nentsy37.1:0.000317282,((HEL_BA9014AA_AS.1:0,N34.1:0,Nentsy29.1:0,Nentsy32.1:0,Nentsy38.1:0,Nentsy65.1:0,Nentsy90.1:0):5e-09,Nentsy28.1:0.000316929)0.774:5e-09)0.999:0.007048093,(HEL_BA9734AA_AS.1:0.00465228,(HEL_BA8996AA_AS.1:0.000316929,HEL_BA9604AA_AS.1:5e-09)0.913:0.001183667)0.432:0.00099826)0.133:0.002891631)1.000:0.008859906,(HE_C33.1:0.011429655,HEL_AA6718AA_AS.1:0.01642767)0.885:0.003273915)0.846:0.002241343)0.695:0.002928058)0.977:0.002802753,(BT0282.1:0.006853468,(((BT215.1:0.005234141,BTM275.1:0.01153919)0.427:0.003024097,(BTM231.1:0.012444063,BT333.1:0.00425016)0.773:0.003960236)0.041:0.00239303,BT143.1:0.010561328)0.849:0.002487906)0.995:0.004853265)0.936:0.003284813,((BURYAT27.1:0.013592702,HEL_BA9175AA_AS.1:0.011944533)0.859:0.00173221,HEL_BA9027AA_AS.1:0.011586918)0.895:0.001440549)0.972:0.00203083,(((HEL_BA9244AA_AS.1:0.015633954,HEL_BA9592AA_AS.1:0.008289822)0.930:0.002884916,((Evenky01.1:0.006921867,(Evenky73.1:0,HEL_BA8842AA_AS.1:0,HEL_BA9406AA_AS.1:0):0.001276954)1.000:0.008881798,Tuvac80.1:0.010892177)0.848:0.001793991)0.991:0.003954155,((((HEL_BA8956AA_AS.1:0.010369102,HEL_BA9249AA_AS.1:0.011405362)0.846:0.002002188,(HEL_BA9129AA_AS.1:0.001093137,HEL_BA9471AA_AS.1:0.000817857)1.000:0.007408945)0.787:0.001277645,((HEL_BA9383AA_AS.1:0.01023373,((HEL_BA9170AA_AS.1:0.000316962,HEL_BA9569AA_AS.1:5e-09)1.000:0.009976058,HEL_BA8279AA_AS.1:0.017936278)0.873:0.004228086)0.842:0.00126037,(HEL_BA9404AA_AS.1:0.015001682,HEL_BA9641AA_AS.1:0.008420267)0.975:0.003605765)0.888:0.00119504)0.810:0.002031189,(HEL_BA9628AA_AS.1:0.008289209,(HEL_BA8976AA_AS.1:0.000303258,HEL_BA9140AA_AS.1:0.000650877)1.000:0.009661255)0.927:0.002714205)0.621:0.000867967)0.000:5e-09)0.878:0.005242631,HEL_BA9566AA_AS.1:0.011138071)0.994:0.007521805,(((HEL_BA8993AA_AS.1:0.004857343,HEL_BA9476AA_AS.1:0.020267109)0.997:0.008198535,((Khanty30.1:0.001587679,Khanty40.1:0.000379471)1.000:0.008334685,(HE_C50.1:0.007273331,(Khanty39.1:0.00383033,((Khanty17.1:0.000973149,Khanty26.1:0.001321468)0.614:0.002306236,(Khanty16.1:0.004718416,((Pt_7901.2:5e-09,(HEL_AA6798AA_AS.2:0.009733002,(HEL_AA6798AA_AS.1:5e-09,HpGP-HON-015.1:0.02117386)0.774:0.011809715)0.910:0.024070699)0.979:0.036993743,Khanty27.1:0.011394585)0.779:0.007091855)0.998:0.00623719)0.996:0.008183433)0.989:0.007150103)0.329:0.003255966)0.989:0.005363536)0.874:0.002477315,Kazakhstan3173.1:0.009949888)0.928:0.002693312)0.999:0.000922097,(HEL_CA0261AA_AS.1:0.014357665,((((((HEL_BA9058AA_AS.1:0.011277679,HpGP-KAZ-002.1:0.006756964)0.922:0.00436383,(HEL_BA9153AA_AS.1:0.009376672,HEL_BA9184AA_AS.2:0.006958598)0.734:0.001900016)0.852:0.002076448,((HEL_BA9115AA_AS.1:0.007765799,((HEL_BA9556AA_AS.1:0.004017845,HEL_BA9770AA_AS.1:0.001292291)0.996:0.00691894,(HEL_BA8861AA_AS.1:0.009111581,HEL_BA9259AA_AS.1:0.0122396)0.305:0.002287385)0.933:0.002886827)0.822:0.001591749,(((HEL_BA8830AA_AS.1:0.008565553,(HEL_BA9564AA_AS.1:0.00781588,(HEL_BA9018AA_AS.1:0.002924879,HEL_BA9437AA_AS.1:0.006158909)0.877:0.003320229)0.918:0.003053072)0.877:0.001527712,(HEL_BA9440AA_AS.1:0.009242592,HEL_AA7314AA_AS.1:0.011879742)0.948:0.003655209)0.335:0.000860253,(HEL_BA9483AA_AS.1:0.008741817,(HEL_BA9562AA_AS.1:0.007450365,(HEL_BA8958AA_AS.1:0.01005722,HEL_BA9608AA_AS.1:0.006560531)0.995:0.006065969)0.682:0.001623157)0.803:0.0016201)0.955:0.002130278)0.000:6e-09)0.829:0.000898739,(HEL_BA9640AA_AS.1:0.010630039,((HEL_BA9354AA_AS.1:0.008247259,(HEL_BA9096AA_AS.1:0.01256815,((((HEL_BA8914AA_AS.1:0,HEL_BA8962AA_AS.1:0,HEL_BA9398AA_AS.1:0):0.00544106,HEL_BA9063AA_AS.1:0.008078729)0.965:0.004313725,(HEL_BA9037AA_AS.1:0.004101799,HEL_BA9047AA_AS.1:0.008819438)0.833:0.001894938)0.611:0.002967312,HEL_BA9576AA_AS.1:0.009510619)0.968:0.003695547)0.171:0.001879064)0.760:0.001025356,((HEL_BA8858AA_AS.1:0,HEL_BA9445AA_AS.1:0):0.012064712,(HEL_BA9079AA_AS.1:0.010584629,(Evenky65.1:0.007773928,(HEL_BA9321AA_AS.1:0.008744884,((Evenky11.1:0,HEL_BA9676AA_AS.1:0,HEL_BA9686AA_AS.1:0,HEL_BA9760AA_AS.1:0):5e-09,HEL_BA9546AA_AS.1:0.00032549)0.993:5e-09)0.928:0.004515468)0.953:0.003484735)0.756:0.00276634)0.953:0.00390164)0.927:0.002733864)0.997:0.005000791)0.849:0.000950946,(((HEL_BA8847AA_AS.1:0.011986149,(HEL_BA9095AA_AS.1:0.003514269,HEL_BA9218AA_AS.1:0.017322844)0.979:0.004675001)0.947:0.003730961,(HEL_BA9607AA_AS.1:0.008574669,HEL_BA9627AA_AS.1:0.009501817)0.927:0.003054734)0.541:0.000126973,(HEL_BA9611AA_AS.1:0.008518129,HEL_BA9706AA_AS.1:0.010896777)0.925:0.001933545)0.924:0.00182714)0.428:0.00083018,((HEL_BA8957AA_AS.1:0.009691886,HEL_BA9575AA_AS.1:0.009083535)0.959:0.003261572,((((HEL_BA8825AA_AS.1:0.001661737,HEL_BA9167AA_AS.1:0.001626456)0.999:0.007266191,(HEL_BA9603AA_AS.1:0.009687826,HEL_BA9605AA_AS.1:0.004750242)0.997:0.00583117)0.902:0.002156746,((((HEL_BA8911AA_AS.1:0.006855574,HEL_BA9650AA_AS.1:0.011544407)0.974:0.003650335,((BURYAT19.1:0.011106749,(HEL_BA8860AA_AS.1:0.008130866,HEL_BA9261AA_AS.1:0.006196636)0.963:0.005406532)0.965:0.00470739,(HEL_AA7332AA_AS.1:0.011235381,HEL_CA0264AA_AS.1:0.009390998)0.439:0.001703795)0.848:0.002094238)0.864:0.002402708,((((((HEL_BA9814AA_AS.1:0.009562262,HEL_BA9776AA_AS.1:0.006956094)0.594:0.001439369,altai11.1:0.013303875)0.177:0.001739419,HEL_BA9407AA_AS.1:0.013193619)0.391:0.002355923,HEL_BA9837AA_AS.1:0.011740907)0.732:0.000672109,(HEL_BA9626AA_AS.1:0.012649851,HEL_BA9653AA_AS.1:0.014843872)0.500:0.003086264)0.874:0.001558146,((((HEL_BA8872AA_AS.1:0.007871094,HpGP-KGZ-006.1:0.004397951)0.792:0.002734942,(altai59.1:0.008785103,(HEL_BA9176AA_AS.1:0.002108956,HEL_BA9739AA_AS.1:0.002187188)0.914:0.003373299)0.740:0.003557435)0.796:0.002985856,HEL_BA9209AA_AS.1:0.010882226)0.856:0.003253044,(HPAG1.1:0.019851247,(HEL_BA9347AA_AS.1:0.009546716,(HEL_BA9049AA_AS.1:0.008207762,TUVAB15.1:0.007327122)0.915:0.002656152)0.790:0.002135608)0.797:0.002668173)0.799:0.000790031)0.080:0.001383192)0.825:0.000847948,(HEL_BA9671AA_AS.1:0.007480153,((HEL_BA8823AA_AS.1:0.003109954,HEL_BA9545AA_AS.1:0.005632069)1.000:0.006950597,yak97.1:0.008000422)0.934:0.002454423)0.753:0.001639852)0.986:0.002452409)0.492:5e-09,((((HEL_BA9059AA_AS.1:0.01044366,(HEL_AA7246AA_AS.1:0.00533083,mong44.1:0.005487447)0.731:0.001227257)0.914:0.001775939,((HEL_BA8812AA_AS.1:0.015601535,Tuvac46.1:0.005649878)0.616:0.001780875,((HEL_BA9443AA_AS.1:0.007068559,(HEL_BA8814AA_AS.1:6e-09,HEL_BA8889AA_AS.1:0.000325939)0.997:0.005190039)0.994:0.004898377,(HEL_BA9294AA_AS.1:0.003957317,(HEL_BA9032AA_AS.1:0.000145973,HEL_BA9792AA_AS.1:0.006519674)1.000:0.011319357)0.979:0.003958892)0.573:0.001249692)0.877:0.00205313)0.679:0.001668564,(HEL_BA8915AA_AS.1:0.007169479,HEL_BA9410AA_AS.1:0.008287326)0.755:0.001562241)0.906:0.001899753,(HEL_BA8856AA_AS.1:0.006970397,HEL_BA8921AA_AS.1:0.0067211)0.938:0.00220196)0.707:0.000487273)0.876:0.001231998)0.878:0.001326784)0.866:0.001999045)0.494:0.00078148)0.131:0.001766955,((HEL_BA4686AA_AS.1:0.013891811,(HEL_BA5460AA_AS.1:0.009083113,HEL_CA0208AA_AS.1:0.010275241)0.838:0.003752469)0.660:0.002515632,(HEL_CA2709AA_AS.1:0.015999019,(HEL_BA5605AA_AS.1:0.007322899,HpGP-MAL-012.1:0.006374448)0.557:0.002930612)0.973:0.006535972)0.997:0.00896378)0.875:0.003303192,HEL_AA8621AA_AS.1:0.015738744)0.789:0.003989727,HEL_BA9732AA_AS.1:0.019203746)0.788:0.003207857,(HEL_BA9761AA_AS.1:0.000990925,(HEL_BA9266AA_AS.1:0.000971586,Keto18.1:0.006032039)0.993:0.004384965)1.000:0.009642875)0.603:0.000625174,(Nentsy81.1:0.022071316,(HEL_BA9042AA_AS.1:0.001765912,HEL_BA9253AA_AS.1:0.004249573)1.000:0.014974964)0.992:0.006992093)0.722:0.000691728,((HpGP-KOR-001.1:0.013291997,(HpGP-JAP-026.1:0.009505134,(HEL_AA4439AA_AS.1:0.005724001,JP0170.1:0.012855034)0.859:0.003437739)0.941:0.00426322)0.999:0.009299907,(HEL_BA9568AA_AS.1:0.009818005,(HEL_BA9333AA_AS.1:0.016508172,(HEL_BA9636AA_AS.1:0.006144046,(HEL_BA9651AA_AS.1:0.002635701,(HEL_AA7221AA_AS.1:0.000652406,(HEL_BA9487AA_AS.1:0.005308221,HEL_BA9208AA_AS.1:5e-09)0.906:5e-09)0.953:0.002662754)0.740:0.000558346)0.053:0.00228618)0.970:0.00458276)0.968:0.004895614)0.974:0.005338461)0.739:0.008215244,(HEL_AA7380AA_AS.1:0.016191477,(HEL_BA9315AA_AS.1:0.014720911,((Keto60.1:0.005805121,(HEL_BA9838AA_AS.1:5e-09,(HEL_BA9830AA_AS.1:0.00064875,(HEL_BA9339AA_AS.1:0.002296994,HEL_BA9544AA_AS.1:6e-09)1.000:0.004680643)0.916:0.00098805)0.982:0.003589726)0.999:0.009820786,(HEL_BA9571AA_AS.1:0,HEL_BA9807AA_AS.1:0):0.008430821)0.614:0.001652875)0.393:0.004423927)0.686:0.002234754)1.000:0.002502118,Nanai30.1:0.022443893)0.928:0.007582042,(((((HEL_AA7311AA_AS.1:0.004438582,Khanty47.1:0.001532078)0.989:0.005539248,((HEL_BA9746AA_AS.1:0.00264351,HEL_BA9304AA_AS.1:0.010920517)0.996:0.006960056,(HEL_BA9584AA_AS.1:5e-09,(HEL_BA8849AA_AS.1:0.00065306,HEL_BA9070AA_AS.1:0.000653607)0.790:0.000325213)0.996:0.006791534)0.977:0.004882415)0.952:0.003108102,(HEL_BA9243AA_AS.1:0.003942129,(HEL_BA9726AA_AS.1:0.010427209,(HEL_BA8817AA_AS.1:0.006253585,(HEL_BA9127AA_AS.1:0.010240793,(Koryak28.1:0.001323897,(Koryak37.1:0,Koryak38.1:0):0.000312328)0.845:0.000946459)0.964:0.002703157)0.870:0.001403512)0.946:0.002534489)0.997:0.006813568)0.962:0.004063146,((HpGP-CHI-105.1:0.006690384,HpGP-CHI-116.1:0.007579788)0.993:0.005946523,(((HEL_BA9526AA_AS.1:0.000789689,(HEL_BA9287AA_AS.1:0.000661071,(HEL_BA9060AA_AS.1:0,HEL_BA9258AA_AS.1:0):0.005336543)0.987:0.00284468)0.991:0.003652285,((HEL_AA5916AA_AS.1:0.002953615,(((HEL_AA6037AA_AS.1:5e-09,HpGP-CAN-007.1:0.00032548)1.000:0.005780723,((HEL_AA5967AA_AS.1:0,HEL_AA6482AA_AS.1:0,HEL_BA9172AA_AS.1:0):0.001921976,(Ca_97_34.1:0,HEL_AA6016AA_AS.1:0,HEL_AA7297AA_AS.1:0):0.002695361)0.920:0.001440443)0.568:0.000944599,CAN_243.1:0.002131826)0.949:0.002305186)0.987:0.004090118,(HEL_AA7337AA_AS.1:0.004891817,HEL_BA9629AA_AS.1:0.005174947)0.830:0.00150202)0.937:0.002339639)0.933:0.002413923,(HpGP-CAN-019.1:0.009000698,(HpGP-CAN-016.1:0.00622284,(HpGP-CAN-018.1:0.002223727,((HEL_CA2371AA_AS.1:0.00032554,((CAN_019.1:0,HpGP-CAN-010.1:0,HpGP-CAN-015.1:0):0.00032548,(Aklavik86.1:0,CAN_290.1:0):5e-09)0.781:5e-09)1.000:0.004986573,((CAN_095.1:0,CAN_136.1:0,CAN_172.1:0,HpGP-CAN-006.1:0,HpGP-CAN-011.1:0):0.00032554,(CAN_258.1:0,HEL_CA2453AA_AS.1:0):5e-09)1.000:0.00711325)0.834:0.001645272)0.982:0.003134607)0.878:0.001842684)0.930:0.002204563)0.954:0.002638994)0.960:0.004978157)0.982:0.00554012,(HEL_BA9722AA_AS.1:0.020756161,(HEL_BA9538AA_AS.1:0.008522013,mong49.1:0.009858484)0.897:0.00754952)0.688:0.00225959)0.833:0.001808547)0.986:0.007585348,(HEL_BA9303AA_AS.1:0.007681446,HEL_BA9707AA_AS.1:0.014450855)1.000:0.017598024)0.959:0.023463758,(HEL_AA0408AA_AS.1:0.008312436,HEL_BA9262AA_AS.1:0.007058877)1.000:0.046800772)0.961:0,Hcetorum:0.23583047)Root;
