# Supplementary material for: An ancient ecospecies of Helicobacter pylori
Source: Nature. 2024 Oct 16;635(8037):178–85. doi: 10.1038/s41586-024-07991-z (PMC11541087; doi:10.1038/s41586-024-07991-z)
Supplement: Supplementary file 8 — Data underlying Figs. 1–4 and Supplementary Figs. 1–6 and 8–13. [file 41586_2024_7991_MOESM8_ESM.zip › SOURCE_DATA/S10/49.nwk]

((((((((((((((((((((HEL_BA9471AA_AS.1:0.020179549,HEL_BA9770AA_AS.1:0.013339468)0.084:0.001153529,((((HEL_BA9636AA_AS.1:0.000614367,(HEL_AA7221AA_AS.1:0.000606686,(HEL_BA9208AA_AS.1:0,HEL_BA9333AA_AS.1:0,HEL_BA9487AA_AS.1:0):5e-09)0.883:0.001213654)0.993:0.006377054,(HEL_BA9538AA_AS.1:0.011810562,(HEL_BA9115AA_AS.1:0.004805789,(HEL_BA8959AA_AS.1:0.003430058,HEL_BA9568AA_AS.1:0.001463384)0.925:0.007304443)0.412:0.004174069)0.255:0.001659918)0.394:0.001778632,((HEL_BA8957AA_AS.1:0,HEL_BA9641AA_AS.1:0):0.00746821,HEL_CA0261AA_AS.1:0.01441112)0.922:0.003598191)0.874:0.002012326,(HEL_BA9129AA_AS.1:0.019074445,(Kazakhstan3173.1:0.015889521,(((Mandalay03.1:0.013633119,((HpGP-NPL-009.1:0.009572286,NP49.1:0.019729888)0.973:0.006911697,(MMM_60.1:0.016908588,NP110.1:0.013168368)0.955:0.0055157)0.374:0.001089159)0.190:0.00325067,(((((((HEL_BA5769AA_AS.1:0.01439523,HpGP-MAL-002.1:0.011812283)0.974:0.005792685,TH0213.1:0.008456616)0.296:0.000668063,(HEL_CA2513AA_AS.1:0.011731122,((((HpGP-USA-422.1:0.013962741,HEL_BA7799AA_AS.1:0.010953675)0.950:0.004218345,(India7.1:0.009170695,(HEL_CA0027AA_AS.1:0.012965466,MS178.1:0.020343338)0.337:0.004765167)0.010:5e-09)0.900:0.003199606,(HpGP-MMR-004.1:0.012134934,MMM_148.1:0.017340463)0.873:0.002175971)0.949:0.004636603,(HEL_BA3985AA_AS.1:0.018723705,(HEL_BA4205AA_AS.1:0.012113242,SLK40.1:0.019105063)0.925:0.005717596)0.882:0.004348486)0.803:0.001396408)0.106:0.001693441)0.889:0.002097442,HpGP-MMR-011.1:0.015320342)0.862:0.001583082,(BD0063.1:0.019200446,M006.1:0.012115812)0.245:0.002880675)0.946:0.005055089,HpGP-BGD-003.1:0.013360256)0.938:0.003886576,(HEL_AA6079AA_AS.1:0.015044872,HpGP-IND-007.1:0.017885021)0.686:0.003502864)0.839:0.00281655)0.873:0.004541717,((HpGP-IDN-001.1:0.012932758,ID0561.1:0.022438569)0.999:0.014971724,((((HEL_BA9598AA_AS.1:0.01680507,(26695.1:0.010813236,HpGP-SPA-802.1:0.014950752)0.840:0.003126236)0.688:0.001877053,((((((GR_21.1:0.01195883,MM2012_26.1:0.01905886)0.934:0.004387407,(((30950.1:0.014462932,444.1:0.014012111)0.800:0.003778787,(MG2005_98.1:0.012162538,Pt_7757.1:0.013405946)0.879:0.004766508)0.905:0.003348649,(HEL_BA5257AA_AS.1:0.018863719,(448.1:0.012043249,HEL_CA2181AA_AS.1:0.020954103)0.959:0.015158923)0.455:0.004594341)0.891:0.00354905)0.348:0.001992991,(38185.1:0.015042954,HEL_BA9148AA_AS.1:0.013023657)0.411:0.004783598)0.439:0.002393005,((HEL_AA0447AA_AS.1:0.018558293,HEL_BA4700AA_AS.1:0.013538846)0.697:0.004695891,(HE_NC24_6.1:0.014652036,HpGP-LIT-001.1:0.016509348)0.353:0.001096908)0.780:0.003549992)0.904:0.004312088,(((((IL_3173.1:0.022080459,(HEL_BA9043AA_AS.1:0.018169897,IRANL110.1:0.013725956)0.810:0.005712618)0.888:0.004828532,((HpGP-ISR-001.1:0.010898841,(IRANL133_91.1:0.005115733,(IRANL112_91.1:0.006456499,IRANL97.1:0.010488271)0.521:0.003036536)0.995:0.01079573)0.945:0.004981258,(((HUP_B14.1:0.019298153,(MGms203.1:0.01626147,B25.1:0.01934913)0.695:0.005193714)0.572:0.003188266,B40.1:0.012053433)0.856:0.002531887,(SSR8.1:0.021118716,IL_3184.1:0.009769114)0.927:0.006209282)0.717:0.002671802)0.897:0.003729048)0.746:0.003243224,IL_3172.1:0.014897785)0.489:0.000675344,((((((((HEL_BA4944AA_AS.1:0.011213026,(HEL_BA8928AA_AS.1:0.011118797,((HEL_BA9413AA_AS.1:0.014358982,SUD-I14.1:0.009252933)0.926:0.003841511,(SUD-SO49-1.1:0.01518116,SUD-C14-1.1:0.014489069)0.299:0.001498653)0.864:0.002715094)0.254:0.001448809)0.902:0.002862443,((SUD-S72.1:0.016407692,(HEL_BA9028AA_AS.1:0.005801452,HEL_BA9463AA_AS.1:0.006672027)0.972:0.005489055)0.922:0.003515654,HEL_BA4973AA_AS.1:0.01642736)0.461:0.001474883)0.867:0.002471153,(HEL_BA9595AA_AS.1:0.010753255,(((HEL_AA6699AA_AS.1:5e-09,HEL_BA9765AA_AS.1:0.000602934)0.999:0.012403125,(HEL_BA9457AA_AS.1:0.020844104,SUD_C5_1.1:0.00927127)0.977:0.006932731)0.997:0.009489101,(HEL_BA8987AA_AS.1:0.019452145,((HEL_CA2615AA_AS.1:0,HEL_CA2627AA_AS.1:0):0.012638894,(HEL_AA6060AA_AS.1:0.004636742,HEL_BA9462AA_AS.1:0.005884431)0.991:0.008719201)0.913:0.003439138)0.393:0.000462061)0.859:0.002620585)0.870:0.00361158)0.607:0.003316758,(SUD_C8_1.1:0.006772825,SUD_SO41_1.1:0.018235134)0.368:0.00246566)0.909:0.004751414,((HEL_BA4168AA_AS.1:0.008749486,SUD-SO50-1.1:0.010168479)0.919:0.004759489,(SUD-C1-1a.1:0.010862382,SUD-C16-3.1:0.019218012)0.814:0.002065818)0.215:0.001066585)0.833:0.001824619,(HEL_BA9180AA_AS.1:0.018716561,(((CAM_14C1.1:0.015897611,HpGP-NGA-010.1:0.011899928)0.946:0.00450478,((SUD-SO42.1:0.015690205,(HEL_BA9125AA_AS.1:0.011236603,(nigh2494.1:0.011122003,(nigh2495.1:0.012136634,HEL_AA5951AA_AS.1:0.011671626)0.283:0.002680558)0.234:0.002735281)0.785:0.00276326)0.940:0.004135378,((HpGP-NGA-006.1:0.01082041,nigh1448.1:0.008097994)0.930:0.003564612,((22360.1:0.018372957,CAM_110A1.1:0.021515783)0.963:0.006362571,((((CAM_106A1.1:0.015036487,CAM-109A1.1:0.005459715)0.954:0.005605205,(CAM-144C1.1:0.013791056,(CAM-23A1.1:0.011243675,(CAM_22A1.1:0.008499525,CAM_125C1.1:0.021184895)0.946:0.007152202)0.798:0.004371984)0.793:0.003893833)0.664:0.002410492,(((nigh2496.1:0.008743747,((CAM_118A1.1:0.009454796,CAM-121A1.1:0.008739974)0.989:0.006034874,HEL_BA8057AA_AS.1:0.012135522)0.410:0.000621027)0.847:0.002972926,((CAM_149C1.1:0.016585372,SUD-C13-1.1:0.010566252)0.852:0.002941589,(CAM-117A1.1:0.010991264,CAM-126C1.1:0.012343708)0.830:0.002719122)0.926:0.003335124)0.938:0.003853134,((CAM_153C1.1:0.012008586,((CAM-135C1.1:0,CAM-140C1.1:0):5e-09,CAM-146C1.1:0.00181424)0.999:0.013066974)0.694:0.004175414,CAM-107A1.1:0.007461788)0.496:0.001016596)0.646:0.000949529)0.252:0.001961211,((HEL_AA5699AA_AS.1:0.010519474,((34320.1:0.011473308,Pt_7901.1:0.021323843)0.985:0.010249507,HEL_BA4404AA_AS.1:0.00583482)0.930:0.008380377)0.763:0.008241,(HpGP-PER-121.1:0.040214996,((HEL_CA2246AA_AS.1:0.009812919,HpGP-MEX-046.1:0.011791197)0.987:0.009152123,((HEL_CA2149AA_AS.1:0.019977728,HEL_AA9174AA_AS.1:0.010107594)0.904:0.004697785,(((((DR150.1:0.016651168,((DR76_2016.1:0.008011282,GAM245Ai.1:0.015574212)0.731:0.003482358,HpGP-USA-403.1:0.015516533)0.352:0.002070738)0.332:0.001309248,(((HpGP-USA-303.1:0.01080546,HpGP-USA-417.1:0.011657385)0.249:0.001911763,(HEL_BA5101AA_AS.1:0.012895204,HEL_CA2150AA_AS.1:0.01018223)0.853:0.004382035)0.578:0.002384602,(((DR59_2016.1:0.009207559,(HEL_BA8806AA_AS.1:0.005482726,((((ckin130.1:0.015280276,((ckin24.1:0.010753599,(ckin106.1:0.003057623,kin77.1:0.003916316)0.171:0.002299967)0.987:0.007858023,(((HEL_BA4947AA_AS.1:0.01123009,HEL_CA2362AA_AS.1:0.006363656)0.847:0.005887553,(HpGP-COG-003.1:0.006637483,((ckin65.1:0.001145475,(kin62.1:0.006338959,kin86.1:0.005373298)0.988:0.006832899)0.952:0.005211197,(ckin28.1:0.007480307,HEL_AA7374AA_AS.1:0.008447768)0.952:0.003939944)0.854:0.001860051)0.578:0.003585406)0.865:0.002699955,(HpGP-HON-015.1:0.009042014,((kin79.1:0.004987686,kin81.1:0.008065459)0.899:0.003439982,ckin59.1:0.01220643)0.775:0.001244566)0.755:0.00106971)0.920:0.004254849)0.867:0.00292085)0.664:0.001758803,kin71.1:0.005227663)0.846:0.004313621,HEL_AA7352AA_AS.1:0.005841203)0.886:0.002843617,(HEL_AA9180AA_AS.1:0.011157411,ckin129.1:0.013370495)0.660:0.003241327)0.818:0.003095458)0.809:0.006413442)0.596:0.002775882,((HEL_BA4163AA_AS.1:0.004247956,(SA220C.2:0.012820019,(HEL_BA9555AA_AS.1:0.001783624,SA220C.1:6e-09)0.353:0.000117625)0.995:0.011659605)1.000:0.020983326,HEL_BA3551AA_AS.1:0.012919183)0.577:0.004407174)0.733:0.002572376,(NYPt189.1:0.009411103,HEL_BA5547AA_AS.1:0.017563607)0.982:0.006323606)0.654:0.002733753)0.273:0.001922286)0.929:0.003503389,((HEL_BA8835AA_AS.1:0.009446281,((HEL_BA4465AA_AS.1:0.016522448,(HEL_AA5463AA_AS.1:0.013628785,HEL_CA2451AA_AS.1:0.019322418)0.839:0.005114777)0.913:0.004702331,((HpGP-BRA-023.1:0.013323565,(HEL_AA9177AA_AS.1:0.013684114,(HEL_AA8698AA_AS.1:0.000913162,HEL_AA8702AA_AS.1:0.007729094)0.138:0.002936819)0.983:0.008256813)0.900:0.004435961,HpGP-SPA-402.1:0.010083127)0.750:0.003482302)0.406:0.001950983)0.788:0.003113684,HEL_BA5197AA_AS.1:0.016629726)0.895:0.002313587)0.316:0.002435498,(HEL_BA5527AA_AS.1:0.011008505,(SA252C.1:0.026753668,((HEL_BA8361AA_AS.1:0.008057263,SA35C.1:0.019196967)0.926:0.004955972,(HEL_BA4236AA_AS.1:0.027198213,((HEL_AA7288AA_AS.1:5e-09,HEL_BA9306AA_AS.1:0.000601548)1.000:0.021298631,(HEL_BA5731AA_AS.1:0.012050717,((HEL_BA5677AA_AS.1:0.010967297,SA166A.1:0.00903539)0.998:0.014448335,((((HEL_AA7200AA_AS.1:0.000600915,(HEL_AA7199AA_AS.1:5e-09,HEL_AA7293AA_AS.1:0.000600782)0.785:5e-09)0.999:0.011482914,((HEL_AA7309AA_AS.1:0.01350985,(HEL_AA7215AA_AS.1:0.006403587,(HEL_AA7206AA_AS.1:0.008464572,HEL_AA7356AA_AS.1:0.012735202)0.795:0.003952582)0.689:0.003310451)0.983:0.00725323,(HEL_AA7329AA_AS.1:0.009639486,(HEL_AA7268AA_AS.1:0.000601063,HEL_AA7368AA_AS.1:5e-09)0.998:0.009659576)0.902:0.003934126)0.723:0.001996521)0.956:0.004173987,(SA233C.1:0.00930898,((((((HEL_BA8309AA_AS.1:0,HEL_BA9749AA_AS.1:0):0.004059312,(HpGP-ZAF-009.1:0.011496251,SA29A.1:0.002794763)0.866:0.003032374)0.044:0.000930544,HEL_BA5706AA_AS.1:0.01358384)0.345:0.001334722,(SouthAfrica50.1:0.011860702,SouthAfrica7.1:0.006776979)0.925:0.002537379)0.415:5e-09,((((HEL_BA5715AA_AS.1:0,SA175A.1:0):0.002573802,(HpGP-ZAF-006.1:0.010358816,((((HEL_AA7350AA_AS.1:0.010446917,HEL_AA7371AA_AS.1:0.012886175)0.120:0.002591539,(HEL_AA7351AA_AS.1:0.009290843,HEL_AA7378AA_AS.1:0.015702135)0.738:0.002166119)0.860:0.00234499,((HEL_BA9540AA_AS.1:0.006299539,K26A1.1:0.007989309)0.898:0.003732744,(HEL_AA7375AA_AS.1:0.000603612,HEL_AA7376AA_AS.1:0.001203868)0.998:0.007881189)0.185:0.000838398)0.878:0.001845583,((HpGP-ZAF-001.1:0.005336754,SouthAfrica20.1:0.013455937)0.997:0.011336143,HEL_BA8916AA_AS.1:0.005855134)0.859:0.00280771)0.869:0.00367124)0.494:0.001841568)0.894:0.001823771,((HEL_BA5709AA_AS.1:0.004895508,HEL_BA5739AA_AS.1:0.00428026)0.942:0.003539901,SA172C1.1:0.008813847)0.614:0.00178956)0.977:0.003523603,(((HEL_BA4143AA_AS.1:5e-09,HEL_BA5666AA_AS.1:0.003641003)0.993:0.007055548,(HEL_BA4919AA_AS.1:0.004616099,SA169C.1:0.008998596)0.879:0.00429587)0.923:0.002148289,(HEL_AA7362AA_AS.1:0.00550697,(HEL_BA9494AA_AS.1:0.001821131,(HEL_BA8345AA_AS.1:0.000602611,SA253C1.1:0.004264165)0.738:0.000594884)0.920:0.001825327)0.580:0.001205888)0.910:5e-09)0.877:0.001695839)0.895:0.002503532,(HEL_BA9328AA_AS.1:0,SA144A.1:0,SA251C.1:0):0.008459877)0.915:0.00305438)0.943:0.003049289)0.984:0.006625908,(HEL_BA8291AA_AS.1:0.018890643,HpGP-ZAF-007.1:0.018136637)0.872:0.003153658)0.983:0.008314529)0.983:0.012987887)0.977:0.013228166)1.000:0.032889187)0.938:0.009031394)0.552:0.002921898)0.595:0.00409251)0.762:0.006649571)0.939:0.004075999,HEL_BA5558AA_AS.1:0.009780558)0.670:0.003065622)0.891:0.00364278)0.909:0.004738576)0.367:0.003794809)0.923:0.005618542)0.819:0.003800521)0.791:0.001508889)0.930:0.002845773)0.854:0.002076912)0.489:0.001222638,(HEL_BA9281AA_AS.1:0.016024054,HEL_BA9309AA_AS.1:0.011829701)0.922:0.005276731)0.960:0.006566648)0.140:0.001817364)0.924:0.003839568,(HEL_BA3663AA_AS.1:0.020986302,(B45.1:0.020541647,IRANL104.1:0.013829589)0.464:0.007361086)0.819:0.002524319)0.163:0.000739597,((HEL_CA2212AA_AS.1:0.013199559,MM2004_20.1:0.014359194)0.747:0.004826721,((HEL_AA0105AA_AS.1:0,PeCan4.1:0):0.017663149,HEL_AA6798AA_AS.1:0.012475333)0.944:0.008466593)0.843:0.002477855)0.849:0.002024081)0.920:0.002636157,((B47.1:0.013732375,GR_15.1:0.023154052)0.948:0.004936437,(((GC34_HL.1:0.014925522,HEL_BA8101AA_AS.1:0.017566195)0.059:0.002638118,(21580.1:0.020376906,HEL_BA9531AA_AS.1:0.015560716)0.983:0.009644613)0.912:0.004566467,((((HpGP-POR-006.1:0.018460232,SA224.1:0.022324136)1.000:0.013543629,(HE_NC32_5.1:0.014457302,((22087.1:0.009319615,22352.1:0.003194406)1.000:0.015466988,(HN_G260.1:0.010298537,MCms1055.1:0.024415408)0.974:0.008539529)0.530:0.004241805)0.881:0.006107163)0.864:0.003493114,((GC65_HL.1:0.016892827,(HEL_BA5572AA_AS.1:0.0251708,SW21C.1:0.010301459)0.782:0.006359418)0.854:0.005354596,HEL_BA5671AA_AS.1:0.027161229)0.831:0.002848755)0.897:0.002139454,((IRANL124_91.1:0.016661086,SSR43.1:0.009206113)0.985:0.00885117,(HpGP-POL-110.1:0.012997115,((G27.1:0.017671072,IRANL125.1:0.014562271)0.636:0.002672615,HEL_BA4846AA_AS.1:0.014353579)0.938:0.004375569)0.881:0.003160541)0.759:0.001279437)0.623:0.000825108)0.749:0.000592677)0.863:0.001986686)0.316:0.001582286)0.957:0.003738728,((HEL_BA5224AA_AS.1:0.019474735,HpGP-USA-207.1:0.012806139)0.873:0.004696414,(HEL_CA2176AA_AS.1:0.014827267,HEL_BA4875AA_AS.1:0.019137831)0.938:0.008331889)0.734:0.001992422)0.890:0.003016906)0.831:0.001621994,((((HEL_BA9244AA_AS.1:0.010073525,HEL_BA9732AA_AS.1:0.009455784)0.999:0.012003981,((HEL_AA8621AA_AS.1:0.01352305,((GC31_B.1:0.014775476,HPAG1.1:0.012331972)0.866:0.00595035,((SSR3.1:0.017174642,SSR5.1:0.01245054)0.648:0.002753956,((HE_C50.1:0.014844603,((Khanty16.1:0,Khanty26.1:0,Khanty27.1:0):0.015085319,((Khanty30.1:0.002047251,Khanty40.1:0.001614456)0.996:0.010124327,(((Nentsy38.1:5e-09,N34.1:0.001814313)0.000:6e-09,(Nentsy65.1:5e-09,Nentsy32.1:0.003044445)0.867:0.000603508)0.999:0.011304927,(Nentsy28.1:0.00079223,Nentsy90.1:0.002846894)0.554:0.002263213)0.975:0.007982466)0.158:0.002852934)0.803:0.001820007)0.935:0.003222176,(SW7C.1:0.006971678,29009.1:0.016540962)0.772:0.002473983)0.918:0.00262094)0.000:6e-09)0.834:0.002054064)0.640:0.00125565,((HpGP-TUR-009.1:0.011367674,P12.1:0.013284079)0.921:0.005340151,(HEL_CA2718AA_AS.1:0.018729803,Hp_A_27.1:0.014048729)0.156:0.003350808)0.932:0.005285777)0.625:0.002994458)0.806:0.002494757,((HE_C33.1:0.010695237,SSR9.1:0.017331286)0.946:0.006014593,(HEL_BA9168AA_AS.1:0.019199222,(31181.1:0.015387971,HEL_AA6718AA_AS.1:0.012893945)0.964:0.006709367)0.415:0.000455591)0.749:0.001028965)0.644:0.001935696,(((Evenky65.1:0.01160991,HpGP-RUS-009.1:0.016382976)0.884:0.004035816,SSR7.1:0.01317925)0.821:0.0027252,(((33375.1:0.015050242,Hp_A_11.1:0.011454662)0.992:0.009558483,((HEL_BA8996AA_AS.1:0.000603061,HEL_BA9604AA_AS.1:5e-09)1.000:0.019588052,(HEL_BA9260AA_AS.1:0.003041081,(HEL_BA8918AA_AS.1:0.0018169,(HEL_BA9046AA_AS.1:0,HEL_BA9169AA_AS.1:0,HEL_BA9705AA_AS.1:0,HEL_BA9825AA_AS.1:0):5e-09)0.000:5e-09)0.834:0.001661771)0.994:0.007747207)0.742:0.000689343,HEL_BA9445AA_AS.1:0.026620181)0.725:0.002792225)0.934:0.003549353)0.964:0.004966064)0.000:0.000810491,((HEL_BA4743AA_AS.1:0.015494584,(BD0013.1:0.020915696,CK59.1:0.019408365)0.822:0.005931154)0.735:0.00083388,Hp_A_14.1:0.016626448)0.819:0.001834653)0.934:0.005056029)0.939:0.004200702)0.934:0.0043683)0.969:0.006181289)0.967:0.004907681)0.000:0.000768003)0.921:0.002347257,((HEL_BA9566AA_AS.1:0.018863398,(HEL_BA9249AA_AS.1:0.006018999,HEL_BA9607AA_AS.1:0.010459897)0.889:0.003368549)0.902:0.004177864,(HEL_BA4991AA_AS.1:0.017769293,HEL_BA9184AA_AS.1:0.016848701)0.953:0.006691132)0.761:0.002974724)0.932:5e-09,((HEL_BA9575AA_AS.1:0.009899744,(HEL_BA9096AA_AS.1:0.011668972,yak97.1:0.014243152)0.799:0.002878224)0.709:0.002017326,((HEL_BA8872AA_AS.1:0.001876941,HpGP-KGZ-006.1:0.000551947)1.000:0.018016025,(HEL_BA9153AA_AS.1:0.007162829,(HEL_BA8932AA_AS.1:0.014271732,HEL_BA9592AA_AS.1:0.01084154)0.918:0.004250155)0.051:0.000700962)0.758:0.001681232)0.702:0.001584383)0.871:0.002183038,(HEL_BA9640AA_AS.1:0.012566209,HEL_CA0270AA_AS.1:0.015050458)0.969:0.005825921):5e-09,((((((HEL_BA9037AA_AS.1:0.00970851,(((HEL_BA9676AA_AS.1:0,HEL_BA9686AA_AS.1:0):0.003694004,(Evenky11.1:5e-09,HEL_BA9321AA_AS.1:0.001819021)0.874:0.001824866)0.987:0.005006695,(HEL_BA9315AA_AS.1:0.001820556,((HEL_BA9792AA_AS.1:0.002417187,Keto60.1:0.008122929)0.996:0.006850628,(HEL_BA9838AA_AS.1:6e-09,(HEL_BA9761AA_AS.1:0.000603942,((HEL_BA9339AA_AS.1:0,HEL_BA9830AA_AS.1:0):5e-09,HEL_BA9032AA_AS.1:0.00060381)0.805:0.000603362)0.537:0.001209601)0.837:0.001210025)0.866:0.001236127)0.983:0.004952522)0.900:0.002514793)0.837:0.002762385,((HEL_BA8814AA_AS.1:0.010210773,HEL_BA9410AA_AS.1:0.010236943)0.832:0.001712996,((BURYAT27.1:0.006170511,HEL_AA7332AA_AS.1:0.008987)0.917:0.002918267,(HEL_BA9837AA_AS.1:0.01084148,((HEL_BA9576AA_AS.1:0.0133795,HEL_BA9606AA_AS.1:0.010206147)0.863:0.00395046,mong49.1:0.018810332)0.159:0.001059508)0.905:0.002117839)0.889:0.002481498)0.914:0.002958056)0.847:0.001307841,(((HEL_BA9451AA_AS.1:0.007324653,((HEL_BA8823AA_AS.1:0.003036754,HEL_BA9545AA_AS.1:0.002542906)0.996:0.0095157,(HEL_BA9170AA_AS.1:0.007413876,(HEL_BA8958AA_AS.1:0.007931068,(HEL_BA9569AA_AS.1:0.002430927,(HEL_BA9261AA_AS.1:0.000683333,HEL_BA8860AA_AS.1:0.005503415)0.976:0.006434933)0.767:0.002619104)0.950:0.004540305)0.926:0.004012056)0.217:0.002895957)0.963:0.004908934,HEL_BA9483AA_AS.1:0.008604607)0.734:0.000977055,(((HEL_BA8915AA_AS.1:0.011418863,(HEL_BA9095AA_AS.1:0.007537668,(HEL_BA9383AA_AS.1:0.008089994,(HEL_BA8911AA_AS.1:0.006800655,HEL_BA9347AA_AS.1:0.002490397)1.000:0.018141869)0.850:0.003185005)0.895:0.002448207)0.217:0.001914162,((((HEL_BA9209AA_AS.1:0.011306971,(HEL_BA8956AA_AS.1:0.012892866,(HEL_BA8889AA_AS.1:0.013748076,HEL_CA0264AA_AS.1:0.017531154)0.482:0.006452134)0.409:0.004295806)0.854:0.003427284,((HEL_BA8976AA_AS.1:0.006312725,(HEL_BA9404AA_AS.1:0.005832772,(HEL_BA9626AA_AS.1:0.001829096,Tuvac80.1:0.001833908)0.770:0.000999552)0.970:0.004654343)0.978:0.006045462,HEL_BA9814AA_AS.1:0.003218749)0.867:0.002563169)0.873:0.002270145,HEL_BA9407AA_AS.1:0.012402355)0.756:0.002444956,((HEL_BA9546AA_AS.1:0.003806401,HEL_BA9760AA_AS.1:0.001743897)0.995:0.009799745,(HEL_BA8921AA_AS.1:0.005951749,HEL_CA0266AA_AS.1:0.003374371)0.998:0.01146611)0.769:0.00327959)0.908:0.004101273)0.920:0.003538142,(altai11.1:0.011031554,(BTM275.1:0.011489921,(MMM_67.1:0.020603055,(EKB32.1:0.017912442,BTM231.1:0.01223234)0.087:0.001602199)0.893:0.004441677)0.875:0.002869774)0.969:0.004469747)0.309:0.000561928)0.898:0.002440782)0.670:0.00062567,((HEL_BA9603AA_AS.1:0.007453441,(HEL_BA9443AA_AS.1:0.00572184,(HEL_BA9140AA_AS.1:0.010580837,HEL_CA0289AA_AS.1:0.00733239)0.965:0.005624447)0.457:0.003248469)0.611:0.002557962,(HEL_BA8830AA_AS.1:0.007849009,((HEL_BA8812AA_AS.1:0.001669074,HEL_BA8858AA_AS.1:0.003239722)0.862:0.001269318,(HEL_BA9354AA_AS.1:0.007573024,HEL_BA9776AA_AS.1:0.006231324)0.829:0.001273401)0.738:0.000681884)0.922:0.00302499)0.896:0.002435549)0.732:0.000682229,(HEL_BA9027AA_AS.1:0.012158289,(((Tuvac46.1:0.010868805,HEL_BA9650AA_AS.1:0.011402999)0.894:0.002377875,((HEL_BA9671AA_AS.1:0.003079578,((HEL_BA9807AA_AS.1:0.001826096,(HEL_BA9176AA_AS.1:0.001218287,HEL_BA9564AA_AS.1:0.001218494)0.753:0.000613256)0.941:0.001839277,(HEL_BA9167AA_AS.1:0.00701247,HEL_BA9556AA_AS.1:0.015540533)0.696:0.000366908)0.755:0.000607473)0.907:0.002002854,(HEL_BA9562AA_AS.1:0.005044316,mong44.1:0.01533758)0.976:0.004879282)0.709:0.000644972)0.967:0.004251377,HEL_CA0278AA_AS.1:0.011526065)0.757:0.001767658)0.813:0.001120977)0.751:0.000751105,(HpGP-KOR-001.1:0.016823432,((((TUVAB15.1:0.010298886,(HEL_BA9440AA_AS.1:0.004124713,HEL_BA9605AA_AS.1:0.00141281)0.956:0.00494938)0.966:0.007044438,(HEL_BA8829AA_AS.1:0.012728412,HEL_CA0258AA_AS.1:0.009802361)0.260:0.004294649)0.742:0.001157636,(HEL_BA9653AA_AS.1:0.020749896,(HEL_BA9018AA_AS.1:0.003987129,HEL_BA9042AA_AS.1:0.011297713)0.181:0.001664534)0.983:0.005129079)0.752:0.00092964,((HEL_BA9049AA_AS.1:0.012779366,HEL_BA9706AA_AS.1:0.011769829)0.923:0.004199628,(HEL_BA8825AA_AS.1:0.013067326,HEL_BA9571AA_AS.1:0.004224881)0.715:0.004480585)0.611:0.001735015)0.899:0.002855922)0.612:0.002970168)0.167:0.000482077)0.648:0.001071565,((HEL_BA8856AA_AS.1:0.018692492,HEL_BA9739AA_AS.1:0.005145097)0.993:0.007897755,(BT215.1:0.012518361,HEL_BA9628AA_AS.1:0.019929306)0.384:0.001367879)0.974:0.005098441)0.809:0.004008707,(((Nanai30.1:0.010372965,(GR_20.1:0.023306775,VN0032.1:0.015563482)0.933:0.006200272)0.963:0.006619987,(HEL_BA9611AA_AS.1:0.020671436,(HEL_BA8279AA_AS.1:0.013925359,HEL_BA9063AA_AS.1:0.01162658)0.895:0.003828965)0.766:0.001689698)0.876:0.002412659,(HpGP-KAZ-002.1:0.02083071,(HEL_BA9160AA_AS.1:0.006504654,HEL_BA9608AA_AS.1:0.021643891)0.541:0.00151634)0.918:0.002962299)0.313:0.002300997)0.900:0.005518254,(HEL_BA9047AA_AS.1:0.014843714,HEL_BA9059AA_AS.1:0.016604626)0.445:0.004217445)0.502:0.002824478,(HEL_BA9614AA_AS.1:0,HEL_BA9797AA_AS.1:0):0.022101223)0.290:0.006544063,altai59.1:0.024487068)0.805:0.001138027,(HEL_BA8847AA_AS.1:0.018185823,(((HEL_BA9058AA_AS.1:0.017439821,(HEL_BA8861AA_AS.1:0.018473469,HEL_BA9259AA_AS.1:0.009232198)0.946:0.006623947)0.785:0.004541031,((HEL_BA9175AA_AS.1:0.000606937,((HEL_BA8914AA_AS.1:0,HEL_BA9398AA_AS.1:0):5e-09,HEL_BA8962AA_AS.1:0.000606656)0.781:5e-09)1.000:0.01596393,(HEL_BA9218AA_AS.1:0.012522628,(HEL_BA9302AA_AS.1:0.018581419,HEL_BA9627AA_AS.1:0.009326955)0.982:0.008206766)0.944:0.007738668)0.846:0.003452132)0.847:0.001727338,((HEL_AA7246AA_AS.1:0.017266555,(((HEL_AA7373AA_AS.1:0.006164525,HEL_BA9391AA_AS.1:0.010174364)0.741:0.002705359,HEL_BA9341AA_AS.1:0.008208898)0.723:0.002100999,(HEL_BA9085AA_AS.1:0.008318602,((HEL_BA9220AA_AS.1:0.006881145,(((HEL_BA8815AA_AS.1:0.007406681,((HEL_BA9266AA_AS.1:0.000603312,Keto18.1:0.000612634)0.986:0.005786074,(HEL_BA9294AA_AS.1:0.001216676,HEL_BA9544AA_AS.1:5e-09)0.976:0.004833811)0.941:0.003732079)0.905:0.002615575,((HEL_BA9734AA_AS.1:0.010010154,((HEL_BA9773AA_AS.1:0.007353432,HEL_BA9774AA_AS.1:0.009892303)0.931:0.004781039,(HEL_BA9476AA_AS.1:0.013460984,Khanty04.1:0.008451543)0.918:0.004331379)0.860:0.001975658)0.754:0.000667511,Khanty39.1:0.006188489)0.906:0.001881122)0.822:0.001439544,((HEL_AA7264AA_AS.1:0.011055925,HEL_BA9415AA_AS.1:0.01136396)0.785:0.002366096,((Khanty17.1:0.005626917,Nentsy81.1:0.005648994)0.954:0.004530547,(Nentsy29.1:0.005197583,(HEL_BA9014AA_AS.1:0.001189609,Nentsy37.1:0.00247479)0.994:0.006703272)0.878:0.002493863)0.778:0.001287369)0.737:0.00228998)0.880:0.002260026)0.948:0.003708206,((HEL_BA8880AA_AS.1:0.008233997,HEL_BA9841AA_AS.1:0.008109071)0.937:0.003665585,((HEL_BA9621AA_AS.1:0.006846195,(((HEL_BA9162AA_AS.1:0.010404507,HEL_BA9780AA_AS.1:0.007409532)0.933:0.003129689,HEL_BA9166AA_AS.1:0.00934502)0.917:0.002661812,(((HEL_BA9448AA_AS.1:0.009999488,HEL_AA7283AA_AS.1:0.0144336)0.890:0.00484738,(HEL_BA9234AA_AS.1:0.007322693,(HEL_CA0054AA_AS.1:0.011538701,((HEL_AA6006AA_AS.1:0,HEL_CA0053AA_AS.1:0):0.00794564,(HEL_AA6077AA_AS.1:0,HEL_CA0052AA_AS.1:0,HEL_CA0052AA_AS.2:0):0.008358952)0.870:0.002641271)0.797:0.002210305)0.769:0.002514485)0.946:0.004131245,((((((((HEL_BA9736AA_AS.1:5e-09,(HEL_BA8832AA_AS.1:0.006908346,(HEL_BA8883AA_AS.1:0.003711242,HEL_BA9390AA_AS.1:0.007593603)0.824:0.001200473)0.798:5e-09)0.997:0.003683511,((((HEL_BA9649AA_AS.1:0.003727403,(HEL_BA9130AA_AS.1:0.000619002,HEL_BA9256AA_AS.1:0.004364458)0.960:0.0024834)0.909:5e-09,HEL_BA9735AA_AS.1:0.00498024)0.860:0.001251073,HEL_BA9437AA_AS.1:0.003740143)0.750:0.000589742,HEL_BA9479AA_AS.1:0.002489482)0.892:0.001246657)0.786:5e-09,((HEL_BA9379AA_AS.1:0.004771705,((HEL_BA9612AA_AS.1:0.009058523,HEL_CA0410AA_AS.1:0.004407913)0.902:0.004360318,(HEL_BA9098AA_AS.1:0.002541841,HEL_BA8868AA_AS.1:0.006514296)0.925:0.003573593)0.782:0.0011549)0.384:0.001612069,HEL_BA9656AA_AS.1:0.0070647)0.869:0.001727047)0.939:0.003006699,((((HEL_BA9348AA_AS.1:0,HEL_BA9411AA_AS.1:0):6e-09,HEL_BA9759AA_AS.1:0.00185421)0.998:0.00981438,((BURYAT14.1:5e-09,(BURYAT9.1:0.01087217,HEL_AA7249AA_AS.1:0.003155919)0.607:0.002442611)0.898:0.003546426,HEL_BA9234AA_AS.2:5e-09)0.778:0.003413947)0.964:0.005121981,HEL_AA7314AA_AS.1:0.010256259)0.734:0.000564991)0.924:0.003434009,HEL_BA9079AA_AS.1:0.006042383)0.141:0.001856513,HEL_BA8993AA_AS.1:0.008631378)0.954:0.003940442,(((HEL_AA7212AA_AS.1:5e-09,HEL_CA0045AA_AS.1:5e-09)1.000:0.013019708,(HpGP-CAN-020.1:0.009548873,(((((Aklavik117.1:0.00072462,CAN_219.1:0.014670766)0.941:0.006975237,HpGP-CAN-001.1:0.003783923)0.980:0.006735232,(HEL_AA7339AA_AS.1:0.009191082,((HEL_BA9778AA_AS.1:0,HEL_CA0057AA_AS.1:0,HEL_CA0057AA_AS.2:0):0.003933018,HEL_CA0046AA_AS.1:0.008522786)0.557:0.00183262)0.917:0.00284213)0.540:0.001845153,(HEL_AA7365AA_AS.1:0,HEL_CA0047AA_AS.1:0):0.006381715)0.898:0.003334628,HpGP-CAN-023.1:0.016312248)0.531:0.001991278)0.622:0.002753802)0.936:0.004037209,(Evenky58.1:0.007670673,HEL_BA9748AA_AS.1:0.010855631)0.942:0.003832517)0.719:0.000488499)0.880:0.001647731,((((HEL_BA9677AA_AS.1:0.012062679,(HEL_AA7214AA_AS.1:0.007658674,(HEL_BA9263AA_AS.1:0.009992857,HEL_BA9819AA_AS.1:0.00122153)0.987:0.006062484)0.113:0.001252199)0.866:0.002138103,HEL_AA7380AA_AS.1:0.009844047)0.629:0.002772371,(((HEL_BA9253AA_AS.1:0.006944087,HEL_BA9651AA_AS.1:0.006155826)0.916:0.002848328,HEL_BA9518AA_AS.1:0.013518717)0.136:0.001253111,HEL_BA9472AA_AS.1:0.005349251)0.840:0.002467346)0.399:0.001712086,((((HEL_BA9040AA_AS.1:5e-09,HEL_BA9467AA_AS.1:0.001214758)0.996:0.008477828,HEL_BA8864AA_AS.1:0.007361367)0.891:0.002338243,(Sakhalin60.1:0.008297582,(Nanai40.1:0.011222206,HEL_BA9159AA_AS.1:0.007245018)0.418:0.002440196)0.866:0.003194163)0.751:0.001093878,((HEL_BA9559AA_AS.1:0.003926773,HEL_BA9669AA_AS.1:0.002942217)0.979:0.006084625,HEL_BA9514AA_AS.1:0.007410791)0.340:0.002122486)0.876:0.00231189)0.417:0.001863497)0.539:0.000937982)0.891:0.00234973)0.725:0.000624745)0.899:0.002437086,HEL_BA9304AA_AS.1:0.010228885)0.862:0.00208425)0.683:0.000963241)0.833:0.001413677)0.827:0.002000986)0.976:0.006247425)0.903:0.003880556,((Evenky73.1:0.001121806,HEL_BA8842AA_AS.1:0.000732401)0.984:0.006026271,(HEL_BA9406AA_AS.1:6e-09,Evenky01.1:0.012674807)0.960:0.00501467)0.998:0.010815079)0.880:0.003151838)0.820:0.001628287)0.731:0.000736392)0.484:0.001455583,(((HEL_AA6578AA_AS.1:0.02187588,(((CAN_196.1:0.006097257,HEL_BA9433AA_AS.1:0.010640501)0.853:0.002952155,(HEL_BA9201AA_AS.1:0.018628058,v225d.1:0.008248757)0.949:0.004983649)0.388:0.001450747,((((CO1766.1:0,Hui1764.1:0,Hui1766.1:0):0.006378875,((CO1768.1:0,COL0002.1:0,Hui1769.1:0):0.004655168,HEL_AA5991AA_AS.1:0.006614206)0.987:0.006406062)0.872:0.002511351,(((HEL_AA6511AA_AS.1:0.010518816,HpGP-MEX-028.1:0.008336048)0.764:0.001365281,HpGP-PER-138.1:0.006040721)0.879:0.001930726,((HEL_AA6759AA_AS.1:0.015672886,(((HEL_BA3942AA_AS.1:0.006611447,((HEL_CA2261AA_AS.1:5e-09,(HEL_CA2286AA_AS.1:0.003329606,((HEL_CA2283AA_AS.1:0,HEL_CA2284AA_AS.1:0):5e-09,HEL_CA2287AA_AS.1:0.001815744)0.999:5e-09)0.427:0.000556812)0.987:0.004378342,((Sat464.1:0.003704936,(HEL_CA2257AA_AS.1:5e-09,Shi470.1:0.001816559)0.898:0.001791627)0.910:0.002627615,(HEL_CA2260AA_AS.1:0.005079856,HEL_CA2262AA_AS.1:0.00730724)0.253:0.001467486)0.373:0.00129112)0.934:0.003392347)0.870:0.002435874,(HEL_CA2265AA_AS.1:0.003900555,Shi169.1:0.007190593)0.910:0.003951833)0.701:0.001955344,(((Shi417.1:0.008190535,(Shi112.1:0.002051901,(Cuz20.1:0.003984284,HEL_CA2266AA_AS.1:0.002850123)0.997:0.007021797)0.933:0.003471813)0.803:0.001552942,HpGP-PER-019.1:0.008869949)0.706:0.002309804,(HpGP-PER-111.1:0.009676882,HpGP-PER-011.1:0.010508713)0.799:0.002876001)0.902:0.002513006)0.889:0.00176129)0.538:0.001455261,(((HEL_CA2272AA_AS.1:0.008620854,Puno135.1:0.00250074)0.536:0.000896031,(HEL_CA2267AA_AS.1:0.012526133,(Puno120.1:0.007733733,(HEL_CA2258AA_AS.1:0.003114239,HEL_CA2270AA_AS.1:0.00713585)0.911:0.003380537)0.759:0.000934708)0.270:0.000962762)0.863:0.003769141,(HEL_CA2268AA_AS.1:0.004971048,(HEL_CA2271AA_AS.1:0.006222084,HpGP-SPA-706.1:0.004825993)0.690:0.001382976)0.136:0.002205136)0.679:0.001968884)0.778:0.001151144)0.833:0.001603395)0.597:0.000831413,(HpGP-USA-205.1:0.010247989,HEL_CA2279AA_AS.1:0.019719784)0.078:0.00104349)0.946:0.002950403)0.366:0.001382454)0.876:0.002310578,((((Neuguinea63.1:0.001807201,(Neuguinea66.1:5e-09,(HEL_BA9658AA_AS.1:5e-09,(HEL_BA9408AA_AS.1:0.00120176,HEL_BA9674AA_AS.1:0.000599932)0.671:5e-09)0.915:0.000599826)0.496:5e-09)0.812:5e-09,(Neuguinea25.1:0.001815453,Neuguinea12.1:0.006729671)0.202:0.001197683)0.974:0.005337164,((ID0084.1:0.00551103,(ID0987.1:0.003632548,((ID0082.1:0.002901029,(ID0985.1:0.003750316,ID0090.1:0.007961463)0.175:0.000600896)0.478:0.000664602,ID1001.1:0.00235105)0.855:0.001272082)0.987:0.004301743)0.605:0.000272442,(ID1017.1:0.00370733,ID0992.1:0.006079808)0.486:0.002164692)0.331:0.001696507)1.000:0.021662145,((((HEL_BA4580AA_AS.1:0,HEL_BA4584AA_AS.1:0,HEL_BA9332AA_AS.1:0):0.007964733,((HPAS23.1:0.004212221,(HPJ071.1:0.004155,HPJ156.1:0.008937335)0.982:0.005820568)0.412:0.002272134,(HEL_AA6010AA_AS.1:0.005834867,HEL_AA6024AA_AS.1:0.010338248)0.931:0.003692957)0.591:0.002939509)0.100:0.002918394,(ausabrJ05.1:0,HPJ023.1:0):0.006688846)0.888:0.002273064,((HEL_BA3813AA_AS.1:0,HEL_BA3814AA_AS.1:0,HEL_BA4578AA_AS.1:0):0.005508621,(HEL_BA3812AA_AS.1:0.007190165,HEL_BA4574AA_AS.1:0.009132329)0.870:0.004628658)0.849:0.001715829)0.990:0.007296887)0.974:0.006861295)0.842:0.001577813,(MMM_127.1:0.028130289,(HEL_BA4686AA_AS.1:0.01969979,(((HEL_CA0551AA_AS.1:0.017490651,ID0498.1:0.016122897)0.580:0.002634767,((HEL_CA0440AA_AS.1:0.009601114,((CK69.1:0.012228056,HEL_BA8663AA_AS.1:0.009094351)0.956:0.00433511,((HEL_CA2671AA_AS.1:0.010037999,(HEL_CA0208AA_AS.1:0.010887026,((HEL_CA2092AA_AS.1:0.008168199,HEL_CA2709AA_AS.1:0.01487183)0.852:0.004106561,HEL_CA2643AA_AS.1:0.016286543)0.652:0.00267295)0.971:0.005761429)0.733:0.000815944,HEL_CA0525AA_AS.1:0.012144534)0.848:0.001780569)0.829:0.001639716)0.709:0.001354892,HEL_BA5460AA_AS.1:0.012445572)0.857:0.001841073)0.756:0.002981462,((HpGP-MAL-010.1:0.00977205,(HEL_BA5605AA_AS.1:0.008900501,HpGP-MAL-012.1:0.013048082)0.848:0.003560311)0.908:0.004410588,((((HEL_AA4439AA_AS.1:0.011616309,JP0170.1:0.009533786)0.577:0.003361812,(BT143.1:0.010761997,(BT0282.1:0.005885712,BT333.1:0.008029764)0.926:0.004043015)0.898:0.003768866)0.426:0.001217488,HEL_CA0082AA_AS.1:0.008364514)0.943:0.004453316,(VN0805.1:0.012909508,HEL_BA9915AA_AS.1:0.010336829)0.219:0.001570828)0.043:0.000456375)0.417:0.001859914)0.525:0.002980556)0.161:0.001203223)0.768:0.001193782)0.851:0.002587706)0.849:0.007985751,HpGP-JAP-026.1:0.016374028)0.970:0.003248308,(BURYAT19.1:0.012245687,HEL_BA9534AA_AS.1:5e-09)0.997:0.016829504)0.440:0.030978826,(Ca_97_34.1:0,HEL_AA6016AA_AS.1:0,HEL_AA7297AA_AS.1:0):0.015408699)1.000:0.066947265,HEL_BA9287AA_AS.1:0.018161884)1.000:0.042512169,((HEL_BA9303AA_AS.1:0,HEL_BA9707AA_AS.1:0):0.057333129,((((((HEL_BA9584AA_AS.1:5e-09,(HEL_BA8849AA_AS.1:0.000624009,HEL_BA9070AA_AS.1:0.000624315)0.855:0.000624334)1.000:0.013270304,(HEL_AA7311AA_AS.1:0.002128666,Khanty47.1:0.024898559)0.339:0.002305792)0.992:0.010219857,HEL_BA9746AA_AS.1:0.012407873)0.954:0.005951233,((HEL_BA8817AA_AS.1:0.006956318,HEL_BA9726AA_AS.1:0.003839216)0.128:0.002349596,(HEL_BA9243AA_AS.1:0.011334316,(HEL_BA9127AA_AS.1:0.004870256,(Koryak28.1:5e-09,(Koryak37.1:0,Koryak38.1:0):0.001250056)0.999:0.009862948)0.741:0.004447485)0.857:0.003996418)0.979:0.007350362)0.087:0.002267811,HEL_BA9722AA_AS.1:0.018494294)0.942:0.005895085,((HpGP-CHI-105.1:0.003149043,HpGP-CHI-116.1:0.004426175)1.000:0.012575258,((HpGP-CAN-019.1:0.010767374,((HEL_BA9526AA_AS.1:0.013591141,(HEL_BA9629AA_AS.1:0.00412706,((HEL_BA9060AA_AS.1:5e-09,HEL_BA9258AA_AS.1:0.000623579)0.965:0.003607073,HEL_AA7337AA_AS.1:0.010479996)0.888:0.002359479)0.540:0.002515028)0.921:0.003685988,((CAN_243.1:0.01426664,(HEL_AA5916AA_AS.1:0.001251613,(HEL_AA6037AA_AS.1:0,HpGP-CAN-007.1:0):5e-09)0.969:0.004453953)0.640:0.002727002,(HEL_AA5967AA_AS.1:0,HEL_AA6482AA_AS.1:0,HEL_BA9172AA_AS.1:0):0.004618852)0.850:0.003823649)0.980:0.007741096)0.900:0.002342525,(HpGP-CAN-016.1:0.00888149,(((Aklavik86.1:0,CAN_019.1:0,CAN_290.1:0,HEL_CA2371AA_AS.1:0,HpGP-CAN-010.1:0):5e-09,HpGP-CAN-015.1:0.00062353)0.769:0.000624282,(HpGP-CAN-018.1:0.000624253,(CAN_095.1:0,CAN_136.1:0,CAN_172.1:0,CAN_258.1:0,HEL_CA2453AA_AS.1:0,HpGP-CAN-006.1:0,HpGP-CAN-011.1:0):0.002505076)0.889:0.001250681)0.980:0.006508487)0.998:0.007795984)0.916:0.003427966)0.976:0.008820164)0.846:0.006374761)0.542:0.011527168)1.000:0.050082582,(HEL_AA0408AA_AS.1:0.017689105,HEL_BA9262AA_AS.1:0.014414751)0.968:0.052647792)0.959:0,Hcetorum:0.412707661)Root;
