# Supplementary material for: An ancient ecospecies of Helicobacter pylori
Source: Nature. 2024 Oct 16;635(8037):178–85. doi: 10.1038/s41586-024-07991-z (PMC11541087; doi:10.1038/s41586-024-07991-z)
Supplement: Supplementary file 8 — Data underlying Figs. 1–4 and Supplementary Figs. 1–6 and 8–13. [file 41586_2024_7991_MOESM8_ESM.zip › SOURCE_DATA/S10/50.nwk]

((((((((((((((((((((((MMM_67.1:0.013964629,(HEL_AA7314AA_AS.1:0.011137043,HEL_BA9347AA_AS.1:0.011383538)0.954:0.00432942)0.516:0.002029381,((HpGP-MMR-004.1:0.008259213,M006.1:0.012480946)0.998:0.010350292,(HEL_BA9085AA_AS.1:0.014701179,Nanai30.1:0.010295015)0.966:0.00572997)0.417:5e-09)0.448:0.001932931,(HEL_BA9627AA_AS.1:0.010125907,(HEL_BA8976AA_AS.1:0.00174155,(HEL_BA9140AA_AS.1:0.000516489,HEL_BA9739AA_AS.1:5e-09)0.980:0.004575787)0.984:0.006432577)0.968:0.005628545):0.002290676,JP0170.1:0.008858302)0.615:0.00252628,(((HEL_BA4404AA_AS.1:0.024168514,(HEL_AA6511AA_AS.1:0.008395533,HpGP-MEX-028.1:0.008311968)0.578:0.002077998)0.898:0.002320773,((CK69.1:0.009659779,HEL_CA0551AA_AS.1:0.015972782)0.758:0.001796726,((((HEL_CA2092AA_AS.1:0.011578715,HpGP-MAL-010.1:0.009236625)0.686:0.001431999,(HEL_BA5460AA_AS.1:0.009161236,HEL_BA5605AA_AS.1:0.008694262)0.977:0.006261828)0.764:0.001156578,((EKB32.1:0.016492859,((HEL_BA8663AA_AS.1:0.006232044,HEL_CA0440AA_AS.1:0.006558496)0.998:0.011382591,(HpGP-IDN-001.1:0.009094753,ID0561.1:0.004277129)0.997:0.010973682)0.798:0.004640723)0.963:0.005034292,HEL_CA0208AA_AS.1:0.009719367)0.710:0.000880043)0.432:0.001053611,(BT215.1:0.012303921,(HpGP-JAP-026.1:0.011429359,((((HpGP-KOR-001.1:0.009712144,BTM231.1:0.01292129)0.954:0.004374868,((HEL_BA9653AA_AS.1:0.012351628,(((HEL_CA2272AA_AS.1:0.016405879,(HEL_CA2267AA_AS.1:0.007771671,HEL_CA2268AA_AS.1:0.009954682)0.707:0.003455741)0.813:0.0017293,(HEL_CA2258AA_AS.1:0.009526007,Puno135.1:0.006593381)0.789:0.000957733)0.894:0.001733481,v225d.1:0.006568838)0.831:0.002937323)0.917:0.002242096,(((BT333.1:0.006520225,BTM275.1:0.011862781)0.258:0.001003343,HEL_CA0082AA_AS.1:0.01325153)0.855:0.001688881,((altai11.1:0.01187481,HEL_BA9575AA_AS.1:0.010747046)0.972:0.005364067,(HEL_AA4439AA_AS.1:0.006885291,HEL_CA2671AA_AS.1:0.005373412)0.898:0.002030809)0.848:0.00106489)0.607:0.000550962)0.992:0.003926139)0.831:0.00188918,HEL_CA2643AA_AS.1:0.009265088)0.930:0.00260376,(HEL_CA2709AA_AS.1:0.014649058,((BT0282.1:0.015338064,BT143.1:0.007585977)0.901:0.00258289,((HEL_BA9915AA_AS.1:0.010319647,VN0805.1:0.008698985)0.947:0.00306974,HpGP-MAL-012.1:0.008465047)0.708:0.000541575)0.794:0.000931353)0.861:0.001674579)0.822:0.001428996)0.210:0.000516082)0.756:0.000825257)0.805:0.001652401)0.920:0.002049617)0.026:0.000588355,(((((HEL_BA8814AA_AS.1:0.008099677,HEL_CA0410AA_AS.1:0.011620956)0.925:0.004126204,((HEL_BA9448AA_AS.1:0.005903016,(mong49.1:0.014282426,(HEL_BA9398AA_AS.1:0.009861819,(HEL_BA8914AA_AS.1:0.000516562,(HEL_BA8962AA_AS.1:0,HEL_BA9175AA_AS.1:0):5e-09)0.952:0.003553783)0.996:0.009027804)0.979:0.005344752)0.799:0.002341558,HEL_BA9167AA_AS.1:0.015061661)0.454:0.001470999)0.594:0.002231183,((HEL_BA9649AA_AS.1:0.006328626,((((((BURYAT9.1:0.006396924,(HEL_BA8832AA_AS.1:0,HEL_BA9479AA_AS.1:0):0.005274077)0.802:0.003497301,(HEL_BA9534AA_AS.1:0.010144796,HEL_BA9379AA_AS.1:0.009340164)0.951:0.006688484)0.848:0.002154045,HEL_BA9780AA_AS.1:0.004656626)0.774:0.000589411,((HEL_BA9736AA_AS.1:0.00309789,(HEL_BA9160AA_AS.1:0.006221196,((HEL_BA9841AA_AS.1:0.00527425,(((HEL_BA8868AA_AS.1:0.001037611,HEL_BA9391AA_AS.1:0.00103645)0.967:0.002631078,((HEL_BA9411AA_AS.1:0.001554811,HEL_BA9656AA_AS.1:5e-09)0.795:0.00051734,(HEL_BA8880AA_AS.1:0.005258799,HEL_BA9130AA_AS.1:5e-09)0.818:0.000516845)0.742:0.000498565)0.870:0.001044879,HEL_BA9220AA_AS.1:0.004212011)0.764:0.000506521)0.811:0.001396653,(HEL_BA9390AA_AS.1:0.007624581,HEL_BA9735AA_AS.1:0.011479139)0.775:0.003600988)0.889:0.003825351)0.734:0.00066517)0.854:0.001095121,HEL_BA9256AA_AS.1:0.000506383)0.993:0.004227094)0.868:0.001046863,(((HEL_AA7249AA_AS.1:0.003146778,HEL_BA9059AA_AS.1:0.004750475)0.924:0.002095254,(HEL_BA9162AA_AS.1:0.005344195,(HEL_BA8883AA_AS.1:0.005704273,(BURYAT14.1:0.004479713,(HEL_BA9614AA_AS.1:0,HEL_BA9797AA_AS.1:0):0.001288825)0.878:0.004095585)0.966:0.005046558)0.846:0.001509825)0.859:0.001045188,(HEL_BA9348AA_AS.1:0,HEL_BA9759AA_AS.1:0):0.007412531)0.860:0.001031077)0.740:0.000511631,HEL_BA9098AA_AS.1:0.007435806)0.958:0.002666781)0.909:0.002024734,((HEL_BA9404AA_AS.1:0.011415128,HEL_CA0266AA_AS.1:0.012607785)0.303:0.001175376,yak97.1:0.013279541)0.860:0.001575839)0.882:0.002234719)0.573:0.000161065,(HEL_AA7373AA_AS.1:0.01246841,((((((HEL_CA2265AA_AS.1:0.002084207,(HEL_CA2257AA_AS.1:0.000516888,Shi470.1:0.000516801)0.959:0.002609187)0.957:0.002253536,((Sat464.1:0.002100419,(HEL_CA2266AA_AS.1:0.000612141,Shi169.1:0.001465641)0.915:0.002686167)0.957:0.004147055,HEL_CA2262AA_AS.1:0.004861853)0.836:0.001287974)0.854:0.001041658,(((CAN_219.1:0.012329181,(((HEL_BA9778AA_AS.1:0,HEL_CA0057AA_AS.1:0,HEL_CA0057AA_AS.2:0):0.005298009,(HEL_AA7339AA_AS.1:0.005020622,((HpGP-CAN-020.1:0.007301398,HpGP-CAN-023.1:0.006478191)0.999:0.008402547,((Aklavik117.1:0,HpGP-CAN-001.1:0):0.005622624,HEL_BA9526AA_AS.1:0.006731699)0.066:0.001578546)0.740:0.000513169)0.967:0.003426914)0.836:0.001043429,HEL_CA0046AA_AS.1:0.005825379)0.812:0.001803257)0.944:0.003055628,(((((HEL_AA7365AA_AS.1:0,HEL_CA0047AA_AS.1:0):0.006540822,(Shi417.1:0.008806434,(Cuz20.1:5e-09,Shi112.1:0.001554059)0.892:0.002380385)0.995:0.006971316)0.913:0.002940838,(CO1768.1:0,COL0002.1:0,Hui1769.1:0):0.009139385)0.561:0.001095259,(HEL_AA0105AA_AS.1:0,PeCan4.1:0):0.009953639)0.924:0.001823057,HEL_BA9433AA_AS.1:0.010111415)0.739:0.000547744)0.778:0.001219628,(HEL_BA9201AA_AS.1:0.00620787,HpGP-PER-121.1:0.011493993)0.634:0.001524309)0.294:5e-09)0.881:0.001238363,((HEL_AA5991AA_AS.1:0.007641715,(HEL_AA6759AA_AS.1:0.003710718,HpGP-USA-205.1:0.003686773)0.983:0.004966996)0.727:0.000693127,((((HEL_CA2283AA_AS.1:0.001273169,HEL_CA2284AA_AS.1:0.006104088)0.954:0.002678841,(((HEL_CA2261AA_AS.1:0,HEL_CA2286AA_AS.1:0,HEL_CA2287AA_AS.1:0):0.001810318,HEL_CA2260AA_AS.1:0.006105739)0.970:0.003252996,HEL_BA3942AA_AS.1:0.016581638)0.560:0.00047277)0.836:0.001482317,HpGP-PER-011.1:0.008349806)0.755:0.001566154,(((HpGP-PER-019.1:0.01479466,(HEL_CA2271AA_AS.1:0.006063579,Puno120.1:0.004602053)0.738:0.000954147)0.845:0.001127221,(HEL_CA2270AA_AS.1:0.00679661,HpGP-SPA-706.1:0.007659967)0.886:0.001536176)0.588:5.602e-05,(HEL_CA2279AA_AS.1:0.004630048,(HpGP-PER-111.1:0.007002763,HpGP-PER-138.1:0.011709244)0.877:0.002086637)0.869:0.002661857)0.744:0.001002949)0.755:0.000582428)0.888:0.001077349)0.758:0.000717398,(CO1766.1:0,Hui1764.1:0,Hui1766.1:0):0.008499322)0.908:0.001668398,(((HEL_BA8858AA_AS.1:0,HEL_BA9445AA_AS.1:0):0.009122382,(HEL_BA9607AA_AS.1:0.012655467,mong44.1:0.016112386)0.888:0.002989593)0.915:0.00281881,((HEL_BA9304AA_AS.1:0.000516594,HEL_BA9748AA_AS.1:0.000517884)0.873:0.001574796,(Evenky58.1:0.005803525,HEL_BA9341AA_AS.1:0.005419367)0.974:0.004523244)0.966:0.004119225)0.954:0.003141502)0.236:0.000479006)0.802:0.000936586)0.167:0.000568151,(((HEL_AA7283AA_AS.1:0.008868356,Nanai40.1:0.008391978)0.895:0.00308432,((HEL_BA9159AA_AS.1:0.005884962,HEL_BA9621AA_AS.1:0.010913179)0.879:0.001779282,(CAN_196.1:0.011515114,(HEL_CA0054AA_AS.1:0.012573881,((HEL_BA9651AA_AS.1:0.00661915,((HEL_BA9819AA_AS.1:0.001702007,(HEL_AA7214AA_AS.1:0.005983224,HEL_BA9263AA_AS.1:0.004069145)0.948:0.00263127)0.928:0.002393779,((HEL_BA9472AA_AS.1:0.007615472,HEL_BA9677AA_AS.1:0.010337204)0.960:0.004185165,(HEL_BA9518AA_AS.1:0.003859707,((HEL_BA9040AA_AS.1:0.000502524,HEL_BA9669AA_AS.1:0.000532952)0.962:0.002625085,(HEL_BA9234AA_AS.1:0.000499701,HEL_BA9467AA_AS.1:0.000536428)0.994:0.005322377)0.981:0.003811414)0.861:0.00158108)0.709:0.000626864)0.877:0.002569103)0.687:0.002709863,((HEL_BA8864AA_AS.1:0.004565289,HEL_BA9559AA_AS.1:0.005518792)0.962:0.003804884,((HEL_AA7212AA_AS.1:0,HEL_CA0045AA_AS.1:0):0.010700359,((HEL_AA6006AA_AS.1:0,HEL_CA0053AA_AS.1:0):0.007139981,(HEL_AA6077AA_AS.1:0,HEL_CA0052AA_AS.1:0,HEL_CA0052AA_AS.2:0):0.002898785)0.888:0.001962332)0.330:0.002761547)0.905:0.003818045)0.444:0.002881297)0.096:0.000808412)0.961:0.003618203)0.422:0.001609245)0.760:0.000837426,((HEL_BA9514AA_AS.1:0.005899849,Sakhalin60.1:0.006394756)0.954:0.003132354,(HEL_BA9545AA_AS.1:0.015852793,((HEL_BA9774AA_AS.1:0.006782878,((HEL_BA9476AA_AS.1:0.010337512,(HEL_BA9773AA_AS.1:0.008389896,Khanty04.1:0.005539457)0.957:0.004468268)0.547:0.001836971,HEL_BA9415AA_AS.1:0.008958249)0.550:0.002191899)0.089:0.001378326,(HEL_BA8815AA_AS.1:0.006900967,HEL_AA7264AA_AS.1:0.009115683)0.867:0.002036614)0.888:0.002299283)0.833:0.001506736)0.746:0.000511186)0.913:0.001796338)0.649:0.00082337)0.736:0.000470419)0.859:0.002273002,((HEL_BA8889AA_AS.1:0.004521442,HEL_BA9776AA_AS.1:0.005018316)0.999:0.010105161,(altai59.1:0.016408539,(HEL_BA9571AA_AS.1:0,HEL_BA9807AA_AS.1:0):0.009043415)0.879:0.002901731)0.942:0.004100929)0.905:0.001403186,((HEL_BA9566AA_AS.1:0.018691805,HEL_BA8915AA_AS.1:0.014742141)0.920:0.00339876,((((((HEL_BA8817AA_AS.1:0.008574121,(HEL_BA9726AA_AS.1:0.00707127,(HEL_BA9243AA_AS.1:0.003034448,((Koryak28.1:0.000518586,(Koryak37.1:0,Koryak38.1:0):5e-09)0.976:0.00463269,(HEL_BA9127AA_AS.1:0.003270752,HEL_BA9287AA_AS.1:0.003578915)0.000:0.00122581)1.000:0.013203879)0.318:0.002272924)0.967:0.004700906)0.924:0.003528814,((((HpGP-CHI-105.1:0.002950013,HpGP-CHI-116.1:0.006986228)1.000:0.016010346,HEL_BA9722AA_AS.1:0.017632024)0.778:0.002472251,((HEL_BA9746AA_AS.1:0.003993149,((Evenky73.1:0,HEL_BA8842AA_AS.1:0):0.000517016,HEL_BA9406AA_AS.1:5e-09)1.000:0.013425063)0.996:0.009185804,((HEL_AA7311AA_AS.1:0.006965521,Khanty47.1:0.005308357)0.973:0.005246347,((HEL_BA8849AA_AS.1:0.000519212,HEL_BA9070AA_AS.1:5e-09)0.916:0.002853526,HEL_BA9584AA_AS.1:0.010037161)0.947:0.004540581)0.938:0.003890447)0.899:0.002544834)0.760:0.001208563,((HEL_AA5967AA_AS.1:0,HEL_AA6482AA_AS.1:0,HEL_BA9172AA_AS.1:0):0.010869103,((HpGP-CAN-019.1:0.012522602,((HEL_BA9060AA_AS.1:0,HEL_BA9258AA_AS.1:0):0.00589546,(HEL_AA7337AA_AS.1:0.006529802,(Ca_97_34.1:0,HEL_AA6016AA_AS.1:0,HEL_AA7297AA_AS.1:0):0.01183954)0.845:0.001471764)0.841:0.002017931)0.830:0.001144726,(HEL_BA9629AA_AS.1:0.009224278,((CAN_243.1:0.00811599,(HEL_AA5916AA_AS.1:0.001109327,(HEL_AA6037AA_AS.1:0.001070012,HpGP-CAN-007.1:0.001536771)0.973:0.004240457)0.988:0.006614846)0.928:0.003020067,(HpGP-CAN-016.1:0.007020569,((Aklavik86.1:0,CAN_019.1:0,CAN_290.1:0,HEL_CA2371AA_AS.1:0,HpGP-CAN-010.1:0,HpGP-CAN-015.1:0):0.001570504,(CAN_095.1:0,CAN_136.1:0,CAN_172.1:0,CAN_258.1:0,HEL_CA2453AA_AS.1:0,HpGP-CAN-006.1:0,HpGP-CAN-011.1:0):0.00581157)0.974:0.004140001)0.978:0.004357017)0.847:0.001243278)0.877:0.001092712)0.932:0.003033749)0.900:0.003971078)0.667:0.002528604)0.871:0.003350155,(HEL_AA7332AA_AS.1:0.009221114,HEL_BA8861AA_AS.1:0.006935378)0.912:0.004693689)0.772:0.001211384,HEL_BA9451AA_AS.1:0.011737289)1.000:0.008656782,((HEL_BA9184AA_AS.1:0.01042694,(HEL_BA8825AA_AS.1:0.00657504,((HEL_BA9259AA_AS.1:0.007527681,(HEL_BA9166AA_AS.1:0.003137271,Tuvac46.1:0.001570157)0.933:0.002567055)0.988:0.005392325,((HEL_BA9170AA_AS.1:0.013426297,HEL_BA9569AA_AS.1:0.003893064)1.000:0.008291854,HEL_BA8957AA_AS.1:0.015305104)0.764:0.000992574)0.807:0.001593259)0.979:0.005353873)0.935:0.004226114,(HEL_BA8847AA_AS.1:0.012305482,Nentsy81.1:0.013570844)0.983:0.006796341)0.758:0.000749562)0.742:0.000685799,(HEL_BA9315AA_AS.1:0.009162065,((HEL_BA9208AA_AS.1:0,HEL_BA9487AA_AS.1:0):0.006777941,((HEL_BA9333AA_AS.1:0,HEL_BA9636AA_AS.1:0):0.001553621,(HEL_AA7221AA_AS.1:5e-09,HEL_BA9063AA_AS.1:0.001555962)0.867:5e-09)0.977:0.006794266)0.983:0.006689964)0.948:0.004357388)0.865:0.001650442)0.854:0.001147078)0.855:0.001198993,((HEL_BA9471AA_AS.1:0.010568848,(HEL_BA9129AA_AS.1:0.010084864,HEL_BA9556AA_AS.1:0.008362518)0.648:0.004075928)0.948:0.004364059,(HEL_AA7246AA_AS.1:0.016970913,HEL_BA9244AA_AS.1:0.011475606)0.960:0.005287367)0.860:0.001958078)0.800:0.002711094,(HEL_BA9058AA_AS.1:0.010588516,(HEL_BA8860AA_AS.1:0.008042911,HEL_BA9261AA_AS.1:0.007018993)0.993:0.007361307)0.492:0.000954564)0.939:0.002367872,(HEL_BA8830AA_AS.1:0.015731508,(HEL_BA8956AA_AS.1:0.010867701,((HEL_BA9018AA_AS.1:0.000523552,HEL_BA9564AA_AS.1:0.000511327)0.995:0.005816066,(HEL_CA0278AA_AS.1:0.008418852,BURYAT19.1:0.010589305)0.529:0.001771764)0.952:0.003492343)0.917:0.00360307)0.743:0.001641251)0.924:5e-09,(((HEL_BA9049AA_AS.1:0.012388157,((HEL_BA9266AA_AS.1:0,Keto18.1:0):0.009880159,(((HEL_BA9032AA_AS.1:0,HEL_BA9339AA_AS.1:0,HEL_BA9792AA_AS.1:0,HEL_BA9830AA_AS.1:0):0.017370117,HEL_BA9838AA_AS.1:0.000730865)0.996:0.007428427,((Keto60.1:0.002278944,(HEL_BA9294AA_AS.1:0.009957805,HEL_BA9761AA_AS.1:0.004574306)0.995:0.008115671)0.844:0.002568107,(HEL_BA9037AA_AS.1:0.0101862,(HEL_BA9095AA_AS.1:0.003611975,(HEL_BA9218AA_AS.1:0.006352676,(HEL_BA8993AA_AS.1:0.0048609,Evenky65.1:0.010191433)0.804:0.00406972)0.807:0.00416443)0.621:0.003590468)0.990:0.007077862)0.963:0.003997398)0.988:0.005606255)0.791:0.001555169)0.375:0.001573295,(((HEL_BA9612AA_AS.1:0.009838053,HEL_BA9483AA_AS.1:0.011932306)0.863:0.0020002,((HEL_BA9321AA_AS.1:0.012280632,(HEL_BA9760AA_AS.1:0.005322644,(HEL_BA9115AA_AS.1:0.005061946,(HEL_BA8959AA_AS.1:0.005322716,HEL_BA9641AA_AS.1:0.002584551)0.999:0.009068453)0.987:0.00721941)0.773:0.005063311)0.837:0.004140294,(Evenky01.1:0.002651898,HEL_BA9047AA_AS.1:0.000471143)1.000:0.012380175)0.804:0.001773153)0.895:0.001338696,(((HEL_BA9153AA_AS.1:0.010815643,HpGP-KAZ-002.1:0.012261083)0.916:0.002879029,((HEL_BA9354AA_AS.1:0.011465024,HEL_BA9626AA_AS.1:0.002575123)0.952:0.004996708,(TUVAB15.1:0.010648985,(HEL_BA9407AA_AS.1:0.002058033,(HEL_BA9209AA_AS.1:0.000508594,HEL_BA9814AA_AS.1:0.000526662)0.962:0.00371934)0.989:0.006858135)0.900:0.005679822)0.452:0.00221214)0.859:0.002007257,HEL_BA8812AA_AS.1:0.015463836)0.791:0.00096416)0.846:0.001416109)0.881:0.002030009,(((HEL_BA9437AA_AS.1:0.008946097,HEL_BA9443AA_AS.1:0.012309265)0.950:0.004459698,(HEL_BA9538AA_AS.1:0.01101033,HEL_CA0264AA_AS.1:0.008179777)0.881:0.0034141)0.929:0.003167004,(((HEL_BA9302AA_AS.1:0.007936537,HEL_CA0270AA_AS.1:0.010566385)0.979:0.007601461,(HEL_BA9562AA_AS.1:0.014021781,HEL_CA0289AA_AS.1:0.009728708)0.784:0.003817472)0.581:0.001959891,(HEL_BA9628AA_AS.1:0.013398531,(HEL_BA9576AA_AS.1:0.011047071,(HEL_AA7380AA_AS.1:0.006285702,(Evenky11.1:0.004790536,(HEL_BA9546AA_AS.1:0.000516477,HEL_BA9686AA_AS.1:5e-09)0.895:0.002583539)0.992:0.00775553)0.768:0.003054643)0.929:0.003159648)0.042:0.002107303)0.744:0.000863696)0.959:0.002811255)0.757:0.000589214)0.164:0.002077086,(((HEL_BA9606AA_AS.1:0.010728019,(HEL_BA8823AA_AS.1:0.014464236,((HEL_BA8856AA_AS.1:0,HEL_BA9592AA_AS.1:0):0.001038088,HEL_BA9176AA_AS.1:0.003668542)0.995:0.007987676)0.861:0.003863901)0.972:0.005896182,(HEL_BA8279AA_AS.1:0.011355786,(HEL_BA9706AA_AS.1:0.008058352,HpGP-KGZ-006.1:0.002216858)0.988:0.007155973)0.021:0.002017127)0.948:0.003895883,(HEL_CA0258AA_AS.1:0.015622873,(HEL_BA8872AA_AS.1:0.016286879,HEL_CA2718AA_AS.1:0.01180771)0.813:0.00476749)0.833:0.002874533)0.634:0.001303868)0.940:5e-09,(((HEL_BA9650AA_AS.1:0.007119712,(HEL_BA8921AA_AS.1:0.007822685,(((BURYAT27.1:0.000993029,(HEL_BA9042AA_AS.1:0.00051653,HEL_BA9253AA_AS.1:5e-09)1.000:0.013044504)0.963:0.003786317,(HEL_BA9671AA_AS.1:0.000683144,(HEL_CA0261AA_AS.1:0.006429769,Tuvac80.1:0.009687726)0.605:0.001470824)0.387:0.002149981)0.977:0.005591656,HEL_BA8829AA_AS.1:0.004687401)0.994:0.006259525)0.798:0.001085488)0.807:0.001520404,(HEL_BA9027AA_AS.1:0.009786934,(HEL_BA9605AA_AS.1:0.011819917,HEL_BA9608AA_AS.1:0.005735878)0.807:0.003861343)0.695:0.004748482)0.079:0.002207948,(HEL_BA9249AA_AS.1:0.0006477,HEL_BA9440AA_AS.1:0.00142727)1.000:0.014683338)0.883:0.003138742)0.880:0.002183555,HEL_BA9079AA_AS.1:0.013465981)0.872:0.001059621,Kazakhstan3173.1:0.013661933)0.577:0.001472172,((HEL_BA8911AA_AS.1:0.019699061,(HEL_BA4991AA_AS.1:0.015741836,(HEL_CA0525AA_AS.1:0.016976708,NP49.1:0.016308956)1.000:0.012070352)0.050:0.002484025)0.914:0.004677891,(MS178.1:0.02042859,((CK59.1:0.017059905,TH0213.1:0.012782733)0.932:0.00459488,(((HpGP-USA-422.1:0.006931423,MMM_148.1:0.015983342)0.903:0.003164414,((HEL_BA7799AA_AS.1:0.007752469,MMM_60.1:0.015096695)0.999:0.008201542,(Mandalay03.1:0.021556271,((MMM_127.1:0.003592666,(BD0063.1:0.005845962,HpGP-BGD-003.1:0.013684332)0.739:0.005662439)0.949:0.005602103,((((HEL_BA4205AA_AS.1:0.006066365,HEL_BA8057AA_AS.1:0.012332127)0.943:0.004332308,(HpGP-MAL-002.1:0.009410507,(HpGP-IND-007.1:0.008127483,(HEL_BA3985AA_AS.1:0.007555987,HEL_BA5769AA_AS.1:0.010876952)0.940:0.003199969)0.929:0.003679302)0.887:0.004564194)0.538:0.004279725,SLK40.1:0.010146429)0.830:0.001732112,HEL_CA0027AA_AS.1:0.005221501)0.920:0.00289287)0.257:0.000969335)0.849:0.001458701)0.939:0.002885306)0.749:0.000958586,(India7.1:0.01455282,(HEL_CA2513AA_AS.1:0.012672715,(NP110.1:0.014053507,ID0498.1:0.010263356)0.772:0.001842892)0.565:0.003077433)0.549:0.001872407)0.242:0.002011776)0.608:0.002415353)0.255:0.002382878)0.797:0.001403109)0.466:0.001955926,((HEL_AA7374AA_AS.1:0.018307584,(HEL_BA9303AA_AS.1:5e-09,HEL_BA9707AA_AS.1:0.000518584)1.000:0.050748147)0.906:0.007747418,((((((IRANL97.1:0.009525334,SSR43.1:0.018527669)0.935:0.006779493,((((((HEL_BA9544AA_AS.1:0.009096591,(BD0013.1:0.012058593,HpGP-MMR-011.1:0.011063302)0.929:0.005696362)0.912:0.003194518,(HpGP-ISR-001.1:0.011447045,(29009.1:0.014772986,IRANL104.1:0.02898109)0.976:0.006440475)0.880:0.002712577)0.815:0.00225632,((B40.1:0.010269148,HEL_BA4846AA_AS.1:0.01666177)0.949:0.004452399,IL_3173.1:0.010817145)0.187:0.00157299)0.842:0.002040368,((((IRANL125.1:0.010656129,(((HEL_AA8702AA_AS.1:0.01832153,(HEL_AA5699AA_AS.1:0.01149591,Hp_A_14.1:0.023898083)0.138:0.003037884)0.885:0.003397276,(26695.1:0.020709259,HN_G260.1:0.012582605)0.880:0.002589523)0.871:0.002122629,(((P12.1:0.019815224,(HpGP-USA-207.1:0.013691207,HpGP-SPA-802.1:0.020179298)0.737:0.004108254)0.928:0.004641124,(((MCms1055.1:0.014248584,MGms203.1:0.019380127)0.582:0.005357528,((22352.1:0.020816937,HEL_BA5257AA_AS.1:0.009585538)0.988:0.010057383,((CAM-109A1.1:0.014944119,HEL_AA0447AA_AS.1:0.019474264)0.735:0.005456894,(HEL_AA9180AA_AS.1:0.020339884,(((22087.1:0.013191259,Pt_7757.1:0.014220859)0.910:0.004750265,(22360.1:0.013521893,((HEL_AA8698AA_AS.1:0.023641346,(((((((HEL_BA5527AA_AS.1:0.0166471,(kin71.1:0.005753903,SA35C.1:0.015476861)0.436:0.007065265)0.916:0.002973392,((kin86.1:0.007633301,(ckin106.1:0.00620336,(ckin130.1:0.000519217,kin81.1:0.001034154)0.999:0.008273328)0.677:0.004190979)0.838:0.001439211,((ckin24.1:0.003572654,(kin62.1:0.002090159,(((ckin65.1:0.007520968,HpGP-BRA-023.1:0.006905427)0.985:0.005306176,(HEL_AA7352AA_AS.1:0.004735006,kin77.1:0.005804387)0.753:0.001036978)0.746:0.001035777,(HEL_BA8806AA_AS.1:0.001037141,(HpGP-POR-006.1:0.00794297,(HEL_BA4236AA_AS.1:0.009140458,kin79.1:0.002071494)0.977:0.003732446)0.876:0.001046895)0.753:0.000518025)0.764:0.000509696)0.970:0.002710327)0.484:0.000512659,ckin129.1:0.007816305)0.931:0.002130799)0.229:0.000595863)0.897:0.003045124,((HpGP-COG-003.1:0.009538797,CAM-146C1.1:0.010507411)0.804:0.002052751,HpGP-SPA-402.1:0.022073157)0.895:0.002326168)0.920:0.002682309,((HEL_CA2246AA_AS.1:0.008309942,(HEL_BA9180AA_AS.1:0.008988373,HEL_CA2150AA_AS.1:0.003786261)0.928:0.002791057)0.806:0.001135121,(GAM245Ai.1:0.008072575,HEL_CA2451AA_AS.1:0.011040506)0.934:0.003609357)0.725:0.001692077)0.977:0.004084238,(((DR150.1:0.001031426,DR59_2016.1:0.000523399)1.000:0.007053871,((HEL_BA5558AA_AS.1:0.006126528,(HEL_BA5197AA_AS.1:0.005978671,HEL_BA5547AA_AS.1:0.00459774)0.421:0.00107292)0.847:0.0017273,(HpGP-USA-303.1:0.00467147,(HEL_BA8101AA_AS.1:0.005402046,HEL_BA8835AA_AS.1:0.007370932)0.964:0.00364827)0.890:0.001587268)0.870:0.00147654)0.859:0.001188212,(HpGP-USA-403.1:0.013639151,HpGP-USA-417.1:0.004174272)0.943:0.004239389)0.742:0.00076024)0.403:0.001295491,((HEL_AA9177AA_AS.1:0.010315347,(HEL_CA2181AA_AS.1:0.009908099,(38185.1:0.013207338,HEL_AA5463AA_AS.1:0.00728568)0.320:0.001048873)0.807:0.00114766)0.908:0.002289296,(HEL_BA4465AA_AS.1:0.009109097,((HEL_CA2149AA_AS.1:0.006572069,(HEL_BA3663AA_AS.1:0.006068238,(SA220C.1:5e-09,HEL_BA4163AA_AS.1:5e-09)0.911:0.001855176)0.862:0.002745697)0.959:0.004544473,((HEL_BA8361AA_AS.1:5e-09,HEL_BA9555AA_AS.1:0.001557368)1.000:0.014254425,DR76_2016.1:0.007692613)0.540:0.00229887)0.907:0.002253794)0.957:0.003698767)0.780:0.00174778)0.850:0.002448082,(HEL_BA5101AA_AS.1:0.013788742,MM2012_26.1:0.015195562)0.743:0.005450725)0.771:0.004694592)0.994:0.009903577,HEL_AA9174AA_AS.1:0.01021481)0.976:0.007267381)0.959:0.006012872)0.731:0.001275066,(((HpGP-HON-015.1:0.010603838,HEL_CA2362AA_AS.1:0.017161311)0.472:0.003017611,HEL_BA3551AA_AS.1:0.016442536)0.129:0.001355627,ckin28.1:0.013944085)0.876:0.002261227)0.953:0.00602259)0.711:0.006653277)0.754:0.001724114)0.981:0.007306257)0.347:0.002890457,((nigh2496.1:0.015389771,(B45.1:0.015438505,(Pt_7901.1:0.014329858,(34320.1:0.010981537,HpGP-CAN-018.1:0.028336905)0.982:0.008933927)0.985:0.008963436)0.777:0.006065207)0.982:0.009811212,SW21C.1:0.021990543)0.186:0.002470836)0.945:0.004070573)0.962:0.00374974,((((HE_C33.1:0.015229605,(HEL_BA5224AA_AS.1:0.011050002,HEL_BA8932AA_AS.1:0.008542966)0.885:0.004744385)0.954:0.005695509,(HEL_BA9531AA_AS.1:0.015059429,HEL_BA9598AA_AS.1:0.011205052)0.957:0.006170409)0.976:0.005359792,(HE_NC24_6.1:0.012552882,(((HEL_BA4743AA_AS.1:0.012870175,HUP_B14.1:0.01760899)0.817:0.003423409,HEL_AA6079AA_AS.1:0.014434663)0.236:0.001555414,HpGP-POL-110.1:0.020199926)0.517:0.000959938)0.723:0.00161551)0.886:0.002237076,((HEL_AA6578AA_AS.1:0.013756145,HpGP-NGA-010.1:0.016117649)0.790:0.007517082,(SW7C.1:0.015614891,(HEL_AA6798AA_AS.1:0.024046849,(SA224.1:5e-09,SA252C.1:5e-09)1.000:0.023158425)0.822:0.007611064)0.671:0.002573348)0.996:0.008865714)0.785:0.001202172)0.862:0.001346426)0.808:0.001637031)0.873:0.003187916,((((B25.1:0.012647119,(HEL_BA4875AA_AS.1:0.016249074,HEL_BA5572AA_AS.1:0.01453524)0.920:0.006376862)0.735:0.002760836,((B47.1:0.011652241,(IL_3172.1:0.009239315,(G27.1:0.013002597,IRANL112_91.1:0.009573786)0.935:0.003954441)0.526:0.003667884)0.918:0.003144174,(((IRANL110.1:0.011392292,IRANL133_91.1:0.00711858)0.960:0.003857705,(((HEL_BA9413AA_AS.1:0.013594472,HpGP-LIT-001.1:0.014361741)0.770:0.002944046,((((HEL_CA2627AA_AS.1:5e-09,(HEL_BA4686AA_AS.1:0.000667981,HEL_CA2615AA_AS.1:3.41e-07)0.000:0.00051646)0.999:0.009625567,HEL_BA9595AA_AS.1:0.007061815)0.931:0.003205762,(((((HEL_BA9028AA_AS.1:0.013218658,SUD-SO49-1.1:0.015385821)0.636:0.003128586,(((HEL_BA4168AA_AS.1:0.011190839,SUD-SO50-1.1:0.011713162)0.860:0.002537301,(CAM-121A1.1:0.010534263,(SUD-C16-3.1:0.022715121,SUD_SO41_1.1:0.006594199)0.944:0.003701695)0.849:0.002001593)0.377:0.002477352,SUD-C14-1.1:0.01128118)0.136:0.001236593)0.000:0.00196169,SUD_C5_1.1:0.012874249)0.082:0.001687153,((HEL_BA4947AA_AS.1:0.024837242,(SUD-C1-1a.1:0.014463187,((SUD-S72.1:0.011719672,SUD-I14.1:0.015135405)0.720:0.00517413,(SUD_C8_1.1:0.009747759,SUD-SO42.1:0.015094875)0.783:0.003175886)0.937:0.004848255)0.392:0.002847735)0.783:0.001188386,((HEL_BA8928AA_AS.1:0.010532536,(HEL_AA6699AA_AS.1:0.001043064,HEL_BA9765AA_AS.1:0.000511343)1.000:0.015972172)0.580:0.003457007,HEL_BA8987AA_AS.1:0.023461188)0.716:0.000952757)0.991:0.005321387)0.767:0.001146796,((((HEL_BA9281AA_AS.1:0.018572414,(HEL_AA6060AA_AS.1:0.006831582,HEL_BA9462AA_AS.1:0.012666944)0.963:0.008558723)0.803:0.002883406,CAM_153C1.1:0.011504744)0.457:0.001675384,(HEL_BA9463AA_AS.1:0.009918278,(CAM_106A1.1:0.012009796,HEL_BA4973AA_AS.1:0.012414815)0.918:0.004175052)0.774:0.00109608)0.877:0.002052965,(HEL_BA4944AA_AS.1:0.009290941,HEL_BA9457AA_AS.1:0.013159737)0.852:0.003549633)0.811:0.001928787)0.435:0.001866054)0.850:0.001914436,((CAM-107A1.1:0.008245891,(CAM-23A1.1:0.010134621,SUD-C13-1.1:0.008200498)0.924:0.003398903)0.000:0.001162142,(((CAM-117A1.1:0.014442432,(HpGP-MEX-046.1:0.014143487,nigh2495.1:0.003436705)0.973:0.004931711)0.946:0.004028579,(CAM_14C1.1:0.013258281,(((HEL_BA9125AA_AS.1:0.010542315,(ckin59.1:0.014729922,((nigh1448.1:0.009446227,((CAM-144C1.1:0.008066393,HpGP-NGA-006.1:0.011396977)0.994:0.00653464,HEL_AA5951AA_AS.1:0.0078235)0.831:0.001378062)0.979:0.004193175,(CAM_110A1.1:0.00919408,CAM_149C1.1:0.011676903)0.889:0.002768892)0.596:0.000447899)0.663:0.00125655)0.884:0.002875441,(CAM_125C1.1:0.011254286,(CAM-135C1.1:0,CAM-140C1.1:0):0.00952863)0.973:0.006591784)0.000:5e-09,(HEL_BA9309AA_AS.1:0.005665999,(nigh2494.1:0.010602144,(CAM_118A1.1:0.009175827,CAM_22A1.1:0.010256669)0.968:0.004015731)0.896:0.002919904)0.787:0.002560237)0.922:0.003293305)0.881:0.002076242)0.000:0.000593847,CAM-126C1.1:0.013629813)0.513:0.001966639)0.976:0.005502101)0.925:0.003744868)0.518:0.001605082,(MG2005_98.1:0.013993618,HEL_CA2176AA_AS.1:0.015227635)0.870:0.003273929)0.862:0.001838698)0.827:0.001456516,21580.1:0.016208803)0.509:0.001785309)0.792:0.00173593)0.702:0.003420687,Hp_A_27.1:0.021792909)0.880:0.002670174,(Hp_A_11.1:0.017714007,(448.1:0.01125559,HEL_AA8621AA_AS.1:0.006637404)0.982:0.006547946)0.263:0.002185847)0.892:0.002795651)0.351:0.001664961,(SSR3.1:0.013196179,((GR_15.1:0.014265283,MM2004_20.1:0.008697943)0.976:0.008238548,(HEL_BA4700AA_AS.1:0.022921063,IL_3184.1:0.012934659)0.227:0.004025197)0.903:0.005046258)0.815:0.001483159)0.172:0.002393808,((HpGP-TUR-009.1:0.015095207,(((((Khanty16.1:5e-09,Khanty26.1:0.010663453)1.000:0.0070426,Khanty27.1:0.00039091)0.970:0.004797123,Khanty17.1:0.007702924)0.944:0.005478718,VN0032.1:0.022336533)0.946:0.005384342,(GR_20.1:0.013375002,HEL_BA9148AA_AS.1:0.010355755)0.851:0.003877196)0.107:0.002020543)0.924:0.004762896,(30950.1:0.012665714,(GR_21.1:0.020505563,(NYPt189.1:0.025915274,HE_C50.1:0.012179428)0.914:0.004838264)0.704:0.004626074)0.311:0.002823066)0.814:0.003367688)0.506:0.001373443)0.798:0.003923865,HpGP-RUS-009.1:0.021660416)0.855:0.002965865,(31181.1:0.015036706,IRANL124_91.1:0.018312689)0.577:0.003832378)0.810:0.002038357)0.574:0.001452011,(33375.1:0.01617405,(HEL_BA9732AA_AS.1:0.01286544,(HEL_BA9734AA_AS.1:0.010000005,(Khanty30.1:0,Khanty40.1:0):0.012030624)0.027:0.004127977)0.984:0.009030209)0.949:0.004654478)0.931:0.004443371,(((HEL_BA8996AA_AS.1:0,HEL_BA9604AA_AS.1:0):0.003547218,(HEL_BA9825AA_AS.1:0.006164734,(((Nentsy28.1:0.005258952,(HEL_BA9014AA_AS.1:0.000516488,((N34.1:0,Nentsy29.1:0,Nentsy38.1:0):5e-09,(Nentsy90.1:0.001034472,(Nentsy37.1:0.001035671,(Nentsy32.1:0,Nentsy65.1:0):0.001565472)0.453:5e-09)0.434:5e-09)0.470:5e-09)1.000:5e-09)1.000:0.008052069,((HEL_BA8918AA_AS.1:0,HEL_BA9046AA_AS.1:0,HEL_BA9169AA_AS.1:0):5e-09,HEL_BA9260AA_AS.1:0.006880336)0.865:0.001019075)0.957:0.00265084,HEL_BA9705AA_AS.1:5e-09)0.361:0.001759424)0.917:0.005209192)0.998:0.011397657,(GC34_HL.1:0.016492647,((HEL_BA9676AA_AS.1:0.014509851,Khanty39.1:0.013527655)0.549:0.002549178,HEL_BA9168AA_AS.1:0.019375982)0.785:0.0039625)0.958:0.004310548)0.817:0.002355493)0.428:0.004934857,((SSR5.1:0.014071055,(HE_NC32_5.1:0.013077177,GC65_HL.1:0.020345596)0.735:0.002849247)0.814:0.001862885,((HEL_CA2212AA_AS.1:0.009899154,SSR8.1:0.00903095)0.859:0.00431662,(444.1:0.012121025,HpGP-NPL-009.1:0.025102038)0.977:0.006239747)0.755:0.001378867)0.405:0.002129757)0.968:0.003495091,(GC31_B.1:0.014882418,((HPAG1.1:0.010148006,SSR9.1:0.008337137)0.884:0.003208734,(SSR7.1:0.010561289,(HEL_AA6718AA_AS.1:0.009505105,HEL_BA9043AA_AS.1:0.016590465)0.959:0.003920428)0.656:0.001981075)0.539:0.001542422)0.354:5e-09)0.883:0.002944462)0.626:0.000718229)0.913:0.000710433,(HEL_BA9770AA_AS.1:0.011754669,HEL_BA9603AA_AS.1:0.007675336)0.979:0.004290057)0.729:0.003514898,(HEL_BA9611AA_AS.1:0.019955456,((ID0090.1:0.008064076,(ID0084.1:0.004228365,(ID0082.1:0.002413548,((ID0992.1:5e-09,(((HEL_BA9658AA_AS.1:0.000518219,(Neuguinea66.1:0.000518554,(Neuguinea12.1:0.000518069,(Neuguinea63.1:0.000517333,(HEL_BA9408AA_AS.1:5e-09,Neuguinea25.1:0.000517139)0.393:5e-09)0.803:0.000517499)0.775:0.000518259)0.789:0.000517426)0.774:0.000516435,HEL_BA9674AA_AS.1:0.001039392)1.000:0.012382741,ID1017.1:0.002082498)0.986:0.003670314)1.000:0.007248193,((ID0985.1:0,ID1001.1:0):0.001171362,ID0987.1:0.000381041)0.412:0.000528244)0.784:0.000833933)0.889:0.001863094)0.987:0.005359759)0.999:0.012198363,(((ausabrJ05.1:0,HPJ023.1:0):0.008071483,(HEL_AA6024AA_AS.1:0.00984726,HPAS23.1:0.006246827)0.987:0.005400442)0.850:0.002094385,(HPJ156.1:0.006948892,((HEL_AA6010AA_AS.1:0.008041212,(HEL_BA4580AA_AS.1:0,HEL_BA4584AA_AS.1:0,HEL_BA9332AA_AS.1:0):0.009572078)0.887:0.002304975,(HEL_BA4574AA_AS.1:0.005003294,(HEL_BA3812AA_AS.1:0.002408765,(HPJ071.1:0.00995494,((HEL_BA3813AA_AS.1:0,HEL_BA4578AA_AS.1:0):0.000623729,HEL_BA3814AA_AS.1:0.000933138)0.995:0.005550252)0.939:0.003598181)0.859:0.003411652)0.608:0.002029875)0.997:0.007549638)0.740:0.00082456)0.966:0.005893014)0.958:0.004541612)0.870:0.003226208)0.884:0.001808797,(((HEL_BA9096AA_AS.1:0.0149797,(HEL_BA9640AA_AS.1:0.018825092,(HEL_BA8958AA_AS.1:0.000518083,HEL_BA9410AA_AS.1:0.000517208)0.994:0.008639974)0.163:0.003014752)0.842:0.004417328,(HEL_BA9383AA_AS.1:0.015520513,HEL_BA9568AA_AS.1:0.021626096)0.928:0.004991563)0.944:0.006563182,HEL_BA9837AA_AS.1:0.019122123)0.929:0.006217983)0.126:0.034294742,((HEL_AA0408AA_AS.1:0.01062352,HEL_BA9262AA_AS.1:0.011760616)1.000:0.05099524,(((HEL_AA7215AA_AS.1:0.001154697,K26A1.1:0.001441997)0.979:0.006082682,((((HEL_AA7200AA_AS.1:0,HEL_AA7329AA_AS.1:0):0.001194803,HEL_AA7309AA_AS.1:0.009901125)0.970:0.007232291,(HEL_AA7356AA_AS.1:0.00051666,(HEL_AA7199AA_AS.1:0.000516488,(HEL_AA7268AA_AS.1:0.000516467,(HEL_AA7293AA_AS.1:0,HEL_AA7368AA_AS.1:0):5e-09)0.393:5e-09)0.808:5e-09)0.969:0.004598747)0.715:0.003291451,(HEL_AA7206AA_AS.1:0.005483711,(HEL_AA7288AA_AS.1:0,HEL_BA9306AA_AS.1:0):0.020021141)0.552:0.003615961)0.931:0.004206676)0.250:0.003092813,(SA166A.1:0.007711278,(((((SouthAfrica7.1:0.009750147,HEL_AA7371AA_AS.1:0.005647813)0.786:0.001537992,((HEL_BA5709AA_AS.1:0.004874542,(HEL_AA7378AA_AS.1:0.011535724,HpGP-ZAF-006.1:0.008850528)0.829:0.005378601)0.115:0.00292335,SouthAfrica50.1:0.005693014)0.915:0.002544384)0.922:0.002153522,((HEL_AA7351AA_AS.1:0.009023196,((HEL_AA7376AA_AS.1:0.008291523,(HEL_AA7350AA_AS.1:5e-09,HEL_AA7375AA_AS.1:0.000516506)0.993:0.008215519)0.964:0.00623884,HEL_BA8916AA_AS.1:0.006976685)0.738:0.001647713)0.911:0.002108194,((((HEL_AA7362AA_AS.1:0.007765861,SA233C.1:0.004880629)0.702:0.003703345,(HEL_BA5677AA_AS.1:0.004227754,SA169C.1:0.009001917)0.792:0.003046341)0.471:0.00360264,(SA29A.1:0.002629847,(HEL_BA5715AA_AS.1:0.004333857,SA175A.1:0.001425351)0.774:0.0026046)0.970:0.004197449)0.813:0.001512726,(SouthAfrica20.1:0.004207939,(HEL_BA9540AA_AS.1:0.00900732,(HEL_BA8291AA_AS.1:0.0126912,(HEL_BA4143AA_AS.1:0.002078685,HpGP-ZAF-009.1:0.00155584)0.989:0.005552458)0.938:0.003980856)0.959:0.004195026)0.719:0.001652449)0.881:0.001474586)0.071:7.4857e-05)0.470:0.002627543,((((SA253C1.1:0.00835444,HEL_BA5666AA_AS.1:0.012576994)0.941:0.00423144,HpGP-ZAF-007.1:0.005467353)0.920:0.003777137,HpGP-ZAF-001.1:0.006127139)0.030:0.002070983,(HEL_BA5731AA_AS.1:0.005378982,((HEL_BA5671AA_AS.1:0,HEL_BA8345AA_AS.1:0,HEL_BA9328AA_AS.1:0,SA251C.1:0):5e-09,SA144A.1:5e-09)0.855:0.001417045)0.994:0.007280215)0.333:0.001786141)0.752:0.004580862,(HEL_BA9494AA_AS.1:0.00646859,(HEL_BA4919AA_AS.1:0.011800323,(HEL_BA5706AA_AS.1:0.000567647,(HEL_BA5739AA_AS.1:0.001036477,((HEL_BA8309AA_AS.1:0,SA172C1.1:0):5e-09,HEL_BA9749AA_AS.1:0.001035709)0.985:0.002598114)0.896:0.001505727)0.873:0.002037022)0.878:0.003165187)0.721:0.001661925)0.125:0.003697744)0.781:0.005107673)1.000:0.025774159)0.570:0.021814433)0.991:0,Hcetorum:0.280425592)Root;
