# Supplementary material for: An ancient ecospecies of Helicobacter pylori
Source: Nature. 2024 Oct 16;635(8037):178–85. doi: 10.1038/s41586-024-07991-z (PMC11541087; doi:10.1038/s41586-024-07991-z)
Supplement: Supplementary file 8 — Data underlying Figs. 1–4 and Supplementary Figs. 1–6 and 8–13. [file 41586_2024_7991_MOESM8_ESM.zip › SOURCE_DATA/S10/51.nwk]

(((((((((((HEL_BA9734AA_AS.1:0.006674757,((Hp_A_11.1:0.005521947,(HE_C33.1:0.009990802,HEL_BA9148AA_AS.1:0.003789251)0.741:0.003308885)0.938:0.006747406,(HEL_AA6718AA_AS.1:0.004709437,((HPAG1.1:0.014231587,SSR9.1:0.004805311)0.872:0.006952605,(HpGP-TUR-009.1:0.014375407,(21580.1:0.007437555,HEL_AA6511AA_AS.1:0.012133117)0.685:0.001191142)0.832:0.003411412)0.758:0.00198879)0.921:0.005374569)0.659:0.001602522)0.919:0.005374885,((((ID0084.1:0.001700958,((HEL_BA9408AA_AS.1:0,Neuguinea12.1:0,Neuguinea66.1:0):5e-09,(HEL_BA9658AA_AS.1:0.001667937,((HEL_BA9674AA_AS.1:0,Neuguinea63.1:0):5e-09,Neuguinea25.1:0.001655577)0.897:0.003339)0.894:0.00333835)0.869:0.003315872)0.918:0.005661922,((ID0082.1:0.001661461,((ID1001.1:0.003328095,((ID0090.1:0,ID0985.1:0):5e-09,ID0987.1:0.001656425)0.799:5e-09)0.767:0.001632351,(ID0992.1:5e-09,ID1017.1:0.008421012)0.512:0.003371383)0.949:0.00677229)0.761:0.002250026,((HEL_AA6024AA_AS.1:0.007931584,((HEL_BA3812AA_AS.1:0.00279157,((ausabrJ05.1:0,HPJ023.1:0):5e-09,(HPJ071.1:0.001652837,(HEL_AA6010AA_AS.1:0.006718157,HPJ156.1:0.001658361)0.789:0.001678958)0.909:0.00335026)0.951:0.005685067)0.819:0.00332033,(HEL_BA4574AA_AS.1:0.004506762,(HEL_BA4578AA_AS.1:5e-09,((HEL_BA3813AA_AS.1:0,HEL_BA3814AA_AS.1:0):5e-09,(HEL_BA4580AA_AS.1:0,HEL_BA4584AA_AS.1:0,HEL_BA9332AA_AS.1:0):0.010199015)0.741:0.00166164)0.872:0.00387291)0.772:0.003361193)0.806:5e-09)0.170:0.002180652,HPAS23.1:0.005106049)0.877:0.004497638)0.810:0.00510431)0.878:0.005577543,(HpGP-MMR-011.1:0.011477772,((HEL_BA9556AA_AS.1:0,HEL_BA9671AA_AS.1:0):5e-09,(HEL_BA9037AA_AS.1:0.005108941,HEL_BA9569AA_AS.1:0.006843949)0.954:0.008580975)0.891:0.005797821)0.897:0.005252878)0.830:0.007476755,(((((((Mandalay03.1:0.002522301,(MMM_127.1:0.007181323,MMM_60.1:0.007189315)0.609:0.004267101)0.802:0.002486253,((HEL_BA3985AA_AS.1:0.011997077,HEL_BA7799AA_AS.1:0.005040784)0.283:0.001657193,NP110.1:0.006740554)0.769:6e-09)0.881:6e-09,(SLK40.1:0.012137595,(HpGP-NPL-009.1:5e-09,(HpGP-USA-422.1:0.003343211,India7.1:0.003375307)0.911:0.005067829)0.380:0.003353503)0.913:0.005092571)0.778:0.002265369,(BD0013.1:0.007517345,M006.1:0.011698912)0.295:0.003262931)0.795:0.002811537,(HpGP-BGD-003.1:0.006716872,(MS178.1:0.008487414,(((HEL_CA0027AA_AS.1:0.01712684,HpGP-IND-007.1:0.002036011)0.832:0.005169055,(BD0063.1:0.014046853,HEL_BA4205AA_AS.1:0.006913809)0.834:0.003714808)0.701:0.001219387,HEL_BA5769AA_AS.1:0.01373457)0.776:0.001671118)0.326:5e-09)0.742:0.001659304)0.915:0.005111265,(MMM_148.1:0.006548018,(HEL_AA6079AA_AS.1:0.005421962,HpGP-MMR-004.1:0.008212478)0.783:0.003398196)0.758:0.001931991)0.897:0.005137345,GC31_B.1:0.010284494)0.474:5e-09)0.809:0.003436699)0.750:0.001556992,(((HEL_AA7314AA_AS.1:0.006798459,((((HEL_BA8932AA_AS.1:0.006760803,((((HEL_BA8883AA_AS.1:0.00166781,((BURYAT9.1:0,HEL_BA9841AA_AS.1:0):5e-09,(HEL_BA9259AA_AS.1:0.005025546,HEL_CA0410AA_AS.1:0.001663159)0.549:5e-09)0.784:0.001667812)0.779:0.001636869,(BURYAT14.1:5e-09,((HEL_BA9736AA_AS.1:5e-09,(HEL_BA9656AA_AS.1:0.003349351,(HEL_BA9780AA_AS.1:0.001665283,(HEL_BA9379AA_AS.1:0.005018485,((HEL_BA8880AA_AS.1:0,HEL_BA9160AA_AS.1:0,HEL_BA9162AA_AS.1:0,HEL_BA9220AA_AS.1:0):5e-09,(HEL_BA8868AA_AS.1:0.001657483,((HEL_BA9341AA_AS.1:0,HEL_BA9411AA_AS.1:0):5e-09,(HEL_BA9348AA_AS.1:0,HEL_BA9759AA_AS.1:0):0.001663147)0.972:0.005053331)0.935:5e-09)0.905:5e-09)0.804:0.001658812)0.774:0.00168409)0.884:0.003348307)0.859:0.001662852,HEL_AA7249AA_AS.1:5e-09)0.085:0.001657213)0.412:0.003382825)0.913:0.00509147,((((HEL_BA8832AA_AS.1:0.001656112,HEL_BA9479AA_AS.1:5e-09)0.954:0.006585187,(HpGP-MEX-028.1:0.005053235,MM2012_26.1:0.010328449)0.727:0.001858248)0.499:0.001665661,HEL_BA9176AA_AS.1:0.006583409)0.772:0.001802938,(HEL_BA9096AA_AS.1:0.010246243,(HEL_BA9218AA_AS.1:0.008466854,((HEL_BA8847AA_AS.1:0.008621911,(HEL_BA9391AA_AS.1:0.00467539,((HEL_BA9079AA_AS.1:0.005135104,((HEL_AA7373AA_AS.1:0.001686587,HEL_BA9735AA_AS.1:0.005025237)0.738:0.001647627,HEL_BA9649AA_AS.1:0.008517598)0.762:0.001690785)0.767:0.002006624,HEL_BA9534AA_AS.1:0.003006501)0.890:0.005090327)0.754:0.001953663)0.946:0.006910196,(HEL_BA5460AA_AS.1:0.012070741,HEL_BA9608AA_AS.1:0.005065452)0.742:0.001690608)0.787:0.001647223)0.900:5e-09)0.179:0.001703212)0.655:0.001667506)0.779:0.001726446,(HEL_BA9837AA_AS.1:0.005074887,(HEL_BA9098AA_AS.1:0.004699868,(HEL_BA9448AA_AS.1:0.003747832,(HEL_BA9614AA_AS.1:0,HEL_BA9797AA_AS.1:0):0.009897145)0.712:0.003375047)0.861:0.003746544)0.748:0.001693896)0.762:0.001648737)0.780:0.001672523,((HEL_AA9180AA_AS.1:0.007223934,(HEL_CA2181AA_AS.1:0.013723084,(GC34_HL.1:0.019625226,(((HEL_BA9555AA_AS.1:0.008382028,(((HEL_AA6578AA_AS.1:5e-09,HEL_CA2451AA_AS.1:0.003339919)0.774:0.001891823,((((HpGP-USA-303.1:0.008465365,(((HEL_AA9174AA_AS.1:0.003414278,HEL_BA8835AA_AS.1:0.008553912)0.761:0.001716412,HEL_BA4163AA_AS.1:0.006651433)0.099:0.001688041,(HpGP-USA-403.1:0.011940931,(DR59_2016.1:0.004913169,(HEL_CA2150AA_AS.1:0.003666557,NYPt189.1:0.008317874)0.507:0.003251484)0.422:0.001948328)0.896:6e-09)0.766:0.001701395)0.898:5e-09,(DR76_2016.1:0.006782244,GAM245Ai.1:0.012074925)0.424:0.001631679)0.949:0.006395187,(DR150.1:0.004096872,(HEL_BA3663AA_AS.1:0.004432963,SA220C.1:0.002284956)0.968:0.008698166)0.800:0.003092821)0.605:0.003679621,(HEL_CA2149AA_AS.1:0.003778158,MGms203.1:0.017307277)0.759:0.004628144)0.787:0.003377286)0.221:0.003647231,HEL_BA8101AA_AS.1:0.00827827)0.049:0.001767869)0.761:0.002022482,ckin28.1:0.00667798)0.346:0.003039286,HEL_BA4465AA_AS.1:0.016073947)0.805:0.003817942)0.792:0.005713194)0.944:0.010476853)0.979:0.011777035,(((HEL_BA8959AA_AS.1:0.003347572,mong44.1:0.010316232)0.890:0.00679186,((HEL_BA9140AA_AS.1:0.003324808,(HEL_BA9437AA_AS.1:0,HEL_BA9443AA_AS.1:0):5e-09)0.971:0.010482947,(HEL_BA9027AA_AS.1:0.010232774,(HEL_BA9605AA_AS.1:0.00676235,(HEL_BA9576AA_AS.1:0.00165688,(HEL_BA9404AA_AS.1:0.00165945,HEL_CA0270AA_AS.1:0.001658314)0.389:5e-09)0.799:5e-09)0.339:5e-09)0.020:0.001485875)0.972:0.008780889)0.050:6e-09,((HEL_BA9383AA_AS.1:0.005080739,(HEL_BA9063AA_AS.1:0.001661025,((Evenky01.1:0,Evenky73.1:0,HEL_BA8812AA_AS.1:0,HEL_BA8842AA_AS.1:0,HEL_BA9047AA_AS.1:0,HEL_BA9095AA_AS.1:0,HEL_BA9321AA_AS.1:0,HEL_BA9406AA_AS.1:0):5e-09,HEL_BA9640AA_AS.1:0.001655577)0.573:5e-09)0.788:0.001676937)0.895:0.003418053,(HEL_BA9256AA_AS.1:0.002729554,((HEL_BA9130AA_AS.1:0,HEL_BA9390AA_AS.1:0,HEL_BA9776AA_AS.1:0):6e-09,HEL_BA9166AA_AS.1:0.005039897)0.765:0.002655995)0.903:0.004748833)0.747:0.001648334)0.117:0.00168996)0.703:5e-09)0.817:0.001664437,((HEL_BA8825AA_AS.1:0.001680743,(HEL_BA9606AA_AS.1:0.00508576,((HEL_BA9115AA_AS.1:0.008116249,(HEL_BA9562AA_AS.1:0.005579625,(HEL_BA9170AA_AS.1:0.001776036,(HEL_BA9770AA_AS.1:0.008417852,(BURYAT19.1:0.001667113,HEL_BA9018AA_AS.1:0.001671809)0.780:0.00175246)0.350:0.001663349)0.911:0.006228267)0.843:0.003468389)0.852:0.003853249,(HEL_BA8976AA_AS.1:0.01572609,(HEL_BA9651AA_AS.1:0.003354217,(HEL_BA9636AA_AS.1:0.001658317,((HEL_BA9333AA_AS.1:0,HEL_BA9487AA_AS.1:0):5e-09,HEL_BA9208AA_AS.1:0.001657482)0.480:5e-09)0.759:0.001665986)0.931:0.005270627)0.726:0.001506286)0.744:0.001640063)0.880:0.003400055)0.950:0.005062556,(((((HEL_BA9732AA_AS.1:0.005066921,(BURYAT27.1:0.006783033,((HpGP-JAP-026.1:0.002323538,(HEL_BA8663AA_AS.1:0.007962669,HEL_CA2709AA_AS.1:0.005777859)0.858:0.005078791)0.803:0.002732935,ID0498.1:0.006776675)0.880:6e-09)0.836:0.003419673)0.871:0.003401743,(HEL_BA8856AA_AS.1:0.009997371,((HEL_BA8860AA_AS.1:0,HEL_BA9261AA_AS.1:0):0.006388554,(Evenky11.1:0.00166838,(HEL_BA9546AA_AS.1:0,HEL_BA9760AA_AS.1:0):0.001668577)0.879:0.003811374)0.783:0.005123175)0.917:0.005607132)0.760:0.00163805,((CK69.1:0.005021229,HEL_CA0551AA_AS.1:0.001663098)0.462:5e-09,((BT0282.1:0.004225442,(BT143.1:0.005056389,(BTM231.1:0.005050142,(BT333.1:0.003359628,HpGP-KOR-001.1:0.006758134)0.766:0.001657273)0.775:0.001681668)0.788:0.002521331)0.231:0.001667494,((((HEL_BA9915AA_AS.1:0.003428206,TH0213.1:0.014007018)0.775:0.00150476,((HEL_CA0082AA_AS.1:0.00664618,HEL_CA0525AA_AS.1:0.008558627)0.831:0.003384337,(HEL_CA0208AA_AS.1:0.006015777,(HpGP-MAL-010.1:0.007823587,HpGP-MAL-012.1:0.005953005)0.854:0.005028965)0.513:0.006020943)0.441:5e-09)0.786:0.0021265,(EKB32.1:0.010923117,HEL_BA8279AA_AS.1:0.011798647)0.730:0.003221892)0.527:0.002127643,(Nanai30.1:0.006904013,(HEL_CA2671AA_AS.1:0.004854566,(HEL_CA2643AA_AS.1:0.006518185,(HEL_AA4439AA_AS.1:0.006721944,JP0170.1:5e-09)0.852:0.003648511)0.889:0.005137952)0.776:0.001859549)0.573:0.003365908)0.394:6e-09)0.824:0.002519286)0.335:0.001658802)0.204:5e-09,(((HEL_AA5991AA_AS.1:0.00504735,(((CO1766.1:0,Hui1764.1:0,Hui1766.1:0):5e-09,(((v225d.1:0.003330888,(HEL_CA2267AA_AS.1:0.00165645,((((Puno135.1:0.003330873,((HEL_CA2270AA_AS.1:0.006730609,HpGP-USA-205.1:0.001660632)0.793:0.001660478,(HEL_BA9201AA_AS.1:0.003331201,HEL_BA9433AA_AS.1:0.006733139)0.766:5e-09)0.828:5e-09)0.749:0.003333988,(HEL_AA6759AA_AS.1:0.001670996,HpGP-PER-121.1:0.006736198)0.761:0.001651742)0.901:5e-09,((HEL_AA7283AA_AS.1:0.005015963,(((Cuz20.1:0,Shi169.1:0,Shi417.1:0):5e-09,((HEL_CA2265AA_AS.1:0,HEL_CA2266AA_AS.1:0):0.001656875,HpGP-SPA-706.1:0.001656115)0.927:6e-09)0.921:5e-09,(HpGP-PER-111.1:0.003361911,HpGP-PER-138.1:0.003361033)0.783:0.001676772)0.369:5e-09)0.860:0.001659451,(HpGP-PER-019.1:0.011900457,(HEL_CA2261AA_AS.1:0.003353551,(HEL_CA2283AA_AS.1:0,HEL_CA2286AA_AS.1:0,HEL_CA2287AA_AS.1:0):0.003350012)0.907:0.005055745)0.862:5e-09)0.919:5e-09)0.896:5e-09,HEL_CA2279AA_AS.1:0.001655589)0.856:0.001657507)0.269:5e-09)0.862:0.001658321,(HEL_CA2262AA_AS.1:0.001655702,Sat464.1:5e-09)0.844:0.001657483)0.890:5e-09,((((CO1768.1:0,COL0002.1:0,Hui1769.1:0):0.006747032,(Puno120.1:0.005021581,HEL_CA2268AA_AS.1:0.008459629)0.791:5e-09)0.411:0.001663996,((((HEL_AA6077AA_AS.1:0,HEL_CA0052AA_AS.1:0,HEL_CA0052AA_AS.2:0):0.005041757,HpGP-CAN-020.1:5e-09)0.758:0.001649655,(((HEL_BA9746AA_AS.1:0.006857374,(HEL_BA9514AA_AS.1:0.003335686,(HEL_BA9669AA_AS.1:0.006725984,HEL_BA9559AA_AS.1:5e-09)0.134:5e-09)0.860:0.006804792)0.946:0.00697255,(HEL_AA7365AA_AS.1:0,HEL_CA0047AA_AS.1:0):0.006863609)0.742:0.001533974,CAN_196.1:0.012046441)0.775:0.001702633)0.767:0.001676036,(HEL_BA9621AA_AS.1:0.003349266,Nanai40.1:0.010310545)0.850:0.003356719)0.790:0.001679252)0.713:0.001652821,((HEL_CA2257AA_AS.1:0,Shi470.1:0):5e-09,Sakhalin60.1:0.003329645)0.869:0.001659447)0.905:5e-09)0.880:5e-09)0.898:5e-09,(Aklavik117.1:0.008454106,((HEL_CA2260AA_AS.1:0,HEL_CA2284AA_AS.1:0):0.001659586,Shi112.1:0.003326034)0.279:5e-09)0.844:0.001660959)0.595:5e-09)0.759:0.001649309,HEL_CA0054AA_AS.1:0.003351295)0.789:0.001692177,(((HEL_AA7380AA_AS.1:0.008623842,HEL_BA9153AA_AS.1:0.006878612)0.909:0.006796797,(HEL_BA9347AA_AS.1:0.005289357,(HEL_AA7221AA_AS.1:0.010065146,((HEL_AA6006AA_AS.1:0,HEL_CA0053AA_AS.1:0):5e-09,((HEL_BA9042AA_AS.1:0.00510119,HEL_BA9253AA_AS.1:0.005067651)0.918:0.005068899,(((HEL_BA9040AA_AS.1:0.001656111,HEL_BA9234AA_AS.1:5e-09)0.822:0.001658358,((HEL_AA7246AA_AS.1:0.008488218,HEL_BA9467AA_AS.1:0.001680297)0.759:0.001644577,(((HEL_BA8864AA_AS.1:0.003344069,HEL_BA9263AA_AS.1:0.003370116)0.868:0.00335756,((HEL_AA7339AA_AS.1:0.0068322,HEL_CA0046AA_AS.1:0.001620839)0.865:0.003382675,((HEL_BA9778AA_AS.1:0,HEL_CA0057AA_AS.1:0,HEL_CA0057AA_AS.2:0):0.008512683,HpGP-CAN-001.1:0.010150347)0.904:5e-09)0.142:0.00167005)0.775:0.001673591,(((HpGP-CAN-023.1:5e-09,(Khanty04.1:5e-09,(((HEL_BA9773AA_AS.1:5e-09,(HEL_BA9415AA_AS.1:0.003334998,HEL_BA8815AA_AS.1:0.0050331)0.767:0.001666635)0.398:5e-09,(HEL_BA9014AA_AS.1:0.005046387,HEL_BA9774AA_AS.1:0.001656669)0.750:0.001670104)0.940:0.00333398,HEL_AA7264AA_AS.1:0.008462796)0.342:6e-09)0.955:0.00333088)0.924:0.003331929,(HEL_BA9476AA_AS.1:0.005034045,((HEL_BA9315AA_AS.1:0.001657508,HEL_BA9677AA_AS.1:0.003325723)0.000:5e-09,HEL_AA7214AA_AS.1:0.001657505)0.626:5e-09)0.320:0.001659801)0.894:6e-09,(((HEL_BA9518AA_AS.1:0.006728069,HEL_BA9472AA_AS.1:0.005010905)0.452:5e-09,HEL_BA9159AA_AS.1:0.006700157)0.818:0.001662517,(HEL_BA9304AA_AS.1:0.003349629,HEL_BA9748AA_AS.1:5e-09)0.932:0.003332561)0.894:5e-09)0.938:6e-09)0.948:0.003338167)0.742:5e-09)0.862:0.003317162,HEL_BA9819AA_AS.1:0.008512563)0.767:0.00170078)0.891:0.003375642)0.773:0.001887014)0.869:0.004942605)0.631:0.001877486)0.892:0.005278468,(HEL_BA9059AA_AS.1:0.007083811,(HEL_BA8958AA_AS.1:0.007097368,HEL_BA9184AA_AS.1:0.006622944)0.862:0.003396757)0.805:0.00314414)0.740:0.001682134)0.800:0.001665641)0.799:0.001679079,(HEL_BA8830AA_AS.1:0.008490936,HEL_CA0278AA_AS.1:0.010244196)0.758:0.001962424)0.881:0.003375153)0.607:5e-09)0.910:0.003378089,(HEL_BA8956AA_AS.1:0.010351233,HEL_BA9249AA_AS.1:0.006812963)0.850:0.003392814)0.750:0.001644197)0.777:0.001679177,((((mong49.1:0.008443495,(altai59.1:0.014739614,Tuvac46.1:0.008210519)0.143:0.003189302)0.763:0.002349841,((HEL_BA9209AA_AS.1:0.014378068,(HEL_BA9483AA_AS.1:0.007995032,Kazakhstan3173.1:0.005834503)0.161:0.005006158)0.763:0.002374542,(HEL_BA9628AA_AS.1:0.010764086,((HEL_BA9761AA_AS.1:0,HEL_BA9838AA_AS.1:0):5e-09,(HEL_BA9544AA_AS.1:0.001655579,HEL_BA9792AA_AS.1:5e-09)0.858:0.001656885)0.998:0.021926642)0.927:0.007515545)0.751:0.001722264)0.687:0.001183252,(HEL_BA9566AA_AS.1:0.0138942,(((Evenky58.1:0.011868894,((Khanty16.1:0,Khanty26.1:0,Khanty27.1:0):0.010295113,(HEL_BA4991AA_AS.1:0.010224074,SSR5.1:5e-09)0.756:0.001738034)0.873:0.005128807)0.743:5e-09,(HpGP-LIT-001.1:0.006987697,SSR7.1:0.010223142)0.726:0.001632705)0.683:0.001306191,(HEL_BA8861AA_AS.1:0.01279497,(HE_NC32_5.1:0.008091751,HpGP-USA-207.1:0.018374203)0.904:0.006876622)0.804:0.003232428)0.500:0.004072307)0.769:0.001663016)0.940:0.005057226,((HEL_BA8921AA_AS.1:0.005013096,TUVAB15.1:5e-09)0.975:0.006705774,(((HEL_BA8872AA_AS.1:0.008495794,((HEL_BA9653AA_AS.1:0.006935544,(HEL_BA8823AA_AS.1:5e-09,(HEL_BA8911AA_AS.1:0.001667667,HEL_BA9545AA_AS.1:0.001664225)0.813:0.001660106)0.929:0.006686443)0.679:0.003530641,HpGP-KGZ-006.1:0.011692828)0.423:0.001946781)0.842:0.003416648,(HEL_BA9354AA_AS.1:0.005069908,((HEL_AA7212AA_AS.1:0,HEL_CA0045AA_AS.1:0):0.013734141,(BTM275.1:0.005200289,(BT215.1:0.001846469,HEL_BA5605AA_AS.1:0.011803169)0.416:0.003590859)0.735:0.004928237)0.767:0.001746742)0.763:0.001665441)0.860:0.00341351,(((HEL_BA8957AA_AS.1:0.00673253,((altai11.1:0,HEL_BA9440AA_AS.1:0):0.017366913,(HEL_AA7332AA_AS.1:0.006951143,HEL_BA9085AA_AS.1:0.010476505)0.630:0.003281016)0.439:5e-09)0.459:0.001691139,((HEL_BA8858AA_AS.1:0,HEL_BA9445AA_AS.1:0):0.004163492,(((HEL_BA9049AA_AS.1:0.005084896,HEL_CA0264AA_AS.1:0.005051565)0.882:5e-09,(HEL_BA9129AA_AS.1:0.01046848,HEL_BA9244AA_AS.1:0.0158878)0.165:0.003166578)0.108:0.004071367,HpGP-KAZ-002.1:0.00779327)0.683:0.003404607)0.772:0.002647965)0.905:0.005035758,HEL_BA9641AA_AS.1:5e-09)0.800:0.001677768)0.291:0.001672339)0.880:6e-09)0.851:0.001671235)0.631:6e-09,((((HEL_BA9611AA_AS.1:0.005044459,HEL_BA9739AA_AS.1:0.001660558)0.754:0.001691504,((HEL_BA9598AA_AS.1:0.006854093,((HEL_BA8918AA_AS.1:0,HEL_BA9046AA_AS.1:0):5e-09,((Khanty39.1:0,N34.1:0,Nentsy28.1:0,Nentsy29.1:0,Nentsy32.1:0,Nentsy37.1:0,Nentsy38.1:0,Nentsy65.1:0,Nentsy90.1:0):0.001658317,((Khanty30.1:0,Khanty40.1:0):0.001657482,(HEL_BA8996AA_AS.1:0,HEL_BA9260AA_AS.1:0,HEL_BA9604AA_AS.1:0,HEL_BA9705AA_AS.1:0,HEL_BA9825AA_AS.1:0,Khanty17.1:0):5e-09)0.231:5e-09)0.864:0.001662454)0.898:0.005079263)0.902:0.005158462,((HEL_BA9627AA_AS.1:0.005048375,(HEL_BA8993AA_AS.1:0.003405891,yak97.1:0.008591304)0.750:0.001614989)0.777:0.001704579,(HEL_BA9676AA_AS.1:0,HEL_BA9686AA_AS.1:0):0.005071555)0.761:0.001666434)0.758:0.001666861)0.776:0.001668699,((HEL_BA8829AA_AS.1:0,HEL_BA9571AA_AS.1:0,HEL_BA9807AA_AS.1:0):0.008596879,(HEL_BA9032AA_AS.1:0,HEL_BA9266AA_AS.1:0,HEL_BA9294AA_AS.1:0,HEL_BA9339AA_AS.1:0,HEL_BA9830AA_AS.1:0,Keto18.1:0,Keto60.1:0):0.005126105)0.913:0.00509249)0.144:0.001674032,(((HEL_BA9451AA_AS.1:0.006750278,(((HEL_BA9471AA_AS.1:0.003832088,HEL_BA9814AA_AS.1:0.002913778)0.898:0.006963351,HEL_BA9167AA_AS.1:0.013505547)0.336:0.003807246,HEL_BA9564AA_AS.1:0.001650802)0.374:5e-09)0.377:0.001689806,HEL_CA0258AA_AS.1:0.008542417)0.784:0.001654902,(((MMM_67.1:0.006268172,(HEL_BA9058AA_AS.1:0.011589382,HEL_CA0261AA_AS.1:0.009240164)0.912:0.006913425)0.841:0.004182136,((HEL_BA8915AA_AS.1:0.007026398,(HEL_BA8814AA_AS.1:5e-09,HEL_BA8889AA_AS.1:0.00166315)1.000:0.024836122)0.534:0.003677938,(HEL_BA9568AA_AS.1:0.009113455,(HEL_BA9607AA_AS.1:0.009271498,Tuvac80.1:0.006108902)0.411:0.002147309)0.598:0.003992971)0.683:0.003280408)0.708:0.001446366,(((HEL_BA9410AA_AS.1:0.010085427,HEL_CA0266AA_AS.1:0.007083604)0.439:0.003313321,HEL_BA9592AA_AS.1:0.005113564)0.756:0.002633371,(HEL_BA9538AA_AS.1:0.007541713,HEL_BA9706AA_AS.1:0.002619355)0.886:0.005153052)0.776:0.002394179)0.789:0.001700769)0.773:5e-09)0.888:0.003349151)0.900:0.003420827):0.003396513,(SSR3.1:0.018004458,(HEL_BA5224AA_AS.1:0.001647463,HpGP-PER-011.1:0.005069142)0.972:0.014128635)0.793:0.005193775)0.785:0.003390154,((444.1:0.005080707,((MG2005_98.1:5e-09,MM2004_20.1:0.001663145)0.948:0.006620257,(HN_G260.1:0.0084158,(HEL_BA8057AA_AS.1:0.008001221,(HEL_CA2212AA_AS.1:0.008977706,(HEL_AA8621AA_AS.1:0.01444511,HEL_CA2271AA_AS.1:0.008223488)0.787:0.003562785)0.718:0.00388542)0.782:0.003001939)0.177:0.001614385)0.761:0.001866988)0.877:0.005110058,HE_C50.1:0.010214159)0.423:5e-09)0.751:5e-09,((HEL_CA2176AA_AS.1:0.007892719,(HEL_BA9612AA_AS.1:0.005014596,(HEL_BA9302AA_AS.1:0.001659449,HEL_CA0289AA_AS.1:5e-09)0.920:0.005158842)0.935:0.007821395)0.724:0.006811118,((((HEL_CA2092AA_AS.1:0.019011645,(22087.1:0.010693969,(B45.1:0.006835921,(HEL_BA4846AA_AS.1:0.007616507,SW21C.1:0.013484467)0.404:0.002781931)0.876:0.005779415)0.211:0.005237158)0.000:0.003923536,(38185.1:0.012252,HEL_BA9168AA_AS.1:0.010483974)0.927:0.006770362)0.235:5e-09,((((HEL_BA5257AA_AS.1:0.003345196,(HEL_BA9575AA_AS.1:0.010511783,HpGP-POL-110.1:0.008738414)0.671:0.004924634)0.774:5e-09,(GR_15.1:0.012000649,((((HEL_AA5699AA_AS.1:0.007943213,HEL_CA2362AA_AS.1:0.011057325)0.591:0.00513841,GR_21.1:0.010893831)0.759:0.002803752,(HEL_BA4743AA_AS.1:0.00510691,(HEL_BA4404AA_AS.1:5e-09,(IRANL97.1:0.00511035,((HEL_AA6699AA_AS.1:0.008548448,HEL_BA4973AA_AS.1:0.001677274)0.999:0.019547895,(((HEL_AA6798AA_AS.1:5e-09,IRANL112_91.1:0.019281015)0.882:0.006816802,(HEL_CA0440AA_AS.1:0.010386343,GC65_HL.1:0.006915515)0.754:0.001596481)0.855:0.003285412,(IRANL133_91.1:0.013137114,(Nentsy81.1:0.0200225,SSR43.1:0.006285235)0.052:0.001604604)0.778:0.002582079)0.095:0.001680787)0.764:0.00168359)0.923:0.005123341)0.806:0.003357146)0.881:0.003410496)0.790:0.001665099,(HEL_BA9407AA_AS.1:0.003372046,HpGP-ISR-001.1:0.003360326)0.899:0.003362778)0.868:5e-09)0.856:0.001669529)0.845:0.001672061,((G27.1:0.005044212,(HEL_BA4236AA_AS.1:0.003363245,HE_NC24_6.1:0.00865262)0.773:0.003396549)0.890:5e-09,((P12.1:0.008559347,(((26695.1:0.003382821,((HEL_BA9043AA_AS.1:0.006926558,HEL_BA9595AA_AS.1:0.012120531)0.849:0.004668267,(HpGP-RUS-009.1:0.008415283,(30950.1:0.013730394,(GR_20.1:0.010912018,Hp_A_27.1:0.00644281)0.822:0.005191508)0.725:0.002360073)0.599:0.003285466)0.884:0.003727064)0.102:0.001660181,HEL_BA4875AA_AS.1:0.010223259)0.897:5e-09,(NP49.1:0.013991911,(HEL_BA9531AA_AS.1:0.005230261,Hp_A_14.1:0.014031995)0.733:0.001454309)0.728:0.003444428)0.825:0.003352741)0.014:5e-09,(((IRANL104.1:0.003353734,Pt_7757.1:0.012178252)0.933:0.006907942,((HEL_CA2272AA_AS.1:0.010498846,HpGP-MAL-002.1:0.012545254)0.904:0.006932695,(33375.1:0.002052923,((HEL_AA0447AA_AS.1:0.006955156,HEL_CA2258AA_AS.1:0.003225609)0.982:0.013233033,IRANL110.1:0.010413904)0.055:0.003191617)0.944:0.008546975)0.740:0.001575599)0.112:5e-09,(B47.1:0.006883807,SW7C.1:0.010228902)0.883:0.005130654)0.874:0.003279237)0.784:0.003347732)0.795:0.001663303)0.487:5e-09,(((((HEL_BA5101AA_AS.1:0.025203958,HpGP-SPA-402.1:0.001729056)0.955:0.008504649,(((SSR8.1:0.007333591,(22360.1:0.012010666,HEL_BA5572AA_AS.1:0.012837323)0.404:0.004640823)0.614:0.006741715,((IRANL124_91.1:0.006769771,IRANL125.1:0.006939044)0.866:0.005297394,((B25.1:0.00776904,SUD-SO50-1.1:0.007687933)0.718:0.003432974,(((SUD_C5_1.1:0.012167659,SUD_C8_1.1:0.005031449)0.906:0.005153245,((CAM_14C1.1:0.006930153,HEL_BA8928AA_AS.1:0.010424106)0.833:0.003244872,(HEL_BA9765AA_AS.1:0.010240077,((HEL_BA4686AA_AS.1:0.003332543,(HEL_CA2615AA_AS.1:0,HEL_CA2627AA_AS.1:0):5e-09)0.992:0.008507188,((IL_3184.1:0.010323541,((HEL_AA6060AA_AS.1:0.008631184,(HEL_BA9028AA_AS.1:5e-09,HEL_BA9281AA_AS.1:0.01018665)0.940:0.006868502)0.857:0.00335,((29009.1:0.008488286,(((SUD-C14-1.1:0.003363765,SUD-I14.1:0.005114102)0.816:0.006855239,((HEL_BA9457AA_AS.1:0,HpGP-IDN-001.1:0,ID0561.1:0):0.005067224,HEL_BA9463AA_AS.1:0.006764794)0.873:0.005052681)0.921:5e-09,SUD_SO41_1.1:0.001656636)0.830:5e-09)0.960:0.003349803,HEL_BA8987AA_AS.1:5e-09)0.785:0.001678573)0.773:0.001637448)0.765:0.001692466,HEL_BA9462AA_AS.1:0.003374819)0.842:0.003357705)0.732:5e-09)0.325:0.001705128)0.797:0.001700114)0.703:6e-09,(((CAM_125C1.1:5e-09,(CAM-109A1.1:0.001663137,(CAM_149C1.1:0.005057748,CAM_22A1.1:0.005057682)0.822:0.005071963)0.828:6e-09)0.926:0.001657924,(((SUD-S72.1:0.004778794,SUD-SO49-1.1:0.007144012)0.450:0.003332306,(HpGP-NGA-006.1:0.00169132,SUD-C1-1a.1:0.006787193)0.464:0.002029994)0.647:0.001299392,(((CAM-107A1.1:0.005049684,(CAM-117A1.1:5e-09,CAM-121A1.1:0.006712078)0.781:0.003357119)0.884:0.003346154,CAM-23A1.1:0.001675478)0.799:0.001655035,(((CAM_110A1.1:0.010253304,nigh1448.1:0.005005093)0.749:0.001712116,CAM-144C1.1:0.012066412)0.742:0.001652478,SUD-SO42.1:0.005015103)0.742:0.001678207)0.084:5e-09)0.945:0.003333211)0.502:5e-09,(((((CAM-126C1.1:0.001667789,(HEL_BA9125AA_AS.1:0.003373068,(CAM_118A1.1:0.00165611,SUD-C13-1.1:5e-09)0.904:0.003372946)0.779:0.001651736)0.800:0.00166656,(HEL_BA4168AA_AS.1:0.008484846,nigh2496.1:5e-09)0.863:0.001665226)0.289:5e-09,(CAM_153C1.1:0.001608044,nigh2494.1:0.006836361)0.440:0.003420507)0.798:0.001661927,((CAM-135C1.1:0,CAM-140C1.1:0,CAM-146C1.1:0):0.006712713,(((HEL_BA9309AA_AS.1:0.006845067,HpGP-NGA-010.1:0.008585744)0.448:0.003301358,(HEL_AA5951AA_AS.1:0.003330566,(31181.1:0.006722351,nigh2495.1:0.006763218)0.711:5e-09)0.865:6e-09)0.886:0.003379573,ckin59.1:0.003375031)0.133:0.001656754)0.857:5e-09)0.421:0.001664734,((CAM_106A1.1:0.006909825,SUD-C16-3.1:0.00865639)0.827:0.00325057,HEL_BA9413AA_AS.1:0.003380618)0.470:0.003356594)0.773:5e-09)0.835:0.003326958)0.497:0.004254586)0.823:0.004159946)0.344:0.00482442)0.107:0.00384885,VN0032.1:0.013298554)0.166:0.002208027)0.852:5e-09,IL_3172.1:0.008555648)0.847:0.003404564,(HpGP-MEX-046.1:5e-09,(HEL_CA2246AA_AS.1:0.001688367,HEL_BA3551AA_AS.1:0.011959551)0.478:0.003317536)0.986:0.010396633)0.768:0.001620783,(HEL_BA4944AA_AS.1:0.005136924,IL_3173.1:0.01402632)0.861:0.003371347)0.878:0.003395175)0.827:0.001675346)0.871:0.003360977,(((HpGP-SPA-802.1:0.006777574,MCms1055.1:0.014101798)0.791:0.005071607,((((CK59.1:0,HEL_CA2718AA_AS.1:0):5e-09,VN0805.1:0.011987124)0.770:0.002095002,(((448.1:0.007080736,HEL_BA4700AA_AS.1:0.012120479)0.651:0.005875205,(22352.1:0.013593378,(HEL_BA5197AA_AS.1:0.010999121,(HpGP-ZAF-009.1:0.008083389,(SouthAfrica50.1:0.017191667,((HEL_AA8698AA_AS.1:5e-09,HEL_AA9177AA_AS.1:0.010236165)0.902:0.003477505,(HEL_BA5558AA_AS.1:0.003374082,((ckin129.1:5e-09,((ckin106.1:0.001667634,(ckin65.1:0.006775278,(HpGP-USA-417.1:0.004999109,(HEL_BA8806AA_AS.1:0.00166285,((HEL_AA7374AA_AS.1:0.003322691,(ckin130.1:0.001662556,(kin81.1:0,kin86.1:0):0.001662597)0.808:0.001663739)0.908:5e-09,(HpGP-HON-015.1:0.001658314,(kin71.1:0.005032978,(HpGP-POR-006.1:6e-09,HEL_BA8361AA_AS.1:0.00333823)0.464:0.001661006)0.615:5e-09)0.271:5e-09)0.912:5e-09)0.863:0.001660219)0.224:5e-09)0.823:0.001661781)0.790:0.001665571,(((HpGP-COG-003.1:0.003343229,kin77.1:0.001662194)0.798:0.001662044,kin62.1:5e-09)0.916:0.003351147,((SA224.1:5e-09,SA252C.1:0.001663147)0.924:0.005064921,((HEL_BA4947AA_AS.1:0.001668656,(HEL_BA5547AA_AS.1:0.008195644,(HEL_BA5527AA_AS.1:0.003362952,((((HEL_AA8702AA_AS.1:0,SA35C.1:0):5e-09,ckin24.1:0.006743197)0.856:0.001660113,HpGP-BRA-023.1:0.00166614)0.299:5e-09,HEL_AA7352AA_AS.1:0.001663438)0.877:0.003356806)0.844:0.00435128)0.894:0.004456454)0.942:0.005053854,kin79.1:0.003341725)0.742:0.001704824)0.972:0.006776177)0.793:5e-09)0.891:5e-09)0.974:5e-09,(CAN_219.1:0.001667808,HEL_AA5463AA_AS.1:0.01203047)0.914:0.005059854)0.906:0.003362113)0.765:0.001509398)0.899:0.005556212)0.970:0.011750198)0.845:0.007058903)0.928:0.007519052)0.242:5e-09)0.842:0.005665988,((HEL_AA0105AA_AS.1:0,PeCan4.1:0):0.015981391,HEL_CA2513AA_AS.1:0.008763956)0.857:0.005671122)0.547:0.003450562)0.888:0.004727107,((34320.1:0.003318016,B40.1:0.006844528)0.878:0.003451731,(HEL_BA9180AA_AS.1:0.012313369,Pt_7901.1:0.010446986)0.759:0.001454357)0.797:0.001707558)0.753:6e-09)0.826:0.003920282,(HEL_BA3942AA_AS.1:0.007442304,HUP_B14.1:0.016876088)0.820:0.003413184)0.782:0.002743223)0.785:0.002625909)0.763:0.002458083)0.167:0.008958841,((HEL_BA9169AA_AS.1:0.023136377,(HEL_BA8817AA_AS.1:0.015746172,((HEL_BA8914AA_AS.1:0,HEL_BA8962AA_AS.1:0,HEL_BA9175AA_AS.1:0,HEL_BA9398AA_AS.1:0):0.005565545,HEL_BA9626AA_AS.1:0.015750346)0.670:0.001594058)0.746:0.005363704)0.463:0.014498994,mong49.2:0.012903015)0.867:0.015725093)0.850:0.023135853,((HEL_BA5731AA_AS.1:0.003318104,SA253C1.1:0.006770371)0.863:0.003856135,(((((((HEL_AA7215AA_AS.1:0.001874628,(HEL_AA7288AA_AS.1:0,HEL_BA9306AA_AS.1:0):0.013504591)0.461:0.003333295,HEL_AA7309AA_AS.1:0.006922185)0.741:0.003229176,(((HEL_AA7268AA_AS.1:0,HEL_AA7368AA_AS.1:0):5e-09,HEL_AA7356AA_AS.1:0.001656436)0.959:0.00871749,(HEL_AA7199AA_AS.1:6e-09,(HEL_AA7293AA_AS.1:5e-09,(HEL_AA7200AA_AS.1:6e-09,K26A1.1:0.00333796)0.969:0.005006051)0.986:0.008473099)0.450:0.006525918)0.925:0.010156481)0.076:0.003535473,(HEL_AA7206AA_AS.1:0.005061787,HEL_AA7329AA_AS.1:0.010278606)0.899:0.005232721)0.979:0.01194694,HEL_BA8291AA_AS.1:0.001659911)0.157:0.001660266,(HEL_BA5671AA_AS.1:0,HEL_BA8345AA_AS.1:0,SA144A.1:0,SA251C.1:0):5e-09)0.468:0.003331823,(HEL_BA9494AA_AS.1:0.001656752,(((((HEL_BA5709AA_AS.1:0.0016532,(HEL_BA9328AA_AS.1:0,SA166A.1:0):0.003333435)0.774:0.00167007,(HEL_BA5715AA_AS.1:0.005015767,SouthAfrica7.1:0.00675576)0.920:0.005072618)0.375:0.001655175,HEL_BA5677AA_AS.1:0.022862393)0.886:5e-09,(((((HEL_BA5706AA_AS.1:5e-09,SA172C1.1:0.005040526)0.801:0.001661315,HEL_BA5739AA_AS.1:0.001663612)0.780:0.001654266,SA169C.1:0.001674162)0.852:0.003204806,((HEL_AA7362AA_AS.1:5e-09,HpGP-ZAF-007.1:0.00165611)0.792:0.001782105,SA29A.1:0.018934888)0.028:0.001701202)0.884:0.003515877,((HEL_BA8309AA_AS.1:0,HEL_BA9749AA_AS.1:0):0.003336103,SA233C.1:5e-09)0.897:0.003328208)0.781:0.001666435)0.760:0.001657093,(((HEL_BA4143AA_AS.1:5e-09,HEL_BA5666AA_AS.1:0.001656826)0.886:0.004992973,(SA175A.1:0.00221557,HpGP-ZAF-006.1:0.011370544)0.341:0.003371004)0.903:0.005137817,(((SouthAfrica20.1:0.008501614,HEL_BA4919AA_AS.1:0.010213934)0.601:5e-09,((HEL_BA8916AA_AS.1:0.005138361,(((HEL_AA7350AA_AS.1:0,HEL_AA7376AA_AS.1:0):0.003430546,HEL_AA7375AA_AS.1:0.001566205)0.970:0.009592713,(HEL_AA7378AA_AS.1:0.002594472,HEL_BA9540AA_AS.1:0.004084242)0.366:0.00337188)0.876:0.004021371)0.853:0.003328076,HpGP-ZAF-001.1:0.005078287)0.385:0.003345855)0.800:0.003362997,(HEL_AA7351AA_AS.1:0.005018538,HEL_AA7371AA_AS.1:0.005097368)0.732:0.001608959)0.929:0.005073207)0.890:0.006737675)0.784:6e-09)0.844:5e-09)0.984:0.013395767)0.932:0.014689039)0.972:0.016738473,(((Evenky65.1:0.018003765,((HEL_AA6037AA_AS.1:0.013394951,(HEL_BA9287AA_AS.1:0.008195137,HEL_BA9629AA_AS.1:0.001944646)0.786:0.00590733)0.962:0.016288161,(HEL_BA9584AA_AS.1:0.008804034,(HEL_BA9127AA_AS.1:0.008108483,(((HEL_AA7311AA_AS.1:0.015675166,(((((Ca_97_34.1:0,HEL_AA6016AA_AS.1:0,HEL_AA7297AA_AS.1:0):0.004604367,(HEL_AA7337AA_AS.1:0.001640517,(HEL_BA9526AA_AS.1:0.003325722,((Aklavik86.1:0,CAN_019.1:0,CAN_290.1:0,HEL_CA2371AA_AS.1:0,HpGP-CAN-010.1:0,HpGP-CAN-015.1:0):5e-09,((CAN_095.1:0,CAN_136.1:0,CAN_172.1:0,CAN_258.1:0,HEL_CA2453AA_AS.1:0,HpGP-CAN-006.1:0,HpGP-CAN-011.1:0,HpGP-CAN-018.1:0):0.005029378,HpGP-CAN-016.1:0.003335289)0.397:0.001663611)0.999:0.017325864)0.869:0.003422904)0.782:0.00210624)0.821:0.003392295,(HEL_BA9060AA_AS.1:0,HEL_BA9258AA_AS.1:0):0.004524982)0.711:0.00386357,(((HEL_AA5967AA_AS.1:0,HEL_AA6482AA_AS.1:0,HEL_BA9172AA_AS.1:0):0.00329381,(HpGP-CHI-105.1:0.010511763,HpGP-CHI-116.1:0.004772643)0.998:0.023247248)0.878:0.003354229,((CAN_243.1:0.001786861,HpGP-CAN-019.1:0.024471427)0.390:0.006663532,(HEL_AA5916AA_AS.1:0,HpGP-CAN-007.1:0):0.00177481)0.952:0.010133315)0.878:5e-09)0.979:0.010261685,(Koryak37.1:0,Koryak38.1:0):0.003347389)0.989:0.014066806)0.742:0.001438258,((Koryak28.1:0.006720959,(HEL_BA9243AA_AS.1:0.005017095,HEL_BA9726AA_AS.1:6e-09)0.887:0.003336323)0.746:0.001666506,HEL_BA9722AA_AS.1:0.019122319)0.756:0.001668972)0.935:0.006379333,(Khanty47.1:0.001660551,(HEL_BA8849AA_AS.1:0.001655705,HEL_BA9070AA_AS.1:5e-09)0.886:0.003324893)0.747:0.002026879)0.994:0.017539887)0.934:0.007168415)0.718:0.003285337)0.924:0.016386484)0.399:0.004478907,HEL_BA9603AA_AS.1:0.011205997)0.898:0.01642087,(HEL_BA9303AA_AS.1:0,HEL_BA9707AA_AS.1:0):0.092508903)0.996:0.049686281)0.610:0.022611075,(HEL_AA0408AA_AS.1:0.022513456,HEL_BA9262AA_AS.1:5e-09)0.998:0.066402435)0.749:0,Hcetorum:0.223734777)Root;
