# Supplementary material for: An ancient ecospecies of Helicobacter pylori
Source: Nature. 2024 Oct 16;635(8037):178–85. doi: 10.1038/s41586-024-07991-z (PMC11541087; doi:10.1038/s41586-024-07991-z)
Supplement: Supplementary file 8 — Data underlying Figs. 1–4 and Supplementary Figs. 1–6 and 8–13. [file 41586_2024_7991_MOESM8_ESM.zip › SOURCE_DATA/S10/52.nwk]

((((((((((((((((((((((((((((HEL_BA9167AA_AS.1:0.007104307,(HEL_BA9049AA_AS.1:0.005656576,HEL_BA9259AA_AS.1:0.002806453)0.129:5e-09)0.854:0.001398528,(((((HEL_CA0266AA_AS.1:0.00422247,(HEL_BA9576AA_AS.1:0.01004013,(HEL_BA8860AA_AS.1:0.007086985,HEL_BA9568AA_AS.1:5e-09)0.893:0.002810481)0.475:5e-09)0.000:5e-09,(HEL_BA8812AA_AS.1:0.001913403,(((((HEL_BA8914AA_AS.1:0,HEL_BA8962AA_AS.1:0,HEL_BA9175AA_AS.1:0):5e-09,((HEL_BA9095AA_AS.1:0,HEL_BA9398AA_AS.1:0):5e-09,HEL_BA9047AA_AS.1:0.008543127)0.934:0.004250746)0.210:0.001812342,HEL_BA9059AA_AS.1:0.002410015)0.511:0.003478329,yak97.1:0.000917593)0.275:0.003508832,(HEL_BA9379AA_AS.1:0.001338833,HEL_CA0410AA_AS.1:0.005748843)0.904:0.005240514)0.332:0.002466601)0.936:0.005202443)0.425:0.001397763,((((HEL_BA9479AA_AS.1:0.013278534,HEL_BA9650AA_AS.1:0.00578446)0.965:0.008688506,(((26695.1:0.014369238,(HpGP-NPL-009.1:0.011463077,((HEL_AA7332AA_AS.1:5e-09,HEL_BA9640AA_AS.1:0.001394633)0.944:0.007144496,(((HEL_AA8621AA_AS.1:0.004460905,SSR8.1:0.002686579)0.261:0.000753912,(HE_NC32_5.1:0.012348214,(HEL_BA4465AA_AS.1:0.009911727,(HEL_AA9177AA_AS.1:0.019752456,HEL_CA2279AA_AS.1:0.015829811)0.732:0.007329609)0.932:0.008633723)0.921:0.007229758)0.887:0.007937521,(HPAG1.1:0.009551568,((HpGP-LIT-001.1:0.002786582,(30950.1:0.008649754,(G27.1:0.012530157,(((SUD_SO41_1.1:0.016102914,(HEL_BA4973AA_AS.1:0.004387244,(HEL_CA2627AA_AS.1:0.003257152,(HEL_BA4686AA_AS.1:0.003237641,HEL_CA2615AA_AS.1:0.003848195)0.202:0.001358734)0.950:0.006716185)0.419:0.002835647)0.759:0.001437329,((HEL_AA6060AA_AS.1:0.006681849,HEL_AA6699AA_AS.1:0.006272396)0.269:0.00129591,((HpGP-IDN-001.1:5e-09,ID0561.1:0.001395551)0.996:0.007275848,(HEL_BA9463AA_AS.1:0.0055168,(HEL_BA9281AA_AS.1:0.008844161,HEL_BA9457AA_AS.1:0.004052899)0.840:0.002878238)0.788:5e-09)0.981:0.008342658)0.937:0.004810503)0.701:0.000919897,((((HEL_BA9598AA_AS.1:0.003273144,((GR_20.1:0.006773038,HEL_BA4875AA_AS.1:0.004682809)0.933:0.005775425,(GR_21.1:0.004036952,(HEL_BA5224AA_AS.1:0.009903441,HEL_BA4404AA_AS.1:0.001609935)0.124:0.001817734)0.871:0.004080391)0.795:5e-09)0.823:0.00238068,((IRANL110.1:0.002702226,(HEL_BA9413AA_AS.1:0.006560667,HEL_BA8928AA_AS.1:0.00798265)0.483:0.003593784)0.313:0.002118448,((SUD_C5_1.1:0.004250347,(SUD-C1-1a.1:0.014577176,SUD-SO50-1.1:5e-09)0.881:0.002839487)0.910:0.004298472,(((SUD_C8_1.1:0.005965789,(SUD-SO49-1.1:0.007586156,SUD-S72.1:0.003860389)0.800:0.004242552)0.855:0.003843942,(SUD-C16-3.1:0.01148545,HEL_BA4168AA_AS.1:0.003051566)0.375:0.004252494)0.765:0.001585077,(HEL_BA4944AA_AS.1:0.008574826,((HEL_BA9595AA_AS.1:0.002873296,HEL_BA9765AA_AS.1:0.005703808)0.869:0.004223033,(HEL_BA8309AA_AS.1:0.005773538,HEL_BA9462AA_AS.1:0.004258698)0.789:0.00430392)0.490:5e-09)0.637:5e-09)0.373:0.001403208)0.780:0.002269778)0.764:0.001969594)0.753:0.001399816,HEL_CA2246AA_AS.1:0.005695459)0.754:0.001416189,(HEL_BA8987AA_AS.1:0.004290876,Khanty39.1:0.019188692)0.748:0.001369408)0.862:0.003342642)0.905:0.005732293)0.748:0.001855877)0.990:0.011788967)0.896:0.00440842,(HE_NC24_6.1:0.018463843,HEL_CA2718AA_AS.1:0.024910264)0.615:0.000356155)0.897:0.004777892)0.416:6e-09)0.930:0.004478177)0.758:0.001528328)0.401:0.001291374)0.881:0.004672293,((HpGP-KGZ-006.1:0.007097037,((Mandalay03.1:0.009844363,(HpGP-USA-422.1:0.009916622,ID0498.1:0.007475109)0.827:0.002847922)0.868:0.003114645,(altai59.1:0.005760609,SSR9.1:0.004305527)0.766:0.00139793)0.867:0.002808653)0.326:5e-09,(((((HEL_BA5769AA_AS.1:0.009511764,(HpGP-BGD-003.1:0.012011237,((BD0063.1:0.012668697,M006.1:0.004815999)0.861:0.003801577,(HpGP-MAL-002.1:0.007701317,(HEL_CA2513AA_AS.1:0.004258599,MMM_148.1:0.007153625)0.865:0.003804806)0.737:0.002789155)0.808:0.003267561)0.000:5e-09)0.770:0.001454284,(HEL_BA9628AA_AS.1:0.005884148,(HEL_AA6079AA_AS.1:0.007049357,HEL_BA8057AA_AS.1:0.00886425)0.864:0.005297443)0.958:0.009047274)0.767:0.001510229,(((MS178.1:0.010297149,((HEL_BA7799AA_AS.1:0.01580784,(SLK40.1:0.008701371,MMM_60.1:0.007029509)0.440:0.00144241)0.742:0.003046949,CK59.1:0.008641114)0.732:0.001382622)0.189:0.002942825,HpGP-IND-007.1:0.014708479)0.515:5e-09,HEL_BA3985AA_AS.1:0.002652572)0.333:0.002335409)0.899:0.004634307,((HEL_BA9545AA_AS.1:5e-09,HEL_CA0289AA_AS.1:0.017548824)0.983:0.007107173,(HEL_AA7314AA_AS.1:0.002807575,(HEL_BA9354AA_AS.1:0.001466541,(HEL_BA9776AA_AS.1:0.002795228,HpGP-MMR-004.1:0.013151278)0.797:0.004463386)0.804:0.004214508)0.790:5e-09)0.884:0.002840747)0.775:0.001404393,((HEL_BA9671AA_AS.1:0.004286594,(HEL_BA9058AA_AS.1:0.004304829,HEL_BA9115AA_AS.1:0.00720742)0.903:0.004281245)0.777:0.0013736,(HEL_BA9347AA_AS.1:0.007172739,HEL_CA0270AA_AS.1:0.002844221)0.750:0.00138196)0.817:0.001405591)0.869:5e-09)0.904:5e-09)0.160:0.001407768,((HEL_BA9734AA_AS.1:0.014666954,(K26A1.1:0.009604076,(((HEL_AA7368AA_AS.1:0.011221891,(HEL_AA7309AA_AS.1:0.008378032,((HEL_AA7199AA_AS.1:0,HEL_AA7200AA_AS.1:0,HEL_AA7293AA_AS.1:0):6e-09,(HEL_AA7329AA_AS.1:0.004159852,HEL_AA7206AA_AS.1:0.006976434)0.965:5e-09)0.497:6e-09)0.740:0.004367588)0.891:0.009130706,(HEL_AA7288AA_AS.1:5e-09,HEL_BA9306AA_AS.1:0.001375594)0.878:0.009569083)0.985:0.017143774,(HEL_BA9540AA_AS.1:0.012206339,((((HEL_BA5715AA_AS.1:5e-09,((HEL_BA5671AA_AS.1:0,HEL_BA9328AA_AS.1:0,SA251C.1:0):5e-09,SA144A.1:0.001377637)0.909:0.001376273)0.890:0.002766429,(HEL_BA5706AA_AS.1:5e-09,(HEL_BA4143AA_AS.1:0.005673104,SA172C1.1:0.001392167)0.899:0.002821443)0.976:0.005673499)0.766:0.001381073,((((HEL_BA9749AA_AS.1:0.004250883,SouthAfrica20.1:0.005589258)0.943:0.004201765,(((((HEL_AA7378AA_AS.1:0.001266108,(HEL_AA7351AA_AS.1:0.004325964,HEL_AA7371AA_AS.1:0.001304005)0.989:0.008836511)0.893:0.002959,SouthAfrica50.1:0.005662023)0.852:0.002744065,HEL_BA9494AA_AS.1:0.001474228)0.977:0.008627328,((HEL_BA5731AA_AS.1:5e-09,SouthAfrica7.1:0.00139555)0.938:0.005335074,(HEL_AA7362AA_AS.1:0.018950582,HEL_BA5666AA_AS.1:0.009162354)0.277:0.002651369)0.867:0.00309723)0.782:0.001479141,SA175A.1:0.002805809)0.874:5e-09)0.772:0.001527318,SA29A.1:0.002608221)0.755:0.002764176,((SA169C.1:0.003957901,(((HpGP-ZAF-001.1:0.001418835,HpGP-ZAF-007.1:0.009994965)0.940:0.004247613,(((HEL_AA7375AA_AS.1:0,HEL_AA7376AA_AS.1:0):0.006075889,(HEL_AA7215AA_AS.1:0.004610366,(HEL_AA7268AA_AS.1:5e-09,HEL_AA7356AA_AS.1:5e-09)0.884:0.003896644)0.999:0.017046132)0.406:0.0016727,HEL_BA8916AA_AS.1:0.013739094)0.936:0.005024462)0.867:5e-09,(HEL_AA7350AA_AS.1:0.007210985,SA253C1.1:0.013123219)0.887:0.005622345)0.932:0.007298009)0.988:0.009917209,HEL_BA8291AA_AS.1:0.012832849)0.874:5e-09)0.766:0.001533487)0.956:0.007658788,(((HEL_BA5739AA_AS.1:0,HEL_BA8345AA_AS.1:0):5e-09,SA166A.1:0.00139484)0.967:0.004209047,(HEL_BA5709AA_AS.1:5e-09,(HEL_BA4919AA_AS.1:0.001397372,SA233C.1:0.001399988)0.880:5e-09)0.931:5e-09)0.430:5e-09)0.339:0.007135764)0.927:0.008765697)0.913:0.008412092)1.000:0.023784688)0.869:0.004400804,((HEL_BA9612AA_AS.1:0.012863332,HpGP-CAN-001.1:0.009091015)0.857:0.004303194,(altai11.1:0.007246071,((HEL_BA9838AA_AS.1:0.000229739,((HEL_BA9339AA_AS.1:0,HEL_BA9830AA_AS.1:0):0.008140707,Khanty16.1:0.026499132)0.980:0.01203952)0.871:0.008656388,(HEL_BA9184AA_AS.1:0.004727626,(Nentsy32.1:0.009272729,(HEL_BA9653AA_AS.1:0.007576883,(HEL_BA9027AA_AS.1:0.008311346,mong49.1:0.006328131)0.114:0.002831444)0.410:0.005200605)0.857:0.0068835)0.818:0.003683585)0.991:0.012044624)0.848:0.003866416)0.765:0.001664054)0.772:0.001523732)0.697:0.002875906)0.798:5e-09,((HEL_BA8814AA_AS.1:0.006595253,(HEL_BA9160AA_AS.1:0.005176248,HEL_BA9735AA_AS.1:0.012294064)0.923:0.00869003)0.904:0.00630834,(HEL_BA9607AA_AS.1:0.002807403,((HEL_BA9037AA_AS.1:0.001375342,(HEL_BA9140AA_AS.1:0.00426483,HEL_BA9249AA_AS.1:0.004245737)0.933:0.004326774)0.883:0.002857522,HEL_BA8957AA_AS.1:0.007195783)0.876:0.002828596)0.898:5e-09)0.856:0.001400946)0.818:0.001431742,((HEL_BA8868AA_AS.1:0,HEL_BA9797AA_AS.1:0):0.011542935,(((HEL_BA9018AA_AS.1:5e-09,HEL_BA9564AA_AS.1:0.001397371)0.876:0.002833078,(HEL_BA9170AA_AS.1:5e-09,Evenky65.1:0.00854573)0.085:0.001395505)0.936:0.004296075,(((HEL_BA9383AA_AS.1:0.001395009,(HEL_BA9208AA_AS.1:0.00139501,(mong44.1:0.001399978,HEL_BA9487AA_AS.1:0.00139524)0.233:5e-09)0.167:5e-09)0.822:0.001401951,((HEL_BA9063AA_AS.1:0.002818842,HEL_BA9096AA_AS.1:0.00281879)0.776:0.001390154,(HEL_BA9333AA_AS.1:5e-09,HEL_BA9636AA_AS.1:0.007097897)0.917:0.002803672)0.452:5e-09)0.938:0.004345222,HEL_CA0261AA_AS.1:0.010165402)0.756:0.001296339)0.750:0.001412478)0.775:0.00140764)0.800:0.001426952)0.438:5e-09,(HEL_BA9451AA_AS.1:0.002802103,(Nentsy65.1:0.001389188,((N34.1:5e-09,((HEL_BA9014AA_AS.1:0,Nentsy37.1:0,Nentsy38.1:0):5e-09,(Khanty17.1:0,Khanty26.1:0,Khanty27.1:0):0.00424007)0.909:0.002802557)0.897:0.001395548,Nentsy28.1:5e-09)0.386:0.002827125)0.965:0.007148803)0.804:6e-09)0.457:6e-09,((HEL_BA9556AA_AS.1:0.002839459,HEL_BA9770AA_AS.1:0.002810717)0.867:0.00283599,((HEL_BA9176AA_AS.1:0,HEL_BA9739AA_AS.1:0):0.004273078,HEL_BA9592AA_AS.1:0.004259762)0.771:0.001410254)0.787:0.001408404)0.852:0.001429594)0.089:6e-09,((BURYAT27.1:0.004275684,Tuvac80.1:0.004274183)0.862:0.002851927,(HEL_BA9244AA_AS.1:0.014593533,HEL_BA9706AA_AS.1:5e-09)0.561:0.001400463)0.777:0.001400532):5e-09,((HEL_BA9315AA_AS.1:0.007168701,TUVAB15.1:0.007129665)0.751:0.001420692,(HEL_BA9814AA_AS.1:0.005656703,(HEL_BA9608AA_AS.1:0.008708814,(HEL_BA9407AA_AS.1:0.008740947,HEL_BA9641AA_AS.1:0.008852246)0.814:0.002706621)0.358:0.002787562)0.446:5e-09)0.809:0.001407974)0.182:5e-09,((HEL_BA9404AA_AS.1:0.007084887,((HEL_AA6718AA_AS.1:0.002817575,HEL_BA8823AA_AS.1:0.004284087)0.906:0.004275476,(HEL_BA8856AA_AS.1:0.007159777,HEL_BA8872AA_AS.1:0.002809061)0.202:0.001417489)0.466:5e-09)0.563:6e-09,((BURYAT9.1:0.0042708,(HEL_BA8958AA_AS.1:0.001408155,HEL_BA9483AA_AS.1:0.001403235)0.754:0.001410604)0.789:0.001409278,(HEL_BA9626AA_AS.1:0.004237927,((HEL_BA8861AA_AS.1:6e-09,(Kazakhstan3173.1:0.010972322,(Tuvac46.1:0.003034968,((HEL_BA8825AA_AS.1:0.010088396,HEL_BA8976AA_AS.1:5e-09)0.900:0.004755126,(HEL_BA9471AA_AS.1:0.018899214,(((((Khanty30.1:0,Khanty40.1:0):0.016148745,(((HEL_BA9566AA_AS.1:0.008658218,HEL_BA9627AA_AS.1:0.004410039)0.842:0.002700201,(HpGP-MMR-011.1:0.011648504,((HEL_CA0027AA_AS.1:0.00586764,India7.1:0.014590346)0.939:0.006074586,(((P12.1:0.006023213,SSR5.1:0.00546458)0.866:0.004273349,HEL_BA3551AA_AS.1:0.006898386)0.306:0.001515609,(((HEL_BA9531AA_AS.1:0.015961048,(((MM2012_26.1:0.017294783,(22360.1:0.010045075,Pt_7901.1:0.011062242)0.285:0.00419862)0.584:0.006953549,(((((((38185.1:0.008699498,HEL_AA0447AA_AS.1:0.005758604)0.858:0.004237748,((B40.1:0.005726266,SW21C.1:0.0057231)0.856:0.005740039,(((HEL_CA2176AA_AS.1:0.005693364,IL_3173.1:0.001399691)0.768:0.001209654,((IRANL133_91.1:0.003021227,VN0032.1:0.012979307)0.250:0.001395605,HEL_BA9705AA_AS.1:0.007188388)0.764:0.001574333)0.430:0.00149944,(HEL_CA2212AA_AS.1:0.001270917,HpGP-ZAF-009.1:0.005825236)0.871:0.004335924)0.625:0.004358013)0.376:5e-09)0.000:5e-09,GC65_HL.1:0.002803228)0.842:0.001405583,(HEL_BA9043AA_AS.1:0.010000279,(((HpGP-TUR-009.1:0.004290421,Pt_7757.1:0.010197728)0.656:0.002827836,((22087.1:0.011458595,HEL_BA5257AA_AS.1:5e-09)0.827:0.002831323,GC31_B.1:0.014532177)0.867:6e-09)0.924:0.004215335,((Hp_A_14.1:0.001820496,(HEL_BA9180AA_AS.1:0.002858766,HpGP-SPA-802.1:0.007190875)0.909:0.00531473)0.701:0.002841797,NP49.1:0.004692204)0.703:0.003837368)0.426:5e-09)0.869:0.001419053)0.000:5e-09,(((HpGP-POL-110.1:0.004680496,(HEL_AA5699AA_AS.1:0.007610304,MM2004_20.1:0.003855722)0.129:0.001363865)0.471:0.002426718,B47.1:0.004238234)0.407:5e-09,34320.1:0.005659785)0.886:0.002819232)0.882:0.002967478,IRANL125.1:0.00126651)0.196:0.001411139,((((21580.1:0.008101207,HEL_BA4846AA_AS.1:0.015411058)0.774:0.003900809,(HEL_BA9168AA_AS.1:0.011041295,33375.1:0.008194994)0.316:0.003946713)0.188:0.003570521,((HE_C33.1:0.012347497,(((HpGP-MAL-010.1:0.013871374,IRANL124_91.1:0.016620038)0.847:0.006386723,((CAM_118A1.1:0.010258891,(HEL_AA5951AA_AS.1:0.004253788,(CAM_14C1.1:0.005745168,nigh2495.1:0.002809906)0.869:0.002860225)0.730:0.001226601)0.753:0.001398288,((((HEL_BA9125AA_AS.1:0.007080284,((HpGP-ZAF-006.1:0.007144545,(HpGP-NGA-010.1:0.00572028,(CAM_149C1.1:0.002832424,nigh2494.1:0.005705051)0.860:0.002792174)0.570:0.002851084)0.401:5e-09,(CAM-144C1.1:0.007194439,(nigh1448.1:0.007196544,((SUD-I14.1:0.008284448,(SUD-C14-1.1:0.003899972,SUD-SO42.1:0.006073338)0.853:0.002857823)0.756:0.001745402,((CAM-117A1.1:0.007123934,(CAM-107A1.1:0.011584761,((CAM_106A1.1:0.0028701,CAM-23A1.1:0.011698039)0.815:0.002785822,((CAM-121A1.1:0.004274186,(CAM_110A1.1:0.005708017,CAM_125C1.1:0.008677981)0.862:0.00282738)0.882:0.002844217,((CAM_153C1.1:0.0101748,(CAM-135C1.1:0,CAM-140C1.1:0,CAM-146C1.1:0):0.005715297)0.909:0.004270056,SUD-C13-1.1:5e-09)0.216:0.001430597)0.758:0.001393047)0.754:0.001395457)0.456:0.002848333)0.814:5e-09,(CAM-126C1.1:0.012959557,(CAM-109A1.1:0.008610963,CAM_22A1.1:0.002825514)0.402:0.002809466)0.504:6e-09)0.784:0.001403989)0.960:0.005767047)0.746:0.001312113)0.883:0.004265981)0.443:0.002813432)0.818:5e-09,HEL_BA9309AA_AS.1:0.005657996)0.340:5e-09,HEL_BA5572AA_AS.1:0.016178543)0.877:0.002640829,(ckin28.1:0.004171747,HEL_BA3663AA_AS.1:0.019408871)0.923:0.006030287)0.678:0.00140829)0.854:0.00498262)0.864:0.004467458,(HEL_CA2362AA_AS.1:0.007619292,(444.1:0.010370377,(29009.1:0.012224932,NP110.1:0.005188906)0.937:0.007690923)0.746:0.006093008)0.365:0.003205861)0.024:5e-09)0.908:0.004398636,(Hp_A_11.1:0.00422836,HpGP-USA-207.1:0.001440452)0.872:0.003593054)0.757:0.001778184)0.791:0.001811422,HpGP-PER-111.1:0.011664108)0.000:5e-09)0.813:0.004957321)0.593:0.000593753,((((HpGP-RUS-009.1:0.00856432,(((HEL_BA4700AA_AS.1:0.008582606,IL_3172.1:0.001391902)0.759:0.00141412,(B45.1:0.001365115,31181.1:0.007182275)0.778:0.001450822)0.796:0.001401978,(HEL_AA9180AA_AS.1:0.004224818,(IRANL104.1:0.007143907,HEL_BA4991AA_AS.1:0.011506864)0.298:5e-09)0.839:0.001398378)0.285:5e-09)0.859:0.001400391,(IL_3184.1:0.005674742,((HEL_CA2268AA_AS.1:0.010238584,HpGP-USA-205.1:0.007262705)0.864:0.003926287,(HEL_AA7221AA_AS.1:0.005150274,(HEL_BA4743AA_AS.1:0.003135395,Hp_A_27.1:0.003977095)0.818:0.003145465)0.136:0.001677574)0.376:0.001698537)0.859:5e-09)0.752:0.001411869,(HN_G260.1:0.005732928,(IRANL112_91.1:0.002846717,MG2005_98.1:0.005685766)0.877:0.002833442)0.750:0.001395994)0.744:0.00138581,SSR43.1:0.00719294)0.882:0.002868458)0.784:0.001598547)0.076:0.001550947,((B25.1:0.012522698,MCms1055.1:0.00811789)0.525:0.004282129,(((448.1:0.010919731,HEL_AA8702AA_AS.1:0.011379307)0.843:0.004474374,(GC34_HL.1:0.009698485,MGms203.1:0.004751797)0.799:0.004315578)0.251:0.002573924,(((HpGP-ISR-001.1:0.006761856,((HEL_AA6798AA_AS.1:0.007192768,HEL_BA9028AA_AS.1:0.01622043)0.817:0.003121869,(HpGP-HON-015.1:0.012156515,GR_15.1:0.014566075)0.782:0.004166593)0.956:0.007555976)0.777:0.003064872,IRANL97.1:0.012262487)0.923:0.006390788,(22352.1:0.010284691,HEL_CA2272AA_AS.1:0.005658822)0.610:0.003697386)0.000:5e-09)0.767:0.002232814)0.762:0.002440652)0.375:0.002705401,(HUP_B14.1:0.013175814,HEL_BA8915AA_AS.1:0.011714801)0.768:5e-09)0.867:5e-09)0.350:0.00308357)0.856:0.005283316)0.784:5e-09)0.681:0.002920851,HEL_BA9538AA_AS.1:0.010079182)0.486:0.001436035)0.095:0.002931115,(SW7C.1:0.007138273,(DR76_2016.1:0.005743707,((SA35C.1:0.01951503,((((nigh2496.1:0.011469147,((DR150.1:5e-09,HEL_CA2150AA_AS.1:0.005652293)0.847:0.001398416,((HEL_BA4163AA_AS.1:5e-09,(SA224.1:0,SA252C.1:0):0.004228889)0.607:0.001396737,(((HEL_BA5547AA_AS.1:0.005729088,(ckin59.1:0.005704639,HEL_BA8361AA_AS.1:0.004279389)0.929:0.004313154)0.781:0.001345329,DR59_2016.1:0.001414692)0.733:0.002810214,HEL_BA8101AA_AS.1:0.008545334)0.802:5e-09)0.858:0.001398865)0.252:5e-09)0.451:0.001397705,((((((HEL_CA2451AA_AS.1:0.011362767,HpGP-BRA-023.1:0.024301344)0.487:0.009675614,((HEL_AA5463AA_AS.1:0.00280517,HEL_CA2181AA_AS.1:0.002799631)0.825:5e-09,(HEL_BA5101AA_AS.1:0.004179409,HpGP-SPA-402.1:0.013083439)0.941:0.005747147)0.750:0.002041055)0.883:0.006678809,(((GAM245Ai.1:0.008520298,HpGP-USA-403.1:5e-09)0.768:0.003698849,(HEL_BA5197AA_AS.1:0.01102582,HpGP-USA-417.1:0.007763301)0.854:0.004255779)0.663:0.003382276,(HEL_AA6578AA_AS.1:0.005657116,(HEL_BA5558AA_AS.1:0.002836392,HpGP-USA-303.1:0.002813319)0.763:0.00140058)0.412:5e-09)0.908:0.004203735)0.758:0.001452821,(HEL_BA4205AA_AS.1:0.005670186,(kin79.1:0.01145967,(HEL_AA7374AA_AS.1:0,HEL_BA9555AA_AS.1:0):0.00139856)0.155:5e-09)0.236:0.001397879)0.875:5e-09,((HEL_BA8806AA_AS.1:0.004326406,(HEL_AA8698AA_AS.1:0.011528417,(HEL_BA5677AA_AS.1:0.011377178,HpGP-MEX-046.1:0.008879783)0.883:0.005885188)0.746:0.001485426)0.797:0.004222652,(((kin81.1:0.005660097,((HpGP-POR-006.1:0.00141968,(kin62.1:0.005613557,(HEL_BA5527AA_AS.1:0.007070412,HpGP-COG-003.1:0.001476382)0.139:0.001398664)0.753:0.001465265)0.377:0.002823174,((ckin106.1:0.00423223,kin77.1:5e-09)0.077:0.001405121,(ckin65.1:0.004258275,(ckin130.1:5e-09,kin86.1:0.002807331)0.153:0.001407479)0.729:0.001397878)0.855:0.002801711)0.392:5e-09)0.940:0.004242942,(HEL_AA9174AA_AS.1:0.009996079,((HEL_BA4947AA_AS.1:0.007183785,(ckin129.1:0.004233203,ckin24.1:0.001414447)0.868:0.002826211)0.402:0.001392217,(HEL_BA4236AA_AS.1:0.003172382,(HEL_AA7352AA_AS.1:0.003182416,kin71.1:0.008295655)0.753:0.002817627)0.387:0.003925251)0.744:5e-09)0.546:5e-09)0.777:0.002261374,(HEL_BA8835AA_AS.1:0.013651191,NYPt189.1:0.005179189)0.715:0.00419934)0.624:0.000542528)0.746:6e-09)0.818:0.001397918,HpGP-NGA-006.1:0.004224185)0.900:5e-09)0.744:0.002310639,HEL_CA2149AA_AS.1:0.004747727)0.875:0.007332627,CAN_219.1:0.006786357)0.959:0.010949128)0.972:0.011526098,SA220C.1:0.002991388)0.949:0.007114968)0.927:0.005727734)0.113:6e-09)0.912:0.00516628,MMM_127.1:0.016717607)0.321:0.00299512,BD0013.1:0.010238867)0.865:0.004681941)0.685:0.004320253)0.722:0.002172536)0.945:0.007244339)0.759:0.003496648)0.913:0.004268424,(HEL_BA8959AA_AS.1:0.002835087,HEL_BA9153AA_AS.1:0.002836225)0.742:0.001392157)0.753:0.001421864)0.784:0.001397707)0.795:0.00140592)0.921:0.00281357)0.030:0.001434724,(HEL_BA9571AA_AS.1:0.01166584,HEL_BA9807AA_AS.1:0.007179494)0.886:0.004313249)0.799:0.001421324,((((SSR7.1:0.005582819,(HEL_BA5460AA_AS.1:0.009947999,HEL_BA9837AA_AS.1:0.002917795)0.381:0.001419965)0.758:0.001490181,(HEL_BA8921AA_AS.1:0.010006292,(HEL_BA8883AA_AS.1:0.007902007,(HEL_BA9098AA_AS.1:0.012165863,SSR3.1:0.006984339)0.403:0.002844871)0.546:0.002076311)0.750:0.001506259)0.373:5e-09,(((HEL_AA7246AA_AS.1:0.001314884,HEL_BA8830AA_AS.1:0.007274831)0.910:0.005788583,((Evenky01.1:0,Evenky73.1:0,HEL_BA8842AA_AS.1:0,HEL_BA9406AA_AS.1:0):0.007128429,HEL_BA9085AA_AS.1:0.001428292)0.941:0.004234503)0.342:5e-09,BURYAT19.1:0.002801442)0.865:0.001401305)0.905:0.002872151,((HEL_BA9390AA_AS.1:0.005696443,(HEL_BA8880AA_AS.1:0.002798832,((HEL_BA9302AA_AS.1:0.005603435,((HEL_BA9256AA_AS.1:0,HEL_BA9780AA_AS.1:0):0.001527933,HEL_BA9736AA_AS.1:0.0085451)0.369:0.001376139)0.881:0.002971528,HEL_BA9440AA_AS.1:0.004236481)0.907:5e-09)0.845:0.001397007)0.859:6e-09,((HEL_BA9321AA_AS.1:0.007121204,(Evenky11.1:0.005653099,(HEL_BA9546AA_AS.1:0.004268482,(HEL_BA9676AA_AS.1:0,HEL_BA9686AA_AS.1:0):0.002793891)0.950:0.005701846)0.699:6e-09)0.833:0.001407384,(HEL_BA8956AA_AS.1:0.008607119,(((HEL_BA9841AA_AS.1:0.002799669,((HEL_BA9341AA_AS.1:0,HEL_BA9348AA_AS.1:0,HEL_BA9759AA_AS.1:0):5e-09,HEL_BA9748AA_AS.1:0.002797095)0.988:0.007140106)0.769:0.001425821,(HEL_AA7283AA_AS.1:0.005722382,HEL_BA8829AA_AS.1:0.00427494)0.846:0.002802188)0.732:6e-09,(HEL_BA9411AA_AS.1:0.001395983,(((HEL_AA7249AA_AS.1:0.010052047,(((HEL_BA9391AA_AS.1:0.005678337,((((((HEL_BA9166AA_AS.1:0.002798293,(HEL_BA9220AA_AS.1:5e-09,HEL_BA9534AA_AS.1:0.005654274)0.081:0.001399865)0.902:5e-09,(BURYAT14.1:0.001398469,HEL_AA7373AA_AS.1:0.004213516)0.909:5e-09)0.883:6e-09,(HEL_BA8858AA_AS.1:0,HEL_BA9445AA_AS.1:0):0.00422704)0.461:0.00140026,HEL_BA9437AA_AS.1:0.004253591)0.341:5e-09,((HEL_BA9603AA_AS.1:0.005680232,(HE_C50.1:0.007281104,HEL_BA9606AA_AS.1:0.00727345)0.760:0.001271252)0.749:0.001418406,HEL_BA9614AA_AS.1:0.005685432)0.879:0.002817643)0.658:5e-09,(HEL_BA8932AA_AS.1:0.002829729,HEL_BA9209AA_AS.1:0.013200107)0.385:0.002818976)0.787:0.001391209)0.760:0.001422483,(HEL_BA8832AA_AS.1:0,HEL_BA9162AA_AS.1:0):0.002820206)0.828:0.002817628,(((Aklavik117.1:0.008639083,HEL_AA6759AA_AS.1:0.007147592)0.803:0.002819999,((ID0090.1:0.002796939,((ID1001.1:5e-09,(ID0084.1:0.004233536,(ID1017.1:0.001411296,(ID0992.1:0.005758551,(HEL_BA9408AA_AS.1:0.00139463,(HEL_BA9658AA_AS.1:0,HEL_BA9674AA_AS.1:0,Neuguinea12.1:0,Neuguinea25.1:0,Neuguinea63.1:0,Neuguinea66.1:0):5e-09)0.950:0.005737683)0.735:0.001321938)0.758:0.001412449)0.764:0.001384265)0.943:0.002812496,(ID0082.1:0.01148217,(ID0985.1:0.001395013,ID0987.1:5e-09)0.775:6e-09)0.851:0.001410103)0.789:5e-09)0.957:0.007244567,((HEL_AA6010AA_AS.1:0.001398489,((ausabrJ05.1:0,HPJ023.1:0):0.002811068,((HPJ071.1:0.010021855,HEL_BA3812AA_AS.1:0.005706643)0.754:0.001365327,((HPAS23.1:0.001395285,(HEL_BA3813AA_AS.1:0.001398479,HEL_BA4578AA_AS.1:5e-09)0.929:0.002800315)0.553:5e-09,(HPJ156.1:0.002809314,(HEL_BA4580AA_AS.1:0,HEL_BA4584AA_AS.1:0,HEL_BA9332AA_AS.1:0):0.004238477)0.873:0.002819837)0.793:0.001399408)0.790:0.001400908)0.090:5e-09)0.547:5e-09,(HEL_AA6024AA_AS.1:0.008690365,HEL_BA4574AA_AS.1:0.004301268)0.757:0.001351158)0.887:0.00420967)0.958:0.007223419)0.456:5e-09,HEL_CA0278AA_AS.1:0.007118296)0.404:0.001417631)0.520:5e-09)0.405:6e-09,((HEL_BA9079AA_AS.1:0.001389246,(HEL_BA9605AA_AS.1:0.008669161,HEL_BA9649AA_AS.1:0.007176503)0.888:0.004298743)0.773:0.001422508,(((((MMM_67.1:0.004226613,(BT333.1:0.0028174,HEL_AA4439AA_AS.1:0.005666156)0.262:0.001385973)0.769:5e-09,BT143.1:0.00707999)0.314:5e-09,BTM275.1:0.008545219)0.455:0.00140004,(BT215.1:0.002800321,(BT0282.1:0.002810254,BTM231.1:0.002800746)0.080:5e-09)0.871:5e-09)0.882:0.003798356,JP0170.1:0.01911031)0.776:0.001844308)0.772:0.001392371)0.131:5e-09,(HEL_BA9130AA_AS.1:0.001356275,HEL_BA9656AA_AS.1:0.010090363)0.924:0.004279544)0.924:0.002808264)0.936:5e-09)0.944:5e-09)0.916:0.002805346)0.612:5e-09)0.835:0.00139634)0.144:5e-09)0.776:0.001397937,(((HEL_BA9410AA_AS.1:0.005067596,HpGP-KAZ-002.1:0.001993113)0.465:0.001819333,(((HEL_BA9261AA_AS.1:0.010794004,HEL_BA9562AA_AS.1:0.008033485)0.758:0.002828888,(HEL_BA8911AA_AS.1:5e-09,HEL_BA9443AA_AS.1:0.002813273)0.773:0.002023712)0.763:0.001795072,HEL_BA8889AA_AS.1:0.001808313)0.851:0.003441975)0.700:0.001832628,HEL_BA9575AA_AS.1:0.002841111)0.794:0.001401666)0.846:5e-09,(HEL_BA9253AA_AS.1:0.007110705,(HEL_BA9129AA_AS.1:0.008631575,HEL_BA9761AA_AS.1:0.002845516)0.292:0.001374988)0.879:5e-09)0.615:0.001400486,(((CO1766.1:0,Hui1764.1:0,Hui1766.1:0):0.010103589,HEL_AA5991AA_AS.1:0.004248782)0.871:0.002835142,(HEL_BA9433AA_AS.1:0.001396651,(HEL_BA9201AA_AS.1:0.007161017,((CO1768.1:0,COL0002.1:0,Hui1769.1:0):0.002814247,HEL_CA2265AA_AS.1:0.00282185)0.680:0.00141488)0.776:5e-09)0.766:0.001402935)0.895:0.002815864)0.777:0.001400111,CAN_196.1:5e-09)0.790:5e-09,((HEL_BA8815AA_AS.1:0.001400333,((HEL_BA9732AA_AS.1:0.016065441,(((HEL_BA9569AA_AS.1:0.004313459,HEL_CA0258AA_AS.1:0.013097173)0.798:0.00357432,(HEL_CA0264AA_AS.1:0.009385808,(HpGP-KOR-001.1:0.01179539,(HEL_CA2671AA_AS.1:0.00764398,(((HEL_CA0208AA_AS.1:0.00573901,((HEL_BA5605AA_AS.1:0.007092835,((HEL_BA8663AA_AS.1:0.010175606,HEL_CA0551AA_AS.1:0.005761124)0.709:0.004243704,(((((HEL_BA9915AA_AS.1:0.010291192,HEL_CA0440AA_AS.1:0.008732365)0.071:0.002766988,(HEL_CA0525AA_AS.1:0.005251681,(CK69.1:0.004829106,HEL_CA0082AA_AS.1:0.008195765)0.764:0.002798463)0.895:0.004787131)0.000:5e-09,(EKB32.1:0.022905633,HpGP-MAL-012.1:0.010408623)0.394:0.005540983)0.592:5.4052e-05,TH0213.1:0.011613024)0.371:0.001442009,HEL_CA2643AA_AS.1:0.011625532)0.251:5e-09)0.897:5e-09)0.916:5e-09,(HEL_CA2709AA_AS.1:0.005785435,HpGP-JAP-026.1:0.008692276)0.777:0.004189054)0.473:0.002832112)0.752:0.001399409,HEL_CA2092AA_AS.1:0.002861332)0.752:0.001829619,VN0805.1:0.00977336)0.350:0.002819046)0.835:0.003848808)0.866:0.003665709)0.527:0.002877346)0.780:0.003499955,Nanai30.1:0.002893341)0.914:0.00565844)0.672:0.002847606,HEL_BA9651AA_AS.1:0.00857216)0.912:5e-09)0.901:0.00280512,(((HEL_BA9476AA_AS.1:0.001398984,Nentsy29.1:0.005667627)0.779:5e-09,(HEL_AA7264AA_AS.1:0.002854658,HEL_BA9611AA_AS.1:0.007205743)0.474:0.004256755)0.818:0.001394867,((Nentsy81.1:0.004226695,((HEL_BA9415AA_AS.1:0.00566681,HEL_BA9774AA_AS.1:0.002799135)0.969:5e-09,(HEL_BA9773AA_AS.1:0.001398478,(Khanty04.1:5e-09,Nentsy90.1:0.004231187)0.862:0.001395016)0.872:5e-09)0.898:5e-09)0.783:0.001373584,HEL_BA8847AA_AS.1:0.005697522)0.762:0.001432577)0.823:5e-09)0.845:0.001398556)0.276:0.001397126,(HEL_BA9778AA_AS.1:0,HEL_CA0057AA_AS.1:0,HEL_CA0057AA_AS.2:0):0.007094866)0.853:5e-09,(((v225d.1:0.010000759,(HEL_CA0046AA_AS.1:0.002824315,(HEL_BA9518AA_AS.1:0.001410995,((HEL_AA7212AA_AS.1:0,HEL_CA0045AA_AS.1:0):0.007170243,HpGP-CAN-020.1:0.004317213)0.756:0.001337196)0.756:0.001400852)0.809:0.001398456)0.931:5e-09,((HEL_BA8864AA_AS.1:0.002822878,HEL_BA9040AA_AS.1:0.001403539)0.766:0.001402506,((((HEL_BA9467AA_AS.1:0.026538536,(HEL_BA9514AA_AS.1:0.001395338,(HEL_BA9559AA_AS.1:0.002810315,(HEL_BA9669AA_AS.1:0.001400201,Sakhalin60.1:0.005676477)0.883:0.002816302)0.716:5e-09)0.859:0.001398473)0.572:5e-09,HEL_BA9760AA_AS.1:0.001396564)0.910:5e-09,Evenky58.1:5e-09)0.936:5e-09,((((HEL_BA9263AA_AS.1:0.005661604,((((HEL_AA6006AA_AS.1:0,HEL_AA6077AA_AS.1:0,HEL_CA0052AA_AS.1:0,HEL_CA0052AA_AS.2:0,HEL_CA0053AA_AS.1:0):0.002832506,HEL_CA0054AA_AS.1:0.001406077)0.173:0.001406155,(HEL_BA9448AA_AS.1:0.003658402,(Nanai40.1:0.001998683,HEL_BA9621AA_AS.1:0.003638056)0.548:0.002814324)0.927:0.004851377)0.871:5e-09,(((HEL_BA8918AA_AS.1:0,HEL_BA9046AA_AS.1:0,HEL_BA9169AA_AS.1:0,Keto60.1:0):5e-09,HEL_BA9260AA_AS.1:0.008645565)0.913:0.002811059,HEL_BA9819AA_AS.1:0.00279949)0.914:5e-09)0.890:5e-09)0.906:0.00139737,(HEL_AA7214AA_AS.1:5e-09,(((HEL_BA8996AA_AS.1:0,HEL_BA9032AA_AS.1:0,HEL_BA9148AA_AS.1:0,HEL_BA9294AA_AS.1:0,HEL_BA9544AA_AS.1:0,HEL_BA9604AA_AS.1:0,HEL_BA9792AA_AS.1:0,HEL_BA9825AA_AS.1:0,Keto18.1:0):5e-09,(HEL_BA8279AA_AS.1:0.007166614,HEL_BA9266AA_AS.1:0.001408629)0.280:0.002823634)0.860:0.001397366,HEL_BA9159AA_AS.1:0.001396575)0.919:6e-09)0.604:5e-09)0.152:6e-09,(HEL_BA9042AA_AS.1:0.002807452,HEL_BA9677AA_AS.1:0.001398265)0.782:0.001398227)0.868:0.001398486,((HEL_AA7339AA_AS.1:0.004214979,(HEL_BA8993AA_AS.1:0.001409146,(HEL_AA7380AA_AS.1:0.007124672,HEL_BA9218AA_AS.1:0.002837175)0.875:0.002799917)0.781:0.001393017)0.482:5e-09,(HEL_BA9304AA_AS.1:0.003798433,HEL_BA9472AA_AS.1:0.008399897)0.764:0.002040543)0.864:0.001397461)0.207:5e-09)0.906:0.001397367)0.883:5e-09)0.934:5e-09,HEL_BA9234AA_AS.1:0.002808067)0.832:0.001395238)0.807:5e-09,(HEL_AA7365AA_AS.1:0,HEL_CA0047AA_AS.1:0):0.002797942)0.446:5e-09,(HEL_CA2271AA_AS.1:0.001372456,Puno120.1:0.010111692)0.903:0.004262574)0.897:0.002816288,HEL_BA3942AA_AS.1:0.007074396)0.834:5e-09,((HEL_CA2262AA_AS.1:0.00421829,(HEL_CA2266AA_AS.1:5e-09,Shi169.1:0.001399993)0.649:5e-09)0.847:0.001404404,(Shi112.1:0.001400065,Shi417.1:0.001395522)0.782:5e-09)0.787:0.001396178)0.518:0.002808132,((((HpGP-PER-121.1:0.012960737,Shi470.1:5e-09)0.900:0.00283175,HEL_CA2257AA_AS.1:0.001401577)0.957:0.004297572,Sat464.1:0.002828508)0.738:0.001388307,HEL_CA2260AA_AS.1:0.001398282)0.924:5e-09)0.914:0.002810778,((HEL_CA2286AA_AS.1:0.001396576,((HEL_CA2283AA_AS.1:0,HEL_CA2284AA_AS.1:0):5e-09,HEL_CA2287AA_AS.1:0.00139463)0.870:5e-09)0.919:0.002805938,(HEL_CA2261AA_AS.1:0.007099074,((HEL_AA6511AA_AS.1:0.005641743,HpGP-MEX-028.1:0.007129099)0.855:0.002834892,Cuz20.1:0.005648059)0.908:5e-09)0.706:0.002838898)0.076:5e-09)0.819:0.002237318,HpGP-PER-138.1:0.012349254)0.759:0.011490089,HpGP-PER-019.1:0.010622815)0.986:0.008130482,HEL_CA2267AA_AS.1:0.010268707)0.949:0.002738579,HEL_CA2258AA_AS.1:0.010027783)0.783:5e-09,(HEL_CA2270AA_AS.1:0.002806065,(HpGP-PER-011.1:0.007175178,Puno135.1:0.007182109)0.730:0.002806395)0.803:0.002909808)0.008:0.009015923,HEL_BA3814AA_AS.1:0.009283428)0.765:0.012905915,(HpGP-CAN-023.1:0.011713537,((HEL_BA9262AA_AS.1:0.001890492,(HEL_AA0408AA_AS.1:0.020706726,HEL_BA9262AA_AS.2:0.005947168)0.917:0.006806099)1.000:0.122086602,(((HEL_AA0105AA_AS.1:0,PeCan4.1:0):0.012000761,((HEL_BA9243AA_AS.1:0.019621971,HEL_BA9726AA_AS.1:0.01641564)0.981:0.019117867,HpGP-SPA-706.1:0.006681929)0.231:0.014298003)0.958:0.018665374,((((Ca_97_34.1:0,HEL_AA6016AA_AS.1:0,HEL_AA7297AA_AS.1:0):0.007569569,(((HEL_AA5967AA_AS.1:0,HEL_AA6482AA_AS.1:0,HEL_BA9172AA_AS.1:0):0.002807711,(HEL_AA6037AA_AS.1:5e-09,(CAN_243.1:0.011338103,HpGP-CAN-007.1:0.001982709)0.586:0.003784524)0.923:0.004230779)0.883:0.004045557,HEL_AA7337AA_AS.1:0.003045938)0.934:0.006565408)0.301:0.001590982,(((HEL_BA9746AA_AS.1:0.007216213,(((HEL_BA8849AA_AS.1:0,HEL_BA9070AA_AS.1:0):0.004628094,((HEL_AA7311AA_AS.1:0,Khanty47.1:0):0.010147859,HEL_BA9584AA_AS.1:0.004261878)0.929:0.006796738)0.593:0.003169825,HEL_BA9722AA_AS.1:0.018508365)0.821:0.003371151)0.670:0.003903538,(((HEL_BA8817AA_AS.1:0.005186377,HEL_BA9127AA_AS.1:0.009061057)0.384:0.001494905,(HEL_BA9287AA_AS.1:0.004284576,HEL_BA9526AA_AS.1:0.001372441)0.941:0.006620915)0.438:0.001880039,(Koryak28.1:5e-09,(Koryak37.1:0,Koryak38.1:0):0.001397829)0.978:0.007007943)0.758:0.001704022)0.891:0.004061257,(((HEL_AA5916AA_AS.1:0.008616397,HEL_BA9629AA_AS.1:0.005771097)0.747:0.001309918,(HEL_BA9060AA_AS.1:0,HEL_BA9258AA_AS.1:0):0.004246706)0.726:0.001428895,(((Aklavik86.1:0,CAN_019.1:0,CAN_290.1:0,HEL_CA2371AA_AS.1:0,HpGP-CAN-010.1:0,HpGP-CAN-015.1:0):0.003540689,((HpGP-CAN-016.1:0.001405443,HpGP-CAN-018.1:0.004219902)0.959:0.006460634,(CAN_095.1:0,CAN_136.1:0,CAN_172.1:0,CAN_258.1:0,HEL_CA2453AA_AS.1:0,HpGP-CAN-006.1:0,HpGP-CAN-011.1:0):0.006388442)0.370:0.002792189)0.867:0.003587068,HpGP-CAN-019.1:0.010032657)0.932:0.005642459)0.741:0.001344153)0.908:0.005088516)0.770:0.002597786,(HpGP-CHI-116.1:0.008498567,(HpGP-CHI-105.1:0.006398535,(HEL_BA9303AA_AS.1:0,HEL_BA9707AA_AS.1:0):0.07717951)0.311:0.005673579)0.970:0.009609049)0.194:0.007621559)0.976:0.033121561)0.992:0.056775414)0.984:0.031150287)0.149:0,Hcetorum:0.219820234)Root;
