# Supplementary material for: An ancient ecospecies of Helicobacter pylori
Source: Nature. 2024 Oct 16;635(8037):178–85. doi: 10.1038/s41586-024-07991-z (PMC11541087; doi:10.1038/s41586-024-07991-z)
Supplement: Supplementary file 8 — Data underlying Figs. 1–4 and Supplementary Figs. 1–6 and 8–13. [file 41586_2024_7991_MOESM8_ESM.zip › SOURCE_DATA/S10/53.nwk]

((((((((((((((((((((((((HEL_BA9027AA_AS.1:0.002971809,((HEL_BA8858AA_AS.1:0.002975505,HEL_BA9608AA_AS.1:0.00148302)0.797:0.001480963,((HEL_AA7332AA_AS.1:5e-09,((HEL_BA4700AA_AS.1:0.002987976,HEL_BA4846AA_AS.1:0.006024431)0.876:0.003249582,(IRANL125.1:0.010388734,IRANL97.1:0.001728961)0.177:0.001485424)0.824:0.002752161)0.864:0.001484128,HEL_BA9437AA_AS.1:0.005976669)0.711:5e-09)0.563:5e-09)0.916:0.001482393,(HEL_BA9049AA_AS.1:0.001481131,(HEL_CA0261AA_AS.1:5e-09,(HEL_BA9168AA_AS.1:0.001478205,(HEL_BA9184AA_AS.1:0.00296688,HEL_BA9640AA_AS.1:0.002974053)0.904:5e-09)0.913:5e-09)0.926:5e-09)0.244:5e-09)0.848:0.001484127,((HEL_BA8957AA_AS.1:0.001484493,HEL_BA9641AA_AS.1:0.001479098)0.888:0.002974133,((HEL_BA9244AA_AS.1:0.002971294,((HEL_BA9564AA_AS.1:0,HEL_BA9671AA_AS.1:0):0.002976057,(HEL_BA8914AA_AS.1:0,HEL_BA8962AA_AS.1:0,HEL_BA9398AA_AS.1:0):0.004469803)0.412:5e-09)0.438:5e-09,Khanty17.1:0.004471963)0.833:0.001486485)0.327:5e-09)0.917:6e-09,((HEL_BA9636AA_AS.1:0,HEL_BA9651AA_AS.1:0):0.001478393,(HEL_BA8976AA_AS.1:0.00446811,HEL_BA9333AA_AS.1:0.001482386)0.884:5e-09)0.892:5e-09)0.893:5e-09,(((((HEL_BA9592AA_AS.1:0.006002531,(HEL_BA9627AA_AS.1:5e-09,((HEL_BA9837AA_AS.1:0.004546689,((HEL_BA9079AA_AS.1:0.004557349,(BURYAT27.1:0.002995216,HEL_BA9058AA_AS.1:0.002999318)0.855:0.002971858)0.756:0.001494807,Tuvac46.1:0.001523835)0.768:0.001476838)0.748:0.00146646,(Kazakhstan3173.1:0.002994142,HEL_BA9575AA_AS.1:0.001500326)0.785:0.00147471)0.939:5e-09)0.907:5e-09)0.922:0.001481301,(HEL_BA9440AA_AS.1:0.00298013,((HEL_BA9443AA_AS.1:0.001479793,((HEL_BA9614AA_AS.1:0,HEL_BA9797AA_AS.1:0):0.002999841,SSR3.1:0.012341964)0.860:0.002991041)0.230:5e-09,HEL_BA9653AA_AS.1:0.004468547)0.787:0.002986402)0.592:5e-09)0.883:0.000984636,(((BURYAT19.1:0.00147953,(HEL_BA9209AA_AS.1:0.002986255,HEL_BA9407AA_AS.1:5e-09)0.921:0.002986277)0.928:5e-09,(HEL_BA9047AA_AS.1:0.002980242,((22352.1:0.007503571,(HEL_BA9603AA_AS.1:0.002977012,HEL_CA0266AA_AS.1:6e-09)0.845:0.001483813)0.175:5e-09,altai11.1:0.005998526)0.455:0.001481665)0.919:6e-09)0.879:6e-09,((HEL_CA0289AA_AS.1:0.007559671,(HEL_BA8883AA_AS.1:0.006087011,HEL_BA9606AA_AS.1:0.004556224)0.847:0.002962454)0.743:0.001520767,(Evenky11.1:5e-09,(HEL_BA9546AA_AS.1:0.001482384,(HEL_BA9676AA_AS.1:0,HEL_BA9686AA_AS.1:0):5e-09)0.986:0.006026169)0.958:0.004484693)0.772:0.001473834)0.883:0.000985377)0.798:0.000995014,((HEL_BA9220AA_AS.1:5e-09,(HEL_BA8823AA_AS.1:0.003010655,HEL_BA9259AA_AS.1:0.006108884)0.640:0.003008893)0.394:0.002985758,((((altai59.1:5e-09,((Khanty30.1:0,Khanty40.1:0):0.00297589,(HEL_BA9774AA_AS.1:0.002985586,(HEL_BA9415AA_AS.1:0.002980221,(HEL_BA8815AA_AS.1:5e-09,HEL_BA9773AA_AS.1:0.001484126)0.355:5e-09)0.777:0.001480565)0.775:0.001491644)0.801:0.001483119)0.836:0.001486537,((((((((HEL_AA6759AA_AS.1:0.002991009,(HEL_AA8698AA_AS.1:0.001478395,(HpGP-USA-205.1:5e-09,(HpGP-MEX-028.1:0.001478062,HEL_BA4404AA_AS.1:0.001478659)0.913:5e-09)0.937:5e-09)0.846:5e-09)0.904:0.001482402,(HpGP-SPA-706.1:0.001484122,(((HpGP-PER-111.1:0.004503502,HpGP-PER-138.1:0.001479545)0.800:0.001493052,((((Shi112.1:5e-09,(HpGP-PER-121.1:0.015336548,(HEL_CA2266AA_AS.1:5e-09,(HEL_CA2257AA_AS.1:5e-09,Shi169.1:0.002970877)0.909:0.002970596)0.748:0.001492561)0.856:0.002979156)0.947:0.004526704,(Sat464.1:0.001500493,(HEL_CA2283AA_AS.1:0.001481121,(HEL_CA2261AA_AS.1:0.001478395,(HEL_CA2286AA_AS.1:0,HEL_CA2287AA_AS.1:0):5e-09)0.854:6e-09)0.973:0.006020845)0.753:0.001479949)0.315:0.001483922,Shi470.1:5e-09)0.942:0.00455415,Shi417.1:0.001473799)0.868:0.00302118)0.552:5e-09,HpGP-PER-019.1:0.001480479)0.910:0.002983045)0.208:5e-09)0.105:5e-09,HEL_AA6511AA_AS.1:0.004479783)0.834:0.001482405,HEL_CA2267AA_AS.1:0.00147953)0.245:5e-09,((((HEL_BA9042AA_AS.1:0,HEL_BA9253AA_AS.1:0):5e-09,HEL_BA9218AA_AS.1:0.002979324)0.956:0.004492649,(HEL_BA9612AA_AS.1:0.00148402,(HEL_BA9014AA_AS.1:0.002978574,((Nentsy32.1:0,Nentsy65.1:0):0.002987005,(N34.1:0.00147806,(Nentsy28.1:0,Nentsy29.1:0,Nentsy38.1:0):5e-09)0.794:0.001488567)0.415:0.001487032)0.821:5e-09)0.642:0.001482777)0.880:5e-09,(((((HEL_AA7365AA_AS.1:0,HEL_CA0047AA_AS.1:0):0.001478651,(HEL_BA9621AA_AS.1:0.00297438,HpGP-CAN-020.1:0.002964533)0.727:5e-09)0.641:5e-09,((HEL_AA7339AA_AS.1:5e-09,HEL_CA0046AA_AS.1:0.001479511)0.840:0.001479013,(CAN_219.1:5e-09,(((HEL_BA9348AA_AS.1:0.002985005,(HEL_AA6077AA_AS.1:0,HEL_CA0052AA_AS.1:0,HEL_CA0052AA_AS.2:0):0.002981951)0.525:6e-09,HEL_BA9559AA_AS.1:0.002972236)0.369:0.00148415,HEL_BA8279AA_AS.1:0.002982515)0.953:5e-09)0.876:5e-09)0.893:0.00148414)0.916:0.001484129,((((Aklavik117.1:5e-09,HpGP-CAN-001.1:0.0014782)0.802:0.00149163,((((HEL_BA9315AA_AS.1:5e-09,HEL_BA9819AA_AS.1:0.001478059)0.855:0.001483339,(((HEL_BA9234AA_AS.1:0,HEL_BA9467AA_AS.1:0):0.002975682,(HEL_BA9472AA_AS.1:0.003003338,HEL_BA9677AA_AS.1:0.003003839)0.772:0.001473922)0.505:5e-09,HEL_BA9263AA_AS.1:0.001480323)0.813:0.001479492)0.863:5e-09,(((HEL_BA9040AA_AS.1:0,HEL_BA9669AA_AS.1:0):0.001479511,(((HEL_BA9159AA_AS.1:0.004106403,Nanai40.1:0.003444219)0.004:0.001448628,HEL_AA7214AA_AS.1:0.004076474)0.778:0.001921274,HEL_AA7283AA_AS.1:0.001483341)0.862:6e-09)0.912:6e-09,Sakhalin60.1:5e-09)0.902:5e-09)0.890:5e-09,(HEL_BA9208AA_AS.1:5e-09,HEL_BA9487AA_AS.1:0.004489177)0.843:0.001481111)0.794:0.001488184)0.791:0.001483579,(HEL_CA2272AA_AS.1:0.001484049,((CAN_196.1:0.001492531,((Cuz20.1:0,HEL_CA2265AA_AS.1:0):0.002981805,((CO1766.1:0,Hui1764.1:0,Hui1766.1:0):5e-09,(CO1768.1:0,COL0002.1:0,Hui1769.1:0):0.009082015)0.811:0.001491441)0.766:0.001484508)0.778:0.001490874,(Puno135.1:0.001479632,((HEL_AA7264AA_AS.1:0,Khanty04.1:0):0.002977091,HEL_CA2271AA_AS.1:0.002974875)0.586:5e-09)0.849:0.001482369)0.021:5e-09)0.869:0.001482362)0.865:5e-09,(((((HEL_AA7212AA_AS.1:0,HEL_CA0045AA_AS.1:0):5e-09,(HEL_BA9841AA_AS.1:0.010600531,(Evenky58.1:0.002992519,HEL_BA9304AA_AS.1:0.002992527)0.257:0.001485555)0.942:5e-09)0.788:5e-09,HEL_BA9514AA_AS.1:0.001478655)0.836:0.001484139,(((HEL_BA9518AA_AS.1:0.001479509,HpGP-CAN-023.1:6e-09)0.849:5e-09,(HEL_CA2258AA_AS.1:0.007587014,Puno120.1:0.001477323)0.683:0.001493191)0.768:0.000803186,Nentsy90.1:0.004352539)0.768:0.000803144)0.925:5e-09,(HEL_BA9778AA_AS.1:0,HEL_CA0057AA_AS.1:0,HEL_CA0057AA_AS.2:0):5e-09)0.863:5e-09)0.894:5e-09)0.941:0.002979318,(HEL_BA9476AA_AS.1:0.004488593,(HEL_BA9411AA_AS.1:0.001487607,Nentsy81.1:0.001487493)0.910:0.002994831)0.805:5e-09)0.321:5e-09)0.866:0.00147906)0.757:0.00075112,Nentsy37.1:0.005930824)0.755:0.000820587,HEL_BA9545AA_AS.1:0.002998465)0.800:0.001492863,(HEL_CA2279AA_AS.1:0.006054176,(HEL_BA5572AA_AS.1:0.0030039,(HEL_BA8832AA_AS.1:0.004506426,(HEL_BA9404AA_AS.1:5e-09,mong49.1:0.004472181)0.765:0.001508409)0.755:0.001490877)0.758:0.001495523)0.760:0.001462263)0.010:5e-09)0.951:5e-09,HEL_BA8915AA_AS.1:5e-09)0.900:5e-09,((HEL_BA9266AA_AS.1:0.002969405,((HEL_BA9294AA_AS.1:0,HEL_BA9544AA_AS.1:0,HEL_BA9792AA_AS.1:0,Keto18.1:0):0.001482323,HEL_BA9814AA_AS.1:0.002965299)0.504:6e-09)0.932:0.002972466,((HEL_BA9115AA_AS.1:0.006065177,(HEL_BA9085AA_AS.1:0.00148899,(HEL_BA9650AA_AS.1:0.001481507,HEL_BA9776AA_AS.1:0.002996909)0.893:0.003008831)0.755:0.001474413)0.448:0.003010508,((HEL_BA9153AA_AS.1:0,HEL_BA9410AA_AS.1:0):5e-09,(HEL_AA7380AA_AS.1:0.004495109,(HpGP-KGZ-006.1:0.001478363,(HEL_BA9568AA_AS.1:0.00148411,(GC65_HL.1:0.00599398,(HEL_AA7246AA_AS.1:6e-09,(HEL_BA8993AA_AS.1:5e-09,((HEL_BA9063AA_AS.1:0,mong44.1:0):6e-09,HEL_BA9383AA_AS.1:0.002974722)0.831:0.001484133)0.920:0.002980227)0.198:5e-09)0.864:0.001484204)0.801:5e-09)0.884:0.001480933)0.875:5e-09)0.878:5e-09)0.842:0.001484137)0.877:5e-09)0.910:5e-09)0.797:0.001489375)0.804:0.001491489,((HEL_BA8825AA_AS.1:0.001483465,(HEL_BA9347AA_AS.1:0.004491179,(HEL_BA9556AA_AS.1:5e-09,HEL_BA9770AA_AS.1:0.002968143)0.215:0.001489017)0.752:0.001481602)0.811:0.001486403,(HEL_AA7314AA_AS.1:0.007550107,HEL_BA9607AA_AS.1:0.004490271)0.254:5e-09)0.929:0.002978169)0.894:5e-09):5e-09,((HEL_BA9732AA_AS.1:0.010634323,(IL_3172.1:0.003041917,IL_3173.1:0.009136203)0.751:0.001416979)0.768:0.001494409,(HEL_BA9566AA_AS.1:0.002977306,HEL_BA9598AA_AS.1:0.007586243)0.756:0.001509807)0.868:0.002981575)0.897:0.001483076,SW21C.1:0.009042035)0.293:5e-09,((((HEL_BA9534AA_AS.1:0.002990099,(HEL_CA2149AA_AS.1:0.009113931,Hp_A_11.1:5e-09)0.439:0.001486075)0.787:0.00148605,(((HEL_AA6024AA_AS.1:0.006015241,(HpGP-USA-303.1:0.004521301,MM2012_26.1:0.006093964)0.778:0.004510127)0.472:5e-09,((SSR8.1:0.00149258,(29009.1:0.004512501,21580.1:0.004522833)0.733:0.001483467)0.783:0.001486314,SSR43.1:0.001497224)0.785:0.001494452)0.027:0.001494198,HEL_BA9354AA_AS.1:0.001484819)0.755:5e-09)0.826:0.001481246,(444.1:6e-09,((HEL_CA0270AA_AS.1:0.002971553,(HE_C50.1:0.006058665,HEL_CA0258AA_AS.1:0.001476071)0.786:0.001494608)0.786:0.001485313,(HEL_BA8872AA_AS.1:0.001482498,HEL_BA8958AA_AS.1:0.002987802)0.799:0.001490056)0.932:5e-09)0.880:5e-09)0.305:5e-09,(((((HEL_BA8814AA_AS.1:5e-09,(HEL_BA8889AA_AS.1:5e-09,HEL_BA9576AA_AS.1:0.001486536)0.836:0.001478397)0.779:0.001493471,(HPAG1.1:0.002991003,HUP_B14.1:6e-09)0.888:0.002983893)0.790:0.001474843,(HEL_BA9260AA_AS.1:0.001480864,((HEL_BA8918AA_AS.1:0,HEL_BA8996AA_AS.1:0,HEL_BA9046AA_AS.1:0,HEL_BA9169AA_AS.1:0,HEL_BA9604AA_AS.1:0,HEL_BA9705AA_AS.1:0,HEL_BA9825AA_AS.1:0):5e-09,((Khanty16.1:0,Khanty26.1:0,Khanty27.1:0):0.001481026,Khanty39.1:0.001487699)0.943:0.00449334)0.401:0.001480866)0.943:0.004471631)0.403:6e-09,(HEL_BA9167AA_AS.1:0.003005661,(HEL_BA8880AA_AS.1:0.001493816,(33375.1:0.009162818,SW7C.1:0.003029477)0.857:0.002984414)0.779:0.001491871)0.770:0.001491716)0.379:5e-09,HEL_AA8621AA_AS.1:0.004457594)0.840:0.001484139)0.852:0.001484127)0.070:6e-09,(SSR9.1:0.00147901,(HEL_BA9249AA_AS.1:0.002993152,(HEL_BA9706AA_AS.1:0.001478958,((HEL_BA8829AA_AS.1:0.002976897,(HEL_BA8812AA_AS.1:0.001479655,HpGP-BGD-003.1:0.002969269)0.417:5e-09)0.363:0.001484061,HEL_BA8861AA_AS.1:0.007490267)0.183:5e-09)0.784:0.001486446)0.773:0.001486251)0.875:5e-09)0.182:5e-09,GC34_HL.1:5e-09)0.875:6e-09,(Tuvac80.1:0.002965157,SSR7.1:0.004453195)0.935:5e-09)0.879:6e-09,((HEL_BA9043AA_AS.1:0.009270069,P12.1:0.010828275)0.322:0.004369708,((Evenky65.1:0.010758459,HEL_BA9734AA_AS.1:0.006089719)0.765:0.001414633,((HE_C33.1:0.002963425,HEL_BA4686AA_AS.1:0.005971161)0.963:5e-09,((SSR5.1:0.005997903,(448.1:0.001483797,HEL_BA9176AA_AS.1:0.004523049)0.377:0.001493319)0.788:5e-09,(BURYAT14.1:0.003005539,HEL_AA6718AA_AS.1:0.00149938)0.766:0.001480782)0.644:5e-09)0.929:6e-09)0.537:0.00148019)0.603:5e-09)0.887:0.002979295,(HEL_BA9626AA_AS.1:0.002777012,(((HEL_BA9175AA_AS.1:0.004511416,HEL_BA9915AA_AS.1:0.002989854)0.753:0.001511906,(HEL_AA7221AA_AS.1:0.003003654,HEL_BA9628AA_AS.1:0.002999107)0.757:0.001475359)0.809:0.001488163,((((HEL_BA9562AA_AS.1:0.001486618,((Evenky01.1:0,Evenky73.1:0,HEL_BA8842AA_AS.1:0,HEL_BA9406AA_AS.1:0):0.002986737,(HEL_BA9096AA_AS.1:0.001500576,HEL_BA9321AA_AS.1:0.004502867)0.784:0.001470505)0.051:5e-09)0.948:0.002986737,(HEL_BA9037AA_AS.1:5e-09,(HEL_BA9059AA_AS.1:0.004502954,HEL_BA9391AA_AS.1:0.002991177)0.747:0.001485508)0.489:5e-09)0.855:0.001484039,(HEL_BA3985AA_AS.1:0.004633001,((((HEL_AA6079AA_AS.1:0.006950174,(HpGP-IND-007.1:0.006330899,SLK40.1:0.006415163)0.260:0.00530865)0.289:0.002199119,((HEL_BA4991AA_AS.1:0.003171283,HpGP-TUR-009.1:0.013679378)0.801:0.004441453,(HEL_CA0027AA_AS.1:0.00899656,(HEL_BA8057AA_AS.1:0.010570507,(HEL_BA8361AA_AS.1:0.002983504,(HEL_AA7374AA_AS.1:0.001445073,HpGP-MAL-002.1:0.00454371)0.928:0.004550972)0.523:0.00148963)0.848:5e-09)0.812:0.001612756)0.000:5e-09)0.212:5e-09,(BD0013.1:0.006145326,HEL_BA5769AA_AS.1:0.008981894)0.788:0.003002698)0.873:5e-09,HEL_BA7799AA_AS.1:0.005859461)0.310:0.00148332)0.863:0.002865221)0.892:5e-09,(((HE_NC32_5.1:0.004503964,HpGP-MMR-011.1:0.002998054)0.767:0.001465567,((HEL_BA9148AA_AS.1:0.006093118,HpGP-NPL-009.1:0.007621832)0.760:0.001410659,Mandalay03.1:0.002972618)0.147:5e-09)0.853:0.001480248,(((EKB32.1:0.003009424,HEL_BA8663AA_AS.1:0.004514674)0.791:0.001460308,(((HpGP-USA-422.1:0.010613747,MMM_127.1:5e-09)0.937:0.002972614,(M006.1:0.005966538,(NP110.1:0.006059011,TH0213.1:0.006061494)0.865:0.002954358)0.278:5e-09)0.827:0.00296773,(31181.1:0.002987487,(MMM_148.1:0.001479243,HEL_CA2513AA_AS.1:0.002972)0.376:5e-09)0.930:0.002978515)0.676:5e-09)0.850:0.001486293,(((HEL_CA0082AA_AS.1:0.007535908,(MMM_60.1:0.006034031,India7.1:0.006011437)0.004:0.001475399)0.780:5e-09,(((((HPAS23.1:0.002962785,((HPJ156.1:0.001478199,(HEL_AA6010AA_AS.1:0.004476111,HPJ071.1:0.001479012)0.717:6e-09)0.301:5e-09,((ausabrJ05.1:0,HPJ023.1:0):5e-09,((HEL_BA4574AA_AS.1:0.001485352,((HEL_BA3813AA_AS.1:0,HEL_BA3814AA_AS.1:0,HEL_BA4578AA_AS.1:0):0.001481499,(HEL_BA3812AA_AS.1:0.00148318,(HEL_BA4580AA_AS.1:0,HEL_BA4584AA_AS.1:0):0.002980548)0.770:0.001486674)0.885:0.002978645)0.892:0.00297223,HEL_BA9332AA_AS.1:0.002980216)0.819:5e-09)0.913:0.001480193)0.787:0.001516703)0.805:0.002986534,((HEL_BA9408AA_AS.1:0,HEL_BA9658AA_AS.1:0,HEL_BA9674AA_AS.1:0,Neuguinea12.1:0,Neuguinea25.1:0,Neuguinea63.1:0,Neuguinea66.1:0):0.013651234,(ID0090.1:0.010689394,(ID0084.1:0.001478979,((ID0992.1:0.001478656,ID1017.1:5e-09)0.800:5e-09,(ID0082.1:0.001485235,(ID0985.1:0,ID0987.1:0,ID1001.1:0):0.001485275)0.828:0.001479578)0.753:0.001479436)0.876:0.003061339)0.373:0.00293413)0.898:5e-09)0.880:0.004493232,(BT333.1:0.004492254,HpGP-KAZ-002.1:0.004474859)0.547:5e-09)0.944:0.002988992,(HEL_BA9739AA_AS.1:0.001481116,(HEL_BA8830AA_AS.1:0.00601731,(((HEL_BA9571AA_AS.1:0,HEL_BA9807AA_AS.1:0):0.002997525,(HEL_BA9379AA_AS.1:0.004521941,((BURYAT9.1:0.00297258,(HEL_BA8856AA_AS.1:0.00150541,HEL_BA8959AA_AS.1:0.004539677)0.766:0.00147547)0.586:5e-09,HEL_BA9605AA_AS.1:0.001479563)0.868:5e-09)0.792:0.001487647)0.775:0.001481169,HEL_BA9160AA_AS.1:0.004508539)0.311:0.001494562)0.860:5e-09)0.386:5e-09)0.907:0.001482559,((HEL_BA9140AA_AS.1:0.002966773,((HEL_BA9018AA_AS.1:0.001484139,(HEL_BA8921AA_AS.1:0.006091888,((HEL_BA9032AA_AS.1:0,HEL_BA9339AA_AS.1:0,HEL_BA9761AA_AS.1:0,HEL_BA9830AA_AS.1:0,Keto60.1:0):0.004473108,HEL_BA9838AA_AS.1:5e-09)0.930:0.004564616)0.761:0.001429697)0.878:5e-09,HEL_BA8911AA_AS.1:0.001480196)0.517:5e-09)0.853:0.001484159,HEL_BA9256AA_AS.1:0.007518897)0.311:5e-09)0.831:0.001482612)0.523:5e-09,((BD0063.1:0.004483472,(((HpGP-MAL-012.1:0.00297316,(CK69.1:0.006019957,HEL_CA2643AA_AS.1:0.002988329)0.760:0.001473707)0.781:0.00148458,((VN0805.1:0.003014632,HEL_BA5460AA_AS.1:0.004534912)0.763:0.001460767,(MMM_67.1:0.007537857,((HpGP-KOR-001.1:0.002967747,HEL_CA0440AA_AS.1:0.010627065)0.787:5e-09,JP0170.1:0.007527237)0.323:0.001469203)0.773:0.001499521)0.809:5e-09)0.848:0.00148423,BT143.1:0.00297637)0.085:5e-09)0.172:0.00148422,((HEL_AA4439AA_AS.1:0.006017211,HpGP-JAP-026.1:0.004499388)0.771:0.001465796,(((HEL_CA0208AA_AS.1:0.00757968,(HEL_CA2718AA_AS.1:0.006182858,ID0498.1:0.007685147)0.735:0.001295003)0.792:0.001500239,(HEL_CA2671AA_AS.1:0.001481131,(26695.1:0.007581405,(HEL_AA5991AA_AS.1:0.007532357,(BT0282.1:0.007534621,HEL_BA9656AA_AS.1:0.004485957)0.023:5e-09)0.662:0.001482591)0.692:5e-09)0.505:6e-09)0.770:0.001484131,(((HEL_BA9341AA_AS.1:0.002995208,(HEL_BA9748AA_AS.1:0.006065542,(HEL_BA9759AA_AS.1:0,HEL_BA9760AA_AS.1:0):0.001483598)0.758:0.001491569)0.895:0.003009495,((HEL_AA6006AA_AS.1:0.001478061,HEL_CA0053AA_AS.1:5e-09)0.926:0.004540033,(HEL_BA8864AA_AS.1:0.001491885,HEL_CA0054AA_AS.1:0.004478002)0.747:0.001475144)0.881:0.003005046)0.802:0.001494695,(yak97.1:0.00448827,(HEL_CA0264AA_AS.1:0.002982023,HEL_CA0278AA_AS.1:0.001494374)0.082:0.001475919)0.869:5e-09)0.847:0.001487915)0.451:6e-09)0.674:5e-09)0.867:0.001486483)0.935:0.002972986)0.156:5e-09)0.612:5e-09)0.923:5e-09)0.787:0.000837269)0.787:0.000836818)0.928:5e-09,((HN_G260.1:0.009070238,(HEL_BA9129AA_AS.1:0.001481513,HEL_BA9471AA_AS.1:0.001479519)0.893:5e-09)0.170:0.001489844,(HEL_BA9483AA_AS.1:0.00597575,(((((((((BTM231.1:0.002999262,(BT215.1:0.003025984,ID0561.1:0.006096033)0.760:0.001472321)0.787:0.001487893,HEL_BA9448AA_AS.1:0.002975952)0.787:5e-09,HpGP-IDN-001.1:5e-09)0.855:0.001484128,(HEL_BA8956AA_AS.1:5e-09,HEL_BA9538AA_AS.1:0.002976804)0.841:0.001482388)0.265:5e-09,((((HEL_BA9302AA_AS.1:0.004480479,(HEL_BA9166AA_AS.1:5e-09,((HEL_BA9611AA_AS.1:0.004479599,((HEL_BA9098AA_AS.1:0.001482386,((HEL_AA7249AA_AS.1:0,HEL_AA7373AA_AS.1:0,HEL_BA9390AA_AS.1:0,HEL_BA9649AA_AS.1:0,HEL_BA9736AA_AS.1:0,HEL_BA9780AA_AS.1:0):5e-09,(HEL_BA9162AA_AS.1:0.002979963,HEL_BA9130AA_AS.1:0.001478392)0.911:5e-09)0.873:5e-09)0.628:5e-09,HEL_BA9479AA_AS.1:0.006024506)0.428:0.001486522)0.889:5e-09,(HEL_BA8860AA_AS.1:0.004470556,HEL_BA8868AA_AS.1:0.006000534)0.976:5e-09)0.724:6e-09)0.917:5e-09)0.341:0.001484128,HEL_CA0410AA_AS.1:0.004461523)0.913:6e-09,(HEL_BA8932AA_AS.1:0.002970985,HEL_BA9451AA_AS.1:0.001480195)0.896:5e-09)0.898:5e-09,(HEL_BA8847AA_AS.1:5e-09,Nanai30.1:0.001484133)0.858:0.001484131)0.848:0.001481123)0.612:5e-09,IRANL104.1:0.004495623)0.857:0.001484124,((HEL_BA5605AA_AS.1:0.002965496,((CK59.1:0.006054354,HEL_AA6578AA_AS.1:0.004523558)0.742:0.002966795,(VN0032.1:0.01065529,BTM275.1:0.006023083)0.407:5e-09)0.871:5e-09)0.841:0.001489706,(((v225d.1:0.001479512,((HEL_BA9201AA_AS.1:6e-09,(HEL_CA2262AA_AS.1:0.001481879,(HEL_CA2260AA_AS.1:0.004485529,HEL_CA2284AA_AS.1:0.002975329)0.768:0.001491302)0.905:0.002971083)0.862:0.001480185,HEL_BA9433AA_AS.1:0.004455376)0.395:5e-09)0.776:5e-09,HEL_CA2709AA_AS.1:0.01063774)0.796:0.001490673,(HEL_BA9095AA_AS.1:0.003020261,TUVAB15.1:0.006041701)0.767:0.001450757)0.809:0.001490738)0.244:5e-09)0.051:5e-09,HEL_BA3942AA_AS.1:0.006009214)0.847:0.001484141,(HEL_BA9735AA_AS.1:0.006003398,(HEL_CA0551AA_AS.1:0.002987118,MS178.1:0.002987416)0.382:0.001492091)0.773:6e-09)0.388:6e-09)0.802:0.001486041)0.776:0.001495024)0.427:5e-09,(HpGP-MMR-004.1:0.004500088,(HEL_CA2092AA_AS.1:0.005891117,(34320.1:0.003073383,HEL_CA2150AA_AS.1:0.015519186)0.750:0.00463959)0.778:0.001636886)0.756:0.001474979)0.808:0.0014824,(((GR_15.1:0.007575565,HE_NC24_6.1:0.00602782)0.739:0.001525743,(HEL_BA9531AA_AS.1:0.007544341,(30950.1:0.002983338,(G27.1:0.006144728,HEL_AA0447AA_AS.1:0.007660545)0.817:0.00606712)0.764:5e-09)0.780:0.0014846)0.886:0.002983056,((HEL_BA4743AA_AS.1:0.004503875,HEL_BA9445AA_AS.1:0.007614924)0.862:0.003042357,HEL_AA5699AA_AS.1:0.004512391)0.782:0.001469198)0.587:5e-09)0.913:5e-09,((GC31_B.1:0.004527587,(HEL_CA0525AA_AS.1:5e-09,(HpGP-MAL-010.1:0.003000741,((HEL_BA9170AA_AS.1:0,HEL_BA9569AA_AS.1:0):0.002981869,HEL_BA9261AA_AS.1:0.001496174)0.878:0.002990317)0.868:0.002985675)0.787:0.001489265)0.769:0.001488178,(HpGP-RUS-009.1:0.003003509,(HEL_BA4875AA_AS.1:0.006056649,HpGP-LIT-001.1:0.007568273)0.745:0.001460375)0.877:0.003002131)0.780:0.001492488)0.852:0.004649085,((((GR_21.1:0.004404177,(HEL_CA2212AA_AS.1:0.011346925,HEL_CA2246AA_AS.1:0.005634918)0.098:0.001368477)0.867:0.005508591,(HpGP-POL-110.1:0.001510599,(HpGP-PER-011.1:0.0108767,MGms203.1:0.009330421)0.903:0.005984336)0.787:0.002261667)0.740:0.00304674,(SA220C.1:0.004563871,(SA224.1:0,SA252C.1:0):0.001430847)0.960:0.006987156)0.798:0.002057858,(((((HpGP-ISR-001.1:0.00602616,(NP49.1:0.004534369,38185.1:0.009174716)0.712:0.002970967)0.851:5e-09,IRANL124_91.1:0.001481124)0.781:5e-09,(((((((((IRANL110.1:0.004556366,(((HEL_AA0105AA_AS.1:0,PeCan4.1:0):0.004464517,kin86.1:0.006077717)0.763:0.001474924,(HEL_BA5558AA_AS.1:0.004538349,(ckin24.1:0.009317027,HEL_BA3551AA_AS.1:0.010859097)0.822:0.00291777)0.738:0.001499532)0.771:0.001494245)0.852:0.002941474,(CAM_149C1.1:0.005975274,((ckin129.1:0.004494125,((((HEL_CA2176AA_AS.1:0.007420481,(HEL_BA8101AA_AS.1:0.012507413,nigh2495.1:0.007812092)0.731:0.001384968)0.733:0.003036865,(HEL_AA9177AA_AS.1:0.004514239,((HEL_AA9174AA_AS.1:0.0050355,HpGP-USA-417.1:0.002454564)0.958:0.009339558,HEL_BA5547AA_AS.1:0.007260498)0.742:0.001847423)0.787:0.001677126)0.828:0.002818617,((HEL_BA5257AA_AS.1:0.00607114,HEL_CA2270AA_AS.1:0.003002572)0.878:0.002990729,((((22360.1:0.003153875,HEL_BA5224AA_AS.1:0.007390388)0.345:0.001804759,((DR150.1:0.006035949,HEL_BA5197AA_AS.1:0.007679338)0.905:0.00490439,HpGP-USA-403.1:0.007354127)0.230:0.001596522)0.900:0.005562181,HEL_AA9180AA_AS.1:0.002983114)0.883:5e-09,(HEL_AA5463AA_AS.1:0.006041751,((GAM245Ai.1:5e-09,HEL_CA2181AA_AS.1:0.007518953)0.897:0.002992674,((HEL_BA8835AA_AS.1:0.004514126,NYPt189.1:0.002986718)0.972:0.007608867,DR59_2016.1:0.001475179)0.762:0.001514718)0.770:0.001446932)0.757:0.001514555)0.793:5e-09)0.903:0.001479708)0.115:5e-09,((HEL_BA4236AA_AS.1:0.006042089,((((HEL_BA5527AA_AS.1:0.004498638,(B40.1:0.004534666,(22087.1:0.007642855,HpGP-POR-006.1:0.003016901)0.863:0.002974884)0.742:0.003010641)0.759:5e-09,ckin65.1:0.001487388)0.926:0.002987839,(kin62.1:0.002970762,(HEL_CA2362AA_AS.1:5e-09,(kin81.1:0.012184025,((((DR76_2016.1:0.0044953,(MG2005_98.1:0.007596103,(HEL_BA3663AA_AS.1:0,HpGP-MEX-046.1:0):0.004507778)0.876:0.003020754)0.776:0.001463505,kin71.1:5e-09)0.790:0.001849444,(ckin130.1:0.001790637,kin77.1:0.004181023)0.364:0.001504377)0.797:0.002671904,(HEL_AA7352AA_AS.1:0.004482837,HpGP-BRA-023.1:0.001492578)0.763:0.001450801)0.501:0.003032026)0.891:5e-09)0.927:0.001482373)0.528:5e-09)0.781:0.001487092,(ckin106.1:0.009045929,HpGP-COG-003.1:5e-09)0.865:0.00299565)0.764:0.001470657)0.746:0.001515597,(MCms1055.1:0.008926409,((HEL_BA4163AA_AS.1:5e-09,HEL_BA9555AA_AS.1:0.001479019)0.928:0.004794532,(HpGP-SPA-402.1:0.011486782,(HEL_CA2451AA_AS.1:0.009603627,HpGP-HON-015.1:0.005661533)0.828:0.004592345)0.859:0.003687278)0.285:0.001470005)0.881:0.003176124)0.721:0.001485509)0.776:0.001484773)0.773:0.001483445,(HEL_AA8702AA_AS.1:0.004542272,SUD-SO49-1.1:0.006049548)0.756:0.001419388)0.206:0.001497721)0.928:5e-09)0.126:0.0015045,(HEL_BA5101AA_AS.1:0.001511043,HpGP-SPA-802.1:0.006072622)0.763:0.001465044)0.888:0.00300426,(HEL_BA4465AA_AS.1:0.009109158,SUD_SO41_1.1:0.006035742)0.735:0.001501338)0.788:0.001494558,HEL_BA8806AA_AS.1:0.00148775)0.764:0.001494409,HEL_BA9462AA_AS.1:0.006036645)0.519:0.001492489,HEL_BA9281AA_AS.1:0.007524763)0.435:5e-09,HEL_BA9765AA_AS.1:0.007579918)0.300:0.001486014,HEL_BA9463AA_AS.1:0.010635811)0.922:5e-09)0.000:5e-09,((((HEL_BA9595AA_AS.1:0.009079434,(HEL_AA6060AA_AS.1:0.006085928,HEL_BA4944AA_AS.1:0.004559711)0.748:0.001500499)0.874:0.003064311,(HEL_AA6699AA_AS.1:0.014139281,SUD-C16-3.1:0.007795294)0.816:0.002956831)0.851:5e-09,(HEL_BA9457AA_AS.1:0.014010962,HEL_BA8987AA_AS.1:0.006141705)0.818:0.004287697)0.311:0.001495104,(((CAM-109A1.1:0.002311497,(HEL_BA9180AA_AS.1:0.01019363,IL_3184.1:0.008387577)0.397:0.002977724)0.784:0.002172446,HEL_BA4168AA_AS.1:0.00606136)0.765:0.003030295,(((CAM-121A1.1:0.003016295,SUD-C14-1.1:0.00760358)0.866:0.002996734,HEL_BA4973AA_AS.1:0.003002243)0.792:0.001471177,((((SUD-SO50-1.1:0.005987008,(HEL_CA2615AA_AS.1:0.002757193,HEL_CA2627AA_AS.1:0.001706803)0.990:0.009282919)0.738:0.001512259,(((CAM_153C1.1:0.006071841,((CAM_118A1.1:0.009007572,CAM_14C1.1:0.00155723)0.878:0.003290769,Pt_7901.1:0.01052098)0.314:0.001426245)0.770:0.001623734,(CAM_106A1.1:0.004371355,(CAM-135C1.1:0,CAM-140C1.1:0,CAM-146C1.1:0):0.001589092)0.892:0.003028791)0.768:0.001469007,B25.1:0.003118104)0.743:0.001376481)0.771:0.001492964,(CAM_22A1.1:0.002999405,((SUD_C5_1.1:5e-09,SUD_C8_1.1:5e-09)0.807:0.002707906,(CAM-23A1.1:0.00495409,(HpGP-NGA-006.1:0.008344293,(nigh2496.1:0.002964859,SUD-I14.1:5e-09)0.892:0.003739253)0.339:0.001781002)0.104:0.00224588)0.783:0.001780344)0.777:0.001490299)0.801:0.001494928,((CAM-107A1.1:5e-09,((nigh1448.1:0.004567423,SUD-SO42.1:0.003000067)0.905:0.004557603,nigh2494.1:0.007489623)0.874:5e-09)0.916:0.001482382,(((HEL_BA9413AA_AS.1:5e-09,(SUD-S72.1:0.006283106,(HEL_BA9028AA_AS.1:0.008468828,kin79.1:0.002089508)0.862:0.004555067)0.851:0.004341863)0.793:0.00299948,ckin59.1:0.001495025)0.763:0.001481741,((((SUD-C1-1a.1:0.002969134,(HEL_BA8928AA_AS.1:0.009023487,CAM-126C1.1:0.009057451)0.539:5e-09)0.912:0.001480263,(((HEL_BA9309AA_AS.1:0.001485956,HpGP-NGA-010.1:0.004505129)0.775:0.001486291,(HEL_AA5951AA_AS.1:0.006009354,SUD-C13-1.1:0.002979606)0.197:5e-09)0.277:0.001482564,(CAM-144C1.1:0.002990457,(CAM_125C1.1:0.006081592,ckin28.1:0.007647187)0.853:0.003005905)0.875:0.002977142)0.100:5e-09)0.868:0.001483497,HEL_BA9125AA_AS.1:0.002974976)0.283:5e-09,(CAM_110A1.1:0.001488119,CAM-117A1.1:0.004505956)0.780:0.001483464)0.858:0.001482437)0.165:5e-09)0.606:5e-09)0.659:5e-09)0.771:0.001491765)0.761:0.00159814)0.873:0.00287089)0.815:0.001634151,((IRANL112_91.1:0.004559606,MM2004_20.1:0.006102186)0.753:0.001489351,(Pt_7757.1:0.004567646,(Hp_A_14.1:0.00597415,(HEL_CA2268AA_AS.1:0.004161012,(HEL_BA4947AA_AS.1:0.010634913,(B45.1:0.003038149,HEL_AA6798AA_AS.1:0.006014523)0.742:0.001640875)0.379:0.001666071)0.441:0.003130566)0.751:0.001648183)0.769:0.001511562)0.746:0.001287642)0.426:0.001494041)0.735:5e-09)0.945:0.001596007,B47.1:0.00761363)0.766:0.001488178,HpGP-USA-207.1:0.009254027)0.332:0.003206503,((Hp_A_27.1:0.004882369,(GR_20.1:0.015718665,IRANL133_91.1:0.006203499)0.823:0.004050072)0.875:0.003059559,(HpGP-ZAF-006.1:0.005000854,((HpGP-ZAF-009.1:0.007653526,SA253C1.1:0.004470194)0.958:0.008701788,((((HpGP-ZAF-007.1:0.002968612,((((((HEL_BA8916AA_AS.1:0.007515555,SA169C.1:5e-09)0.718:0.002980042,(HEL_BA8309AA_AS.1:0,HEL_BA9749AA_AS.1:0):0.004466247)0.897:5e-09,((HEL_AA7351AA_AS.1:5e-09,(HEL_BA9540AA_AS.1:0.00755542,HEL_AA7362AA_AS.1:0.003013004)0.404:0.002951332)0.945:0.00447416,(HEL_BA5666AA_AS.1:0.001479024,(HEL_BA5731AA_AS.1:0.001482381,HpGP-ZAF-001.1:0.007466977)0.759:5e-09)0.925:5e-09)0.883:0.002964633)0.660:0.00298503,((SA172C1.1:6e-09,HEL_AA7371AA_AS.1:0.006007289)0.787:0.001482835,(HEL_BA5671AA_AS.1:0,SA144A.1:0,SA251C.1:0):0.002974781)0.779:0.001478579)0.785:0.001468944,((HEL_BA8291AA_AS.1:0.004519658,SouthAfrica20.1:0.001460128)0.756:0.001498914,((HEL_AA7350AA_AS.1:0,HEL_AA7375AA_AS.1:0):0.003002981,HEL_AA7378AA_AS.1:0.006048815)0.857:0.002997438)0.753:0.001490993)0.818:0.001504226,(HEL_BA9328AA_AS.1:5e-09,SA166A.1:0.001478061)0.964:0.004471843)0.719:5e-09)0.858:0.002969218,(((HEL_BA5706AA_AS.1:0.007615291,HEL_AA7376AA_AS.1:0.007614171)0.241:0.003375304,(HEL_BA5677AA_AS.1:0.003962589,((HEL_BA5709AA_AS.1:0.001479548,SouthAfrica50.1:0.002966289)0.000:5e-09,((HEL_BA5715AA_AS.1:0,SA175A.1:0):0.002986089,((HEL_BA5739AA_AS.1:0,SA29A.1:0):0.001446796,(HEL_BA4919AA_AS.1:5e-09,SouthAfrica7.1:0.004490569)0.906:0.004540529)0.889:0.003041193)0.890:0.002993648)0.882:0.001991919)0.000:5e-09)0.841:0.004007732,SA233C.1:5e-09)0.803:0.001497135)0.861:0.003038375,((((HEL_AA7199AA_AS.1:5e-09,HEL_AA7329AA_AS.1:0.001478204)0.951:0.007806988,(HEL_AA7293AA_AS.1:6e-09,(HEL_AA7200AA_AS.1:0.00147821,HEL_AA7356AA_AS.1:5e-09)0.727:5e-09)0.955:0.007437071)0.903:0.004564816,(((HEL_AA7215AA_AS.1:0.00158571,(HEL_AA7309AA_AS.1:0.005980102,HEL_BA9306AA_AS.1:5e-09)0.946:0.005888112)0.911:0.00452458,(HEL_AA7206AA_AS.1:0.006009822,HEL_AA7288AA_AS.1:0.002978045)0.883:0.003141017)0.444:5e-09,(HEL_AA7268AA_AS.1:0,HEL_AA7368AA_AS.1:0):0.008925959)0.941:0.00626231)0.653:0.001419725,K26A1.1:0.00132343)0.990:0.010818295)0.855:0.003049277,HEL_BA4143AA_AS.1:0.010824098)0.898:0.004950533)0.782:0.004668314)0.925:0.005972581)0.647:0.000859426)0.762:0.005278505,((HEL_BA4205AA_AS.1:0.012221226,(SA35C.1:0.006236027,HEL_BA8345AA_AS.1:0.018653147)0.894:0.006064407)0.530:0.005149046,HEL_BA9494AA_AS.1:0.011971597)0.405:0.003005676)0.873:0.019701728,((Koryak37.1:0,Koryak38.1:0):0.009978449,(HEL_AA0408AA_AS.1:0.044958703,((HEL_BA9303AA_AS.1:0,HEL_BA9707AA_AS.1:0):0.056737343,(((HEL_BA9243AA_AS.1:0.013662976,(HEL_BA9629AA_AS.1:0.002960633,((HEL_BA9746AA_AS.1:0.009106395,((HEL_BA8849AA_AS.1:0,HEL_BA9070AA_AS.1:0):5e-09,HEL_BA9584AA_AS.1:0.001479018)0.886:0.005987559)0.464:5e-09,(HEL_BA9722AA_AS.1:0.004440027,(HEL_AA7311AA_AS.1:0.001478062,Khanty47.1:5e-09)0.981:0.009087424)0.987:0.012193976)0.912:0.004477829)0.558:5e-09)0.785:0.002994018,(((HpGP-CAN-019.1:0.015218253,(((HEL_BA9526AA_AS.1:0.002959675,((Ca_97_34.1:0,HEL_AA6016AA_AS.1:0,HEL_AA7297AA_AS.1:0):0.003175153,((HEL_AA6037AA_AS.1:5e-09,HpGP-CAN-007.1:0.001478393)0.965:0.005795669,(HEL_AA5967AA_AS.1:0,HEL_AA6482AA_AS.1:0,HEL_BA9172AA_AS.1:0):0.001666444)0.468:0.001498969)0.952:0.005805675)0.752:0.001508221,(Aklavik86.1:0,CAN_019.1:0,CAN_290.1:0,HEL_CA2371AA_AS.1:0,HpGP-CAN-010.1:0,HpGP-CAN-015.1:0):0.004469707)0.763:0.001476906,(HEL_AA7337AA_AS.1:0.007532308,(HEL_BA9060AA_AS.1:0,HEL_BA9258AA_AS.1:0):0.006023271)0.929:0.004483401)0.753:0.001496796)0.914:0.004465951,(HpGP-CHI-105.1:0.001498474,HpGP-CHI-116.1:0.001469079)0.938:0.004504647)0.756:0.001488536,((CAN_243.1:5e-09,HEL_AA5916AA_AS.1:0.005968761)0.963:0.007522402,((CAN_095.1:0,CAN_136.1:0,CAN_172.1:0,CAN_258.1:0,HEL_CA2453AA_AS.1:0,HpGP-CAN-006.1:0,HpGP-CAN-011.1:0):0.010607848,(HpGP-CAN-016.1:0.001481969,HpGP-CAN-018.1:0.001479646)0.770:0.00149373)0.759:0.001468734)0.901:0.00298995)0.757:0.001483094)0.852:0.003486044,(Koryak28.1:0.003178637,(HEL_BA9127AA_AS.1:0.007241276,(HEL_BA9726AA_AS.1:0.002997761,(HEL_BA8817AA_AS.1:0.00147902,HEL_BA9287AA_AS.1:5e-09)0.781:0.001455809)0.929:0.004952882)0.162:0.003096273)0.852:0.007019684)0.782:0.010942151)0.979:0.026714434)0.936:0.018142641)0.998:0.0401313)0.933:0,Hcetorum:0.182689007)Root;
