# Supplementary material for: An ancient ecospecies of Helicobacter pylori
Source: Nature. 2024 Oct 16;635(8037):178–85. doi: 10.1038/s41586-024-07991-z (PMC11541087; doi:10.1038/s41586-024-07991-z)
Supplement: Supplementary file 8 — Data underlying Figs. 1–4 and Supplementary Figs. 1–6 and 8–13. [file 41586_2024_7991_MOESM8_ESM.zip › SOURCE_DATA/S10/54.nwk]

((((((((((((((((((((((((((CAM-146C1.1:0.012641719,HEL_BA4991AA_AS.1:0.006521847)0.974:0.005743922,(((HpGP-IND-007.1:0.023565879,SSR9.1:0.010264925)0.872:0.004409995,(HEL_BA9209AA_AS.1:0.014306182,HEL_CA2212AA_AS.1:0.01202246)0.268:0.00309729)0.861:0.002594908,(GR_20.1:0.01151915,(29009.1:0.013816596,(HEL_CA2246AA_AS.1:0.019581401,P12.1:0.011960836)0.616:0.005030186)0.837:0.00446702)0.701:0.000685645)0.856:0.001571456):0.000885608,(Hp_A_11.1:0.014706138,(((HEL_BA9148AA_AS.1:0.011169474,NP110.1:0.012604763)0.920:0.003764341,(((26695.1:0.013247074,SW21C.1:0.008804722)0.867:0.003369913,(HE_C50.1:0.013865975,HEL_AA8621AA_AS.1:0.012598452)0.960:0.006334727)0.755:0.001327592,(((((((HEL_BA9531AA_AS.1:0.008943228,SSR7.1:0.014172586)0.872:0.00293922,HE_NC32_5.1:0.011149123)0.577:0.002185561,(HE_C33.1:0.01254266,21580.1:0.011555138)0.263:0.002159898)0.922:0.005535211,(HEL_AA6718AA_AS.1:0.012368605,(SSR3.1:0.014212957,SSR5.1:0.005756564)0.670:0.004081181)0.638:0.003788801)0.559:0.000218105,SSR8.1:0.013850963)0.802:0.001491735,((444.1:0.012725313,448.1:0.012790808)0.528:0.004902788,(HpGP-USA-207.1:0.015126784,(SA224.1:5e-09,SA252C.1:0.002105586)0.998:0.01424913)0.983:0.008290077)0.100:5e-09)0.827:0.001325508,(HpGP-CAN-001.1:0.016686829,Khanty17.1:0.010974816)0.555:0.002739348)0.795:0.001814127)0.832:0.002149539)0.904:0.002283759,((MM2012_26.1:0.017593846,(HEL_BA9555AA_AS.1:0.016705984,HpGP-USA-403.1:0.013481541)0.880:0.006064842)0.926:0.004952713,(((HEL_BA9761AA_AS.1:0.000818308,((HEL_BA9792AA_AS.1:0.0369645,HEL_BA9544AA_AS.1:0.00153108)0.936:0.005809464,(HEL_BA9838AA_AS.1:0.010066044,(HEL_BA9032AA_AS.1:0,HEL_BA9830AA_AS.1:0):0.000696397)0.721:0.000508361)0.705:0.005119077)0.929:0.005698102,((HEL_BA9294AA_AS.1:0.004248719,(Keto18.1:5e-09,((HEL_BA8996AA_AS.1:0,HEL_BA9604AA_AS.1:0):5e-09,HEL_BA9260AA_AS.1:0.004221323)0.981:0.004239936)0.975:0.00429307)0.991:0.0109518,HEL_BA9339AA_AS.1:5e-09)0.415:0.007533973)0.998:0.013319142,HEL_BA9058AA_AS.1:0.007226115)0.858:0.002168167)0.840:0.001449763)0.883:0.002158001)0.827:0.002104662)0.756:0.002078097,((((((HEL_AA0105AA_AS.1:0,PeCan4.1:0):0.007900434,HEL_AA7352AA_AS.1:0.027721034)0.742:0.004001687,((HEL_BA4846AA_AS.1:0.01604643,HPAG1.1:0.011421973)0.844:0.004416762,Pt_7901.1:0.010799938)0.820:0.00298877)0.785:0.00414839,(G27.1:0.010369907,(HEL_BA4875AA_AS.1:0.010893739,MCms1055.1:0.011406823)0.976:0.007901506)0.386:0.002904838)0.255:0.001579656,(((((HEL_BA9180AA_AS.1:0.01642508,((HEL_AA6798AA_AS.1:0.015452521,HUP_B14.1:0.017149238)0.532:0.005065211,HEL_BA5197AA_AS.1:0.01319065)0.403:0.002896921)0.945:0.004509458,((38185.1:0.016447458,IL_3173.1:0.021352543)0.833:0.006198134,(Hp_A_14.1:0.01525642,IRANL104.1:0.011776759)0.243:0.003972766)0.754:0.001766333)0.142:0.001341226,(33375.1:0.018899016,HEL_BA4700AA_AS.1:0.010727568)0.420:0.003371689)0.913:0.003740107,HEL_CA2272AA_AS.1:0.015100691)0.812:0.001621387,(((((((HEL_BA9608AA_AS.1:0.014317176,HpGP-RUS-009.1:0.009009246)0.873:0.002886525,((HpGP-NPL-009.1:0.011556692,(HpGP-USA-422.1:0.0119543,NP49.1:0.015251633)0.970:0.007536118)0.980:0.006470501,((34320.1:0.010105419,SSR43.1:0.009282745)0.319:0.003163549,(Hp_A_27.1:0.016940549,(30950.1:0.018207457,HEL_AA9174AA_AS.1:0.009489715)0.137:0.005033967)0.749:0.001354119)0.715:0.001347249)0.836:0.002970681)0.660:0.000800775,(HEL_BA9566AA_AS.1:0.014055051,((HEL_AA0447AA_AS.1:0.02200239,(IL_3184.1:0.007729827,HEL_BA4404AA_AS.1:0.015930891)0.570:0.002941587)0.105:6e-09,(MM2004_20.1:0.014259339,(HEL_BA9457AA_AS.1:0.021845173,((GR_15.1:0.017025092,(HEL_BA4973AA_AS.1:0.009563113,HEL_BA9463AA_AS.1:0.021235634)0.903:0.005379203)0.914:0.004910011,(HEL_AA8702AA_AS.1:0.019594464,HpGP-SPA-402.1:0.015758693)0.972:0.010550995)0.426:0.002507628)0.878:0.003759472)0.924:0.004797157)0.066:0.004011967)0.855:0.002431849)0.908:0.002776049,((((GC34_HL.1:0.014219752,HpGP-SPA-802.1:0.010743617)0.836:0.002893679,(HEL_BA4743AA_AS.1:0.01143299,(HEL_CA2176AA_AS.1:0.011992495,(HEL_BA9636AA_AS.1:0.014758176,IRANL97.1:0.012906925)0.893:0.006290911)0.851:0.003004115)0.865:0.002567168)0.747:0.000932115,(HpGP-MEX-046.1:0.013358148,(GR_21.1:0.012333196,HpGP-POL-110.1:0.009189395)0.961:0.00671337)0.624:0.002742758)0.759:0.00119937,((HpGP-ISR-001.1:0.011084939,IRANL124_91.1:0.011883744)0.813:0.001965176,((IL_3172.1:0.009891356,GC31_B.1:0.013168432)0.720:0.002743502,HE_NC24_6.1:0.014269953)0.814:0.001761912)0.719:0.002875063)0.863:0.001681452)0.000:6e-09,((HEL_BA5101AA_AS.1:0.016505397,(B25.1:0.014237095,((HN_G260.1:0.022746523,B47.1:0.015655872)0.298:0.004194837,(HEL_BA7799AA_AS.1:0.020742189,31181.1:0.018970412)0.886:0.007474509)0.210:0.001372292)0.160:0.000231719)0.995:0.006758075,((IRANL112_91.1:0.01377215,IRANL125.1:0.009261783)0.805:0.003299625,(HEL_BA9266AA_AS.1:0.016971073,(HEL_AA5699AA_AS.1:0.012338469,IRANL110.1:0.017360957)0.463:0.003005878)0.566:0.003504863)0.951:0.005941025)0.945:0.003846931)0.766:0.00110091,((MG2005_98.1:0.021628562,(Pt_7757.1:0.017565956,SouthAfrica7.1:0.019330288)0.541:0.003670778)0.688:0.003562891,(SLK40.1:0.017064139,(GC65_HL.1:0.006078966,HEL_AA7374AA_AS.1:0.0155089)0.329:0.003882046)0.262:0.002130374)0.826:0.0018495)0.773:0.000975542,(((HEL_CA2268AA_AS.1:0.0274649,MGms203.1:0.019900071)0.958:0.007112589,(22352.1:0.015159199,(22087.1:0.018082676,(22360.1:0.008481051,HEL_BA5257AA_AS.1:0.016881196)0.794:0.004874714)0.379:0.003954624)0.702:0.00047615)0.996:0.007498914,((((HEL_BA5527AA_AS.1:0.01431183,((((((ckin65.1:0.002853731,HpGP-COG-003.1:0.003553351)0.753:0.0006606,HEL_BA8806AA_AS.1:0.003534415)0.771:0.000661207,((((kin77.1:0.003520559,(ckin59.1:0.004838373,(ckin130.1:0.004406691,kin86.1:0.00778631)0.806:0.002809297)0.746:0.000819882)0.923:0.002120105,(ckin129.1:0.005014988,kin62.1:0.007925898)0.473:0.002070329)0.883:5e-09,ckin24.1:0.002809503)0.877:0.001365864,((kin79.1:0.00786761,kin81.1:0.0035927)0.752:0.000662299,(kin71.1:0.007863386,(ckin28.1:0.008252101,(ckin106.1:0.005781731,HEL_BA4465AA_AS.1:0.007085117)0.789:0.002176182)0.836:0.001774707)0.917:0.002172131)0.897:0.001403295)0.760:0.000782154)0.913:0.002954498,((HEL_BA4236AA_AS.1:0.012865386,(HEL_CA2451AA_AS.1:0.011798064,(((GAM245Ai.1:0.010297233,HEL_BA5547AA_AS.1:0.009574103)0.055:0.002519453,HEL_BA8101AA_AS.1:0.018257602)0.529:0.002719768,(DR59_2016.1:0.006636494,(((HEL_AA5463AA_AS.1:0.016787349,HEL_BA4163AA_AS.1:0.014194645)0.963:0.007194948,HEL_CA2150AA_AS.1:0.005900086)0.440:0.002824122,((HEL_BA8835AA_AS.1:0.004160287,HpGP-USA-303.1:0.012593745)0.815:0.004085966,HpGP-USA-417.1:0.00900989)0.335:0.002567816)0.474:0.001492725)0.878:0.00438574)0.802:0.001564396)0.846:0.002640551)0.335:0.001884679,HEL_BA8361AA_AS.1:0.018685312)0.400:0.002018088)0.924:0.003397387,(HEL_AA8698AA_AS.1:0.022164041,HEL_BA4947AA_AS.1:0.014236415)0.891:0.005792816)0.725:0.001105206,HEL_CA2362AA_AS.1:0.007466046)0.987:0.008830442)0.975:0.007666303,HpGP-HON-015.1:0.008505703)0.558:0.003186593,(CAM-117A1.1:0.015365275,(((HEL_BA9765AA_AS.1:0.009576484,SUD-C1-1a.1:0.008833755)0.916:0.004454658,((HEL_AA6699AA_AS.1:0.01550217,SUD-I14.1:0.011217009)0.881:0.002319712,(((HEL_BA4944AA_AS.1:0.011442403,HEL_BA9281AA_AS.1:0.018236857)0.123:0.002988748,HEL_BA8987AA_AS.1:0.012601086)0.799:0.004285812,((HEL_BA9462AA_AS.1:0.009094653,HEL_BA9595AA_AS.1:0.012435342)0.832:0.003495115,HEL_BA9028AA_AS.1:0.016359082)0.660:0.001459686)0.863:0.001734078)0.759:0.001032328)0.898:0.003548926,(((SA35C.1:0.019698941,(SA220C.1:0.013169362,(HEL_BA8309AA_AS.1:0.019236635,((SouthAfrica20.1:0.014140734,((((HpGP-ZAF-009.1:0.003990153,(SA169C.1:0.01426346,((HEL_BA5709AA_AS.1:0.004723498,((HEL_BA9328AA_AS.1:0,SA144A.1:0,SA251C.1:0):0.001396666,HEL_BA5671AA_AS.1:0.005664209)0.866:0.001617475)0.683:0.002519534,SA166A.1:0.003324622)0.556:0.002618964)0.850:0.002616541)0.516:0.0014439,(HEL_BA5715AA_AS.1:0.006399941,SA175A.1:0.001401504)0.973:0.004780787)0.875:0.001480306,(HEL_BA9494AA_AS.1:0.0035252,((((((HEL_AA7351AA_AS.1:0.003282971,(HEL_AA7376AA_AS.1:0.001395736,HEL_AA7378AA_AS.1:5e-09)0.970:0.003796009)0.860:0.002326797,SA253C1.1:0.005187028)0.676:0.000893431,(HEL_BA8916AA_AS.1:0.005828601,HEL_BA9540AA_AS.1:0.009327311)0.683:0.003262755)0.901:0.002795834,((HEL_AA7350AA_AS.1:0,HEL_AA7375AA_AS.1:0):0.003557021,((((HEL_AA7371AA_AS.1:0.005341814,SA233C.1:0.009671729)0.768:0.001745629,SouthAfrica50.1:0.005048407)0.770:0.002417225,HpGP-ZAF-001.1:0.005291622)0.856:0.002482036,(SA172C1.1:0.013051932,HEL_BA5677AA_AS.1:0.004331487)0.952:0.005050073)0.760:0.000740292)0.748:0.001660689)0.482:0.002166629,(((((K26A1.1:0.002545541,(HEL_AA7368AA_AS.1:0.002386988,(HEL_AA7268AA_AS.1:0.001402764,HEL_AA7356AA_AS.1:0.00210024)0.985:0.005405847)0.950:0.003571462)0.957:0.003779669,(HEL_AA7309AA_AS.1:0.004768393,(HEL_AA7215AA_AS.1:0.004852839,HEL_AA7329AA_AS.1:0.003684879)0.786:0.002186489)0.219:0.001467685)0.742:0.001089608,((HEL_AA7199AA_AS.1:0,HEL_AA7200AA_AS.1:0,HEL_AA7293AA_AS.1:0):0.008996175,(HEL_AA7288AA_AS.1:0,HEL_BA9306AA_AS.1:0):0.011508841)0.972:0.006248799)0.781:0.002682033,HEL_AA7206AA_AS.1:0.004869149)0.992:0.007145651,HpGP-ZAF-006.1:0.005545533)0.954:0.004896599)0.388:0.001152117,(HEL_BA5706AA_AS.1:0.003508257,HEL_BA4919AA_AS.1:0.004964807)0.305:0.001400683)0.270:5e-09)0.960:0.002940109)0.861:0.002819367,((HEL_BA4143AA_AS.1:0.005607417,HEL_BA8345AA_AS.1:0.005111601)0.769:0.001391949,((HEL_BA9749AA_AS.1:0.002672329,HpGP-ZAF-007.1:0.003665409)0.302:0.002459492,(HEL_BA5731AA_AS.1:0.006379398,SA29A.1:0.002117862)0.794:0.001615634)0.774:0.001782707)0.436:0.000920842)0.447:0.001702489)0.977:0.009871925,HEL_BA5666AA_AS.1:0.004222812)0.779:0.009167366)0.995:0.014076058)0.833:0.006575894)0.995:0.016465568,(HEL_AA7362AA_AS.1:0.01457606,HEL_BA5739AA_AS.1:0.03100871)0.964:0.011578115)0.898:0.0052558,((((HEL_BA4168AA_AS.1:0.011710832,(CAM_125C1.1:0.006190121,(CAM_22A1.1:0.00752103,(HEL_BA9125AA_AS.1:0.010328926,HpGP-NGA-010.1:0.007836682)0.866:0.003999349)0.581:0.002081348)0.872:0.002413329)0.739:0.000955692,(SUD-C16-3.1:0.011375901,SUD_SO41_1.1:0.010628384)0.985:0.008008898)0.675:0.001118554,(SUD_C8_1.1:0.009501882,SUD_C5_1.1:0.01405589)0.917:0.003625427)0.402:0.000721751,((SUD-SO50-1.1:0.007183038,HEL_BA8928AA_AS.1:0.005721689)0.920:0.002824185,(((HEL_BA9413AA_AS.1:0.01551329,SUD-C14-1.1:0.005808355)0.731:0.000620191,((CAM-23A1.1:0.008498754,(CAM_153C1.1:0.009088989,(CAM_14C1.1:0.004860501,NYPt189.1:0.014847779)0.979:0.006612982)0.452:0.000822975)0.888:0.002182384,((((SUD-C13-1.1:0.007358741,CAM_149C1.1:0.011676137)0.957:0.004204635,(HEL_AA6060AA_AS.1:0.012418001,SUD-SO49-1.1:0.010133903)0.390:0.00152422)0.560:5e-09,(((HEL_BA9309AA_AS.1:0.003946228,(HpGP-NGA-006.1:0.009809756,nigh2496.1:0.006039365)0.909:0.003538148)0.880:0.001835697,(((CAM-135C1.1:0,CAM-140C1.1:0):0.011173459,CAM_106A1.1:0.011109338)0.825:0.002529809,CAM-109A1.1:0.008261434)0.912:0.003168541)0.697:0.001427326,((nigh2495.1:0.008129848,(HEL_AA5951AA_AS.1:0.009145087,nigh1448.1:0.009734305)0.896:0.002673377)0.465:0.001580598,CAM-126C1.1:0.007122477)0.706:0.000737887)0.793:0.002800258)0.860:0.001384973,SUD-SO42.1:0.007161091)0.905:0.002846076)0.743:0.000752175)0.950:0.002828444,((CAM-144C1.1:0.007205936,nigh2494.1:0.010905879)0.896:0.002127698,(CAM_118A1.1:0.011549207,(CAM-107A1.1:0.010432155,(CAM-121A1.1:0.011022633,CAM_110A1.1:0.004206857)0.345:0.002082956)0.831:0.00181706)0.852:0.001401004)0.899:0.002109083)0.748:0.000685179)0.769:0.000718099)0.917:0.002437045)0.563:0.002964104)0.976:0.007088783)0.983:0.010072907)0.944:0.005717955,((((HpGP-BRA-023.1:0.011334255,HpGP-POR-006.1:0.017081443)0.362:0.00317403,HEL_BA5224AA_AS.1:0.016979781)0.760:0.004736177,((DR76_2016.1:0.012071737,HEL_AA6578AA_AS.1:0.022060788)0.974:0.008967538,HEL_CA2181AA_AS.1:0.014998504)0.223:0.001990253)0.872:0.002469657,((HEL_AA9177AA_AS.1:0.010281574,HEL_AA9180AA_AS.1:0.024349371)0.998:0.01432794,((B40.1:0.010643341,SUD-S72.1:0.023537527)0.571:0.003981188,(HEL_BA8291AA_AS.1:0.032123589,(HEL_BA5572AA_AS.1:0.017321436,HEL_BA5558AA_AS.1:0.016815649)0.923:0.00576303)0.867:0.003510978)0.272:0.003503321)0.084:0.001876868)0.814:0.003327828)0.983:0.006226251)0.000:5e-09)0.911:0.002861935)0.935:0.003557775)0.833:0.001505869,((VN0032.1:0.019613494,(Sakhalin60.1:0.013604773,(Nentsy32.1:0.000785123,(Nentsy29.1:0.000697301,(Nentsy38.1:0.000714999,(N34.1:0,Nentsy28.1:0,Nentsy37.1:0,Nentsy65.1:0,Nentsy90.1:0):5e-09)0.145:5e-09)0.904:0.002808069)0.996:0.01334394)0.953:0.00747276)0.832:0.002918708,(((HEL_BA9168AA_AS.1:0.014339847,(HEL_BA9628AA_AS.1:0.013711994,(Keto60.1:0.001175455,((HEL_BA8918AA_AS.1:0,HEL_BA9046AA_AS.1:0,HEL_BA9169AA_AS.1:0):0.004240116,HEL_BA9705AA_AS.1:5e-09)0.575:0.005226148)0.994:0.009614428)0.197:0.002973304)0.899:0.004141286,(HEL_BA9333AA_AS.1:0.011634813,((HEL_BA3663AA_AS.1:0.012850027,IRANL133_91.1:0.012625378)0.858:0.004862527,HEL_BA9825AA_AS.1:0.011899341)0.625:0.003780599)0.418:0.003141726)0.760:0.001170825,(HpGP-LIT-001.1:0.01144551,SW7C.1:0.017936366)0.490:0.002259857)0.754:0.001014672)0.916:0.003061573)0.915:0.002177822)0.577:5e-09,((HpGP-TUR-009.1:0.018529532,(HEL_BA9162AA_AS.1:0.014056896,((Khanty30.1:0.005692808,Khanty40.1:0.006555725)0.956:0.005091597,((HEL_BA9175AA_AS.1:0.000645742,(HEL_BA9398AA_AS.1:0.001382829,(HEL_BA8914AA_AS.1:0.000690371,HEL_BA8962AA_AS.1:5e-09)0.883:6e-09)1.000:0.012302895)0.998:0.011401747,((HEL_BA9732AA_AS.1:0.011576753,HEL_BA9253AA_AS.1:0.016057705)0.556:0.001598876,(HEL_BA9244AA_AS.1:0.017965007,(HEL_BA8825AA_AS.1:0.009126487,HEL_BA9167AA_AS.1:0.014820933)0.944:0.00704546)0.961:0.007143548)0.746:0.001906866)0.452:0.0033195)0.829:0.002690889)0.386:0.002662842)0.851:0.002170023,((HEL_BA9676AA_AS.1:0.007694825,HEL_BA9686AA_AS.1:0.006772586)0.980:0.005628358,(HEL_CA2149AA_AS.1:0.015067088,(HEL_BA9734AA_AS.1:0.000719266,((Khanty16.1:0,Khanty26.1:0):5e-09,Khanty27.1:0.000698017)0.867:0.001386257)0.994:0.008576564)0.888:0.003972438)0.711:0.000794627)0.883:0.00257972)0.000:0.003999638,(B45.1:0.017382775,(HEL_BA8663AA_AS.1:0.017752479,(HEL_BA9487AA_AS.1:0.010945393,MS178.1:0.01676808)0.520:0.002867771)0.332:0.001581475)0.956:0.005301917)0.431:0.001469099,(HEL_BA8057AA_AS.1:0.022315422,((HEL_BA3985AA_AS.1:0.011895688,HEL_BA5769AA_AS.1:0.014878435)0.889:0.005117019,((((TH0213.1:0.004671602,((CK59.1:0.015527874,(HpGP-MAL-002.1:0.018032165,Mandalay03.1:0.012822157)0.307:0.001741171)0.875:0.003277584,HEL_AA6079AA_AS.1:0.018153076)0.705:0.002759699)0.860:0.00198762,((BD0013.1:0.0173904,HpGP-BGD-003.1:0.009028809)0.964:0.005926811,((M006.1:0.010535116,India7.1:0.017724618)0.840:0.002525231,(HEL_CA0027AA_AS.1:0.013909928,MMM_127.1:0.006990498)0.775:0.002467917)0.820:0.002389767)0.740:0.000943283)0.794:0.002282205,MMM_60.1:0.016889565)0.873:0.002782628,(MMM_148.1:0.018292995,HEL_BA4205AA_AS.1:0.014354242)0.794:0.001855835)0.501:0.002023983)0.727:0.000890246)0.813:0.001403529)0.696:0.003238138,(((((HEL_BA9653AA_AS.1:0.011424205,HpGP-KAZ-002.1:0.013863632)0.398:0.003827326,(HEL_BA9556AA_AS.1:0.007708094,(HEL_AA7332AA_AS.1:0.00817679,HEL_BA9564AA_AS.1:0.010757401)0.700:0.006050184)0.741:0.004419416)0.763:0.001261846,(((HEL_BA8915AA_AS.1:0.017807469,(HEL_BA9063AA_AS.1:0.005145864,HEL_BA9096AA_AS.1:0.004137609)0.973:0.006664633)0.839:0.002574023,(HEL_BA9115AA_AS.1:0.009788367,HEL_BA9184AA_AS.1:0.010326872)0.875:0.003060339)0.070:0.001624594,((((mong44.1:0.008089589,(HEL_BA8847AA_AS.1:0.00472281,HEL_BA9404AA_AS.1:0.003769156)0.844:0.002779653)0.866:0.001658419,(HEL_BA8911AA_AS.1:0.008034987,(HEL_BA8860AA_AS.1:0.004003196,(HEL_BA9837AA_AS.1:0.012177953,HEL_BA9261AA_AS.1:0.004495593)0.432:0.002494024)0.969:0.00444884)0.876:0.002276849)0.952:0.003112804,((((HEL_BA8823AA_AS.1:0.01508491,(HEL_BA9592AA_AS.1:0.013192054,HEL_BA9095AA_AS.1:0.014868636)0.543:0.003058522)0.826:0.00458996,HEL_CA2513AA_AS.1:0.014393911)0.103:0.001535874,(HEL_CA0264AA_AS.1:0.009700313,(HEL_BA9085AA_AS.1:0.006849337,HEL_BA9626AA_AS.1:0.009999617)0.973:0.006165955)0.611:0.002022206)0.908:0.003935951,(((HEL_BA9259AA_AS.1:0.010390411,Kazakhstan3173.1:0.009925388)0.904:0.004946035,(HEL_BA9483AA_AS.1:0.008299203,(HEL_BA8861AA_AS.1:0.008718776,(((HEL_BA9568AA_AS.1:0.006340739,(HEL_BA9776AA_AS.1:0.002794149,HEL_BA9576AA_AS.1:0.008588279)0.368:0.003517286)0.903:6e-09,HEL_BA9347AA_AS.1:0.002784781)0.753:0.00068729,Tuvac80.1:0.002799591)0.971:0.004862465)0.943:0.003707097)0.172:0.001816899)0.732:0.00128257,((((HEL_CA0289AA_AS.1:0.016916881,((HEL_BA8976AA_AS.1:0.009494675,HEL_BA9605AA_AS.1:0.011683682)0.931:0.004759977,(HEL_BA8921AA_AS.1:0.01088225,HEL_BA9627AA_AS.1:0.012663791)0.609:0.002250418)0.899:0.003457018)0.913:0.005713465,((BURYAT27.1:0.015504949,HEL_BA9641AA_AS.1:0.008872858)0.908:0.003832648,(HEL_BA8812AA_AS.1:0.010576115,HEL_CA0270AA_AS.1:0.011863829)0.324:0.002766184)0.246:0.001100686)0.841:0.002929729,(((HEL_BA9129AA_AS.1:0.0155736,HEL_BA9140AA_AS.1:0.009861117)0.246:0.002586046,(HEL_BA9176AA_AS.1:0.01276933,(HEL_BA9153AA_AS.1:0.013458784,(HEL_BA9571AA_AS.1:0,HEL_BA9807AA_AS.1:0):0.005374328)0.804:0.002363488)0.978:0.00709063)0.792:0.001474814,(((((((HEL_BA9437AA_AS.1:0.010184316,(HEL_BA8814AA_AS.1:0.011996316,(HEL_BA9569AA_AS.1:0.006402132,(HEL_BA8958AA_AS.1:0.008089176,HEL_BA9410AA_AS.1:0.011340912)0.575:0.002248906)0.671:0.001982378)0.813:0.002053759)0.838:0.002487144,(HEL_BA9407AA_AS.1:0.013744509,HEL_BA9739AA_AS.1:0.009369626)0.881:0.004710048)0.818:0.00400359,(HEL_BA8872AA_AS.1:0.012119101,HEL_BA9079AA_AS.1:0.0152642)0.768:0.001455926)0.762:0.001293446,(HEL_BA9471AA_AS.1:0.006707667,HEL_BA9770AA_AS.1:0.01282101)0.746:0.000665588)0.874:0.002071305,((HEL_BA9545AA_AS.1:0.006904348,((HEL_BA8957AA_AS.1:0.009528182,BURYAT19.1:0.013360156)0.845:0.00233435,((HEL_CA0266AA_AS.1:0.007111132,(mong49.1:0.006650072,(HEL_BA8993AA_AS.1:0.014326345,(HEL_BA9406AA_AS.1:0.009270776,(Evenky73.1:0.006343754,(Evenky01.1:5e-09,HEL_BA8842AA_AS.1:0.000691204)0.906:6e-09)0.918:0.002914497)0.794:0.00146484)0.951:0.004492338)0.744:0.001119256)0.888:0.002600004,(HEL_BA9383AA_AS.1:0.008298,(HEL_AA7246AA_AS.1:0.008770475,yak97.1:0.006330638)0.826:0.004020509)0.426:0.003381345)0.915:0.004177131)0.464:0.001301878)0.857:0.002149957,((HpGP-KGZ-006.1:0.010412507,((HEL_BA9321AA_AS.1:0.011607164,HEL_BA9538AA_AS.1:0.013719638)0.704:0.001395785,(HEL_BA9018AA_AS.1:0.009628641,HEL_BA9354AA_AS.1:0.008548995)0.195:0.002766147)0.747:0.001448736)0.963:0.003956153,((((HEL_BA9049AA_AS.1:0.008576149,HEL_BA9249AA_AS.1:0.01134093)0.878:0.002903052,HEL_BA8956AA_AS.1:0.008821817)0.392:0.002440214,(HEL_BA8858AA_AS.1:0.00425137,HEL_BA9445AA_AS.1:0.00715971)0.985:0.008617528)0.835:0.003205058,((TUVAB15.1:0.010997777,(HEL_BA9027AA_AS.1:0.015556501,HEL_BA9042AA_AS.1:0.013768967)0.760:0.004154588)0.284:0.00145683,HEL_BA9170AA_AS.1:0.005329131)0.966:0.006135534)0.726:0.000894575)0.899:0.002762165)0.538:0.001379627)0.768:0.00109107,(HEL_BA8829AA_AS.1:0.007998474,HEL_BA8932AA_AS.1:0.010928753)0.965:0.00564814)0.850:0.001834077,(HEL_BA9706AA_AS.1:0.008255787,HEL_BA9611AA_AS.1:0.012015422)0.082:0.000632327)0.866:0.001676846)0.895:0.002113264)0.808:0.001355473,((HEL_BA9440AA_AS.1:0.008611554,((((HEL_BA9575AA_AS.1:0.013677819,(HEL_BA8856AA_AS.1:0.004789954,Tuvac46.1:0.008787084)0.898:0.003415499)0.649:0.002842107,HEL_BA9814AA_AS.1:0.005148534)0.307:0.001250581,(altai11.1:0.010666627,HEL_BA8830AA_AS.1:0.015660019)0.915:0.003067414)0.704:0.001120876,(Evenky65.1:0.011050694,HEL_BA9640AA_AS.1:0.012639922)0.761:0.003251642)0.630:0.002410781)0.882:0.002252835,(Evenky11.1:0.0117216,HEL_BA9218AA_AS.1:0.009546921)0.859:0.002069122)0.824:0.002651002)0.590:5e-09)0.527:0.000791844)0.755:0.001321873)0.924:0.002177445,HEL_BA9650AA_AS.1:0.010696347)0.843:5e-09)0.980:0.005176664)0.797:0.001710679,(BD0063.1:0.011403726,HEL_CA0261AA_AS.1:0.014934619)0.070:0.002804143)0.765:0.001178961,(HEL_BA8279AA_AS.1:0.01343013,(HEL_BA9037AA_AS.1:0.00946112,HEL_BA9315AA_AS.1:0.017180456)0.962:0.006587731)0.745:0.001167858)0.833:0.001379376)0.907:0.003831695,HpGP-PER-011.1:0.018569948)0.967:5e-09,((((HEL_BA9302AA_AS.1:0.005229167,HEL_BA9612AA_AS.1:0.001157223)0.993:0.008509585,(altai59.1:0.013752941,HpGP-KOR-001.1:0.018271265)0.800:0.005418747)0.705:0.000997867,(HEL_BA9014AA_AS.1:0.007881632,Nentsy81.1:0.024822053)0.944:0.004645143)0.371:0.0017588,Khanty39.1:0.012658807)0.875:0.00249352)0.403:0.00071706,(((ID0084.1:0.008224887,(((HEL_BA9658AA_AS.1:0.000698221,(HEL_BA9408AA_AS.1:0.000698013,(Neuguinea63.1:0.002807092,(HEL_BA9674AA_AS.1:0.000698,Neuguinea12.1:5e-09)0.863:0.00069895)0.784:5e-09)0.900:0.00139797)0.780:0.000717204,(Neuguinea66.1:0.000716926,Neuguinea25.1:0.00566878)0.436:0.001387789)0.993:0.006374595,(ID0992.1:0.005007668,(ID1017.1:0.00721549,(ID0090.1:0.002105836,(ID0082.1:0.004958208,(ID0985.1:0.002807705,(ID0987.1:0.006419795,ID1001.1:0.000696053)0.781:0.00070497)0.777:0.000697551)0.856:0.001408587)0.942:0.002829839)0.887:0.00206669)0.875:0.0015053)0.776:0.002561792)0.999:0.015371967,((HEL_BA9332AA_AS.1:0.006281189,(HEL_AA6024AA_AS.1:0.003527792,((HPAS23.1:0.005013446,HEL_AA6010AA_AS.1:0.010186384)0.929:0.003392014,((HPJ071.1:0.008662574,HPJ156.1:0.004275305)0.909:0.002666963,((ausabrJ05.1:0,HPJ023.1:0):0.00639163,HEL_BA4580AA_AS.1:0.007873213)0.710:0.000786579)0.291:0.000699228)0.877:0.001493189)0.959:0.003682533)0.928:0.004082937,((HEL_BA3813AA_AS.1:0,HEL_BA4578AA_AS.1:0):0.007129633,((HEL_BA3812AA_AS.1:0.001291262,HEL_BA4574AA_AS.1:0.006499192)0.656:0.002823914,((HEL_BA3814AA_AS.1:0,HEL_BA4584AA_AS.1:0):5e-09,HEL_BA9043AA_AS.1:0.007091063)0.947:0.003400872)0.554:0.000113471)0.871:0.002542205)0.881:0.006254685)0.999:0.013179917,(HpGP-MMR-004.1:0.01762747,((HEL_CA0440AA_AS.1:0.016806308,(HpGP-IDN-001.1:0.002127734,ID0561.1:0.00570203)0.996:0.013119335)0.524:0.005060364,HpGP-MMR-011.1:0.018167991)0.193:0.003624521)0.948:0.00548244)0.954:0.004271388)0.410:0.000678958,(HEL_BA3551AA_AS.1:0.017202465,((((((HpGP-MEX-028.1:0.00544934,(((HEL_AA7339AA_AS.1:0.003103926,(HEL_AA7365AA_AS.1:0,HEL_CA0047AA_AS.1:0):0.003947659)0.902:0.002243236,(HpGP-CAN-023.1:0.01477156,(HEL_CA0046AA_AS.1:0.005455086,(HEL_BA9778AA_AS.1:5e-09,(HEL_CA0057AA_AS.1:0,HEL_CA0057AA_AS.2:0):5e-09)0.978:0.005305462)0.915:0.002232001)0.476:0.002159066)1.000:0.011851763,(Aklavik117.1:0.001486348,CAN_219.1:0.008565095)0.936:0.003582129)0.985:0.006969255)0.919:0.003050362,(CAN_196.1:0.011216134,HpGP-CAN-020.1:0.013162875)0.852:0.003526208)0.857:0.001925409,(HEL_AA6759AA_AS.1:0.005087893,HpGP-USA-205.1:0.008759374)0.980:0.005489763)0.862:0.001587954,(HEL_AA5991AA_AS.1:0.012486369,HEL_AA6511AA_AS.1:0.010232532)0.921:0.003595379)0.000:6e-09,((HpGP-PER-019.1:0.006284185,HpGP-PER-111.1:0.010383431)0.932:0.004065626,Shi470.1:0.012639253)0.866:0.002417231)0.968:0.005282464,((HpGP-PER-121.1:0.007869333,(HEL_CA2260AA_AS.1:0.011424239,(HEL_CA2279AA_AS.1:0.00711779,(HEL_CA2283AA_AS.1:0.001398641,(HEL_CA2261AA_AS.1:0.000697605,HEL_CA2287AA_AS.1:5e-09)0.685:5e-09)0.968:0.004362074)0.640:0.002181292)0.385:0.000750704)0.910:0.002028577,(((Cuz20.1:0.001396981,Shi112.1:0.001405809)1.000:0.008601689,((CO1766.1:0,Hui1764.1:0,Hui1766.1:0):0.00829533,(v225d.1:0.011637204,(HEL_BA9201AA_AS.1:0.002648274,HEL_BA9433AA_AS.1:0.0015657)0.995:0.010283717)0.187:0.002850532)0.730:0.000963622)0.879:0.001560244,((HpGP-PER-138.1:0.017369437,((HEL_CA2267AA_AS.1:0.009363789,(HEL_CA2271AA_AS.1:0.004049712,(HEL_CA2270AA_AS.1:0.00654298,(Puno120.1:0,Puno135.1:0):0.004911907)0.870:0.003096199)0.674:0.002965459)0.862:0.004105349,HpGP-SPA-706.1:0.010779113)0.058:0.002283321)0.524:0.000949428,(((CO1768.1:0,COL0002.1:0,Hui1769.1:0):0.006391778,(Sat464.1:0.003524307,(HEL_CA2266AA_AS.1:0.003523327,(HEL_CA2257AA_AS.1:0.000695347,(Shi417.1:0.005662739,Shi169.1:0.000697761)0.784:6e-09)0.987:0.00567235)0.897:0.002101917)0.977:0.004239604)0.742:0.000705193,(HEL_CA2286AA_AS.1:0.006562692,(HEL_BA3942AA_AS.1:0.009417261,(HEL_CA2284AA_AS.1:0.006781988,(HEL_CA2262AA_AS.1:0.002829249,HEL_CA2265AA_AS.1:0.011558069)0.833:0.001734731)0.908:0.003113961)0.617:0.003278771)0.765:0.001260297)0.976:0.003715464)0.916:0.003218036)0.640:0.001403548)0.769:0.000848382)0.777:0.001182342)0.959:0.003858305)0.752:0.003701534,((HEL_BA9603AA_AS.1:0.016733526,HEL_CA0258AA_AS.1:0.010349886)0.814:0.002829022,(Nanai30.1:0.019525273,(HEL_BA9562AA_AS.1:0.006515453,HEL_CA2258AA_AS.1:0.014189896)0.844:0.004153765)0.775:0.003021534)0.940:0.004757944)0.949:0.000580145,((BT215.1:0.01331923,BTM231.1:0.01411114)0.872:0.003452923,((BT0282.1:0.010063181,BT143.1:0.012433452)0.908:0.005996367,(BT333.1:0.01380357,BTM275.1:0.015452641)0.570:0.004938672)0.901:0.004079432)0.908:0.004157992)0.668:0.000978663,(((HEL_AA7221AA_AS.1:0.009066212,HEL_BA9651AA_AS.1:0.015742091)0.980:0.007724165,HEL_BA9047AA_AS.1:0.008212302)0.845:0.002453031,(((((HEL_BA9467AA_AS.1:0.004312244,(((HEL_AA7214AA_AS.1:0.002819869,HEL_BA9819AA_AS.1:5e-09)0.979:0.004280285,(HEL_BA9040AA_AS.1:5e-09,HEL_BA9234AA_AS.1:0.003527949)0.866:0.001403001)0.897:0.002807332,(((HEL_BA9677AA_AS.1:0.005740436,HEL_BA9208AA_AS.1:0.009376295)0.902:0.002747958,(HEL_BA9518AA_AS.1:0.002234398,(HEL_AA7212AA_AS.1:5e-09,HEL_CA0045AA_AS.1:0.00069612)0.994:0.007033406)0.896:0.002731512)0.804:0.001286413,(HEL_BA9263AA_AS.1:0.010586155,HEL_BA9472AA_AS.1:0.004568415)0.866:0.004260721)0.135:0.000887653)0.630:6e-09)0.896:0.001402937,HEL_BA9514AA_AS.1:0.005017239)0.741:0.0007449,(HEL_BA8864AA_AS.1:0.008656971,(HEL_BA9159AA_AS.1:0.00482415,((HEL_BA9559AA_AS.1:0.003553446,HEL_BA9669AA_AS.1:0.002844379)0.944:0.003104906,(HEL_BA9448AA_AS.1:0.001658064,(HEL_AA7283AA_AS.1:0.001616741,HEL_BA9621AA_AS.1:0.00695809)0.444:0.00204877)0.862:0.002442251)0.837:0.002121074)0.833:0.001610307)0.700:0.000733196)0.966:0.005121839,((((HEL_BA9546AA_AS.1:0.006966026,HEL_BA9760AA_AS.1:0.012665949)0.977:0.006357505,(((HEL_BA9415AA_AS.1:0.006420149,((((HEL_BA8815AA_AS.1:0.006326177,(HEL_BA9773AA_AS.1:0.004652658,HEL_AA7264AA_AS.1:0.011986517)0.409:0.00088315)0.964:0.004930914,HEL_BA9774AA_AS.1:0.003049867)0.788:0.001363519,HEL_BA9476AA_AS.1:0.012215452)0.586:0.001588575,Khanty04.1:0.009494109)0.885:0.002761758)0.887:0.002739511,HEL_BA9304AA_AS.1:0.009293144)0.440:0.003077562,Evenky58.1:0.009280598)0.623:0.000654097)0.878:0.002234285,(HEL_BA9649AA_AS.1:0.00768735,HEL_BA9748AA_AS.1:0.01000474)0.274:0.002277412)0.748:0.001639525,(Nanai40.1:0.006578465,(HEL_CA0054AA_AS.1:0.002058727,((HEL_AA6006AA_AS.1:0,HEL_CA0053AA_AS.1:0):0.005355232,(HEL_AA6077AA_AS.1:0,HEL_CA0052AA_AS.1:0,HEL_CA0052AA_AS.2:0):0.002487421)0.872:0.00356283)0.989:0.008096503)0.395:0.002168274)0.559:0.000417638)0.834:0.002336009,(HEL_AA7380AA_AS.1:0.009313302,HEL_BA9598AA_AS.1:0.011870512)0.905:0.003247652)0.862:0.003391103)0.760:0.001081151)0.773:0.003516235,(HEL_CA2092AA_AS.1:0.014974173,(HEL_BA9220AA_AS.1:0.003784519,((HEL_BA8959AA_AS.1:0.008919233,(HEL_AA7314AA_AS.1:0.008403168,HEL_CA0278AA_AS.1:0.011443746)0.903:0.004241363)0.907:0.003379725,((((HEL_BA8880AA_AS.1:0.002109865,(HEL_BA8832AA_AS.1:0.002872466,(HEL_BA8883AA_AS.1:0.003481803,HEL_BA9479AA_AS.1:0.002880581)0.743:0.002798376)0.853:0.002065844)0.942:0.002826744,(HEL_BA9390AA_AS.1:0.002811967,((HEL_BA9130AA_AS.1:0.002868377,HEL_BA9671AA_AS.1:0.008003792)0.701:0.002082564,((HEL_BA9256AA_AS.1:0.000706722,HEL_BA9160AA_AS.1:0.007135005)0.865:0.001392421,HEL_BA9780AA_AS.1:0.000703431)0.929:0.002818916)0.644:5e-09)0.723:0.000699884)0.859:0.00138109,((HEL_BA8889AA_AS.1:0.005028432,HEL_BA9607AA_AS.1:0.00796891)0.945:0.003584447,(((HEL_BA9735AA_AS.1:0.00530891,HEL_BA9443AA_AS.1:0.017101223)0.898:0.003403291,(HEL_BA9379AA_AS.1:0.0055459,HEL_BA9841AA_AS.1:0.002993374)0.897:0.002079888)0.734:0.000704973,HEL_BA9166AA_AS.1:0.001989828)0.949:0.00297121)0.846:0.001360167)0.948:0.002820986,(((BURYAT14.1:0.001538975,HEL_BA9606AA_AS.1:0.004842502)0.854:0.002106901,((HEL_BA9656AA_AS.1:0.004113475,(HEL_BA9098AA_AS.1:0.002257697,HEL_BA9391AA_AS.1:0.001948856)0.785:0.001405607)0.760:0.000823801,HEL_BA9534AA_AS.1:0.005733431)0.861:0.001988875)0.543:0.0015297,((((HEL_BA9614AA_AS.1:0,HEL_BA9797AA_AS.1:0):0.006231843,HEL_CA0410AA_AS.1:0.009005462)0.933:0.003488828,((BURYAT9.1:0.005307816,HEL_BA9736AA_AS.1:0.006212994)0.588:0.003499851,((HEL_BA9348AA_AS.1:0.001583021,HEL_BA9759AA_AS.1:0.00262944)0.614:0.00140766,((HEL_BA8868AA_AS.1:0.002807422,(HEL_AA7249AA_AS.1:0.002840123,HEL_AA7373AA_AS.1:0.004981777)0.870:0.001373619)0.425:5e-09,(HEL_BA9341AA_AS.1:0.002099575,HEL_BA9411AA_AS.1:0.001396649)0.139:0.000699272)0.839:0.000881309)0.770:0.001477602)0.533:5e-09)0.741:0.000814533,(HEL_BA9451AA_AS.1:0.012934418,HEL_BA9059AA_AS.1:0.009106006)0.408:0.001197862)0.939:0.003114559)0.134:5e-09)0.854:0.001414779)0.524:0.001191468)0.026:0.000774588)0.827:0.002435679)0.934:0.001018652,(HEL_AA4439AA_AS.1:0.014044893,HpGP-JAP-026.1:0.013361251)0.720:0.002604956)0.746:0.002294537,((HpGP-MAL-010.1:0.01054362,ID0498.1:0.030321465)0.903:0.003917533,(HEL_CA2643AA_AS.1:0.008965115,(HEL_CA0082AA_AS.1:0.011753362,HEL_CA2709AA_AS.1:0.019416829)0.763:0.001951718)0.923:0.002540902)0.085:5e-09)0.849:0.002336964,CK69.1:0.016679312)0.818:0.000799308,((HEL_CA2615AA_AS.1:5e-09,HEL_CA2627AA_AS.1:0.00562901)1.000:0.017964868,HEL_CA0208AA_AS.1:0.012889098)0.948:0.00543123)0.736:0.000735297,(((JP0170.1:0.01499295,VN0805.1:0.013542864)0.884:0.00484062,((HEL_BA9915AA_AS.1:0.007875385,HEL_CA2671AA_AS.1:0.012504687)0.805:0.00131143,(HEL_CA2718AA_AS.1:0.01473146,MMM_67.1:0.015709991)0.889:0.003110707)0.843:0.001432239)0.610:5e-09,(HpGP-MAL-012.1:0.021713107,(EKB32.1:0.01498696,HEL_BA5460AA_AS.1:0.011061371)0.711:0.003231835)0.923:0.003336288)0.822:0.001974004)0.746:0.001267315,(HEL_CA0551AA_AS.1:0.013799691,(HEL_BA5605AA_AS.1:0.014458632,HEL_CA0525AA_AS.1:0.013988021)0.312:0.003528331)0.332:0.003114373)0.716:0.007370041,HEL_BA4686AA_AS.1:0.004331423)0.222:0.08804839,(DR150.1:5e-09,DR150.2:0.009134254)0.832:0.04037647)0.415:0.015096395,((HEL_AA0408AA_AS.1:0.008133896,HEL_BA9262AA_AS.1:0.01459948)1.000:0.134522683,(((HpGP-CHI-105.1:0.013005032,HpGP-CHI-116.1:0.007365951)0.983:0.009346411,(((((((Aklavik86.1:0,CAN_019.1:0):0.000699191,(CAN_290.1:0,HEL_CA2371AA_AS.1:0,HpGP-CAN-010.1:0,HpGP-CAN-015.1:0):5e-09)0.891:0.001438714,HpGP-CAN-016.1:0.006358544)0.758:0.000717227,(((CAN_095.1:0,CAN_136.1:0,CAN_172.1:0,HpGP-CAN-006.1:0,HpGP-CAN-011.1:0):0.000698627,(CAN_258.1:0,HEL_CA2453AA_AS.1:0):5e-09)0.909:0.002275899,HpGP-CAN-018.1:0.031203584)0.458:0.001905326)0.992:0.007662953,HpGP-CAN-019.1:0.026812284)0.929:0.004922551,((((Ca_97_34.1:0,HEL_AA6016AA_AS.1:0,HEL_AA7297AA_AS.1:0):0.00960583,(HEL_AA5967AA_AS.1:0,HEL_AA6482AA_AS.1:0,HEL_BA9172AA_AS.1:0):0.00681035)0.988:0.007234277,(CAN_243.1:0.006770633,(HEL_AA6037AA_AS.1:0.00069989,(HEL_AA5916AA_AS.1:0.002109582,HpGP-CAN-007.1:0.001402519)0.775:0.000701893)0.855:0.001884524)0.966:0.006025648)0.440:0.002922137,((HEL_AA7337AA_AS.1:0.007363898,HEL_BA9629AA_AS.1:0.007023753)0.826:0.006167686,((HEL_BA9060AA_AS.1:0,HEL_BA9258AA_AS.1:0):0.008014004,HEL_BA9287AA_AS.1:0.0092209)0.863:0.00691198)0.759:0.001524059)0.986:0.007491479)0.954:0.00641192,((((HEL_BA9584AA_AS.1:0.009888363,((HEL_BA8849AA_AS.1:0.00069784,HEL_BA9070AA_AS.1:0.001399639)0.990:0.006887728,(HEL_AA7311AA_AS.1:6e-09,Khanty47.1:0.002101975)0.947:0.00378861)0.371:0.002010053)0.920:0.003609444,((HEL_BA9127AA_AS.1:0.009382666,(Koryak37.1:0,Koryak38.1:0):0.006373581)0.849:0.00139298,(HEL_BA9243AA_AS.1:0.005716079,((HEL_BA9726AA_AS.1:0.028966392,(HEL_BA8817AA_AS.1:0.010490287,HEL_BA9526AA_AS.1:0.026729638)0.994:0.011862222)0.855:0.00224407,Koryak28.1:0.028043165)0.970:0.005434577)0.914:0.002755755)0.991:0.006006967)0.909:0.003625198,HEL_BA9722AA_AS.1:0.018065678)0.911:0.003818783,HEL_BA9746AA_AS.1:0.017761068)0.935:0.005903203)0.775:0.003901992)0.970:0.015411753,(HEL_BA9303AA_AS.1:0,HEL_BA9707AA_AS.1:0):0.069724235)1.000:0.078082754)0.868:0.082524027)0.161:0,Hcetorum:0.262986146)Root;
