# Supplementary material for: An ancient ecospecies of Helicobacter pylori
Source: Nature. 2024 Oct 16;635(8037):178–85. doi: 10.1038/s41586-024-07991-z (PMC11541087; doi:10.1038/s41586-024-07991-z)
Supplement: Supplementary file 8 — Data underlying Figs. 1–4 and Supplementary Figs. 1–6 and 8–13. [file 41586_2024_7991_MOESM8_ESM.zip › SOURCE_DATA/S10/55.nwk]

((((((((((((((((((((((((((((((((HEL_BA8914AA_AS.1:0,HEL_BA8962AA_AS.1:0,HEL_BA9175AA_AS.1:0,HEL_BA9398AA_AS.1:0):5e-09,(HpGP-SPA-706.1:0.003768447,((HEL_CA0082AA_AS.1:0.003790384,((HEL_CA0551AA_AS.1:0.003779131,((HEL_CA2718AA_AS.1:0.003768148,((HEL_CA2092AA_AS.1:0.001878582,((HEL_CA2643AA_AS.1:0.003791447,HpGP-JAP-026.1:0.007707753)0.435:0.003812187,(((HEL_BA5460AA_AS.1:0.00377253,((BT215.1:0.005727924,(HEL_CA2709AA_AS.1:0.001915877,BT143.1:0.009686715)0.091:0.001861131)0.877:5e-09,HpGP-MAL-012.1:0.001879904)0.883:0.001882531)0.415:6e-09,HEL_CA2671AA_AS.1:0.003773926)0.812:0.001889983,(HEL_BA8663AA_AS.1:0.003810619,MMM_67.1:0.005741529)0.772:0.00189046)0.657:0.001889934)0.885:5e-09)0.556:5e-09,(HEL_BA9915AA_AS.1:0.00190181,HEL_BA5605AA_AS.1:0.005747657)0.798:0.001877062)0.861:0.001886891)0.325:5e-09,BT0282.1:5e-09)0.871:0.001884014)0.712:5e-09,VN0805.1:0.001877311)0.782:0.001883908)0.881:0.003790139,((((HEL_AA4439AA_AS.1:5e-09,JP0170.1:0.005717251)0.846:0.001880351,((HEL_CA0440AA_AS.1:0.007623404,HEL_BA9129AA_AS.1:0.003801733)0.681:5e-09,(HEL_CA0525AA_AS.1:0.001872073,(CK69.1:0.00766156,EKB32.1:0.005715182)0.881:0.003830782)0.776:0.00189437)0.932:0.003794507)0.859:5e-09,HpGP-MAL-010.1:0.005697169)0.109:0.001864212,HEL_CA0208AA_AS.1:0.007712549)0.783:0.001921067)0.490:5e-09)0.905:5e-09)0.884:5e-09,(((((v225d.1:5e-09,((HEL_BA9607AA_AS.1:0.006101067,(HEL_BA8814AA_AS.1:0.003504014,HEL_BA8889AA_AS.1:0.004082497)0.951:0.011796424)0.227:0.005425361,(HEL_AA7264AA_AS.1:6e-09,(Cuz20.1:5e-09,HEL_CA2266AA_AS.1:0.003781557)0.924:0.003792581)0.746:0.001884041)0.761:5e-09)0.763:0.00189234,(HEL_BA9628AA_AS.1:0.009559491,((Evenky65.1:0,HEL_BA9404AA_AS.1:0):0.011624805,HEL_BA9641AA_AS.1:0.005768441)0.927:5e-09)0.741:0.003823404)0.369:0.001893011,((HEL_CA0264AA_AS.1:0.00319585,(HEL_BA8830AA_AS.1:0.00515325,HEL_BA9608AA_AS.1:0.006455267)0.297:0.003853943)0.790:0.003969881,(HEL_BA8279AA_AS.1:0.006783665,(HEL_AA7221AA_AS.1:0.005287775,HEL_BA9263AA_AS.1:0.002302696)0.461:0.002389964)0.831:0.004234184)0.870:0.00630392)0.795:5e-09,(HEL_BA9127AA_AS.1:0.00089587,(((Koryak28.1:0,Koryak37.1:0,Koryak38.1:0):0.005229171,((HEL_BA8849AA_AS.1:0.00190269,(HEL_BA9070AA_AS.1:0,HEL_BA9584AA_AS.1:0):5e-09)0.873:0.005914139,(HpGP-CHI-116.1:0.01410916,(((HEL_BA8817AA_AS.1:0,HEL_BA9243AA_AS.1:0):5e-09,HEL_BA9287AA_AS.1:0.001905692)0.886:5e-09,(HEL_BA9726AA_AS.1:0.007777943,(((HpGP-CHI-105.1:0.012820671,((HEL_BA9303AA_AS.1:0,HEL_BA9707AA_AS.1:0):0.041255168,(HEL_AA0408AA_AS.1:5e-09,HEL_BA9262AA_AS.1:0.003821766)1.000:0.084336142)0.672:0.014162689)0.902:0.013440032,(HEL_AA7337AA_AS.1:0.003887083,HEL_BA9629AA_AS.1:0.003808182)0.992:0.016112681)0.747:0.001785663,(((HEL_BA9060AA_AS.1:0,HEL_BA9258AA_AS.1:0):0.013936945,((HEL_BA9722AA_AS.1:0.009750216,(HEL_AA7311AA_AS.1:0.001918212,Khanty47.1:0.003834363)0.873:0.003908417)0.923:0.005780684,HEL_BA9746AA_AS.1:0.011812425)0.280:0.001911157)0.629:5e-09,((HpGP-CAN-019.1:0.001905084,(CAN_243.1:0.00582461,(HEL_AA5967AA_AS.1:0,HEL_AA6482AA_AS.1:0,HEL_BA9172AA_AS.1:0):0.011769609)0.907:5e-09)0.804:0.001912099,(((Aklavik86.1:0,CAN_019.1:0,CAN_095.1:0,CAN_136.1:0,CAN_172.1:0,CAN_258.1:0,CAN_290.1:0,HEL_CA2371AA_AS.1:0,HEL_CA2453AA_AS.1:0,HpGP-CAN-006.1:0,HpGP-CAN-010.1:0,HpGP-CAN-011.1:0,HpGP-CAN-015.1:0,HpGP-CAN-018.1:0):0.005758942,((Ca_97_34.1:0,HEL_AA6016AA_AS.1:0,HEL_AA7297AA_AS.1:0):0.009776312,HpGP-CAN-016.1:0.001938668)0.802:0.003828418)0.851:6e-09,(HEL_AA6037AA_AS.1:0.001912305,(HEL_AA5916AA_AS.1:0.001909397,HpGP-CAN-007.1:5e-09)0.706:5e-09)0.950:0.005783632)0.795:0.001905743)0.800:0.001918566)0.780:0.001918059)0.773:0.001908846)0.149:0.001912444)0.997:0.024424882)0.989:0.018642746)0.934:0.008404367)0.822:0.004577661,HEL_BA9526AA_AS.1:0.007915795)1.000:0.031192215)0.999:0.042401304)0.537:5e-09,(HEL_AA6511AA_AS.1:0.00764991,((((altai59.1:0.007790334,NP110.1:0.016078228)0.833:0.003702219,((HEL_AA0105AA_AS.1:0,PeCan4.1:0):0.012005411,HEL_BA9162AA_AS.1:0.012207175)0.883:0.005638503)0.880:0.003940637,((HEL_BA9170AA_AS.1:0.005708105,((HEL_BA8861AA_AS.1:0.001901601,(mong44.1:0.00774792,(HEL_BA9837AA_AS.1:5e-09,(HEL_BA9049AA_AS.1:0.001847927,HEL_BA9569AA_AS.1:0.007724056)0.928:0.005770026)0.907:0.003865965)0.770:0.001829042)0.895:0.003836843,((HEL_BA9776AA_AS.1:0.015863228,(HEL_BA8860AA_AS.1:0.001877958,HEL_BA9261AA_AS.1:6e-09)0.877:0.005609109)0.721:0.005909316,HEL_BA9315AA_AS.1:5e-09)0.762:0.001881956)0.816:5e-09)0.231:0.001878573,(((BURYAT14.1:0.011581935,(HpGP-MMR-011.1:0.007725515,(((ID0498.1:0.001919284,(HEL_CA2513AA_AS.1:0.009645141,(HEL_CA0027AA_AS.1:0.003810375,(BD0063.1:0.005793962,HEL_BA7799AA_AS.1:0.007672688)0.806:0.005766002)0.235:6e-09)0.882:0.003782389)0.759:0.002055605,(HpGP-MMR-004.1:0.006471019,(HEL_BA4205AA_AS.1:0.009078138,(((TH0213.1:0.00379072,HpGP-IND-007.1:0.013627998)0.523:5e-09,CK59.1:0.005699855)0.370:0.001880613,(((Mandalay03.1:0.003777237,(((HEL_BA5769AA_AS.1:0.003828643,HpGP-NPL-009.1:0.007708845)0.893:0.007722952,(MMM_127.1:0.00381124,NP49.1:0.005731654)0.880:6e-09)0.695:0.001889075,(India7.1:0.005783954,M006.1:0.003784641)0.864:0.003854273)0.684:0.003814329)0.827:5e-09,HEL_BA3985AA_AS.1:0.015666781)0.805:0.001898744,(HpGP-MAL-002.1:0.002870801,(HpGP-BGD-003.1:0.004771715,MS178.1:0.004803281)0.415:0.003800844)0.782:0.002825291)0.850:5e-09)0.890:0.004442821)0.642:0.001931144)0.883:0.004960094)0.580:0.003444231,(MMM_148.1:0.013445234,MMM_60.1:0.006292772)0.842:0.005704702)0.750:0.002468055)0.890:0.003867798)0.924:5e-09,HEL_BA9079AA_AS.1:0.007660741)0.269:0.001891769,((HpGP-USA-422.1:0.007664213,SLK40.1:0.015632958)0.775:5e-09,((SSR3.1:0.001884137,(((HEL_BA9209AA_AS.1:0.005703042,SSR9.1:0.009629442)0.561:5e-09,(((HEL_BA9014AA_AS.1:0,Khanty39.1:0,N34.1:0,Nentsy28.1:0,Nentsy29.1:0,Nentsy32.1:0,Nentsy37.1:0,Nentsy38.1:0,Nentsy65.1:0):0.001886189,(HpGP-KAZ-002.1:0.00381654,Khanty17.1:0.003818113)0.775:0.001879058)0.802:0.001892379,((HEL_BA9249AA_AS.1:5e-09,((HEL_BA9140AA_AS.1:0,HEL_BA9739AA_AS.1:0):0.001884308,HEL_BA9176AA_AS.1:0.001895062)0.918:0.003805191)0.955:0.003797617,HEL_BA9605AA_AS.1:0.013602979)0.773:5e-09)0.864:0.001881189)0.950:0.003776253,(HE_NC24_6.1:0.007838498,SW21C.1:0.007840499)0.893:0.005684447)0.133:5e-09)0.629:5e-09,SSR7.1:0.007649858)0.935:0.003770217)0.139:0.001939604)0.949:0.007746022)0.790:0.001972328)0.751:0.001876083,((HpGP-KOR-001.1:0.005721441,(((HEL_BA9354AA_AS.1:0.013373235,((Evenky01.1:0,HEL_BA8842AA_AS.1:0,HEL_BA9406AA_AS.1:0):0.008092463,((((HEL_BA9408AA_AS.1:0,HEL_BA9658AA_AS.1:0,HEL_BA9674AA_AS.1:0,Neuguinea12.1:0,Neuguinea25.1:0,Neuguinea66.1:0):5e-09,Neuguinea63.1:0.00187722)0.747:0.001884696,(((ID0084.1:5e-09,ID1017.1:0.013458669)0.979:0.009570705,(ID0082.1:5e-09,ID0090.1:0.005696252)0.372:5e-09)0.877:0.001884052,(ID0987.1:5e-09,((ID0985.1:0,ID1001.1:0):5e-09,ID0992.1:0.005714584)0.914:0.00377466)0.447:5e-09)0.931:0.005746593)0.984:0.009923445,((HEL_BA3813AA_AS.1:0,HEL_BA3814AA_AS.1:0,HEL_BA4578AA_AS.1:0):0.003877289,(HPJ071.1:0.007737471,((HEL_BA4574AA_AS.1:0.00377946,((HEL_BA4580AA_AS.1:0,HEL_BA4584AA_AS.1:0,HEL_BA9332AA_AS.1:0):0.005717986,((HEL_AA6010AA_AS.1:0.003791734,HEL_AA6024AA_AS.1:0.0076633)0.758:0.001901299,(HPJ156.1:0.007738949,(ausabrJ05.1:0,HPJ023.1:0):0.005772723)0.859:0.003825843)0.777:0.001879005)0.483:5e-09)0.796:0.00188689,(HEL_BA3812AA_AS.1:0.001880388,HPAS23.1:0.007604207)0.783:0.001890132)0.740:0.001773)0.772:0.001930393)0.839:0.003799774)0.914:0.007536387)0.863:0.005904459)0.749:0.002061883,HEL_BA9611AA_AS.1:0.00955254)0.485:5e-09,(HEL_BA9347AA_AS.1:0.00377982,(((HEL_BA9562AA_AS.1:0.001892309,HEL_BA9568AA_AS.1:0.001902255)0.790:0.001888223,(HEL_BA8856AA_AS.1:0.001877103,HEL_BA9407AA_AS.1:5e-09)0.862:6e-09)0.910:0.003773633,HEL_BA9383AA_AS.1:0.001884273)0.511:5e-09)0.808:0.001885718)0.783:0.001885123)0.786:0.001900507,(yak97.1:0.003794547,(HEL_BA9440AA_AS.1:0.007686379,(HEL_BA8958AA_AS.1:6e-09,HEL_CA0258AA_AS.1:0.001884051)0.777:0.001913782)0.791:0.001872121)0.774:0.001912767)0.754:0.001854578)0.789:0.003882176)0.821:5e-09)0.867:5e-09)0.912:0.001881958,(HEL_CA2268AA_AS.1:5e-09,(((((HEL_BA9476AA_AS.1:0.003790995,HEL_AA7214AA_AS.1:0.003788399)0.738:5e-09,(HEL_AA6006AA_AS.1:0,HEL_CA0053AA_AS.1:0):0.001881982)0.850:5e-09,((((HEL_BA9304AA_AS.1:0.001890251,HEL_BA9773AA_AS.1:0.00188699)0.783:0.001895233,(HEL_BA9774AA_AS.1:0.001911787,((HEL_BA9032AA_AS.1:0,HEL_BA9830AA_AS.1:0):6e-09,HEL_BA9761AA_AS.1:0.00188689)0.979:0.007731846)0.761:0.001872484)0.749:6e-09,(HEL_AA7380AA_AS.1:0.001903621,(((BTM275.1:0.020059051,SSR8.1:0.005852775)0.924:0.00756768,(altai11.1:0.011559728,HEL_BA9410AA_AS.1:0.003973288)0.526:0.001864453)0.778:0.002039305,(HEL_BA9606AA_AS.1:0.003789153,(HEL_BA8872AA_AS.1:0.007315774,(HEL_BA9167AA_AS.1:0.011279393,HEL_BA9627AA_AS.1:0.004193364)0.409:0.003849799)0.769:0.002247076)0.750:5e-09)0.872:0.003799994)0.799:0.001873798)0.881:0.001880903,((HEL_AA7283AA_AS.1:0.001890366,HEL_BA9040AA_AS.1:0.003796727)0.878:0.003797228,((((HEL_BA9218AA_AS.1:5e-09,(HEL_BA9472AA_AS.1:0.001891695,HEL_BA9518AA_AS.1:0.003817635)0.885:0.003819407)0.856:0.001879347,HEL_BA8864AA_AS.1:0.001881965)0.891:5e-09,((HEL_BA9677AA_AS.1:0.005700989,(((HEL_BA9448AA_AS.1:0.001887776,Sakhalin60.1:0.001884217)0.803:0.001884572,((HEL_BA9098AA_AS.1:0,HEL_BA9819AA_AS.1:0):5e-09,((HEL_BA9621AA_AS.1:5e-09,Nanai40.1:0.001881974)0.959:0.00573965,((Shi169.1:0.00378557,((HEL_CA2287AA_AS.1:0,Shi112.1:0):0.001886907,Sat464.1:5e-09)0.376:0.00188642)0.793:0.0018806,(HEL_CA2262AA_AS.1:0.005720164,Shi417.1:0.001864967)0.772:0.00190603)0.875:5e-09)0.837:0.001884308)0.855:0.001884229)0.287:5e-09,HEL_CA2265AA_AS.1:0.007592061)0.839:0.001886843)0.830:5e-09,HEL_BA9201AA_AS.1:0.00187937)0.460:5e-09)0.885:6e-09,(HEL_BA9514AA_AS.1:0.001881989,((HEL_AA6077AA_AS.1:0,HEL_CA0052AA_AS.1:0,HEL_CA0052AA_AS.2:0):5e-09,(((HEL_BA9159AA_AS.1:0.001876519,HEL_BA9467AA_AS.1:0.003802014)0.741:0.003802379,(HEL_CA0054AA_AS.1:5e-09,(((HEL_BA9234AA_AS.1:0,HEL_BA9669AA_AS.1:0):5e-09,Nanai30.1:0.001879356)0.933:0.003801705,((HEL_BA9534AA_AS.1:0.011593123,(((HEL_AA7249AA_AS.1:0,HEL_CA0410AA_AS.1:0):5e-09,HEL_BA9451AA_AS.1:0.003798217)0.641:5e-09,(BURYAT27.1:0.005800516,HEL_AA7314AA_AS.1:0.009700555)0.767:0.001777965)0.871:0.003804312)0.774:0.001880671,((HEL_BA8868AA_AS.1:0.00377094,HEL_BA9391AA_AS.1:5e-09)0.813:0.001873069,(HEL_BA9841AA_AS.1:5e-09,(HEL_BA9780AA_AS.1:0.001888021,(HEL_AA7373AA_AS.1:5e-09,(BURYAT9.1:0.001878549,HEL_BA9160AA_AS.1:5e-09)0.883:0.001884038)0.788:0.001892468)0.774:0.001902262)0.788:0.001915119)0.868:0.003831858)0.789:0.001886443)0.657:5e-09)0.759:5e-09)0.732:0.001884048,(HEL_BA9047AA_AS.1:5e-09,(HEL_BA9559AA_AS.1:0.003796408,Khanty04.1:0.001886876)0.052:5e-09)0.924:0.001886886)0.899:5e-09)0.870:5e-09)0.899:0.001881967)0.918:0.001890619)0.481:5e-09)0.873:0.001884264)0.860:0.001890738,Puno135.1:0.003767363)0.291:5e-09,((HEL_BA9415AA_AS.1:5e-09,HpGP-CAN-023.1:0.003779457)0.918:0.003811596,((((HEL_AA8702AA_AS.1:0.007677168,((((HEL_BA8815AA_AS.1:0,Nentsy81.1:0):5e-09,((Puno120.1:0.005711759,(HEL_BA9732AA_AS.1:0.005753419,(HEL_BA9705AA_AS.1:0.011650531,(Aklavik117.1:5e-09,CAN_219.1:0.001877963)0.884:0.003797407)0.777:0.001920193)0.770:0.001866679)0.405:5e-09,(HEL_AA6759AA_AS.1:0.001882002,((HEL_AA7212AA_AS.1:0,HEL_CA0045AA_AS.1:0):0.001879416,HpGP-CAN-001.1:0.001878605)0.807:6e-09)0.856:0.00188405)0.878:5e-09)0.914:6e-09,(CAN_196.1:0.005705223,(HpGP-CAN-020.1:5e-09,(HEL_CA2270AA_AS.1:0.005729026,Nentsy90.1:0.005709346)0.964:5e-09)0.921:5e-09)0.867:0.001890752)0.838:0.001878815,HpGP-USA-205.1:0.001877132)0.775:5e-09)0.440:0.001886717,(HEL_CA2257AA_AS.1:5e-09,Shi470.1:0.001880459)0.921:0.003788779)0.486:5e-09,((HEL_AA7365AA_AS.1:0,HEL_CA0047AA_AS.1:0,HEL_CA2258AA_AS.1:0):5e-09,(((HEL_AA7339AA_AS.1:5e-09,((HEL_BA8812AA_AS.1:0.003773893,((HEL_BA9778AA_AS.1:0,HEL_CA0057AA_AS.1:0,HEL_CA0057AA_AS.2:0,HpGP-PER-011.1:0):5e-09,((HEL_BA8932AA_AS.1:5e-09,(HEL_BA8880AA_AS.1:0.001887418,HEL_BA9770AA_AS.1:0.003792208)0.786:0.001880972)0.850:0.001877532,(((CO1766.1:0,HEL_CA2267AA_AS.1:0,Hui1764.1:0,Hui1766.1:0):5e-09,HEL_AA5991AA_AS.1:0.00377007)0.839:0.00188198,HEL_BA9598AA_AS.1:0.001884044)0.546:5e-09)0.859:6e-09)0.917:5e-09)0.490:0.001878548,HEL_CA0046AA_AS.1:0.005679446)0.895:5e-09)0.922:5e-09,(HEL_BA9220AA_AS.1:0.003817074,HEL_BA9656AA_AS.1:0.001907268)0.784:0.001877265)0.848:0.001884051,((((HEL_CA2260AA_AS.1:0.001880457,HEL_CA2284AA_AS.1:5e-09)0.853:0.001884118,(HpGP-PER-111.1:5e-09,(((HEL_CA2261AA_AS.1:0,HEL_CA2283AA_AS.1:0,HEL_CA2286AA_AS.1:0):0.003780469,HEL_CA2279AA_AS.1:0.003780835)0.767:0.001884959,(HEL_BA3942AA_AS.1:0.007642045,(HpGP-PER-121.1:0.003800853,HpGP-PER-138.1:0.007641582)0.740:0.003768026)0.810:5e-09)0.903:0.001884283)0.844:0.001878734)0.382:5e-09,HpGP-PER-019.1:0.001886867)0.914:0.003773964,((CO1768.1:0,COL0002.1:0,Hui1769.1:0):0.001879381,HEL_CA2272AA_AS.1:0.0018786)0.486:5e-09)0.850:0.001881963)0.921:6e-09)0.855:5e-09)0.914:0.001878551,(HEL_BA9433AA_AS.1:5e-09,((HEL_BA9748AA_AS.1:0.00187855,HEL_CA2271AA_AS.1:5e-09)0.867:0.001884059,(HEL_BA9341AA_AS.1:5e-09,((HEL_BA9411AA_AS.1:0.00188708,((HEL_BA9379AA_AS.1:0,HEL_BA9736AA_AS.1:0):0.0057504,(HEL_BA9575AA_AS.1:0.01172894,((HEL_BA8832AA_AS.1:0,HEL_BA9130AA_AS.1:0,HEL_BA9614AA_AS.1:0,HEL_BA9797AA_AS.1:0):6e-09,(HEL_BA8883AA_AS.1:0.003780278,HEL_BA9479AA_AS.1:5e-09)0.880:0.001879365)0.882:0.003865699)0.771:0.001796596)0.871:0.003839991)0.821:0.005718992,HEL_BA9348AA_AS.1:0.001881962)0.122:5e-09)0.917:0.001877543)0.914:5e-09)0.900:5e-09)0.838:5e-09)0.858:0.001886903)0.827:5e-09)0.916:5e-09):0.001883645,(HpGP-MEX-028.1:0.003781033,(Evenky58.1:5e-09,(HEL_BA8858AA_AS.1:0,HEL_BA9445AA_AS.1:0):0.009642252)0.773:0.001884685)0.863:6e-09)0.781:0.001885089,HEL_BA9649AA_AS.1:0.003786216)0.437:5e-09,(HEL_BA9302AA_AS.1:0.003794436,(HEL_BA9612AA_AS.1:0,HEL_CA0289AA_AS.1:0):0.001889529)0.200:0.005728815)0.901:0.003835557,HEL_BA9576AA_AS.1:0.013689486)0.742:5e-09,(HEL_BA9058AA_AS.1:0.017871823,HpGP-KGZ-006.1:0.011770568)0.589:0.005840676)0.777:0.001867062,HEL_BA9814AA_AS.1:0.011611609)0.615:0.001858213,(((HEL_BA9760AA_AS.1:0.001926173,((Evenky11.1:0,HEL_BA9321AA_AS.1:0,HEL_BA9676AA_AS.1:0,HEL_BA9686AA_AS.1:0):5e-09,HEL_BA9546AA_AS.1:0.003766164)0.782:0.001855028)0.891:0.003835729,(HEL_BA8993AA_AS.1:0.005762742,HEL_BA9735AA_AS.1:0.003843689)0.778:0.001869205)0.782:0.00190338,mong49.1:0.005717948)0.774:5e-09)0.762:0.001887585,((HEL_BA9544AA_AS.1:0.001909052,(Keto18.1:0.003791511,(Keto60.1:0.001877952,((HEL_BA9294AA_AS.1:0,HEL_BA9339AA_AS.1:0,HEL_BA9792AA_AS.1:0,HEL_BA9838AA_AS.1:0):5e-09,(HEL_BA9604AA_AS.1:0.005709338,HEL_BA8996AA_AS.1:0.003798215)0.962:6e-09)0.904:5e-09)0.778:0.001890437)0.905:0.003787565)0.895:0.003796902,(HEL_BA9626AA_AS.1:5e-09,(HEL_BA9471AA_AS.1:5e-09,(HEL_BA9244AA_AS.1:0.007645508,(HEL_BA9085AA_AS.1:0.001887577,Kazakhstan3173.1:0.00767465)0.116:0.001887936)0.867:5e-09)0.946:0.003780387)0.918:0.003790143)0.328:5e-09)0.854:5e-09,HEL_BA9483AA_AS.1:0.013590114)0.860:0.00189551,((BTM231.1:0.009580395,HEL_BA9706AA_AS.1:5e-09)0.922:0.003816703,(BT333.1:0.005722341,HEL_BA8825AA_AS.1:0.001910106)0.757:0.001862622)0.776:0.001902908)0.317:0.001877719,(HEL_BA9592AA_AS.1:0.007741684,(HEL_BA8956AA_AS.1:0.007717676,HEL_CA0266AA_AS.1:0.003840019)0.732:0.00184196)0.442:0.003838794)0.783:5e-09,((((HEL_BA9096AA_AS.1:0.019577026,(((HEL_BA8823AA_AS.1:0.001925207,HEL_BA8959AA_AS.1:0.01162035)0.755:0.001845906,(HEL_AA7332AA_AS.1:0.01171414,TUVAB15.1:0.003779756)0.063:0.001916444)0.774:6e-09,(HEL_BA9166AA_AS.1:0.001884057,((HEL_BA8829AA_AS.1:0,HEL_BA8976AA_AS.1:0,HEL_BA9443AA_AS.1:0,HEL_BA9571AA_AS.1:0,HEL_BA9603AA_AS.1:0,HEL_BA9807AA_AS.1:0):0.003768984,(HEL_BA9256AA_AS.1:0,HEL_BA9390AA_AS.1:0):5e-09)0.394:5e-09)0.877:0.003792998)0.597:5e-09)0.917:0.003886082,((((HEL_BA9333AA_AS.1:0,HEL_BA9636AA_AS.1:0,HEL_BA9651AA_AS.1:0):0.001889026,Tuvac46.1:0.015571032)0.214:5e-09,((HEL_CA0278AA_AS.1:0.001881452,((BURYAT19.1:0.001877532,HEL_BA9259AA_AS.1:5e-09)0.833:5e-09,((HEL_BA9566AA_AS.1:0,Tuvac80.1:0):0.003824065,HEL_BA8957AA_AS.1:0.007731006)0.787:0.001874691)0.921:0.003782764)0.780:0.001911957,(HEL_BA9027AA_AS.1:0.009817702,HEL_CA0270AA_AS.1:0.011893258)0.933:0.007835391)0.113:0.001873813)0.930:0.005883245,(HEL_BA8911AA_AS.1:0.005807017,(SSR5.1:0.009779668,HEL_BA9640AA_AS.1:0.011865318)0.742:0.001682781)0.745:0.001857467)0.883:0.003834333)0.775:0.001845656,((HEL_BA9564AA_AS.1:5e-09,HEL_BA9650AA_AS.1:0.003779002)0.991:0.011312381,((HEL_BA9042AA_AS.1:0,HEL_BA9253AA_AS.1:0):0.005405148,HEL_BA9538AA_AS.1:0.006149466)0.265:0.001838558)0.765:0.002277778)0.771:0.00192098,((HEL_BA8915AA_AS.1:0.007990663,HEL_CA0261AA_AS.1:0.013928003)0.805:0.00366991,((HEL_BA9059AA_AS.1:0.005985769,((((HEL_BA9018AA_AS.1:0,HEL_BA9556AA_AS.1:0):0.003766633,HEL_BA9545AA_AS.1:5e-09)0.337:0.003611024,(HEL_BA9437AA_AS.1:5e-09,HEL_BA9671AA_AS.1:0.003788422)0.980:0.007938849)0.785:0.001882528,HEL_BA9208AA_AS.1:0.004021521)0.745:0.001924963)0.761:0.001558553,(HEL_BA8921AA_AS.1:0.00974064,HEL_BA9115AA_AS.1:0.00188086)0.872:0.003985957)0.858:0.003887114)0.886:0.003896065)0.792:0.001948649)0.774:0.005836091,(448.1:0.007664777,HEL_AA0447AA_AS.1:0.020201338)0.913:0.007982049)0.945:0.001841116,HpGP-TUR-009.1:5e-09)0.217:0.005483346,(((HEL_BA4991AA_AS.1:0.010799307,((HEL_BA8847AA_AS.1:0.004872124,HEL_BA9825AA_AS.1:0.008818807)0.272:0.004960618,HEL_BA9184AA_AS.1:0.011700669)0.623:0.005021537)0.495:0.004914152,(HEL_BA8918AA_AS.1:0,HEL_BA9046AA_AS.1:0,HEL_BA9169AA_AS.1:0,HEL_BA9260AA_AS.1:0):0.006878386)0.877:0.007357083,Evenky73.1:0.007478677)0.652:0.003989631)0.877:0.00569184,GC65_HL.1:0.006311316)0.879:0.003830986,((HPAG1.1:0.009276444,P12.1:0.008455848)0.351:0.003808122,(((IRANL110.1:0.005793595,IRANL97.1:0.009859512)0.847:0.004019744,((IRANL112_91.1:6e-09,(IRANL104.1:0.001877533,IRANL124_91.1:5e-09)0.960:0.005725972)0.956:0.005729352,(GR_20.1:0.005705663,HEL_BA9153AA_AS.1:0.003807258)0.858:5e-09)0.368:0.003689066)0.903:0.005820987,(34320.1:0.013842338,(Hp_A_14.1:0.00610677,(MGms203.1:0.009670918,MM2012_26.1:0.003909445)0.861:0.005490506)0.860:0.005752183)0.730:0.002025371)0.780:0.002576261)0.834:0.004841508)0.742:0.004410694,(SUD-SO50-1.1:0.007624571,(GC31_B.1:0.005722395,((((HEL_BA4168AA_AS.1:0.005755092,(CAM_14C1.1:0.009974055,CAM-107A1.1:0.01615912)0.812:0.003608288)0.935:0.005754754,(((((HpGP-ISR-001.1:0.005747858,(31181.1:0.005463264,(CAM_153C1.1:0.008090729,HEL_BA9531AA_AS.1:0.01774668)0.726:0.003832436)0.752:0.002168425)0.778:0.00188604,SUD-SO42.1:0.009655772)0.213:5e-09,(CAM_125C1.1:0.009574145,HEL_BA9125AA_AS.1:5e-09)0.958:0.003774604)0.858:0.001884189,22087.1:0.005715793)0.903:5e-09,HEL_BA8928AA_AS.1:5e-09)0.451:5e-09)0.928:0.00381183,((((SUD-C1-1a.1:0.005714914,(HEL_BA9457AA_AS.1:0.001877689,(HEL_BA9281AA_AS.1:0.009684751,(HEL_AA6060AA_AS.1:6e-09,HEL_BA9462AA_AS.1:0.003778323)0.825:0.003798316)0.776:0.001884663)0.752:5e-09)0.876:0.001884466,((((SUD-C13-1.1:0.003807498,((CAM-144C1.1:5e-09,HpGP-NGA-006.1:0.001877961)0.764:0.002211415,(SUD-S72.1:0.002261369,nigh2496.1:0.015260132)0.380:0.003759145)0.785:0.00157742)0.777:0.001887835,(((B40.1:0.011534806,((HEL_AA5951AA_AS.1:0.007662461,(CAM-121A1.1:0.007646588,nigh2494.1:0.001881087)0.336:5e-09)0.781:0.002061291,CAM-23A1.1:0.003641037)0.250:0.001909534)0.769:0.00204584,nigh2495.1:0.005738878)0.780:0.001903434,(CAM-126C1.1:0.007716402,((SUD_C8_1.1:0.003279006,(SUD-C16-3.1:0.004303131,SUD_C5_1.1:0.015320694)0.744:0.003865707)0.891:0.004343054,SUD_SO41_1.1:0.003790933)0.390:0.001892542)0.758:5e-09)0.183:5e-09)0.785:0.001895656,(CAM_110A1.1:0.003838657,(B45.1:0.007657494,(CAM_149C1.1:0.013475939,CAM_22A1.1:0.00194837)0.317:0.001946142)0.768:0.001907134)0.781:0.001923099)0.792:0.001892103,(SUD-I14.1:0.001859273,SUD-SO49-1.1:0.005748379)0.886:0.00382335)0.361:5e-09)0.789:0.001898964,(CAM-109A1.1:0.003800436,(HEL_BA9413AA_AS.1:0.011665354,SUD-C14-1.1:0.001899381)0.887:0.003805517)0.884:0.003857154)0.774:0.00188936,(((HEL_BA8057AA_AS.1:0.00962517,BD0013.1:0.003768246)0.757:0.001932258,(HEL_BA4875AA_AS.1:0.011787909,HEL_BA4973AA_AS.1:0.003971467)0.774:0.001711036)0.810:0.001897322,((HEL_BA4944AA_AS.1:0.005691355,CAM_106A1.1:0.007627435)0.000:5e-09,VN0032.1:0.009625885)0.820:0.001883386)0.319:5e-09)0.825:0.003789213)0.745:5e-09,(CAM_118A1.1:0.011593188,(IRANL125.1:0.009684341,(SSR43.1:0.005970103,(29009.1:0.005998993,(IL_3172.1:0.001648196,HEL_BA9266AA_AS.1:0.00997244)0.883:0.003918138)0.717:0.001861139)0.853:0.003835143)0.162:0.001822312)0.714:0.002035581)0.804:0.001897127)0.699:5e-09)0.652:0.003930427)0.844:0.005838932,(HE_C33.1:0.005818562,(HEL_BA9759AA_AS.1:0.007755613,(((CAM-117A1.1:0.007508954,(HEL_AA5699AA_AS.1:5e-09,HEL_CA2451AA_AS.1:0.001884057)0.769:0.00612305)0.725:0.005774588,(HEL_AA6718AA_AS.1:0.004857238,(G27.1:0.010715878,(Khanty30.1:0,Khanty40.1:0):0.006663053)0.404:0.001851729)0.871:0.004384054)0.764:5e-09,(((HpGP-POL-110.1:5e-09,(26695.1:0.005791611,HEL_BA4404AA_AS.1:0.005794477)0.745:0.001852295)0.756:0.001874926,(IL_3184.1:0.001728116,((HEL_BA9487AA_AS.1:0.010397104,Pt_7901.1:0.011509928)0.551:0.007622794,HpGP-RUS-009.1:0.008313557)0.850:0.005625022)0.937:0.006024257)0.824:0.00359022,HEL_AA6798AA_AS.1:0.004098654)0.485:0.001899176)0.764:0.002244518)0.775:0.001880742)0.747:0.001926319)0.909:0.001866176,(((Hp_A_11.1:0.003871245,(GC34_HL.1:0.011498978,(38185.1:0.006030218,(HEL_BA9463AA_AS.1:0.001933476,HEL_BA9595AA_AS.1:0.003779429)0.964:0.009703831)0.760:0.00372093)0.785:0.002105679)0.781:0.001907609,((HpGP-USA-207.1:0.013135991,444.1:0.000540867)0.715:0.001989452,((HE_C50.1:0.011656055,HEL_AA8621AA_AS.1:5e-09)0.914:0.006300588,(HEL_AA6079AA_AS.1:0.016437998,(HEL_BA8987AA_AS.1:0.011374458,(HEL_BA5572AA_AS.1:0.008065158,HUP_B14.1:0.022096056)0.535:0.006093591)0.456:0.003626874)0.766:0.00199204)0.767:0.001952625)0.829:0.003365021)0.756:0.001809893,(((((HEL_BA9063AA_AS.1:0.00406315,((HEL_AA7246AA_AS.1:0,HEL_BA9095AA_AS.1:0):5e-09,HEL_BA9037AA_AS.1:0.001884137)0.912:0.005561218)0.183:0.001878053,HEL_CA2212AA_AS.1:0.011495091)0.057:0.002126143,(((HEL_BA5224AA_AS.1:0.003859645,HEL_BA8309AA_AS.1:0.009764041)0.712:0.003802496,HEL_BA4743AA_AS.1:0.00968641)0.870:5e-09,((21580.1:0.007676177,GR_21.1:0.003908371)0.328:0.003765266,(B25.1:0.007744206,(IL_3173.1:0.001925438,(nigh1448.1:0.007684529,((HpGP-IDN-001.1:0.001886252,ID0561.1:0.001882616)0.938:0.00571964,(HEL_BA9028AA_AS.1:0.003801727,(((CAM-140C1.1:0,CAM-146C1.1:0):0.00573772,HpGP-NGA-010.1:0.003809533)0.881:0.00379482,HEL_BA9309AA_AS.1:5e-09)0.314:5e-09)0.844:0.001884566)0.194:5e-09)0.878:0.003793497)0.879:0.00381351)0.255:5e-09)0.827:0.001868586)0.910:0.003765015)0.157:5e-09,(Hp_A_27.1:0.016874914,(HEL_AA6578AA_AS.1:0.003069601,HE_NC32_5.1:0.008598679)0.063:0.00348376)0.905:0.007460412)0.508:0.001893207,((((((HEL_AA6699AA_AS.1:0,HEL_BA9765AA_AS.1:0):0.003890359,Pt_7757.1:0.015781144)0.749:0.001850043,(HEL_BA4846AA_AS.1:0.003502357,(22360.1:0.011379015,MM2004_20.1:0.002152066)0.806:0.003899214)0.860:0.004205048)0.873:0.003793206,HEL_BA4700AA_AS.1:0.001908523)0.346:0.001899501,(GR_15.1:0.009677635,MG2005_98.1:0.005700457)0.863:5e-09)0.782:0.002855255,(HEL_BA9148AA_AS.1:0.004840811,HEL_BA9653AA_AS.1:0.004816978)0.531:0.003783282)0.775:0.002875414)0.767:0.001895292)0.800:0.001899713)0.759:5e-09,(HEL_BA4686AA_AS.1:0.007749233,((HEL_CA2615AA_AS.1:0,HEL_CA2627AA_AS.1:0):0.003781772,IRANL133_91.1:0.001878579)0.831:5e-09)0.960:0.005714935)0.825:0.003819096,((((HEL_BA9734AA_AS.1:0,Khanty16.1:0,Khanty26.1:0,Khanty27.1:0):0.005811559,(30950.1:0.005769056,HEL_BA5257AA_AS.1:0.011935877)0.909:0.005891291)0.862:0.003842733,(B47.1:5e-09,HEL_BA9168AA_AS.1:0.007670277)0.773:0.00198668)0.762:0.001859851,MCms1055.1:0.015944302)0.853:0.003785307)0.890:0.001969204,SW7C.1:0.011708646)0.762:0.001920684,(((HEL_CA2246AA_AS.1:0.006022764,HpGP-MEX-046.1:0.01354868)0.802:0.006057206,(((((HEL_BA8835AA_AS.1:0.007641392,HEL_AA8698AA_AS.1:0.007692056)0.000:6e-09,((HEL_CA2181AA_AS.1:0.011575643,(GAM245Ai.1:5e-09,(HEL_AA9174AA_AS.1:0.00786985,HEL_CA2149AA_AS.1:0.011894082)0.512:0.003693774)0.427:0.00380096)0.242:5e-09,(((((HEL_BA3551AA_AS.1:0.003804033,(DR150.1:0.005746667,(HEL_BA5547AA_AS.1:0.003794742,HpGP-USA-303.1:5e-09)0.419:0.003797966)0.759:0.001924072)0.819:0.003805124,HEL_BA3663AA_AS.1:5e-09)0.745:0.003830992,HEL_BA5558AA_AS.1:0.005748896)0.866:0.003784162,(((ckin106.1:0,ckin129.1:0,ckin24.1:0,HEL_BA8361AA_AS.1:0,SA224.1:0):5e-09,((((((kin77.1:5e-09,(HEL_BA4947AA_AS.1:0.005705588,ckin130.1:0.001881973)0.906:5e-09)0.911:5e-09,HpGP-COG-003.1:0.001890766)0.943:0.003798592,(HpGP-USA-403.1:0.009598677,(HEL_AA9177AA_AS.1:0.01297597,(22352.1:0.007103986,HEL_BA9180AA_AS.1:0.010398997)0.367:0.001742487)0.841:0.004497558)0.304:6e-09)0.948:0.003788914,(HEL_BA4236AA_AS.1:0,kin86.1:0):5e-09)0.884:0.001891108,((HEL_BA4465AA_AS.1:0.003796644,kin71.1:0.003778995)0.940:5e-09,(HpGP-HON-015.1:0.003773703,((HpGP-USA-417.1:0.003777259,HpGP-SPA-402.1:0.007708702)0.446:0.003825994,(HpGP-POR-006.1:5e-09,(HpGP-BRA-023.1:0.007608884,(DR59_2016.1:0.003781449,DR76_2016.1:5e-09)0.969:0.005718145)0.240:6e-09)0.900:0.003785803)0.804:5e-09)0.340:0.001881001)0.900:0.003787119)0.844:5e-09,((ckin65.1:0,kin62.1:0):5e-09,kin81.1:0.001881979)0.866:0.00188198)0.804:5e-09)0.926:5e-09,(HEL_AA7374AA_AS.1:0.003796511,(((kin79.1:5e-09,HEL_CA2362AA_AS.1:0.005705548)0.434:0.0018794,((HEL_BA8806AA_AS.1:6e-09,HEL_AA7352AA_AS.1:0.00571964)0.913:0.003827758,HEL_BA5101AA_AS.1:0.00576404)0.767:0.001857884)0.272:5e-09,HEL_BA5527AA_AS.1:0.001878027)0.808:5e-09)0.875:0.001881732)0.942:0.003798394)0.237:5e-09,HEL_BA8101AA_AS.1:0.003768192)0.917:0.003790639)0.896:0.003773337)0.720:0.004468297,((HEL_AA5463AA_AS.1:0.008234051,(HpGP-SPA-802.1:0.014891114,CAM-135C1.1:0.006610297)0.313:0.002118765)0.754:0.004944652,SA252C.1:0.004080667)0.877:0.006759049)0.701:0.003730461,((HEL_BA4163AA_AS.1:0,SA220C.1:0):5e-09,HEL_BA9555AA_AS.1:0.009595525)0.992:0.013094682)0.951:0.010431423,ckin59.1:0.00993492)0.800:0.004079569)0.934:0.00967662,(33375.1:0.013323993,(HEL_BA9043AA_AS.1:0.006216614,NYPt189.1:0.013452585)0.838:0.007799729)0.000:5e-09)0.727:0.002130257)0.726:5e-09,(HEL_CA2176AA_AS.1:0.001654327,HpGP-LIT-001.1:0.006005595)0.981:0.009830973)0.000:0.00812366,(HEL_BA5197AA_AS.1:0.011683785,((HEL_CA2150AA_AS.1:0.011470806,HN_G260.1:0.006248054)0.230:0.011235526,(ckin28.1:0.013586991,HEL_AA9180AA_AS.1:0.023306818)0.386:0.006895567)0.824:0.011431217)0.853:0.008165143)0.882:0.010304371,((SA233C.1:0.01433516,((HEL_BA5715AA_AS.1:0,SA175A.1:0,SA29A.1:0):0.003793012,HEL_BA5739AA_AS.1:0.001889969)0.793:0.003097033)0.892:0.003893061,(HEL_BA5709AA_AS.1:0.018884341,((((((HEL_BA5666AA_AS.1:0.009640931,SouthAfrica7.1:0.003779402)0.860:0.00384998,((HEL_BA5671AA_AS.1:0,HEL_BA9328AA_AS.1:0,SA144A.1:0,SA251C.1:0):0.011597827,(HEL_BA5706AA_AS.1:5e-09,HEL_BA9494AA_AS.1:0.003768978)0.910:5e-09)0.451:0.001882618)0.824:0.00380073,(((HEL_BA4919AA_AS.1:0.001884072,(HEL_BA5677AA_AS.1:0,HpGP-ZAF-006.1:0):5e-09)0.876:0.00378259,((HEL_AA7378AA_AS.1:0.007652892,HEL_BA9540AA_AS.1:0.001889232)0.773:0.001878952,((HEL_BA8291AA_AS.1:0.001931111,HEL_AA7293AA_AS.1:0.011675166)0.785:0.001844041,((HpGP-ZAF-007.1:0.003771061,(HEL_BA8916AA_AS.1:0.005669128,((((HEL_AA7206AA_AS.1:0.011585863,K26A1.1:5e-09)0.860:0.001884206,(((HEL_AA7199AA_AS.1:0,HEL_AA7200AA_AS.1:0,HEL_AA7356AA_AS.1:0):5e-09,(HEL_AA7268AA_AS.1:0.00380161,HEL_AA7368AA_AS.1:0.001880704)0.768:0.001896841)0.967:0.003803675,(HEL_AA7288AA_AS.1:0,HEL_BA9306AA_AS.1:0):0.0095764)0.302:5e-09)0.895:0.003772117,(HEL_AA7215AA_AS.1:0.001880142,HEL_AA7329AA_AS.1:0.007660258)0.811:5e-09)0.462:0.003810546,HEL_AA7309AA_AS.1:0.003811392)0.756:0.001889418)0.578:5e-09)0.908:0.001877216,((HEL_AA7350AA_AS.1:0,HEL_AA7375AA_AS.1:0,HEL_AA7376AA_AS.1:0):0.001884035,(((HEL_BA5731AA_AS.1:0.005685133,(HEL_BA4143AA_AS.1:0.001878802,(HEL_BA9749AA_AS.1:0.001886917,HpGP-ZAF-009.1:0.003791718)0.442:5e-09)0.872:0.001883941)0.027:5e-09,(HEL_AA7351AA_AS.1:0,HEL_AA7371AA_AS.1:0):0.0056729)0.850:0.001879645,(((HpGP-ZAF-001.1:5e-09,SouthAfrica20.1:0.00569516)0.863:0.001876992,(HEL_BA8345AA_AS.1:0.007662049,SA253C1.1:0.001883954)0.747:5e-09)0.820:0.001878686,(SA169C.1:0.003785082,SA172C1.1:0.005684188)0.879:5e-09)0.571:5e-09)0.948:0.00379263)0.708:6e-09)0.867:0.001879707)0.093:5e-09)0.415:5e-09)0.508:0.00188526,SouthAfrica50.1:0.001887915)0.792:5e-09)0.249:0.003770179,HEL_AA7362AA_AS.1:0.011831535)0.809:0.007754105,SA35C.1:0.013699468)0.727:0.002046655,SA166A.1:0.007452463)0.971:0.012476816)0.000:5e-09)0.737:0.008499708)0.199:0,Hcetorum:0.234457904)Root;
