# Supplementary material for: An ancient ecospecies of Helicobacter pylori
Source: Nature. 2024 Oct 16;635(8037):178–85. doi: 10.1038/s41586-024-07991-z (PMC11541087; doi:10.1038/s41586-024-07991-z)
Supplement: Supplementary file 8 — Data underlying Figs. 1–4 and Supplementary Figs. 1–6 and 8–13. [file 41586_2024_7991_MOESM8_ESM.zip › SOURCE_DATA/S10/56.nwk]

((((((((((((((((((((((((((((((((((((((((((((HEL_BA9407AA_AS.1:0.001813438,((HEL_BA9354AA_AS.1:0.00733951,(HEL_BA9063AA_AS.1:0.001806926,HEL_BA9607AA_AS.1:5e-09)0.924:5e-09)0.872:0.001813436,HEL_CA0261AA_AS.1:0.003629027)0.011:5e-09)0.938:5e-09,(((((((HEL_BA8921AA_AS.1:5e-09,((HEL_BA9037AA_AS.1:0.001815904,HEL_BA9153AA_AS.1:0.005555858)0.796:0.001830852,((HEL_BA9814AA_AS.1:0.013194773,yak97.1:0.001903591)0.867:0.003601218,HEL_BA9115AA_AS.1:0.003646461)0.256:5e-09)0.890:0.001813791)0.862:0.001813518,(HEL_BA8889AA_AS.1:0.003643092,(HEL_BA9176AA_AS.1:0.001822307,HEL_BA9244AA_AS.1:0.005525683)0.889:0.003658503)0.555:5e-09)0.887:0.001811711,HEL_AA7246AA_AS.1:0.003648343)0.918:5e-09,HEL_BA9603AA_AS.1:5e-09)0.742:5e-09,(BURYAT19.1:0.001808364,(((HEL_AA7332AA_AS.1:0.00364229,(HEL_BA8915AA_AS.1:5e-09,HEL_BA9562AA_AS.1:0.003646296)0.440:0.001813442)0.886:6e-09,(HEL_BA9347AA_AS.1:5e-09,((HEL_BA9611AA_AS.1:5e-09,HEL_BA9628AA_AS.1:0.003638432)0.837:0.001811534,(HEL_BA9650AA_AS.1:0.003646282,((HEL_BA9058AA_AS.1:5e-09,HEL_BA9079AA_AS.1:0.003645946)0.818:0.003648344,(HEL_BA9575AA_AS.1:0.001807426,HEL_BA9626AA_AS.1:5e-09)0.962:5e-09)0.864:0.003655012)0.772:5e-09)0.958:5e-09)0.913:5e-09)0.877:5e-09,(HEL_BA8993AA_AS.1:5e-09,HEL_BA9095AA_AS.1:0.005514729)0.411:0.001813141)0.865:0.001824399)0.000:5e-09)0.922:0.00181014,HEL_BA9259AA_AS.1:0.001816024)0.893:6e-09,(((Evenky11.1:0,HEL_AA7314AA_AS.1:0,HEL_BA8956AA_AS.1:0,HEL_BA9032AA_AS.1:0,HEL_BA9294AA_AS.1:0,HEL_BA9315AA_AS.1:0,HEL_BA9339AA_AS.1:0,HEL_BA9544AA_AS.1:0,HEL_BA9546AA_AS.1:0,HEL_BA9760AA_AS.1:0,HEL_BA9761AA_AS.1:0,HEL_BA9792AA_AS.1:0,HEL_BA9830AA_AS.1:0):5e-09,(((HEL_BA8958AA_AS.1:0,HEL_BA9410AA_AS.1:0):0.001823623,((((HEL_BA8860AA_AS.1:0,HEL_BA9569AA_AS.1:0):5e-09,HEL_BA8861AA_AS.1:0.001806926)0.793:0.001821582,(((((HEL_BA9049AA_AS.1:0.00181343,(HEL_BA9261AA_AS.1:0.003651141,(HEL_BA9571AA_AS.1:0,HEL_BA9807AA_AS.1:0):5e-09)0.860:0.001813442)0.862:5e-09,(HEL_BA9592AA_AS.1:0,HEL_CA0264AA_AS.1:0):5e-09)0.931:5e-09,HEL_BA9027AA_AS.1:0.003660223)0.851:0.001813549,(HEL_BA9732AA_AS.1:0.001811522,(Nentsy32.1:0,Nentsy65.1:0):5e-09)0.859:0.001811681)0.349:5e-09,HEL_BA9451AA_AS.1:0.003655154)0.815:0.001832671)0.774:0.001835534,HEL_CA0278AA_AS.1:5e-09)0.791:0.001819109)0.815:0.001816164,HEL_BA9249AA_AS.1:0.001819615)0.173:5e-09)0.916:0.00181467,(HEL_CA0258AA_AS.1:0.003649813,((HEL_BA9471AA_AS.1:5e-09,(HEL_BA9605AA_AS.1:0.001845791,((((HEL_BA9566AA_AS.1:0.005593865,((HEL_BA3551AA_AS.1:0.013083843,(31181.1:0.007358135,448.1:5e-09)0.909:5e-09)0.875:0.005552057,((26695.1:0.013025124,HEL_BA8987AA_AS.1:0.013038759)0.740:0.002424698,(GC34_HL.1:0.00562934,(MCms1055.1:0.010606782,(21580.1:0.014977202,(HEL_BA8057AA_AS.1:0.017107428,IRANL133_91.1:0.01556451)0.978:0.014378057)0.735:0.003475358)0.856:0.004234419)0.871:0.00382108)0.763:0.001623656)0.877:0.003801325)0.747:0.00181879,(HEL_CA2212AA_AS.1:0.005564024,((((SSR5.1:0.007339167,(((HEL_BA9440AA_AS.1:0.001753973,HEL_BA9443AA_AS.1:0.011244435)0.749:0.003716885,(Nanai30.1:0.005630296,HpGP-LIT-001.1:0.009365776)0.753:0.001676355)0.866:5e-09,(HEL_AA6079AA_AS.1:0.003649772,VN0032.1:5e-09)0.936:0.003649816)0.875:0.001813784)0.802:5e-09,(HEL_BA9168AA_AS.1:5e-09,(HEL_BA9651AA_AS.1:5e-09,((HEL_BA9014AA_AS.1:0,N34.1:0,Nentsy28.1:0,Nentsy29.1:0,Nentsy37.1:0,Nentsy38.1:0):5e-09,((Khanty30.1:0,Khanty39.1:0,Khanty40.1:0):5e-09,Nentsy90.1:0.001806772)0.857:0.00181152)0.861:0.001824507)0.977:0.007369991)0.811:0.001807432)0.909:5e-09,(((HEL_BA9531AA_AS.1:0.005056633,SW7C.1:0.007948877)0.844:0.005622245,(33375.1:0.013384774,HpGP-POL-110.1:0.005510452)0.792:0.003869051)0.780:0.003459379,(HEL_BA9129AA_AS.1:0.015189771,(GC31_B.1:0,HEL_BA4743AA_AS.1:0):0.003949125)0.143:0.001666704)0.784:0.001964726)0.817:5e-09,((HpGP-TUR-009.1:0.015046984,Hp_A_14.1:5e-09)0.850:0.001816051,(HEL_BA8918AA_AS.1:0,HEL_BA8996AA_AS.1:0,HEL_BA9169AA_AS.1:0,HEL_BA9260AA_AS.1:0,HEL_BA9604AA_AS.1:0,HEL_BA9705AA_AS.1:0,HEL_BA9825AA_AS.1:0,Khanty16.1:0,Khanty26.1:0,Khanty27.1:0):6e-09)0.931:0.005535283)0.303:0.001829137)0.863:0.003675813)0.796:0.001862847,(HEL_BA9391AA_AS.1:5e-09,HE_C50.1:0.009222666)0.423:0.001828106)0.777:0.001810361,((HEL_BA9148AA_AS.1:0.007535044,Kazakhstan3173.1:0.007529425)0.850:0.003586462,((HEL_BA9140AA_AS.1:0,HEL_BA9739AA_AS.1:0):0.001814098,(HEL_BA8976AA_AS.1:5e-09,mong44.1:0.001811517)0.793:0.001823678)0.800:0.001818434)0.582:5e-09)0.787:0.00180674)0.905:0.003698278)0.814:0.001810049,Tuvac80.1:0.001808285)0.507:5e-09)0.148:0.001813344)0.871:5e-09)0.926:5e-09):6e-09,(HEL_BA9047AA_AS.1:0.005498056,(HEL_BA8812AA_AS.1:0,HEL_BA9676AA_AS.1:0,HEL_BA9686AA_AS.1:0):6e-09)0.844:0.001813445)0.902:5e-09,(((altai11.1:0,HEL_BA8856AA_AS.1:0,HEL_BA9627AA_AS.1:0):5e-09,((HEL_BA9837AA_AS.1:5e-09,(HEL_BA8823AA_AS.1:0.003664335,HEL_BA9545AA_AS.1:0.003663982)0.780:0.001810615)0.893:0.001808367,HEL_BA9671AA_AS.1:0.003644761)0.929:5e-09)0.893:5e-09,HEL_BA8872AA_AS.1:0.001807822)0.878:0.00181604)0.298:0.0018245,(altai59.1:5e-09,((BURYAT27.1:5e-09,(HEL_BA9042AA_AS.1:0,HEL_BA9253AA_AS.1:0):0.003671642)0.925:0.003405741,(HEL_BA9170AA_AS.1:5e-09,((HEL_BA8957AA_AS.1:5e-09,(HEL_BA9641AA_AS.1:0.001813428,mong49.1:5e-09)0.924:0.003654983)0.903:0.003645447,((HpGP-KAZ-002.1:0.009231269,((HEL_BA9640AA_AS.1:0,HpGP-KGZ-006.1:0):0.001807403,(HEL_BA8911AA_AS.1:0.007409587,(HEL_BA9096AA_AS.1:0.005534808,TUVAB15.1:0.001835758)0.114:0.003654407)0.939:5e-09)0.772:5e-09)0.932:0.001812005,((HEL_BA9606AA_AS.1:0.001813437,(HEL_BA9706AA_AS.1:5e-09,(HEL_BA8825AA_AS.1:5e-09,((HEL_BA9556AA_AS.1:0,HEL_BA9770AA_AS.1:0):0.001813431,HEL_BA9167AA_AS.1:0.001810126)0.238:5e-09)0.913:0.001808362)0.426:5e-09)0.847:0.001824004,HEL_BA9059AA_AS.1:0.003640161)0.620:6e-09)0.776:0.00181681)0.774:0.001810688)0.793:0.00102351)0.793:0.001024122)0.350:5e-09)0.857:0.001813459,((HEL_CA0270AA_AS.1:0.005494875,(HEL_CA2643AA_AS.1:0.005556111,(((((Evenky65.1:0,Evenky73.1:0,HEL_BA8842AA_AS.1:0,HEL_BA8847AA_AS.1:0,HEL_BA8858AA_AS.1:0,HEL_BA8914AA_AS.1:0,HEL_BA8962AA_AS.1:0,HEL_BA9398AA_AS.1:0,HEL_BA9406AA_AS.1:0):5e-09,HEL_BA9175AA_AS.1:0.001806772)0.971:0.005537055,(HEL_BA8279AA_AS.1:0.00740327,HEL_BA9437AA_AS.1:5e-09)0.243:0.001806984)0.933:5e-09,(BTM231.1:0.001816038,(BT0282.1:0.003698519,(JP0170.1:0.001811523,MMM_67.1:5e-09)0.937:0.005556254)0.779:0.001783082)0.888:5e-09)0.941:5e-09,((BT215.1:0.001765151,HEL_BA9538AA_AS.1:0.00939946)0.876:0.003734917,HEL_BA9483AA_AS.1:0.0036596)0.764:0.001815728)0.891:0.003685446)0.867:0.003670156)0.952:5e-09,HEL_BA9218AA_AS.1:0.001807291)0.630:5e-09)0.840:0.001813536,HEL_BA9184AA_AS.1:0.005472163)0.912:5e-09,(M006.1:0.001806938,HpGP-USA-422.1:0.005517243)0.965:5e-09)0.899:6e-09,(BD0063.1:0.001827979,((BTM275.1:0.011267955,(HEL_AA7221AA_AS.1:0,HEL_AA7380AA_AS.1:0,HEL_BA9208AA_AS.1:0,HEL_BA9333AA_AS.1:0,HEL_BA9487AA_AS.1:0,HEL_BA9636AA_AS.1:0):0.003726418)0.926:0.005483834,(Mandalay03.1:5e-09,((HEL_CA2513AA_AS.1:5e-09,MS178.1:0.001816069)0.862:0.001810135,(India7.1:0.003648326,(MMM_148.1:5e-09,HEL_BA9445AA_AS.1:0.001816088)0.406:5e-09)0.877:0.001819622)0.882:5e-09)0.912:5e-09)0.358:0.001810301)0.909:0.003661581)0.901:0.001816089,BT333.1:0.005491407)0.842:6e-09,VN0805.1:0.003633423)0.564:5e-09,((HEL_BA9653AA_AS.1:0.003664606,(MMM_60.1:0.001817997,MMM_127.1:0.001814833)0.771:0.00184442)0.792:0.001810989,(HpGP-MMR-004.1:0.001816008,HEL_BA9209AA_AS.1:0.011140921)0.222:5e-09)0.824:0.001810963)0.813:0.003564036,((HEL_BA9018AA_AS.1:0,HEL_BA9564AA_AS.1:0):0.009395123,HEL_BA9608AA_AS.1:0.005421383)0.287:0.001846173)0.816:5e-09,((((HN_G260.1:0.009226851,HUP_B14.1:5e-09)0.979:0.009326946,(HEL_BA9612AA_AS.1:0.013707101,(HEL_AA9180AA_AS.1:0.030049164,HEL_BA5572AA_AS.1:0.007144158)0.849:0.004004902)0.875:0.00539208)0.752:0.001755344,((HEL_AA6798AA_AS.1:0.011160883,(HEL_BA9180AA_AS.1:0.009230805,(((22087.1:5e-09,HEL_BA5224AA_AS.1:0.011074811)0.875:0.003590311,(HEL_BA3663AA_AS.1:0.017112113,MM2012_26.1:0.009333255)0.450:5e-09)0.502:0.003663077,HpGP-BRA-023.1:0.009332682)0.760:0.003780091)0.615:5e-09)0.792:0.00183241,MG2005_98.1:0.009318315)0.747:0.001829123)0.933:0.00553797,((SSR7.1:0.003640872,((HEL_BA9266AA_AS.1:0.001806774,Keto18.1:5e-09)0.966:0.007496886,(HEL_BA9568AA_AS.1:0.001820734,(22352.1:0.003669247,HEL_CA0266AA_AS.1:0.003669957)0.751:0.001810128)0.764:0.001832168)0.594:0.003692281)0.901:5e-09,G27.1:0.00180918)0.917:5e-09)0.939:0.003741004)0.801:0.009247525,HEL_BA8959AA_AS.1:0.011160512)0.967:5e-09,(HpGP-BGD-003.1:0.001813081,((HEL_BA9404AA_AS.1:5e-09,(HEL_BA9085AA_AS.1:0.001810128,HEL_BA9383AA_AS.1:5e-09)0.995:0.009268945)0.969:0.005546873,((NP49.1:0.005526748,(HEL_BA8830AA_AS.1:0.007098485,HpGP-MMR-011.1:0.002930174)0.183:0.002864187)0.858:5e-09,(HEL_BA7799AA_AS.1:5e-09,((BD0013.1:0.005500714,HpGP-IND-007.1:0.00365451)0.761:0.001799723,NP110.1:0.003635771)0.696:5e-09)0.845:0.001809099)0.597:0.001815884)0.826:5e-09)0.832:0.001813235)0.788:0.003649799,((HEL_AA6718AA_AS.1:0.0055252,HEL_BA9598AA_AS.1:0.007419529)0.753:0.001793302,((HEL_BA9302AA_AS.1:0.006926705,(HpGP-MAL-002.1:0.006090289,TH0213.1:0.005000871)0.207:0.001775522)0.786:0.002369943,(((((SUD-C1-1a.1:0.008621367,SA166A.1:0.018371006)0.314:0.003414588,HpGP-ISR-001.1:0.014595122)0.849:0.004819014,(((HEL_BA4580AA_AS.1:0,HEL_BA4584AA_AS.1:0,HEL_BA9332AA_AS.1:0):0.005562635,((HEL_BA4574AA_AS.1:5e-09,(HPJ071.1:0.009247241,((((HEL_BA3813AA_AS.1:0,HEL_BA3814AA_AS.1:0):5e-09,HEL_BA4578AA_AS.1:0.001807137)0.908:0.003643674,HPJ156.1:0.001811529)0.536:5e-09,(HEL_BA3812AA_AS.1:5e-09,(ausabrJ05.1:0,HPJ023.1:0):0.009269686)0.838:0.001809252)0.758:0.001818793)0.794:0.001806032)0.935:0.0054822,(((ID0992.1:0.005516146,(ID0084.1:0.003634677,(ID0090.1:0.003623641,ID1017.1:5e-09)0.406:6e-09)0.794:0.001805403)0.757:0.001820209,((ID1001.1:0.001817393,(ID0082.1:0.005535139,(ID0985.1:5e-09,ID0987.1:0.001807431)0.937:0.005527808)0.769:0.001757677)0.858:5e-09,((HEL_BA9408AA_AS.1:0,HEL_BA9658AA_AS.1:0,Neuguinea12.1:0,Neuguinea25.1:0,Neuguinea66.1:0):0.001805404,HEL_BA9674AA_AS.1:0.005511996)0.884:0.00741075)0.569:0.003647067)0.878:0.003664741,(HEL_AA6010AA_AS.1:0.013173957,(HEL_AA6024AA_AS.1:0,HPAS23.1:0):0.005520054)0.873:0.003685973)0.608:5e-09)0.356:0.003606956)0.936:0.007345572,(((((HEL_CA0551AA_AS.1:0.005466645,(((HEL_CA2092AA_AS.1:0.001817364,(HEL_CA0082AA_AS.1:0.007331235,HpGP-MAL-012.1:0.001823356)0.396:5e-09)0.884:0.003643142,(HEL_CA2671AA_AS.1:5e-09,HEL_BA9915AA_AS.1:0.005525077)0.093:5e-09)0.889:0.003642567,CK69.1:0.003681711)0.892:0.00366879)0.091:5e-09,(HEL_BA5460AA_AS.1:0.003659001,(((HEL_AA4439AA_AS.1:0.007455514,(HEL_CA2709AA_AS.1:0.001816042,HpGP-JAP-026.1:5e-09)0.869:0.003743907)0.778:0.001741284,(ID0498.1:0.001806775,(HEL_BA8663AA_AS.1:0.003641842,BT143.1:0.001808368)0.675:5e-09)0.897:5e-09)0.944:0.00365067,HpGP-MAL-010.1:0.001823936)0.359:5e-09)0.842:0.001810172)0.792:0.001804343,HEL_CA0440AA_AS.1:0.001837559)0.861:0.004495105,(HEL_CA0208AA_AS.1:0.002426976,((HpGP-IDN-001.1:0.004751973,ID0561.1:0.004687932)0.996:0.017140724,(HEL_CA0525AA_AS.1:0.009223426,HpGP-KOR-001.1:5e-09)0.776:0.001790005)0.858:0.005109619)0.699:0.00527411)0.746:0.005030801,(((HEL_BA9201AA_AS.1:0.007052345,HEL_BA9433AA_AS.1:0.009687837)0.457:0.001875901,Neuguinea63.1:0.012734199)0.774:0.002150888,(((HEL_BA4686AA_AS.1:0.007493982,v225d.1:0.009388177)0.835:0.003624858,((((HEL_CA2284AA_AS.1:0.001827695,((Shi470.1:5e-09,(HEL_CA2257AA_AS.1:5e-09,(HEL_CA2265AA_AS.1:0.001810126,((HEL_CA2266AA_AS.1:0,Shi169.1:0):5e-09,Shi417.1:0.001808364)0.251:5e-09)0.866:0.001813438)0.926:0.003667784)0.803:0.001818809,(HEL_CA2260AA_AS.1:0.001814348,(Sat464.1:0.00364597,HEL_CA2262AA_AS.1:5e-09)0.801:0.001810282)0.795:0.001815148)0.768:0.001804069)0.896:0.003641647,((CO1768.1:0,COL0002.1:0,Hui1769.1:0):0.001789686,(Cuz20.1:0.003654982,Shi112.1:5e-09)0.889:0.003677518)0.880:0.003704418)0.761:0.001862404,((EKB32.1:0.003673028,HEL_BA5605AA_AS.1:0.007439855)0.912:0.005650977,(HpGP-PER-111.1:0.009295379,((HEL_CA2261AA_AS.1:0,HEL_CA2283AA_AS.1:0,HEL_CA2286AA_AS.1:0,HEL_CA2287AA_AS.1:0):0.001811853,(HpGP-PER-019.1:0.003636405,HpGP-PER-138.1:0.001815199)0.799:0.001804678)0.743:0.001814454)0.854:0.003615232)0.976:0.01137217)0.755:0.001787893,HEL_AA6759AA_AS.1:0.001834875)0.188:6e-09)0.575:0.00362922,((HpGP-USA-205.1:0.001749208,((HEL_CA2270AA_AS.1:0.007429199,(((HEL_AA0105AA_AS.1:0,PeCan4.1:0):0.003665496,HpGP-SPA-706.1:0.00375564)0.737:0.001733152,(HEL_CA2258AA_AS.1:0.003631363,(((HEL_CA2271AA_AS.1:0.001808656,(((((CO1766.1:0,Hui1764.1:0,Hui1766.1:0):0.002262274,(HEL_BA3942AA_AS.1:0.005924141,HEL_CA2279AA_AS.1:0.012880155)0.981:0.015397617)0.800:0.003236887,HEL_CA2272AA_AS.1:0.001810721)0.928:0.005550764,(HEL_CA2267AA_AS.1:5e-09,(HEL_CA2268AA_AS.1:0.00181101,HpGP-PER-011.1:0.001829418)0.798:0.00182693)0.787:0.001842233)0.778:0.001801041,HpGP-PER-121.1:0.007427373)0.752:0.001838899)0.845:0.003656748,Puno135.1:5e-09)0.914:0.006620132,Puno120.1:0.006605973)0.984:0.014847018)0.747:0.00185789)0.937:0.010017661)0.950:0.01082131,((Aklavik117.1:0,CAN_219.2:0):0.007451274,CAN_196.1:0.003642666)0.908:0.006320706)0.949:0.00876301)0.772:0.003715444,(HEL_AA5991AA_AS.1:0.005506107,(HEL_AA6511AA_AS.1:0.011262578,HpGP-MEX-028.1:0.00552171)0.822:0.003776055)0.515:5e-09)0.315:0.001851593)0.766:0.001846996)0.810:0.003429528)0.587:0.00067198)0.793:0.003825273)0.732:0.001418815,(HEL_BA4700AA_AS.1:5e-09,(MGms203.1:0.021265424,GR_15.1:0.00574961)0.168:0.003438078)0.950:0.005498215)0.158:5e-09,(((HEL_BA3985AA_AS.1:6e-09,(HEL_BA4205AA_AS.1:0.003633877,(HpGP-NPL-009.1:0.003642927,(HEL_BA8829AA_AS.1:0.00179428,HEL_BA9576AA_AS.1:0.005590617)0.938:0.005687056)0.922:0.005588787)0.971:6e-09)0.943:5e-09,HEL_CA0027AA_AS.1:0.003629766)0.910:0.003656878,((HEL_BA5769AA_AS.1:0.009284017,SLK40.1:0.00742244)0.908:0.00561992,((HEL_BA9669AA_AS.1:0.003674344,(((((Evenky58.1:0.009253734,(HEL_AA7283AA_AS.1:0.005555578,HEL_BA9448AA_AS.1:0.001826275)0.823:0.003677513)0.898:5e-09,HEL_BA9735AA_AS.1:0.001809314)0.797:0.001810018,((HEL_BA8815AA_AS.1:0.005494403,((HEL_AA7264AA_AS.1:0.009290722,((HEL_BA9518AA_AS.1:0.006237223,(HEL_AA7249AA_AS.1:0.011337304,HEL_BA9159AA_AS.1:0.011431987)0.823:0.005507626)0.776:0.00300648,HEL_BA8932AA_AS.1:0.001866528)0.752:0.001770657)0.773:0.001797801,HpGP-CAN-020.1:0.011221537)0.230:0.001861494)0.368:6e-09,(Khanty17.1:0.00942281,Tuvac46.1:0.009443838)0.802:0.005521748)0.873:0.003642811)0.871:5e-09,((((((((((((HEL_BA9160AA_AS.1:5e-09,HEL_BA9390AA_AS.1:0.00181607)0.740:6e-09,HEL_BA9220AA_AS.1:0.003651801)0.826:0.003676283,(HEL_AA7373AA_AS.1:0.001812999,((HEL_BA9321AA_AS.1:0,HEL_BA9348AA_AS.1:0,HEL_BA9411AA_AS.1:0):6e-09,(HEL_BA9341AA_AS.1:0.001826805,HEL_BA9534AA_AS.1:0.003674513)0.798:0.001821362)0.900:0.003697142)0.778:0.00186424)0.789:0.001788291,HEL_BA9736AA_AS.1:0.003664021)0.775:0.001843176,(HEL_BA9656AA_AS.1:0.001824447,(((BURYAT14.1:0,HEL_BA9098AA_AS.1:0,HEL_BA9166AA_AS.1:0,HEL_BA9649AA_AS.1:0):5e-09,(((HEL_BA8868AA_AS.1:0.009309209,HEL_CA0410AA_AS.1:0.00366532)0.771:0.001812808,(HEL_BA8883AA_AS.1:0,HEL_BA9256AA_AS.1:0):5e-09)0.848:0.003629436,HEL_BA9841AA_AS.1:0.007393378)0.968:5e-09)0.901:5e-09,((HEL_BA9780AA_AS.1:5e-09,HEL_BA9162AA_AS.1:0.005481604)0.932:0.003654982,(HEL_BA9614AA_AS.1:0,HEL_BA9797AA_AS.1:0):5e-09)0.863:0.001824489)0.862:0.003634775)0.870:5e-09)0.777:0.001785093,HEL_BA9379AA_AS.1:0.005565469)0.898:0.003702276,HEL_BA8880AA_AS.1:5e-09)0.791:0.001862194,((HEL_BA8832AA_AS.1:0,HEL_BA9479AA_AS.1:0):0.001852195,HEL_BA9748AA_AS.1:0.005554247)0.874:0.003613799)0.772:0.00184775,BURYAT9.1:0.003673488)0.898:0.003734809,HEL_BA9621AA_AS.1:0.005622016)0.770:0.00167479,HEL_BA9514AA_AS.1:0.005556191)0.768:0.001828471,((((HEL_AA6006AA_AS.1:0,HEL_AA6077AA_AS.1:0,HEL_CA0052AA_AS.1:0,HEL_CA0052AA_AS.2:0):5e-09,HEL_CA0053AA_AS.1:5e-09)0.926:0.005496291,((HEL_AA7365AA_AS.1:5e-09,HEL_CA0047AA_AS.1:5e-09)0.914:0.003631904,((((HEL_BA9472AA_AS.1:0.00185148,HEL_BA9304AA_AS.1:0.007407801)0.787:0.001787096,(((HEL_BA9476AA_AS.1:0.001893029,(HEL_BA9040AA_AS.1:0,HEL_BA9234AA_AS.1:0):0.011275351)0.848:0.003759687,(HEL_BA9415AA_AS.1:0.005482745,(Khanty04.1:5e-09,HEL_BA9774AA_AS.1:0.005472708)0.170:5e-09)0.764:0.001896357)0.844:0.005495342,HEL_BA9819AA_AS.1:0.003643281)0.780:5e-09)0.763:5e-09,(HEL_BA9130AA_AS.1:0.004898893,(HEL_BA9778AA_AS.1:0,HEL_CA0057AA_AS.1:0,HEL_CA0057AA_AS.2:0):0.011008397)0.422:0.002727109)0.884:0.003644629,(HpGP-CAN-001.1:0.005970283,(HEL_CA0046AA_AS.1:0.008319318,HpGP-CAN-023.1:0.00278472)0.014:0.001852494)0.278:0.003224588)0.307:5e-09)0.723:0.00181398)0.845:5e-09,((((HEL_BA8864AA_AS.1:0.006935458,((HEL_AA7214AA_AS.1:0.006038726,((HEL_BA9263AA_AS.1:0.007542279,(HEL_AA7212AA_AS.1:0,HEL_CA0045AA_AS.1:0):0.017463706)0.524:0.003790248,HEL_BA9467AA_AS.1:0.009731377)0.772:0.002912924)0.718:0.001777089,HEL_AA7339AA_AS.1:0.014855586)0.824:0.00371345)0.597:0.000449688,HEL_BA9559AA_AS.1:0.009272044)0.296:5e-09,HEL_CA0054AA_AS.1:0.001812186)0.941:0.003650372,Sakhalin60.1:5e-09)0.368:0.001814246)0.859:0.001814239)0.873:5e-09)0.889:5e-09,HEL_BA9773AA_AS.1:0.007382207)0.286:0.001821183)0.896:0.003674497,Nanai40.1:5e-09)0.923:0.005635479)0.772:0.001759463)0.781:0.001846716)0.912:0.003666076)0.785:0.001823402)0.643:5e-09)0.931:0.001813351,SSR9.1:0.003629685)0.859:5e-09,(IL_3172.1:0.003677162,SW21C.1:0.021172398)0.850:0.003636893)0.200:5e-09,(GC65_HL.1:0.005522968,((HEL_BA9734AA_AS.1:0,Nentsy81.1:0):6e-09,(MM2004_20.1:0.014775139,(HE_C33.1:0.004930517,(HEL_BA5558AA_AS.1:0.010189812,(HEL_BA4163AA_AS.1:0.005506432,((((HpGP-USA-303.1:5e-09,((34320.1:0.00883945,HEL_CA2149AA_AS.1:0.007901341)0.425:0.001814579,NYPt189.1:0.010705357)0.881:0.004126064)0.801:0.001814906,(HEL_BA5547AA_AS.1:0.003654772,((((ckin130.1:0,ckin28.1:0,ckin65.1:0,HEL_AA7374AA_AS.1:0,HEL_BA4236AA_AS.1:0,HEL_BA8101AA_AS.1:0,HpGP-COG-003.1:0,kin62.1:0,kin77.1:0,kin81.1:0,kin86.1:0):5e-09,(kin79.1:0.001809107,(HEL_BA5527AA_AS.1:0.003632543,ckin24.1:0.00181152)0.543:5e-09)0.918:5e-09)0.000:5e-09,(((ckin106.1:0,kin71.1:0):5e-09,(ckin129.1:5e-09,HEL_AA8702AA_AS.1:0.009185907)0.849:0.001813427)0.217:0.001810124,(HEL_BA8806AA_AS.1:0.003645952,((HEL_AA7352AA_AS.1:0,HpGP-POR-006.1:0):5e-09,HEL_BA4947AA_AS.1:0.003626223)0.506:5e-09)0.865:0.001813425)0.922:5e-09)0.918:5e-09,(DR76_2016.1:0.011216959,HEL_CA2362AA_AS.1:0.001813445)0.357:5e-09)0.783:0.001813829)0.765:0.001827313)0.775:0.001917543,((HpGP-USA-417.1:0.001973673,(DR59_2016.1:0.003674572,HEL_BA8835AA_AS.1:0.005530097)0.952:0.009216762)0.497:0.002797716,(DR150.1:0.006501297,nigh2494.1:0.006594226)0.049:0.003363595)0.772:0.003070156)0.203:0.003610801,HEL_BA5101AA_AS.1:0.001791843)0.440:5e-09)0.766:0.002803596)0.889:0.01102668)0.730:0.006633131)0.628:0.004060541)0.961:0.007430739)0.768:0.001794781)0.194:0.003691821,(HE_NC24_6.1:0.0018344,(HEL_BA8814AA_AS.1:0.001806928,HEL_BA9776AA_AS.1:5e-09)0.981:0.009337291)0.781:0.001816018)0.904:0.001781103,B25.1:0.011282512)0.766:0.003717367,(444.1:0.00786913,(HEL_CA2246AA_AS.1:0.007878078,HEL_BA9759AA_AS.1:0.005265071)0.000:0.001649873)0.885:0.00526636)0.880:5e-09,((HEL_BA9046AA_AS.1:0.003624633,(((((IRANL112_91.1:0.015122278,(((((HEL_AA6060AA_AS.1:0.001786242,HEL_BA9462AA_AS.1:0.005572115)0.968:0.009391718,(IL_3173.1:0.003641172,((HEL_BA9281AA_AS.1:0.003634629,(((HEL_AA6699AA_AS.1:0,HEL_BA9765AA_AS.1:0):0.011055604,(((HEL_BA4973AA_AS.1:0.013432696,(HEL_BA9413AA_AS.1:0.002949463,((CK59.1:5e-09,HEL_CA2718AA_AS.1:0.001809112)0.913:0.006394673,(HEL_AA5699AA_AS.1:0.013756757,(HEL_BA4944AA_AS.1:0.008357271,SUD_C5_1.1:0.018448462)0.818:0.006249105)0.923:0.009382409)0.008:0.003628653)0.748:0.002523941)0.842:0.005528133,HEL_BA9595AA_AS.1:0.003594404)0.805:5e-09,(P12.1:0.001900606,(HEL_BA9457AA_AS.1:0.009273235,SUD-S72.1:0.002116384)0.961:0.009275495)0.732:0.001798443)0.827:0.001875205)0.588:5e-09,HEL_BA9028AA_AS.1:0.001809088)0.810:0.003637462)0.756:5e-09,(((HEL_BA4168AA_AS.1:0.007375971,((SUD_SO41_1.1:0.007507793,((HEL_CA2615AA_AS.1:0,HEL_CA2627AA_AS.1:0):0.012780339,(HpGP-ZAF-009.1:0.005065902,38185.1:0.011895555)0.226:0.001778487)0.751:0.00237325)0.864:0.00367913,SUD-I14.1:0.007443023)0.767:0.001798866)0.791:0.001837388,((IL_3184.1:0.007410903,SUD_C8_1.1:0.013416691)0.897:0.005650733,(HEL_BA8928AA_AS.1:0.007391343,SUD-SO50-1.1:0.013169047)0.875:0.003645285)0.767:6e-09)0.870:0.003742142,((((SUD-C14-1.1:0.007352965,SUD-SO49-1.1:0.00755251)0.739:0.001929792,(HEL_BA9463AA_AS.1:0.010980552,(CAM-126C1.1:0.019341273,CAM_14C1.1:0.008119438)0.524:0.009176303)0.737:0.002385925)0.458:0.001743648,(HEL_BA4875AA_AS.1:0.013428086,(HEL_BA9555AA_AS.1:5e-09,SA220C.1:0.001813441)0.998:0.027913559)0.924:0.009449838)0.355:0.001797657,HEL_BA5197AA_AS.1:0.017075956)0.447:5e-09)0.943:0.005511602)0.850:0.001815129)0.769:5e-09)0.891:0.003650072,Pt_7757.1:0.003654428)0.417:5e-09,B47.1:0.013136266)0.259:0.001844205,(IRANL110.1:0.012395036,(HEL_BA4846AA_AS.1:0.010186748,(GR_21.1:0.00370697,(B40.1:0.007336509,IRANL125.1:5e-09)0.913:0.00556764)0.873:0.0048426)0.233:0.001814754)0.888:0.004552897)0.745:0.001856917)0.218:0.00192807,(IRANL97.1:0.005650081,HEL_CA0289AA_AS.1:0.009545233)0.764:0.001740335)0.906:0.005552745,HpGP-RUS-009.1:0.007553485)0.752:0.001728867,(SSR3.1:0.005470802,(HEL_BA4991AA_AS.1:0.011302284,Pt_7901.1:0.01325029)0.780:0.005487869)0.765:5e-09)0.872:0.001816985,SSR43.1:0.00362905)0.364:5e-09)0.755:5e-09,Evenky01.1:0.011118695)0.848:0.001809573)0.874:5e-09,(Hp_A_11.1:0.005634734,HPAG1.1:0.009396316)0.753:0.001681752)0.407:0.002091699,(GR_20.1:0.008725148,HEL_AA8621AA_AS.1:0.004465107)0.255:0.003589175)0.659:0.001506727,HE_NC32_5.1:5e-09)0.530:0.001820859,(HEL_CA2176AA_AS.1:0.006436754,(HEL_AA0447AA_AS.1:0.002779507,((B45.1:0.005603533,(22360.1:0.0055418,IRANL104.1:0.003670707)0.879:0.003757071)0.000:0.00257491,(Hp_A_27.1:0.006685727,SSR8.1:0.008325254)0.103:0.003579053)0.000:5e-09)0.839:0.001822781)0.000:5e-09)0.229:0.00444338,(HEL_BA9043AA_AS.1:0.010983523,HpGP-HON-015.1:0.019208072)0.824:0.004446896)0.913:0.003665931,HpGP-SPA-802.1:0.011258201)0.658:0.002167615,HpGP-USA-207.1:0.013107475)0.762:0.006174055,HpGP-MEX-046.1:0.010556376)0.858:0.005728721,CAM_149C1.1:0.006306712)0.871:0.004300019,(ckin59.1:0.006781938,(CAM_153C1.1:0.007889205,(HpGP-NGA-006.1:0.003629833,(CAM_125C1.1:0.006222423,CAM-144C1.1:0.014563645)0.732:0.004977773)0.832:0.004392785)0.764:0.002000186)0.773:0.003812623)0.837:0.002436933,(CAM-107A1.1:0.011472842,(30950.1:0.008851933,CAM_106A1.1:0.006211412)0.580:0.005975121)0.450:0.002641765)0.732:0.004184399,(CAM_118A1.1:0.003362688,((SUD-SO42.1:0.005472599,((29009.1:0.007363377,HEL_BA9309AA_AS.1:5e-09)0.970:0.005478442,((((nigh1448.1:0.003936056,(HpGP-NGA-010.1:0.008343711,nigh2496.1:0.006583316)0.725:0.004426325)0.470:0.002698861,HEL_BA4404AA_AS.1:0.008045849)0.893:5e-09,HEL_AA5951AA_AS.1:0.010498196)0.611:0.003725201,(CAM-135C1.1:0,CAM-140C1.1:0,CAM-146C1.1:0):0.004362814)0.931:0.006734936)0.116:5e-09)0.766:0.001798915,(CAM-23A1.1:0.005520385,(nigh2495.1:0.017027358,(CAM-117A1.1:0.005536725,(((CAM_22A1.1:0.007546278,SUD-C16-3.1:0.003551085)0.753:0.00223636,CAM-109A1.1:0.005211246)0.445:0.003683859,(HEL_BA9125AA_AS.1:0.007470198,SUD-C13-1.1:0.003701505)0.749:0.002127027)0.806:0.003379986)0.284:0.001800003)0.864:5e-09)0.811:0.001842015)0.755:0.002155488)0.796:0.003072475)0.721:0.006039048,(CAM_110A1.1:0.009606833,HEL_BA4465AA_AS.1:0.00928097)0.707:0.0020457)0.868:0.007989668,CAM-121A1.1:0.014896052)0.865:0.006825427,(((HpGP-SPA-402.1:0.011100807,((HEL_AA8698AA_AS.1:0.003645933,HEL_AA9177AA_AS.1:5e-09)0.977:0.007443434,CAN_219.1:0.005521292)0.881:5e-09)0.842:0.003651548,((HEL_AA9174AA_AS.1:0.002978249,HEL_CA2150AA_AS.1:0.00433061)0.906:0.005593481,(HpGP-USA-403.1:0.0147948,(HEL_BA8361AA_AS.1:0.004437981,(SA224.1:0,SA252C.1:0):0.008575073)0.995:0.016196941)0.744:0.003314136)0.895:0.00445814)0.287:5e-09,((HEL_AA5463AA_AS.1:0.005506286,HEL_CA2451AA_AS.1:0.003649747)0.805:5e-09,GAM245Ai.1:0.013049593)0.459:0.003641519)0.921:0.008590203)0.860:0.01319789,((HEL_AA6578AA_AS.1:0.00787175,(HEL_AA5916AA_AS.1:0.00751363,((((HEL_BA9243AA_AS.1:0.009272551,((HEL_BA9303AA_AS.1:0,HEL_BA9707AA_AS.1:0):0.014284238,(HEL_AA0408AA_AS.1:0.011695136,HEL_BA9262AA_AS.1:0.010990861)1.000:0.11357996)0.981:0.022560039)0.344:5e-09,((HEL_BA9726AA_AS.1:0.001818064,(HEL_BA9127AA_AS.1:5e-09,(Koryak28.1:0,Koryak37.1:0,Koryak38.1:0):0.001807823)0.917:0.003644304)0.752:0.001813201,((HEL_BA9746AA_AS.1:0.011230479,(HEL_BA8817AA_AS.1:0.005469294,HEL_BA9722AA_AS.1:0.00185046)0.750:0.001814006)0.861:0.003684753,((HEL_AA7311AA_AS.1:0.005491163,((HEL_BA8849AA_AS.1:0,HEL_BA9070AA_AS.1:0):5e-09,HEL_BA9584AA_AS.1:0.001810122)0.789:0.00181336)0.772:0.001862467,(Khanty47.1:0.007413907,(HEL_BA9838AA_AS.1:0,Keto60.1:0):0.003599131)0.769:0.001825058)0.755:0.001834341)0.766:0.00174963)0.792:0.00182284)0.767:0.001800913,(HEL_BA9526AA_AS.1:0.007344108,(((HpGP-CHI-105.1:0.00177723,HpGP-CHI-116.1:0.005541212)0.966:0.007464871,(HpGP-CAN-019.1:0.003719685,(HpGP-CAN-018.1:5e-09,((Aklavik86.1:0,CAN_019.1:0,CAN_290.1:0,HEL_CA2371AA_AS.1:0,HpGP-CAN-010.1:0,HpGP-CAN-015.1:0):0.001816038,((CAN_095.1:0,CAN_136.1:0,CAN_172.1:0,CAN_258.1:0,HEL_CA2453AA_AS.1:0,HpGP-CAN-006.1:0,HpGP-CAN-016.1:0):5e-09,HpGP-CAN-011.1:5e-09)0.895:5e-09)0.847:0.001808379)0.960:0.007465096)0.757:0.00171727)0.753:0.001847095,((HEL_BA9629AA_AS.1:5e-09,(HEL_BA9287AA_AS.1:5e-09,HEL_BA9677AA_AS.1:0.016757403)0.952:0.005489619)0.785:0.001832818,(((Ca_97_34.1:0,HEL_AA6016AA_AS.1:0,HEL_AA7297AA_AS.1:0):0.001827448,(HEL_AA5967AA_AS.1:0,HEL_AA6482AA_AS.1:0,HEL_BA9172AA_AS.1:0):0.00181141)0.771:0.001857896,(HEL_AA7337AA_AS.1:5e-09,(HEL_BA9060AA_AS.1:0,HEL_BA9258AA_AS.1:0):0.007299071)0.911:0.003668601)0.781:0.001782962)0.798:0.001818337)0.884:5e-09)0.213:0.001852177)0.959:0.01689587,(CAN_243.1:0,HEL_AA6037AA_AS.1:0,HpGP-CAN-007.1:0):0.00621499)1.000:0.065368523)1.000:0.070158925)0.229:0.006367846,HEL_BA5257AA_AS.1:0.020782401)0.163:0.003497224)0.936:0.004943635,(HEL_CA2181AA_AS.1:0.00379443,IRANL124_91.1:0.013044414)0.906:0.013255183)0.770:0.019284714,HEL_BA9540AA_AS.1:0.02178714)0.974:0.009552208,(((((HEL_AA7288AA_AS.1:0,HEL_BA9306AA_AS.1:0):0.006543557,((HEL_AA7215AA_AS.1:0.0061795,((HEL_AA7199AA_AS.1:0,HEL_AA7356AA_AS.1:0,HEL_AA7368AA_AS.1:0):5e-09,HEL_AA7268AA_AS.1:0.001824492)0.761:0.002982846)0.682:0.003747747,(K26A1.1:0.002340237,HEL_AA7206AA_AS.1:0.006937505)0.703:0.002862867)0.786:0.003911401)0.303:0.003348047,((HEL_AA7200AA_AS.1:0,HEL_AA7293AA_AS.1:0,HEL_AA7329AA_AS.1:0):0.005694304,HEL_AA7309AA_AS.1:0.003549355)0.988:0.014798354)0.869:0.00436176,(((((((HEL_BA4919AA_AS.1:0.001795943,(((HEL_BA8309AA_AS.1:0.00917243,(HEL_BA9749AA_AS.1:6e-09,(HEL_BA5709AA_AS.1:0.005494398,(HEL_BA5739AA_AS.1:0.001812513,((HEL_BA5677AA_AS.1:0,SA172C1.1:0):6e-09,SA169C.1:0.001808357)0.798:0.00181738)0.417:0.001821613)0.869:5e-09)0.632:5e-09)0.864:0.001814077,HpGP-ZAF-007.1:0.001816457)0.804:5e-09,(((SA233C.1:5e-09,SouthAfrica50.1:0.001833079)0.889:0.003650289,(((HEL_BA4143AA_AS.1:0.001807648,HpGP-ZAF-001.1:0.003636835)0.910:5e-09,(((HEL_AA7362AA_AS.1:0,SouthAfrica7.1:0):5e-09,HpGP-ZAF-006.1:0.001808365)0.901:0.001808377,(SA253C1.1:0.001807821,SouthAfrica20.1:5e-09)0.369:5e-09)0.879:0.003637277)0.894:0.003650532,HEL_BA5666AA_AS.1:0.005512806)0.763:0.001833559)0.893:0.003650958,HEL_BA8291AA_AS.1:5e-09)0.854:0.003641407)0.843:0.003652604)0.782:0.001833402,(HEL_BA5715AA_AS.1:0,SA175A.1:0,SA29A.1:0):5e-09)0.900:6e-09,(HEL_BA5731AA_AS.1:0.005493137,HEL_BA9494AA_AS.1:0.007419939)0.675:0.003712608)0.916:0.005479492,(HEL_AA7378AA_AS.1:0.003585415,(HEL_AA7350AA_AS.1:0,HEL_AA7375AA_AS.1:0):0.007448413)0.761:0.003744395)0.789:5e-09,((SA35C.1:0.007422196,HEL_BA8916AA_AS.1:0.007566314)0.783:0.007484144,(HEL_AA7371AA_AS.1:0.003652859,HEL_AA7351AA_AS.1:0.003658374)0.375:0.00182069)0.442:5e-09)0.773:0.00182258,(HEL_BA5706AA_AS.1:0.007391737,HEL_BA8345AA_AS.1:0.003666572)0.884:0.003650737)0.752:0.001818828,(HEL_BA5671AA_AS.1:0,HEL_BA9328AA_AS.1:0,SA144A.1:0,SA251C.1:0):0.005489613)0.864:0.005494538)0.353:5e-09,HEL_AA7376AA_AS.1:0.007388662)0.803:0.005561932)0.490:0,Hcetorum:0.172273191)Root;
