# Supplementary material for: An ancient ecospecies of Helicobacter pylori
Source: Nature. 2024 Oct 16;635(8037):178–85. doi: 10.1038/s41586-024-07991-z (PMC11541087; doi:10.1038/s41586-024-07991-z)
Supplement: Supplementary file 8 — Data underlying Figs. 1–4 and Supplementary Figs. 1–6 and 8–13. [file 41586_2024_7991_MOESM8_ESM.zip › SOURCE_DATA/S10/57.nwk]

((((((((((((((((((((((((((((((((((((HEL_CA2271AA_AS.1:0.010815843,(HEL_CA2279AA_AS.1:0.004438372,HpGP-PER-011.1:0.006510219)0.079:0.005697595)0.405:0.004913183,HpGP-SPA-706.1:0.008403855)0.866:0.005271781,(HpGP-MEX-028.1:0.005388031,(HEL_BA3942AA_AS.1:0.001782584,((HEL_CA2265AA_AS.1:0.005449455,(HpGP-PER-019.1:0.007323184,HpGP-PER-111.1:0.003604484)0.737:0.001815098)0.877:0.003608486,(((((HpGP-PER-138.1:5e-09,((HEL_CA2261AA_AS.1:0,HEL_CA2262AA_AS.1:0,HEL_CA2286AA_AS.1:0,HEL_CA2287AA_AS.1:0):6e-09,HEL_CA2283AA_AS.1:0.001784844)0.916:0.003581227)0.476:0.001784768,(HEL_CA2258AA_AS.1:0.005451864,Puno135.1:0.007337277)0.774:0.001813046)0.828:5e-09,(Shi470.1:0.005417695,(Sat464.1:5e-09,(HEL_CA2260AA_AS.1:5e-09,HEL_CA2284AA_AS.1:0.005413858)0.644:0.005414265)0.898:0.003594119)0.268:0.001797617)0.938:0.005458599,HpGP-USA-205.1:0.001790763)0.129:5e-09,HEL_CA2257AA_AS.1:0.001782951)0.862:0.001790769)0.771:5e-09)0.805:5e-09)0.763:0.001794233)0.757:0.001794024,(Cuz20.1:0.003604126,(HEL_CA2266AA_AS.1:5e-09,Shi112.1:0.003572774)0.923:5e-09)0.993:0.007217544)0.327:5e-09,(CO1766.1:0,Hui1764.1:0,Hui1766.1:0):0.005416865)0.499:5e-09,HEL_CA0270AA_AS.1:0.014859346)0.528:0.001789957,v225d.1:0.012870261)0.194:5e-09,(HEL_AA5991AA_AS.1:0.001784277,(HEL_CA2268AA_AS.1:0.013008265,HEL_CA2270AA_AS.1:0.013014342)0.468:0.005450102)0.752:5e-09)0.852:0.001789589,(HEL_CA0046AA_AS.1:0.002862597,((HEL_AA7212AA_AS.1:0,HEL_CA0045AA_AS.1:0):0.010370379,(HEL_AA7365AA_AS.1:0,HEL_CA0047AA_AS.1:0):0.008089614)0.298:0.001774057)0.768:0.002524699)0.234:5e-09,(((((HEL_BA8858AA_AS.1:0,HEL_BA9445AA_AS.1:0):0.005577273,HEL_BA9448AA_AS.1:0.009357344)0.749:0.001675928,((((HEL_AA7214AA_AS.1:0.001792287,(HEL_AA7380AA_AS.1:6e-09,HEL_BA9621AA_AS.1:0.001783837)0.772:0.001800828)0.788:0.001793403,(HEL_BA9819AA_AS.1:0.003586839,((Nanai30.1:5e-09,(HEL_BA9304AA_AS.1:5e-09,(HEL_BA9472AA_AS.1:0.007302446,HEL_BA9518AA_AS.1:0.003615958)0.875:0.003598687)0.859:0.00178383)0.746:5e-09,HEL_BA9159AA_AS.1:0.007266149)0.851:0.00178509)0.279:6e-09)0.939:0.003595408,((HEL_BA9040AA_AS.1:0.001783827,(HEL_BA9234AA_AS.1:0,HEL_BA9467AA_AS.1:0):5e-09)0.944:0.00545794,(HEL_BA8864AA_AS.1:0.001812113,((HEL_AA6006AA_AS.1:0,HEL_CA0053AA_AS.1:0):0.009227455,Sakhalin60.1:0.003612383)0.880:0.003653561)0.745:0.001744952)0.769:0.0018278)0.908:5e-09,((HEL_BA9677AA_AS.1:5e-09,(HEL_AA7283AA_AS.1:6e-09,HEL_BA9315AA_AS.1:0.007266494)0.827:0.001790708)0.908:0.001784836,(((CK69.1:0.022196549,((((HEL_CA2267AA_AS.1:0.00178667,(HpGP-PER-121.1:0.00179744,Puno120.1:0.007267823)0.755:0.001782815)0.052:5e-09,(((HEL_CA0082AA_AS.1:0.022162595,((BT333.1:0.009364813,(((HpGP-KOR-001.1:0.005435271,MMM_67.1:0.00361286)0.767:0.001769835,(HEL_BA9915AA_AS.1:0.009188081,(ID0561.1:0.023047977,((((HEL_CA2643AA_AS.1:0.009561521,HpGP-JAP-026.1:0.01320957)0.775:0.002757114,HEL_CA2671AA_AS.1:0.004275219)0.647:0.00371475,BTM275.1:0.01274508)0.416:0.004088837,HEL_AA7221AA_AS.1:5e-09)0.840:0.003627118)0.493:0.003611969)0.925:5e-09)0.659:5e-09,(BTM231.1:0.001803891,(BT215.1:0.00360302,(((HEL_CA2709AA_AS.1:0.00359929,(HEL_BA8663AA_AS.1:0.005450749,VN0805.1:0.005451164)0.873:0.003573652)0.781:0.001789996,JP0170.1:5e-09)0.822:0.001790295,BT0282.1:0.007231138)0.116:5e-09)0.884:0.003609451)0.886:0.003604516)0.716:0.001599555)0.907:0.005615053,HEL_CA2718AA_AS.1:0.001836974)0.923:0.005997822)0.222:0.001838044,((EKB32.1:0.013036638,HEL_CA2092AA_AS.1:0.005551864)0.799:0.004614321,HpGP-PER-138.2:5e-09)0.796:0.004596944)0.859:0.006027741,(HEL_BA4686AA_AS.1:0.007760582,((HEL_CA0525AA_AS.1:0.014980827,(HpGP-CHI-116.1:0.002327342,((((((CAN_095.1:0,CAN_136.1:0,CAN_172.1:0,CAN_258.1:0,HEL_CA2453AA_AS.1:0,HpGP-CAN-006.1:0,HpGP-CAN-011.1:0):5e-09,HpGP-CAN-018.1:0.009100818)0.955:0.005415972,((Aklavik86.1:0,CAN_019.1:0,CAN_290.1:0,HEL_CA2371AA_AS.1:0,HpGP-CAN-010.1:0,HpGP-CAN-015.1:0):0.003609225,HpGP-CAN-019.1:0.017013529)0.759:0.00180665)0.755:0.00247028,((((Koryak37.1:0,Koryak38.1:0):0.00187752,(((HEL_BA9287AA_AS.1:0,HEL_BA9526AA_AS.1:0):0.003580277,(HEL_BA8817AA_AS.1:0.003573487,(HEL_BA9127AA_AS.1:0,Koryak28.1:0):5e-09)0.436:5e-09)0.777:0.00210212,(HEL_BA9243AA_AS.1:0.005762554,HEL_BA9726AA_AS.1:0.0106518)0.082:0.001771106)0.904:0.005030248)0.852:0.004638126,((HEL_AA5916AA_AS.1:0,HEL_AA6037AA_AS.1:0,HpGP-CAN-007.1:0):0.006319738,((HEL_AA5967AA_AS.1:0,HEL_AA6482AA_AS.1:0,HEL_BA9172AA_AS.1:0):5e-09,((Ca_97_34.1:0,HEL_AA6016AA_AS.1:0,HEL_AA7297AA_AS.1:0):5e-09,CAN_243.1:0.001783836)0.874:0.00178484)0.819:0.004589191)0.351:0.003669905)0.754:0.002960329,(HEL_AA7337AA_AS.1:0.005004134,(HEL_BA9060AA_AS.1:5e-09,HEL_BA9258AA_AS.1:0.001783101)0.881:0.004024917)0.934:0.007345561)0.957:0.011909177)0.854:0.003714725,(HpGP-CHI-105.1:0.011808568,(HEL_BA9746AA_AS.1:0.002632146,(((HEL_AA7311AA_AS.1:0,Khanty47.1:0):5e-09,(HEL_BA8849AA_AS.1:0,HEL_BA9070AA_AS.1:0,HEL_BA9584AA_AS.1:0):0.014765572)0.872:0.009077197,HEL_BA9722AA_AS.1:0.013396984)0.828:0.005321778)0.924:0.009432183)0.869:0.003623972)0.717:0.001845441,(HEL_BA9303AA_AS.1:0,HEL_BA9707AA_AS.1:0):0.025444317)0.676:0.009838557)0.997:0.023052381)0.462:0.007963064,((HEL_CA0551AA_AS.1:0.020573222,(HEL_CA0208AA_AS.1:0.005149387,((HpGP-MAL-010.1:0.001899226,HpGP-MAL-012.1:0.001684583)0.864:0.00472866,(HEL_AA4439AA_AS.1:0.014355868,HEL_BA5605AA_AS.1:0.015813229)0.384:0.003654035)0.926:0.010587069)0.730:0.006277995)0.971:0.01117596,HEL_BA9629AA_AS.1:0.02853542)0.352:5e-09)0.921:0.011539864)0.966:0.013355232)0.753:0.003090729)0.384:0.002659953,HEL_CA0440AA_AS.1:0.014048413)0.735:0.001867054,HEL_CA2272AA_AS.1:0.008342203)0.721:0.001690285)0.690:0.002664819,(((HEL_BA5460AA_AS.1:0.005440312,((HEL_BA9354AA_AS.1:0.003604092,((HEL_CA0258AA_AS.1:0.001826605,Tuvac46.1:0.011036264)0.888:0.003570357,HEL_BA9569AA_AS.1:6e-09)0.765:5e-09)0.956:0.005440414,HEL_BA9201AA_AS.1:0.003580254)0.713:5e-09)0.882:0.003564425,(HEL_AA7339AA_AS.1:0.011098785,(HEL_BA9778AA_AS.1:0,HEL_CA0057AA_AS.1:0,HEL_CA0057AA_AS.2:0):0.005516425)0.864:0.005453505)0.870:6e-09,HEL_BA9411AA_AS.1:0.007308441)0.832:0.005504371)0.740:5e-09,HEL_BA9476AA_AS.1:0.003615689)0.911:0.003629557)0.937:5e-09)0.901:5e-09)0.906:0.003579903,(((((HEL_BA9559AA_AS.1:0.009021118,Nanai40.1:0.003802692)0.907:0.005639261,HEL_CA0054AA_AS.1:0.005314129)0.390:0.001955786,HEL_BA9415AA_AS.1:0.001816011)0.780:0.001821589,(HEL_BA9027AA_AS.1:0.007129652,(HEL_BA8993AA_AS.1:0.009067786,HEL_AA6759AA_AS.1:0.003887722)0.573:0.003583396)0.760:0.001999967)0.765:0.001773556,((((((26695.1:0.007111308,(HEL_AA7264AA_AS.1:0.005569376,HEL_BA9390AA_AS.1:0.007421922)0.724:0.001897019)0.268:0.00184272,HEL_BA9774AA_AS.1:0.003359513)0.753:0.002052398,((HEL_BA9514AA_AS.1:0.001774207,(((HEL_AA6077AA_AS.1:0,HEL_CA0052AA_AS.1:0,HEL_CA0052AA_AS.2:0):0.001805222,HEL_BA9669AA_AS.1:0.003601141)0.850:0.00359692,(Evenky01.1:0.005450076,HEL_BA9047AA_AS.1:5e-09)0.434:0.001829932)0.493:0.003617879)0.876:5e-09,Khanty04.1:0.005428544)0.831:0.001812283)0.569:5e-09,(HEL_BA8815AA_AS.1:0.003602372,HEL_BA9263AA_AS.1:0.007270343)0.774:0.001780865)0.891:5e-09,(HEL_BA9734AA_AS.1:5e-09,Khanty39.1:0.007303835)0.907:0.003592125)0.453:0.003596443,(HEL_BA9773AA_AS.1:0.001775657,Nentsy81.1:0.007300942)0.776:0.001806636)0.492:5e-09)0.834:0.001786192)0.759:5e-09,((Shi169.1:0.001781526,Shi417.1:5e-09)0.956:0.007446485,HEL_AA6511AA_AS.1:0.00554491)0.894:0.005454798)0.914:0.003608905):0.001794797,((HEL_BA9640AA_AS.1:0.003608854,(((((HEL_BA9568AA_AS.1:0.002383709,((P12.1:0.005552425,(CAM-146C1.1:0.001710495,NP110.1:0.011188851)0.745:0.001823118)0.787:0.002044554,(HEL_BA9059AA_AS.1:0.007074488,(HEL_BA9607AA_AS.1:0.009263681,HEL_CA0266AA_AS.1:0.011195491)0.869:0.003892392)0.412:0.001835039)0.944:0.008427959)0.537:0.003749953,(HEL_BA9814AA_AS.1:0.009503132,((HEL_BA9042AA_AS.1:0,HEL_BA9253AA_AS.1:0):0.005429539,Hp_A_27.1:0.011398697)0.892:0.005435394)0.860:0.004240725)0.777:0.002989244,(HEL_BA9032AA_AS.1:5e-09,((HEL_BA9266AA_AS.1:0,HEL_BA9294AA_AS.1:0,HEL_BA9838AA_AS.1:0,Keto18.1:0,Keto60.1:0):0.007332955,HEL_BA9628AA_AS.1:0.001821439)0.792:0.001768518)0.994:0.011001748)0.836:5e-09,mong49.1:0.010945762)0.913:0.003614004,HEL_BA9748AA_AS.1:0.003598612)0.814:5e-09)0.728:0.001787289,(((Evenky11.1:0.005437652,((Aklavik117.1:0,CAN_219.1:0):0.005487911,(HEL_BA8814AA_AS.1:0.007413659,(HEL_BA9379AA_AS.1:0.005415963,HEL_CA0410AA_AS.1:5e-09)0.814:0.003701975)0.727:0.00172495)0.766:0.00180939)0.000:5e-09,(((HpGP-CAN-020.1:0.009094652,(((HEL_BA9674AA_AS.1:0.00657769,(((ID0987.1:5e-09,(ID0082.1:0.001782562,ID0090.1:5e-09)0.923:0.001783102)0.879:5e-09,((ID0992.1:0.003577842,ID1017.1:5e-09)0.761:0.001764825,(ID0985.1:0,ID1001.1:0):0.009146721)0.852:0.003616262)0.924:0.008246682,((HEL_BA9408AA_AS.1:0,HEL_BA9658AA_AS.1:0,ID0084.1:0,Neuguinea12.1:0,Neuguinea25.1:0,Neuguinea63.1:0):5e-09,Neuguinea66.1:0.001782173)0.781:0.00278208)0.286:0.004432555)0.875:0.005466276,(HEL_BA3814AA_AS.1:0.007218555,(((ausabrJ05.1:0,HPJ023.1:0):0.001817228,(HEL_BA4580AA_AS.1:0.001821445,(HEL_BA4584AA_AS.1:0,HEL_BA9332AA_AS.1:0):0.007287758)0.951:0.007334365)0.925:0.005456121,((HEL_BA4574AA_AS.1:0.011163968,((HEL_BA3813AA_AS.1:0,HEL_BA4578AA_AS.1:0):0.007427975,(HEL_BA3812AA_AS.1:0.007293471,HPJ071.1:5e-09)0.948:0.00741639)0.777:0.001576939)0.886:0.003695045,((HPJ156.1:0.007247514,(HEL_AA6024AA_AS.1:5e-09,HPAS23.1:0.003604113)0.763:0.001789385)0.756:0.001811037,HEL_AA6010AA_AS.1:0.013031558)0.759:0.001780823)0.766:0.001810183)0.764:5e-09)0.862:0.006340346)0.887:0.004565335,HpGP-CAN-023.1:0.003582281)0.351:5e-09)0.914:0.003597378,HEL_AA9177AA_AS.1:0.001785032)0.883:5e-09,Evenky58.1:0.011045978)0.903:0.005459465)0.925:0.003599229,((HEL_BA9611AA_AS.1:0.007373111,((HEL_BA9606AA_AS.1:0.00367435,(HEL_BA9576AA_AS.1:0.003605328,(HEL_BA9347AA_AS.1:0.003613193,(HEL_BA9471AA_AS.1:0.001788125,(HEL_BA9650AA_AS.1:0,HEL_BA9671AA_AS.1:0):5e-09)0.747:0.001819499)0.958:0.007435078)0.864:0.00364352)0.876:0.0036684,((HEL_BA9184AA_AS.1:0.003630358,HEL_BA9437AA_AS.1:0.003628961)0.744:0.001830691,((HEL_BA9170AA_AS.1:0.005484548,(altai59.1:5e-09,(((HEL_BA8823AA_AS.1:0.001530814,HEL_BA9545AA_AS.1:0.013294603)0.957:0.007570174,((HEL_BA9440AA_AS.1:0.001782917,HEL_BA9605AA_AS.1:0.005442032)0.758:0.001798931,HEL_CA0264AA_AS.1:0.013039691)0.213:5e-09)0.871:5e-09,((Tuvac80.1:0.001803863,(BURYAT19.1:0.00362393,HEL_BA9566AA_AS.1:0.001791271)0.883:0.00362908)0.895:0.003609141,(HEL_BA8279AA_AS.1:0.003600267,HEL_BA9483AA_AS.1:0.001783522)0.746:0.001835649)0.165:0.005453521)0.928:0.003594999)0.787:0.00180926)0.729:0.001737576,HEL_BA9129AA_AS.1:0.003669969)0.777:0.001816834)0.762:0.001799025)0.858:0.003608715)0.231:5e-09,(((HEL_BA9095AA_AS.1:5e-09,((HEL_BA8914AA_AS.1:0,HEL_BA8962AA_AS.1:0,HEL_BA9175AA_AS.1:0,HEL_BA9218AA_AS.1:0,HEL_BA9398AA_AS.1:0):5e-09,(HEL_BA9037AA_AS.1:0,HEL_BA9383AA_AS.1:0):0.003590335)0.863:0.001786224)0.909:0.007936955,(HEL_BA9321AA_AS.1:0.004434853,HEL_CA0278AA_AS.1:0.006566765)0.342:0.002280691)0.739:0.006129143,(HEL_BA8847AA_AS.1:0.01262578,HEL_BA9649AA_AS.1:0.007216615)0.723:0.003847151)0.767:0.004460338)0.916:0.005463017)0.739:5e-09)0.954:0.003600562)0.840:5e-09,((((HEL_BA9776AA_AS.1:0.005466126,((HEL_BA8911AA_AS.1:0,HEL_BA9564AA_AS.1:0):5e-09,HEL_BA9018AA_AS.1:0.00175711)0.762:0.001747332)0.780:0.001791773,((((HEL_BA8868AA_AS.1:0.001784846,(HEL_AA7373AA_AS.1:5e-09,((BURYAT9.1:0.001801261,(((HEL_BA8880AA_AS.1:0,HEL_BA9735AA_AS.1:0):0.001788123,((HEL_AA7249AA_AS.1:0,HEL_BA8883AA_AS.1:0,HEL_BA9614AA_AS.1:0,HEL_BA9656AA_AS.1:0,HEL_BA9841AA_AS.1:0):5e-09,((HEL_BA8832AA_AS.1:0,HEL_BA9256AA_AS.1:0,HEL_BA9479AA_AS.1:0):0.001781885,(BURYAT14.1:0.001782562,HEL_BA9736AA_AS.1:0.001783829)0.265:5e-09)0.889:5e-09)0.947:5e-09)0.437:5e-09,(HEL_BA9220AA_AS.1:5e-09,HEL_CA0261AA_AS.1:0.011090637)0.892:0.003609294)0.821:0.001804551)0.108:0.001804221,((HEL_BA9546AA_AS.1:0,HEL_BA9686AA_AS.1:0,HEL_BA9760AA_AS.1:0):5e-09,HEL_BA9676AA_AS.1:0.00539107)0.918:0.003610258)0.906:5e-09)0.534:5e-09)0.847:0.001785044,(HEL_BA9160AA_AS.1:0.001786228,((BURYAT27.1:0.003604111,(HEL_BA9162AA_AS.1:0.00178256,HEL_BA9797AA_AS.1:6e-09)0.676:5e-09)0.919:0.001784852,(HEL_BA8829AA_AS.1:0,HEL_BA8932AA_AS.1:0,HEL_BA9571AA_AS.1:0):5e-09)0.771:5e-09)0.821:0.001782888)0.793:5e-09,HEL_BA9443AA_AS.1:0.009177288)0.906:0.003600744,((HEL_BA9098AA_AS.1:0.001783955,(HEL_BA9166AA_AS.1:5e-09,HEL_BA9780AA_AS.1:0.003574077)0.939:0.005450202)0.926:0.005457176,HEL_BA9433AA_AS.1:0.005435712)0.221:5e-09)0.892:5e-09)0.771:0.001775256,(((HEL_BA9341AA_AS.1:0.001783963,(HEL_BA9759AA_AS.1:0.005459346,HEL_BA9348AA_AS.1:5e-09)0.744:0.001805349)0.956:0.007506608,(HEL_BA9140AA_AS.1:0.001795774,TUVAB15.1:0.001798003)0.734:0.001635645)0.917:0.005591157,((HEL_BA9391AA_AS.1:0,HEL_BA9562AA_AS.1:0):0.005389685,HEL_BA9534AA_AS.1:5e-09)0.528:5e-09)0.824:0.001799371)0.760:0.001787946,(Evenky65.1:0,Evenky73.1:0,HEL_BA8842AA_AS.1:0,HEL_BA9406AA_AS.1:0):0.005465507)0.764:0.001760764)0.866:0.001767118,((((HEL_BA8889AA_AS.1:0.013299068,HpGP-NPL-009.1:0.007615158)0.815:0.003357743,(HEL_BA8825AA_AS.1:0.005484066,((HEL_BA9626AA_AS.1:0.005574679,((HEL_BA9592AA_AS.1:0.003659928,(HEL_BA8856AA_AS.1:0.003595154,(((HEL_BA9249AA_AS.1:0.003623121,(HEL_BA9339AA_AS.1:0,HEL_BA9544AA_AS.1:0,HEL_BA9761AA_AS.1:0,HEL_BA9792AA_AS.1:0,HEL_BA9830AA_AS.1:0):0.001798501)0.908:0.005280315,(HEL_BA8872AA_AS.1:0.007168295,(HEL_BA8915AA_AS.1:0.009410781,HEL_BA9049AA_AS.1:0.003580642)0.828:0.003842888)0.638:0.003724759)0.751:0.001998098,HEL_BA9653AA_AS.1:0.001782466)0.638:5e-09)0.758:0.001766725)0.912:0.005517849,(HEL_BA9627AA_AS.1:5e-09,((HEL_AA7246AA_AS.1:0,yak97.1:0):0.007388402,HEL_BA9538AA_AS.1:0.007388437)0.805:0.003556345)0.342:5e-09)0.323:0.003571337)0.969:0.009381145,HEL_BA9130AA_AS.1:5e-09)0.273:0.001762792)0.855:0.003689918)0.921:0.007410761,(ID0498.1:0.005445455,((CK59.1:0.005476728,HpGP-BGD-003.1:0.011119582)0.918:0.005586031,((BD0063.1:0.017635402,HpGP-MAL-002.1:0.013707166)0.678:0.001090751,((((HEL_BA3985AA_AS.1:0.007335068,((HEL_BA5769AA_AS.1:0.003622598,HEL_BA8361AA_AS.1:0.009331024)0.904:0.005500091,(((HpGP-MMR-004.1:0.001784779,(BD0013.1:5e-09,(India7.1:0.005527547,MS178.1:0.016956241)0.850:0.00352335)0.896:0.003604898)0.235:0.001792229,(((Mandalay03.1:0.005427041,MMM_148.1:0.005538792)0.937:0.00735468,MMM_127.1:5e-09)0.157:5e-09,(HEL_AA6079AA_AS.1:0.001786551,(HpGP-USA-422.1:0.003623098,(MMM_60.1:0.003586969,TH0213.1:5e-09)0.708:0.003621511)0.885:0.003623805)0.698:0.003602837)0.933:0.007213976)0.822:5e-09,HpGP-MMR-011.1:0.001794343)0.858:0.003646183)0.882:0.005500581)0.448:5e-09,HpGP-IND-007.1:0.014896259)0.651:0.003542245,((HEL_CA0027AA_AS.1:0.009124699,(HEL_CA2513AA_AS.1:0.007362774,SLK40.1:0.01301164)0.668:0.005370491)0.339:5e-09,M006.1:0.00912793)0.788:0.001817429)0.772:0.001811902,HEL_BA8057AA_AS.1:0.003591625)0.677:5e-09)0.910:0.005438837)0.927:0.00550467)0.809:5e-09)0.831:0.003581891,((HEL_BA9575AA_AS.1:0.001711807,(HEL_BA9302AA_AS.1:5e-09,HpGP-KAZ-002.1:0.001782564)0.991:0.009228318)0.845:0.003684876,(((HEL_BA8860AA_AS.1:0.003600314,HEL_BA9261AA_AS.1:5e-09)0.926:0.005926222,(HEL_BA8861AA_AS.1:0.002269079,HEL_BA9079AA_AS.1:0.012419864)0.174:0.001770721)0.017:0.003152571,(HEL_BA9608AA_AS.1:0.001798875,(HEL_BA9209AA_AS.1:0.005504368,(((HEL_BA9208AA_AS.1:0,HEL_BA9487AA_AS.1:0,HEL_BA9636AA_AS.1:0,HEL_BA9651AA_AS.1:0):5e-09,HEL_BA9333AA_AS.1:0.001783834)0.850:5e-09,(HEL_BA8812AA_AS.1:5e-09,HEL_BA9115AA_AS.1:0.005427619)0.912:0.003603351)0.237:0.001813065)0.764:0.001789428)0.703:0.001794426)0.465:5e-09)0.732:5e-09)0.496:5e-09)0.860:5e-09,(((((HEL_BA9556AA_AS.1:0,HEL_BA9770AA_AS.1:0):0.005515028,(Kazakhstan3173.1:0.011160926,(HEL_BA9167AA_AS.1:0.005430448,HEL_CA0289AA_AS.1:0.011205774)0.892:0.007533988)0.829:0.005477187)0.771:0.001727423,HEL_BA9063AA_AS.1:0.010972661)0.717:5e-09,HEL_AA7332AA_AS.1:0.007099436)0.924:0.003545458,(((MM2004_20.1:0.005463493,(CAN_196.1:0.007435413,(HEL_AA0105AA_AS.1:0,PeCan4.1:0):0.007403624)0.748:0.001637914)0.764:0.001813484,HEL_BA9259AA_AS.1:5e-09)0.814:0.001809127,((HEL_BA9085AA_AS.1:0.002274229,HEL_BA9612AA_AS.1:0.008657366)0.157:0.001827194,(HEL_BA8957AA_AS.1:0.005197066,((HEL_BA8959AA_AS.1:0,HEL_BA9706AA_AS.1:0):0.00385751,mong44.1:0.007046426)0.430:0.001817051)0.658:0.001527355)0.809:0.002311571)0.462:3.46e-06)0.887:0.003555055)0.727:0.00206557,HEL_BA9807AA_AS.1:0.016634889)0.279:0.003627676,(((HEL_BA9603AA_AS.1:0.001790426,((HEL_BA8958AA_AS.1:0.001790818,(HEL_BA9837AA_AS.1:0.009113602,((HEL_BA8830AA_AS.1:0,HEL_BA9451AA_AS.1:0):0.001759341,HpGP-KGZ-006.1:0.007338125)0.434:0.001834286)0.686:5e-09)0.878:0.001787205,HEL_BA9739AA_AS.1:0.001785308)0.754:5e-09)0.837:0.003601571,(HPAG1.1:0.005526508,SSR7.1:0.009259648)0.704:0.003591465)0.394:5e-09,HEL_BA9176AA_AS.1:0.005419455)0.776:0.002069905)0.385:0.00155273,(HEL_AA0447AA_AS.1:0.014903368,(HEL_BA4700AA_AS.1:0.003622875,(HE_NC24_6.1:0.001757971,SSR9.1:0.00550105)0.937:0.005541606)0.441:0.00176798)0.676:5e-09)0.752:0.003627189,((HpGP-SPA-802.1:0.013000013,(GR_20.1:0.009053487,GR_21.1:0.005687654)0.639:0.003615995)0.737:0.001904512,(30950.1:5e-09,IL_3184.1:0.020934248)0.879:0.005459335)0.756:0.001812655)0.887:0.001787763,(HEL_BA9641AA_AS.1:0.003139665,(HEL_BA8921AA_AS.1:0.01203922,HEL_BA9096AA_AS.1:0.004690267)0.864:0.005564264)0.892:0.005930874)0.336:5e-09,HEL_BA9404AA_AS.1:0.011036527)0.875:0.001800396,(altai11.1:5e-09,HEL_BA8976AA_AS.1:0.001781526)0.977:0.007262369)0.874:5e-09,((HEL_AA8621AA_AS.1:0.005426262,((BT143.1:0.005421428,(GC65_HL.1:0.007335179,SSR5.1:0.003615982)0.760:0.001790581)0.292:0.003600462,(HEL_BA9058AA_AS.1:0.005314231,HEL_BA9410AA_AS.1:0.016965366)0.925:0.007442354)0.880:5e-09)0.842:0.001794946,((Khanty16.1:0,Khanty26.1:0,Khanty27.1:0):0.00358256,(HE_NC32_5.1:0.005473206,SSR3.1:0.011141743)0.585:0.003607822)0.757:5e-09)0.853:0.001789112)0.879:0.003611634,(((IRANL112_91.1:0.003618388,(HEL_BA5197AA_AS.1:5e-09,HEL_BA4465AA_AS.1:0.022916321)0.907:0.005471169)0.869:0.003848405,HE_C50.1:0.011120509)0.443:0.003522867,HpGP-CAN-001.1:0.014974969)0.619:0.003877809)0.443:0.002044987,((HpGP-CAN-016.1:0.027792062,SW7C.1:0.009876056)0.900:0.008982606,((((HEL_BA9413AA_AS.1:0.013002597,(((HEL_BA9309AA_AS.1:0.013114658,CAM_153C1.1:0.00737014)0.277:0.003595387,((SUD-C16-3.1:5e-09,(CAM_118A1.1:0.004321952,CAM-126C1.1:5e-09)0.996:0.014822269)0.789:0.001754451,SUD-C13-1.1:0.009148253)0.353:0.003631503)0.871:5e-09,((CAM-107A1.1:5e-09,CAM-140C1.1:0.005427635)0.753:0.001798443,SUD-I14.1:0.011022295)0.773:0.001782341)0.724:5e-09)0.970:0.005505362,((Hp_A_14.1:0.013169041,IRANL110.1:0.005631645)0.411:0.001543175,(((HEL_AA6699AA_AS.1:0,HEL_BA9765AA_AS.1:0):0.005674811,HEL_BA9457AA_AS.1:0.007271358)0.159:0.001928801,HpGP-ISR-001.1:0.014961055)0.143:0.003757929)0.263:5e-09)0.786:0.001791301,((IRANL124_91.1:0.012814849,(444.1:0.009622771,MM2012_26.1:0.007169048)0.536:0.003598123)0.769:0.002117789,(IL_3173.1:0.011396829,HpGP-POR-006.1:0.009418019)0.792:0.003299554)0.771:0.001883097)0.854:0.003544758,((B47.1:0.007380648,HEL_BA9598AA_AS.1:0.00552816)0.837:0.003452092,(GC31_B.1:0.01329177,VN0032.1:0.011328293)0.820:0.003557776)0.785:0.002028994)0.285:0.001785634)0.790:0.003850321)0.681:0.001569835,(((HEL_AA5699AA_AS.1:0.022741562,HEL_BA4846AA_AS.1:5e-09)0.954:0.005444315,(HEL_BA4743AA_AS.1:0.009431918,Hp_A_11.1:0.013189)0.789:0.003392002)0.814:5e-09,(22352.1:0.008077056,(34320.1:0.01178927,((HEL_BA3551AA_AS.1:0.003611268,((HEL_BA5101AA_AS.1:0.009249591,HEL_CA2181AA_AS.1:0.001724906)0.860:0.003699407,(HEL_BA5224AA_AS.1:0.009126281,(((DR59_2016.1:5e-09,((HEL_BA3663AA_AS.1:0.005413914,HEL_BA8835AA_AS.1:0.00359581)0.783:0.001777901,(22360.1:0.001790708,HEL_BA5547AA_AS.1:0.001794246)0.474:5e-09)0.166:5e-09)0.950:5e-09,((HpGP-USA-417.1:0.006891626,((HEL_BA8101AA_AS.1:0.007338777,(HEL_AA9174AA_AS.1:0.006636156,(((GAM245Ai.1:0.010977262,(DR76_2016.1:0.005429751,(((ckin106.1:5e-09,(HEL_AA8702AA_AS.1:0.003586568,HpGP-HON-015.1:0.001783835)0.929:5e-09)0.819:5e-09,(((kin86.1:5e-09,HEL_BA9555AA_AS.1:0.003577412)0.847:0.001788117,(HEL_BA4236AA_AS.1:5e-09,((CAM_110A1.1:0.003583843,(ckin130.1:0.007258019,kin81.1:5e-09)0.902:0.003583548)0.800:0.001783707,(HpGP-BRA-023.1:0.007230497,HEL_AA7374AA_AS.1:0.001788112)0.878:5e-09)0.730:6e-09)0.946:5e-09)0.851:0.00178855,(HEL_BA5527AA_AS.1:0.009080147,((HpGP-COG-003.1:0.001784013,((kin77.1:0.001783834,((ckin24.1:0,ckin65.1:0):5e-09,(SA224.1:0,SA252C.1:0):0.001783099)0.451:5e-09)0.813:0.001784919,(SA35C.1:5e-09,(kin79.1:5e-09,(CAM_149C1.1:5e-09,(HEL_BA4947AA_AS.1:5e-09,kin62.1:0.001783839)0.866:0.001784067)0.291:0.001783829)0.956:0.005431237)0.189:0.001785827)0.783:0.001786053)0.766:5e-09,HEL_AA9180AA_AS.1:0.005410545)0.463:0.001790475)0.236:5e-09)0.921:0.003596234)0.769:6e-09,((kin71.1:0.00178311,HEL_AA7352AA_AS.1:5e-09)0.636:5e-09,(HEL_BA8806AA_AS.1:0.005402528,((ckin129.1:0,HEL_AA8698AA_AS.1:0):5e-09,HEL_CA2362AA_AS.1:0.003574865)0.611:5e-09)0.000:0.001788123)0.869:0.001788116)0.875:0.00358935)0.898:6e-09)0.696:0.003597741,ckin28.1:0.009139016)0.761:0.002438313,(HEL_AA5463AA_AS.1:0.009152478,HEL_CA2149AA_AS.1:0.007291438)0.810:0.002942026)0.177:0.001779771)0.852:0.004289703)0.779:0.005447834,(HpGP-USA-303.1:0.009039607,NYPt189.1:5e-09)0.393:5e-09)0.702:0.002122898)0.243:0.00179485,(((HEL_AA6578AA_AS.1:0.009116359,HEL_CA2451AA_AS.1:0.001827633)0.827:0.005415361,(((HEL_BA4163AA_AS.1:0,SA220C.1:0):0.00364794,HEL_CA2150AA_AS.1:0.00917635)0.738:0.003569034,HEL_BA5558AA_AS.1:0.005408664)0.739:5e-09)0.903:5e-09,((DR150.1:0.001775733,HpGP-SPA-402.1:0.007294421)0.753:0.001806703,HpGP-USA-403.1:0.001786763)0.213:0.001789733)0.744:0.003947018)0.916:0.005072694)0.933:0.0036197,HpGP-MEX-046.1:0.011080031)0.897:5e-09)0.911:0.007398939)0.948:0.007483817)0.860:0.004104789,((HpGP-NGA-010.1:0.017412982,HEL_BA9180AA_AS.1:0.011597622)0.790:0.003260282,(CO1768.1:0,COL0002.1:0,Hui1769.1:0):0.001828601)0.885:0.005052131)0.836:0.004395519)0.841:0.00404692)0.490:0.004726548)0.773:0.001769891)0.731:5e-09,(Pt_7901.1:0.00742739,(SW21C.1:0.009302757,(33375.1:0.007229701,(HEL_BA9148AA_AS.1:0.005379897,(HEL_BA4404AA_AS.1:0.003680436,(HEL_AA6718AA_AS.1:0.011176873,HEL_BA9168AA_AS.1:0.00546536)0.910:0.005509026)0.732:0.001857968)0.827:0.005490283)0.766:0.001914277)0.744:0.001732829)0.848:0.003594301)0.000:0.005395272,((MCms1055.1:0.001794732,(IRANL133_91.1:0.00358955,(HEL_BA9825AA_AS.1:0.005421234,((HEL_BA8918AA_AS.1:0,HEL_BA8996AA_AS.1:0,HEL_BA9046AA_AS.1:0,HEL_BA9169AA_AS.1:0,HEL_BA9260AA_AS.1:0,HEL_BA9604AA_AS.1:0,HEL_BA9705AA_AS.1:0):0.001807716,((HEL_BA9014AA_AS.1:0,N34.1:0,Nentsy28.1:0,Nentsy29.1:0,Nentsy32.1:0,Nentsy37.1:0,Nentsy38.1:0,Nentsy65.1:0):0.0017907,Nentsy90.1:5e-09)0.982:0.007288423)0.449:5e-09)0.937:0.007401404)0.859:0.003686087)0.796:0.001785999,((B40.1:0.003605158,((21580.1:0.005500265,((29009.1:0.012563672,(((GR_15.1:0.003594205,IRANL125.1:0.00359672)0.766:0.001831855,(((((HEL_BA8928AA_AS.1:0.009155632,(HEL_CA2615AA_AS.1:0,HEL_CA2627AA_AS.1:0):0.001826808)0.797:0.001799173,(SSR43.1:0.007328925,((((SUD_C5_1.1:0.007309479,((CAM_14C1.1:0.001802639,(CAM_125C1.1:0.009233831,nigh1448.1:0.005504831)0.851:0.003566746)0.148:0.001781254,(((((((((CAM-23A1.1:0.005515138,SUD-C1-1a.1:0.005510694)0.765:0.001728478,(HEL_BA9125AA_AS.1:0.001782641,(HpGP-NGA-006.1:5e-09,(CAM-117A1.1:0.00551998,HEL_AA5951AA_AS.1:0.007413504)0.845:0.003569321)0.829:0.001784267)0.872:5e-09)0.793:0.001783062,nigh2494.1:0.009236216)0.770:0.001806182,((ckin59.1:5e-09,nigh2496.1:0.001788107)0.983:0.00904253,(CAM-144C1.1:0.014128045,(HEL_BA4973AA_AS.1:0.00645127,HEL_BA9281AA_AS.1:0.006377442)0.245:0.005443261)0.310:0.004497723)0.889:5e-09)0.877:5e-09,(CAM-109A1.1:5e-09,(HEL_BA9028AA_AS.1:6e-09,(SUD_C8_1.1:0.003649816,(CAM_118A1.2:5e-09,CAM_22A1.1:0.001807725)0.750:0.001759354)0.874:0.003643893)0.924:0.003604102)0.892:0.001788112)0.786:0.001797867,CAM_106A1.1:0.001796633)0.928:0.003625081,nigh2495.1:0.010992762)0.557:5e-09,((SUD-S72.1:0.00540783,((SUD-SO50-1.1:0.009099401,(HEL_BA4875AA_AS.1:0.017126518,HpGP-IDN-001.1:0.01322417)0.458:0.005294589)0.291:5e-09,(HEL_BA4168AA_AS.1:0.003640072,MGms203.1:0.009158959)0.406:0.0035908)0.770:0.001774725)0.049:5e-09,(HEL_AA6060AA_AS.1:0,HEL_BA9462AA_AS.1:0):5e-09)0.832:0.001784261)0.872:0.001786417,(SUD-SO42.1:0.001788147,CAM-121A1.1:0.005407042)0.349:5e-09)0.858:5e-09)0.884:0.003601198)0.730:0.001815018,((HEL_BA4944AA_AS.1:0.007352044,SUD-C14-1.1:0.005493888)0.877:0.003589808,SUD_SO41_1.1:5e-09)0.732:0.001789472)0.764:0.001884755,SUD-SO49-1.1:0.007247046)0.310:0.00180121,HEL_BA8987AA_AS.1:0.012969874)0.742:0.001822174)0.773:0.001822583)0.847:0.003883042,HEL_BA9595AA_AS.1:0.013011964)0.217:0.001825762,HEL_AA6798AA_AS.1:0.014776889)0.546:0.003823789,(B45.1:0.011262448,HN_G260.1:0.00747207)0.807:0.003410458)0.750:0.001874861)0.780:0.00181202,(38185.1:0.005543421,HpGP-LIT-001.1:0.007409864)0.770:0.001729538)0.789:0.002233569)0.064:0.00181335,IRANL97.1:0.005922176)0.798:0.003178776)0.354:0.003608332,(GC34_HL.1:0.009308975,IL_3172.1:0.011312434)0.829:0.005541638)0.890:5e-09)0.827:0.001799776,(HEL_BA9153AA_AS.1:0.011351037,HpGP-POL-110.1:0.005621009)0.827:0.003521576)0.497:5e-09)0.831:0.001792819)0.940:5e-09,(HpGP-TUR-009.1:0.00730701,(HEL_BA4205AA_AS.1:0.005408784,(HEL_AA7314AA_AS.1:0.012881743,HEL_CA2212AA_AS.1:0.003602426)0.090:5e-09)0.767:0.001805023)0.764:0.001783401)0.836:0.003555666,(((HUP_B14.1:0.006751505,MG2005_98.1:0.008082737)0.536:0.006654458,(31181.1:0.010607471,G27.1:0.01394619)0.731:0.008123925)0.395:0.003538901,IRANL104.1:0.020424712)0.931:0.007853139)0.764:6e-09,((((HEL_CA2176AA_AS.1:0.003585167,(448.1:0.003643855,(HEL_BA9463AA_AS.1:0.007446544,HEL_BA9531AA_AS.1:0.007427425)0.857:0.003546393)0.735:0.001832743)0.895:0.003645942,(22087.1:0.014817534,(CAM-135C1.1:0.003707616,HEL_BA4991AA_AS.1:0.011283232)0.545:0.003617014)0.284:5e-09)0.855:0.001836201,NP49.1:0.009078698)0.832:5e-09,(HEL_BA9732AA_AS.1:0.011019225,(((HEL_BA5572AA_AS.1:0.01303974,(Pt_7757.1:5e-09,(Khanty17.1:0.003502348,(Khanty30.1:5e-09,Khanty40.1:0.001781527)0.978:0.011225283)0.969:0.009316029)0.855:0.003785345)0.649:0.003668974,HEL_BA9244AA_AS.1:0.018946835)0.764:0.001837413,(HpGP-RUS-009.1:0.006109722,(HE_C33.1:0.009552232,HEL_BA9043AA_AS.1:0.014229137)0.645:0.002196651)0.957:0.008711224)0.879:5e-09)0.620:0.001836713)0.816:0.003641414)0.756:0.004973648,(HEL_BA7799AA_AS.1:0.010494006,(HEL_BA5257AA_AS.1:0.011336187,HEL_CA2246AA_AS.1:0.005471228)0.863:0.007222237)0.742:0.007005731)0.814:0.004308581,B25.1:0.013075867)0.731:0.002163571,(HEL_BA8956AA_AS.1:0.002094529,(HpGP-USA-207.1:0.007372477,HEL_BA9407AA_AS.1:0.003669097)0.518:0.001487759)0.428:0.003637852)0.380:0.014435632,SSR8.1:0.005926002)0.953:0.018746097,((HEL_AA7206AA_AS.1:0.003694518,((((((((HEL_BA5739AA_AS.1:0,SA166A.1:0):5e-09,HpGP-ZAF-009.1:0.00178811)0.876:0.003634822,(((SA233C.1:0.002777943,(HEL_BA8916AA_AS.1:0.004594388,((HEL_BA9540AA_AS.1:0.006844971,HpGP-ZAF-001.1:0.004095926)0.111:0.00178172,(HEL_BA8345AA_AS.1:0.003575045,(HpGP-ZAF-007.1:0.005467562,((HEL_BA8309AA_AS.1:0,HEL_BA9749AA_AS.1:0):0.00182678,(HEL_BA8291AA_AS.1:0.001783099,(HEL_BA5709AA_AS.1:0.00178217,(HEL_BA5715AA_AS.1:0,SA29A.1:0):5e-09)0.260:5e-09)0.765:0.001754763)0.874:0.003638193)0.774:0.00179555)0.748:0.002284506)0.821:0.003995177)0.211:0.001822469)0.778:0.002578871,(HpGP-ZAF-006.1:0.009146039,SouthAfrica50.1:5e-09)0.835:0.005448885)0.769:0.002584763,((HEL_BA5677AA_AS.1:0,SA172C1.1:0):0.004767563,(HEL_AA7362AA_AS.1:0.005409174,SA175A.1:5e-09)0.884:0.006243903)0.459:0.003553624)0.871:0.004728818)0.880:0.003677505,HEL_AA7329AA_AS.1:0.005505691)0.725:0.001711192,(HEL_AA7268AA_AS.1:0,HEL_AA7293AA_AS.1:0,HEL_AA7356AA_AS.1:0,HEL_AA7368AA_AS.1:0):0.003654711)0.831:0.003517816,(((HEL_AA7351AA_AS.1:0,HEL_AA7371AA_AS.1:0):0.003595638,HEL_BA5731AA_AS.1:0.005446204)0.776:0.001847958,((HEL_AA7350AA_AS.1:0,HEL_AA7375AA_AS.1:0):0.006667885,(HEL_BA4919AA_AS.1:0.003024422,HEL_BA9494AA_AS.1:0.004211606)0.892:0.005485302)0.761:0.002414622)0.000:6e-09)0.936:0.007357607,((((HEL_AA7376AA_AS.1:0.010955089,((HEL_BA5671AA_AS.1:0,HEL_BA9328AA_AS.1:0,SA144A.1:0,SA251C.1:0):0.003588218,SouthAfrica20.1:0.003574137)0.070:5e-09)0.916:0.003611753,(HEL_BA5706AA_AS.1:0.003587041,(HEL_BA5666AA_AS.1:0.003589728,((HEL_BA4143AA_AS.1:0,SouthAfrica7.1:0):0.003585458,SA169C.1:0.001800325)0.821:0.005416271)0.264:6e-09)0.772:0.001759143)0.000:5e-09,(HEL_AA7215AA_AS.1:0.003525016,K26A1.1:0.007406948)0.957:0.007381046)0.312:0.002024672,(SA253C1.1:0.003922985,HEL_AA7378AA_AS.1:0.016376988)0.300:0.00177826)0.833:0.003348951)0.870:0.003716243,(HEL_AA7309AA_AS.1:5e-09,((HEL_AA7199AA_AS.1:0,HEL_AA7200AA_AS.1:0):0.007271793,(HEL_AA7288AA_AS.1:0,HEL_BA9306AA_AS.1:0):0.009135606)0.777:0.003603498)0.818:0.003611719)0.772:0.001753155)0.969:0.021856435,(HEL_AA0408AA_AS.1:0.003563186,HEL_BA9262AA_AS.1:0.003634737)0.999:0.038738892)0.230:0.00864909)0.872:0,Hcetorum:0.289461137)Root;
