# Supplementary material for: An ancient ecospecies of Helicobacter pylori
Source: Nature. 2024 Oct 16;635(8037):178–85. doi: 10.1038/s41586-024-07991-z (PMC11541087; doi:10.1038/s41586-024-07991-z)
Supplement: Supplementary file 8 — Data underlying Figs. 1–4 and Supplementary Figs. 1–6 and 8–13. [file 41586_2024_7991_MOESM8_ESM.zip › SOURCE_DATA/S10/58.nwk]

((((((((((((HEL_BA8663AA_AS.1:0.00944274,HEL_CA0551AA_AS.1:0.00261477)0.898:0.004068703,(((BT143.1:0.007517568,(HEL_BA8957AA_AS.1:0.003926601,HEL_BA9706AA_AS.1:5e-09)0.752:0.003138454)0.898:0.005325931,TUVAB15.1:0.004506724)0.870:0.003545627,HEL_CA0264AA_AS.1:0.005440059)0.741:0.001174943)0.863:0.002603243,((HEL_BA9261AA_AS.1:0.008069049,BTM275.1:0.003955785)0.764:0.001294836,(BT0282.1:0.001299544,(BT333.1:0.006604279,BTM231.1:5e-09)0.939:0.002603377)0.010:5e-09)0.824:0.001298103)0.767:5e-09,BT215.1:0.005278442)0.794:0.002592679,((HEL_BA9027AA_AS.1:0.009281443,(((HEL_BA9404AA_AS.1:0.008035987,((HEL_BA9184AA_AS.1:0.007907761,HEL_BA9739AA_AS.1:0.002662908)0.771:0.001576909,(HEL_BA9443AA_AS.1:0.017940043,(mong49.1:0.014442384,HEL_BA9487AA_AS.1:0.009316293)0.747:0.002997727)0.996:0.015235347)0.865:0.003725157)0.767:0.001328344,((((HEL_BA8962AA_AS.1:0,HEL_BA9175AA_AS.1:0):5e-09,(HEL_BA9063AA_AS.1:0.00261052,((HEL_BA8914AA_AS.1:0,HEL_BA9398AA_AS.1:0):5e-09,(HEL_BA8812AA_AS.1:0.002597103,HEL_BA9095AA_AS.1:0.001299583)0.589:6e-09)0.778:0.001294135)0.903:0.002610406)0.957:0.003956717,(HEL_BA4205AA_AS.1:0.006719484,HEL_CA0258AA_AS.1:0.005344191)0.760:0.001253)0.891:0.002625504,((((((HEL_BA8976AA_AS.1:0.007991853,altai11.1:0.002630625)0.274:0.001276453,HEL_BA9807AA_AS.1:0.003909788)0.855:5e-09,((HEL_BA9153AA_AS.1:5e-09,(HEL_CA2212AA_AS.1:0.009483814,((SSR43.1:0.007985167,((HEL_BA4700AA_AS.1:0.010190605,HEL_CA2176AA_AS.1:0.008104371)0.883:0.006150239,(IL_3172.1:0.012479097,((HEL_BA8918AA_AS.1:0,HEL_BA8996AA_AS.1:0,HEL_BA9046AA_AS.1:0,HEL_BA9169AA_AS.1:0,HEL_BA9260AA_AS.1:0,HEL_BA9604AA_AS.1:0,HEL_BA9705AA_AS.1:0):0.005842755,HEL_CA0525AA_AS.1:0.00763786)0.793:0.002600059)0.797:0.002428207)0.083:0.001588704)0.741:0.001357533,HEL_BA9607AA_AS.1:0.006756243)0.858:0.002701751)0.874:0.002665285)0.941:0.003992281,(CAM-146C1.1:0.014918555,((HEL_BA9555AA_AS.1:0.012247607,SW7C.1:0.005382746)0.409:0.002514318,((Khanty16.1:0,Khanty26.1:0,Khanty27.1:0):0.001977009,((Khanty30.1:0,Khanty40.1:0):0.004634559,(Khanty39.1:5e-09,(HEL_BA9014AA_AS.1:0.001293515,(N34.1:0,Nentsy28.1:0,Nentsy29.1:0,Nentsy32.1:0,Nentsy37.1:0,Nentsy38.1:0,Nentsy65.1:0,Nentsy90.1:0):5e-09)0.995:0.009365579)0.962:0.006057016)0.614:0.005376417)0.949:0.007362862)0.925:6e-09)0.516:0.001335384)0.871:0.002623384)0.303:0.001299914,(HEL_CA0270AA_AS.1:0.001300891,((((HEL_BA8814AA_AS.1:0.003972128,(HEL_BA9079AA_AS.1:0.006515275,((BURYAT27.1:0.004080818,(HEL_BA9160AA_AS.1:0.0066803,(HEL_BA9130AA_AS.1:6e-09,((HEL_BA8868AA_AS.1:0,HEL_BA9797AA_AS.1:0):0.001299585,HEL_BA9379AA_AS.1:5e-09)0.865:0.001293167)0.854:0.002592888)0.946:0.006619963)0.898:0.004181618,HEL_BA9162AA_AS.1:0.007796794)0.295:0.001427823)0.742:0.001409053)0.929:0.003971935,(HEL_BA9440AA_AS.1:0.00671486,HEL_CA0261AA_AS.1:0.005342468)0.755:0.001257159)0.495:5e-09,(((HEL_BA9626AA_AS.1:0.01058369,(HEL_BA9049AA_AS.1:0.002904093,HEL_BA9627AA_AS.1:0.003707313)0.884:0.003980959)0.860:0.002907436,(HEL_BA9538AA_AS.1:0.007920514,(mong44.1:0.015035753,(HEL_BA8958AA_AS.1:0.005275048,(HEL_BA8856AA_AS.1:0.008060956,(HEL_BA8860AA_AS.1:0.002617263,HEL_BA9129AA_AS.1:0.003957603)0.956:0.00542029)0.035:0.001250093)0.912:6e-09)0.362:0.001347891)0.869:0.002642625)0.845:0.002653961,((((Tuvac46.1:0.00668819,(HEL_BA9208AA_AS.1:0.004037763,HEL_BA9606AA_AS.1:0.006719713)0.820:0.002585187)0.758:0.001299189,(HEL_BA8911AA_AS.1:0.00395418,(HEL_BA9170AA_AS.1:0.001275966,HEL_BA9569AA_AS.1:0.003969717)0.881:0.00266264)0.744:0.001278493)0.787:0.001320085,((HEL_BA9568AA_AS.1:0.007459964,(HEL_BA9641AA_AS.1:0.004460757,(HEL_AA7380AA_AS.1:0.004493866,HEL_BA9383AA_AS.1:0.003484593)0.306:0.001256621)0.748:0.001385606)0.943:0.006661019,(HEL_BA9115AA_AS.1:0.009238841,(HEL_BA8959AA_AS.1:0.008017784,HpGP-KAZ-002.1:0.002626496)0.733:0.001483746)0.071:0.001947792)0.749:0.002054972)0.815:0.001304094,(HEL_BA8921AA_AS.1:0.006598451,(HEL_BA9837AA_AS.1:0.007643613,(HEL_BA8889AA_AS.1:0.001685555,(HEL_BA8825AA_AS.1:0.006400564,HEL_BA9545AA_AS.1:0.005773513)0.307:0.002515903)0.838:0.004032875)0.903:0.006726791)0.808:0.002666682)0.708:5e-09)0.834:0.00129988)0.925:0.00260037,(((((((((GC31_B.1:0.007829107,HE_C50.1:0.012052505)0.836:0.003195177,((((IRANL124_91.1:0.008992384,(HEL_BA4846AA_AS.1:0.004955805,Pt_7757.1:0.005697696)0.950:0.007189846)0.292:0.001712066,GR_15.1:0.009103504)0.871:0.004223285,(((GC65_HL.1:0.005399569,IRANL125.1:0.006752305)0.689:0.000997839,(31181.1:0.001599126,HEL_BA4875AA_AS.1:0.011921355)0.912:0.005405917)0.379:0.003054407,(SSR8.1:0.013234589,(((((HEL_BA9457AA_AS.1:0.013785961,HEL_BA4944AA_AS.1:0.010633164)0.867:0.002970308,(GC34_HL.1:0.014720945,SUD_C5_1.1:0.003032375)0.319:0.002630964)0.816:0.002408769,(HEL_CA2615AA_AS.1:0.001299593,HEL_CA2627AA_AS.1:5e-09)0.949:0.005301446)0.756:0.001270063,(((((HEL_AA6060AA_AS.1:0,HEL_BA9462AA_AS.1:0):0.005267003,(HEL_AA6699AA_AS.1:0.001331531,(HEL_BA4973AA_AS.1:0.013513522,HEL_BA9765AA_AS.1:0.001263301)0.157:5e-09)0.907:0.006675716)0.874:0.002674402,(HEL_BA4168AA_AS.1:0.008017381,SUD-I14.1:0.001324217)0.755:0.00127275)0.785:0.00130525,(HEL_BA9595AA_AS.1:0.009278561,(HEL_BA9281AA_AS.1:0.00667909,HEL_BA9463AA_AS.1:0.010805456)0.707:0.003910815)0.896:5e-09)0.822:5e-09,((((CAM_106A1.1:0.00399727,SUD-C16-3.1:0.022338015)0.805:0.004179341,CAM-126C1.1:0.007934738)0.852:0.002729527,((nigh2494.1:0.005231279,((SUD-C14-1.1:0.006565638,CAM-121A1.1:0.006586614)0.973:5e-09,(HEL_AA5951AA_AS.1:0.00525181,(CAM_118A1.2:0.007991002,HpGP-NGA-006.1:0.001322249)0.127:0.002596569)0.952:5e-09)0.830:5e-09)0.876:0.001296719,((((CAM_125C1.1:0.010908155,CAM_153C1.1:0.005377093)0.338:0.002546857,((((SUD-C1-1a.1:0.007921287,(SUD_C8_1.1:0.014005411,SUD_SO41_1.1:0.009706721)0.533:0.003604254)0.424:5e-09,((HEL_BA9028AA_AS.1:0.008034971,HpGP-IDN-001.1:0.006683082)0.869:0.005245688,(HEL_BA9413AA_AS.1:0.002616271,(CAM_14C1.1:0.00524902,(CAM-23A1.1:0.003959637,(CAM-135C1.1:5e-09,CAM-140C1.1:0.001293163)0.762:0.001283552)0.952:0.005298322)0.788:5e-09)0.546:0.001306361)0.430:5e-09)0.916:0.001300175,((SUD-SO49-1.1:0.014495209,HEL_BA8987AA_AS.1:0.010138701)0.790:0.003375426,(CAM-117A1.1:0.004840553,SUD-S72.1:0.004420085)0.436:0.001993843)0.782:0.002343529)0.607:5e-09,(nigh2496.1:0.01072717,((HEL_BA9125AA_AS.1:0.006038813,(CAM_118A1.1:0.005217989,nigh2495.1:0.0061692)0.539:0.002467354)0.920:0.004564198,ckin59.1:0.002606469)0.149:0.00130511)0.913:5e-09)0.773:5e-09)0.756:0.001299574,(HEL_BA9309AA_AS.1:0.010836178,SUD-C13-1.1:0.005364057)0.842:0.002538838)0.520:6e-09,((CAM_22A1.1:0.003950789,SUD-SO42.1:0.008011892)0.881:0.002609654,(CAM-109A1.1:0.008082858,(HpGP-NGA-010.1:0.003384052,(CAM-107A1.1:0.007325112,nigh1448.1:0.011565012)0.746:0.004015949)0.902:0.004615235)0.851:0.002609995)0.005:5e-09)0.915:0.001294669)0.795:5e-09)0.900:0.003708552,(SUD-SO50-1.1:0.012192714,HEL_BA8928AA_AS.1:0.007173749)0.153:0.002413441)0.768:0.001542858)0.765:0.001344008)0.867:0.002648358,HEL_CA2513AA_AS.1:0.006736651)0.738:0.00150082)0.493:0.002821725)0.703:0.001102774)0.752:0.001388151,((((((IRANL112_91.1:0.002627947,(Hp_A_14.1:0.008446403,HpGP-LIT-001.1:0.005020099)0.351:0.002568934)0.799:0.002619035,(33375.1:0.008135096,HEL_BA8823AA_AS.1:0.009509624)0.805:0.002572951)0.772:5e-09,(IL_3173.1:0.005269137,(HpGP-ISR-001.1:0.00689423,444.1:0.009643141)0.744:0.001034287)0.782:0.001327234)0.648:0.001315471,((HpGP-POR-006.1:0.007103882,((G27.1:0.013284415,MGms203.1:0.004463431)0.792:0.00487145,(HpGP-IND-007.1:0.01149877,(HEL_BA9598AA_AS.1:0.010671176,HpGP-SPA-802.1:0.011695608)0.291:0.006567774)0.753:0.002974364)0.661:0.003998215)0.702:0.003609716,(MCms1055.1:0.00526524,(IRANL110.1:0.006623095,(448.1:0.008107014,SW21C.1:0.003976383)0.583:0.005315856)0.326:5e-09)0.820:0.001301572)0.894:6e-09)0.793:0.001893879,(((((HEL_BA5572AA_AS.1:0.020382796,(HEL_BA5197AA_AS.1:0.005352117,((22352.1:0.002577426,HN_G260.1:0.006709431)0.773:0.002687798,(HEL_AA5699AA_AS.1:0.009961012,(34320.1:0.009504086,HEL_BA4743AA_AS.1:0.002616732)0.896:0.005027238)0.178:0.002565314)0.809:0.002707591)0.735:0.001799437)0.576:0.004241849,HpGP-CAN-001.1:0.011419654)0.842:0.003592095,((HEL_BA5224AA_AS.1:5e-09,HEL_BA5257AA_AS.1:0.002460984)0.877:0.006337808,(B40.1:0.010115239,P12.1:0.014764988)0.874:0.003944842)0.908:0.004725858)0.738:0.001073536,HEL_BA9180AA_AS.1:0.009520596)0.954:0.005513903,(((IL_3184.1:0.006866545,(B25.1:0.014980714,HE_NC24_6.1:0.00267228)0.845:0.002489745)0.047:0.001344689,(HEL_AA0105AA_AS.1:0,PeCan4.1:0):0.022049748)0.745:0.001517472,((HEL_BA9244AA_AS.1:0.008991357,(((HEL_BA9333AA_AS.1:0,HEL_BA9636AA_AS.1:0):6e-09,HEL_BA9651AA_AS.1:0.001294183)0.969:0.009021389,((Hp_A_11.1:0.021339106,38185.1:0.006619604)0.593:0.002853704,(((HEL_BA4404AA_AS.1:0.008018308,(MG2005_98.1:0.003913115,MM2004_20.1:5e-09)0.975:0.006713001)0.841:0.002654726,((MM2012_26.1:0.012779916,(HEL_BA3551AA_AS.1:0.009848239,((HEL_CA2181AA_AS.1:0.01191148,(HEL_BA4465AA_AS.1:0.011139983,(22360.1:0.036276337,((HpGP-USA-303.1:0.002593272,((((HEL_CA2246AA_AS.1:0.003920448,(HEL_AA8702AA_AS.1:0.002599072,(HpGP-SPA-402.1:0.001297975,(HEL_BA8101AA_AS.1:5e-09,HEL_CA2451AA_AS.1:0.002609661)0.803:0.001297178)0.809:0.001294088)0.263:5e-09)0.856:0.00129945,(DR76_2016.1:0.002613023,HpGP-USA-417.1:0.001293246)0.819:0.001304255)0.885:5e-09,((GAM245Ai.1:0.002611315,(HEL_BA5558AA_AS.1:5e-09,(HEL_AA9180AA_AS.1:0.003925162,(((HEL_AA8698AA_AS.1:0.001296463,(((HpGP-HON-015.1:5e-09,(ckin24.1:0.002625503,HEL_BA8806AA_AS.1:0.001301909)0.763:0.001302571)0.030:5e-09,ckin28.1:0.002593268)0.858:0.001299535,HEL_BA4236AA_AS.1:0.002592458)0.497:5e-09)0.783:0.001301672,(HEL_BA4947AA_AS.1:0.002599931,kin79.1:0.0052503)0.755:0.001316527)0.782:0.001293863,(SA220C.1:0.002598556,(HEL_AA6578AA_AS.1:0.001296362,HEL_BA8835AA_AS.1:0.001297687)0.914:0.002603538)0.576:5e-09)0.778:0.00129928)0.762:0.001296084)0.771:0.001295127)0.829:0.001303387,((((((HEL_AA7352AA_AS.1:5e-09,((kin77.1:0.001297295,SA35C.1:0.001297896)0.787:0.001295858,(kin71.1:0.003926893,HpGP-BRA-023.1:6e-09)0.374:0.001293798)0.891:6e-09)0.886:5e-09,CAM_110A1.1:0.002611625)0.841:0.001299582,((ckin106.1:0,HEL_BA5527AA_AS.1:0):5e-09,(HEL_BA4163AA_AS.1:0.006583797,(HEL_AA7374AA_AS.1:0.007894069,ckin129.1:0.001298373)0.330:5e-09)0.838:0.001294551)0.391:5e-09)0.857:0.001297274,(((ckin130.1:5e-09,(kin62.1:0.002607136,ckin65.1:5e-09)0.912:0.001293313)0.817:0.001301916,(HpGP-COG-003.1:5e-09,kin81.1:0.002605435)0.410:0.001301269)0.812:0.001295507,HEL_CA2362AA_AS.1:0.003916703)0.534:5e-09)0.907:0.001293939,kin86.1:5e-09)0.846:0.001293792,(NYPt189.1:0.003925939,HEL_AA9174AA_AS.1:0.00260464)0.536:5e-09)0.882:0.00390118)0.754:5e-09)0.936:0.00129352,(HEL_AA5463AA_AS.1:0.006549171,HpGP-USA-403.1:0.005265595)0.953:5e-09)0.469:5e-09)0.856:0.003497105,((DR59_2016.1:0.002592989,HEL_CA2149AA_AS.1:6e-09)0.460:6e-09,(HEL_BA3663AA_AS.1:0.003933375,HEL_BA5547AA_AS.1:0.005289736)0.668:0.00264865)0.939:0.00572644)0.760:0.007943775)0.771:0.002706858)0.962:0.009744762)0.778:0.005601714,HEL_BA5101AA_AS.1:0.009834922)0.894:0.004675546)0.926:0.005563685)0.976:0.01061617,CAM-144C1.1:0.016547379)0.714:0.001154218)0.923:0.005310951,HpGP-MEX-046.1:0.01233464)0.697:0.000818661)0.980:0.009985801)0.078:0.001623258)0.116:0.002810132,HEL_BA9531AA_AS.1:0.006736142)0.734:0.001786946)0.743:0.00118628)0.926:0.00478711)0.885:0.004081175,B45.1:0.005933411)0.779:0.001800167)0.867:0.002734827)0.447:0.00136714,(((((VN0032.1:0.016283341,(((HEL_BA4574AA_AS.1:0.002830448,HPJ156.1:0.003773951)0.881:0.005023539,((((ausabrJ05.1:0,HPJ023.1:0):0.007856919,((HEL_AA6024AA_AS.1:0.004055342,HPAS23.1:0.012118094)0.913:0.006912662,HEL_AA6010AA_AS.1:0.006606286)0.734:0.001476498)0.853:0.002724448,(HEL_BA4580AA_AS.1:0,HEL_BA4584AA_AS.1:0,HEL_BA9332AA_AS.1:0):0.004196363)0.886:0.004747574,(((HEL_BA3813AA_AS.1:0,HEL_BA4578AA_AS.1:0):5e-09,(HPJ071.1:0.00110862,HEL_BA3812AA_AS.1:0.009558258)0.956:0.005470979)0.934:0.002601345,HEL_BA3814AA_AS.1:5e-09)0.765:0.001636206)0.425:0.003587527)0.990:0.01304601,(ID0992.1:0.004318897,(ID1017.1:0.00709929,(ID0084.1:0.009142372,((ID0082.1:5e-09,(ID0987.1:0.001298493,(ID0985.1:0.001297226,ID1001.1:0.002603109)0.765:0.001301342)0.782:0.001294671)0.876:0.00264401,(((HEL_BA9674AA_AS.1:0.001297264,Neuguinea63.1:0.002599229)0.766:0.001299144,((HEL_BA9408AA_AS.1:0,Neuguinea12.1:0):5e-09,(HEL_BA9658AA_AS.1:0,Neuguinea25.1:0,Neuguinea66.1:0):0.001299971)0.790:0.001300008)0.996:0.009427792,ID0090.1:5e-09)0.288:0.001268791)0.932:0.004249042)0.726:0.001894717)0.477:0.002238592)0.728:0.007490193)0.870:0.005396116)0.759:0.002901738,(B47.1:0.002591753,IRANL104.1:0.005367962)0.729:0.001569854)0.397:0.001202572,GR_20.1:0.009660276)0.811:0.002420124,(((Mandalay03.1:0.008229504,((HpGP-NPL-009.1:0.007710524,(22087.1:0.003735775,HEL_BA9640AA_AS.1:0.013263739)0.778:0.00716431)0.794:0.003203382,(((HpGP-USA-422.1:0.013452756,(HEL_BA8057AA_AS.1:0.006568742,(HpGP-BGD-003.1:0.013901353,HpGP-MMR-011.1:0.006954309)0.888:0.005458568)0.145:0.001279167)0.384:0.001412412,HEL_CA0027AA_AS.1:0.014591137)0.715:0.002827331,(HEL_AA6079AA_AS.1:0.008251597,SLK40.1:0.011266947)0.803:0.002421308)0.730:5e-09)0.769:0.001290585)0.747:0.001344504,(HpGP-MMR-004.1:0.002951864,BD0063.1:0.010516365)0.814:0.002598703)0.778:0.006508317,((India7.1:0.006013333,MMM_60.1:0.01159654)0.926:0.006490957,(BD0013.1:0.010825844,(MMM_148.1:0.001443427,(M006.1:0.006161737,(MMM_127.1:0.004452809,TH0213.1:0.011825346)0.851:0.004095085)0.859:0.003024866)0.840:0.002786341)0.406:0.003232542)0.689:0.002137784)0.885:5e-09)0.835:0.001309101,(NP110.1:0.00712352,((HEL_BA5769AA_AS.1:0.001309307,HEL_BA8361AA_AS.1:0.002600515)0.896:0.005060545,(HEL_BA3985AA_AS.1:0.008280809,CK59.1:0.008151381)0.842:6e-09)0.553:0.004018298)0.853:0.003647893)0.076:6e-09)0.922:0.002600394,(HEL_BA7799AA_AS.1:0.007682552,(HE_C33.1:0.013217937,HUP_B14.1:0.013521904)0.026:0.000717436)0.909:0.004445559)0.855:5e-09,(((HEL_AA7212AA_AS.1:0,HEL_CA0045AA_AS.1:0):0.008128315,HEL_BA9168AA_AS.1:0.008115285)0.887:0.00528851,((HPAG1.1:0.001307241,(HEL_AA6798AA_AS.1:0.005472744,(30950.1:0.011176253,MS178.1:0.009703281)0.303:0.002379288)0.914:0.005285062)0.774:0.001308233,((HEL_BA9148AA_AS.1:0.012213791,HE_NC32_5.1:0.002666728)0.849:0.002579667,((((HpGP-RUS-009.1:0.008425487,SSR9.1:0.006468044)0.850:0.002674343,(((HEL_AA7314AA_AS.1:0.004456537,(IRANL97.1:0.006055783,Khanty17.1:0.013399097)0.410:0.003949941)0.000:5e-09,(26695.1:0.010341046,IRANL133_91.1:0.013261189)0.840:0.00381301)0.768:0.001772408,((21580.1:0.003573256,(Pt_7901.1:0.00653975,((CO1768.1:0,COL0002.1:0,Hui1769.1:0):0.003090255,HEL_AA0447AA_AS.1:0.00623461)0.963:0.009045138)0.752:0.004788887)0.770:0.002691169,(HpGP-MAL-002.1:0.007347292,NP49.1:0.00756838)0.534:0.002541919)0.789:0.002027643)0.884:0.002704496)0.698:0.001201029,(Hp_A_27.1:0.014477818,(29009.1:0.007940361,HpGP-TUR-009.1:0.005446114)0.950:0.006851111)0.747:0.001633163)0.855:0.003033755,(GR_21.1:0.00387887,(HpGP-POL-110.1:0.00686285,ID0498.1:0.017753349)0.363:0.001331003)0.731:0.002749022)0.759:6e-09)0.845:0.001330505)0.564:5e-09)0.967:0.005351631)0.856:0.001324089,SSR3.1:0.010681353)0.353:5e-09,(HEL_BA9825AA_AS.1:0.006738342,(HEL_AA8621AA_AS.1:0.009640221,HEL_BA9043AA_AS.1:0.013862895)0.842:0.003828001)0.854:0.002606775)0.943:0.003989697,((((HEL_BA8861AA_AS.1:0.00398035,HEL_BA9611AA_AS.1:0.006657541)0.330:0.002576969,(HEL_BA9058AA_AS.1:0.003987605,HEL_BA9176AA_AS.1:0.008094277)0.780:0.003959464)0.631:5e-09,HEL_CA0266AA_AS.1:0.005281647)0.790:0.001303074,HEL_BA9410AA_AS.1:0.005250513)0.786:0.001301491)0.091:5e-09,((SSR7.1:0.006430173,((HEL_BA9018AA_AS.1:0,HEL_BA9564AA_AS.1:0):0.005530014,HEL_BA9814AA_AS.1:0.006430292)0.786:0.002599342)0.747:0.001531098,(HEL_BA9566AA_AS.1:0.005284637,((Evenky01.1:0,Evenky73.1:0,HEL_BA8842AA_AS.1:0,HEL_BA9406AA_AS.1:0):0.003947928,Evenky65.1:0.003923583)0.928:0.003955487)0.905:5e-09)0.792:0.001297628)0.321:5e-09)0.872:0.001313905)0.875:5e-09)0.935:0.002640188,(((((((((HEL_BA9471AA_AS.1:0.004225307,(HEL_BA8915AA_AS.1:0.008797494,(HEL_BA9671AA_AS.1:0.001299583,(HEL_BA9347AA_AS.1:5e-09,HEL_BA9650AA_AS.1:0.001293793)0.868:5e-09)0.737:0.001898316)0.722:0.004038832)0.811:0.003401003,(HEL_BA9249AA_AS.1:0.004180442,(HEL_BA4991AA_AS.1:0.006004879,(Tuvac80.1:0.001202902,(HEL_BA9592AA_AS.1:0.001295424,HEL_BA9603AA_AS.1:5e-09)0.972:0.006737786)0.913:0.00482839)0.770:0.003084111)0.895:0.004606524)0.785:0.003104316,HEL_BA9608AA_AS.1:0.005190178)0.737:0.001399493,HEL_BA9605AA_AS.1:0.003969737)0.850:0.002491397,(HEL_AA7332AA_AS.1:0.004256937,HEL_CA0278AA_AS.1:0.016294836)0.846:0.003863261)0.750:0.001322704,((HEL_BA8830AA_AS.1:0.001955101,(HEL_BA9653AA_AS.1:0.01235352,HEL_BA9776AA_AS.1:0.004049925)0.763:0.001885864)0.802:0.003993831,((HEL_BA9451AA_AS.1:0.008101106,(HEL_BA9096AA_AS.1:0.00442157,(HEL_BA9302AA_AS.1:0.007615333,HEL_BA9354AA_AS.1:0.004408615)0.533:0.002649298)0.834:0.004993281)0.747:0.001280867,HEL_BA9140AA_AS.1:0.005437989)0.756:0.001890962)0.738:0.002101569)0.749:0.00146142,HEL_BA9628AA_AS.1:0.005245618)0.563:0.002622333,HEL_BA9612AA_AS.1:0.006688511)0.827:0.002651921,(HEL_BA9209AA_AS.1:0.01506022,((HpGP-KGZ-006.1:0.002641417,HEL_BA9259AA_AS.1:0.006705397)0.743:0.001284462,HEL_BA8872AA_AS.1:0.006662229)0.466:0.002623005)0.780:0.00136216)0.797:0.001313404)0.895:5e-09,(((HEL_BA9556AA_AS.1:0.001316885,HEL_BA9770AA_AS.1:0.00662948)0.921:0.004000701,(HEL_BA9576AA_AS.1:0.005433949,SSR5.1:0.008186766)0.717:0.00109344)0.943:0.003994515,(HEL_BA9037AA_AS.1:0.003168761,((HEL_BA9676AA_AS.1:5e-09,((Evenky11.1:0,HEL_BA9546AA_AS.1:0,HEL_BA9686AA_AS.1:0,HEL_BA9760AA_AS.1:0):5e-09,HEL_BA9321AA_AS.1:0.001293163)0.877:0.00129775)0.774:0.004832369,(HEL_BA9294AA_AS.1:0.003984148,(HEL_BA9266AA_AS.1:5e-09,Keto18.1:0.01775241)0.102:0.002575707)0.954:0.005970318)0.853:0.00393411)0.950:0.006173626)0.682:5e-09)0.706:5e-09)0.786:0.001312018)0.800:0.001319275,(((HEL_AA6718AA_AS.1:0.006751111,HEL_BA9732AA_AS.1:0.012440369)0.473:0.002578365,(((HEL_BA9167AA_AS.1:0.004334973,HEL_BA9575AA_AS.1:0.013338446)0.873:0.004569336,(HEL_BA9059AA_AS.1:0.005887106,HEL_CA0289AA_AS.1:0.004763471)0.323:0.002647625)0.758:0.002140196,HEL_BA9483AA_AS.1:0.004423273)0.847:0.003531086)0.743:5e-09,(HEL_BA8956AA_AS.1:0.013748883,HEL_BA9407AA_AS.1:0.005297942)0.910:0.004030033)0.812:0.00133014)0.552:5e-09)0.029:0.002668618,((Kazakhstan3173.1:0.007935523,(HEL_BA8880AA_AS.1:0.005108694,(HEL_BA9391AA_AS.1:6e-09,HEL_BA9562AA_AS.1:0.002598828)0.874:0.002780765)0.682:0.001334164)0.777:0.001397272,((BURYAT19.1:0.003958986,HEL_BA9534AA_AS.1:0.005289902)0.754:0.001300889,(altai59.1:0.006624938,((HEL_BA9735AA_AS.1:6e-09,(HEL_BA9220AA_AS.1:0.003932438,(HEL_CA0410AA_AS.1:5e-09,(HEL_BA9649AA_AS.1:0.006594267,((HEL_BA9437AA_AS.1:0.001295416,(HEL_BA8883AA_AS.1:0.001299589,(HEL_BA9390AA_AS.1:0.003950042,(HEL_BA9166AA_AS.1:0.001299585,((HEL_BA8832AA_AS.1:0.003914482,(HEL_AA7373AA_AS.1:0.002619785,(BURYAT9.1:0.003926588,HEL_BA9780AA_AS.1:5e-09)0.897:0.002621791)0.769:0.001285968)0.903:5e-09,(HEL_BA9479AA_AS.1:0,HEL_BA9656AA_AS.1:0):5e-09)0.911:5e-09)0.759:0.001301757)0.776:0.001301092)0.387:5e-09)0.645:5e-09,BURYAT14.1:0.007892935)0.487:0.001297746)0.915:5e-09)0.954:5e-09)0.837:0.0025975)0.921:0.002602724,HEL_BA9736AA_AS.1:5e-09)0.636:5e-09)0.899:0.002619673)0.731:0.001252798)0.934:0.004053266)0.763:0.001341599):5e-09,((HEL_AA7249AA_AS.1:0.003985294,(HEL_AA7246AA_AS.1:5e-09,yak97.1:0.001295416)0.988:0.007996816)0.760:0.001306964,(((Sat464.1:0.00396989,(HEL_CA2257AA_AS.1:5e-09,Shi470.1:0.003929912)0.686:0.002612564)0.981:0.009260742,(((HEL_AA6759AA_AS.1:0.008151722,HpGP-USA-205.1:0.00116842)0.924:0.004517483,(HEL_AA5991AA_AS.1:0.003958798,(HpGP-MEX-028.1:0.009221346,(HEL_AA9177AA_AS.1:0.005732303,HEL_CA2279AA_AS.1:0.010637235)0.774:0.002358351)0.930:0.004371544)0.879:0.003607852)0.825:0.004237556,(((((((((HpGP-PER-111.1:0.013231815,HpGP-PER-138.1:0.004413385)0.090:0.002525551,HpGP-PER-011.1:0.021162403)0.864:0.00335859,HpGP-PER-019.1:0.007257066)0.754:0.001956554,(HEL_BA3942AA_AS.1:0.015040407,HpGP-PER-121.1:0.002674762)0.898:0.004039902)0.921:0.0040157,(HEL_AA6511AA_AS.1:0.006497912,HpGP-USA-207.1:0.009540401)0.739:0.001377396)0.771:0.001163188,(HpGP-SPA-706.1:0.009142092,(((HEL_CA2272AA_AS.1:0.003521516,(Puno120.1:0.003994987,HEL_CA2258AA_AS.1:0.012209142)0.779:0.001285953)0.811:0.00198397,(HEL_CA2267AA_AS.1:0.007622767,HEL_CA2271AA_AS.1:0.002721404)0.896:0.003617776)0.804:0.002854828,(Puno135.1:0.003227827,(HEL_CA2268AA_AS.1:0.003019612,HEL_CA2270AA_AS.1:0.016192824)0.166:0.005384568)0.536:0.002468547)0.740:0.002604258)0.852:0.003230945)0.907:0.005389346,((((HEL_CA2261AA_AS.1:0,HEL_CA2262AA_AS.1:0,HEL_CA2284AA_AS.1:0,HEL_CA2286AA_AS.1:0):5e-09,HEL_CA2287AA_AS.1:0.001293795)0.974:0.010159957,(HEL_CA2260AA_AS.1:0.002904285,HEL_CA2283AA_AS.1:0.002336565)0.866:0.005860646)0.748:0.004465336,(HEL_BA9201AA_AS.1:0.002937474,HEL_BA9433AA_AS.1:0.011802477)0.660:0.003146325)0.850:0.003797573)0.890:0.005235463,((CO1766.1:0,Hui1764.1:0,Hui1766.1:0):0.01077011,v225d.1:0.009237585)0.848:0.004207442)0.346:0.001653984,((Shi417.1:0.005278596,Shi169.1:5e-09)0.908:0.002642812,((HEL_CA2265AA_AS.1:0.010490094,HEL_CA2266AA_AS.1:0.001554931)0.824:0.006083891,(Shi112.1:0.004634058,Cuz20.1:0.007462509)0.774:0.004257724)0.806:0.003016498)0.875:5e-09)0.873:0.00609762)0.467:0.00167582)0.876:0.00289879,HEL_BA4686AA_AS.1:0.014963277)0.684:6e-09)0.887:0.002642654)0.712:0.001570747,((MMM_67.1:0.00406397,HpGP-JAP-026.1:0.012075621)0.956:0.006882886,(((((((Sakhalin60.1:0.006435674,HEL_BA8932AA_AS.1:0.01137777)0.503:0.003843934,((HEL_AA6006AA_AS.1:0,HEL_CA0053AA_AS.1:0):5e-09,(HEL_AA6077AA_AS.1:0,HEL_CA0052AA_AS.1:0,HEL_CA0052AA_AS.2:0):0.002614343)0.771:0.002625104)0.793:0.002646276,((HEL_AA7214AA_AS.1:0.001287644,(HEL_BA9476AA_AS.1:0.009417373,(HEL_BA9748AA_AS.1:0.00521992,HEL_BA9304AA_AS.1:0.001380031)0.789:0.002688409)0.755:0.001268873)0.925:0.003972409,((Evenky58.1:0.005297438,Nanai40.1:0.003980495)0.620:0.003934435,(HEL_CA0054AA_AS.1:0.001300247,(HEL_BA9472AA_AS.1:0.005262106,(HEL_BA9518AA_AS.1:5e-09,(HEL_BA9263AA_AS.1:0.005233026,HEL_BA9819AA_AS.1:5e-09)0.939:0.002605995)0.772:0.00130765)0.910:0.002604494)0.528:0.001288089)0.846:5e-09)0.811:0.001304988)0.747:0.001305828,(HEL_BA8847AA_AS.1:0.01080127,((((((HpGP-CAN-020.1:0.002601869,((CAN_196.1:0.014592231,HEL_CA0046AA_AS.1:0.00752016)0.683:0.004883857,((HEL_BA9778AA_AS.1:0,HEL_CA0057AA_AS.1:0,HEL_CA0057AA_AS.2:0):0.009715993,(HEL_AA7339AA_AS.1:0.001885462,(HEL_AA7365AA_AS.1:0,HEL_CA0047AA_AS.1:0):0.008795838)0.612:0.002851134)0.463:0.002816454)0.911:0.004920478)0.388:5e-09,(Aklavik117.1:5e-09,CAN_219.1:0.002618038)0.917:0.00260191)0.889:0.002633847,(HEL_AA7264AA_AS.1:0.003948715,(((HEL_BA9773AA_AS.1:0.003955526,(Khanty04.1:0.002635798,HEL_BA9830AA_AS.1:0.002636324)0.742:0.001277403)0.777:0.001313652,(HEL_BA9774AA_AS.1:0.001292119,Nentsy81.1:0.002626031)0.888:0.002626526)0.740:6e-09,(HEL_BA9032AA_AS.1:0.002619073,(HEL_BA8815AA_AS.1:0.006319664,(HEL_BA9047AA_AS.1:0.006332073,HEL_BA9415AA_AS.1:0.002903061)0.830:0.002681377)0.919:0.004253782)0.758:0.001290076)0.926:0.003944226)0.862:0.002630699)0.890:0.003611923,(HEL_BA8864AA_AS.1:0.002723963,HEL_BA9085AA_AS.1:0.013602213)0.768:0.00154751)0.742:0.001322812,((((HEL_BA8829AA_AS.1:0,HEL_BA9571AA_AS.1:0):0.0012947,HEL_BA9256AA_AS.1:5e-09)0.627:0.003915352,(HEL_BA9614AA_AS.1:5e-09,(HEL_BA9841AA_AS.1:0.004465617,(HEL_BA9341AA_AS.1:0.00308473,HEL_BA9411AA_AS.1:0.004799232)0.931:0.005305436)0.936:0.004777985)0.000:5e-09)0.674:0.004285671,HEL_BA9621AA_AS.1:0.009068742)0.921:0.003985644)0.869:0.002533047,(((HEL_BA9669AA_AS.1:0.006330354,((HEL_BA9040AA_AS.1:0.003636703,HEL_BA9159AA_AS.1:0.002912163)0.811:0.002918821,((HEL_BA8279AA_AS.1:0.00509692,HEL_BA9559AA_AS.1:0.004174572)0.684:0.003469123,(HEL_BA9098AA_AS.1:0.00207213,(HEL_BA9348AA_AS.1:0.001299032,HEL_BA9759AA_AS.1:0.002617702)0.885:0.003185315)0.802:0.003817328)0.525:0.000459947)0.435:0.002441303)0.740:0.001607597,HEL_AA7283AA_AS.1:0.007977209)0.759:0.001515987,(HEL_BA9448AA_AS.1:0.005052819,(HEL_BA9514AA_AS.1:0.001679455,(HEL_BA9234AA_AS.1:0.001293163,HEL_BA9467AA_AS.1:5e-09)0.948:0.006409536)0.973:0.008151486)0.900:0.003967397)0.760:0.001552678)0.098:0.002282118)0.756:0.00135189)0.869:0.002611102,HEL_BA9677AA_AS.1:0.010707119)0.343:5e-09,(HEL_BA9042AA_AS.1:0,HEL_BA9253AA_AS.1:0):0.003923978)0.946:0.005268682,(((HEL_BA9734AA_AS.1:0.015097366,(HEL_BA9339AA_AS.1:0.00129379,(HEL_BA9792AA_AS.1:0.001293162,(HEL_BA9544AA_AS.1:0,HEL_BA9761AA_AS.1:0,HEL_BA9838AA_AS.1:0,Keto60.1:0):5e-09)0.695:5e-09)0.964:0.010497044)0.922:0.007569015,HEL_BA9218AA_AS.1:0.005284506)0.956:0.005634608,(Nanai30.1:0.010975751,(HEL_BA8993AA_AS.1:0.009425408,(HEL_BA9315AA_AS.1:0.005587957,(HEL_BA8858AA_AS.1:0.001294176,HEL_BA9445AA_AS.1:5e-09)0.931:0.00514246)0.244:0.002343328)0.743:0.001554239)0.750:0.001323763)0.832:0.002438822)0.749:0.001640041)0.779:0.002105686)0.228:0.003223683,((((HEL_BA9915AA_AS.1:0.017608355,((HEL_CA2643AA_AS.1:0.002623576,HpGP-KOR-001.1:0.006687012)0.755:0.001284534,VN0805.1:0.010699576)0.233:5e-09)0.646:0.002660283,HEL_CA2092AA_AS.1:0.003971266)0.802:0.001283508,(HEL_BA5460AA_AS.1:0.001150253,HEL_BA5605AA_AS.1:0.016615061)0.633:0.002775063)0.000:5e-09,((HEL_AA7221AA_AS.1:0.004027371,HEL_CA2671AA_AS.1:0.009448345)0.573:0.002537507,((CK69.1:0.008047073,((HpGP-MAL-010.1:0.00130552,HpGP-MAL-012.1:0.00130317)0.783:0.001326305,((HEL_CA0440AA_AS.1:0.004030581,ID0561.1:0.008088704)0.819:0.002572554,HEL_CA0208AA_AS.1:0.002632844)0.733:0.001281771)0.877:0.002619145)0.751:0.001329149,((EKB32.1:0.005291855,HEL_CA2709AA_AS.1:0.005296156)0.873:0.002670254,(HEL_CA2718AA_AS.1:0.001320641,(HEL_CA0082AA_AS.1:0.008059149,JP0170.1:0.001292373)0.914:0.003977272)0.925:0.003968579)0.883:0.002640108)0.803:6e-09)0.625:0.002612538)0.784:0.00229949)0.752:0.006389543,HEL_AA4439AA_AS.1:0.008963364)0.842:0.004526902,(HpGP-CAN-023.1:0.016000405,((HEL_AA0408AA_AS.1:0.005727875,HEL_BA9262AA_AS.1:0.00504437)1.000:0.076096792,((HEL_BA9303AA_AS.1:0,HEL_BA9707AA_AS.1:0):0.037836179,((HpGP-CHI-105.1:0.007935493,HpGP-CHI-116.1:0.006977403)0.968:0.012107229,(((HEL_BA9243AA_AS.1:0.007822805,((HEL_AA7311AA_AS.1:5e-09,Khanty47.1:0.003990748)0.824:0.002576485,((HEL_BA8849AA_AS.1:0,HEL_BA9070AA_AS.1:0,HEL_BA9584AA_AS.1:0):0.003138771,HEL_BA9746AA_AS.1:0.013239444)0.852:0.002731362)0.807:0.003047162)0.886:0.005065625,(((HEL_BA9127AA_AS.1:0,Koryak28.1:0,Koryak37.1:0,Koryak38.1:0):5e-09,(HEL_BA9726AA_AS.1:0.00264587,((HEL_BA8817AA_AS.1:0,HEL_BA9526AA_AS.1:0):5e-09,HEL_BA9629AA_AS.1:0.001319908)0.699:5e-09)0.860:0.001322374)0.926:0.005790404,(HEL_BA9060AA_AS.1:0.00132068,(HEL_BA9258AA_AS.1:0,HEL_BA9287AA_AS.1:0):5e-09)0.981:0.009130142)0.693:0.003656184)0.858:0.003430192,(((Ca_97_34.1:0,HEL_AA6016AA_AS.1:0,HEL_AA7297AA_AS.1:0):0.001325884,(((HEL_AA5967AA_AS.1:0,HEL_AA6482AA_AS.1:0,HEL_BA9172AA_AS.1:0):0.005354146,HEL_AA7337AA_AS.1:0.006769223)0.962:0.006779481,(CAN_243.1:0.005381606,((HpGP-CAN-018.1:0.010664018,(((HpGP-CAN-019.1:0.007235755,(CAN_095.1:0,CAN_136.1:0,CAN_172.1:0,CAN_258.1:0,HEL_CA2453AA_AS.1:0,HpGP-CAN-006.1:0,HpGP-CAN-011.1:0):0.003521331)0.267:0.002640249,(Aklavik86.1:0,CAN_019.1:0,CAN_290.1:0,HEL_CA2371AA_AS.1:0,HpGP-CAN-010.1:0,HpGP-CAN-015.1:0):0.007334753)0.739:0.001874296,HpGP-CAN-016.1:0.004267671)0.955:0.006712376)0.372:0.002915475,(HEL_AA5916AA_AS.1:0,HEL_AA6037AA_AS.1:0,HpGP-CAN-007.1:0):0.002652467)0.005:5e-09)0.761:0.002650049)0.391:5e-09)0.873:0.002615867,HEL_BA9722AA_AS.1:0.009550241)0.851:0.002681233)0.735:0.00178934)0.946:0.013235646)0.923:0.020151292)1.000:0.086978926)0.930:0.015970102)0.786:0.00796598,((CAM_149C1.1:0.012515154,((SA224.1:0,SA252C.1:0):0.007800139,(HEL_BA9749AA_AS.1:0.018062345,(SA169C.1:0.008745394,(HEL_BA5666AA_AS.1:0.010350687,((((HEL_AA7293AA_AS.1:0.002598074,((HEL_AA7268AA_AS.1:0,HEL_AA7356AA_AS.1:0):5e-09,K26A1.1:0.001293312)0.895:5e-09)0.943:0.006244039,(((HEL_AA7199AA_AS.1:0,HEL_AA7200AA_AS.1:0):0.006604653,(HEL_AA7288AA_AS.1:0,HEL_BA9306AA_AS.1:0):0.007944397)0.866:0.004012102,(HEL_AA7215AA_AS.1:0.003106627,HEL_AA7309AA_AS.1:0.007467589)0.804:0.004788448)0.737:0.003941244)0.886:0.009261597,HEL_AA7206AA_AS.1:0.014056226)0.569:0.003090084,((HEL_BA5671AA_AS.1:0,HEL_BA9328AA_AS.1:0,SA144A.1:0,SA251C.1:0):0.010779353,((HEL_BA4143AA_AS.1:0.007943717,(HpGP-ZAF-009.1:0.003682885,((HEL_AA7362AA_AS.1:0.003955549,SA175A.1:0.005246493)0.884:0.005996208,((HpGP-ZAF-007.1:0.002233214,(HEL_BA5731AA_AS.1:0.007697739,(HEL_BA5739AA_AS.1:0.002602516,SA166A.1:0.001297799)0.757:0.00152481)0.875:0.005401555)0.287:0.002654944,((HEL_BA5677AA_AS.1:0,SA172C1.1:0):0.003655177,((HEL_BA5709AA_AS.1:5e-09,(HEL_BA8291AA_AS.1:5e-09,(HEL_BA5706AA_AS.1:0.007872509,HEL_BA8345AA_AS.1:0.005251854)0.880:5e-09)0.951:0.002596625)0.755:0.001295711,(HEL_BA5715AA_AS.1:0.001297294,SA29A.1:0.001850401)0.908:0.002617597)0.860:0.002919858)0.777:0.001926079)0.781:0.004954454)0.230:0.001768066)0.889:0.004280302)0.845:0.002618271,(((HEL_AA7351AA_AS.1:0.002613369,(HEL_AA7378AA_AS.1:0.003922198,(HEL_AA7371AA_AS.1:0.003903207,HEL_BA9540AA_AS.1:5e-09)0.422:0.001310023)0.769:0.001272755)0.878:0.002627061,(HEL_AA7376AA_AS.1:0.006605482,HpGP-ZAF-001.1:0.007964744)0.765:0.001303463)0.852:0.00260888,((SA253C1.1:0.007886604,(HEL_AA7329AA_AS.1:0.005242962,HEL_AA7368AA_AS.1:0.00263535)0.784:0.00393021)0.803:5e-09,(HEL_BA8916AA_AS.1:0.007755655,(((SouthAfrica7.1:0.003916408,(HpGP-ZAF-006.1:0.002612415,SouthAfrica20.1:0.003942024)0.964:0.005334528)0.735:0.002042211,SouthAfrica50.1:0.005890253)0.600:0.004146964,(((((HEL_AA7350AA_AS.1:5e-09,HEL_AA7375AA_AS.1:0.001293163)0.995:0.010755371,HEL_BA9494AA_AS.1:0.002640625)0.847:0.002586043,SA233C.1:0.003918852)0.767:0.001302713,HEL_BA4919AA_AS.1:0.003899388)0.879:5e-09,HEL_BA8309AA_AS.1:0.007884318)0.131:0.004248526)0.864:0.004789016)0.757:0.001473306)0.954:0.003966241)0.742:0.001373491)0.931:0.005275413)0.838:0.00286698)0.000:5e-09)0.328:0.002940098)0.643:0.012884519)0.935:0.017118223)0.981:0.020863962)0.941:0.010094787,HEL_CA2150AA_AS.1:0.011581085)0.840:0.012349799)0.149:0,Hcetorum:0.29918792)Root;
