# Supplementary material for: An ancient ecospecies of Helicobacter pylori
Source: Nature. 2024 Oct 16;635(8037):178–85. doi: 10.1038/s41586-024-07991-z (PMC11541087; doi:10.1038/s41586-024-07991-z)
Supplement: Supplementary file 8 — Data underlying Figs. 1–4 and Supplementary Figs. 1–6 and 8–13. [file 41586_2024_7991_MOESM8_ESM.zip › SOURCE_DATA/S10/59.nwk]

((((((((((((((((((((((((((((HEL_BA9159AA_AS.1:0.002123923,(HEL_BA9315AA_AS.1:0.003977588,(HEL_BA9467AA_AS.1:0.004093179,(HEL_BA9040AA_AS.1:0.001873769,HEL_BA9669AA_AS.1:0.002471855)0.847:0.002164281)0.887:0.002151079)0.242:0.001126204):0.001058232,HEL_AA7214AA_AS.1:0.002588006)0.321:0.001020549,(HEL_BA9518AA_AS.1:0.001437777,((HEL_BA9559AA_AS.1:0.000771734,(HEL_AA7283AA_AS.1:0.001428565,HEL_BA9448AA_AS.1:0.001442997)0.935:0.002843163)0.894:0.002169565,(Nanai40.1:0.002704225,Sakhalin60.1:0.003517736)0.753:0.000938399)0.892:0.001513468)0.765:0.000714046)0.776:5e-09,(HEL_BA9819AA_AS.1:0.001430523,(HEL_BA9472AA_AS.1:0.002895887,(HEL_BA9676AA_AS.1:0,HEL_BA9686AA_AS.1:0):0.002154408)0.928:0.002162827)0.938:5e-09)0.386:5e-09,(((HEL_AA7212AA_AS.1:0,HEL_CA0045AA_AS.1:0):0.001435402,HEL_BA9677AA_AS.1:0.002159474)0.767:0.000714336,((HEL_BA8993AA_AS.1:0.001436709,HEL_BA9263AA_AS.1:0.000718062)0.442:0.001436077,HEL_BA9514AA_AS.1:0.005086093)0.863:5e-09)0.932:0.001434337)0.833:0.000573239,(((HEL_AA6077AA_AS.1:0,HEL_CA0052AA_AS.1:0,HEL_CA0052AA_AS.2:0):0.001296989,((HEL_AA6006AA_AS.1:0,HEL_CA0053AA_AS.1:0):0.002174176,HEL_CA0054AA_AS.1:0.004370476)0.758:0.000840138)0.851:0.001318553,(HEL_AA7246AA_AS.1:0.007095456,(HEL_CA0410AA_AS.1:0.003705723,((Evenky01.1:0,HEL_BA9406AA_AS.1:0):0.000795699,(Evenky73.1:0,HEL_BA8842AA_AS.1:0):0.002077555)0.975:0.003633173)0.774:0.000905771)0.132:0.000705534)0.778:0.000845435)0.737:0.001539295,(HEL_BA9184AA_AS.1:0.010358733,(HEL_BA8864AA_AS.1:5e-09,HEL_BA9234AA_AS.1:0.002151934)0.942:0.002210248)0.547:5e-09)0.854:0.001436736,(((Hui1764.1:0.000713589,(CO1766.1:5e-09,Hui1766.1:5e-09)0.451:5e-09)0.980:0.004052649,(HEL_CA2149AA_AS.1:0.014356411,((Aklavik117.1:0,CAN_219.1:0):0.003616156,(((HpGP-CAN-023.1:0.007371076,((HEL_AA7365AA_AS.1:0,HEL_CA0047AA_AS.1:0):0.002916252,HEL_CA0046AA_AS.1:0.002911508)0.743:0.000657689)0.883:0.001470597,HEL_AA7339AA_AS.1:0.002893321)0.759:0.00072621,(HpGP-CAN-020.1:0.002770371,(HpGP-CAN-001.1:0.003059549,(HEL_BA9778AA_AS.1:0,HEL_CA0057AA_AS.1:0,HEL_CA0057AA_AS.2:0):0.004281046)0.632:0.00142582)0.759:0.00083997)0.751:0.000719618)0.875:0.001477968)0.759:0.000671007)0.919:0.002426296,((((HEL_CA2267AA_AS.1:0.001070389,(HEL_BA8829AA_AS.1:0.007142955,(HEL_BA9636AA_AS.1:0,HEL_BA9651AA_AS.1:0):0.00713582)0.888:0.003573908)0.760:0.001085852,(((HEL_BA4686AA_AS.1:0.01291143,HEL_CA2272AA_AS.1:0.00296417)0.959:0.004761928,(HEL_CA2451AA_AS.1:0.006813758,HpGP-SPA-706.1:0.005777456)0.358:0.001020525)0.575:0.00149588,((HEL_CA2279AA_AS.1:0.006527678,((((v225d.1:0.003631745,(HpGP-PER-111.1:0.001090876,HEL_AA5991AA_AS.1:0.007988396)0.764:0.00111417)0.768:0.000704342,(HpGP-PER-138.1:0.004073221,(HEL_CA2270AA_AS.1:0.001902481,HEL_CA2262AA_AS.1:0.004645489)0.628:0.001432703)0.790:0.000986918)0.777:0.000720022,((HpGP-PER-019.1:0.002872199,(((HEL_CA2260AA_AS.1:0.003173314,(Shi417.1:0.004038529,(HEL_CA2266AA_AS.1:5e-09,HEL_CA2284AA_AS.1:0.001001169)0.315:2.742e-06)0.474:0.000718534)0.803:0.001148181,(HEL_CA2265AA_AS.1:5e-09,(Shi169.1:0.003268507,(HEL_CA2266AA_AS.2:0.013448923,Sat464.1:5e-09)0.793:0.002660811)0.431:0.001164973)0.749:0.001779724)0.783:0.000873638,HpGP-PER-121.1:0.004362109)0.762:0.000891982)0.000:5e-09,(HEL_CA2257AA_AS.1:0.002150087,Shi470.1:5e-09)0.943:0.001431439)0.795:0.00088337)0.765:0.00088959,(Puno120.1:0.010416157,((HEL_CA2261AA_AS.1:5e-09,(HEL_CA2286AA_AS.1:0.000506876,HEL_CA2283AA_AS.1:5e-09)0.623:0.000254554)0.000:5e-09,HEL_CA2287AA_AS.1:0.001431463)0.914:0.002329409)0.901:0.002311331)0.342:0.00077575)0.519:5e-09,HpGP-PER-011.1:0.004334701)0.735:0.000881283)0.837:0.001470925)0.150:5e-09,((((CO1768.1:0,COL0002.1:0,Hui1769.1:0):0.003642492,HEL_BA9201AA_AS.1:0.003645668)0.730:0.002144582,(HEL_CA2258AA_AS.1:0.006684481,(Cuz20.1:0.00288781,Shi112.1:0.002896113)0.975:0.004446038)0.222:0.001385015)0.893:5e-09,(HpGP-MEX-028.1:0.00364518,(HpGP-USA-205.1:0.006647942,((HEL_AA0105AA_AS.1:0,PeCan4.1:0):0.005079027,Puno135.1:0.002188379)0.909:0.002179389)0.836:0.001411338)0.882:0.001428511)0.815:0.000717357)0.268:5e-09,HEL_CA2271AA_AS.1:0.005820361)0.783:0.000784313)0.840:0.001711241)0.593:0.001842422,((Nanai30.1:0.00665065,(HEL_BA9304AA_AS.1:5e-09,HEL_BA9748AA_AS.1:0.002153074)0.966:0.003673019)0.838:0.001394727,((((((HEL_BA9162AA_AS.1:0.002058955,HEL_BA9220AA_AS.1:0.003087665)0.698:0.005668756,(HEL_BA9166AA_AS.1:5e-09,HEL_BA9379AA_AS.1:0.002880093)0.760:0.000707189)0.770:0.000942019,(((HEL_AA7373AA_AS.1:0.002215684,HEL_BA9140AA_AS.1:0.00665738)0.753:0.000665206,(BURYAT9.1:0.005189045,HEL_BA9736AA_AS.1:0.004433768)0.754:0.00062416)0.761:0.000718851,((HEL_BA9534AA_AS.1:5e-09,((HEL_BA9256AA_AS.1:0.00143782,HEL_BA9780AA_AS.1:0.002161788)0.922:0.002159631,((HEL_BA9348AA_AS.1:0.000713656,HEL_BA9656AA_AS.1:0.000713743)0.886:5e-09,(HEL_BA9411AA_AS.1:0.000715599,HEL_BA9341AA_AS.1:0.001430628)0.897:5e-09)0.898:5e-09)0.919:0.000714578)0.847:0.000715598,HEL_BA9759AA_AS.1:5e-09)0.769:0.000714407)0.791:0.000716381)0.513:5e-09,HEL_BA9479AA_AS.1:0.008087811)0.225:0.000928242,HEL_BA9649AA_AS.1:0.001439336)0.766:0.001169658,(VN0805.1:0.00644403,(HEL_BA9098AA_AS.1:0.000711513,HEL_BA9841AA_AS.1:0.000720889)0.942:0.003118632)0.821:0.002151885)0.817:0.001642881)0.046:6e-09)0.885:0.001103781,((BT143.1:0.00350141,HEL_CA2643AA_AS.1:0.002301673)0.257:0.000977488,(CK69.1:0.004908872,HEL_BA9621AA_AS.1:0.00469328)0.546:0.00187252)0.806:0.001714922)0.811:0.001405023,((((HpGP-MAL-012.1:0.008067753,(HpGP-JAP-026.1:0.011089368,MMM_67.1:5e-09)0.807:0.002157799)0.856:0.001479216,((((EKB32.1:0.003684049,((HEL_CA2092AA_AS.1:0.002707181,(HEL_BA5605AA_AS.1:0.006497885,HEL_CA0525AA_AS.1:0.003017941)0.266:0.00146375)0.897:0.002368647,HEL_CA0082AA_AS.1:0.003463557)0.863:0.001553233)0.865:0.001466759,HEL_BA8663AA_AS.1:0.007292731)0.835:0.001452295,(HEL_AA4439AA_AS.1:0.004405389,JP0170.1:0.007424867)0.875:0.00219981)0.773:0.000697601,(HEL_CA0440AA_AS.1:0.001432015,HEL_CA0551AA_AS.1:5e-09)0.997:0.007360601)0.750:0.000725129)0.419:0.001688857,ID0498.1:0.005547213)0.000:5e-09,(HEL_AA6759AA_AS.1:0.007181784,HEL_CA2718AA_AS.1:0.008532256)0.923:0.004376595)0.919:0.001451253)0.693:5e-09,((HpGP-MAL-010.1:0.006017407,(HEL_BA9915AA_AS.1:0.004240862,HEL_CA2709AA_AS.1:0.004566403)0.824:0.001848408)0.759:0.001596242,HEL_CA2268AA_AS.1:0.013015188)0.880:5e-09)0.681:0.001294918,((((ID0987.1:0.00437689,(ID0985.1:0.001434004,ID1001.1:5e-09)0.764:0.000699772)0.954:0.003762283,((HEL_BA9674AA_AS.1:5e-09,(((Neuguinea12.1:0,Neuguinea66.1:0):5e-09,(Neuguinea25.1:0.00071458,HEL_BA9408AA_AS.1:0.0007156)0.000:5e-09)0.927:0.00071458,(HEL_BA9658AA_AS.1:5e-09,Neuguinea63.1:0.000714036)0.564:5e-09)0.919:0.001430284)0.976:0.004043372,ID0082.1:0.006950851)0.456:0.001689814)0.315:0.002392326,(ID0090.1:0.003382309,(ID1017.1:0.002876275,(ID0084.1:0.000716412,ID0992.1:0.002875612)0.355:6e-09)0.805:0.003863316)0.091:0.002635026)0.897:0.003551098,(HEL_BA4578AA_AS.1:0.004833418,((HEL_AA6010AA_AS.1:0.006646413,(HEL_AA6024AA_AS.1:0.005008189,HPAS23.1:0.011909649)0.731:0.00072268)0.896:0.002164847,(HPJ071.1:0.003512476,(((HEL_BA4584AA_AS.1:0.003662884,(HEL_BA3812AA_AS.1:0.001431922,HEL_BA4574AA_AS.1:5e-09)0.958:0.00366234)0.771:0.000733205,(HEL_BA4580AA_AS.1:0.000708443,((ausabrJ05.1:0,HPJ023.1:0):0.004347685,(HEL_BA3813AA_AS.1:0,HEL_BA3814AA_AS.1:0):0.004358673)0.943:0.002912387)0.767:0.000661356)0.335:0.000713742,HPJ156.1:0.007412401)0.479:0.001463876)0.548:5e-09)0.620:0.002404409)0.841:0.002175965)0.958:0.003933784)0.830:0.001151649,BT0282.1:0.011902839)0.198:0.000748627,(((HEL_BA8996AA_AS.1:0,HEL_BA9604AA_AS.1:0):0.000299491,(HEL_BA9705AA_AS.1:5e-09,HEL_BA9825AA_AS.1:0.000713591)0.991:0.006252152)1.000:0.015027081,((HEL_BA4991AA_AS.1:0.009440239,SSR8.1:0.004609461)0.419:0.000736266,(Khanty30.1:0.014130584,HE_C50.1:0.009279464)0.676:0.000897923)0.779:0.000795454)0.889:0.002185241)0.731:0.001815485,(((((MS178.1:0.007728027,SLK40.1:0.011392698)0.815:0.003343874,(M006.1:0.00504778,TH0213.1:0.01216207)0.910:0.004306332)0.843:0.002573928,((HEL_BA3985AA_AS.1:0.010714396,HpGP-MAL-002.1:0.009862441)0.337:0.002441859,(HEL_BA4205AA_AS.1:0.007207691,HEL_BA8057AA_AS.1:0.006112748)0.939:0.004409388)0.740:0.00110839)0.167:0.000903552,Mandalay03.1:0.008763104)0.943:0.003537736,(((HpGP-MMR-004.1:0.011846588,(HpGP-MMR-011.1:0.004274381,MMM_60.1:0.002976556)0.860:0.001552342)0.904:0.002309244,(MMM_127.1:0.010686031,((BD0063.1:0.00958494,(MMM_148.1:0.008243448,HEL_CA2513AA_AS.1:0.006096917)0.315:0.00190393)0.893:0.0031401,(HpGP-USA-422.1:0.006540447,VN0032.1:0.007572594)0.931:0.004410171)0.864:0.001797322)0.792:0.001255865)0.936:0.002998745,(HpGP-BGD-003.1:0.009558125,(HEL_BA5769AA_AS.1:0.012816563,India7.1:0.006976256)0.043:0.002894216)0.832:0.002325399)0.013:0.000185384)0.844:0.001748912)0.884:0.000224563,HpGP-IND-007.1:0.014912862)0.607:0.002430922,(26695.1:0.004143427,33375.1:0.013836219)0.907:0.007777728)0.853:0.000564349,(HEL_BA9321AA_AS.1:0.006732882,HPAG1.1:0.015416875)0.784:0.003576011)0.753:5e-09,((HEL_BA5257AA_AS.1:0.012669852,(HEL_BA4700AA_AS.1:0.020793858,HEL_BA9332AA_AS.1:0.007627041)0.518:0.003807614)0.933:0.003160307,((HEL_BA5460AA_AS.1:0.01005963,HEL_BA9566AA_AS.1:0.006163637)0.854:0.003001083,(HE_NC32_5.1:0.007395686,(IL_3173.1:0.010514887,((HEL_BA3942AA_AS.1:0.009132616,HpGP-POL-110.1:0.009931749)0.718:0.001972825,(((((B40.1:0.00889513,(HEL_AA0447AA_AS.1:0.003084306,(22087.1:0.007484866,HEL_BA9433AA_AS.1:0.007472225)0.916:0.005076483)0.972:0.007570508)0.917:0.003620219,Hp_A_27.1:0.008051761)0.892:0.002299732,(HEL_BA7799AA_AS.1:0.010670186,HpGP-LIT-001.1:0.008342812)0.840:0.002008438)0.814:0.001377539,(((MG2005_98.1:5e-09,MM2004_20.1:0.000714032)0.984:0.009187985,(38185.1:0.012166849,HpGP-BRA-023.1:0.012672935)0.933:0.006760692)0.953:0.005945132,(((HpGP-ISR-001.1:0.009354662,(IRANL104.1:0.008179249,(Pt_7757.1:0.007522439,SUD-I14.1:0.011361288)0.777:0.002010537)0.261:0.002480375)0.726:0.001740781,GC65_HL.1:0.008120376)0.890:0.001518558,(((((((SUD-S72.1:0.008196889,SUD_SO41_1.1:0.005907623)0.995:0.009028427,((HEL_BA9028AA_AS.1:0.005290877,(HEL_BA9413AA_AS.1:0.002900352,SUD-C14-1.1:0.005879847)0.980:0.005045299)0.067:0.000678342,((HEL_BA8928AA_AS.1:0.008010235,SUD-SO49-1.1:0.00961419)0.947:0.004926784,(SUD_C8_1.1:0.006402861,(SUD-C16-3.1:0.005631678,(HEL_BA4168AA_AS.1:0.012967009,SUD-SO50-1.1:0.007349695)0.932:0.004447078)0.768:0.00112782)0.733:0.001486933)0.832:0.00178524)0.772:0.000884685)0.861:0.001549383,(HEL_BA4743AA_AS.1:0.00551304,(Hp_A_14.1:0.006822894,BD0013.1:0.009078081)0.201:0.002783128)0.898:0.002599422)0.477:5e-09,((HEL_AA6699AA_AS.1:5e-09,HEL_BA9765AA_AS.1:0.00071359)0.999:0.009091656,(((HEL_BA9281AA_AS.1:0.001430953,(HEL_CA2615AA_AS.1:0.000712884,HEL_CA2627AA_AS.1:0.002875968)0.746:0.000719474)0.982:0.00438889,(((HEL_AA6060AA_AS.1:0.006290922,HEL_BA9463AA_AS.1:0.009369856)0.980:0.007290533,HEL_BA4944AA_AS.1:0.004447519)0.878:0.002354673,HEL_BA9457AA_AS.1:0.008181013)0.754:0.000857088)0.366:0.001143085,((HEL_BA9462AA_AS.1:0.004818476,HEL_BA9595AA_AS.1:0.003242887)0.860:0.003301794,(HpGP-IDN-001.1:5e-09,ID0561.1:0.000713656)0.988:0.007532067)0.760:0.002460022)0.877:0.002876836)0.682:0.004006137)0.859:0.003031795,(HpGP-KGZ-006.1:0.003605162,NP49.1:0.005163003)0.851:0.001640889)0.329:0.000876756,((HEL_BA8987AA_AS.1:0.005501853,HEL_BA4973AA_AS.1:0.009636255)0.754:0.002828296,(30950.1:0.011603201,(HEL_CA2176AA_AS.1:0.008531322,(HEL_BA4846AA_AS.1:0.006195555,HEL_CA0027AA_AS.1:0.009664688)0.686:0.001687983)0.326:0.001446524)0.864:0.002484808)0.713:0.000747735)0.922:0.00345812,(((31181.1:0.005791252,IL_3172.1:0.003741461)0.940:0.00361642,(MM2012_26.1:0.009567498,((B47.1:0.009756217,P12.1:0.008478048)0.817:0.004928344,(GR_21.1:0.00481557,(448.1:0.01093672,HEL_BA9148AA_AS.1:0.005631861)0.872:0.002851156)0.760:0.001829953)0.664:0.001655171)0.703:0.001511663)0.759:0.000809305,(((HpGP-NPL-009.1:0.004725745,NP110.1:0.011679015)0.755:0.002889679,(HEL_AA6511AA_AS.1:0.015658948,((HEL_CA2246AA_AS.1:0.012848352,(HEL_BA3663AA_AS.1:0.003817645,(MCms1055.1:0.014230604,HN_G260.1:0.005313218)0.275:0.001443639)0.943:0.005021879)0.899:0.003294943,(HEL_AA9177AA_AS.1:0.010008731,(34320.1:0.009345648,(((HEL_AA8702AA_AS.1:0.006731492,HEL_BA8361AA_AS.1:0.017554632)0.722:0.001989945,(((((CAM_22A1.1:0.011577994,nigh2494.1:0.00775129)0.824:0.002480243,((ckin59.1:0.001430932,nigh2496.1:0.000723623)0.964:0.004828501,((((SUD-SO42.1:0.005107388,((CAM-126C1.1:0.011596041,CAM_153C1.1:0.007412995)0.867:0.003365073,(CAM-117A1.1:0.004778453,CAM-121A1.1:0.006223601)0.802:0.00248823)0.763:0.000980906)0.975:0.005440567,CAM_14C1.1:0.005695356)0.445:0.001100785,((SUD-C13-1.1:0.005365518,((CAM_106A1.1:0.006706788,CAM_125C1.1:0.008165796)0.939:0.005096411,((CAM_110A1.1:0.006890724,nigh2495.1:0.004882137)0.928:0.003665766,(nigh1448.1:0.011972412,HEL_BA9309AA_AS.1:0.006839976)0.811:0.001646696)0.871:0.003098476)0.832:0.002130711)0.886:0.00235232,(CAM-109A1.1:0.006262853,(CAM-107A1.1:0.013299362,HEL_AA5951AA_AS.1:0.006230663)0.779:0.002961046)0.926:0.003202342)0.751:0.001447524)0.326:0.0020356,(CAM-144C1.1:0.012084764,(HEL_BA9125AA_AS.1:0.006172565,HpGP-NGA-006.1:0.004854675)0.613:0.003621019)0.722:0.000958046)0.903:0.00299248)0.890:0.002809312)0.745:0.000936871,((CAM-135C1.1:0,CAM-140C1.1:0,CAM-146C1.1:0):0.009585764,(CAM_149C1.1:0.011918648,HpGP-NGA-010.1:0.007763484)0.915:0.005370356)0.896:0.004927421)0.828:0.001739275,(CAM_118A1.1:0.009491875,CAM-23A1.1:0.006168631)0.871:0.002230261)0.817:0.00180569,(22352.1:0.015084962,(HEL_AA9174AA_AS.1:0.007844425,((HEL_AA6578AA_AS.1:0.009929871,DR76_2016.1:0.005245867)0.952:0.004018954,(((HpGP-SPA-402.1:0.012599551,SA172C1.1:0.021468627)0.860:0.0026346,(((((((HEL_AA7352AA_AS.1:0.004139503,HEL_BA8101AA_AS.1:0.007223747)0.928:0.003267731,((kin86.1:5e-09,(((kin86.2:5e-09,(ckin130.1:0.002152106,kin81.1:0.000716024)0.851:5e-09)0.965:0.00287534,(ckin24.1:5e-09,HpGP-POR-006.1:0.005064505)0.794:0.000717335)0.756:0.000666321,((HEL_BA4947AA_AS.1:0.001440922,(kin62.1:0.002160208,SA35C.1:0.002889045)0.916:0.002160193)0.748:0.000761544,((kin79.1:0.007133969,(kin77.1:0.006252285,HEL_CA2362AA_AS.1:0.006806882)0.793:0.001607208)0.920:0.002351573,(ckin129.1:0.00207098,(ckin65.1:0.004374121,(ckin106.1:5e-09,(HpGP-HON-015.1:0.00731772,HpGP-COG-003.1:5e-09)0.694:0.001431417)0.901:0.002890272)0.874:0.001535014)0.572:0.000732379)0.750:0.000741327)0.956:0.002897625)0.291:0.000760438)0.004:6e-09,(HEL_BA5527AA_AS.1:0.004377429,kin71.1:0.002915364)0.767:0.002146883)0.000:5e-09)0.292:0.000748463,(HEL_BA5197AA_AS.1:0.00363428,HpGP-USA-403.1:0.006610924)0.929:0.002860859)0.879:0.001758645,((GAM245Ai.1:0.00543213,(DR150.1:0.003047802,HEL_BA8835AA_AS.1:0.010304463)0.925:0.004206065)0.881:0.003698498,(HEL_AA5463AA_AS.1:0.00296591,((HEL_BA5558AA_AS.1:0.009740249,HEL_CA2150AA_AS.1:0.010419877)0.110:0.002296268,(ckin28.1:0.018162447,HEL_BA4465AA_AS.1:0.00617348)0.825:0.003424194)0.780:0.001336747)0.918:0.003059547)0.000:5e-09)0.421:0.001328074,(HEL_BA9180AA_AS.1:0.008921283,HpGP-USA-417.1:0.00733972)0.898:0.002488617)0.860:0.002096638,(((HpGP-USA-303.1:0.008306311,(DR59_2016.1:0.006094398,((HEL_AA9180AA_AS.1:0.006692815,HEL_BA5547AA_AS.1:0.007465072)0.764:0.000684633,(HEL_AA7374AA_AS.1:0.007543424,HEL_BA4236AA_AS.1:0.007306547)0.875:0.00286399)0.915:0.002550695)0.774:0.001526618)0.684:0.001145399,(HEL_BA9555AA_AS.1:0.002874991,(HEL_BA4163AA_AS.1:0.000715629,SA220C.1:0.000714921)0.000:5e-09)0.980:0.005934094)0.346:0.001496938,NYPt189.1:0.008766875)0.211:0.002640034)0.740:0.000758092,(HEL_BA8806AA_AS.1:0.004000143,HEL_AA8698AA_AS.1:0.011676819)0.812:0.001395639)0.872:0.001410637)0.845:0.001411962,HEL_BA5101AA_AS.1:0.010768164)0.754:0.001422321)0.857:0.002678641)0.314:0.002199327)0.431:0.003611708)0.788:0.002945739)0.915:0.004305692,(((HEL_CA2212AA_AS.1:0.009783482,HpGP-USA-207.1:0.009104776)0.878:0.0033855,(HEL_AA6798AA_AS.1:0.013742879,HEL_CA2181AA_AS.1:0.013771842)0.394:0.001390212)0.953:0.00503934,(HEL_BA9168AA_AS.1:0.009587564,(HEL_BA5224AA_AS.1:0.005863175,HEL_BA3551AA_AS.1:0.013141034)0.810:0.004378681)0.656:0.003443803)0.829:0.001756471)0.177:0.001465726)0.268:0.002800925)0.974:0.006121331)0.806:0.002340586)0.044:0.003115946)0.881:0.002527433,(((22360.1:0.006679489,HEL_BA5572AA_AS.1:0.008200053)0.562:0.002074778,B45.1:0.008849133)0.598:5e-09,(Hp_A_11.1:0.009080793,GR_15.1:0.00748053)0.784:0.00281006)0.774:0.001434667)0.701:0.000552337)0.903:0.001826881)0.940:0.002672957)0.415:0.000540038)0.912:0.002778845)0.788:0.000673168,(((HpGP-MEX-046.1:0.009850566,(HEL_AA5699AA_AS.1:0.009778334,(Pt_7901.1:0.010204083,HpGP-SPA-802.1:0.00626176)0.434:0.002142115)0.733:0.001104389)0.894:0.002424202,((GR_20.1:0.014627499,(21580.1:0.00463701,((G27.1:0.010690087,(HEL_BA9483AA_AS.1:0.007206412,IRANL110.1:0.007030444)0.865:0.003174334)0.567:0.001093595,(HEL_BA4404AA_AS.1:0.012228642,HEL_BA4875AA_AS.1:0.008884273)0.969:0.00645265)0.846:0.002765211)0.266:0.001822643)0.218:0.000844231,IRANL133_91.1:0.007652555)0.328:0.001998367)0.655:0.000411158,((B25.1:0.006486229,IL_3184.1:0.003069038)0.955:0.004407581,(HpGP-TUR-009.1:0.006562933,(CK59.1:0.013672487,(SUD-C1-1a.1:0.001752777,SUD_C5_1.1:0.009510502)0.958:0.004355375)0.748:5e-09)0.623:0.001807044)0.922:0.002729545)0.398:0.002128826)0.896:5e-09)0.935:0.003344129)0.943:0.004798044)0.495:0.001552278)0.784:0.001181503)0.791:0.000650623)0.000:0.001370441,(HpGP-KOR-001.1:0.00436146,((HEL_AA6079AA_AS.1:0.013667271,HEL_CA0208AA_AS.1:0.007996991)0.476:0.002292849,(HEL_CA2671AA_AS.1:0.011304295,BTM231.1:0.00979976)0.798:5e-09)0.871:0.00198147)0.494:5e-09)0.905:0.008306785,((HEL_BA9049AA_AS.1:0.007351144,((HEL_CA0264AA_AS.1:0.010923466,((HEL_BA8823AA_AS.1:0.0021475,HEL_BA9176AA_AS.1:5e-09)0.998:0.012636174,((HEL_BA9471AA_AS.1:0.028175734,(HEL_BA8279AA_AS.1:0.007800139,((HEL_BA9761AA_AS.1:0.004511916,((HEL_BA9830AA_AS.1:0.000713542,HEL_BA9838AA_AS.1:5e-09)0.853:0.00284179,((HEL_BA9792AA_AS.1:0.015529192,(((((HEL_BA8962AA_AS.1:0.000714725,(HEL_BA9175AA_AS.1:5e-09,HEL_BA8914AA_AS.1:0.000713485)0.760:5e-09)1.000:0.013993583,HEL_BA9398AA_AS.1:0.002234375)0.972:0.008279753,(HEL_BA9487AA_AS.1:0.013667629,HEL_BA9333AA_AS.1:0.00604581)0.960:0.0075622)0.431:0.001166325,(HEL_BA9451AA_AS.1:0.008725221,((((HEL_BA9063AA_AS.1:0.026849712,(HEL_BA9303AA_AS.1:0.002233854,HEL_BA9707AA_AS.1:5e-09)1.000:0.031464448)0.846:0.00380759,((HEL_BA9260AA_AS.1:0.023036248,(HEL_BA9070AA_AS.1:0.000715596,(HEL_BA8849AA_AS.1:5e-09,HEL_BA9584AA_AS.1:0.000713483)0.913:5e-09)0.939:0.004202608)0.964:0.00520728,((((HEL_AA7311AA_AS.1:0.016199592,Khanty47.1:0.001646772)0.236:0.00150575,HEL_BA9726AA_AS.1:0.005087188)0.876:0.004368716,HEL_BA9746AA_AS.1:0.008153842)0.420:0.001955043,HEL_BA9722AA_AS.1:0.014737124)0.832:0.002017072)0.904:0.003093281)0.407:0.000909594,((((HEL_AA7337AA_AS.1:0.002722557,(HEL_BA9629AA_AS.1:0.00356481,(((HEL_BA9243AA_AS.1:0.002866264,(HEL_BA9526AA_AS.1:0.005802229,(HEL_BA9287AA_AS.1:5e-09,(HEL_BA8817AA_AS.1:0.006570224,(HEL_BA9208AA_AS.1:0.001436129,(Koryak37.1:0,Koryak38.1:0):0.000711922)0.950:0.002906552)0.747:0.000669845)0.739:0.000682261)0.947:0.0028037)0.980:0.004950939,Koryak28.1:0.003659194)0.598:5.7399e-05,HEL_BA9127AA_AS.1:0.019427737)0.949:0.003410326)0.949:0.003746432)0.388:0.001656899,(HEL_BA9060AA_AS.1:0.000713656,HEL_BA9258AA_AS.1:5e-09)0.936:0.004411916)0.351:0.0018545,(((Ca_97_34.1:0,HEL_AA6016AA_AS.1:0,HEL_AA7297AA_AS.1:0):0.004925977,(HEL_AA5916AA_AS.1:0,HEL_AA6037AA_AS.1:0,HpGP-CAN-007.1:0):0.003810621)0.917:0.004175124,((HEL_AA5967AA_AS.1:0,HEL_AA6482AA_AS.1:0,HEL_BA9172AA_AS.1:0):0.003573025,CAN_243.1:0.005138489)0.689:0.00290201)0.398:0.00128047)0.900:0.00295914,(((HpGP-CAN-018.1:0.000719115,((Aklavik86.1:0,CAN_290.1:0,HEL_CA2371AA_AS.1:0,HpGP-CAN-015.1:0):5e-09,(CAN_019.1:0,HpGP-CAN-010.1:0):0.000713484)0.775:0.000712313)0.978:0.005608566,((CAN_095.1:0,CAN_136.1:0,CAN_172.1:0,CAN_258.1:0,HEL_CA2453AA_AS.1:0,HpGP-CAN-006.1:0,HpGP-CAN-011.1:0):0.005094152,HpGP-CAN-016.1:0.00732197)0.943:0.004399744)0.726:0.00099626,(HpGP-CHI-105.1:0.006530077,HpGP-CHI-116.1:0.00821171)0.997:0.009877568)0.840:0.001415999)0.775:0.002105722)0.933:0.008813951,HEL_BA9734AA_AS.1:0.008220351)0.807:0.010788216)0.909:0.005135846)0.747:0.004725006,HEL_AA7221AA_AS.1:0.018630413)0.916:0.008232823)0.186:0.005439731,(HEL_AA0408AA_AS.1:0.008509011,HEL_BA9262AA_AS.1:0.007105005)1.000:0.09146278)0.603:0.008291092)1.000:0.02140486)0.985:0.009737772,Khanty40.1:0.011954213)0.094:0.002090081)1.000:0.020233544)0.679:0.0007824,(HEL_BA9538AA_AS.1:0.012207583,HEL_BA9732AA_AS.1:0.011873447)0.861:0.003364224)0.145:5e-09)0.997:0.010887272)0.959:0.006116393,(Evenky11.1:0.000832761,(HEL_BA9546AA_AS.1:0,HEL_BA9760AA_AS.1:0):0.000598426)1.000:0.02015429)0.821:0.002173849)1.000:0.013265621,(((BURYAT27.1:0.00891386,HEL_BA9628AA_AS.1:0.00501852)0.492:0.002427485,(((HEL_BA9653AA_AS.1:0.004310877,((HEL_BA9440AA_AS.1:0.002927763,HEL_BA9612AA_AS.1:0.003654712)0.860:0.001456167,(HEL_BA9047AA_AS.1:0.005068357,yak97.1:5e-09)0.946:0.003611938)0.821:0.002181532)0.743:0.000758796,(HEL_BA8847AA_AS.1:0.002167766,HEL_BA9085AA_AS.1:0.004414161)0.955:0.003678986)0.779:0.000723331,((((HEL_BA8856AA_AS.1:0.005850624,((HEL_BA9042AA_AS.1:0,HEL_BA9253AA_AS.1:0):0.0051614,HEL_BA9249AA_AS.1:0.002947175)0.743:0.00064319)0.845:0.001473463,HEL_BA9607AA_AS.1:0.007335915)0.735:0.000716143,(((HEL_BA9640AA_AS.1:0.005630338,(HEL_BA9627AA_AS.1:0.002485821,HEL_CA0261AA_AS.1:0.008743476)0.195:0.000684456)0.840:0.001737099,(HEL_BA9059AA_AS.1:0.003626356,((HEL_BA9018AA_AS.1:0.002158253,(HEL_BA8911AA_AS.1:0.002156247,((HEL_BA9437AA_AS.1:0,HEL_BA9443AA_AS.1:0):5e-09,HEL_BA9671AA_AS.1:0.000713544)0.959:5e-09)0.976:0.004394993)0.670:0.002917506,(((HEL_BA9302AA_AS.1:5e-09,HEL_CA0289AA_AS.1:0.000714579)0.994:0.005812748,(HEL_AA7314AA_AS.1:0.004445378,TUVAB15.1:0.005932502)0.425:0.00210752)0.942:5e-09,HEL_BA9259AA_AS.1:0.005076052)0.883:5e-09)0.904:0.00143525)0.613:5e-09)0.869:0.001441059,(((HEL_BA8915AA_AS.1:0.005042424,HEL_BA9571AA_AS.1:0.004549858)0.849:0.001506136,(HEL_BA9027AA_AS.1:0.003547217,HEL_BA9562AA_AS.1:0.001566494)0.735:0.000625917)0.875:0.001495681,HEL_BA9244AA_AS.1:0.002863295)0.822:0.001484766)0.775:0.000722122)0.769:0.000728089,((HEL_BA8812AA_AS.1:0.005182869,mong44.1:0.00371862)0.823:0.00136409,HEL_BA9153AA_AS.1:0.005138807)0.775:0.000722445)0.798:0.000716714)0.781:5e-09)0.759:0.000703115,(((HEL_BA9650AA_AS.1:0.007372517,(HEL_BA8830AA_AS.1:0.004316884,(HEL_BA9606AA_AS.1:0.000725,(Tuvac80.1:5e-09,(HEL_BA9209AA_AS.1:0.002192087,HEL_BA9129AA_AS.1:0.009598383)0.766:0.00068136)0.983:0.003619456)0.865:0.00148628)0.863:0.001484475)0.787:0.002218181,(((((HEL_BA8959AA_AS.1:0.003663045,((HEL_BA9611AA_AS.1:0.007734688,(HEL_BA9115AA_AS.1:0.004012506,HEL_BA9608AA_AS.1:0.00254725)0.731:0.000712601)0.928:0.002259035,(BURYAT14.1:0.000973489,(HEL_BA8832AA_AS.1:0.00779793,((HEL_AA7249AA_AS.1:0.000718039,(HEL_BA8880AA_AS.1:0.00070985,(HEL_BA9614AA_AS.1:5e-09,HEL_BA9797AA_AS.1:0.000713867)0.989:0.004355293)0.910:0.002168143)0.648:0.000415003,(HEL_BA8883AA_AS.1:0.002164046,HEL_BA9160AA_AS.1:0.002906376)0.750:0.001024462)0.334:0.00149537)0.557:0.002324242)0.936:0.003225037)0.594:0.00027823)0.731:0.001926506,(HEL_BA9592AA_AS.1:0.002411898,HEL_BA9603AA_AS.1:0.004130675)0.946:0.003620933)0.861:0.001704351,((HEL_BA9575AA_AS.1:0,HEL_BA9575AA_AS.2:0):0.002833339,(HEL_BA8872AA_AS.1:0.007265097,(altai11.1:0.002158848,((HEL_BA8976AA_AS.1:0.001429114,HEL_BA9814AA_AS.1:0.002901094)0.898:0.002161969,HEL_BA8956AA_AS.1:0.005098485)0.867:0.001459212)0.769:0.000752766)0.394:0.000724129)0.600:0.002217398)0.797:5e-09,(((HEL_AA7380AA_AS.1:0.003616375,(HEL_BA9079AA_AS.1:0.004073057,(HEL_BA9095AA_AS.1:0.005944816,(HEL_BA8858AA_AS.1:5e-09,HEL_BA9445AA_AS.1:0.001430068)0.974:0.005125749)0.836:0.002124978)0.748:0.001007326)0.760:0.00072035,((HEL_BA9347AA_AS.1:0.00949179,(((BTM275.1:0.005874299,(((SSR9.1:0.001548282,HEL_AA7332AA_AS.1:0.010398953)0.745:0.00185682,(((SW21C.1:0.004438516,(Khanty27.1:5e-09,(Khanty26.1:0.000714034,(Khanty17.1:0.000713867,Khanty16.1:5e-09)0.244:5e-09)0.866:0.000715006)0.997:0.006688248)0.831:0.001627795,(Evenky65.1:0.003901701,(((CAN_196.1:0.009565262,(((Evenky58.1:0.003656918,HEL_BA9476AA_AS.1:0.007351661)0.852:0.001393538,Khanty04.1:0.002160854)0.772:0.000711867,((HEL_AA7264AA_AS.1:0.003621373,(HEL_BA9415AA_AS.1:0.002154639,HEL_BA9774AA_AS.1:0.001432713)0.560:0.000714311)0.773:5e-09,(HEL_BA8815AA_AS.1:0.001437381,(HEL_BA9773AA_AS.1:0.000709218,((HEL_BA8918AA_AS.1:0,HEL_BA9046AA_AS.1:0,HEL_BA9169AA_AS.1:0):0.008922405,HEL_BA9266AA_AS.1:0.001413062)0.931:0.002931758)0.767:0.000725511)0.779:0.00071591)0.212:5e-09)0.825:0.000715825)0.878:5e-09,Nentsy81.1:0.003611778)0.844:0.001465783,((HEL_BA9032AA_AS.1:0,HEL_BA9339AA_AS.1:0):0.004394158,(((HEL_BA9014AA_AS.1:0,N34.1:0,Nentsy28.1:0,Nentsy32.1:0,Nentsy38.1:0,Nentsy65.1:0):5e-09,Nentsy29.1:0.000713591)0.912:5e-09,(Nentsy37.1:5e-09,(Khanty39.1:0.000714439,Nentsy90.1:5e-09)1.000:0.008114776)0.950:0.002152204)0.987:0.004422278)0.746:0.000692979)0.856:0.0018921)0.561:0.000727051)0.750:0.000780645,HEL_CA0270AA_AS.1:0.003321937)0.651:0.001390716)0.762:0.001049234,((HEL_BA9130AA_AS.1:5e-09,HEL_BA9391AA_AS.1:0.004337843)0.590:0.001436418,(HEL_BA8932AA_AS.1:0.002896349,HEL_BA9735AA_AS.1:0.002894136)0.745:0.00071836)0.786:0.000756895)0.775:0.000733162)0.785:0.001352994,(((((HEL_BA9407AA_AS.1:0.002245295,((HEL_AA8621AA_AS.1:0.006058813,HEL_BA9096AA_AS.1:0.008359495)0.785:0.001241772,((HE_C33.1:0.003806633,((444.1:0.002935658,HE_NC24_6.1:0.01278518)0.717:0.003004523,(HEL_BA9544AA_AS.1:0,Keto60.1:0):0.002479571)0.910:0.003486691)0.867:0.002066762,(HEL_BA8825AA_AS.1:0.005871956,SSR7.1:0.004330052)0.730:0.00072432)0.924:0.002260232)0.895:0.002151705)0.877:0.001914279,(HEL_BA9564AA_AS.1:0.001692982,Tuvac46.1:0.001904981)0.632:0.001450454)0.756:0.00097439,(HEL_AA6718AA_AS.1:0.00602824,HEL_BA9037AA_AS.1:0.006792614)0.784:0.001273849)0.751:0.000703485,((((HEL_BA9383AA_AS.1:0.00671503,HEL_CA0258AA_AS.1:0.004468526)0.754:0.000602966,(HEL_BA9807AA_AS.1:0.005838975,(BURYAT19.1:0.002156092,HEL_BA9404AA_AS.1:0.006640715)0.933:0.002941018)0.744:0.000723727)0.878:0.002169618,(HEL_BA9354AA_AS.1:0.006814855,HpGP-KAZ-002.1:0.007461559)0.911:0.004497143)0.705:0.000708018,(HEL_BA8868AA_AS.1:0.006532327,(HEL_BA9556AA_AS.1:0.004275209,HEL_BA9770AA_AS.1:0.006002527)0.980:0.006025425)0.735:0.000776705)0.794:0.000716357)0.978:0.002919612,((((SSR5.1:0.008116747,(HEL_BA9043AA_AS.1:0.00602106,IRANL112_91.1:0.011241035)0.860:0.002167336)0.821:0.001496303,(HEL_BA8958AA_AS.1:0.011870531,((HUP_B14.1:0.003811322,(HEL_BA9531AA_AS.1:0.001063336,SSR43.1:0.011088605)0.890:0.003541865)0.891:0.002696028,(GC34_HL.1:0.003003036,(GC31_B.1:0.014102937,(HEL_BA9598AA_AS.1:0.008381721,MGms203.1:0.010596146)0.710:0.003462608)0.748:0.001057065)0.856:0.001512368)0.166:0.001484207)0.760:0.001595398)0.832:0.002104856,SW7C.1:0.004344545)0.848:5e-09,(SSR3.1:0.0057865,((HEL_BA8814AA_AS.1:0,HEL_BA8889AA_AS.1:0):0.003709453,HEL_BA9776AA_AS.1:0.005101091)0.895:0.002932613)0.748:0.000773504)0.968:0.0022177)0.815:5e-09)0.913:0.002172496,(HEL_BA9641AA_AS.1:0.011704522,(HEL_BA9218AA_AS.1:0.008116528,HEL_CA0266AA_AS.1:0.004980847)0.305:0.002217008)0.731:0.001122711)0.737:0.000748365)0.856:0.00151843,(HEL_BA9170AA_AS.1:0.005905066,HEL_BA9569AA_AS.1:0.007444571)0.937:0.003630754)0.916:0.002190768)0.934:0.002172721,(((HEL_BA9568AA_AS.1:0.002892671,HEL_BA9576AA_AS.1:0.004361604)0.791:0.001429901,(HEL_BA9167AA_AS.1:0.005753829,(HEL_BA9410AA_AS.1:5e-09,HEL_BA9706AA_AS.1:0.002156823)0.999:0.008835864)0.301:0.00162219)0.764:5e-09,(((HEL_BA9605AA_AS.1:0.004385826,altai59.1:0.005124599)0.846:0.001431286,HEL_BA8957AA_AS.1:0.001439103)0.788:0.000714196,(HEL_CA0278AA_AS.1:0.003642732,(HEL_BA9390AA_AS.1:0.003621552,(HEL_BA8860AA_AS.1:0.002889746,HEL_BA9261AA_AS.1:0.001429435)0.860:0.001457778)0.950:0.002911949)0.748:0.000703598)0.796:0.000719163)0.786:0.000716111)0.758:0.000715835)0.793:0.001113817,(mong49.1:0.00631869,(HEL_BA8921AA_AS.1:0.005691451,(HEL_BA9058AA_AS.1:0.003339383,(HEL_BA9626AA_AS.1:0.004489598,HEL_BA9739AA_AS.1:0.007498309)0.811:0.001645501)0.916:0.002954651)0.846:0.00215856)0.620:0.002082252)0.631:0.000322661)0.770:5e-09,(HEL_BA9545AA_AS.1:0.007318216,(Kazakhstan3173.1:0.005066814,(BT333.1:0.005141816,BT215.1:0.006667502)0.587:0.002899792)0.824:5e-09)0.840:0.000721726)0.960:0.002159568)0.053:5e-09)0.883:5e-09)1.000:0.003075618,HEL_BA9837AA_AS.1:0.00789672)0.604:0.00190897,(29009.1:0.009903071,(HpGP-RUS-009.1:0.011063249,(IRANL124_91.1:0.003437192,(IRANL97.1:0.008679963,IRANL125.1:0.000912358)0.840:0.00147385)0.840:0.001743672)0.898:0.003041052)0.926:0.007749277)0.768:0.005147785,(HEL_BA8861AA_AS.1:0.010189841,(HpGP-CAN-019.1:0.035214429,(HEL_BA9294AA_AS.1:0.00024991,Keto18.1:0.022754988)0.970:0.010246313)0.998:0.015905747)1.000:0.022739056)0.653:0.027654679,(HpGP-ZAF-001.1:0.02990781,(SA224.1:0,SA252C.1:0):0.009944071)0.993:0.015311009)1.000:0.004347394,((HEL_BA8309AA_AS.1:5e-09,(((HEL_BA4919AA_AS.1:0.004702798,(((HEL_AA7350AA_AS.1:0,HEL_AA7375AA_AS.1:0):0.006571123,((HEL_BA9494AA_AS.1:0.003637766,SouthAfrica7.1:0.00436904)0.747:0.000685178,((HEL_BA8291AA_AS.1:0.005077316,HEL_BA5731AA_AS.1:0.000717678)0.937:0.002723464,(HEL_AA7378AA_AS.1:0.004204453,HEL_BA8916AA_AS.1:0.003792186)0.525:0.001431627)0.754:0.000877544)0.778:5e-09)0.821:0.000716526,((HEL_AA7371AA_AS.1:0.006046149,HEL_BA9540AA_AS.1:0.0026876)0.875:0.002168012,HEL_AA7351AA_AS.1:0.005589633)0.764:0.000910968)0.738:0.001104594)0.244:0.001888909,(((HEL_BA5739AA_AS.1:0.000715008,(HEL_BA5677AA_AS.1:0.000714035,SA166A.1:5e-09)0.729:5e-09)0.948:0.003222931,((SouthAfrica50.1:0.003984103,(SA253C1.1:0.007332278,((((((HpGP-ZAF-006.1:0.000719167,(SouthAfrica20.1:0.005130218,HEL_BA5706AA_AS.1:0.005124184)0.833:0.0013789)0.757:0.000691825,SA169C.1:0.003701637)0.878:0.001483219,(HpGP-ZAF-007.1:0.004379061,HEL_BA8345AA_AS.1:0.002209387)0.747:0.00067416)0.877:0.001444279,(HEL_BA4143AA_AS.1:0.00072034,SA29A.1:0.00244328)0.877:0.00144797)0.720:0.000673769,HEL_BA5666AA_AS.1:0.003651271)0.742:0.000686543,(HpGP-ZAF-009.1:0.005036723,(HEL_BA5709AA_AS.1:0.005927301,SA233C.1:0.004881898)0.935:0.002916194)0.740:0.000744411)0.928:0.002118006)0.745:0.000986809)0.502:0.000697261,((HEL_BA5715AA_AS.1:0,SA175A.1:0):0.004447106,HEL_AA7376AA_AS.1:0.008953107)0.853:0.002087876)0.751:0.001034446)0.670:0.0017468,(HEL_AA7362AA_AS.1:0.008618257,((HEL_BA5671AA_AS.1:0,HEL_BA9328AA_AS.1:0,SA144A.1:0,SA251C.1:0):0.006511015,(((HEL_AA7309AA_AS.1:0.006993919,(((HEL_AA7199AA_AS.1:0,HEL_AA7293AA_AS.1:0):5e-09,HEL_AA7200AA_AS.1:0.001433132)0.984:0.006824549,(K26A1.1:0.00295677,(HEL_AA7368AA_AS.1:0.002152078,(HEL_AA7268AA_AS.1:5e-09,HEL_AA7356AA_AS.1:0.000713544)0.899:5e-09)0.975:0.005801168)0.925:0.00334954)0.746:0.001509723)0.915:0.002473359,(HEL_AA7329AA_AS.1:0.003607687,(HEL_AA7288AA_AS.1:5e-09,HEL_BA9306AA_AS.1:0.000714035)0.894:5e-09)0.896:0.001445286)0.855:0.00139148,HEL_AA7206AA_AS.1:0.001473443)0.872:0.001526826)0.344:0.00080829)0.842:0.004260003)0.753:0.002263468)0.871:0.002743859,HEL_AA7215AA_AS.1:0.00659744)1.000:0.018367731)0.933:0.001369503,HEL_BA9749AA_AS.1:5e-09)0.941:0.011061755)0.620:0,Hcetorum:0.185125631)Root;
