# Supplementary material for: An ancient ecospecies of Helicobacter pylori
Source: Nature. 2024 Oct 16;635(8037):178–85. doi: 10.1038/s41586-024-07991-z (PMC11541087; doi:10.1038/s41586-024-07991-z)
Supplement: Supplementary file 8 — Data underlying Figs. 1–4 and Supplementary Figs. 1–6 and 8–13. [file 41586_2024_7991_MOESM8_ESM.zip › SOURCE_DATA/S10/60.nwk]

(((((((((((((((((((((((((((((((((((((((((((HEL_AA6006AA_AS.1:0,HEL_CA0053AA_AS.1:0):0.007924925,((HEL_BA8812AA_AS.1:0.016285201,HEL_BA9734AA_AS.1:0.00473388)0.841:0.003080885,((HEL_BA9259AA_AS.1:0.004724541,HEL_BA9348AA_AS.1:0.00630507)0.742:0.00147592,Nentsy81.1:0.007825485)0.737:0.001552344)0.757:0.001527831)0.781:0.001548115,((HEL_BA9476AA_AS.1:0.011534475,((HEL_BA9018AA_AS.1:0.011710603,HEL_BA9735AA_AS.1:0.005679326)0.951:0.011102526,(Nanai40.1:0.007243832,(HEL_AA7283AA_AS.1:0.003074084,HEL_BA9448AA_AS.1:5e-09)0.949:0.008606038)0.039:0.005654085)0.506:0.005626045)0.904:0.005697675,((HEL_BA9159AA_AS.1:0.002765475,(HEL_BA9514AA_AS.1:0.001533998,HEL_BA9559AA_AS.1:0.00153033)0.776:0.001881675)0.769:0.001495699,(HEL_BA9748AA_AS.1:0.00598643,Nentsy90.1:0.014814502)0.404:0.003032927)0.488:5e-09)0.779:0.001920869)0.819:0.003108327,((((HEL_AA7214AA_AS.1:0,HEL_BA9263AA_AS.1:0):0.006273885,HEL_BA9759AA_AS.1:0.007931473)0.740:0.001474687,((HEL_BA9569AA_AS.1:0.006835468,((HEL_BA9032AA_AS.1:0,HEL_BA9339AA_AS.1:0,HEL_BA9544AA_AS.1:0,HEL_BA9761AA_AS.1:0,HEL_BA9830AA_AS.1:0,Keto60.1:0):0.002652268,HEL_BA9838AA_AS.1:0.003565644)0.320:0.004706124)0.869:0.004084805,((HEL_AA7264AA_AS.1:0.003360936,(HEL_BA8815AA_AS.1:0.003123095,Khanty04.1:0.003068081)0.932:0.00655908)0.723:0.003818253,(HEL_BA9773AA_AS.1:0.005134453,(HEL_BA9304AA_AS.1:0.006982251,HpGP-MEX-028.1:0.007379651)0.876:0.005101637)0.687:0.001853263)0.690:0.00239716)0.748:0.001827026)0.824:0.003147387,((((HEL_BA8860AA_AS.1:0.001259538,HEL_BA8861AA_AS.1:0.009727593)0.953:0.008139589,((HEL_BA9471AA_AS.1:0.006206203,(HEL_BA9170AA_AS.1:5e-09,(HEL_BA9167AA_AS.1:0.01073065,(HEL_BA9354AA_AS.1:0.00455096,HEL_BA9545AA_AS.1:0.006439073)0.755:0.00314866)0.746:0.001984177)0.951:0.004619992)0.170:5e-09,(HEL_BA8830AA_AS.1:5e-09,HEL_BA9776AA_AS.1:0.006184392)0.989:0.009428311)0.832:0.001568888)0.862:5e-09,HEL_BA9451AA_AS.1:0.001498907)0.794:0.004692725,(HEL_BA8993AA_AS.1:0.006294902,HEL_BA9415AA_AS.1:0.006278633)0.740:0.001555369)0.506:0.003037827)0.449:5e-09):0.001540546,((((((((((BURYAT9.1:5e-09,((((((HEL_BA9564AA_AS.1:0,HEL_BA9650AA_AS.1:0):0.003077949,HEL_CA0266AA_AS.1:0.003087131)0.882:0.004657875,(HEL_BA9129AA_AS.1:0.001418589,HEL_BA9626AA_AS.1:0.011183926)0.610:0.004766422)0.879:5e-09,(HEL_BA8279AA_AS.1:0.007938039,HEL_BA8883AA_AS.1:0.003076386)0.881:0.003133316)0.849:0.001528181,(BURYAT14.1:0.004637115,(HEL_BA9556AA_AS.1:0.003099722,HEL_BA9770AA_AS.1:0.003101747)0.794:0.00311872)0.827:5e-09)0.568:6e-09,HEL_CA0258AA_AS.1:0.00782633)0.843:0.001536945)0.927:0.001529661,HEL_BA8959AA_AS.1:6e-09)0.939:0.003086265,(HEL_BA9437AA_AS.1:5e-09,(HEL_BA9390AA_AS.1:0.001526611,(((HEL_BA9341AA_AS.1:5e-09,(HEL_BA9256AA_AS.1:0.001525162,(HEL_BA8832AA_AS.1:5e-09,HEL_BA8880AA_AS.1:0.001525363)0.849:0.001529497)0.901:5e-09)0.882:6e-09,((((HEL_BA8823AA_AS.1:0,HEL_BA8829AA_AS.1:0,HEL_BA8868AA_AS.1:0,HEL_BA9162AA_AS.1:0):5e-09,(HEL_AA7373AA_AS.1:0.001537261,(HEL_BA9479AA_AS.1:0.001525488,HEL_CA0410AA_AS.1:5e-09)0.812:0.001523808)0.889:0.003075605)0.767:5e-09,(HEL_BA8932AA_AS.1:0.001544144,HEL_BA9649AA_AS.1:0.001537639)0.785:0.001544148)0.852:0.001536888,HEL_BA9656AA_AS.1:0.00306634)0.278:5e-09)0.843:0.001533628,HEL_BA9160AA_AS.1:0.004617245)0.847:5e-09)0.874:5e-09)0.910:6e-09)0.788:5e-09,(HEL_BA9383AA_AS.1:0.004721951,HpGP-KOR-001.1:0.012888643)0.809:0.004637365)0.848:0.003076633,(HEL_BA9736AA_AS.1:0.007794834,HEL_BA9780AA_AS.1:0.001531113)0.757:6e-09)0.182:0.001580571,HEL_BA9534AA_AS.1:0.014455525)0.762:0.001493559,HEL_BA9166AA_AS.1:0.00309991)0.783:0.001564062,(((HEL_BA8915AA_AS.1:0.004770271,(HEL_BA9391AA_AS.1:0.003039601,(HEL_BA9614AA_AS.1:0,HEL_BA9797AA_AS.1:0):0.001599293)0.916:0.004679814)0.903:0.004794987,(HEL_BA9379AA_AS.1:0.009597341,(((HEL_BA9302AA_AS.1:0.005104682,(HEL_BA9612AA_AS.1:0.006737745,HEL_CA0289AA_AS.1:0.01050566)0.842:0.003209334)0.934:0.007342916,((HEL_BA9095AA_AS.1:0.003062927,HEL_BA9814AA_AS.1:0.01963481)0.771:0.00154261,(HEL_AA7332AA_AS.1:0.018624681,(HEL_BA8847AA_AS.1:0.003989554,HEL_BA8856AA_AS.1:0.015043163)0.672:0.00164185)0.863:0.003924712)0.228:0.003110283)0.900:5e-09,(((HEL_BA9037AA_AS.1:0,HEL_BA9063AA_AS.1:0):0.001535776,(HEL_BA9571AA_AS.1:0,HEL_BA9807AA_AS.1:0):0.007832315)0.744:0.001469737,((yak97.1:5e-09,(HEL_BA9049AA_AS.1:0.001286424,HpGP-KAZ-002.1:0.011334729)0.944:0.006492613)0.848:5e-09,(HEL_BA8858AA_AS.1:0.009719219,HEL_BA9628AA_AS.1:0.008053112)0.825:0.006288717)0.385:0.003166915)0.874:0.003102976)0.844:0.003062215)0.855:0.003281453)0.756:0.001495857,(HEL_BA9321AA_AS.1:0.004681426,((HEL_BA9059AA_AS.1:0.006312504,HEL_BA9261AA_AS.1:0.006328895)0.754:0.001456833,(((HEL_BA9546AA_AS.1:0.00764539,(HEL_BA9244AA_AS.1:0.001730607,((HEL_BA9404AA_AS.1:0.007887107,HEL_BA9608AA_AS.1:0.006287748)0.901:0.004704217,((HEL_BA9176AA_AS.1:0.001526611,HEL_BA9027AA_AS.1:0.001533624)0.833:6e-09,(altai59.1:0.001536886,HEL_BA9592AA_AS.1:0.003076018)0.696:5e-09)0.904:5e-09)0.836:0.006051213)0.832:0.006271381)0.114:0.001726992,(HEL_BA9676AA_AS.1:0,HEL_BA9686AA_AS.1:0):5e-09)0.960:0.006207575,((HEL_BA9085AA_AS.1:5e-09,(HEL_BA9079AA_AS.1:5e-09,((Evenky73.1:0,HEL_BA8842AA_AS.1:0):5e-09,HEL_BA9406AA_AS.1:0.001528221)0.946:0.003083339)0.910:0.0030707)0.731:0.005769517,(HEL_AA7380AA_AS.1:0.002578832,(HEL_BA9443AA_AS.1:0.001537108,HEL_BA9611AA_AS.1:0.001538546)0.756:0.00205178)0.354:0.003135222)0.467:0.003632614)0.776:5e-09)0.796:0.001537949)0.765:0.001537762)0.764:0.001556729)0.805:0.001540179,(HEL_BA9472AA_AS.1:0.006249174,(Evenky01.1:5e-09,HEL_BA9047AA_AS.1:0.00153689)0.952:0.006260235)0.767:0.001498431)0.708:5e-09,HEL_BA8864AA_AS.1:0.003070924)0.846:0.00153134)0.763:6e-09,(Sakhalin60.1:0.004624473,(((HEL_BA9266AA_AS.1:0.003060901,Keto18.1:0.00313206)0.995:0.012855395,((HpGP-CAN-023.1:0.005156486,(HEL_AA7212AA_AS.1:5e-09,HEL_CA0045AA_AS.1:5e-09)0.862:0.004193832)0.934:0.006288041,HEL_CA0046AA_AS.1:0.005751145)0.590:0.002016749)0.781:5e-09,(HEL_BA9411AA_AS.1:0.001701571,((Aklavik117.1:0,HpGP-CAN-001.1:0):0.001685312,(HEL_AA7365AA_AS.1:0,HEL_CA0047AA_AS.1:0):0.007716356)0.896:0.0047348)0.823:0.002931736)0.929:0.003072695)0.931:5e-09)0.388:6e-09,(HEL_BA9568AA_AS.1:0.009411814,(HEL_BA9774AA_AS.1:0.009437127,(mong49.1:0.007750362,(HEL_AA7246AA_AS.1:0.004776622,HEL_BA9058AA_AS.1:0.010924599)0.604:0.001573286)0.543:0.001650101)0.907:6e-09)0.848:0.001533513)0.864:0.001534248,Evenky11.1:0.001533548)0.800:0.003089855,HpGP-JAP-026.1:0.00621468)0.766:5e-09,(((HEL_BA9518AA_AS.1:0.007938618,((HEL_BA4991AA_AS.1:0.001534372,(HEL_AA7314AA_AS.1:0.006304046,HEL_CA2718AA_AS.1:0.003104846)0.861:0.003112749)0.878:5e-09,(34320.1:0.014441474,CAN_196.1:0.009170615)0.822:0.005471488)0.906:0.006318732)0.409:0.003060556,(HEL_BA9778AA_AS.1:0,HEL_CA0057AA_AS.1:0,HEL_CA0057AA_AS.2:0):5e-09)0.871:0.003082469,(HEL_AA7339AA_AS.1:0.009436396,((HEL_BA9218AA_AS.1:0.004623887,HEL_BA9677AA_AS.1:5e-09)0.789:0.00153867,(HEL_BA9042AA_AS.1:0.004662578,(HEL_AA7221AA_AS.1:0.006340792,HEL_BA9819AA_AS.1:0.011123053)0.743:0.001418674)0.874:0.003108658)0.765:0.001507575)0.748:0.001559665)0.430:5e-09)0.005:0.001550211,((HEL_BA9641AA_AS.1:0.007830863,(((Cuz20.1:0,HEL_CA2265AA_AS.1:0,Shi112.1:0):0.001543808,((HEL_CA2257AA_AS.1:0,Shi470.1:0):0.001544684,Sat464.1:0.001526596)0.979:0.007937088)0.879:0.003091747,((((((HEL_AA0105AA_AS.1:0,PeCan4.1:0):0.007848851,HEL_CA2271AA_AS.1:0.001517704)0.882:0.003098958,((((HEL_BA9433AA_AS.1:0.0046547,v225d.1:0.003105114)0.928:0.004675353,((HEL_CA2268AA_AS.1:0.01260376,((((HpGP-PER-138.1:0.016472034,(HpGP-PER-019.1:0.004780234,HpGP-PER-121.1:0.002979247)0.906:0.004531851)0.753:0.001405718,(HpGP-PER-111.1:0.009288871,(HEL_CA2279AA_AS.1:0.009397094,HEL_CA2260AA_AS.1:0.004834322)0.838:0.003336598)0.755:0.001543583)0.797:0.002394347,(HpGP-PER-011.1:0.022017056,((HEL_CA2270AA_AS.1:0,Puno120.1:0):0.007765428,Puno135.1:5e-09)0.925:0.007606267)0.487:0.004599505)0.269:0.000616873,HEL_CA2267AA_AS.1:0.004419085)0.808:0.001797486)0.667:5e-09,HpGP-SPA-706.1:0.006241627)0.829:0.001528441)0.609:5e-09,HEL_CA2272AA_AS.1:0.009336223)0.432:0.001531065,HEL_BA9201AA_AS.1:0.00307062)0.750:5e-09)0.775:0.001535351,(HEL_CA2286AA_AS.1:0.006281101,Shi417.1:0.004669563)0.901:0.004691347)0.770:0.001534414,(CO1766.1:0,Hui1764.1:0,Hui1766.1:0):0.006220908)0.101:5e-09,(((CO1768.1:0,COL0002.1:0,Hui1769.1:0):0.006352586,((HEL_CA2266AA_AS.1:0,Shi169.1:0):5e-09,((HEL_CA2261AA_AS.1:0,HEL_CA2262AA_AS.1:0,HEL_CA2287AA_AS.1:0):0.004629499,(HEL_CA2283AA_AS.1:0,HEL_CA2284AA_AS.1:0):6e-09)0.714:0.0030725)0.864:0.004765155)0.758:0.001456464,HEL_AA5991AA_AS.1:0.003095229)0.774:0.001542122)0.860:5e-09)0.511:0.001550729)0.766:0.001530995,((HpGP-USA-205.1:0.007723391,(HEL_CA0082AA_AS.1:0.011026839,HEL_CA0551AA_AS.1:0.004903781)0.770:0.003053036)0.768:0.001710217,(((HEL_BA9621AA_AS.1:0.005022464,HEL_CA0054AA_AS.1:0.010921574)0.791:0.004619402,HEL_BA9040AA_AS.1:0.004499243)0.761:0.001772481,(CAN_219.1:0,HpGP-CAN-020.1:0):0.001527834)0.895:0.003169803)0.745:0.001480335)0.776:0.001529539)0.278:0.001554139,(((((HEL_AA6077AA_AS.1:0,HEL_CA0052AA_AS.1:0,HEL_CA0052AA_AS.2:0):0.009078084,HEL_BA9575AA_AS.1:0.005275037)0.849:0.004602292,((((HEL_BA9636AA_AS.1:0.001528226,HEL_BA9651AA_AS.1:5e-09)0.999:0.017763123,(HEL_BA9604AA_AS.1:5e-09,(HEL_BA8996AA_AS.1:5e-09,((HEL_BA8918AA_AS.1:0,HEL_BA9148AA_AS.1:0,HEL_BA9169AA_AS.1:0,HEL_BA9705AA_AS.1:0):5e-09,HEL_BA9260AA_AS.1:0.001525266)0.945:0.003069995)0.959:0.004631774)0.854:0.003142165)0.886:0.00464446,(HEL_BA9315AA_AS.1:0.005110799,((HEL_BA8914AA_AS.1:0,HEL_BA8962AA_AS.1:0,HEL_BA9175AA_AS.1:0,HEL_BA9398AA_AS.1:0):0.005743263,HEL_BA9115AA_AS.1:0.01177224)0.880:0.004784622)0.753:0.002653443)0.837:0.003127498,((HEL_BA9153AA_AS.1:0.003092033,(((altai11.1:0.006375092,(HEL_BA9576AA_AS.1:0.001525754,Tuvac80.1:5e-09)0.953:0.006330425)0.760:0.0025261,(HEL_BA9607AA_AS.1:0.006319311,Nanai30.1:0.00469461)0.799:0.00257305)0.808:0.002563107,((HEL_BA9483AA_AS.1:0.004742518,(HEL_BA9562AA_AS.1:0.004671759,HEL_BA9603AA_AS.1:0.001565782)0.716:0.0014113)0.971:0.009815437,(HEL_CA0270AA_AS.1:0.011470528,TUVAB15.1:0.009440629)0.938:0.007806731)0.903:0.005023482)0.771:6e-09)0.840:0.001549775,(HEL_BA9606AA_AS.1:0.004677271,(HEL_BA9140AA_AS.1:5e-09,HEL_BA9739AA_AS.1:0.003083928)0.910:0.003108689)0.747:0.001512525)0.826:5e-09)0.861:0.004280466)0.622:0.003626181,((HEL_BA9096AA_AS.1:0.014500532,((HEL_BA8849AA_AS.1:0,HEL_BA9070AA_AS.1:0):5e-09,HEL_BA9584AA_AS.1:0.00152516)0.984:0.012959771)0.988:0.016471276,((((((((VN0805.1:0.007870926,(EKB32.1:0.003104715,HEL_CA0440AA_AS.1:0.003104841)0.759:0.001498768)0.774:0.001553031,(HEL_BA8663AA_AS.1:0.00155014,HpGP-MAL-012.1:0.00785351)0.766:0.001523724)0.751:0.001531273,((HEL_BA5460AA_AS.1:0.003098565,((ID0561.1:0.01465277,(HEL_BA8956AA_AS.1:0.009720051,HEL_CA0264AA_AS.1:0.008098675)0.808:0.00460725)0.832:0.00339241,HEL_CA2671AA_AS.1:0.004916683)0.813:0.002854641)0.894:5e-09,HEL_CA2643AA_AS.1:0.004613955)0.252:0.001535342)0.776:0.001547435,((JP0170.1:0.006197606,((BT333.1:0.006291442,(HEL_AA4439AA_AS.1:0.013007876,HEL_CA2709AA_AS.1:0.001193151)0.911:0.005057123)0.755:0.001508528,HEL_BA9915AA_AS.1:0.003087184)0.769:0.001553307)0.781:6e-09,(HEL_CA0278AA_AS.1:0.010618963,(CK69.1:0.007983292,HEL_BA8957AA_AS.1:0.006150632)0.325:0.001547052)0.768:0.001994449)0.727:0.00153937)0.778:0.001518239,((BTM275.1:0.003411894,(BT0282.1:0.002257409,BT215.1:0.013818831)0.041:0.004632846)0.697:0.001231233,(HEL_CA0261AA_AS.1:0.007836846,(HEL_CA2092AA_AS.1:0.006228204,MMM_67.1:0.006227072)0.694:0.00156788)0.400:5e-09)0.898:0.003104343)0.774:0.001550324,(BTM231.1:0.007852708,(BT143.1:0.009128748,(HEL_CA0208AA_AS.1:0.008164908,mong44.1:0.014197331)0.253:0.001449769)0.885:0.003357905)0.141:5e-09)0.864:5e-09,(HEL_BA9347AA_AS.1:5e-09,(HEL_BA8872AA_AS.1:5e-09,HEL_BA9653AA_AS.1:0.001526611)0.952:0.003076011)0.950:0.006215081)0.825:0.00520536,(HEL_BA8958AA_AS.1:0.00754415,HEL_CA0525AA_AS.1:0.015102832)0.687:0.006104486)0.505:0.002508278)0.540:5e-09)0.870:5e-09,(((HEL_BA9234AA_AS.1:0,HEL_BA9467AA_AS.1:0):0.003174628,HEL_BA9669AA_AS.1:0.004576397)0.869:0.003135445,(HEL_BA9220AA_AS.1:0.012720539,HEL_BA9841AA_AS.1:0.003156674)0.750:0.001545797)0.789:0.001544081)0.788:0.001652491)0.758:0.003119606,((HEL_BA5605AA_AS.1:0.012095839,(HEL_AA6759AA_AS.1:0.003678736,HEL_CA2258AA_AS.1:0.011394558)0.251:0.00224456)0.544:0.002223397,(HEL_BA8976AA_AS.1:0.011850132,(Evenky65.1:0.008994545,HEL_BA8911AA_AS.1:0.003656738)0.939:0.010027694)0.699:0.002375438)0.786:0.001653513)0.873:0.001797145,(HEL_BA9294AA_AS.1:0,HEL_BA9792AA_AS.1:0):0.007624145)0.770:0.001795308,((HEL_BA9440AA_AS.1:0.007098619,(Khanty16.1:0,Khanty26.1:0,Khanty27.1:0):0.008919122)0.708:0.004644132,(HEL_BA8921AA_AS.1:0.008596756,(((((((HE_C50.1:0.011050793,(GR_21.1:0.012655872,((HEL_AA7249AA_AS.1:0.003105665,HEL_BA9130AA_AS.1:0.003085656)0.984:0.009539876,HEL_AA6718AA_AS.1:0.012649978)0.870:5e-09)0.857:0.003119223)0.735:0.001549576,(SSR3.1:0.011062609,VN0032.1:0.006246751)0.859:0.003084388)0.755:0.001506752,(((((SSR5.1:0.006339336,444.1:0.014588999)0.679:0.004618359,HpGP-KGZ-006.1:0.006245196)0.886:6e-09,SSR7.1:5e-09)0.840:0.001530461,26695.1:0.003071745)0.789:5e-09,((HEL_BA9706AA_AS.1:0.009353445,(HE_NC24_6.1:0.013961212,(IRANL133_91.1:0.010979445,(21580.1:0.010985001,SW21C.1:0.018443584)0.847:0.005889779)0.414:0.001921203)0.430:0.0020103)0.748:0.001573016,(HEL_BA9249AA_AS.1:0,HEL_BA9605AA_AS.1:0):0.007847601)0.239:0.001523719)0.876:0.003122357)0.745:0.001575791,(HEL_BA8814AA_AS.1:0.009622399,HEL_BA9410AA_AS.1:0.004750245)0.938:0.006296353)0.796:0.001570005,(HEL_BA9098AA_AS.1:0.008491318,(HEL_BA9627AA_AS.1:0.006282748,HEL_BA9640AA_AS.1:0.006289703)0.416:0.00307535)0.855:0.004149175)0.783:0.001375433,(BURYAT19.1:0.009249191,(HEL_BA9837AA_AS.1:5e-09,(HEL_BA9209AA_AS.1:0.001528219,HEL_BA9671AA_AS.1:5e-09)0.855:0.001536896)0.746:0.001756074)0.820:0.004659767)0.624:0.000946624,(((((((HE_NC32_5.1:0.016250193,HpGP-MMR-011.1:0.006375221)0.404:0.004563311,(M006.1:0.001534867,(HEL_BA5769AA_AS.1:0.003115008,TH0213.1:0.006238867)0.749:0.001495157)0.717:0.001534681)0.053:5e-09,(India7.1:0.00464398,(HpGP-NPL-009.1:0.003077839,HpGP-USA-422.1:0.006225867)0.744:0.001544868)0.751:0.001530435)0.848:5e-09,(((HEL_BA4205AA_AS.1:0.003417903,NP49.1:0.009162989)0.159:0.003289321,(((HEL_BA8057AA_AS.1:0.012317975,(HEL_BA7799AA_AS.1:0.007887845,SLK40.1:0.014655541)0.727:0.001800369)0.768:0.003139651,HpGP-MMR-004.1:0.006601499)0.814:0.004303896,Mandalay03.1:0.004697838)0.347:0.001889608)0.723:0.002586329,(CK59.1:0.004688462,MMM_60.1:0.011121996)0.900:0.004668277)0.152:0.001527547)0.937:0.004637493,((HEL_CA0027AA_AS.1:0.003049566,MS178.1:0.009457833)0.749:0.003127109,(((HEL_BA3985AA_AS.1:0.007659136,((HpGP-MAL-002.1:0.024312546,MMM_148.1:0.010287771)0.933:0.009709907,((HPJ156.1:0.009516808,(((HEL_AA6024AA_AS.1:0.006172462,((HEL_BA4580AA_AS.1:5e-09,(HEL_BA4584AA_AS.1:0,HEL_BA9332AA_AS.1:0):0.0015252)0.990:0.007738015,(((HEL_AA6010AA_AS.1:0.007817164,(HEL_BA3813AA_AS.1:0,HEL_BA4578AA_AS.1:0):0.007806756)0.880:0.0030886,(ausabrJ05.1:0,HPJ023.1:0):0.00934689)0.777:5e-09,HPAS23.1:0.00462766)0.341:5e-09)0.925:0.003078451)0.790:5e-09,(HEL_BA3812AA_AS.1:0.004187995,(HEL_BA3814AA_AS.1:0.003526328,HEL_BA4574AA_AS.1:0.0073367)0.396:0.001522637)0.902:0.003522088)0.876:0.003074453,HPJ071.1:0.006195699)0.891:0.004638475)0.966:0.0116616,(((HEL_BA9408AA_AS.1:0,HEL_BA9658AA_AS.1:0,HEL_BA9674AA_AS.1:0,Neuguinea25.1:0,Neuguinea63.1:0,Neuguinea66.1:0):5e-09,Neuguinea12.1:0.001525487)0.852:0.00339659,((ID0992.1:0.003116814,ID1017.1:0.006193486)0.826:0.002812011,((ID0082.1:0,ID0090.1:0,ID0985.1:0,ID0987.1:0,ID1001.1:0):0.001524734,ID0084.1:0.007791137)0.883:0.003397633)0.494:0.003083981)0.891:0.006579652)0.802:0.008187404)0.965:0.010663364)0.855:0.003096927,MMM_127.1:0.004979123)0.705:0.001436872,BD0013.1:0.006502982)0.766:0.001287366)0.755:5e-09)0.297:5e-09,(HEL_AA6079AA_AS.1:0.009579744,HpGP-IND-007.1:0.01119195)0.310:0.002988255)0.806:0.003106775,(HEL_BA9760AA_AS.1:0.004716532,(HEL_BA8825AA_AS.1:0,Tuvac46.1:0):0.01286028)0.891:0.004708285)0.778:0.002295098)0.100:0.001557966)0.000:5e-09)0.849:0.00391195)0.127:0.004473943,(BD0063.1:0.009699046,((HE_C33.1:0.010525893,(((HEL_BA8889AA_AS.1:0.012328389,(HEL_BA9538AA_AS.1:0.005487543,(BURYAT27.1:0.001562579,HEL_BA9253AA_AS.1:5e-09)0.910:0.005979286)0.902:0.004685729)0.000:6e-09,(HEL_BA9407AA_AS.1:0.012441535,Kazakhstan3173.1:0.012874298)0.923:0.008077853)0.512:0.00174418,(Khanty30.1:0.042922938,((HEL_BA9303AA_AS.1:0,HEL_BA9707AA_AS.1:0):0.062267841,((HpGP-CHI-105.1:5e-09,HpGP-CHI-116.1:0.011176377)0.986:0.016289101,((HEL_BA9722AA_AS.1:0.016489632,(((HEL_BA9208AA_AS.1:0,HEL_BA9487AA_AS.1:0):5e-09,HEL_BA9726AA_AS.1:0.00156574)0.873:0.003116741,((((HEL_BA9333AA_AS.1:0.004184563,((HEL_AA7311AA_AS.1:0,Khanty47.1:0):0.015867932,HEL_BA9746AA_AS.1:0.014617706)0.914:0.007800708)0.769:0.002142573,HEL_BA8817AA_AS.1:0.001562632)0.969:0.006357727,(HEL_BA9287AA_AS.1:5e-09,(Koryak28.1:0.004727729,(Koryak37.1:0,Koryak38.1:0):5e-09)0.935:0.003139185)0.308:5e-09)0.763:0.001559881,HEL_BA9243AA_AS.1:0.001567931)0.879:0.003190264)0.854:0.003142171)0.825:0.004651383,((HpGP-CAN-019.1:0.011363328,(HEL_AA5916AA_AS.1:0.004193473,((Aklavik86.1:0,CAN_019.1:0,CAN_290.1:0,HEL_CA2371AA_AS.1:0,HpGP-CAN-010.1:0,HpGP-CAN-015.1:0):0.004276703,(HpGP-CAN-016.1:0.00313684,(HpGP-CAN-018.1:5e-09,((CAN_095.1:0,CAN_136.1:0,CAN_172.1:0,HpGP-CAN-006.1:0,HpGP-CAN-011.1:0):0.001559378,(CAN_258.1:0,HEL_CA2453AA_AS.1:0):0.001559525)0.895:5e-09)0.000:5e-09)0.879:0.003625743)0.916:0.006464357)0.763:0.00198439)0.763:0.002466203,(CAN_243.1:0.013657931,((HEL_BA9629AA_AS.1:0.004739853,((((HEL_BA9127AA_AS.1:0.003377983,HEL_BA9526AA_AS.1:0.006158041)0.938:0.006480771,(HEL_BA9060AA_AS.1:0.001559271,HEL_BA9258AA_AS.1:5e-09)0.882:0.0044514)0.846:0.001858229,(HEL_AA7337AA_AS.1:0.007954522,(HEL_AA5967AA_AS.1:0,HEL_AA6482AA_AS.1:0,HEL_BA9172AA_AS.1:0):0.001563921)0.771:5e-09)0.527:0.003160207,((Ca_97_34.1:0,HEL_AA6016AA_AS.1:0,HEL_AA7297AA_AS.1:0):5e-09,HpGP-CAN-007.1:0.00632744)0.900:0.003155324)0.063:0.001562656)0.000:5e-09,HEL_AA6037AA_AS.1:5e-09)0.779:0.004122553)0.224:0.003074084)0.885:0.005755857)0.318:0.009116659)0.898:0.011276742)0.949:0.011494286)0.874:5e-09)0.996:0.019999686)0.915:0.011969255,ID0498.1:5e-09)0.467:0.002944768)0.942:0.006272379)0.874:5e-09,((HpGP-POL-110.1:0.010314464,(HEL_BA9043AA_AS.1:0.013055994,SSR43.1:0.009754969)0.951:0.011341258)0.847:0.005864893,(HpGP-MAL-010.1:0.009190011,(HEL_BA4875AA_AS.1:0.008303926,(HEL_BA5572AA_AS.1:0.003118876,HpGP-MEX-046.1:0.004662688)0.970:0.009401465)0.389:0.003121916)0.589:0.003507722)0.164:0.0032588)0.837:0.001084517,22352.1:0.021680849)0.686:0.007948567,SSR9.1:0.014545777)0.939:0.001678175,HEL_CA2513AA_AS.1:0.018696107)0.721:0.002339545,(HEL_AA6798AA_AS.1:0.002876161,((MG2005_98.1:0.001529487,(HEL_BA9180AA_AS.1:0.009387638,MM2004_20.1:5e-09)0.741:6e-09)0.754:0.002071362,(HEL_BA4846AA_AS.1:0.006047503,(HEL_CA2176AA_AS.1:0.012151993,MCms1055.1:0.005541646)0.753:0.007340236)0.910:0.00886341)0.761:0.004565117)0.922:0.007491125)0.734:0.004632553,(((31181.1:0.009477231,Hp_A_14.1:0.016365274)0.872:0.004840683,(30950.1:0.004619754,GC65_HL.1:5e-09)0.993:0.016413085)0.756:0.002705091,Hp_A_27.1:0.010256611)0.869:0.006566109)0.461:0.009202297,HEL_BA4686AA_AS.1:0.01342293)0.921:0.001013346,(GC34_HL.1:0.008826996,IRANL104.1:0.024350323)0.660:0.005533894)0.631:0.005809942,HEL_BA3551AA_AS.1:0.020398705)0.714:0.008827371,(((MM2012_26.1:0.00777953,(((HpGP-SPA-802.1:0.006022613,(HEL_CA2149AA_AS.1:0.007422141,IRANL110.1:0.006831104)0.897:0.007174096)0.338:0.001850761,(HEL_BA4404AA_AS.1:0.020977396,((Khanty17.1:0.010511897,HEL_BA4743AA_AS.1:0.008681534)0.869:0.004814472,B45.1:0.010254993)0.666:0.001099641)0.886:0.005995459)0.827:0.004658801,Pt_7901.1:0.008257356)0.629:0.004388021)0.205:5e-09,((Hp_A_11.1:0.010975168,HpGP-USA-207.1:0.012560706)0.885:0.007097663,((GR_15.1:0.013071696,HEL_CA2212AA_AS.1:0.004474249)0.953:0.009575196,((CAM_153C1.1:0.009404317,(P12.1:0.012177939,(HEL_BA9028AA_AS.1:0.014101648,SUD-C16-3.1:0.005201291)0.705:0.004996285)0.841:0.005045562)0.834:0.003595752,SUD_C5_1.1:0.014486911)0.864:0.004613429)0.951:0.008325929)0.093:5e-09)0.893:0.004673213,(HEL_BA5257AA_AS.1:0.014487008,(CAM_118A1.1:0.015932322,HpGP-RUS-009.1:0.002266867)0.794:0.004193842)0.848:0.003243269)0.744:0.002182787)0.925:0.005946202,((((((HpGP-LIT-001.1:0.007933172,((IL_3172.1:0.008599409,(HEL_BA9445AA_AS.1:0.012385886,(NP110.1:0.003181364,HEL_BA9825AA_AS.1:0.012762916)0.938:0.008448796)0.509:0.003675417)0.750:0.005325073,(HEL_BA9531AA_AS.1:0.011108311,((((HEL_AA8621AA_AS.1:0.006863853,HEL_BA9598AA_AS.1:0.012554892)0.510:0.004864496,(Evenky58.1:0.012904423,(448.1:0.007072249,HpGP-BGD-003.1:0.013674927)0.745:0.003388588)0.299:0.003273664)0.812:0.004798234,HPAG1.1:0.01047665)0.618:0.000544419,((HEL_BA9566AA_AS.1:0.015970554,Khanty40.1:0.018112123)0.844:0.005167162,(29009.1:0.009582605,(HEL_BA9046AA_AS.1:0.009976174,HEL_BA9184AA_AS.1:0.016145232)0.433:0.004499688)0.862:0.004661785)0.853:0.00344718)0.832:0.003218075)0.784:0.001882482)0.797:0.002787528)0.753:0.001409408,MGms203.1:0.004635815)0.651:5e-09,((((HpGP-ISR-001.1:0.013271135,IL_3173.1:0.015022723)0.845:0.0072704,((GR_20.1:0.010713837,(HEL_BA9595AA_AS.1:0.006972239,(HEL_BA9281AA_AS.1:0.006373753,(HEL_BA9462AA_AS.1:0.009372516,(HEL_CA2615AA_AS.1:0,HEL_CA2627AA_AS.1:0):5e-09)0.927:0.007830888)0.867:0.004094841)0.906:0.006233439)0.844:0.003906608,HpGP-IDN-001.1:0.016312927)0.066:5e-09)0.829:0.004809886,SSR8.1:0.013219771)0.871:0.004449703,((CAM_14C1.1:0.01091807,((33375.1:0,SW7C.1:0):0.0047744,(HEL_BA9168AA_AS.1:0.007076249,HpGP-TUR-009.1:0.002237488)0.746:0.004725744)0.828:0.003951847)0.859:0.003917367,(((HEL_AA6699AA_AS.1:0.014642324,HEL_BA9765AA_AS.1:0.011235014)0.957:0.009593009,HEL_BA9457AA_AS.1:0.001528487)0.917:0.006321244,HEL_BA4944AA_AS.1:0.009473048)0.859:5e-09)0.291:0.001542068)0.483:0.003139069)0.821:0.001598529,((22360.1:0.006306041,G27.1:0.003114925)0.892:0.004635171,(HpGP-NGA-006.1:0.012938293,Pt_7757.1:0.007790312)0.939:0.006372873)0.142:5e-09)0.748:0.001455897,SUD-C14-1.1:0.016188929)0.850:0.003142583,(((HEL_CA2246AA_AS.1:0.009446863,38185.1:0.023555495)0.872:0.007946708,(((((HEL_BA9732AA_AS.1:0.00627327,B25.1:0.018162631)0.497:0.006138863,HEL_BA4700AA_AS.1:0.009477264)0.874:0.004820482,((Khanty39.1:0.003465398,((HEL_BA9014AA_AS.1:0,N34.1:0,Nentsy28.1:0,Nentsy32.1:0,Nentsy37.1:0,Nentsy38.1:0,Nentsy65.1:0):5e-09,Nentsy29.1:0.001525199)0.873:0.004329347)0.893:0.004937197,HEL_AA0447AA_AS.1:0.012370874)0.780:0.003480128)0.863:0.003351491,(HEL_BA3942AA_AS.1:0.006236443,(22087.1:0.016089297,HUP_B14.1:0.004941735)0.874:0.004633008)0.867:0.003488584)0.868:0.004553911,(CAM-117A1.1:0.011022786,IL_3184.1:0.001602271)0.803:0.001590894)0.000:1.5345e-05)0.842:0.004829672,(IRANL125.1:5e-09,((IRANL112_91.1:5e-09,IRANL124_91.1:0.006233918)0.978:0.007831857,IRANL97.1:0.004680895)0.742:0.001516356)0.983:0.011290467)0.132:0.002829246)0.834:5e-09)0.933:0.001576525,HEL_BA9463AA_AS.1:0.009326997)0.632:5e-09,HEL_BA8928AA_AS.1:0.01105038)0.902:0.004695004,((CAM_106A1.1:0.006276955,(B40.1:5e-09,GC31_B.1:0.014356398)0.955:0.006267542)0.370:0.001518171,CAM-107A1.1:0.012635332)0.921:5e-09)0.940:0.001553435,(SUD-C1-1a.1:0.004001236,(HEL_BA4973AA_AS.1:0.012077774,(HEL_BA9125AA_AS.1:0.003150102,nigh2494.1:0.006284751)0.894:0.005455425)0.407:0.001497835)0.948:0.007017567)0.336:0.001527587,((SUD-C13-1.1:0.007733389,(B47.1:0.009446202,((SUD-SO49-1.1:0.00598536,(HEL_BA9413AA_AS.1:0.004753197,SUD-I14.1:0.006228379)0.904:0.00503985)0.864:0.004718868,HEL_BA8987AA_AS.1:0.005950467)0.722:0.001796643)0.162:0.001526148)0.843:5e-09,((((SUD_C8_1.1:5e-09,SUD_SO41_1.1:0.001529493)0.872:0.003096397,SUD-SO42.1:0.004671341)0.486:0.001532948,SUD-S72.1:0.010998515)0.799:5e-09,HEL_AA6060AA_AS.1:0.006211265)0.841:0.001532584)0.886:0.003090364)0.752:0.003119269,((CAM_110A1.1:0.006244575,CAM_149C1.1:0.007833798)0.740:0.001512616,(CAM-109A1.1:0.003091616,CAM_125C1.1:0.011210641)0.879:0.003121959)0.772:5e-09)0.576:0.001585828,((HpGP-NGA-010.1:0.006338313,CAM-126C1.1:0.008002252)0.847:0.003839121,(CAM-144C1.1:0.008591134,CAM_22A1.1:0.005453108)0.434:0.001558101)0.775:0.002248353)0.760:0.003042238,((ckin59.1:0.007842453,nigh1448.1:5e-09)0.974:0.004751485,(CAM-121A1.1:0.00943032,(((((CAM-135C1.1:0,CAM-140C1.1:0,CAM-146C1.1:0):0.006334966,nigh2496.1:0.007923243)0.878:0.005071831,CAM-23A1.1:0.008728049)0.228:0.002186137,HEL_AA5951AA_AS.1:0.006176517)0.722:0.001401541,(HEL_BA4168AA_AS.1:0.006210829,SUD-SO50-1.1:5e-09)0.989:0.009663912)0.686:0.003145453)0.701:6e-09)0.441:5e-09)0.859:0.003204697,(HEL_BA9309AA_AS.1:0.013152146,nigh2495.1:0.013068999)0.924:0.007873786)0.771:0.00886168,(HN_G260.1:0.010584046,(HEL_AA5699AA_AS.1:0.016831931,HEL_BA5527AA_AS.1:0.011321089)0.982:0.016026695)0.847:0.007610446)0.922:0.007784261,(((((((((HEL_BA4465AA_AS.1:0.00581236,(HEL_BA5224AA_AS.1:0.02111148,((ckin28.1:0.007021308,(((HpGP-BRA-023.1:0.004586185,HpGP-COG-003.1:0.006290247)0.979:0.007881832,HEL_BA8806AA_AS.1:5e-09)0.925:0.006219137,ckin65.1:0.001534401)0.940:0.007173408)0.752:0.003965062,NYPt189.1:0.006087961)0.835:0.005093368)0.709:0.007233634)0.949:0.013369285,(HEL_BA5101AA_AS.1:0.008001954,HpGP-USA-403.1:0.024579668)0.828:0.008963462)0.845:0.00475785,HEL_BA5558AA_AS.1:0.006205275)0.933:0.006565767,(GAM245Ai.1:0.006224841,HEL_AA5463AA_AS.1:0.017780403)0.821:0.003047357)0.968:0.008222908,(HEL_AA7374AA_AS.1:0.004636298,(((HEL_BA8361AA_AS.1:0.00613252,(HEL_BA8101AA_AS.1:0.007846972,kin86.1:0.006257353)0.678:0.004667746)0.734:6e-09,(DR150.1:0.012404198,((HEL_BA8835AA_AS.1:6e-09,(DR76_2016.1:0.001528532,HEL_BA5547AA_AS.1:5e-09)0.403:0.001525165)0.932:0.007351016,(HEL_AA9177AA_AS.1:0.015842771,(((kin79.1:0.004588005,(ckin129.1:5e-09,(kin62.1:5e-09,((ckin130.1:0,kin77.1:0):6e-09,kin81.1:0.003061256)0.854:0.00153125)0.950:0.00306253)0.960:0.006250255)0.282:0.00158375,HEL_AA9174AA_AS.1:0.009243974)0.938:5e-09,(HEL_CA2181AA_AS.1:0.007779861,(HEL_BA4236AA_AS.1:6e-09,(HEL_AA7352AA_AS.1:0.006226486,SA35C.1:0.001536538)0.984:0.009395868)0.995:0.018156304)0.976:0.013175293)0.877:0.006491572)0.763:0.00342419)0.364:0.003286337)0.931:0.006602378)0.947:0.004675156,((((HpGP-USA-417.1:0.015774541,(HEL_BA4947AA_AS.1:0.00823283,((ckin106.1:0.003064712,(HEL_AA8702AA_AS.1:0.003097319,HEL_AA9180AA_AS.1:0.004632458)0.864:0.003122804)0.917:0.005751865,HpGP-POR-006.1:0.011558888)0.672:0.003057645)0.862:0.004508285)0.899:0.004728049,(HEL_CA2362AA_AS.1:0.013225548,HpGP-HON-015.1:0.012538695)0.875:0.004598997)0.908:0.004688554,(kin71.1:0.001542454,(ckin24.1:0.007839071,HEL_AA8698AA_AS.1:0.006264208)0.839:0.003005758)0.909:0.004911672)0.910:0.005873579,(HEL_CA2150AA_AS.1:0.017255829,HpGP-USA-303.1:0.005789636)0.641:0.00384311)0.625:0.001621043)0.749:0.001554676)0.943:0.00770277)0.836:0.00385166,(HEL_CA2451AA_AS.1:5e-09,((HEL_AA6511AA_AS.1:0,HEL_AA6578AA_AS.1:0):0.004677292,HpGP-SPA-402.1:0.017688931)0.348:0.003051377)0.922:0.005652037)0.892:0.008100219,HEL_BA5197AA_AS.1:0.017933095)0.926:0.009476385,(DR59_2016.1:0.004807297,HEL_BA3663AA_AS.1:0.014261077)0.992:0.01610567)0.878:5e-09,(HEL_BA4163AA_AS.1:0.001538265,HEL_BA9555AA_AS.1:0.004620844)0.995:0.014405907)0.804:0.010861863)0.843:0.022892659,(SA224.1:0,SA252C.1:0):0.012466511)0.977:0.034860934,SA220C.1:0.008199169)0.999:0.021846056,(((HEL_AA7375AA_AS.1:0.006165437,(HEL_BA8345AA_AS.1:0.00306503,(((HEL_AA7351AA_AS.1:0.00771852,((HpGP-ZAF-001.1:0.001531157,SA172C1.1:0.004625761)0.880:0.003081374,HEL_BA4143AA_AS.1:0.003077129)0.579:5e-09)0.886:0.004616446,(HEL_AA7378AA_AS.1:0.004635402,HEL_BA8916AA_AS.1:0.001521497)0.757:0.001538265)0.673:0.003073348,(HEL_AA7350AA_AS.1:0,HEL_AA7376AA_AS.1:0):0.003059127)0.755:5e-09)0.776:5e-09)0.562:0.00152713,(((HEL_BA5709AA_AS.1:0.004611974,HpGP-ZAF-009.1:0.001531709)0.751:0.001702227,HEL_AA7371AA_AS.1:0.007584057)0.295:0.001533161,(SouthAfrica50.1:0.003065359,(((HEL_BA5715AA_AS.1:0,SA175A.1:0):0.003057264,(SA253C1.1:0.001526948,((HpGP-ZAF-007.1:0.015827503,((((HEL_BA8291AA_AS.1:0.004622208,(HEL_AA7362AA_AS.1:0.007774784,HpGP-ZAF-006.1:0.007778238)0.192:0.004600101)0.147:5e-09,(SouthAfrica7.1:5e-09,(HEL_BA5731AA_AS.1:0.00152549,(HEL_BA5677AA_AS.1:0,HEL_BA5739AA_AS.1:0,SA166A.1:0,SA169C.1:0):0.001525756)0.894:5e-09)0.955:5e-09)0.885:0.003074522,(((((HEL_AA7206AA_AS.1:0.008835613,((HEL_AA7309AA_AS.1:0.00306411,HEL_AA7329AA_AS.1:5e-09)0.859:0.003056132,HEL_AA7200AA_AS.1:0.006252085)0.874:0.003680944)0.428:0.003077251,(HEL_AA7288AA_AS.1:0,HEL_BA9306AA_AS.1:0):0.003630045)0.926:0.007117887,(HEL_AA7199AA_AS.1:5e-09,HEL_AA7215AA_AS.1:0.009365536)0.630:0.001662649)0.437:0.003061883,(HEL_AA7268AA_AS.1:0,HEL_AA7293AA_AS.1:0,HEL_AA7356AA_AS.1:0,HEL_AA7368AA_AS.1:0,K26A1.1:0):0.001657054)0.909:0.004517972,SouthAfrica20.1:0.006205413)0.924:0.004631883)0.781:0.001526185,HEL_BA9494AA_AS.1:6e-09)0.845:0.001528255)0.578:6e-09,((HEL_BA5706AA_AS.1:0.003070132,(HEL_BA4919AA_AS.1:5e-09,HEL_BA5666AA_AS.1:0.00305958)0.699:5e-09)0.937:0.003068991,SA233C.1:0.003064893)0.742:5e-09)0.910:0.001526812)0.778:5e-09)0.420:5e-09,(((HEL_BA8309AA_AS.1:5e-09,HEL_BA9749AA_AS.1:0.00152523)0.930:0.005153381,HEL_BA9540AA_AS.1:0.015461056)0.013:0.001491814,((HEL_BA5671AA_AS.1:0,SA251C.1:0):0.001525328,(HEL_BA9328AA_AS.1:0,SA144A.1:0):5e-09)0.893:0.003550559)0.773:0.00259107)0.751:0.003069097)0.843:0.002888635)0.769:0.001709633)0.879:0.004434123,SA29A.1:0.001722383)0.769:0.009983453)0.709:0.038285503,(HEL_AA0408AA_AS.1:0.00796873,HEL_BA9262AA_AS.1:0.015278478)0.988:0.055485058)0.557:0,Hcetorum:0.371818104)Root;
