# Supplementary material for: An ancient ecospecies of Helicobacter pylori
Source: Nature. 2024 Oct 16;635(8037):178–85. doi: 10.1038/s41586-024-07991-z (PMC11541087; doi:10.1038/s41586-024-07991-z)
Supplement: Supplementary file 8 — Data underlying Figs. 1–4 and Supplementary Figs. 1–6 and 8–13. [file 41586_2024_7991_MOESM8_ESM.zip › SOURCE_DATA/S10/61.nwk]

(((((((((((((((((((((((HEL_BA9063AA_AS.2:5e-09,((((((Evenky58.2:0.002433067,(HEL_BA8860AA_AS.2:0,HEL_BA9261AA_AS.2:0):0.004902902)0.921:5e-09,(HEL_CA0082AA_AS.1:0.004910095,(HEL_AA6079AA_AS.2:0.007432046,(HEL_BA9569AA_AS.1:5e-09,(((Evenky01.2:0,Evenky73.2:0,HEL_BA8842AA_AS.2:0,HEL_BA9047AA_AS.2:0,HEL_BA9406AA_AS.1:0,HEL_BA9410AA_AS.1:0,HEL_BA9571AA_AS.2:0,HEL_BA9641AA_AS.2:0,yak97.2:0):6e-09,HEL_BA8812AA_AS.2:0.004914671)0.850:0.002437309,(30950.1:0.010032637,HEL_BA9383AA_AS.1:5e-09)0.856:0.002440658)0.895:5e-09)0.903:5e-09)0.564:0.002434844)0.899:5e-09)0.887:5e-09,((MMM_127.1:0.002470477,((Mandalay03.2:0.007942603,((BD0063.2:0,HpGP-MMR-011.2:0,MMM_148.1:0):0.003578446,MMM_60.1:0.014218636)0.709:0.004901369)0.796:0.004477302,(BURYAT27.1:0.012527591,HpGP-USA-422.2:0.004955074)0.924:6e-09)0.272:0.002465106)0.871:0.004923456,((((HEL_BA9653AA_AS.2:0.007596177,HpGP-MMR-004.2:0.01018299)0.848:0.004869439,(((((HEL_BA9304AA_AS.1:0,HEL_BA9748AA_AS.2:0):0.010014557,((HEL_AA7212AA_AS.2:0,HEL_CA0045AA_AS.2:0):0.009905587,(((((HEL_AA6006AA_AS.2:0,HEL_AA6077AA_AS.2:0,HEL_CA0052AA_AS.2:0,HEL_CA0052AA_AS.4:0,HEL_CA0053AA_AS.2:0):0.002446594,(((HEL_BA9559AA_AS.1:5e-09,HEL_BA9669AA_AS.1:0.004892892)0.848:0.002434838,HEL_CA0054AA_AS.2:5e-09)0.642:5e-09,HEL_BA9234AA_AS.2:0.002433051)0.767:0.002443662)0.776:0.002437756,HEL_BA9651AA_AS.2:0.00490871)0.777:0.002444966,(HEL_BA8864AA_AS.1:0.012551978,(Nanai40.1:5e-09,(Nanai30.1:0.002429573,(HEL_AA7283AA_AS.1:0.002446596,HEL_BA9448AA_AS.2:0.002444125)0.786:0.002443745)0.889:5e-09)0.914:5e-09)0.870:0.002445232)0.879:5e-09,(((((HEL_AA7264AA_AS.2:0.002440666,(HEL_AA7380AA_AS.2:0.00243307,(HEL_AA7214AA_AS.2:0.004908655,(((HEL_BA9819AA_AS.2:0.002434848,(HEL_BA9649AA_AS.2:5e-09,(HEL_BA9315AA_AS.1:0.007420932,((HEL_BA9518AA_AS.1:0.004893971,HEL_BA9677AA_AS.2:0.004894306)0.169:5e-09,(HEL_BA9208AA_AS.2:6e-09,HEL_BA9218AA_AS.2:0.009949063)0.920:0.004892323)0.336:6e-09)0.909:0.002437303)0.848:0.002433051)0.248:6e-09,HEL_BA9621AA_AS.1:0.002431733)0.762:5e-09,(HEL_BA9263AA_AS.1:0.004902504,HEL_BA9514AA_AS.2:5e-09)0.804:0.004923274)0.843:0.002437301)0.628:5e-09)0.801:5e-09)0.778:0.002580599,HpGP-CAN-019.1:0.020618701)0.237:0.002404313,(HEL_BA9160AA_AS.2:0,HEL_BA9379AA_AS.1:0):0.010004037)0.652:0.002527677,(HEL_BA9159AA_AS.1:5e-09,((((HpGP-CAN-001.2:0.002441245,(CAN_243.2:0.004910059,HEL_CA0046AA_AS.1:5e-09)0.853:0.002437959)0.878:5e-09,((Aklavik117.2:0,CAN_219.1:0):0.004962529,((HEL_AA7365AA_AS.2:0,HEL_CA0047AA_AS.2:0):5e-09,(HEL_AA7339AA_AS.2:0.002440642,(HEL_BA9778AA_AS.1:0,HEL_CA0057AA_AS.2:0,HEL_CA0057AA_AS.4:0):5e-09)0.965:0.004920879)0.792:0.002433672)0.773:0.002474483)0.777:0.002452324,HpGP-CAN-023.2:0.004961765)0.785:0.002455043,HpGP-CAN-020.2:0.00244611)0.884:0.004946583)0.897:5e-09)0.920:0.00490253,(Sakhalin60.1:0.004902493,(HEL_BA9040AA_AS.2:0,HEL_BA9467AA_AS.2:0):5e-09)0.852:0.002431749)0.930:6e-09)0.899:6e-09)0.547:0.002441973)0.890:5e-09,Khanty04.2:0.002429794)0.912:5e-09,((HEL_BA9415AA_AS.2:5e-09,((HEL_BA9773AA_AS.1:0.002482033,Nentsy81.2:0.002459429)0.769:0.00753943,((HEL_BA8815AA_AS.1:0,HEL_BA9544AA_AS.2:0,HEL_BA9761AA_AS.2:0,HEL_BA9792AA_AS.2:0):5e-09,(Khanty39.2:0.004963055,HEL_BA9032AA_AS.2:0.002469399)0.783:5e-09)0.206:0.002456979)0.712:5e-09)1.000:0.015339363,Nentsy65.2:5e-09)0.838:0.002454173)0.924:0.009869825,((((HEL_CA2709AA_AS.1:0,VN0805.1:0):0.004583897,((((HEL_BA3985AA_AS.2:0.005000722,HpGP-MEX-028.2:0.007499461)0.768:0.002364021,((HEL_BA9735AA_AS.2:0.002429359,(HEL_BA9774AA_AS.2:0.002440689,(HEL_AA7314AA_AS.1:0.002448199,((HEL_CA2671AA_AS.1:0.007411698,(HEL_BA5605AA_AS.2:0.002438204,MMM_67.1:0.004920111)0.768:0.002468252)0.360:0.004911451,(HEL_AA4439AA_AS.2:0.004890375,HpGP-JAP-026.2:5e-09)0.882:5e-09)0.293:0.002449843)0.806:0.002443469)0.639:5e-09)0.900:0.002437364,((HEL_AA6511AA_AS.1:0.004910057,((HEL_BA8663AA_AS.1:0.002451502,HpGP-MAL-010.2:5e-09)0.812:0.002452511,(Shi112.2:5e-09,(HEL_BA9201AA_AS.1:5e-09,HEL_BA9433AA_AS.2:0.002437281)0.856:0.002445225)0.818:0.002437643)0.319:0.002449497)0.907:5e-09,(HEL_BA9451AA_AS.2:0.007410513,(HEL_BA9471AA_AS.2:0.00245018,((HEL_BA8932AA_AS.2:0,HEL_BA9098AA_AS.1:0):5e-09,HEL_BA9391AA_AS.1:0.002431735)0.813:0.002444095)0.830:0.002440816)0.732:5e-09)0.816:5e-09)0.877:0.002445248)0.545:6e-09,HpGP-USA-205.2:5e-09)0.794:0.002446218,((BT215.1:0.004909306,BTM275.1:0.007365445)0.514:5e-09,((((HpGP-MAL-012.2:0.009953689,(HEL_BA5460AA_AS.2:0.004918504,JP0170.1:0.007416944)0.008:0.002428773)0.896:5e-09,((HEL_CA0525AA_AS.2:0,HEL_CA0551AA_AS.1:0):0.002431741,HEL_CA0208AA_AS.1:0.002440637)0.853:5e-09)0.916:5e-09,(HEL_CA2092AA_AS.2:0.007452772,HpGP-KOR-001.2:0.002499873)0.793:0.002393119)0.795:0.002440913,HEL_BA9915AA_AS.1:0.002452685)0.787:0.002452416)0.809:0.002446257)0.779:0.001379768)0.796:0.001367549,(HEL_BA9607AA_AS.2:0.017506228,((ID0498.1:0.009834617,(TH0213.2:0.005048664,NP49.1:0.010116153)0.644:0.001241628)0.747:0.001218783,(BD0013.1:0.007423197,HpGP-IND-007.2:0.002451844)0.750:0.002452771)0.857:0.002456047)0.126:6e-09)0.498:5e-09,((HpGP-MAL-002.2:0.009948078,(HEL_BA4205AA_AS.2:0.004882594,((HEL_BA3812AA_AS.1:0.004930403,(HEL_BA4574AA_AS.1:0.002431142,((HPAS23.1:0.004944543,HPJ071.1:0.002454927)0.802:0.002440524,(((((HEL_BA9408AA_AS.2:0,HEL_BA9658AA_AS.2:0,HEL_BA9674AA_AS.2:0,Neuguinea12.2:0,Neuguinea25.2:0,Neuguinea63.2:0,Neuguinea66.1:0):0.004954613,((ID0992.1:0,ID1017.1:0):5e-09,((ID0082.1:0,ID0987.1:0,ID1001.1:0):5e-09,((ID0084.1:5e-09,ID0090.2:0.00243079)0.851:0.002445242,ID0985.1:0.002430786)0.284:5e-09)0.927:0.002429574)0.744:0.002414225)0.991:0.015180467,(HEL_BA4580AA_AS.1:0,HEL_BA4584AA_AS.1:0,HEL_BA9332AA_AS.2:0):0.002433037)0.414:5e-09,HEL_AA6024AA_AS.2:6e-09)0.921:5e-09,(HEL_AA6010AA_AS.1:0.007458738,((ausabrJ05.2:0,HPJ023.1:0):0.009931162,(HEL_BA3813AA_AS.1:0,HEL_BA3814AA_AS.2:0,HEL_BA4578AA_AS.1:0):5e-09)0.719:0.007420797)0.863:0.004940574)0.924:0.004914917)0.746:5e-09)0.838:0.002436551)0.482:5e-09,HPJ156.1:0.004899186)0.978:0.009929514)0.799:5e-09)0.823:0.002477042,((HEL_BA9605AA_AS.2:5e-09,(HEL_BA9440AA_AS.2:0.002440646,BT0282.1:0.004930046)0.738:6e-09)0.911:0.002433261,MS178.2:0.002445394)0.450:5e-09)0.901:0.002440425)0.866:0.00244601)0.222:5e-09)0.810:0.002454834,((((((CK69.1:0.004908094,v225d.2:0.004923762)0.275:5e-09,(((BT143.1:0.007664336,EKB32.1:0.007652602)0.763:0.00224806,BTM231.1:0.002457596)0.787:0.002456092,BT333.1:5e-09)0.862:0.002444976)0.867:0.002433897,(((((HEL_CA2279AA_AS.2:0,HpGP-PER-121.2:0):5e-09,(CAN_196.1:0.007437573,HpGP-PER-019.2:0.007360604)0.944:6e-09)0.916:0.002430784,(((CO1768.2:0,COL0002.1:0,Hui1769.2:0):0.004918338,(HEL_CA2262AA_AS.2:0.002429618,(HEL_BA3942AA_AS.1:0.007391816,(Sat464.2:0.002447808,(HEL_CA2266AA_AS.2:0.002434833,(HEL_CA2287AA_AS.2:0,Shi169.2:0,Shi470.2:0):5e-09)0.803:0.002452561)0.794:0.002435551)0.775:6e-09)0.873:0.002431197)0.941:5e-09,HEL_AA5991AA_AS.1:5e-09)0.841:5e-09)0.633:5e-09,(HEL_CA2261AA_AS.2:0,HEL_CA2283AA_AS.2:0,HEL_CA2286AA_AS.2:0):0.002445254)0.847:0.002445233,(((Cuz20.2:0,HEL_CA2265AA_AS.2:0):5e-09,((((((HpGP-PER-111.2:0.002430786,(HpGP-PER-011.2:0.009841947,((HEL_CA2272AA_AS.2:0.004894072,(HpGP-SPA-706.2:0.002434887,Puno120.2:0.002430912)0.236:5e-09)0.843:0.002437276,HEL_CA2271AA_AS.2:5e-09)0.659:5e-09)0.861:0.002445231)0.159:5e-09,(HEL_CA2260AA_AS.2:0,HEL_CA2284AA_AS.2:0):5e-09)0.811:0.002432095,HEL_CA2268AA_AS.2:0.002432666)0.795:0.002431469,HEL_CA2257AA_AS.2:5e-09)0.823:5e-09,(HEL_CA2258AA_AS.2:0,Puno135.2:0):0.004902502)0.854:0.002445233,HEL_CA2267AA_AS.2:0.002430803)0.245:5e-09)0.924:0.002430086,(HEL_BA9472AA_AS.1:5e-09,(((HEL_AA6759AA_AS.2:0.004875645,((HEL_BA9220AA_AS.1:0,HEL_BA9656AA_AS.1:0):5e-09,Shi417.2:0.002430104)0.615:5e-09)0.867:0.002445238,((HEL_BA9115AA_AS.2:0.007505865,(CO1766.2:0,Hui1764.2:0,Hui1766.1:0):0.004979761)0.753:0.002431462,TUVAB15.2:0.00496204)0.765:0.002445233)0.410:5e-09,(HEL_CA0410AA_AS.2:0.004890548,(BURYAT9.1:0.004982642,(HEL_BA8868AA_AS.2:0.002445237,((((HEL_BA9476AA_AS.2:0.004893966,(HEL_BA9166AA_AS.2:0,HEL_BA9390AA_AS.2:0):0.002434838)0.765:5e-09,HEL_BA9841AA_AS.1:0.002430785)0.909:5e-09,(BURYAT14.2:0,HEL_AA7249AA_AS.1:0,HEL_AA7373AA_AS.1:0,HEL_BA8832AA_AS.2:0,HEL_BA8880AA_AS.2:0,HEL_BA8883AA_AS.1:0,HEL_BA9129AA_AS.1:0,HEL_BA9130AA_AS.2:0,HEL_BA9162AA_AS.2:0,HEL_BA9256AA_AS.2:0,HEL_BA9341AA_AS.1:0,HEL_BA9348AA_AS.1:0,HEL_BA9479AA_AS.1:0,HEL_BA9534AA_AS.1:0,HEL_BA9614AA_AS.1:0,HEL_BA9736AA_AS.2:0,HEL_BA9759AA_AS.1:0,HEL_BA9780AA_AS.1:0,HEL_BA9797AA_AS.2:0):5e-09)0.912:5e-09,HEL_BA9411AA_AS.2:0.002430087)0.639:5e-09)0.780:0.002408724)0.659:0.004982037)0.772:6e-09)0.906:6e-09)0.828:5e-09)0.424:5e-09)0.848:0.002433181)0.619:5e-09,HpGP-PER-138.2:0.004878263)0.873:0.002440497,HEL_BA8279AA_AS.1:0.012478587)0.243:6e-09,((((Evenky65.2:0,HEL_BA9095AA_AS.2:0,HEL_BA9333AA_AS.2:0,HEL_BA9636AA_AS.2:0):0.007421301,(HEL_CA0264AA_AS.2:0.002442971,Kazakhstan3173.1:0.009932489)0.446:5e-09)0.920:0.004906259,(HEL_BA9170AA_AS.1:5e-09,(Evenky11.1:0.005005553,HEL_BA9398AA_AS.2:0.005001347)0.771:0.002433118)0.968:0.004920857)0.819:5e-09,HEL_BA9058AA_AS.1:0.002433257)0.855:0.002433743)0.797:0.002463589)0.805:0.002454871,HEL_BA8057AA_AS.1:0.007397063)0.158:6e-09)0.859:0.002440934)0.859:0.00244524,(((HEL_AA7221AA_AS.2:0,HEL_BA9487AA_AS.2:0):5e-09,(HEL_AA6718AA_AS.2:0.009893816,((((HEL_BA9259AA_AS.2:0.004897792,((HEL_BA9603AA_AS.1:5e-09,((HEL_BA9776AA_AS.2:0,HpGP-KGZ-006.2:0):5e-09,Tuvac80.2:0.002434833)0.888:0.00244524)0.919:0.004939669,(((HEL_BA5769AA_AS.1:0,M006.1:0):5e-09,HEL_BA9079AA_AS.2:0.004912027)0.846:0.002437931,SLK40.1:0.004888915)0.190:5e-09)0.864:0.002445148)0.896:5e-09,HEL_BA9837AA_AS.2:6e-09)0.892:5e-09,((((HEL_BA9028AA_AS.1:0.010041602,SSR7.1:0.004995804)0.762:0.002376475,((HEL_BA9437AA_AS.2:0,HEL_BA9443AA_AS.2:0):0.015275267,MG2005_98.2:0.002431888)0.754:0.002464493)0.363:6e-09,MM2004_20.2:5e-09)0.842:0.002435069,((HEL_BA8814AA_AS.2:6e-09,HEL_BA8957AA_AS.2:0.007451755)0.908:0.004919166,(SSR3.2:0.002445557,(HEL_BA9043AA_AS.2:5e-09,HEL_BA9168AA_AS.2:0.0073585)0.492:0.004954948)0.889:0.004954885)0.726:5e-09)0.902:0.002435841)0.860:0.002441299,((((((HEL_BA9153AA_AS.2:5e-09,HEL_BA9611AA_AS.2:0.009875847)0.839:0.002430803,((HEL_BA8914AA_AS.2:0,HEL_BA8962AA_AS.2:0,HEL_BA9175AA_AS.2:0):0.004893995,(HEL_BA8958AA_AS.2:0.002496651,HEL_BA9598AA_AS.2:0.015249871)0.780:0.002398463)0.791:5e-09)0.877:5e-09,HE_NC24_6.2:0.004920926)0.847:0.002445305,((HEL_BA9176AA_AS.2:0.004902507,HEL_BA9628AA_AS.1:5e-09)0.901:0.002440666,(((HEL_CA0266AA_AS.1:5e-09,(HEL_BA9249AA_AS.2:0.002445242,mong44.1:0.002451518)0.156:5e-09)0.922:0.002440661,((HEL_BA9027AA_AS.1:5e-09,((((CK59.2:0.007472787,(HEL_BA8858AA_AS.2:0,HEL_BA9445AA_AS.2:0):0.00247389)0.758:0.002412819,(HpGP-NPL-009.2:0.00385512,HEL_CA0278AA_AS.1:0.012336786)0.779:0.003967117)0.786:0.002483335,HEL_BA8847AA_AS.2:0.004912871)0.770:5e-09,((HEL_BA9592AA_AS.2:0.010044125,(HpGP-KAZ-002.2:5e-09,(HEL_BA9404AA_AS.2:0.007426773,mong49.2:0.00244944)0.328:0.004918961)0.744:0.002418021)0.656:0.004954312,(HEL_BA9807AA_AS.2:0.004994849,((HEL_BA9564AA_AS.2:0,HEL_BA9671AA_AS.2:0):0.004894821,(HEL_BA8959AA_AS.1:0.002438025,HEL_BA9562AA_AS.2:0.004917617)0.831:6e-09)0.214:0.004917023)0.815:0.007542968)0.849:5e-09)0.921:0.002447553)0.866:0.002451956,((HEL_BA9209AA_AS.2:0.007422961,HE_NC32_5.2:0.00492867)0.311:0.002435185,(((HEL_BA8918AA_AS.2:0,HEL_BA8996AA_AS.2:0,HEL_BA9046AA_AS.2:0,HEL_BA9169AA_AS.2:0,HEL_BA9260AA_AS.2:0,HEL_BA9294AA_AS.2:0,HEL_BA9339AA_AS.2:0,HEL_BA9604AA_AS.2:0,HEL_BA9705AA_AS.2:0,HEL_BA9825AA_AS.2:0,HEL_BA9830AA_AS.2:0,Keto18.1:0):5e-09,(HEL_BA8993AA_AS.2:0.007468992,(HEL_BA9568AA_AS.2:0,Keto60.2:0):0.00490248)0.249:5e-09)0.948:0.00489755,(((HEL_BA8825AA_AS.2:5e-09,(HEL_BA9302AA_AS.2:5e-09,HEL_CA0289AA_AS.2:0.002429211)0.966:0.007372714)0.835:0.002440657,(HEL_BA9085AA_AS.2:0.002451522,HEL_CA0270AA_AS.1:0.004910065)0.564:5e-09)0.305:5e-09,(HEL_BA9037AA_AS.2:0,HEL_BA9627AA_AS.1:0):5e-09)0.955:5e-09)0.924:0.00493358)0.796:5e-09)0.869:0.002457689)0.247:5e-09,(HEL_BA9096AA_AS.1:0.004935621,HEL_BA9626AA_AS.2:5e-09)0.913:0.002434832)0.131:5e-09)0.842:0.002435351)0.066:6e-09,HEL_BA8915AA_AS.2:0.004899429)0.867:0.002444977,((Hp_A_11.1:0.007525962,(HEL_BA8829AA_AS.2:0.002402095,(HEL_BA4700AA_AS.2:0.010000133,Hp_A_27.2:0.004924902)0.868:0.005012049)0.894:0.005082995)0.766:0.002379235,(((SSR8.2:0.002432202,((((HE_C33.2:0.002430617,HEL_BA4991AA_AS.2:0.002430252)0.743:5e-09,HpGP-TUR-009.2:0.012528665)0.718:5e-09,(HEL_BA4743AA_AS.1:0.002462999,((HEL_BA9014AA_AS.2:0,Khanty16.2:0,Khanty17.2:0,Khanty26.1:0,Khanty27.2:0,N34.2:0,Nentsy28.2:0,Nentsy29.2:0,Nentsy32.2:0,Nentsy37.1:0,Nentsy38.2:0,Nentsy90.2:0):0.002486975,Hp_A_14.2:0.00996653)0.771:0.002429199)0.048:0.002469693)0.839:0.004944018,GC65_HL.1:0.004943764)0.752:0.002468511)0.768:5e-09,(HEL_BA8823AA_AS.2:0.005008617,SSR9.2:0.005009084)0.778:0.002382011)0.435:0.002436594,altai11.1:0.007421425)0.577:6e-09)0.745:0.004931367)0.782:5e-09)0.866:0.002438066)0.846:5e-09)0.883:6e-09,(HEL_BA9739AA_AS.2:0.00492488,(38185.2:0.007391914,(HEL_BA9608AA_AS.2:0.002456579,(HEL_BA9407AA_AS.2:0.002436441,HEL_BA9814AA_AS.2:0.002449134)0.762:0.002478045)0.823:0.00243296)0.310:6e-09)0.751:0.002437632)0.852:0.002451514)0.566:5e-09,HEL_BA9838AA_AS.2:0.002433049)0.245:5e-09,(HpGP-USA-207.2:0.009912504,(HpGP-BGD-003.2:0.004914704,(HEL_BA9321AA_AS.2:0,HEL_BA9546AA_AS.2:0,HEL_BA9676AA_AS.2:0,HEL_BA9686AA_AS.2:0,HEL_BA9760AA_AS.1:0):5e-09)0.217:0.002440644)0.923:6e-09)0.725:5e-09)0.909:5e-09,(((HEL_AA7332AA_AS.2:5e-09,(HEL_BA8911AA_AS.1:0.004963889,SSR5.2:0.002429138)0.881:0.004962554)0.805:0.002440806,(HEL_BA7799AA_AS.2:0.00245516,(HEL_CA0261AA_AS.2:0.002465854,((HEL_BA9059AA_AS.2:0,HEL_CA0258AA_AS.2:0):5e-09,HEL_BA9483AA_AS.2:0.004909206)0.709:0.004946194)0.870:0.004998714)0.771:0.002467746)0.812:0.002455213,((HEL_BA9556AA_AS.2:0,HEL_BA9770AA_AS.2:0):0.00245222,HEL_CA2643AA_AS.1:0.002443782)0.778:0.002454932)0.933:5e-09):6e-09,(HEL_BA9545AA_AS.2:0.009985457,(HEL_BA8976AA_AS.2:0.002527035,IL_3173.1:0.015204007)0.769:0.002328429)0.766:0.002487691)0.935:0.004905572,BURYAT19.2:6e-09)0.914:0.007450266,HEL_BA4875AA_AS.2:0.004963075)0.928:0.002446631,(HPAG1.2:0.010048949,(GR_20.1:0.017129518,((HEL_BA9566AA_AS.2:0.011150685,MGms203.1:0.001355435)0.790:0.009449002,(22360.2:0.004308471,HEL_AA8698AA_AS.2:0.019057326)0.529:0.006017405)0.325:0.004525887)0.778:0.010242685)0.438:5e-09)0.793:0.007463671,((HpGP-LIT-001.2:6e-09,(SSR43.1:5e-09,(HEL_BA9463AA_AS.2:5e-09,(HpGP-IDN-001.2:0,ID0561.1:0):0.002430802)0.859:0.002445238)0.853:0.00244064)0.782:5e-09,((((HEL_BA9650AA_AS.1:0.007628653,((HEL_BA8889AA_AS.2:0,Tuvac46.2:0):0.005006517,HEL_BA8921AA_AS.1:0.00489748)0.746:0.002515109)0.773:0.002470742,(((HEL_BA9042AA_AS.2:0,HEL_BA9253AA_AS.2:0):0.002433061,HEL_BA9538AA_AS.2:5e-09)0.850:5e-09,(((HEL_BA5257AA_AS.1:0.002440638,Pt_7901.2:5e-09)0.739:0.00127911,HEL_BA9462AA_AS.2:0.014987302)0.739:0.001257192,((((((((HEL_BA4404AA_AS.1:0.00244591,HEL_BA9281AA_AS.2:0.004878388)0.305:5e-09,((((CAM_106A1.2:6e-09,(SW7C.1:0.002432781,(HEL_BA4168AA_AS.2:0.004932264,(HEL_AA6060AA_AS.1:0.009696213,(B25.2:0.009623495,SUD_C5_1.2:0.005260701)0.455:0.002444257)0.487:0.002775079)0.889:5e-09)0.910:0.002443895)0.869:0.002437289,((HEL_BA4944AA_AS.1:0.007414499,SUD-C14-1.1:5e-09)0.927:0.002433051,(HEL_BA9595AA_AS.2:5e-09,(((SUD-C16-3.2:0.007147626,(HEL_BA9457AA_AS.2:0.012562314,HEL_BA8987AA_AS.2:5e-09)0.739:0.00131715)0.739:0.001316455,(CAM-23A1.1:0.004891362,(SUD-SO49-1.1:5e-09,(HEL_BA9140AA_AS.1:0.002445237,(HpGP-ZAF-009.2:5e-09,((HEL_BA4846AA_AS.1:5e-09,IRANL112_91.2:0.002445224)0.731:0.002444749,((GR_21.1:5e-09,HpGP-SPA-802.2:0.002431741)0.800:0.002441417,HpGP-POL-110.2:0.007513901)0.760:0.002480652)0.791:0.002459425)0.870:0.002440636)0.900:5e-09)0.898:6e-09)0.879:0.002440645)0.890:5e-09,(HEL_BA8928AA_AS.2:0.002430785,29009.2:0.002434849)0.880:5e-09)0.906:6e-09)0.946:5e-09)0.469:5e-09)0.895:0.002437969,(((HEL_AA9177AA_AS.1:0.00460961,(HN_G260.2:0.002472505,(HEL_BA9413AA_AS.1:0.004901191,(SUD-C1-1a.1:0.002441353,((SUD_C8_1.2:0,SUD-I14.1:0):6e-09,SUD-SO50-1.1:0.004942444)0.819:0.004888396)0.363:5e-09)0.908:0.004963801)0.763:0.001386729)0.781:0.001354059,((CAM-144C1.2:0.002437295,nigh1448.2:5e-09)0.946:0.0098715,((HEL_BA4686AA_AS.1:0,HEL_CA2627AA_AS.1:0):5e-09,HEL_CA2615AA_AS.1:0.00243305)0.891:5e-09)0.975:0.007436752)0.742:5e-09,((CAM-121A1.2:0.002434889,CAM-109A1.1:0.004898559)0.112:5e-09,((nigh2495.2:0.004937442,SUD_SO41_1.2:0.002485721)0.214:0.00493196,(CAM_125C1.2:5e-09,CAM-107A1.1:0.004914157)0.767:0.002433077)0.820:5e-09)0.920:0.002435503)0.242:6e-09)0.909:0.00244138,((IRANL133_91.2:0.010011494,((HEL_BA9148AA_AS.2:5e-09,(HpGP-RUS-009.2:0.002422519,(HE_C50.2:0.005028716,(HEL_CA2176AA_AS.1:0.012996514,VN0032.1:0.010307931)0.750:0.002077767)0.896:0.005017728)0.777:0.002472044)0.798:0.002448074,HEL_AA7246AA_AS.1:0.002452961)0.255:0.002458872)0.943:6e-09,((CAM_14C1.2:0.00489757,(SUD-C13-1.1:5e-09,(((HEL_AA5951AA_AS.2:0.002444594,(CAM_149C1.2:0.002463008,HEL_CA2513AA_AS.2:0.007455622)0.780:0.002441361)0.327:0.00245828,(CAM-117A1.2:5e-09,((((((CAM-135C1.1:0,CAM-140C1.1:0,CAM-146C1.1:0):0.002421962,(CAM_118A1.2:0,CAM_153C1.1:0):0.009989141)0.785:0.002468458,HEL_BA9125AA_AS.2:5e-09)0.878:0.002440646,(CAM_110A1.2:5e-09,SUD-SO42.1:0.002431758)0.260:5e-09)0.936:0.00243306,HEL_BA9309AA_AS.2:5e-09)0.239:5e-09,(HpGP-NGA-010.2:0.004914144,nigh2494.1:5e-09)0.898:0.002434857)0.927:0.002437289)0.927:0.004940667)0.797:6e-09,((ckin59.1:0,nigh2496.1:0):0.002433132,HpGP-NGA-006.2:0.002434912)0.180:5e-09)0.941:0.004880804)0.379:5e-09)0.876:0.00245158,(HEL_BA9354AA_AS.1:0.007474908,(B45.2:0.009999421,((Khanty30.1:0,Khanty40.1:0):5e-09,((HEL_BA9244AA_AS.2:0,HEL_BA9732AA_AS.2:0):5e-09,HEL_BA9266AA_AS.2:0.002434831)0.924:0.004874883)0.840:5e-09)0.669:0.002487722)0.795:0.002408752)0.872:5e-09)0.838:5e-09)0.832:0.002441228)0.898:0.002438367,HEL_BA4973AA_AS.1:0.004911266)0.836:6e-09,CAM_22A1.1:0.002434837)0.179:5e-09,(CAM-126C1.1:0.004883178,(HEL_AA6699AA_AS.2:0,HEL_BA9765AA_AS.2:0):0.004893947)0.951:5e-09)0.908:5e-09,(((HEL_AA0105AA_AS.1:0,PeCan4.2:0):0.00243484,(HEL_AA9180AA_AS.2:0.002437285,(((G27.2:0.004886993,HEL_AA8621AA_AS.1:5e-09)0.280:0.002440664,(HEL_CA0027AA_AS.2:0.002445983,HpGP-ISR-001.2:0.012630192)0.870:0.004933222)0.909:5e-09,SW21C.2:5e-09)0.904:5e-09)0.847:0.002440642)0.251:5e-09,HEL_CA2246AA_AS.2:5e-09)0.868:0.002433041)0.811:0.002446109,(((HEL_AA6798AA_AS.1:0.007410612,IRANL104.1:0.009896133)0.770:5e-09,(HEL_BA5224AA_AS.2:0.007416671,(((ckin24.1:0.004898873,(HpGP-COG-003.2:0,kin62.1:0):5e-09)0.912:0.002445231,(HEL_BA4465AA_AS.1:5e-09,(((MM2012_26.2:5e-09,kin79.1:0.002445245)0.847:0.002433054,(HEL_BA4236AA_AS.2:5e-09,(ckin130.1:0.002430785,kin86.2:0.00244523)0.880:5e-09)0.869:5e-09)0.885:0.002440639,((kin71.2:0.004898568,(HEL_BA4947AA_AS.1:0.00242921,(HEL_CA2362AA_AS.2:0,HpGP-BRA-023.2:0):5e-09)0.843:5e-09)0.918:0.002433062,((HEL_AA7352AA_AS.2:0,HpGP-POR-006.2:0,kin81.1:0):5e-09,(ckin28.1:0.002437306,HEL_AA7374AA_AS.1:0.002434839)0.921:6e-09)0.714:6e-09)0.382:5e-09)0.933:0.00243729)0.622:5e-09)0.925:0.004931358,((HEL_BA8101AA_AS.2:0.007421949,((kin77.1:0.002459023,(NYPt189.2:0.004987676,((HEL_BA8361AA_AS.1:0,HEL_BA9180AA_AS.2:0,SA224.2:0,SA252C.2:0):5e-09,HEL_BA9555AA_AS.2:0.002430786)0.780:0.00245377)0.775:0.002482498)0.815:0.002447094,HEL_BA8806AA_AS.2:6e-09)0.769:5e-09)0.421:0.002459118,(ckin129.1:0.004963006,SA35C.1:0.002451491)0.768:0.00245388)0.801:0.002451385)0.808:5e-09)0.570:0.002437576)0.901:5e-09,(GC34_HL.1:0.004954131,(444.2:0.004925986,((IRANL110.1:0.002454994,(HEL_CA2149AA_AS.2:0.005011537,(MCms1055.2:0.002515617,(ckin65.1:0.002390067,HpGP-HON-015.2:0.002507491)0.898:0.005010813)0.780:0.002431325)0.754:0.002441506)0.783:0.002472777,(((22087.1:0.015058036,(((((DR76_2016.1:0,HEL_AA6578AA_AS.1:0,HEL_CA2181AA_AS.1:0,HEL_CA2212AA_AS.1:0,HpGP-USA-417.2:0):5e-09,(HEL_CA2150AA_AS.2:0.002430088,(HEL_BA5101AA_AS.2:0.002434838,HEL_BA5558AA_AS.2:0.00243729)0.571:5e-09)0.922:5e-09)0.000:6e-09,((((DR150.2:0,HEL_BA5197AA_AS.1:0,HpGP-USA-303.2:0):5e-09,(HEL_BA8835AA_AS.2:0.007459849,HpGP-SPA-402.2:6e-09)0.153:0.002440645)0.909:0.004896233,(HpGP-USA-403.2:5e-09,(DR59_2016.1:0.002445234,(HEL_AA5463AA_AS.1:6e-09,(HEL_AA8702AA_AS.2:0.004949007,HEL_AA9174AA_AS.2:0.002462667)0.778:0.002435107)0.453:0.002434845)0.882:5e-09)0.904:5e-09)0.844:0.002433053,(HEL_BA3663AA_AS.1:0.00244064,(ckin106.2:0.002445803,GAM245Ai.2:0.002450304)0.788:0.002441668)0.655:5e-09)0.794:5e-09)0.927:5e-09,HEL_BA5547AA_AS.2:0.002438047)0.867:0.002437375,HEL_BA4163AA_AS.2:0.00244232)0.490:6e-09)0.820:0.00245754,HpGP-MEX-046.2:0.002469367)0.782:0.002464117,((Pt_7757.2:0.002437346,HEL_BA5572AA_AS.2:0.009924228)0.457:5e-09,(HEL_BA5527AA_AS.2:0.004924294,HEL_CA2451AA_AS.2:5e-09)0.917:0.002434897)0.355:6e-09)0.804:0.002442967)0.783:0.002469279)0.772:0.002444341)0.853:0.004948679)0.314:0.002466192)0.806:0.002464679,((IL_3172.2:0.00739401,(IRANL125.2:0,IRANL97.2:0):5e-09)0.804:0.002470077,(((HEL_BA9531AA_AS.2:0,IRANL124_91.1:0):5e-09,(GR_15.1:0.002433043,P12.2:0.004905556)0.913:5e-09)0.934:6e-09,(26695.2:0.015408451,448.2:0.007436528)0.864:0.005044432)0.818:0.002462791)0.806:0.002469933)0.848:6e-09)0.921:0.002440892)0.761:0.002380408)0.805:0.005043053,((NP110.1:0.004950444,(India7.2:0.002450098,(SUD-S72.1:0.007471623,(21580.2:0.002390091,((31181.2:0.009971735,GC31_B.1:6e-09)0.439:0.002493244,(34320.1:0.007534761,((HUP_B14.2:0.002458454,((22352.2:0.00497377,(altai59.1:0.005071353,HEL_AA5699AA_AS.1:0.012702118)0.777:0.002338916)0.238:0.00247123,HEL_AA0447AA_AS.1:0.00492942)0.856:5e-09)0.950:0.00493461,HEL_BA3551AA_AS.2:5e-09)0.772:0.002398617)0.777:0.002466188)0.891:0.004957891)0.779:0.002539395)0.787:0.002436846)0.766:0.002457919)0.867:0.004917557,IL_3184.2:0.007464146)0.458:0.004941957)0.882:5e-09,B47.2:0.002442605)0.778:0.002453271)0.775:0.00245624)0.945:0.002437828,HEL_BA9706AA_AS.2:0.004933057)0.756:0.002446905,((HEL_BA9167AA_AS.2:0.007422541,((HEL_BA8872AA_AS.1:0.007495944,HEL_BA9640AA_AS.2:0.002483272)0.126:0.002431605,HEL_BA9184AA_AS.2:0.004931501)0.867:5e-09)0.797:0.00246916,((HEL_BA8956AA_AS.2:0.007244098,HEL_CA2718AA_AS.1:0.007857396)0.000:0.002449296,((HEL_BA8856AA_AS.2:0,HEL_BA9606AA_AS.2:0):0.0103495,HEL_BA9575AA_AS.2:0.012856369)0.832:6e-09)0.834:0.007177849)0.767:0.002456127)0.793:0.002449885,((HEL_BA9734AA_AS.2:0.007477183,((HEL_BA8861AA_AS.2:0.00243483,(HEL_BA9018AA_AS.2:0,HEL_BA9347AA_AS.2:0):5e-09)0.936:0.009807597,(B40.2:0.005135045,(HEL_BA9049AA_AS.1:0.01251952,HEL_BA9576AA_AS.2:0.002510385)0.910:0.010054695)0.176:0.002599482)0.764:0.002757938)0.864:0.00497519,HEL_CA2270AA_AS.2:0.004927314)0.001:5e-09)0.802:0.002485674,HEL_BA8830AA_AS.2:0.012669502)0.747:0.005429264,HEL_BA9612AA_AS.1:0.00216789)0.783:0.009040731,HEL_CA0440AA_AS.2:0.00995795)0.839:0.012490933,33375.1:0.005488054)0.919:0.015021021,((SA220C.1:0.007601694,((((((HEL_BA9540AA_AS.2:0.004907229,HEL_AA7376AA_AS.2:0.007423272)0.748:0.002477805,(((SouthAfrica20.2:5e-09,((HEL_BA8345AA_AS.2:0,HpGP-ZAF-007.2:0):5e-09,SA253C1.2:0.009869441)0.828:0.002433048)0.803:0.002447993,((HEL_BA5709AA_AS.2:0,SA29A.2:0):0.007381683,((HEL_AA7362AA_AS.2:0,HEL_BA4143AA_AS.2:0,HEL_BA4919AA_AS.1:0,HEL_BA8309AA_AS.2:0,HEL_BA8916AA_AS.2:0,HEL_BA9494AA_AS.2:0,HEL_BA9749AA_AS.2:0,SouthAfrica7.2:0):5e-09,(((((HEL_AA7293AA_AS.2:0,HEL_AA7309AA_AS.2:0):0.002451518,HEL_AA7329AA_AS.2:6e-09)0.916:0.009513458,(HEL_AA7215AA_AS.2:0.007152901,(HEL_AA7206AA_AS.2:0.002427473,(HEL_AA7288AA_AS.2:0,HEL_BA9306AA_AS.2:0):0.002486014)0.777:0.00270689)0.882:0.007653264)0.866:0.005347887,(((HEL_AA7199AA_AS.2:0,HEL_AA7200AA_AS.2:0,HEL_AA7356AA_AS.2:0,K26A1.2:0):5e-09,(HEL_AA7268AA_AS.1:0,HEL_AA7368AA_AS.2:0):0.004884376)0.947:0.007439412,(HEL_BA9328AA_AS.2:0,SA144A.2:0):6e-09)0.568:0.00243305)0.103:6e-09,(HEL_AA7351AA_AS.2:0.002445251,(HEL_BA5706AA_AS.1:0,HEL_BA8291AA_AS.2:0,SA233C.2:0):0.004894285)0.716:5e-09)0.913:0.002433052)0.410:5e-09)0.789:0.002440839)0.762:0.002461512,HEL_AA7371AA_AS.2:0.002469939)0.792:0.002420009)0.761:0.002455153,HEL_AA7378AA_AS.2:0.002457839)0.779:0.002450868,((SA169C.2:0.007435183,(HEL_BA5715AA_AS.2:0,HpGP-ZAF-001.2:0,HpGP-ZAF-006.2:0,SA175A.2:0):0.004947303)0.868:0.004961937,(HEL_BA5671AA_AS.1:0,SA251C.1:0):0.007413247)0.774:0.00247229)0.806:0.002422206,(HEL_BA5739AA_AS.2:5e-09,(HEL_BA5731AA_AS.2:0.002440664,(SouthAfrica50.1:5e-09,((HEL_AA7350AA_AS.2:0,HEL_AA7375AA_AS.2:0):0.004899592,SA172C1.2:5e-09)0.729:5e-09)0.000:0.007363663)0.915:5e-09)0.900:5e-09)0.867:0.002433061,(HEL_BA5677AA_AS.2:0,SA166A.2:0):5e-09)0.898:0.007397062)0.842:0.008140656,((HEL_AA0408AA_AS.1:0.009647715,HEL_BA9262AA_AS.2:0.010560135)0.952:0.026609336,((HEL_BA9303AA_AS.1:0,HEL_BA9707AA_AS.2:0):0.022742478,(((HpGP-CHI-105.1:0.005029095,HpGP-CHI-116.1:0.004877399)0.372:0.002478625,(((HEL_BA8849AA_AS.1:0,HEL_BA9584AA_AS.2:0):5e-09,HEL_BA9070AA_AS.1:0.002454687)0.978:0.007509726,HEL_BA9722AA_AS.2:0.023274466)0.770:5e-09)0.913:0.004826413,((Koryak28.2:5e-09,(((HEL_BA8817AA_AS.2:0,HEL_BA9726AA_AS.2:0,Koryak37.2:0,Koryak38.2:0):6e-09,HEL_BA9243AA_AS.1:0.00245698)0.226:5e-09,((HEL_AA7311AA_AS.1:0,Khanty47.2:0):0.002453972,HEL_BA9746AA_AS.1:5e-09)0.899:0.002469424)0.458:0.002461308)0.924:0.004968249,(((HEL_AA5916AA_AS.1:0,HEL_AA6037AA_AS.2:0,HpGP-CAN-007.1:0):0.012546092,((HEL_AA5967AA_AS.2:0,HEL_AA6482AA_AS.2:0,HEL_BA9172AA_AS.2:0):5e-09,(((HEL_AA7337AA_AS.2:5e-09,HEL_BA9127AA_AS.1:0.002454686)0.989:0.010140734,(((Ca_97_34.2:0,HEL_AA6016AA_AS.2:0,HEL_AA7297AA_AS.2:0):0.007600493,HEL_BA9526AA_AS.1:0.012554704)0.634:0.004953857,((HEL_BA9060AA_AS.1:0,HEL_BA9258AA_AS.2:0):0.010026803,HEL_BA9629AA_AS.2:5e-09)0.758:0.002378865)0.902:5e-09)0.926:0.00502035,((Aklavik86.1:0,CAN_019.2:0,CAN_095.1:0,CAN_136.2:0,CAN_172.1:0,CAN_258.2:0,CAN_290.2:0,HEL_CA2371AA_AS.2:0,HEL_CA2453AA_AS.2:0,HpGP-CAN-006.1:0,HpGP-CAN-010.1:0,HpGP-CAN-011.1:0,HpGP-CAN-015.1:0):5e-09,HpGP-CAN-018.1:0.002469416)0.916:0.002453459)0.929:5e-09)0.941:6e-09)0.914:0.002454362,(HpGP-CAN-016.1:0.002474153,HEL_BA9287AA_AS.2:0.012660502)0.642:5e-09)0.843:0.002461666)0.798:5e-09)0.904:0.016522909)0.999:0.066872975)0.988:0.036737168)0.234:0.004686085)0.922:0.005823394,HEL_BA5666AA_AS.2:6e-09)0.432:1.971524538,(HEL_BA9748AA_AS.1:5e-09,HEL_BA9656AA_AS.3:0.093885072)0.661:0.00791233)1.000:0.019785464,((HEL_AA7212AA_AS.1:5e-09,HEL_CA0045AA_AS.1:0.002423261)0.994:0.018121922,(HpGP-SPA-802.1:0.002891156,((((((((22087.2:0,HEL_BA5257AA_AS.2:0):0.012467231,22352.1:6e-09)0.468:0.002523695,SSR43.2:0.015152961)0.029:0.002360417,SSR8.1:0.0048879)0.878:5e-09,((P12.1:0.011292105,(444.1:0.006225347,HEL_BA9734AA_AS.1:0.006241556)0.141:0.007373688)0.764:0.003793516,HEL_BA9566AA_AS.1:0.002451612)0.808:0.002437348)0.823:0.002431004,((((DR76_2016.2:0.00491873,((((HEL_BA5101AA_AS.1:0.012502386,(HEL_AA7352AA_AS.1:6e-09,((((((ckin106.1:0,HpGP-BRA-023.1:0):5e-09,HpGP-HON-015.1:0.002426187)0.086:5e-09,((ckin24.2:0,HEL_CA2362AA_AS.1:0,HpGP-COG-003.1:0,kin62.2:0,kin86.1:0):5e-09,(ckin65.2:0.00488048,ckin129.2:0.002444529)0.345:6e-09)0.944:0.002439182)0.412:0.002426878,(((ckin130.2:0,HEL_AA7374AA_AS.2:0,HEL_BA5527AA_AS.1:0,kin71.1:0,kin81.2:0):5e-09,((NYPt189.1:5e-09,HpGP-USA-207.1:0.009948744)0.833:0.002433731,((HEL_BA4465AA_AS.2:0.007380131,(HEL_BA5558AA_AS.1:0.004912827,HEL_CA2150AA_AS.1:0.007431042)0.746:0.002447486)0.877:0.004900061,(HEL_AA8702AA_AS.1:0.004941962,(HEL_AA8698AA_AS.1:0.004989633,HEL_BA5547AA_AS.1:0.007485984)0.786:0.002358985)0.791:0.002442438)0.761:5e-09)0.884:5e-09)0.930:5e-09,HEL_BA8806AA_AS.1:0.002423246)0.870:0.002437358)0.927:5e-09,(kin77.2:0,SA35C.2:0):5e-09)0.886:6e-09,(ckin28.2:0,HEL_BA4947AA_AS.2:0,kin79.2:0):0.002423944)0.848:0.002426185)0.812:6e-09)0.807:0.002423363,HpGP-POR-006.1:0.004924822)0.748:0.002450139,HN_G260.1:0.004934555)0.849:0.005311188,((HEL_BA8361AA_AS.2:0.002438302,(HEL_BA9555AA_AS.1:0,SA224.1:0,SA252C.1:0):5e-09)0.735:0.002803378,MG2005_98.1:0.012183226)0.828:0.007545901)0.884:0.007174142)0.767:0.002446277,HEL_CA2149AA_AS.1:0.010015623)0.781:0.004931055,30950.2:5e-09)0.821:0.002445655,((Hp_A_14.1:0.00243597,((IL_3184.1:0.010122115,HEL_BA4875AA_AS.1:0.005051269)0.868:0.004846678,Hp_A_11.2:0.004935732)0.771:0.002490372)0.775:0.002435446,(((IRANL125.1:5e-09,(((((HEL_BA9043AA_AS.1:5e-09,(BD0013.2:0.009959079,(HEL_BA8823AA_AS.1:0.00952912,(HEL_BA9765AA_AS.1:0.005400516,HEL_CA2272AA_AS.1:0.007052836)0.903:0.007588395)0.758:0.002900952)0.781:0.002448235)0.804:0.002451609,(((SW21C.1:6e-09,HEL_BA8842AA_AS.1:0.002438106)0.425:0.002428374,(((((HEL_CA2262AA_AS.1:0.002426062,(HEL_CA2265AA_AS.1:0.007386197,(HpGP-JAP-026.1:0.002311183,Keto18.2:0.012648389)0.837:0.005056273)0.810:5e-09)0.749:0.00243886,((SLK40.2:0.014942525,(Puno135.1:0.007389689,(HEL_BA9545AA_AS.1:0.004867175,(TUVAB15.1:0.002441278,(((((HEL_BA9564AA_AS.1:0,HEL_BA9671AA_AS.1:0):0.004904332,HEL_BA9837AA_AS.1:5e-09)0.787:0.00243683,(HEL_AA7314AA_AS.2:0.002461362,HEL_BA9650AA_AS.2:0.00242771)0.913:0.004938957)0.106:0.002446639,HEL_BA9608AA_AS.1:0.002437358)0.837:5e-09,(HEL_BA8914AA_AS.1:0,HEL_BA8962AA_AS.1:0,HEL_BA9063AA_AS.1:0,HEL_BA9096AA_AS.2:0,HEL_BA9175AA_AS.1:0,HEL_BA9398AA_AS.1:0):6e-09)0.773:0.002420465)0.322:0.002436501)0.877:5e-09)0.874:0.002440542)0.808:5e-09,(((HEL_BA8057AA_AS.2:0.004904865,(HEL_BA4205AA_AS.1:5e-09,HpGP-MAL-002.1:0.004868012)0.915:0.00490421)0.772:0.002471377,(((HEL_BA9168AA_AS.1:0.007340979,(HEL_AA9180AA_AS.1:0.007548998,(HEL_BA9686AA_AS.1:0.012719949,MM2004_20.1:0.004941969)0.751:0.002312226)0.755:0.002483281)0.901:0.00501818,((HpGP-NPL-009.1:0.004950812,(HpGP-IDN-001.1:0.002424889,ID0561.2:5e-09)0.861:0.0049653)0.821:0.004412556,((BD0063.1:5e-09,TH0213.1:0.004873934)0.781:0.00297319,(((MMM_127.2:0.009922899,(HpGP-BGD-003.1:0.00489532,HpGP-MMR-004.1:0.002440049)0.815:5e-09)0.728:0.002432698,(HEL_CA2513AA_AS.1:0.004928624,(Mandalay03.1:0.002445835,HEL_CA0027AA_AS.1:0.002442523)0.804:0.002409921)0.783:0.002475517)0.884:5e-09,((HEL_BA3985AA_AS.1:0,MMM_148.2:0):0.002414168,(HEL_BA7799AA_AS.1:0.002433203,HpGP-IND-007.1:0.004890087)0.742:0.002473532)0.857:0.004931205)0.935:0.006866168)0.468:0.002467728)0.090:0.002980007)0.798:5e-09,(NP49.2:5e-09,(((MS178.1:0.004904919,(MMM_60.2:0.004874068,HEL_BA9656AA_AS.2:5e-09)0.013:5e-09)0.026:5e-09,ID0498.2:0.009896965)0.792:0.002443094,((HEL_BA9483AA_AS.1:0,HEL_CA0266AA_AS.2:0):0.002437331,mong44.2:0.002451037)0.785:0.002484698)0.817:0.002438646)0.856:0.002435611)0.796:0.00242957)0.795:0.002426177,HEL_BA8829AA_AS.1:0.002426199)0.858:5e-09)0.904:5e-09)0.872:0.002438306,((HEL_BA9042AA_AS.1:0,HEL_BA9253AA_AS.1:0):0.010019304,HEL_BA8858AA_AS.1:0.004869364)0.656:0.004983952)0.876:5e-09,HEL_BA9776AA_AS.1:0.00487396)0.782:5e-09,(((ID0082.2:0.00241377,ID0084.2:0.007461494)0.783:0.002473268,(((ID0090.1:0.002474844,((ID0985.2:0,ID0987.2:0):0.004904343,ID1001.2:5e-09)0.894:0.004940348)0.798:0.002412299,ID0992.2:0.002424888)0.906:5e-09,ID1017.2:5e-09)0.901:6e-09)0.847:0.002422365,HEL_BA8279AA_AS.2:0.002422752)0.884:5e-09)0.948:5e-09)0.892:0.004925099,(((((33375.2:0.004914082,GR_21.2:0.004915719)0.785:0.002433199,HEL_CA2212AA_AS.2:5e-09)0.854:0.002426193,(((HEL_BA8812AA_AS.1:0.002422748,(HEL_BA9383AA_AS.2:0,HEL_BA9626AA_AS.1:0,HEL_BA9641AA_AS.1:0):5e-09)0.545:6e-09,(HEL_CA0264AA_AS.1:0.009952726,(HEL_BA9049AA_AS.2:5e-09,GC65_HL.2:0.004909252)0.151:5e-09)0.841:0.002438302)0.864:0.002444536,(((HEL_BA9408AA_AS.1:0,HEL_BA9658AA_AS.1:0,Neuguinea12.1:0,Neuguinea25.1:0):5e-09,(NP110.2:5e-09,((HEL_BA9514AA_AS.1:0,HEL_BA9669AA_AS.2:0):5e-09,((HEL_BA9404AA_AS.1:0,HEL_BA9546AA_AS.1:0,HEL_BA9676AA_AS.1:0,HEL_BA9760AA_AS.2:0):0.002447956,(HEL_BA8825AA_AS.1:0.002438312,HEL_BA9627AA_AS.2:5e-09)0.771:0.00244335)0.824:0.002435023)0.865:0.002438298)0.435:0.002427967)0.933:0.001621597,((HEL_BA9677AA_AS.1:6e-09,31181.1:0.007393415)0.442:0.00242796,(((((HEL_BA8957AA_AS.1:0.002444451,(((HpGP-KAZ-002.1:5e-09,HEL_BA9628AA_AS.2:0.004915969)0.810:0.002447194,((HEL_BA9266AA_AS.1:0,HEL_BA9294AA_AS.1:0):0.004894749,HEL_BA9568AA_AS.1:5e-09)0.794:0.002456434)0.779:0.00244785,Evenky11.2:5e-09)0.868:0.00243928)0.904:6e-09,SSR5.1:0.002428964)0.848:0.002424188,(Evenky01.1:0,Evenky73.1:0,HEL_BA9406AA_AS.2:0):0.002443597)0.885:5e-09,((((HEL_BA9249AA_AS.1:0.004927871,((((HEL_AA6010AA_AS.2:0,HPAS23.2:0):0.002464086,((HEL_BA4574AA_AS.2:5e-09,(HEL_AA6024AA_AS.1:0.001616375,(ausabrJ05.1:0,HPJ023.2:0):0.00161677)0.913:0.001616501)0.890:5e-09,(HEL_BA3812AA_AS.2:0.009885303,((HEL_BA4580AA_AS.2:0,HEL_BA4584AA_AS.2:0,HEL_BA9332AA_AS.1:0):5e-09,((HEL_BA3813AA_AS.2:0,HEL_BA3814AA_AS.1:0,HEL_BA4578AA_AS.2:0):6e-09,(HPJ071.2:0.009882579,HPJ156.2:5e-09)0.867:0.002438316)0.827:0.00243831)0.045:5e-09)0.879:0.002438301)0.785:0.00244861)0.784:0.002443305,(EKB32.2:0.002432067,HEL_CA0551AA_AS.2:0.002445921)0.790:0.002468084)0.789:0.001641914,(HEL_BA8860AA_AS.1:5e-09,((((HEL_BA9575AA_AS.1:0.002437714,HEL_BA9653AA_AS.1:0.002440852)0.791:0.002430812,(HpGP-MAL-012.1:0.004895298,((((BURYAT14.1:0,HEL_AA6006AA_AS.1:0,HEL_BA8868AA_AS.1:0,HEL_BA8880AA_AS.1:0,HEL_BA8883AA_AS.2:0,HEL_BA9037AA_AS.1:0,HEL_BA9098AA_AS.2:0,HEL_BA9160AA_AS.1:0,HEL_BA9391AA_AS.2:0,HEL_BA9736AA_AS.1:0,HEL_CA0053AA_AS.1:0):5e-09,((HEL_BA9649AA_AS.1:0.002426186,Tuvac46.1:0.002444532)0.890:6e-09,((HEL_AA7283AA_AS.2:0,HEL_BA9621AA_AS.2:0):0.002427967,(HEL_BA8814AA_AS.1:5e-09,HEL_BA9407AA_AS.1:0.004873922)0.845:0.002427969)0.884:5e-09)0.918:5e-09)0.000:5e-09,((((HEL_CA0410AA_AS.1:5e-09,(((BTM275.2:0,HEL_CA0278AA_AS.2:0):5e-09,(CK69.2:0.004888634,(HEL_CA2718AA_AS.2:0.002424981,VN0805.2:0.002422493)0.707:5e-09)0.908:0.00243038)0.858:0.002424903,(HEL_CA0082AA_AS.2:0.00242947,(HEL_BA9915AA_AS.2:0.002423788,HpGP-MAL-010.1:0.004877303)0.747:0.002440636)0.796:0.002427274)0.915:5e-09)0.922:5e-09,(HEL_BA5460AA_AS.1:0.002438301,altai59.2:0.004898159)0.444:6e-09)0.919:0.00243459,(((HEL_BA9256AA_AS.1:0,HEL_BA9390AA_AS.1:0,HEL_BA9780AA_AS.2:0):5e-09,(HEL_BA9759AA_AS.2:0.004888612,(HEL_BA9184AA_AS.1:0.002430406,(BURYAT9.2:0,HEL_AA7249AA_AS.2:0,HEL_AA7373AA_AS.2:0,HEL_BA8932AA_AS.1:0,HEL_BA9166AA_AS.1:0,HEL_BA9176AA_AS.1:0,HEL_BA9220AA_AS.2:0,HEL_BA9379AA_AS.2:0,HEL_BA9534AA_AS.2:0,HEL_BA9614AA_AS.2:0,HEL_BA9735AA_AS.1:0,HEL_BA9797AA_AS.1:0):5e-09)0.621:5e-09)0.895:0.002438302)0.436:0.002426177,((HEL_BA8832AA_AS.1:0,HEL_BA9130AA_AS.1:0,HEL_BA9162AA_AS.1:0,HEL_BA9479AA_AS.2:0,HEL_BA9592AA_AS.1:0,HEL_BA9841AA_AS.2:0):5e-09,(HEL_AA4439AA_AS.1:0.009877538,(HEL_BA9159AA_AS.2:0.002428059,(HEL_AA6079AA_AS.1:0.00487405,(HEL_BA9538AA_AS.1:0.00488862,HEL_CA0270AA_AS.2:5e-09)0.874:0.002430427)0.271:5e-09)0.909:0.002428047)0.914:5e-09)0.915:5e-09)0.889:0.002437363)0.400:5e-09,((HEL_BA9559AA_AS.2:0,Nanai40.2:0):5e-09,((HEL_BA9040AA_AS.1:0,HEL_BA9234AA_AS.1:0,HEL_BA9467AA_AS.1:0):6e-09,((HEL_BA9321AA_AS.1:6e-09,((Evenky58.1:0,HEL_BA8847AA_AS.1:0):6e-09,HpGP-CAN-001.1:0.004898071)0.001:0.002438313)0.855:0.002438298,(((HEL_CA0440AA_AS.1:0.00739692,(BT215.2:0.007410167,HEL_BA5605AA_AS.1:0.002437446)0.545:0.002435295)0.828:5e-09,HEL_CA2709AA_AS.2:0.002432256)0.858:0.002426853,(HEL_BA9611AA_AS.1:5e-09,((HEL_BA9341AA_AS.2:0,HEL_BA9348AA_AS.2:0,HEL_BA9411AA_AS.1:0):0.004888592,(BT143.2:0.002438302,BT333.2:5e-09)0.910:0.002427967)0.921:5e-09)0.743:5e-09)0.208:5e-09)0.883:0.002428823)0.181:0.002425552)0.866:0.002427836)0.935:6e-09)0.940:5e-09,((((((GC34_HL.2:0.007378839,((HEL_BA8993AA_AS.1:0,HEL_BA9079AA_AS.1:0):5e-09,(HEL_BA9440AA_AS.1:0.002430878,HEL_BA9607AA_AS.1:0.004932338)0.769:0.002455328)0.936:5e-09)0.929:0.004915973,(HEL_BA9095AA_AS.1:5e-09,(HEL_BA8872AA_AS.2:0.00487061,HEL_BA9153AA_AS.1:5e-09)0.942:0.004872038)0.920:0.004898054)0.816:5e-09,HEL_BA9218AA_AS.1:5e-09)0.922:0.004885007,(HEL_AA6077AA_AS.1:0,HEL_CA0052AA_AS.1:0,HEL_CA0052AA_AS.3:0):5e-09)0.867:0.001608099,(HEL_CA0208AA_AS.2:0.007458432,((HEL_BA9410AA_AS.2:6e-09,(HEL_BA9085AA_AS.1:0.004869678,(((HEL_BA9571AA_AS.1:0,HEL_BA9807AA_AS.1:0):5e-09,HEL_CA2643AA_AS.2:0.009944092)0.827:0.002425144,JP0170.2:0.002426428)0.774:5e-09)0.844:0.002438089)0.874:0.002438303,HEL_BA8958AA_AS.1:5e-09)0.801:0.002462411)0.788:0.001635824)0.867:0.001608539,((HEL_BA9605AA_AS.1:0.002438446,(HEL_BA8889AA_AS.1:0.004925126,HEL_BA9606AA_AS.1:5e-09)0.459:0.002423628)0.300:6e-09,(HEL_BA9445AA_AS.1:0,HEL_CA0258AA_AS.1:0,HEL_CA2092AA_AS.1:0):0.002438444)0.842:0.002438439)0.902:5e-09)0.908:6e-09)0.107:0.00243374)0.892:5e-09,(MMM_67.2:0.004883365,HEL_BA9448AA_AS.1:0.002438301)0.888:5e-09)0.901:6e-09,(HpGP-MEX-028.1:5e-09,Nanai30.2:0.002422371)0.857:0.002426185)0.874:0.0024383)0.871:0.001612628)0.871:0.001612073)0.934:5e-09,(((HEL_BA9569AA_AS.2:0.004889039,((HEL_BA9170AA_AS.2:0,HEL_BA9518AA_AS.2:0):5e-09,(HEL_BA8861AA_AS.1:0.002422371,SSR7.2:0.002438322)0.871:5e-09)0.893:6e-09)0.849:0.002430397,((HEL_AA7214AA_AS.1:0,HEL_BA9263AA_AS.2:0):0.002433753,HEL_CA2266AA_AS.1:0.002433736)0.468:5e-09)0.952:5e-09,((HEL_BA9415AA_AS.1:0,HEL_BA9433AA_AS.1:0,HEL_BA9451AA_AS.1:0,HEL_BA9472AA_AS.2:0,HEL_BA9774AA_AS.1:0,HEL_CA2258AA_AS.1:0,HpGP-CAN-020.1:0,Khanty04.1:0,Tuvac80.1:0):5e-09,(HEL_BA9819AA_AS.1:0.00242237,((HEL_AA0105AA_AS.2:0,PeCan4.1:0):0.002426186,(CO1768.1:0,COL0002.2:0,HEL_CA2260AA_AS.1:0,HEL_CA2284AA_AS.1:0,Hui1769.1:0):0.002438303)0.436:5e-09)0.903:5e-09)0.000:5e-09)0.954:5e-09)0.900:5e-09,(HEL_BA9140AA_AS.2:0.004904335,(HEL_BA9209AA_AS.1:5e-09,(HEL_BA9261AA_AS.1:0.002438312,((Evenky65.1:0,HEL_BA9018AA_AS.1:0,HEL_BA9059AA_AS.1:0,HEL_BA9347AA_AS.1:0):5e-09,HEL_BA9259AA_AS.1:0.004894753)0.304:0.002430424)0.892:5e-09)0.949:5e-09)0.427:0.002424886)0.885:0.002438308,((HEL_CA2268AA_AS.1:0,HpGP-PER-111.1:0):5e-09,HpGP-PER-011.1:0.002438322)0.434:0.002422361)0.908:5e-09)0.445:6e-09,(((Aklavik117.1:0,CAN_219.2:0,HEL_AA5991AA_AS.2:0,HEL_BA9476AA_AS.1:0,HEL_BA9674AA_AS.1:0,HEL_CA2267AA_AS.1:0,HEL_CA2271AA_AS.1:0,HEL_CA2279AA_AS.1:0,HpGP-CAN-023.1:0,HpGP-SPA-706.1:0,Neuguinea63.1:0,Neuguinea66.2:0):5e-09,(((HEL_AA7339AA_AS.1:0.004900687,(HEL_AA7365AA_AS.1:0,HEL_CA0047AA_AS.1:0):5e-09)0.907:0.002426202,((HEL_BA9201AA_AS.2:0,HpGP-USA-205.1:0,Shi169.1:0):5e-09,((((HEL_CA2261AA_AS.1:0,HEL_CA2283AA_AS.1:0,HEL_CA2286AA_AS.1:0,HEL_CA2287AA_AS.1:0):0.002430513,(HEL_BA9304AA_AS.2:0.00242342,HpGP-PER-019.1:0.002428127)0.574:5e-09)0.879:0.002438223,(((CO1766.1:0,HpGP-PER-121.1:0,Hui1764.1:0,Hui1766.2:0):5e-09,((HEL_BA9778AA_AS.2:0,HEL_CA0057AA_AS.1:0,HEL_CA0057AA_AS.3:0):0.00243832,(HEL_BA3942AA_AS.2:0.002431703,HEL_CA0046AA_AS.2:0.002428807)0.801:0.002425231)0.901:6e-09)0.733:5e-09,(Puno120.1:0.007372185,(HEL_BA9562AA_AS.1:5e-09,(((HEL_BA9302AA_AS.1:0,HEL_CA0289AA_AS.1:0):6e-09,HpGP-KGZ-006.1:0.004892915)0.776:0.002438594,HEL_CA0525AA_AS.1:0.002458153)0.915:0.00494796)0.528:0.002433752)0.900:5e-09)0.913:5e-09)0.100:0.002438317,((HEL_BA9773AA_AS.2:0.002423245,(HEL_BA8815AA_AS.2:5e-09,((HEL_CA0054AA_AS.1:6e-09,(HEL_BA8864AA_AS.2:0,Sakhalin60.2:0):0.009951392)0.379:0.002428907,HEL_AA7264AA_AS.1:0.002435224)0.917:5e-09)0.854:5e-09)0.859:5e-09,Nentsy81.1:0.004898091)0.851:0.002438295)0.944:5e-09)0.877:5e-09)0.855:0.002426177,((CAN_196.2:0.007375318,HEL_AA6759AA_AS.1:5e-09)0.890:0.004868823,(Cuz20.1:0,Shi112.1:0,Shi417.1:0):0.004892389)0.374:5e-09)0.906:5e-09)0.000:5e-09,(((HEL_CA2257AA_AS.1:0,Sat464.1:0,Shi470.1:0):0.004867481,HpGP-PER-138.1:0.002423937)0.729:5e-09,v225d.1:0.00242237)0.929:5e-09)0.000:5e-09)0.916:5e-09)0.933:0.001621127)0.933:0.001621359)0.257:6e-09)0.312:5e-09,(HEL_AA7221AA_AS.1:0,HEL_BA9129AA_AS.2:0,HEL_BA9208AA_AS.1:0,HEL_BA9333AA_AS.1:0,HEL_BA9471AA_AS.1:0,HEL_BA9487AA_AS.1:0,HEL_BA9556AA_AS.1:0,HEL_BA9636AA_AS.1:0,HEL_BA9770AA_AS.1:0):5e-09)0.903:5e-09,(VN0032.2:0.007480854,(HPAG1.1:0.007456705,(HEL_BA8918AA_AS.1:0,HEL_BA8996AA_AS.1:0,HEL_BA9046AA_AS.1:0,HEL_BA9169AA_AS.1:0,HEL_BA9260AA_AS.1:0,HEL_BA9604AA_AS.1:0,HEL_BA9705AA_AS.1:0,HEL_BA9825AA_AS.1:0):0.00747047)0.878:0.005026144)0.780:0.002392944)0.775:6e-09)0.134:0.002441719)0.798:0.00243719,HEL_BA9706AA_AS.1:0.002426191)0.883:6e-09,(HEL_BA8830AA_AS.1:5e-09,(((yak97.1:0.004881603,((26695.1:0.009985285,HEL_BA9531AA_AS.1:0.007436193)0.774:0.002427743,(((HEL_BA8911AA_AS.2:5e-09,((BURYAT19.1:0.002424881,HEL_BA9443AA_AS.1:5e-09)0.857:0.002433735,(HEL_BA8959AA_AS.2:0.00242972,HpGP-MMR-011.1:0.00242979)0.773:0.002428172)0.882:5e-09)0.873:5e-09,((HEL_AA7246AA_AS.2:0,HEL_BA8921AA_AS.2:0,HEL_BA9032AA_AS.1:0,HEL_BA9047AA_AS.1:0,HEL_BA9339AA_AS.1:0,HEL_BA9544AA_AS.1:0,HEL_BA9761AA_AS.1:0,HEL_BA9792AA_AS.1:0,HEL_BA9830AA_AS.1:0,HEL_BA9838AA_AS.1:0,Keto60.1:0):0.002438308,HEL_BA9115AA_AS.1:5e-09)0.363:0.002426176)0.854:0.002438393,(HEL_BA9354AA_AS.2:0.002430403,((((BURYAT27.2:0.00243112,HEL_BA9814AA_AS.1:0.00243836)0.946:0.00740592,(HEL_BA9576AA_AS.1:0.007381375,((HEL_AA7332AA_AS.1:0.002443011,HEL_CA0261AA_AS.1:0.009899908)0.478:5e-09,(CK59.1:0,HEL_BA9640AA_AS.1:0):0.004902489)0.787:0.002420578)0.361:0.002446885)0.914:5e-09,((HEL_BA5769AA_AS.2:0.004909396,M006.2:0.007408237)0.881:0.004908848,HEL_AA7380AA_AS.1:0.002444527)0.873:5e-09)0.888:5e-09,(HEL_AA8621AA_AS.2:0.004871866,(BTM231.2:0.007529179,BT0282.2:0.007509329)0.778:0.002371839)0.912:6e-09)0.902:6e-09)0.937:0.002438363)0.450:5e-09)0.651:5e-09)0.923:0.002434547,(((((HEL_AA6718AA_AS.1:0.005000649,HEL_BA8856AA_AS.1:0.005003426)0.798:0.002384454,(HEL_BA9437AA_AS.1:0.004946579,Khanty39.1:0.004945909)0.794:0.002381612)0.925:5e-09,(HEL_BA9058AA_AS.2:0,HEL_CA2671AA_AS.2:0):5e-09)0.899:6e-09,HpGP-KOR-001.1:0.002438313)0.829:0.002431166,((HEL_BA9027AA_AS.2:0,HEL_BA9167AA_AS.1:0,HEL_BA9603AA_AS.2:0):5e-09,(altai11.2:0.002430407,((G27.1:0.004896328,(HE_C33.1:0.007389253,(HEL_BA8976AA_AS.1:0,HEL_BA9739AA_AS.1:0):0.0024671)0.907:5e-09)0.361:0.002454228,(HEL_BA9732AA_AS.1:0.005004894,HpGP-MEX-046.1:0.012653978)0.751:0.002402366)0.810:0.002412375)0.928:5e-09)0.263:5e-09)0.210:5e-09)0.897:0.002438295,(SSR3.1:6e-09,(HEL_BA4700AA_AS.1:0.004920452,SSR9.1:0.002437921)0.777:0.002439184)0.857:0.002426202)0.927:6e-09)0.733:5e-09)0.960:5e-09,((HEL_BA8956AA_AS.1:0.007611315,(HEL_BA9598AA_AS.1:0.004973219,(HpGP-TUR-009.1:5e-09,(GR_20.2:5e-09,GC31_B.2:0.010029348)0.465:0.004921544)0.878:0.004917728)0.852:0.004907967)0.335:0.004909497,((HEL_BA9612AA_AS.2:0,mong49.1:0):0.002512212,HpGP-POL-110.1:0.015134259)0.908:5e-09)0.786:0.004841347)0.913:0.004883158)0.766:0.002456501,(38185.1:0.002460572,(HEL_BA5572AA_AS.1:6e-09,HEL_CA2246AA_AS.1:0.004916008)0.849:0.004908676)0.797:0.002412288)0.910:0.004949869,(MCms1055.1:0.002402417,Pt_7901.1:0.007441405)0.533:0.00248253)0.826:5e-09)0.858:0.00243245)0.914:5e-09)0.883:6e-09,(HpGP-USA-422.1:5e-09,(((((HEL_BA3663AA_AS.2:0.002438295,((IL_3173.2:0.004892354,((((HEL_BA9651AA_AS.1:0.004979601,HpGP-RUS-009.1:0.012736545)0.307:0.004919221,(B47.1:0.004883454,IRANL110.2:0.002431014)0.906:6e-09)0.918:0.004942729,(HEL_AA0447AA_AS.2:0.002438305,(HEL_AA5699AA_AS.2:0,HEL_BA8663AA_AS.2:0):5e-09)0.772:0.002458775)0.811:0.002432046,Pt_7757.1:5e-09)0.409:0.002426199)0.045:5e-09,HE_NC24_6.1:5e-09)0.927:0.002426176)0.882:5e-09,((CAM_106A1.1:0.007448052,HUP_B14.1:0.002440991)0.787:0.002440269,(HEL_BA4973AA_AS.2:0.004931413,(HEL_CA2176AA_AS.2:0,IRANL104.2:0):0.007458197)0.776:0.002430314)0.942:5e-09)0.894:5e-09,(21580.1:0.00491371,(((((B40.1:0.00488876,((((SUD-C14-1.2:5e-09,SUD_C8_1.1:0.0024383)0.871:0.002433753,(HEL_BA9028AA_AS.2:0.002438311,SUD_SO41_1.1:5e-09)0.915:0.004870644)0.893:5e-09,(IRANL112_91.1:0.004904335,(SUD-I14.2:0.004915993,HEL_AA6798AA_AS.2:6e-09)0.431:0.002438301)0.921:5e-09)0.733:5e-09,((nigh2494.2:0.004886347,((HEL_BA9281AA_AS.1:0.002426491,((HEL_BA4686AA_AS.2:0,HEL_BA4686AA_AS.3:0,HEL_BA9595AA_AS.1:0,HEL_CA2615AA_AS.2:0,HEL_CA2627AA_AS.2:0):0.002438136,HEL_BA9462AA_AS.1:0.004882652)0.067:5e-09)0.888:0.002439697,((HEL_BA8987AA_AS.1:0.002460914,((HEL_BA9309AA_AS.1:0.015137308,(CAM-109A1.2:0.004895001,(HEL_AA6699AA_AS.1:5e-09,((HEL_BA9457AA_AS.1:0.004888612,(HEL_BA9244AA_AS.1:5e-09,((((CAM-117A1.1:0.007366013,(CAM_118A1.1:0.004936168,(nigh2495.1:0.007372848,(CAM-23A1.2:0.00242558,(CAM-107A1.2:5e-09,(CAM_153C1.2:0.002445226,CAM_22A1.2:0.004948293)0.810:0.002446336)0.863:0.002428468)0.898:6e-09)0.792:0.004938174)0.014:0.002458174)0.912:5e-09,HEL_AA6060AA_AS.2:5e-09)0.887:5e-09,SUD-SO50-1.2:0.002433741)0.865:0.00244455,(CAM_149C1.1:0,SUD-C16-3.1:0):0.002438298)0.917:5e-09)0.908:5e-09)0.888:0.002438295,SUD-SO42.2:5e-09)0.878:0.002426204)0.885:0.002433428)0.646:5e-09)0.873:0.001604561,(((ckin59.2:0,nigh2496.2:0):0.007484108,HpGP-NGA-010.1:0.007520264)0.911:0.007587657,(CAM_14C1.1:0.00242286,HEL_BA4236AA_AS.1:0.00496669)0.772:0.002534042)0.800:0.001601045)0.815:0.00161517)0.829:0.002456461,((HEL_BA8928AA_AS.1:0.002422373,HpGP-ISR-001.1:0.004915969)0.935:5e-09,(HEL_BA9463AA_AS.1:0.002427963,((HEL_BA4168AA_AS.1:0.007341469,SUD-SO49-1.2:0.009877095)0.780:5e-09,(SUD_C5_1.1:0.002438304,HEL_BA4404AA_AS.2:0.007410877)0.060:5e-09)0.921:0.00243831)0.873:6e-09)0.911:5e-09)0.405:0.00242942)0.297:6e-09)0.378:0.002444361,SUD-C13-1.2:0.007387353)0.784:5e-09)0.827:0.002430345)0.326:5e-09,(HE_C50.1:0.007415446,Hp_A_27.1:0.00489707)0.770:0.002461587)0.855:0.002433366,(((CAM-121A1.1:0,CAM-135C1.2:0,CAM-140C1.2:0,CAM-146C1.2:0):0.007500677,(HEL_BA4743AA_AS.2:0.004947928,((HEL_BA9014AA_AS.1:0,Khanty16.1:0,Khanty17.1:0,Khanty26.2:0,Khanty27.1:0,N34.1:0,Nentsy28.1:0,Nentsy29.1:0,Nentsy32.1:0,Nentsy37.2:0,Nentsy38.1:0,Nentsy65.1:0,Nentsy90.1:0):0.002422643,(Khanty30.2:0,Khanty40.2:0):0.004933488)0.894:0.005015326)0.760:0.002464669)0.867:0.00490572,((HEL_BA9125AA_AS.1:5e-09,(HEL_AA5951AA_AS.1:0.004927016,IRANL133_91.1:0.004930409)0.059:0.002425914)0.853:0.004982704,((HEL_BA9148AA_AS.1:0,HpGP-LIT-001.1:0):0.002462152,HEL_CA2270AA_AS.1:0.004939957)0.793:0.002454077)0.030:0.002460158)0.894:6e-09)0.464:0.002432464,((((CAM_125C1.1:0.009984712,(MGms203.2:0.007424371,HEL_BA4944AA_AS.2:6e-09)0.825:5e-09)0.870:0.004954996,(nigh1448.1:0.002467156,(CAM-126C1.2:0.004909237,CAM-144C1.1:5e-09)0.905:0.004958529)0.785:0.002405691)0.776:0.002478789,(HpGP-NGA-006.1:0.005012688,CAM_110A1.1:0.012637816)0.753:0.002334204)0.877:5e-09,B45.1:0.004877746)0.888:6e-09)0.804:0.002432248,(HEL_BA9413AA_AS.2:0.002436751,(SUD-C1-1a.2:0.004918776,Kazakhstan3173.2:0.00243894)0.791:0.002460595)0.768:0.002469454)0.799:0.002429751)0.772:0.002451776)0.866:0.002438303,(HE_NC32_5.1:0.010071237,((34320.2:0,HEL_BA3551AA_AS.1:0,HEL_BA5224AA_AS.1:0):0.012660588,HEL_BA4846AA_AS.2:0.002408053)0.879:0.005130912)0.876:0.004806288)0.889:5e-09,((((GR_15.2:0.00490452,HEL_AA6511AA_AS.2:0.002438136)0.777:0.002431919,IL_3172.1:6e-09)0.749:5e-09,MM2012_26.1:0.004928311)0.875:0.002438295,((SW7C.2:0.012593554,(29009.1:0.002435767,(HEL_BA4991AA_AS.1:0.002442381,IRANL97.1:0.002432375)0.787:5e-09)0.151:0.002454737)0.758:0.002428239,HEL_BA8915AA_AS.1:0.007399939)0.780:0.002439252)0.513:5e-09)0.918:0.002424893)0.921:0.004899341)0.368:0.002807248,((448.1:0.002497784,India7.1:0.007464661)0.780:0.002530384,SUD-S72.2:0.012574326)0.312:0.0025097)0.727:0.004397729)0.503:0.002235602)0.759:0.004076262)0.687:0.006397298,(B25.1:0.010297172,(HEL_BA9180AA_AS.1:0.005728886,((HpGP-USA-303.1:0.007407738,(HpGP-USA-417.1:0.002302582,(HEL_AA5463AA_AS.2:0.007502539,((((GAM245Ai.1:5e-09,(DR150.1:5e-09,((HEL_BA4163AA_AS.1:0,SA220C.2:0):0.00489391,(DR59_2016.2:0.002425202,HEL_BA5197AA_AS.2:0.002423556)0.803:5e-09)0.853:0.002438143)0.899:0.0024383)0.955:0.007365962,((HEL_CA2181AA_AS.2:0.004871343,(HpGP-USA-403.1:0.001621977,(HEL_AA6578AA_AS.2:0.002438303,HEL_CA2451AA_AS.1:5e-09)0.933:0.001621044)0.933:0.001621356)0.912:5e-09,HEL_BA8835AA_AS.1:5e-09)0.901:5e-09)0.863:0.002438303,(HEL_AA9174AA_AS.1:5e-09,(HEL_AA9177AA_AS.2:0.002424892,HEL_BA8101AA_AS.1:0.002427965)0.901:5e-09)0.916:5e-09)0.773:0.002283511,HpGP-SPA-402.1:0.005050753)0.760:0.002463386)0.749:0.002445498)0.758:0.002602713)0.790:0.003639906,22360.1:0.01404757)0.768:0.003020887)0.414:0.002729111)0.769:0.00416019)0.790:0.00584891,(IRANL124_91.2:0.017356362,(((((((SouthAfrica20.1:5e-09,((HEL_BA8345AA_AS.1:5e-09,(HEL_AA7362AA_AS.1:0.002433741,HEL_BA5709AA_AS.1:0.0024262)0.426:5e-09)0.844:0.002423277,(HpGP-ZAF-006.1:0.002427959,HEL_AA7215AA_AS.1:0.002426204)0.814:5e-09)0.873:0.002423269)0.260:5e-09,HEL_AA7376AA_AS.1:0.002427968)0.855:0.002424897,((HEL_AA7378AA_AS.1:0,HEL_BA4143AA_AS.1:0,HEL_BA5666AA_AS.1:0,HpGP-ZAF-007.1:0):6e-09,(((HEL_BA5671AA_AS.2:0,HEL_BA9328AA_AS.1:0,SA144A.1:0,SA251C.2:0):0.002427973,(((HEL_BA8291AA_AS.1:0.002430884,(HEL_AA7350AA_AS.1:0,HEL_AA7375AA_AS.1:0):0.00734391)0.782:0.002421785,(HEL_BA8916AA_AS.1:0,HEL_BA9540AA_AS.1:0):5e-09)0.889:0.002427981,(HEL_AA7351AA_AS.1:5e-09,(SA253C1.1:0.002423257,HEL_AA7371AA_AS.1:0.002422371)0.917:5e-09)0.899:5e-09)0.199:0.002423949)0.237:5e-09,(((HEL_BA5715AA_AS.1:0,SA29A.1:0):5e-09,(HEL_BA8309AA_AS.1:0,HEL_BA9749AA_AS.1:0):0.004898084)0.842:0.002427962,((HEL_BA5706AA_AS.2:0,HEL_BA9494AA_AS.1:0,HpGP-ZAF-001.1:0,SouthAfrica50.2:0,SouthAfrica7.1:0):5e-09,(((SA169C.1:0,SA233C.1:0):5e-09,(HEL_BA5731AA_AS.1:0.002423937,HEL_BA4919AA_AS.2:0.002430404)0.229:6e-09)0.932:0.002423261,HEL_BA5677AA_AS.1:0.002426186)0.900:5e-09)0.904:5e-09)0.845:0.002423263)0.475:5e-09)0.917:6e-09)0.924:0.002426192,(HEL_AA7200AA_AS.1:0,HEL_AA7206AA_AS.1:0,HEL_AA7268AA_AS.2:0,HEL_AA7288AA_AS.1:0,HEL_AA7356AA_AS.1:0,HEL_AA7368AA_AS.1:0,HEL_BA9306AA_AS.1:0,HpGP-ZAF-009.1:0,K26A1.1:0):6e-09)0.394:5e-09,((HEL_BA5739AA_AS.1:0,SA166A.1:0,SA172C1.1:0):0.002423262,SA175A.1:5e-09)0.852:0.002427982)0.951:0.004907441,HEL_AA7329AA_AS.1:5e-09)0.750:0.003588968,(HEL_AA7199AA_AS.1:0,HEL_AA7293AA_AS.1:0,HEL_AA7309AA_AS.1:0):0.003728765)0.984:0.028412674)0.813:0.014849707)0.550:0.026246737,((HEL_BA9303AA_AS.2:0,HEL_BA9707AA_AS.1:0):0.026404766,((((HEL_BA9243AA_AS.2:6e-09,((((HEL_BA9726AA_AS.1:0,Koryak37.1:0,Koryak38.1:0):5e-09,(HEL_BA9127AA_AS.2:0.002423937,Koryak28.1:0.00242237)0.910:5e-09)0.947:6e-09,(HEL_BA9287AA_AS.1:0.004873613,(HpGP-CHI-105.2:0,HpGP-CHI-116.2:0):0.012572672)0.928:0.007462254)0.526:6e-09,HEL_BA8817AA_AS.1:0.009866136)0.934:0.007400805)0.778:0.002450476,HEL_BA9746AA_AS.2:0.009981166)0.760:0.003632375,((((Ca_97_34.1:0,HEL_AA6016AA_AS.1:0,HEL_AA7297AA_AS.1:0):0.002430424,(HEL_AA5967AA_AS.1:0,HEL_AA6482AA_AS.1:0,HEL_BA9172AA_AS.1:0):5e-09)0.920:0.002429065,(HpGP-CAN-018.2:0.007378593,(((CAN_243.1:5e-09,(HEL_BA9526AA_AS.2:5e-09,(HEL_AA7337AA_AS.1:5e-09,HEL_BA9629AA_AS.1:0.004885702)0.084:0.002427968)0.902:0.004885704)0.832:0.002423255,(HEL_AA5916AA_AS.2:0,HEL_AA6037AA_AS.1:0,HEL_BA9315AA_AS.2:0,HpGP-CAN-007.2:0):5e-09)0.777:0.002426498,(((HEL_BA8849AA_AS.2:0,HEL_BA9070AA_AS.2:0):0.00993506,((HEL_AA7311AA_AS.2:0,Khanty47.1:0):0.004873919,HEL_BA9584AA_AS.1:5e-09)0.753:0.002419876)0.861:0.004924695,HEL_BA9722AA_AS.1:0.004886132)0.770:0.002437703)0.272:0.002431711)0.837:5e-09)0.000:5e-09,((HEL_BA9060AA_AS.2:0,HEL_BA9258AA_AS.1:0):0.002426202,((Aklavik86.2:0,CAN_019.1:0,CAN_290.1:0,HEL_CA2371AA_AS.1:0,HpGP-CAN-010.2:0,HpGP-CAN-015.2:0):5e-09,(HpGP-CAN-016.2:0.004904307,(CAN_095.2:0,CAN_136.1:0,CAN_172.2:0,CAN_258.1:0,HEL_CA2453AA_AS.1:0,HpGP-CAN-006.2:0,HpGP-CAN-011.2:0):5e-09)0.877:0.002424878)0.903:0.004886715)0.381:0.002437852)0.768:0.003728582)0.871:0.007520457,HpGP-CAN-019.2:0.011144347)0.855:0.011999669)0.205:0.008783887)0.966:0.015386327,(HEL_AA0408AA_AS.2:0.002534158,HEL_BA9262AA_AS.1:0.012317616)0.985:0.047445885)0.751:0,Hcetorum:0.179834535)Root;
