# Supplementary material for: An ancient ecospecies of Helicobacter pylori
Source: Nature. 2024 Oct 16;635(8037):178–85. doi: 10.1038/s41586-024-07991-z (PMC11541087; doi:10.1038/s41586-024-07991-z)
Supplement: Supplementary file 8 — Data underlying Figs. 1–4 and Supplementary Figs. 1–6 and 8–13. [file 41586_2024_7991_MOESM8_ESM.zip › SOURCE_DATA/S10/62.nwk]

(((((((((((((HEL_BA9706AA_AS.1:0.014825255,mong44.1:0.010907616)0.988:0.00775294,(((altai59.1:0.015862573,HEL_BA9653AA_AS.1:0.01536925)0.949:0.006555129,(HEL_BA9571AA_AS.1:0.009816947,HEL_BA9807AA_AS.1:0.010821252)0.946:0.005479833)0.761:0.00140795,((HEL_CA0261AA_AS.1:0.013480067,(HEL_BA9650AA_AS.1:0.011328594,HEL_BA9606AA_AS.1:0.016759236)0.507:0.00225634)0.092:0.001194333,(mong49.1:0.011910184,(HEL_BA9410AA_AS.1:0.013485022,(HpGP-KGZ-006.1:0.012270682,HEL_BA8830AA_AS.1:0.016478854)0.661:0.003589459)0.949:0.005099792)0.858:0.004210293)0.879:0.003012741)0.658:0.001831951)0.994:0.006014576,(((((altai11.1:0.012459295,HEL_BA9047AA_AS.1:0.012139966)0.946:0.004089232,(HEL_BA9440AA_AS.1:0.011507813,(HEL_BA9176AA_AS.1:0.015503158,(HEL_BA9321AA_AS.1:0.010128315,HEL_BA9760AA_AS.1:0.005059416)0.998:0.010956894)0.857:0.003950493)0.785:0.00219477)0.934:0.002797887,((((((HEL_BA8847AA_AS.1:0.007833857,(HEL_BA8861AA_AS.1:0.013350275,(HEL_BA9398AA_AS.1:5e-09,((HEL_BA8914AA_AS.1:0,HEL_BA8962AA_AS.1:0):0.000263426,HEL_BA9175AA_AS.1:0.002836378)0.759:0.000231108)1.000:0.017322962)0.948:0.006324429)0.869:0.003009011,(((HEL_BA9058AA_AS.1:0.01606171,HEL_BA9471AA_AS.1:0.010819465)0.847:0.004529115,(HEL_BA9347AA_AS.1:0.019042155,((VN0805.1:0.031069306,(Evenky11.1:0.003294383,(HEL_BA9676AA_AS.1:0.004843843,HEL_BA9686AA_AS.1:0.005476441)0.718:0.004537769)0.998:0.01390401)0.798:0.005498247,(HEL_AA7221AA_AS.1:0.02977905,HEL_BA8932AA_AS.1:0.014773256)0.799:0.006746679)0.143:0.003666301)0.781:0.001574726)0.984:0.006147318,((BURYAT9.1:0.013048921,(HEL_BA9411AA_AS.1:0.003409573,(HEL_BA9759AA_AS.1:0.0005075,(HEL_BA9348AA_AS.1:0.002435324,HEL_BA9341AA_AS.1:0.00384973)0.740:0.00093264)0.989:0.005855215)0.976:0.006143292)0.437:0.00400476,(HEL_BA9404AA_AS.1:0.016182344,HEL_BA9209AA_AS.1:0.012306924)0.595:0.005106632)0.969:0.006524156)0.224:0.001095677)0.858:0.001659593,HEL_BA9407AA_AS.1:0.013392671)0.865:0.002533901,(((HEL_BA8889AA_AS.1:0.011963897,HEL_BA9626AA_AS.1:0.013205209)0.974:0.006087476,(HEL_BA9085AA_AS.1:0.011241694,HEL_BA9739AA_AS.1:0.018161558)0.927:0.005047323)0.791:0.0021508,(HEL_BA9261AA_AS.1:0.012333176,HEL_CA2643AA_AS.1:0.01855905)0.708:0.004796154)0.693:0.003569863)0.743:0.000616497,((HEL_BA9575AA_AS.1:0,HEL_BA9575AA_AS.2:0):0.01843475,HEL_BA9605AA_AS.1:0.013283167)0.959:0.005685446)0.991:0.004968372,((HEL_BA9018AA_AS.1:0.015049498,(HEL_BA8823AA_AS.1:0.017548112,HEL_BA9770AA_AS.1:0.008549648)0.916:0.004415805)0.925:0.002898847,((HEL_BA9170AA_AS.1:0.024600638,HEL_BA9259AA_AS.1:0.007472604)0.969:0.008220201,(HEL_BA9167AA_AS.1:0.010675964,HEL_BA9627AA_AS.1:0.015449178)0.944:0.006564826)0.843:0.003052077)0.841:0.00163768)0.906:0.003460249)0.830:0.001621068,((((Evenky01.1:0.005677717,HEL_BA8842AA_AS.1:0.012287322)0.978:0.006377386,(HEL_BA8812AA_AS.1:0.002960861,(HEL_BA8858AA_AS.1:0.0094857,HEL_BA9445AA_AS.1:0.003423503)0.997:0.009107539)0.926:0.00572829)0.898:0.004957775,(Evenky65.1:0.012542758,HEL_BA9095AA_AS.1:0.011929606)0.886:0.003859964)0.524:0.002492033,(HEL_BA9776AA_AS.1:0.01807604,HEL_CA0264AA_AS.1:0.014115523)0.905:0.003837887)0.754:0.001031503)0.668:0.001535298,(((HEL_CA0270AA_AS.1:0.014477827,HEL_BA9063AA_AS.1:0.016681706)0.278:0.00159477,((HEL_BA9568AA_AS.1:0.016771856,HEL_BA9636AA_AS.1:0.011048906)0.975:0.006175169,((HEL_BA9153AA_AS.1:0.012352954,(HEL_BA9027AA_AS.1:0.019506258,HEL_BA9218AA_AS.1:0.019440577)0.448:0.003900229)0.863:0.003647885,((HEL_BA9566AA_AS.1:0.012532229,HEL_BA9837AA_AS.1:0.00507508)0.991:0.007750193,(HEL_CA0278AA_AS.1:0.020113981,HEL_CA0258AA_AS.1:0.007672408)0.468:0.002535642)0.908:0.002935224)0.677:0.001686175)0.929:0.003860583)0.857:0.001735375,((((HEL_BA8860AA_AS.1:0.014641366,(HEL_BA9640AA_AS.1:0.015937415,(HEL_BA8856AA_AS.1:0.009832275,HEL_BA9603AA_AS.1:0.007684695)0.959:0.005584685)0.623:0.005068112)0.823:0.002162783,HEL_BA9814AA_AS.1:0.012667826)0.395:0.00209612,((BURYAT19.1:0.01270926,HEL_BA9641AA_AS.1:0.007669821)0.723:0.003326113,HEL_BA9592AA_AS.1:0.012053285)0.247:0.001585621)0.850:0.001722049,((HEL_CA0266AA_AS.1:0.008940114,(HEL_BA9607AA_AS.1:0.016882271,TUVAB15.1:0.013840871)0.405:0.00292999)0.739:0.001444615,((HEL_BA9140AA_AS.1:0.014019036,HEL_BA9244AA_AS.1:0.009294612)0.853:0.00246628,((((BT215.1:0.016656079,HEL_BA9059AA_AS.1:0.011869902)0.568:0.004979388,(BTM231.1:0.018581584,BTM275.1:0.015561209)0.970:0.006236409)0.033:0.000650177,Kazakhstan3173.1:0.016031103)0.212:0.001806324,(HEL_BA8911AA_AS.1:0.012686438,HEL_BA9483AA_AS.1:0.010875208)0.867:0.003503037)0.736:0.003142809)0.932:0.00515314)0.848:0.002631132)0.943:0.002969904)0.388:0.001075082)0.784:0.000901628)0.794:0.000977973,(((HEL_BA8825AA_AS.1:0.02240052,(HEL_BA9545AA_AS.1:0.014712291,(Tuvac46.1:0.009894772,(HEL_BA9671AA_AS.1:0.00746722,(HEL_BA8915AA_AS.1:0.023402288,HEL_BA9569AA_AS.1:0.018540621)0.979:0.010177087)0.985:0.009001773)0.852:0.00354242)0.311:0.002989163)0.931:0.004645144,((((HEL_CA2092AA_AS.1:0.016727822,(HEL_BA9253AA_AS.1:0.027372635,HEL_BA9564AA_AS.1:0.013536511)0.852:0.004743548)0.384:0.004030778,(BT333.1:0.021593277,HEL_BA8921AA_AS.1:0.021289783)0.000:0.003089052)0.594:0.003306828,(((((((Nanai40.1:0.010312879,(HEL_BA9448AA_AS.1:0.011059038,HEL_BA9467AA_AS.1:0.020666884)0.919:0.004748424)0.872:0.002792539,(HEL_BA9162AA_AS.1:0.011419279,HEL_BA9705AA_AS.1:0.020076286)0.811:0.002638902)1.000:0.012121532,(((HEL_BA8996AA_AS.1:5e-09,HEL_BA9604AA_AS.1:0.000481341)0.993:0.008265629,(HEL_BA9260AA_AS.1:0.012132352,(HEL_BA8918AA_AS.1:0.006787921,HEL_BA9046AA_AS.1:0.00050005)0.986:0.007293974)0.424:0.00313088)0.986:0.006753038,(HEL_BA9184AA_AS.1:0.017039955,HEL_BA9333AA_AS.1:0.014491637)0.960:0.005476112)0.573:0.001691364)0.145:0.002821869,((((HEL_AA6578AA_AS.1:0.025958675,(HEL_CA2279AA_AS.1:0.021539145,HpGP-MEX-028.1:0.018033936)0.990:0.012354399)0.782:0.002572719,(HpGP-BGD-003.1:0.025261782,(HEL_AA9180AA_AS.1:0.030995689,(HEL_BA8916AA_AS.1:0.024452158,(((((((HEL_BA5677AA_AS.1:0.003453889,SA233C.1:0.009860772)0.944:0.002508308,(SouthAfrica7.1:0.00430789,((HEL_BA5739AA_AS.1:0.01985633,HpGP-ZAF-006.1:0.011829063)0.998:0.013302197,HpGP-ZAF-009.1:0.013719557)0.320:0.001568609)0.676:0.001168261)0.823:0.000994371,(((HEL_AA7351AA_AS.1:0.008473401,HEL_BA9494AA_AS.1:0.008914988)0.838:0.001420995,(((((HEL_AA7350AA_AS.1:0,HEL_AA7376AA_AS.1:0):0.0043922,HEL_AA7375AA_AS.1:0.00093423)0.999:0.008838078,HEL_BA9540AA_AS.1:0.010260025)0.868:0.00265488,HEL_AA7378AA_AS.1:0.007588354)0.610:0.001683608,HEL_AA7371AA_AS.1:0.007021037)0.990:0.006224243)0.843:0.001270319,(((HEL_BA5671AA_AS.1:0,SA251C.1:0):5e-09,(SA144A.1:0.009373662,HEL_BA9328AA_AS.1:0.000958842)0.732:5e-09)0.999:0.00926715,(SA169C.1:0.008103741,(SA166A.1:0.023207969,SouthAfrica20.1:0.014723748)0.719:0.00610687)0.497:0.003231928)0.502:0.001088802)0.883:0.001985383)0.953:0.003696705,((HEL_BA4143AA_AS.1:0.013639348,HpGP-ZAF-001.1:0.008897254)0.952:0.003496201,(((HEL_AA7362AA_AS.1:0.007051415,((SouthAfrica50.1:0.009931641,HEL_BA5706AA_AS.1:0.007432339)0.270:0.001360928,HEL_BA5666AA_AS.1:0.010234923)0.925:0.002611315)0.860:0.001411937,((HEL_BA5709AA_AS.1:0.009155583,SA29A.1:0.005585729)0.981:0.006121518,(HEL_BA8345AA_AS.1:0.007270654,HpGP-ZAF-007.1:0.006200551)0.804:0.003975731)0.854:0.001645606)0.370:0.001245644,((((SA172C1.1:0.006966265,(HEL_BA8309AA_AS.1:0.002131601,HEL_BA9749AA_AS.1:0.013874274)1.000:0.01693429)0.262:0.002517191,SA220C.1:0.013515139)0.962:0.005116427,HEL_BA4919AA_AS.1:0.013490346)0.938:0.004748773,((((HEL_AA7309AA_AS.1:0.003880116,HEL_AA7329AA_AS.1:0.001910919)0.984:0.002969899,((HEL_AA7268AA_AS.1:0.000478768,HEL_AA7356AA_AS.1:0.000957774)0.858:0.000996167,(HEL_AA7368AA_AS.1:0.004330943,HEL_AA7215AA_AS.1:0.013903599)0.096:0.001593539)0.998:0.007323182)0.810:0.000902856,((HEL_AA7199AA_AS.1:0,HEL_AA7293AA_AS.1:0):0.001160551,HEL_AA7200AA_AS.1:0.005285529)0.957:0.003331933)0.964:0.003433824,((K26A1.1:0.008894567,(HEL_AA7288AA_AS.1:0.002946366,HEL_BA9306AA_AS.1:0.003841483)0.995:0.006414398)0.803:0.001039995,HEL_AA7206AA_AS.1:0.002847087)0.880:0.001942237)0.996:0.007847475)0.975:0.004732449)0.757:0.000722698)0.761:0.000835445)0.998:0.010872487,(HEL_BA5731AA_AS.1:0.025197347,(HEL_BA5715AA_AS.1:0.000689211,SA175A.1:0.00219545)0.997:0.011999032)0.399:0.00470258)0.969:0.009983116,(HEL_BA8291AA_AS.1:0.016437235,SA35C.1:0.02116711)0.955:0.013772743)0.968:0.015518533,SA253C1.1:0.011074926)0.940:0.008462805)1.000:0.027788206)0.757:0.005160623)0.863:0.007292871)0.950:0.007033159,((HEL_BA4404AA_AS.1:0.02489911,HEL_BA5547AA_AS.1:0.017425841)0.972:0.007701159,HEL_BA9014AA_AS.1:0.017515159)0.926:0.004678707)0.977:0.006436644,(((MGms203.1:0.025627112,(HpGP-PER-011.1:0.026118125,((Khanty16.1:0.030451518,(Khanty26.1:5e-09,Khanty27.1:0.000477783)0.877:0.002029427)1.000:0.016091038,(HEL_BA9598AA_AS.1:0.014946734,(HE_C50.1:0.019144051,HPAG1.1:0.012756952)0.855:0.003087898)0.499:0.002885417)0.517:0.002613671)0.212:0.001261474)0.882:0.002868473,((((HEL_BA4465AA_AS.1:0.02673619,HEL_BA4580AA_AS.1:0.015553791)0.957:0.005538752,(HpGP-MMR-004.1:0.02359556,(CK59.1:0.021038559,(HpGP-NPL-009.1:0.02034325,India7.1:0.01511325)0.918:0.009408688)0.275:0.002719663)0.734:0.00324789)0.987:0.007388195,(((HEL_BA5769AA_AS.1:0.01733633,HEL_BA9168AA_AS.1:0.019626144)0.183:0.001912582,(((BD0063.1:0.018529424,(((SLK40.1:0.011696357,(HEL_BA3985AA_AS.1:0.011614243,HpGP-IND-007.1:0.017539945)0.957:0.005862618)0.082:0.0020439,MMM_60.1:0.014735122)0.508:0.001710391,(BD0013.1:0.010850737,Mandalay03.1:0.021315783)0.440:0.003008728)0.995:0.006928814)0.663:0.00142227,VN0032.1:0.01920222)0.350:0.002160691,HEL_CA2513AA_AS.1:0.020068222)0.867:0.002157126)0.947:0.004848195,(((HEL_CA0525AA_AS.1:0.024109599,(HEL_CA2149AA_AS.1:0.028315027,Pt_7757.1:0.018795222)0.471:0.004864306)0.913:0.003741844,((HEL_BA4846AA_AS.1:0.021171321,MCms1055.1:0.01534415)0.949:0.006836128,(HEL_BA5527AA_AS.1:0.02824353,HpGP-HON-015.1:0.018043338)0.972:0.00907853)0.908:0.00473463)0.982:0.005675587,(SUD-S72.1:0.016968433,((((HEL_BA9457AA_AS.1:0.022724981,HEL_BA9281AA_AS.1:0.029290505)0.688:0.0060633,HEL_AA6060AA_AS.1:0.021815863)0.945:0.008151984,HEL_BA9462AA_AS.1:0.019883227)0.309:0.00245012,(((HEL_BA9595AA_AS.1:0.025785319,(HEL_BA4973AA_AS.1:0.022388527,(HEL_AA6699AA_AS.1:0.001448663,HEL_BA9765AA_AS.1:0.000520144)0.999:0.018078404)0.000:0.002238074)0.987:0.007637463,(HEL_BA9463AA_AS.1:0.015804693,SUD-C14-1.1:0.013807713)0.872:0.006974951)0.851:0.002790916,((((SUD_C5_1.1:0.012877776,SUD_C8_1.1:0.021817454)0.468:0.005340601,(((((HEL_BA9413AA_AS.1:0.011452128,(HEL_BA8928AA_AS.1:0.014282569,SUD-SO49-1.1:0.014977109)0.521:0.004263284)0.909:0.003998349,(HEL_BA4168AA_AS.1:0.011783294,SUD-SO50-1.1:0.010041834)0.653:0.002787227)0.895:0.003244256,SUD_SO41_1.1:0.019316471)0.694:0.003283799,SUD-I14.1:0.014693259)0.934:0.005172577,((SUD-C13-1.1:0.011879603,((nigh1448.1:0.016765137,CAM_118A1.1:0.014013853)0.800:0.001525833,(((((CAM-109A1.1:0.008262772,CAM-117A1.1:0.011517717)0.856:0.003830035,((CAM-121A1.1:0.013743771,CAM_125C1.1:0.011541495)0.167:0.002612836,CAM-23A1.1:0.011489101)0.727:0.002516348)0.994:0.006643638,((CAM_14C1.1:0.017269738,(HEL_BA9125AA_AS.1:0.008943115,(nigh2495.1:0.013687646,nigh2496.1:0.009863908)0.901:0.005156299)0.331:0.00173109)0.924:0.004745441,((ckin59.1:0.008525148,(((((CAM-135C1.1:0.015645425,HEL_BA4205AA_AS.1:0.017221909)0.953:0.004996227,(DR150.1:0.015878682,kin86.1:0.018499234)0.476:0.002232744)0.898:0.003617799,(HEL_BA8806AA_AS.1:0.007628949,(DR59_2016.1:0.016559149,kin71.1:0.01710718)0.197:0.004831501)0.827:0.003189235)0.904:0.003270372,(kin62.1:0.007202576,((HEL_AA7352AA_AS.1:0.012601959,(ckin24.1:0.010357847,ckin129.1:0.006138586)0.540:0.002003298)0.838:0.001202514,(ckin106.1:0.008315359,kin77.1:0.009007794)0.958:0.003791402)0.916:0.00274097)0.721:0.003054197)0.943:0.004314395,HEL_BA9309AA_AS.1:0.013969437)0.936:0.003948454)0.908:0.003727584,(CAM_110A1.1:0.016300946,CAM_149C1.1:0.012676138)0.726:0.003938435)0.165:0.002143919)0.767:0.001802268)0.891:0.002149325,((CAM-107A1.1:0.009690744,(CAM_106A1.1:0.009685249,(CAM-140C1.1:0.00096233,CAM-146C1.1:5e-09)1.000:0.010383169)0.825:0.003069004)0.741:0.001894322,CAM_22A1.1:0.01090008)0.450:0.00185103)0.721:0.002273526,(CAM-144C1.1:0.019058273,(CAM-126C1.1:0.015255282,(CAM_153C1.1:0.013752971,(HpGP-NGA-006.1:0.014353994,((nigh2494.1:0.008256745,(ckin130.1:0.008770497,kin81.1:0.007459647)1.000:0.010767236)0.844:0.005386114,(HEL_AA5951AA_AS.1:0.009113424,HpGP-NGA-010.1:0.015300035)0.018:0.003559017)0.682:0.004041873)0.866:0.002565635)0.843:0.002348267)0.944:0.003469606)0.991:0.006833593)0.924:0.002261869)0.971:0.004254278)0.386:0.00143744,SUD-SO42.1:0.014886398)0.926:0.003770867)0.823:0.006131982)0.937:0.005448752,((SUD-C16-3.1:0.02574831,HEL_BA4944AA_AS.1:0.020241781)0.845:0.004600425,SUD-C1-1a.1:0.026373067)0.000:0.002918357)0.000:0.002178617,(HEL_BA8987AA_AS.1:0.027855661,HEL_BA9028AA_AS.1:0.023348756)0.990:0.010559883)0.866:0.002588125)0.985:0.00824927)0.979:0.009258084)0.997:0.012820448)0.951:0.00505938)0.140:0.002376901)0.934:0.004317974,(((HEL_BA4991AA_AS.1:0.018455587,Hp_A_11.1:0.016559833)0.935:0.004193574,((((HEL_CA0027AA_AS.1:0.019637937,HEL_CA2212AA_AS.1:0.017101699)0.893:0.00335955,(((HEL_BA4743AA_AS.1:0.015918869,HEL_BA5572AA_AS.1:0.01850946)0.954:0.005441728,(HEL_BA9651AA_AS.1:0.016630373,(P12.1:0.017085679,(31181.1:0.019161474,(30950.1:0.010358895,HpGP-MAL-002.1:0.020913232)0.328:0.00347995)0.538:0.003892085)0.933:0.004018303)0.382:0.00253666)0.905:0.002946738,((HEL_BA8057AA_AS.1:0.019870636,((((((IL_3184.1:0.023296645,GR_21.1:0.019092853)0.916:0.005740082,IRANL133_91.1:0.019841563)0.753:0.00120142,(((B40.1:0.017916205,B45.1:0.018413903)0.581:0.003746713,HpGP-USA-207.1:0.018492793)0.888:0.004061273,38185.1:0.013677066)0.146:0.002878657)0.662:0.002933327,HEL_BA4700AA_AS.1:0.019927572)0.936:0.00338697,(((HEL_BA9148AA_AS.1:0.023745988,IRANL110.1:0.013810299)0.975:0.0071592,(HpGP-TUR-009.1:0.013764115,(HpGP-POL-110.1:0.023285738,IRANL104.1:0.012843697)0.616:0.002928325)0.895:0.003702278)0.967:0.00504954,((((HEL_CA2176AA_AS.1:0.012684738,Pt_7901.1:0.015727197)0.928:0.003535077,IRANL124_91.1:0.018101001)0.783:0.004155634,Hp_A_14.1:0.012792751)0.521:0.002770129,((((22352.1:0.027051932,(((HEL_CA2246AA_AS.1:0.014136421,(HEL_BA5197AA_AS.1:0.030634859,HpGP-BRA-023.1:0.021911277)0.855:0.006479574)0.944:0.006339757,(HpGP-SPA-802.1:0.017266926,(HEL_CA2181AA_AS.1:0.014978644,(HpGP-SPA-402.1:0.02552114,((HEL_AA5463AA_AS.1:0.009857933,HpGP-USA-403.1:0.025634786)0.956:0.007471842,(GAM245Ai.1:0.016253798,HpGP-USA-417.1:0.022496654)0.444:0.005109976)0.992:0.012541488)1.000:0.025317965)0.991:0.011152715)0.987:0.011292649)0.908:0.005594658,HpGP-SPA-706.1:0.014390896)0.839:0.00221477)0.964:0.006164465,(HEL_AA0447AA_AS.1:0.015596622,MM2012_26.1:0.021943817)0.873:0.007061261)0.850:0.003025981,(MG2005_98.1:0.021617863,((B25.1:0.023558595,HEL_AA6798AA_AS.1:0.024052172)0.698:0.003975588,(IL_3173.1:0.016154962,(HEL_AA6798AA_AS.2:0.023954596,HUP_B14.1:0.0188546)0.179:0.002584852)0.982:0.006692625)0.814:0.002280293)0.973:0.005318453)0.664:0.00179804,(((B47.1:0.022940136,HpGP-ISR-001.1:0.010317726)0.877:0.006072531,HEL_AA5699AA_AS.1:0.017014913)0.119:0.001175056,HpGP-LIT-001.1:0.012332341)0.899:0.002160052)0.671:0.001080101)0.884:0.002568224)0.881:0.002742188)0.948:0.004329495,((Sakhalin60.1:0.018556531,(GR_15.1:0.010270008,SSR43.1:0.018672356)0.928:0.006256721)0.807:0.003055913,(HpGP-RUS-009.1:0.019580263,(IRANL112_91.1:0.015543071,IRANL125.1:0.017192324)0.990:0.008645082)0.470:0.003525447)0.975:0.006641682)0.821:0.001870339)0.801:0.002028627,(IL_3172.1:0.01526216,IRANL97.1:0.017449858)0.945:0.005037257)0.780:0.002744861)0.717:0.000684899)0.925:0.001861678,((HEL_AA6718AA_AS.1:0.013801607,(HEL_BA9825AA_AS.1:0.017189501,HEL_BA7799AA_AS.1:0.017394375)0.928:0.003827597)0.367:0.001822022,((448.1:0.016618031,(HEL_BA9043AA_AS.1:0.018557621,SSR8.1:0.012092988)0.483:0.005178485)0.738:0.003124633,(SSR5.1:0.021644885,(SSR3.1:0.012984706,SSR7.1:0.013701748)0.914:0.003900229)0.848:0.003333747)0.956:0.004186721)0.790:0.00143822)0.580:0.000807275,((((SW7C.1:0.017418149,HE_NC32_5.1:0.022660193)0.936:0.007657874,(GC31_B.1:0.025279763,GR_20.1:0.017796234)0.902:0.005224992)0.757:0.001394363,HpGP-USA-422.1:0.022606458)0.914:0.003087267,(((HEL_BA4875AA_AS.1:0.009888755,(29009.1:0.014026137,Hp_A_27.1:0.017896841)0.928:0.004501877)0.921:0.003017416,(G27.1:0.020041101,SW21C.1:0.01600725)0.755:0.001304703)0.966:0.00411244,(21580.1:0.012404533,(34320.1:0.019398962,HEL_BA5257AA_AS.1:0.014484964)0.954:0.004523609)0.927:0.003136499)0.299:0.001135174)0.975:0.003519395)0.164:0.000840349)0.899:0.001784408,((HEL_AA6511AA_AS.1:0.025044734,(HEL_AA9174AA_AS.1:0.025688881,(HEL_BA9180AA_AS.1:0.022505696,HN_G260.1:0.022735722)0.399:0.006982963)0.975:0.011656211)0.963:0.006070987,(444.1:0.013045115,(33375.1:0.012696028,GC34_HL.1:0.019551361)0.482:0.003141101)0.976:0.00575244)0.009:5e-09)0.774:0.001177603)0.912:0.002928555)0.821:0.001609951,(HEL_AA8621AA_AS.1:0.01304894,HpGP-MEX-046.1:0.023765051)0.920:0.003929814)0.790:0.001015847)0.817:0.002189827)0.885:0.006778475,(TH0213.1:0.02235886,(BURYAT27.1:0.021982979,HEL_BA9129AA_AS.1:0.011687115)0.963:0.005257835)0.611:0.000186983)0.730:0.004212991,((((ID0561.1:0.032447383,MMM_127.1:0.018887713)0.965:0.007746431,(MMM_67.1:0.022819124,HEL_BA8663AA_AS.1:0.022830953)0.153:0.002793287)0.942:0.00617071,(((HEL_AA6079AA_AS.1:0.026027432,(HEL_AA7374AA_AS.1:0.023289445,HpGP-MMR-011.1:0.022102285)0.886:0.005030222)0.474:0.002270521,M006.1:0.025984703)0.592:0.002044856,((MS178.1:0.022577553,(CK69.1:0.016459603,(HEL_CA0082AA_AS.1:0.011097151,HEL_CA0551AA_AS.1:0.019719847)0.865:0.002633718)0.949:0.004501459)0.875:0.004891917,(HpGP-IDN-001.1:0.016749513,ID0498.1:0.020801792)0.989:0.009270392)0.837:0.003705972)0.998:0.009570378)0.000:0.00205432,((BT143.1:0.022672611,((HEL_CA2671AA_AS.1:0.020291744,(BT0282.1:0.018289115,(EKB32.1:0.020803259,(HEL_BA4686AA_AS.1:0.010737084,(HEL_CA2718AA_AS.1:0.015137776,HEL_BA9915AA_AS.1:0.013004543)0.941:0.005909259)0.859:0.003754579)0.158:0.003990272)0.479:0.003953035)0.471:0.001817684,(HEL_CA2709AA_AS.1:0.018366583,((((((HEL_BA8959AA_AS.1:0.016358772,HEL_BA9391AA_AS.1:0.004803612)0.963:0.00621737,(HEL_BA9256AA_AS.1:0.014713538,HEL_BA9841AA_AS.1:0.010756894)0.964:0.005704698)0.934:0.004868014,(((((HEL_BA9166AA_AS.1:0.006262308,HpGP-KOR-001.1:0.02250791)0.916:0.003570897,((HEL_BA8829AA_AS.1:0.009976661,HEL_BA9160AA_AS.1:0.005022133)0.973:0.007432682,HEL_CA0410AA_AS.1:0.016924968)0.717:0.001916355)0.994:0.005200909,((HEL_BA9748AA_AS.1:0.018525502,(HEL_BA9130AA_AS.1:0.007919156,HEL_BA9773AA_AS.1:0.016341134)0.914:0.004345544)0.375:0.002429214,(HEL_BA8832AA_AS.1:0.003637183,HEL_BA9479AA_AS.1:0.013981612)0.991:0.006933939)0.995:0.00592634)0.744:0.000470347,(HEL_AA7249AA_AS.1:0.010377519,HEL_BA9649AA_AS.1:0.007308898)0.987:0.005274666)0.848:0.001823126,((HEL_BA9379AA_AS.1:0.009491483,Tuvac80.1:0.012597877)0.463:0.002217112,((HEL_AA7373AA_AS.1:0.010999917,HEL_BA8868AA_AS.1:0.005252804)0.831:0.003098162,(HEL_BA8880AA_AS.1:0.014104303,(HEL_BA9736AA_AS.1:0.008418381,(HEL_BA8883AA_AS.1:0.013895925,HEL_BA9780AA_AS.1:0.012776784)0.974:0.006789949)0.350:0.001251534)0.351:0.000995419)0.677:0.000811043)0.185:0.002038542)0.603:0.004532771)0.946:0.003940153,((HEL_BA9451AA_AS.1:0.017537289,HEL_BA9611AA_AS.1:0.017703159)0.986:0.008310687,((HpGP-JAP-026.1:0.01354759,(HEL_AA4439AA_AS.1:0.019640363,(((((ID0985.1:0.001979462,ID1001.1:0.001483993)0.929:0.002082067,((((HEL_BA9674AA_AS.1:0.000493296,Neuguinea12.1:0.000986665)0.770:0.000487138,(((HEL_BA9408AA_AS.1:0.0014832,(Neuguinea63.1:0.000492948,Neuguinea25.1:0.00098611)0.886:0.00098612)0.950:5e-09,Neuguinea66.1:5e-09)0.952:5e-09,HEL_BA9658AA_AS.1:0.010066195)0.799:0.000493898)0.995:0.005507296,(ID0992.1:0.00316602,ID1017.1:0.004309434)0.830:0.002621268)0.718:0.001869585,ID0090.1:0.007953528)0.945:0.002962843)0.656:0.002375094,(ID0084.1:0.006511485,(ID0082.1:0.003986576,ID0987.1:0.002981665)0.966:0.00250474)0.000:5e-09)0.998:0.011553731,(((HPJ156.1:0.009148793,(((ausabrJ05.1:0,HPJ023.1:0):0.006602651,(HEL_BA3813AA_AS.1:0.000484686,HEL_BA4578AA_AS.1:5e-09)1.000:0.009069041)0.979:0.004729375,(HEL_BA4574AA_AS.1:0.008292788,(HEL_BA3812AA_AS.1:0.00523635,HEL_BA3814AA_AS.1:0.008419472)0.895:0.002570938)0.881:0.002260488)0.418:0.001719694)0.404:0.002892342,((HEL_AA6024AA_AS.1:0.003900226,HPAS23.1:0.008842734)0.903:0.003546534,(HPJ071.1:0.005637624,(HEL_BA4584AA_AS.1:0.000492295,HEL_BA9332AA_AS.1:5e-09)0.998:0.009389558)0.210:0.001941812)0.800:0.004154053)0.505:0.003113836,HEL_AA6010AA_AS.1:0.008706849)0.982:0.006906711)0.995:0.013587928,(HEL_CA2615AA_AS.1:0.019736018,MMM_148.1:0.027618215)0.837:0.005074133)0.383:0.003762229)0.547:0.003594834)0.931:0.005512417,((HEL_BA5605AA_AS.1:0.009253194,(((HEL_BA5460AA_AS.1:0.024744562,HpGP-MAL-010.1:0.021803782)0.895:0.003313221,HEL_CA2627AA_AS.1:0.02039955)0.436:0.003384883,(HEL_CA0208AA_AS.1:0.01464764,HpGP-MAL-012.1:0.010490335)0.323:0.002723586)0.720:0.003627462)0.740:0.002963771,(((HEL_AA9177AA_AS.1:0.021660886,((HEL_AA0105AA_AS.1:0,PeCan4.1:0):0.016914212,HpGP-PER-111.1:0.025926838)0.988:0.010166862)0.903:0.003934869,(((22087.1:0.037485977,(HEL_CA2270AA_AS.1:0.025368514,Puno120.1:0.01497271)0.380:0.005120408)0.979:0.009199228,(22360.1:0.026968454,(HEL_CA2258AA_AS.1:0.016400652,HEL_CA2272AA_AS.1:0.015675051)0.424:0.001682237)0.908:0.004431098)0.728:0.001895659,(HpGP-PER-138.1:0.010936366,HEL_BA3942AA_AS.1:0.01632093)0.843:0.001922308)0.862:0.001744136)0.297:0.000602833,((MM2004_20.1:0.020371506,((HpGP-CAN-020.1:0.012426763,HpGP-CAN-023.1:0.017534705)0.999:0.010512097,(HEL_CA2451AA_AS.1:0.022483997,(HEL_AA6759AA_AS.1:0.005809737,HpGP-USA-205.1:0.010184174)0.661:0.002325102)0.926:0.004061277)0.942:0.004671552)0.701:0.004164429,(((Shi417.1:0.007636867,(HEL_CA2265AA_AS.1:0.004640074,(Cuz20.1:0.000909474,Shi169.1:0.002500217)0.973:0.005376784)0.992:0.009824109)0.886:0.004521752,(HEL_CA2257AA_AS.1:0.006829148,(Sat464.1:0.005864611,(HEL_CA2266AA_AS.1:0.006589484,HEL_CA2287AA_AS.1:0.004816716)0.564:0.002596703)0.923:0.004240159)0.942:0.004321643)0.730:0.000802171,(((HEL_BA9433AA_AS.1:0.007652442,(Hui1764.1:5e-09,(CO1766.1:5e-09,Hui1766.1:5e-09)0.843:0.00047893)0.994:0.007340253)0.777:0.002717317,((CO1768.1:0,COL0002.1:0,Hui1769.1:0):0.004023464,HEL_AA5991AA_AS.1:0.008337293)0.917:0.003863225)0.851:0.00219617,((HEL_CA2262AA_AS.1:0.006378487,(HEL_CA2286AA_AS.1:0.005368295,(HEL_CA2260AA_AS.1:0.004360602,Shi112.1:0.002481542)0.962:0.003947225)0.942:0.003058314)0.936:0.002615373,((HEL_CA2271AA_AS.1:0.013588017,(HEL_CA2284AA_AS.1:0.002621189,Shi470.1:0.007230062)0.980:0.004443413)0.966:0.003914693,((HEL_BA9201AA_AS.1:0.008577491,v225d.1:0.003854704)0.986:0.004436231,((HEL_CA2261AA_AS.1:0.002097009,HEL_CA2283AA_AS.1:0.005278061)0.998:0.006616024,((HpGP-PER-019.1:0.008394849,HpGP-PER-121.1:0.009858045)0.800:0.001764168,(HEL_CA2267AA_AS.1:0.013856662,Puno135.1:0.009480408)0.926:0.00275808)0.972:0.00399468)0.855:0.001493884)0.722:0.000513784)0.778:0.000830437)0.898:0.002770938)0.092:0.001415967)0.906:0.003087404)0.922:0.003817089)0.991:0.006836565)0.315:0.003080929)0.672:0.002446547)0.927:0.003765761)0.978:0.008235405,(((HEL_BA9390AA_AS.1:0.012281521,(((HEL_BA8976AA_AS.1:0.012147977,(HEL_BA9614AA_AS.1:0.004358148,HEL_BA9797AA_AS.1:0.009000806)0.874:0.004703999)0.948:0.005114026,(HEL_BA9556AA_AS.1:0.010188651,HEL_BA9302AA_AS.1:0.012914614)0.237:0.0007716)0.786:0.001532811,(BURYAT14.1:0.005012282,HEL_BA9098AA_AS.1:0.008877011)0.945:0.004050815)0.531:0.002393303)0.893:0.002621759,(HEL_BA9656AA_AS.1:0.01174324,HEL_BA9079AA_AS.1:0.018598103)0.431:0.004266166)0.000:0.001556798,((HEL_BA8956AA_AS.1:0.016698633,HEL_BA9354AA_AS.1:0.014082488)0.558:0.006445155,(HEL_BA9538AA_AS.1:0.042584878,(HEL_BA9534AA_AS.1:0.012576093,HEL_BA9608AA_AS.1:0.021422175)0.000:0.004995145)0.758:0.004419548)0.635:0.004965095)0.697:0.004219205)0.908:0.003791922,(HEL_BA9546AA_AS.1:0.014093174,HEL_BA9628AA_AS.1:0.018771114)0.723:0.003369336)0.908:0.00384708)0.890:0.004306654)0.958:0.006189667)0.819:0.002465078,(JP0170.1:0.014025926,(HEL_BA9220AA_AS.1:0.012381477,(HEL_BA9304AA_AS.1:0.015974699,HEL_BA9544AA_AS.1:0.025945137)0.994:0.012509706)1.000:0.017196967)0.777:0.007596699)0.949:0.005453962)0.964:0.006818489)0.930:0.006512369,(HEL_BA9612AA_AS.1:0.018935773,(HEL_BA9115AA_AS.1:0.018473906,((Keto60.1:0.012435036,(HEL_BA9761AA_AS.1:0.001753464,HEL_BA9838AA_AS.1:0.002545742)0.346:0.002352955)1.000:0.013747546,(HEL_BA9169AA_AS.1:0.011603557,HEL_BA9830AA_AS.1:0.011445428)0.000:0.002076212)0.819:0.003948334)0.741:0.002407192)0.000:0.000687193)0.932:0.004544998)0.852:0.002540934,((Nentsy90.1:0.008823862,((HEL_BA9732AA_AS.1:0.018654693,Nentsy28.1:0.011028606)0.952:0.004485167,((HEL_BA9774AA_AS.1:0.012174925,(Khanty04.1:0.009917603,Nentsy65.1:0.006186538)0.923:0.004367483)0.909:0.00261755,((((HEL_BA9621AA_AS.1:0.01469179,((HEL_CA0054AA_AS.1:0.006602243,((HEL_AA6006AA_AS.1:0.00048612,HEL_CA0053AA_AS.1:0.000465687)0.994:0.005902691,(HEL_AA6077AA_AS.1:5e-09,(HEL_CA0052AA_AS.1:0,HEL_CA0052AA_AS.2:0):5e-09)0.971:0.004510943)0.981:0.005521184)0.964:0.004540068,((HEL_BA9040AA_AS.1:0.009447259,(HEL_BA9437AA_AS.1:0.011420744,HEL_BA9735AA_AS.1:0.013968005)0.366:0.007586496)0.820:0.004228082,(HEL_BA9669AA_AS.1:0.010901858,(HEL_BA8864AA_AS.1:0.007849002,HEL_BA9514AA_AS.1:0.007576773)0.972:0.005234802)0.929:0.003290392)0.333:0.002164733)0.787:0.002345974)0.990:0.006201885,(HEL_BA9159AA_AS.1:0.00447548,HEL_BA9234AA_AS.1:0.002277903)1.000:0.010319257)0.857:0.002051892,((((Khanty39.1:0.009505029,(HEL_BA9476AA_AS.1:0.005421766,Nentsy81.1:0.012657487)0.968:0.004553599)0.337:0.001318163,(HEL_BA8815AA_AS.1:0.005732732,HEL_BA9415AA_AS.1:0.013308965)1.000:0.00806489)0.734:0.000769643,HEL_AA7264AA_AS.1:0.008299844)0.979:0.004546841,((((HEL_AA7214AA_AS.1:0.013668183,(HEL_BA9263AA_AS.1:0.004512585,(HEL_BA9518AA_AS.1:0.003445352,HEL_BA9819AA_AS.1:0.002781445)0.917:0.002712848)0.953:0.004898004)0.148:0.003032144,HEL_AA7246AA_AS.1:0.01538066)0.889:0.003420615,(HEL_BA9315AA_AS.1:0.007667783,HEL_BA9487AA_AS.1:0.022865118)0.854:0.005750431)0.904:0.002320728,(HEL_BA9677AA_AS.1:0.012850055,(HEL_BA9472AA_AS.1:0.008998303,(((HEL_AA7212AA_AS.1:5e-09,HEL_CA0045AA_AS.1:5e-09)1.000:0.010769303,((HEL_AA7339AA_AS.1:0.011096256,HEL_CA0046AA_AS.1:0.011055636)0.867:0.003011495,((HEL_BA9778AA_AS.1:5e-09,(HEL_CA0057AA_AS.1:0,HEL_CA0057AA_AS.2:0):5e-09)0.997:0.007921694,((HEL_AA7365AA_AS.1:0,HEL_CA0047AA_AS.1:0):0.009149853,HpGP-CAN-001.1:0.005727294)0.999:0.009750763)0.918:0.00435839)0.966:0.003997966)0.737:0.001982715,((Aklavik117.1:0.005597678,CAN_219.1:0.012014527)0.998:0.010361396,CAN_196.1:0.016354926)0.965:0.005501649)0.963:0.004376824)0.618:0.00115515)0.964:0.006346632)0.969:0.003780406)0.870:0.001669031)0.702:0.001996632,Keto18.1:0.015891105)0.816:0.003148501)0.912:0.003406529)0.990:0.008665669)0.841:0.006563847,(HEL_BA9037AA_AS.1:0.025061852,yak97.1:0.014019291)0.449:0.002823696)0.948:0.006875244)0.724:0.002745529)0.979:0.005894159,((HEL_BA9576AA_AS.1:0.010202291,(HEL_BA9406AA_AS.1:0.020505927,HEL_BA9562AA_AS.1:0.011469593)0.894:0.002756223)0.925:0.005108323,((Nentsy37.1:0.012924975,((HEL_BA9208AA_AS.1:0.026103915,((HEL_BA8279AA_AS.1:0.017805784,HEL_BA9042AA_AS.1:0.016287817)0.935:0.005066746,(HEL_BA9559AA_AS.1:0.021912832,(HEL_CA0440AA_AS.1:0.012498319,HEL_CA2268AA_AS.1:0.033128038)0.941:0.009026811)0.987:0.01044461)0.210:0.003875698)0.755:0.00355984,((((26695.1:0.020302952,SSR9.1:0.011584459)0.800:0.005539364,(HE_C33.1:0.016184088,(HEL_BA8993AA_AS.1:0.016870094,HE_NC24_6.1:0.010514611)0.935:0.005363365)0.682:0.000774115)0.925:0.004901469,(((HEL_BA9531AA_AS.1:0.016337991,SA224.1:0.021138997)0.907:0.003228511,(GC65_HL.1:0.027108983,((HEL_BA4163AA_AS.1:0.019543982,HEL_BA9555AA_AS.1:0.014253829)0.946:0.007332755,((((((HEL_BA5224AA_AS.1:0.025549162,(HEL_BA3663AA_AS.1:0.017334565,HpGP-USA-303.1:0.01981524)0.299:0.004019018)0.942:0.005875864,NYPt189.1:0.020632958)0.095:0.002886839,((((HEL_CA2362AA_AS.1:0.021607833,HpGP-COG-003.1:0.010709413)0.984:0.008315922,(ckin65.1:0.026276085,(HEL_BA4236AA_AS.1:0.030675428,(HEL_CA2150AA_AS.1:0.021287135,DR76_2016.1:0.025092885)0.470:0.005660989)0.938:0.005299449)0.783:0.00398006)0.968:0.005505888,(kin79.1:0.011571987,(HEL_BA4947AA_AS.1:0.016823119,ckin28.1:0.019459657)0.925:0.00568768)0.679:0.0018911)0.981:0.006301952,((HEL_BA8361AA_AS.1:0.017746663,SA252C.1:0.026411984)0.511:0.005929381,(HEL_BA5558AA_AS.1:0.015874255,HEL_BA8101AA_AS.1:0.020009498)0.932:0.006920105)0.938:0.007162533)0.973:0.008178879)0.995:0.010977755,HEL_BA8835AA_AS.1:0.019624232)0.949:0.006597935,(HEL_AA8702AA_AS.1:0.023931556,HEL_AA8698AA_AS.1:0.022135406)0.963:0.007631265)0.735:0.004268095,(HpGP-POR-006.1:0.019767025,HEL_BA3551AA_AS.1:0.030318629)0.841:0.008813281)0.840:0.004330026)0.584:0.002452252)0.745:0.002520368)0.964:0.004335261,((HEL_BA9266AA_AS.1:0.025537181,(NP49.1:0.01634361,(Khanty30.1:0.008665109,Khanty40.1:0.010144835)0.986:0.007013346)0.640:0.005064709)0.573:0.002123621,Khanty17.1:0.023209039)0.757:0.001149212)0.882:0.002616736)0.723:0.001048665,NP110.1:0.015745058)0.948:0.005776273)0.982:0.006801762)0.000:0.001497756,((((HEL_BA9294AA_AS.1:0.004529083,HEL_BA9792AA_AS.1:0.017289119)0.994:0.007184768,(HEL_BA9734AA_AS.1:0.011089747,(HEL_BA9032AA_AS.1:0.011066121,HEL_BA9339AA_AS.1:0.008010962)0.999:0.010452453)0.521:0.001108318)0.834:0.00167828,(Nentsy38.1:0.005932734,(N34.1:0.002869647,(Nentsy32.1:0.00820249,Nentsy29.1:0.005085021)0.400:0.00076531)0.850:0.002321971)0.994:0.00736125)0.945:0.004361564,(HEL_AA7332AA_AS.1:0.016364071,HEL_BA8872AA_AS.1:0.015899488)0.902:0.005779672)0.560:0.002910211)0.975:0.008314147)0.805:0.002621741)0.811:0.001259096):0.003326006,(((HEL_BA9249AA_AS.1:0.011529008,HEL_BA9383AA_AS.1:0.015051524)0.942:0.005474754,(Evenky73.1:0.031407966,HEL_BA9049AA_AS.1:0.007559891)0.331:0.001649122)0.901:0.002723056,(HEL_BA8814AA_AS.1:0.015716837,HEL_BA9096AA_AS.1:0.013156543)0.344:0.00327823)0.929:0.003435367)0.968:0.003326729,((HEL_CA0289AA_AS.1:0.022281554,Nanai30.1:0.012295724)0.973:0.007517424,(HEL_BA8957AA_AS.1:0.012852667,(HpGP-KAZ-002.1:0.011143589,(HEL_AA7314AA_AS.1:0.011353178,HEL_BA8958AA_AS.1:0.010523707)0.362:0.002451663)0.902:0.003581987)0.179:0.001847385)0.905:0.0040027)0.908:0.002159774,HEL_BA9443AA_AS.1:0.013749023)0.368:0.013302709,HEL_AA7380AA_AS.1:0.024669157)0.956:0.006735507,HEL_AA7283AA_AS.1:0.005662452)0.845:0.003991643,Evenky58.1:0.008140433)0.665:0.021089326,HEL_BA5101AA_AS.1:0.035507956)0.861:0.043956909,(HpGP-CAN-019.1:0.010903795,((HEL_AA0408AA_AS.1:0.001375514,HEL_BA9262AA_AS.1:0.006182625)1.000:0.187593958,((HEL_BA9303AA_AS.1:0,HEL_BA9707AA_AS.1:0):0.120919365,((HEL_BA9629AA_AS.1:0.014775158,((Ca_97_34.1:0,HEL_AA6016AA_AS.1:0,HEL_AA7297AA_AS.1:0):0.021269216,((Koryak28.1:0.013066448,(HEL_BA9060AA_AS.1:5e-09,HEL_BA9258AA_AS.1:0.000473954)1.000:0.012769532)0.992:0.007925707,(((Koryak37.1:0,Koryak38.1:0):0.017176358,(HEL_AA7337AA_AS.1:0.009716686,(CAN_243.1:0.007506547,((HEL_AA5967AA_AS.1:0,HEL_AA6482AA_AS.1:0,HEL_BA9172AA_AS.1:0):0.01090522,HEL_AA5916AA_AS.1:0.008837608)0.778:0.003908527)0.156:0.002396637)0.605:0.003144927)0.847:0.003262733,((HEL_BA9526AA_AS.1:0.009055608,((((HEL_BA8817AA_AS.1:0.014803877,HEL_BA9726AA_AS.1:0.007094861)0.999:0.009336746,(HEL_BA9746AA_AS.1:0.013114477,((HEL_AA7311AA_AS.1:0.003849871,Khanty47.1:0.000477088)1.000:0.012391811,(HEL_BA9584AA_AS.1:0.004120968,(HEL_BA8849AA_AS.1:0.004841615,HEL_BA9070AA_AS.1:0.001063457)1.000:0.010204668)0.993:0.006862491)0.809:0.003614414)0.971:0.006974067)0.903:0.005001896,(HEL_BA9243AA_AS.1:0.013264996,(HEL_BA9722AA_AS.1:0.015738795,(HEL_AA6037AA_AS.1:0.002446048,HpGP-CAN-007.1:0.001928245)1.000:0.016093482)0.032:0.002763131)0.841:0.005931102)0.355:0.002233727,((HpGP-CHI-105.1:0.011797071,HpGP-CHI-116.1:0.005996207)1.000:0.018997969,(((CAN_095.1:0,CAN_136.1:0,CAN_172.1:0,HpGP-CAN-006.1:0,HpGP-CAN-011.1:0):5e-09,(CAN_258.1:0,HEL_CA2453AA_AS.1:0):0.000482605)0.995:0.006029888,((Aklavik86.1:0,CAN_019.1:0,CAN_290.1:0,HEL_CA2371AA_AS.1:0,HpGP-CAN-010.1:0,HpGP-CAN-015.1:0):0.003663841,HpGP-CAN-018.1:0.004736798)0.849:0.003534531)0.990:0.007916737)0.881:0.002575462)0.876:0.002653942)0.868:0.001891446,(HEL_BA9127AA_AS.1:0.00965663,HEL_BA9287AA_AS.1:0.014316692)0.996:0.008192056)0.743:0.002242586)1.000:0.011341175)0.526:0.001655261)0.800:0.004204191)0.157:0.003091926,HpGP-CAN-016.1:0.01445947)0.951:0.006324396)0.000:0.008477171)0.977:0.023353414)1.000:0.063002201)0.980:0,Hcetorum:0.642981109)Root;
