# Supplementary material for: An ancient ecospecies of Helicobacter pylori
Source: Nature. 2024 Oct 16;635(8037):178–85. doi: 10.1038/s41586-024-07991-z (PMC11541087; doi:10.1038/s41586-024-07991-z)
Supplement: Supplementary file 8 — Data underlying Figs. 1–4 and Supplementary Figs. 1–6 and 8–13. [file 41586_2024_7991_MOESM8_ESM.zip › SOURCE_DATA/S10/63.nwk]

(((((((((((((HEL_BA9027AA_AS.1:0.012651416,(HEL_AA7332AA_AS.1:0.004408738,HEL_BA9607AA_AS.1:0.005315053)0.844:0.002260985)0.962:0.005150218,(((HEL_BA9440AA_AS.1:0.009951236,HEL_BA9605AA_AS.1:0.00858636)0.944:0.005193316,HEL_BA9471AA_AS.1:0.006523089)0.749:0.000956461,((BURYAT27.1:0.004546884,(HEL_BA9603AA_AS.1:0.008099838,(HEL_BA8856AA_AS.1:0.00146262,HEL_BA9592AA_AS.1:5e-09)0.969:0.004967291)0.994:0.009879214)0.908:0.003059273,(((HEL_BA8932AA_AS.1:0.012369296,HEL_BA9302AA_AS.1:0.00659701)0.965:0.006075142,((HEL_BA8957AA_AS.1:0.007345159,HEL_BA9641AA_AS.1:0.003980289)0.956:0.004302271,(HEL_BA8279AA_AS.1:0.010552506,HEL_BA9315AA_AS.1:0.007619422)0.759:0.001474133)0.557:0.00171471)0.909:0.002867981,(((HEL_BA9085AA_AS.1:0.009707368,(HEL_BA9095AA_AS.1:0.002588589,mong44.1:0.001086121)0.989:0.006996933)0.914:0.004647602,((((HpGP-KGZ-006.1:0.01239446,((HEL_BA4205AA_AS.1:0.021911808,MMM_127.1:0.018354405)0.855:0.003159177,HpGP-MMR-011.1:0.01017822)0.908:0.003744508)0.760:0.001210964,(((HEL_BA9575AA_AS.1:0.00729605,(HEL_BA9451AA_AS.1:0.005077664,HEL_BA9483AA_AS.1:0.009392784)0.916:0.005198)0.417:0.002667432,((HEL_BA9571AA_AS.1:0.003533213,(HEL_BA8830AA_AS.1:0.00147551,HEL_BA9807AA_AS.1:0.00521203)0.894:0.002388885)0.893:0.002244045,(HEL_BA9018AA_AS.1:0.002222535,HEL_BA9261AA_AS.1:0.005231613)0.913:0.002789069)0.772:0.001017441)0.929:0.004365282,(HEL_BA8872AA_AS.1:0.009109763,HEL_BA9545AA_AS.1:0.007722986)0.937:0.004411294)0.875:0.001907871)0.427:0.001401963,(((((((((HEL_BA5460AA_AS.1:0.009023866,HEL_CA0208AA_AS.1:0.00377127)0.683:0.001373548,EKB32.1:0.013040846)0.733:0.000735069,((((HEL_CA2709AA_AS.1:0.007743636,Nanai30.1:0.008173466)0.912:0.002953112,((HEL_AA4439AA_AS.1:0.004418504,((BT215.1:0.003057107,HpGP-MAL-012.1:0.011360707)0.356:0.001457285,JP0170.1:0.009751644)0.474:0.000774868)0.864:0.001478904,((HEL_CA2643AA_AS.1:0.00595143,HEL_CA2671AA_AS.1:0.002971729)0.446:0.001451333,(((HEL_CA0440AA_AS.1:0.002986761,VN0032.1:0.009100587)0.959:0.004968323,(MMM_67.1:0.009325287,HpGP-JAP-026.1:0.012832612)0.263:0.001612614)0.799:0.002390332,HEL_CA0082AA_AS.1:0.006708261)0.947:0.003873486)0.418:5e-09)0.755:0.000917736)0.929:0.002949677,(BT143.1:0.005521318,(BT333.1:0.007298548,BTM275.1:0.008634098)0.808:0.001588516)0.886:0.002476581)0.000:5e-09,(HEL_CA0551AA_AS.1:0.009330343,HEL_CA2092AA_AS.1:0.008967085)0.735:0.002077608)0.929:0.002833465)0.933:0.003001166,(((CK69.1:0.009941752,HpGP-KOR-001.1:0.010802112)0.910:0.002926068,HEL_CA2615AA_AS.1:0.004647534)0.893:0.002744569,(HEL_CA0525AA_AS.1:0.009470382,HEL_BA8663AA_AS.1:0.014792564)0.662:0.001972937)0.723:0.000736703)0.849:0.002088206,(HpGP-MAL-010.1:0.018027654,HEL_BA5605AA_AS.1:0.007200637)0.691:0.002415854)0.655:0.002170859,(HEL_BA9538AA_AS.1:0.009928802,((BTM231.1:0.009625318,(((HEL_BA9170AA_AS.1:0.014018322,HEL_BA9294AA_AS.1:0.006102353)0.937:0.004189567,((HEL_BA9544AA_AS.1:0,HEL_BA9761AA_AS.1:0,HEL_BA9792AA_AS.1:0,Keto60.1:0):5e-09,HEL_BA9838AA_AS.1:0.001461181)0.945:0.003202262)0.884:0.002962408,((HEL_BA9032AA_AS.1:0,HEL_BA9830AA_AS.1:0):5e-09,HEL_BA9339AA_AS.1:0.004442889)0.865:0.004015788)0.966:0.006276517)0.944:0.004718549,(HEL_AA7380AA_AS.1:0.021123425,((((HEL_AA6010AA_AS.1:0.003365012,(HEL_BA3813AA_AS.1:0.004208541,HEL_BA3814AA_AS.1:0.001727715)0.922:0.003657068)0.582:0.002138815,(HEL_AA6024AA_AS.1:0.007419923,((((ausabrJ05.1:0,HPJ023.1:0):0.002787811,HEL_BA4578AA_AS.1:0.005421208)0.183:0.001705672,(HEL_BA4580AA_AS.1:0,HEL_BA4584AA_AS.1:0,HEL_BA9332AA_AS.1:0):0.009928018)0.853:0.003321779,HPAS23.1:0.002242863)0.427:0.004519379)0.680:0.000843008)0.959:0.00458491,((HEL_BA4574AA_AS.1:0.002719523,(HPJ156.1:0.0099191,HEL_BA3812AA_AS.1:0.006682724)0.780:0.004409292)0.937:0.004806734,HPJ071.1:0.008312956)0.748:0.002163311)0.980:0.007877981,(((ID0992.1:0.001559468,ID1017.1:0.003600861)0.867:0.002332689,(ID0090.1:0.003118246,((ID1001.1:0.001662927,(ID0987.1:0.000775172,ID0084.1:0.004417269)0.218:0.001324935)0.799:0.004116719,(ID0082.1:0.005134604,ID0985.1:0.002303621)0.847:0.002571155)0.263:0.002214859)0.981:0.005655733)0.488:0.002252348,(HEL_BA9408AA_AS.1:0.010597567,(Neuguinea12.1:0.000729069,(Neuguinea63.1:0.001465092,((HEL_BA9658AA_AS.1:0,Neuguinea66.1:0):5e-09,(HEL_BA9674AA_AS.1:0.00072929,Neuguinea25.1:0.000728548)0.894:5e-09)0.920:5e-09)0.390:5e-09)0.494:0.002288422)0.862:0.004082555)0.995:0.012256704)0.947:0.007125806)0.848:0.002878985)0.885:0.002410222)0.942:0.004728422)0.934:0.005436568,(HEL_BA8829AA_AS.1:0.006805037,((HEL_BA9037AA_AS.1:0.010857084,(HEL_BA9566AA_AS.1:0.01157849,(HEL_BA9636AA_AS.1:0.002197842,(HEL_BA9333AA_AS.1:5e-09,((HEL_AA7221AA_AS.1:0,HEL_BA9208AA_AS.1:0,HEL_BA9487AA_AS.1:0):0.00072929,HEL_BA9651AA_AS.1:0.000728713)0.874:5e-09)0.980:5e-09)0.847:0.002151468)0.941:0.007826447)0.796:0.00557142,(HEL_BA9568AA_AS.1:0.010166134,HEL_BA8958AA_AS.1:0.019244482)0.335:0.004665915)0.837:0.004716703)0.883:0.005164877)0.756:0.001044535,((((((HEL_BA9614AA_AS.1:0,HEL_BA9797AA_AS.1:0):0.005941249,(((HEL_BA9098AA_AS.1:0.006794317,((((HEL_BA9841AA_AS.1:0.007762319,((HEL_AA7314AA_AS.1:0.012229614,HEL_BA9162AA_AS.1:0.002189669)0.525:0.000756133,HEL_BA9130AA_AS.1:0.00153862)0.736:0.001179167)0.789:0.006080021,HEL_BA9391AA_AS.1:0.005991826)0.908:0.00300418,HEL_BA9479AA_AS.1:5e-09)0.816:0.002208353,HEL_BA8832AA_AS.1:0.002210728)0.916:0.002980473)0.966:0.00510331,(HEL_BA9534AA_AS.1:0.0043064,((((HpGP-MEX-028.1:0.010843651,(Aklavik117.1:5e-09,CAN_219.1:0.000729294)0.988:0.007508435)0.940:0.004480997,(((CAN_196.1:0.006908847,v225d.1:0.00922447)0.833:0.002814709,(HEL_AA5991AA_AS.1:0.011556219,((CO1766.1:0,Hui1766.1:0):5e-09,Hui1764.1:0.000728607)0.997:0.011526285)0.623:0.00441329)0.764:0.001510497,(((((CO1768.1:0,COL0002.1:0,Hui1769.1:0):0.010560232,(HEL_AA6759AA_AS.1:0.006626142,HpGP-USA-205.1:0.008484527)0.813:0.002872128)0.524:0.002449461,((((MM2004_20.1:0.017446316,HEL_BA3942AA_AS.1:0.009279304)0.960:0.005179077,((HpGP-PER-121.1:0.009980599,HEL_CA2262AA_AS.1:0.007614158)0.927:0.003669188,((HEL_CA2265AA_AS.1:0.003689973,Shi169.1:0.003709176)0.903:0.002227679,(Shi417.1:0.006774157,(((HEL_CA2260AA_AS.1:0.000681265,HEL_CA2284AA_AS.1:0.006772855)0.931:0.002255506,((HEL_CA2257AA_AS.1:0,Shi470.1:0):0.005191022,Sat464.1:5e-09)0.707:5e-09)0.965:0.00293231,Shi112.1:0.007447415)0.653:5e-09)0.874:0.001478551)0.946:0.002956283)0.447:5e-09)0.861:0.002256746,HEL_CA2266AA_AS.1:0.00900339)0.776:0.003981331,(Cuz20.1:0.005901548,HEL_BA9201AA_AS.1:0.014799568)0.293:0.002063626)0.610:0.001255878)0.112:0.00065103,(((HpGP-PER-019.1:0.00970103,(HpGP-PER-111.1:0.014016945,((HEL_CA2261AA_AS.1:0,HEL_CA2286AA_AS.1:0,HEL_CA2287AA_AS.1:0):5e-09,HEL_CA2283AA_AS.1:0.002198417)0.941:0.003608295)0.323:0.002211101)0.927:0.003947438,((HEL_CA2268AA_AS.1:0.004963425,((Puno120.1:0.011670354,(Puno135.1:0.004420861,HEL_CA2267AA_AS.1:0.00845118)0.878:0.002201274)0.755:0.000973206,((((((HEL_AA0105AA_AS.1:0,PeCan4.1:0):0.005211049,HEL_CA2271AA_AS.1:0.010035135)0.948:0.004531181,HpGP-SPA-706.1:0.001505869)0.848:0.001439317,HEL_CA2258AA_AS.1:0.006029191)0.995:0.007492908,HEL_CA2272AA_AS.1:0.000771779)0.779:0.002154923,HEL_CA2270AA_AS.1:0.006251244)0.864:0.003491026)0.780:0.002848198)0.940:0.004083456,HEL_CA2279AA_AS.1:0.006056115)0.799:0.002251926)0.779:0.002341717,HpGP-PER-138.1:0.013684489)0.697:0.003077962)0.818:0.001661737,(HEL_BA9433AA_AS.1:0.015632238,((HpGP-CAN-020.1:0.008506962,(((HEL_AA7365AA_AS.1:0,HEL_CA0047AA_AS.1:0):0.004153131,HpGP-CAN-001.1:0.001766173)0.375:0.001040922,(HEL_AA7339AA_AS.1:0.004958443,(HEL_BA9778AA_AS.1:0,HEL_CA0057AA_AS.1:0,HEL_CA0057AA_AS.2:0):0.006382482)0.577:0.003400443)0.954:0.005058619)0.339:0.001443808,HpGP-CAN-023.1:0.003346443)0.752:0.00102768)0.927:0.003019579)0.870:5e-09)0.931:0.003087827)0.870:5e-09,(HEL_AA6511AA_AS.1:0.013573664,(HEL_BA9175AA_AS.1:0.010568057,((((Khanty04.1:0.006484816,(HEL_BA9748AA_AS.1:0.010724892,Evenky58.1:0.011506481)0.915:0.003020669)0.750:0.000915443,(Sakhalin60.1:0.007696525,(HEL_AA7264AA_AS.1:0.00623857,(((HEL_BA9773AA_AS.1:0.003065659,HEL_BA9774AA_AS.1:0.006677637)0.945:0.003888986,(HEL_BA8815AA_AS.1:0.002214633,HEL_BA9415AA_AS.1:0.006798999)0.940:0.003827451)0.888:0.002671253,HEL_BA9304AA_AS.1:0.024709553)0.789:0.001550825)0.922:0.003897785)0.773:0.001969216)0.922:0.00325654,(HEL_BA9621AA_AS.1:0.003435271,Nanai40.1:0.013747551)0.963:0.005645913)0.752:0.000762325,(((HEL_AA7214AA_AS.1:0.012300884,HEL_BA9514AA_AS.1:0.003764626)0.408:0.002218756,HEL_BA9448AA_AS.1:0.015656202)0.851:0.001555567,(((((HEL_BA9040AA_AS.1:0.006580096,HEL_BA9669AA_AS.1:0.005474496)0.829:0.002390301,HEL_BA8864AA_AS.1:0.005625519)0.557:0.002604836,HEL_BA9467AA_AS.1:0.00377066)0.971:0.005150688,HEL_BA9234AA_AS.1:0.002592802)0.916:0.002906794,((((HEL_BA9677AA_AS.1:0.004276324,((((HEL_BA9476AA_AS.1:0.016535747,(HEL_CA0046AA_AS.1:0.01958924,(HpGP-CHI-105.1:0.029534035,(HEL_BA8817AA_AS.1:0.02198026,(HpGP-CAN-016.1:0.010737406,(((((HEL_BA9746AA_AS.1:0.006538105,(((HEL_BA8849AA_AS.1:0,HEL_BA9070AA_AS.1:0):6e-09,HEL_BA9584AA_AS.1:0.00826331)0.983:0.006228865,(HEL_AA7311AA_AS.1:0.001461569,Khanty47.1:6e-09)1.000:0.01832608)0.889:0.005179316)0.974:0.006210656,(HEL_BA9629AA_AS.1:0.011730656,HpGP-CHI-116.1:0.011756733)0.432:0.001818278)0.795:0.001594152,((HEL_BA9303AA_AS.1:0.000724564,HEL_BA9707AA_AS.1:5e-09)1.000:0.040737388,HpGP-CAN-019.1:0.014570924)0.686:0.002124212)0.719:0.000856738,((HEL_BA9060AA_AS.1:0,HEL_BA9258AA_AS.1:0):0.008942163,(HEL_BA9726AA_AS.1:0.013997999,(HEL_BA9526AA_AS.1:0.003795233,(HEL_BA9287AA_AS.1:0.001064727,((Koryak37.1:0,Koryak38.1:0):0.00394077,((HEL_BA9127AA_AS.1:0.000729291,HEL_BA9243AA_AS.1:5e-09)0.996:0.00667888,Koryak28.1:5e-09)0.349:0.001971628)0.973:0.004359204)0.936:0.004249332)0.877:0.003261855)0.841:0.002108734)0.975:0.006096087)0.814:0.002606154,((((CAN_095.1:0,CAN_136.1:0,CAN_172.1:0,HpGP-CAN-006.1:0,HpGP-CAN-011.1:0):5e-09,(CAN_258.1:0,HEL_CA2453AA_AS.1:0):0.000729071)0.926:6e-09,((Aklavik86.1:0,CAN_019.1:0,CAN_290.1:0,HEL_CA2371AA_AS.1:0,HpGP-CAN-010.1:0,HpGP-CAN-015.1:0):0.003701179,HpGP-CAN-018.1:0.003712214)0.959:0.003697175)0.979:0.006705396,(((Ca_97_34.1:0,HEL_AA6016AA_AS.1:0,HEL_AA7297AA_AS.1:0):0.006801365,CAN_243.1:0.005908245)0.905:0.003499359,(HEL_AA7337AA_AS.1:0.007647145,((HEL_AA5967AA_AS.1:0,HEL_AA6482AA_AS.1:0,HEL_BA9172AA_AS.1:0):0.003299854,(HEL_AA5916AA_AS.1:0.000728842,(HEL_AA6037AA_AS.1:0,HpGP-CAN-007.1:0):5e-09)0.998:0.008678683)0.906:0.003063004)0.878:0.001887004)0.479:0.001649049)0.924:0.003989412)0.977:0.009297479)0.995:0.014657366)0.813:0.005751015)0.987:0.013984519)0.997:0.018024208)0.982:0.010871945,HEL_BA9014AA_AS.1:0.008102765)0.787:0.002402083,(HEL_BA9722AA_AS.1:0.035395868,HEL_BA9734AA_AS.1:0.006444884)0.978:0.00652465)0.971:0.008143948,Nentsy81.1:0.010618514)0.996:0.014633619)1.000:0.016914092,(HEL_AA7212AA_AS.1:5e-09,HEL_CA0045AA_AS.1:0.00367741)0.938:0.004666342)0.772:0.001490507,(((HEL_AA6006AA_AS.1:0,HEL_AA6077AA_AS.1:0,HEL_CA0052AA_AS.1:0,HEL_CA0052AA_AS.2:0,HEL_CA0053AA_AS.1:0):0.004287474,HEL_CA0054AA_AS.1:0.008562156)0.876:0.002198305,(HEL_BA9159AA_AS.1:0.007146464,HEL_BA9559AA_AS.1:0.009306364)0.304:0.00088056)0.891:0.002266821)0.763:0.000744794,(HEL_BA9472AA_AS.1:0.006543391,((HEL_BA9518AA_AS.1:0.00388436,HEL_BA9819AA_AS.1:0.011272512)0.849:0.003329966,HEL_BA9263AA_AS.1:0.007017251)0.053:0.002565471)0.838:0.002293028)0.888:0.00215219)0.915:0.003217323)0.901:0.002374533)0.504:0.000884418)0.726:0.000833842)0.846:0.0015649)0.741:0.000664194,HEL_CA0410AA_AS.1:0.006869136)0.911:0.004717808)0.531:0.001528159)0.873:0.001760051,(((BURYAT9.1:0.006708123,((HEL_BA9390AA_AS.1:0.005298642,HEL_BA9736AA_AS.1:0.005251153)0.432:0.002155323,(HEL_AA7283AA_AS.1:0.018073929,(HEL_BA9256AA_AS.1:0.000782624,HEL_BA9780AA_AS.1:0.004402959)0.922:0.003934814)0.824:0.00203838)0.774:0.002246024)0.889:5e-09,(HEL_BA9160AA_AS.1:0.002982509,(HEL_BA9348AA_AS.1:0.008267874,HEL_BA9759AA_AS.1:5e-09)0.994:0.005251507)0.749:0.000696853)0.749:0.000729919,(((HEL_BA9341AA_AS.1:5e-09,HEL_BA9411AA_AS.1:0.001464806)0.956:0.002202003,((BURYAT14.1:0.002939922,(HEL_BA9220AA_AS.1:0.002209743,(HEL_BA8880AA_AS.1:5e-09,HEL_BA9656AA_AS.1:0.002198348)0.854:0.002207231)0.769:0.00146621)0.740:5e-09,(HEL_BA8868AA_AS.1:0.004465576,(HEL_BA9649AA_AS.1:0.004432525,(HEL_BA9379AA_AS.1:0.001464324,(HEL_AA7373AA_AS.1:0.000675682,HEL_BA9611AA_AS.1:0.006052454)0.777:0.001528256)0.860:5e-09)0.868:0.001496783)0.739:0.000703561)0.941:0.001463438)0.049:5e-09,HEL_BA9735AA_AS.1:0.005948742)0.887:0.001472956)0.925:0.002288129)0.723:0.000679849)0.739:6e-09,(HEL_AA7249AA_AS.1:0.0044705,HEL_BA8883AA_AS.1:0.00220326)0.907:0.002959123)0.613:0.003662579,(BURYAT19.1:0.010154394,HEL_BA9608AA_AS.1:0.011184135)0.869:0.004034931)0.870:0.00251459,(Tuvac80.1:0.012731608,(((HEL_BA8847AA_AS.1:0.003294491,HEL_BA9079AA_AS.1:0.016129373)0.987:0.009003126,(HEL_CA0289AA_AS.1:0.009321586,(HEL_BA9406AA_AS.1:0.000728798,((Evenky73.1:0,HEL_BA8842AA_AS.1:0):0.000728551,Evenky01.1:5e-09)0.827:5e-09)0.977:0.00676711)0.939:0.004934761)0.524:0.001947259,(HEL_BA9042AA_AS.1:0.020089909,HEL_BA9253AA_AS.1:0.008389416)0.973:0.008566059)0.254:0.00144188)0.973:0.005272843)0.545:8.548e-06,((((HEL_BA9218AA_AS.1:0.011285084,((HEL_BA9612AA_AS.1:0.015515438,(HEL_BA8823AA_AS.1:0.002554319,HEL_BA9556AA_AS.1:0.000380374)0.988:0.009524259)0.798:0.002141166,(HEL_AA7246AA_AS.1:0.007578554,(((HEL_BA9445AA_AS.1:0.006069804,(HEL_BA8858AA_AS.1:0.003752189,HEL_BA8911AA_AS.1:0.004489314)0.954:0.004558124)0.922:0.003697968,((HEL_BA8812AA_AS.1:0.008946551,HEL_BA8889AA_AS.1:0.004786641)0.000:0.002114037,(HEL_BA8993AA_AS.1:0.001046551,(Evenky65.1:0.00248203,HEL_BA9546AA_AS.1:0.005678967)0.990:0.006763587)0.634:0.00063248)0.873:0.001995798)0.488:5e-09,(HEL_BA8914AA_AS.1:0,HEL_BA8962AA_AS.1:0,HEL_BA9398AA_AS.1:0):0.001466813)0.852:0.0014406)0.939:0.003504871)0.892:0.00246421)0.843:0.002081674,(((((HEL_BA9825AA_AS.1:0.014098122,HpGP-TUR-009.1:0.014860807)0.950:0.004779531,(29009.1:0.013874232,(HEL_BA9732AA_AS.1:0.013963573,(ID0498.1:0.003554395,VN0805.1:0.014084847)0.972:0.006678996)0.729:0.002193832)0.827:0.003293412)0.131:0.001073933,(((((((Hp_A_27.1:0.007639487,HEL_CA2451AA_AS.1:0.0179463)0.656:0.001436732,((HEL_BA4700AA_AS.1:0.009924426,IRANL112_91.1:0.014189702)0.958:0.005284364,((26695.1:0.011001731,IL_3173.1:0.025683264)0.530:0.004877853,(HEL_BA9043AA_AS.1:0.021765124,444.1:0.014179091)0.802:0.002409582)0.771:0.001668351)0.943:0.003683313)0.879:5e-09,((HEL_AA0447AA_AS.1:0.009942166,MGms203.1:0.002936158)0.982:0.007474768,(22360.1:0.010162581,Pt_7757.1:0.021460839)0.914:0.003680938)0.885:0.002334142)0.872:0.001557121,(Hp_A_14.1:0.01571876,IRANL124_91.1:0.007736043)0.883:0.002762512)0.855:5e-09,((G27.1:0.008451475,IL_3172.1:0.011655137)0.956:0.005193552,((((GR_21.1:0.01237067,((30950.1:0.008934059,B25.1:0.010140399)0.928:0.003634567,HpGP-RUS-009.1:0.013152318)0.460:0.000745794)0.841:5e-09,(P12.1:0.009731373,SSR43.1:0.010953077)0.904:0.003701546)0.751:0.001272626,(((B47.1:0.011214814,(HEL_BA4743AA_AS.1:0.003162783,HEL_BA4846AA_AS.1:0.011282304)0.807:0.0023943)0.883:0.003607504,(HEL_BA4875AA_AS.1:0.010548872,Pt_7901.1:0.009289579)0.674:0.001519697)0.823:0.001608012,(SUD-S72.1:0.009067942,(((IRANL125.1:0.011251741,(HpGP-SPA-802.1:0.026793859,HpGP-USA-207.1:0.007881328)0.911:0.005969661)0.832:0.001745138,(GC31_B.1:0.009982086,IL_3184.1:0.009176299)0.888:0.00239605)0.726:0.001446853,((IRANL110.1:0.007743104,33375.1:0.014908306)0.897:0.002807717,(HUP_B14.1:0.017363298,(22352.1:0.011277278,(HEL_AA5699AA_AS.1:0.016432361,MM2012_26.1:0.012579629)0.912:0.004509725)0.827:0.002449549)0.782:0.003874753)0.392:0.000473844)0.907:0.002427006)0.849:0.001476599)0.752:0.000724588)0.900:0.001508099,((B40.1:0.011294415,(B45.1:0.011480219,HEL_BA5197AA_AS.1:0.008573372)0.939:0.006923532)0.101:0.000779154,(GR_15.1:0.010695614,HE_C50.1:0.011601243)0.990:0.010051553)0.380:5e-09)0.847:0.001463141)0.499:0.001487753)0.778:0.001320232,(HEL_CA2176AA_AS.1:0.012140225,IRANL104.1:0.012467478)0.671:0.00385755)0.762:0.001418063,(((HEL_CA2212AA_AS.1:0.006723535,HE_NC24_6.1:0.008499612)0.892:0.003749213,(GR_20.1:0.00618242,HpGP-POL-110.1:0.014083268)0.800:0.002194324)0.773:0.001616424,((HpGP-LIT-001.1:0.010635439,(SSR5.1:0.015455886,HEL_AA8621AA_AS.1:0.013610047)0.923:0.003992199)0.533:0.002146115,(HEL_BA9598AA_AS.1:0.007243441,HEL_CA0266AA_AS.1:0.018024094)0.772:0.004885409)0.787:0.002138038)0.431:0.001441046)0.835:0.001912189)0.883:0.003001801,((BT0282.1:0.019922784,(GC34_HL.1:0.01010539,HpGP-PER-011.1:0.018871951)0.512:0.005156505)0.803:0.002359567,(HEL_BA9168AA_AS.1:0.013952076,((Khanty30.1:0,Khanty40.1:0):0.011030772,(HEL_BA9148AA_AS.1:0.006834926,((HEL_BA8996AA_AS.1:0,HEL_BA9604AA_AS.1:0):0.002191975,HEL_BA9705AA_AS.1:0.004482828)0.927:0.003752799)0.838:0.003202322)0.884:0.003388232)0.878:0.002844242)0.189:0.00131694)0.989:0.00851486,(Nentsy29.1:0.001732501,((Nentsy28.1:0.001462575,((N34.1:0,Nentsy37.1:0,Nentsy38.1:0):5e-09,(Nentsy32.1:0.000728545,Nentsy65.1:0.000728545)0.959:5e-09)0.948:5e-09)0.000:5e-09,(Nentsy90.1:0.003524934,(Khanty39.1:0.001637976,(Khanty17.1:0.001462456,((Khanty16.1:0,Khanty26.1:0):5e-09,Khanty27.1:0.00072929)0.789:0.000729963)0.828:0.001297044)0.920:0.002970612)0.787:0.000892135)0.855:0.002689463)1.000:0.016782023)0.963:0.006156231)0.751:0.000752293,(HEL_BA8814AA_AS.1:0.015769928,HEL_BA9129AA_AS.1:0.007557834)0.980:0.007256985)0.704:0.000542663,HEL_BA9244AA_AS.1:0.016938102)0.852:0.002424832)0.998:0.008065934)0.690:0.001046889,(HEL_BA9166AA_AS.1:0.012548943,(HEL_BA9167AA_AS.1:0.011277622,(HEL_BA9650AA_AS.1:0.013826406,HEL_BA9671AA_AS.1:0.01474998)0.632:0.004186359)0.710:0.004647673)0.805:0.003057286)0.726:0.00133208)0.992:0.007387504,((HEL_BA9383AA_AS.1:0.015297956,(HEL_BA9259AA_AS.1:0.007403951,HEL_BA9410AA_AS.1:0.008779317)0.667:0.003874589)0.937:0.004664305,((HEL_BA8825AA_AS.1:0.007610043,HEL_BA9047AA_AS.1:0.016606703)0.889:0.003913184,(HEL_BA9063AA_AS.1:0.005063104,((HEL_BA9776AA_AS.1:0.014399647,(HEL_BA9443AA_AS.1:0.008157562,HEL_BA9562AA_AS.1:0.008772935)0.915:0.004612422)0.901:0.003822729,(HEL_BA8860AA_AS.1:0.00633312,HEL_CA0264AA_AS.1:0.012231729)0.925:0.005157498)0.920:0.004098923)0.820:0.00330516)0.868:0.002018872)0.756:0.000962269)0.734:0.000967306)0.859:0.001585402,(((HEL_BA8915AA_AS.1:0.011619107,HEL_CA0258AA_AS.1:0.004513367)0.976:0.006142889,((HEL_BA9209AA_AS.1:0.003003259,(HEL_BA9626AA_AS.1:0.003124971,((HEL_BA9404AA_AS.1:0,HEL_BA9814AA_AS.1:0):0.005378132,HEL_BA9407AA_AS.1:0.00434776)0.610:0.002955018)0.857:0.002774654)0.997:0.00932147,(Tuvac46.1:0.009514372,altai59.1:0.015825474)0.711:0.001054712)0.898:0.002283807)0.967:0.004669811,(HEL_BA9837AA_AS.1:0.005947201,(HEL_BA9569AA_AS.1:0.005343192,(HEL_BA8959AA_AS.1:0.007929948,((HEL_BA8918AA_AS.1:0.003698385,HEL_BA9046AA_AS.1:5e-09)0.998:0.010258756,(HEL_BA9169AA_AS.1:0.00146295,HEL_BA9260AA_AS.1:5e-09)0.901:0.005772627)0.341:0.002496843)0.971:0.006251239)0.779:0.001403669)0.720:0.000661161)0.924:0.002941009)0.800:0.001396863)0.819:0.001549259)0.917:0.002935518)0.785:0.001509205):0.00160376,((altai11.1:0,HEL_BA9606AA_AS.1:0):0.015003298,(HEL_BA9706AA_AS.1:0.013320311,(((((((BD0063.1:0.015117736,HEL_AA6079AA_AS.1:0.013263623)0.902:0.004236142,(HpGP-BGD-003.1:0.020743522,(India7.1:0.009186994,HEL_BA5769AA_AS.1:0.01890849)0.502:0.00413768)0.808:0.001784306)0.991:0.006637837,((HEL_BA9115AA_AS.1:0.007798519,HEL_CA0278AA_AS.1:0.009944098)0.996:0.012670213,(Mandalay03.1:0.018425801,(CK59.1:0.010458325,SLK40.1:0.01369236)0.926:0.005177071)0.000:5e-09)0.947:0.006869492)0.729:0.000683438,((((((((HEL_BA9915AA_AS.1:0.013935638,MMM_60.1:0.007229638)0.969:0.008823458,(HEL_CA2718AA_AS.1:0.01432853,HEL_BA8956AA_AS.1:0.013331802)0.285:0.003325174)0.920:0.006166905,HpGP-NPL-009.1:0.020386955)0.813:0.003700697,((HEL_BA9564AA_AS.1:0.012757111,(HEL_BA9321AA_AS.1:0.005281173,(HEL_BA9686AA_AS.1:0.000728574,((HEL_BA9676AA_AS.1:0,HEL_BA9760AA_AS.1:0):5e-09,Evenky11.1:0.000728574)0.017:5e-09)0.736:0.000646062)0.998:0.010968283)0.819:0.002766799,(HEL_BA9184AA_AS.1:0.008159333,HEL_BA9576AA_AS.1:0.018638784)0.897:0.003968925)0.772:0.002336519)0.767:0.004321956,((HEL_BA8921AA_AS.1:0.007653793,((HEL_BA9628AA_AS.1:0.011154017,(HEL_BA9354AA_AS.1:0.002151498,Keto18.1:0.000786291)0.940:0.004177457)0.723:0.002124676,HEL_BA9266AA_AS.1:0.015850317)0.888:0.002648643)0.773:0.00226666,yak97.1:0.014869159)0.921:0.00458936)0.873:0.003409029,(Kazakhstan3173.1:0.007716611,(HEL_CA0270AA_AS.1:0.012776195,HEL_CA0261AA_AS.1:0.016450675)0.942:0.006055869)0.822:0.003067138)0.783:0.002039505,((HpGP-KAZ-002.1:0.013844463,HEL_BA9096AA_AS.1:0.00456358)0.782:0.001481354,((HEL_BA9059AA_AS.1:0.013358147,(HEL_BA9049AA_AS.1:0.013746682,HEL_BA9058AA_AS.1:0.003821947)0.997:0.009509406)0.734:0.002244802,HEL_BA9627AA_AS.1:0.011951283)0.306:0.002088183)0.859:0.003150364)0.781:0.003211764,(((HpGP-IND-007.1:0.010703561,(((HpGP-MAL-002.1:0.010397562,(HEL_CA0027AA_AS.1:0.011258403,M006.1:0.013867112)0.947:0.00623726)0.916:0.004356614,TH0213.1:0.014834418)0.551:0.001880002,HpGP-USA-422.1:0.005783819)0.919:0.003177169)0.926:0.003902961,((HEL_BA7799AA_AS.1:0.007106636,HpGP-MMR-004.1:0.011235819)0.835:0.001935908,(BD0013.1:0.012844138,(HEL_BA3985AA_AS.1:0.012385029,HEL_BA8057AA_AS.1:0.00915068)0.961:0.005363431)0.892:0.002914051)0.400:0.000890638)0.770:0.000956155,(MMM_148.1:0.006225766,MS178.1:0.020700968)0.938:0.005465732)0.675:0.000805753)0.746:0.000688496)0.983:0.006157943,HEL_CA2513AA_AS.1:0.016120653)0.905:0.003781869,HEL_BA9347AA_AS.1:0.010987972)0.905:0.003058981,(((HEL_BA9437AA_AS.1:0.006844478,(HEL_BA9176AA_AS.1:0.000757054,((HEL_BA8976AA_AS.1:0,HEL_BA9140AA_AS.1:0):5e-09,(HEL_BA9249AA_AS.1:0.001461529,HEL_BA9739AA_AS.1:0.001463381)0.040:5e-09)0.757:0.000704987)0.994:0.010787433)0.964:0.005942399,(HEL_BA8861AA_AS.1:0.010709727,HEL_BA9640AA_AS.1:0.011687322)0.237:0.002932595)0.717:0.000925063,mong49.1:0.015231424)0.933:0.003605469)0.755:0.000714754)0.803:0.002702419)0.000:0.000790359)0.864:0.0017039,(HEL_BA9153AA_AS.1:0.008904965,TUVAB15.1:0.005531899)0.960:0.005037134)0.827:0.001758375,((HEL_BA9653AA_AS.1:0.007349109,HEL_BA9770AA_AS.1:0.02121081)0.937:0.007225822,NP49.1:0.017987274)0.199:0.001098922)0.726:0.0050585,NP110.1:0.010024584)0.901:0.004588936,((((HEL_AA6718AA_AS.1:0.01024837,HEL_BA9531AA_AS.1:0.015621644)0.687:0.003992706,GC65_HL.1:0.012463206)0.194:0.000870286,(448.1:0.015740387,21580.1:0.010980966)0.929:0.00481203)0.577:0.000334987,((SW7C.1:0.015248002,(IRANL133_91.1:0.009071092,((SUD-SO42.1:0.010059448,(((HEL_BA4973AA_AS.1:0.013054946,SUD-SO49-1.1:0.006398516)0.846:0.002836106,(((HEL_BA8987AA_AS.1:0.010046801,HEL_BA9028AA_AS.1:0.011591846)0.790:0.002170063,(((HEL_BA9462AA_AS.1:0.013842412,HEL_BA9281AA_AS.1:0.009577924)0.943:0.00513807,(((HpGP-IDN-001.1:0.006709522,ID0561.1:6e-09)0.984:0.006022328,(HEL_AA6699AA_AS.1:0.002612774,HEL_BA9463AA_AS.1:0.014285608)0.000:0.000742429)0.886:0.004903404,((HEL_BA4944AA_AS.1:0.008077364,(HEL_BA4686AA_AS.1:0.000756706,HEL_CA2627AA_AS.1:0.000704014)1.000:0.014288624)0.932:0.003669758,(HEL_AA6060AA_AS.1:0.006496056,IRANL97.1:0.008711978)0.746:0.000728083)0.943:0.002362064)0.000:5e-09)0.754:0.001604875,HEL_BA9765AA_AS.1:0.007005245)0.842:0.001717057)0.695:0.000868276,(HEL_BA9457AA_AS.1:0.004776286,HEL_BA9595AA_AS.1:0.012943672)0.541:0.001458381)0.933:0.003057079)0.756:6e-09,(HEL_BA9413AA_AS.1:0.012314056,SUD_SO41_1.1:0.005377812)0.917:0.005121727)0.891:0.003060154)0.739:0.000917668,(SUD-C16-3.1:0.00734355,SUD_C5_1.1:0.013645251)0.958:0.00518715)0.924:0.005199415)0.913:0.004036598)0.749:0.003902567,(((((SSR7.1:0.011749438,(HPAG1.1:0.015374099,SW21C.1:0.017440841)0.715:0.004257688)0.191:0.002939684,SSR9.1:0.010670363)0.759:0.001275029,SSR3.1:0.014484275)0.732:0.00321718,HE_C33.1:0.012702699)0.800:0.003963509,SSR8.1:0.021018647)0.843:0.002566832)0.308:0.001598201)0.663:0.003417255)0.883:0.00133984,HEL_BA4991AA_AS.1:0.02392274)0.375:0.003198582,(((((CAM_149C1.1:0.009303908,(CAM_110A1.1:0.011423143,CAM-121A1.1:0.009342733)0.092:0.003068538)0.863:0.004161592,((ckin59.1:0.008660767,nigh2495.1:0.008656987)0.931:0.004691687,(((((CAM_22A1.1:0.006635576,(CAM_118A1.1:0.00483673,(CAM-107A1.1:0.000524249,HEL_BA9125AA_AS.1:0.013214226)0.978:0.006895374)0.916:0.004446498)0.850:0.001945513,(CAM_125C1.1:0.005824215,(CAM-109A1.1:0.010908825,CAM_14C1.1:0.010077433)0.869:0.002934182)0.873:0.00222338)0.841:0.002742255,(((CAM-135C1.1:0,CAM-146C1.1:0):5e-09,CAM-140C1.1:0.001465756)0.996:0.008007805,(CAM-117A1.1:0.009494046,CAM-23A1.1:0.006529667)0.903:0.005291935)0.465:0.004793969)0.852:5e-09,((HpGP-NGA-010.1:0.006862673,nigh1448.1:0.011543693)0.887:0.005143854,(HpGP-NGA-006.1:0.006862513,nigh2496.1:0.012417025)0.942:0.004424626)0.915:5e-09)0.857:0.000772187,((CAM-144C1.1:0.007568285,nigh2494.1:0.008294036)0.911:0.003000326,(SUD-C13-1.1:0.008476895,SUD-C1-1a.1:0.010165754)0.881:0.002836273)0.884:5e-09)0.879:0.001977383)0.173:0.001065203)0.816:0.00156841,((HEL_AA5951AA_AS.1:0.007582925,(CAM_106A1.1:0.009503827,CAM_153C1.1:0.008742633)0.237:0.000664701)0.863:0.001910942,(CAM-126C1.1:0.014478202,((HEL_BA8928AA_AS.1:0.007414212,(HEL_BA4168AA_AS.1:0.010449073,SUD-SO50-1.1:0.014500033)0.492:0.004611592)0.239:0.000975157,SUD-I14.1:0.01242542)0.297:0.003000729)0.700:0.002598061)0.684:0.000841709)0.741:0.000649086,(SUD-C14-1.1:0.006675739,SUD_C8_1.1:0.010906275)0.962:0.004550961)0.920:0.003187182,(Hp_A_11.1:0.012720773,(HEL_BA9309AA_AS.1:0.019048372,(HEL_BA4404AA_AS.1:0.015991368,MCms1055.1:0.034551606)0.877:0.010155361)0.943:0.005638168)0.727:0.001818498)0.987:0.008148252)0.835:0.002361298,(HE_NC32_5.1:0.024985629,(31181.1:0.016208701,((34320.1:0.015791817,((HEL_CA2246AA_AS.1:0.010654338,((HEL_AA6798AA_AS.1:0.012361918,HEL_CA2150AA_AS.1:0.013441062)0.951:0.006890309,HEL_BA5257AA_AS.1:0.018686405)0.319:0.004408968)0.106:0.002663448,(HpGP-MEX-046.1:0.011306796,((((HEL_BA5527AA_AS.1:0.006662145,(HEL_BA8806AA_AS.1:0.002971896,(ckin106.1:0.000722532,HEL_BA4236AA_AS.1:0.003704453)0.976:0.004465053)0.744:0.000758604)0.815:0.002401122,((SA220C.1:0.007817597,HEL_BA4163AA_AS.1:0.009608107)0.833:0.003499868,SA35C.1:0.004915501)0.661:0.001876933)0.769:0.001495138,(HEL_AA5463AA_AS.1:0.011023277,(DR76_2016.1:0.006150394,(HpGP-POR-006.1:0.01144681,kin79.1:0.009315877)0.924:0.005262128)0.829:0.002557612)0.948:0.005241294)0.834:0.002007623,(((((((DR150.1:0.003702043,DR59_2016.1:0.003703266)0.984:0.005928219,(HEL_AA7352AA_AS.1:0.001376466,(((kin71.1:0.000955261,HpGP-HON-015.1:0.008030792)0.819:0.002908883,(HEL_AA8698AA_AS.1:0.005605722,HEL_AA8702AA_AS.1:0.011909952)0.445:0.003433038)0.837:0.00219716,(HEL_CA2362AA_AS.1:0.004636394,HN_G260.1:0.00514237)0.763:0.002923376)0.906:0.003002066)0.670:0.003219176)0.872:0.002576795,(HEL_CA2181AA_AS.1:0.009914371,HEL_BA5101AA_AS.1:0.008371074)0.930:0.003452363)0.723:0.000949858,(HpGP-USA-303.1:0.009152235,NYPt189.1:0.009155052)0.865:0.00216433)0.852:0.001454922,((HEL_BA5547AA_AS.1:0.007666532,(((HEL_AA9177AA_AS.1:0.001463348,HEL_AA9180AA_AS.1:0.002215478)0.980:0.005430748,(HEL_BA3551AA_AS.1:0.005846232,HEL_CA2149AA_AS.1:0.009324744)0.821:0.002147677)0.873:0.003564682,(HEL_BA9555AA_AS.1:0.003703421,((HEL_BA8361AA_AS.1:0,SA252C.1:0):5e-09,SA224.1:0.003687623)0.950:0.002958597)0.854:0.002223906)0.447:0.002284642)0.887:0.002725215,(HpGP-USA-417.1:0.005535654,((38185.1:0.006378507,HEL_BA9180AA_AS.1:0.013102033)0.526:0.000830911,HEL_BA8835AA_AS.1:0.003960409)0.868:0.001685272)0.353:0.001734429)0.739:0.000860637)0.988:0.005382364,(((HpGP-BRA-023.1:0.003743983,HEL_BA4465AA_AS.1:0.012235176)0.918:0.003272583,(HEL_BA8101AA_AS.1:0.009669814,(GAM245Ai.1:0.005862945,HpGP-USA-403.1:0.013380414)0.727:0.003385189)0.226:0.001185239)0.729:0.001066615,((((ckin28.1:0.007237069,(((ckin129.1:0.002234566,(kin81.1:0.005708384,(ckin24.1:0.002913489,kin62.1:0.002977388)0.876:0.002226158)0.738:0.000910229)0.774:0.000735527,(HEL_AA7374AA_AS.1:0.006707178,kin77.1:0.003011245)0.742:0.000694945)0.881:0.002669556,ckin65.1:0.00469989)0.372:0.001500092)0.902:0.00256868,(HpGP-COG-003.1:0.003518071,(ckin130.1:0.001887284,kin86.1:0.002518753)0.869:0.002831622)0.856:0.001842296)0.855:0.002262687,HEL_AA9174AA_AS.1:0.009829054)0.860:0.002002938,((HEL_AA6578AA_AS.1:0.009704574,HEL_BA5558AA_AS.1:0.01072804)0.795:0.001629584,HEL_BA4947AA_AS.1:0.007969688)0.047:0.000803349)0.927:0.00317849)0.702:0.000753675)0.725:0.000748698,HpGP-SPA-402.1:0.009914919)0.803:0.003161472)0.954:0.005862194)0.959:0.006791544)0.805:0.004388313)0.993:0.01079612,((22087.1:0.009015301,HEL_BA5224AA_AS.1:0.013281505)0.977:0.006817149,((HEL_BA3663AA_AS.1:0.018055044,HpGP-ISR-001.1:0.01551671)0.983:0.010616375,(MG2005_98.1:0.028112838,HEL_BA5572AA_AS.1:0.009513005)0.772:0.002267076)0.861:0.003410307)0.305:0.001910244)0.000:5e-09)0.553:0.002135583)0.947:0.004434789)0.359:0.025654274,(SA251C.1:0.012671262,((HEL_AA7215AA_AS.1:0.014886874,(HEL_AA7206AA_AS.1:0.0143303,(HEL_AA7288AA_AS.1:0,HEL_BA9306AA_AS.1:0):0.013178755)0.936:0.008057409)0.894:0.006508269,((((((((HpGP-ZAF-001.1:0.008355618,SouthAfrica50.2:0.003831882)0.633:0.003001137,((HEL_AA7378AA_AS.1:0.007243502,SouthAfrica7.1:0.004659411)0.937:0.003421765,HEL_BA5731AA_AS.1:0.00750201)0.069:0.000869511)0.837:0.002230638,(((HEL_BA5739AA_AS.1:0.008133883,(SA29A.1:5e-09,SA253C1.1:0.001527696)0.559:9.236e-06)0.838:0.001472655,(HpGP-ZAF-009.1:0.001522319,HEL_BA4143AA_AS.1:0.007310024)0.953:0.003738905)0.796:0.002219689,((HEL_BA5715AA_AS.1:0,SA175A.1:0):0.005857814,(HEL_BA5709AA_AS.1:0.006553472,HpGP-ZAF-006.1:0.008339378)0.492:0.003680488)0.836:0.002237075)0.881:0.002267719)0.928:0.002884122,(((HEL_BA8291AA_AS.1:0.007611035,SA172C1.1:0.008930388)0.844:0.001398227,(HEL_BA8916AA_AS.1:0.006045774,HpGP-ZAF-007.1:0.009578497)0.852:0.001466942)0.853:0.001470201,(SouthAfrica20.1:0.004419476,(SA233C.1:0.008259374,SouthAfrica50.1:5e-09)0.000:5e-09)0.984:0.006651091)0.898:0.002326998)0.756:0.000720212,(SA169C.1:0.00957301,(((((SA144A.1:5e-09,((HEL_BA5671AA_AS.1:0,HEL_BA9328AA_AS.1:0):5e-09,SA144A.2:5e-09)0.983:5e-09)0.982:0.007040935,SA29A.2:0.006096569)0.291:0.002461649,(HEL_BA5666AA_AS.1:0.006939362,HEL_BA8345AA_AS.1:0.004906207)0.919:0.004178248)0.733:0.003251411,HEL_BA4919AA_AS.1:0.005488846)0.427:0.000945884,((HEL_BA5677AA_AS.1:5e-09,SA166A.1:0.005120888)0.382:0.001907136,(HEL_BA9494AA_AS.1:0.003315464,HEL_BA5706AA_AS.1:0.007010739)0.980:0.005816655)0.942:0.004382244)0.349:0.001615137)0.897:0.002343219)0.780:0.000752422,(HEL_BA9540AA_AS.1:0.008016514,((HEL_BA8309AA_AS.1:0,HEL_BA9749AA_AS.1:0):0.00278126,(HEL_AA7362AA_AS.1:0.006924689,HEL_AA7371AA_AS.1:0.013408826)0.196:0.002062839)0.297:0.000941208)0.759:0.000813494)0.912:0.002206586,(HEL_AA7350AA_AS.1:0,HEL_AA7375AA_AS.1:0):0.006662009)0.943:0.004706816,((HEL_AA7309AA_AS.1:0.010143169,(HEL_AA7329AA_AS.1:0.002142689,(HEL_AA7199AA_AS.1:5e-09,HEL_AA7293AA_AS.1:0.000722201)0.958:0.002963482)1.000:0.013439508)0.953:0.004461741,((HEL_AA7351AA_AS.1:6e-09,HEL_AA7376AA_AS.1:0.002178182)0.994:0.00698591,((HEL_AA7200AA_AS.1:0.002182511,HEL_AA7356AA_AS.1:0.002194464)0.960:0.004491439,(K26A1.1:0.011478754,(HEL_AA7268AA_AS.1:0,HEL_AA7368AA_AS.1:0):0.007270869)0.844:0.002151745)0.948:0.004164853)0.919:0.002859195)0.265:5e-09)0.982:0.008192229)0.893:0.005561802)0.993:0.02584621)0.988:0.033901783,(HEL_AA0408AA_AS.1:0.003980124,HEL_BA9262AA_AS.1:0.006430319)1.000:0.090349213)0.242:0,Hcetorum:0.189829507)Root;
