# Supplementary material for: An ancient ecospecies of Helicobacter pylori
Source: Nature. 2024 Oct 16;635(8037):178–85. doi: 10.1038/s41586-024-07991-z (PMC11541087; doi:10.1038/s41586-024-07991-z)
Supplement: Supplementary file 8 — Data underlying Figs. 1–4 and Supplementary Figs. 1–6 and 8–13. [file 41586_2024_7991_MOESM8_ESM.zip › SOURCE_DATA/S10/64.nwk]

((((((((((((((((((Evenky11.1:0.003594807,((HEL_BA9263AA_AS.1:0.002430772,((HEL_BA9341AA_AS.1:5e-09,(HEL_BA9759AA_AS.1:0.001190526,HEL_BA9348AA_AS.1:5e-09)0.796:0.001189693)0.818:0.003632333,(HEL_BA9411AA_AS.1:0.002408342,HEL_BA9649AA_AS.1:0.006066545)0.740:0.001184244)0.922:0.00368044)0.760:0.001187822,((HpGP-CAN-001.1:0.007298222,((HEL_CA0046AA_AS.1:0.004638356,((HEL_AA7212AA_AS.1:0,HEL_CA0045AA_AS.1:0):0.003825064,(HEL_BA9778AA_AS.1:5e-09,(HEL_CA0057AA_AS.1:0,HEL_CA0057AA_AS.2:0):6e-09)0.952:0.005894845)0.392:0.001166251)0.792:0.001391941,((((HEL_CA2258AA_AS.1:0.001188317,(HEL_CA2268AA_AS.1:0.00621583,(((HEL_CA2271AA_AS.1:0.00375901,HEL_CA2267AA_AS.1:0.016357405)0.849:0.003595428,Puno135.1:0.001297556)0.752:5e-09,HEL_CA2270AA_AS.1:0.008419957)0.528:0.002385408)0.858:0.002319477)0.780:0.001199931,(((((HEL_AA5991AA_AS.1:0.007294575,((HpGP-MEX-028.1:0.007062643,(HEL_BA9201AA_AS.1:0.001195342,HEL_BA9433AA_AS.1:5e-09)0.970:0.007645988)0.293:0.001186064,(HEL_CA2279AA_AS.1:0.003091341,(HpGP-USA-205.1:0.005484318,(Cuz20.1:0.003591814,Shi112.1:5e-09)0.976:0.006865498)0.448:0.002310413)0.751:0.001449151)0.779:0.001477714)0.772:0.001195104,(HEL_CA2272AA_AS.1:0.011058961,((HEL_CA2260AA_AS.1:0.001189087,HEL_CA2283AA_AS.1:5e-09)0.850:0.001188997,((HEL_CA2261AA_AS.1:0,HEL_CA2262AA_AS.1:0,HEL_CA2286AA_AS.1:0,HEL_CA2287AA_AS.1:0):0.004816789,((HEL_CA2265AA_AS.1:0.001191557,((HpGP-PER-138.1:0.006096931,(HEL_CA2284AA_AS.1:0.002394545,(Sat464.1:0.002385174,Shi470.1:5e-09)0.736:0.002396857)0.751:0.001184082)0.733:0.001596494,(HEL_CA2257AA_AS.1:0.002821761,(HEL_CA2266AA_AS.1:0.004795678,(Shi169.1:5e-09,Shi417.1:0.001188646)0.832:5e-09)0.935:0.004410365)0.628:0.002401784)0.805:0.002006255)0.771:0.001189851,(HpGP-PER-111.1:0.004800902,(HpGP-PER-121.1:0.012516015,HEL_BA3942AA_AS.1:0.004997302)0.742:0.001031044)0.740:5e-09)0.378:5e-09)0.282:0.001188048)0.308:5e-09)0.828:0.001190545)0.784:0.001207732,((CO1766.1:0,Hui1764.1:0,Hui1766.1:0):0.002378201,(CO1768.1:0,COL0002.1:0,Hui1769.1:0):0.002405288)0.765:0.00120328)0.778:0.001191809,((Aklavik117.1:5e-09,CAN_219.1:0.001191293)0.990:0.007378632,(v225d.1:0.006019229,(Puno120.1:0.002408435,HEL_AA6511AA_AS.1:0.013740007)0.677:5e-09)0.454:0.002364557)0.874:0.002448342)0.808:0.00118078,(((HEL_BA9390AA_AS.1:0.002454417,((HEL_AA7249AA_AS.1:0.008649137,HEL_BA9656AA_AS.1:0.002450321)0.746:0.001148973,(HEL_BA9220AA_AS.1:0.008625164,HEL_CA0410AA_AS.1:0.003669204)0.891:0.003606513)0.859:0.002401802)0.930:0.003659436,(((HEL_CA0208AA_AS.1:0.007376573,HEL_CA0525AA_AS.1:0.001102068)0.950:0.004960868,((((HEL_CA0551AA_AS.1:0.009882276,HpGP-KOR-001.1:0.002400445)0.487:0.00239751,HEL_CA0082AA_AS.1:0.011073946)0.425:6e-09,(BT333.1:0.008548319,HpGP-MAL-012.1:0.006079191)0.737:0.001171611)0.900:5e-09,((HEL_BA5605AA_AS.1:0.00950578,HpGP-MAL-010.1:0.006632941)0.510:0.002301623,(CK69.1:0.004877514,(HEL_BA9915AA_AS.1:0.003673123,VN0805.1:0.011264725)0.880:0.00356194)0.773:0.001968892)0.774:0.001656067)0.665:0.001187942)0.764:0.001205601,((HpGP-JAP-026.1:0.003547821,(HEL_AA4439AA_AS.1:0.001263496,HEL_CA2643AA_AS.1:0.007238987)0.465:0.001203535)0.777:0.001249213,((((HEL_BA5460AA_AS.1:0.003614236,JP0170.1:0.008640272)0.880:0.003485215,(HEL_CA2627AA_AS.1:0.005168164,Nanai30.1:0.01365199)0.733:0.002308066)0.724:0.001303222,MMM_67.1:0.006135573)0.781:0.001190429,HEL_CA2671AA_AS.1:0.004890817)0.695:0.001164635)0.661:5e-09)0.890:0.002443307)0.768:0.001181945,HEL_AA6759AA_AS.1:0.00981296)0.746:0.001174147)0.874:5e-09)0.930:0.002388475,((HEL_BA8864AA_AS.1:0.006062528,((HEL_BA9040AA_AS.1:0.001188647,(HEL_BA9234AA_AS.1:0.001187699,HEL_BA9467AA_AS.1:5e-09)0.805:5e-09)0.847:0.002453729,(HEL_BA9014AA_AS.1:0,Nentsy81.1:0):0.007310461)0.184:0.001189227)0.713:0.001269423,((HEL_BA9042AA_AS.1:0,HEL_BA9253AA_AS.1:0):0.003622487,(HEL_AA7264AA_AS.1:0.004846779,(((HEL_BA9159AA_AS.1:0.002416467,HEL_BA9472AA_AS.1:0.007334266)0.815:0.002063213,(HEL_AA7214AA_AS.1:0.004270919,HEL_BA9819AA_AS.1:0.002305216)0.313:0.001871151)0.771:0.001522914,(((HEL_BA9487AA_AS.1:0.00119171,HEL_AA7246AA_AS.1:0.003583405)0.767:0.001190605,HEL_BA9518AA_AS.1:0.002396098)0.733:0.001190058,HEL_BA9208AA_AS.1:0.001187717)0.741:5e-09)0.414:5e-09)0.445:0.001191844)0.763:0.001162184)0.689:0.001227508)0.899:5e-09,((HEL_BA9514AA_AS.1:0.003604356,((HEL_BA9559AA_AS.1:0.003606022,(HEL_BA9669AA_AS.1:5e-09,(HEL_AA6006AA_AS.1:0.001188646,(HEL_AA6077AA_AS.1:0,HEL_CA0052AA_AS.1:0,HEL_CA0052AA_AS.2:0,HEL_CA0053AA_AS.1:0):5e-09)0.974:0.003592707)0.628:5e-09)0.475:0.002393652,(HEL_CA0054AA_AS.1:0.008716472,Sakhalin60.1:0.006207554)0.808:0.003594477)0.420:5e-09)0.919:0.002400167,(((HEL_AA7339AA_AS.2:0.010985525,(HEL_AA7365AA_AS.1:0,HEL_CA0047AA_AS.1:0):5e-09)0.958:0.006015447,(HEL_BA9315AA_AS.1:0.013829802,HEL_BA9621AA_AS.1:0.003926241)0.504:0.002220911)0.871:0.002588765,(Khanty04.1:0.00732932,((HEL_BA9304AA_AS.1:5e-09,(((HEL_BA9705AA_AS.1:0,HEL_BA9825AA_AS.1:0):5e-09,((HEL_BA8918AA_AS.1:0,HEL_BA9046AA_AS.1:0,HEL_BA9260AA_AS.1:0):5e-09,HEL_BA9169AA_AS.1:6e-09)0.914:0.002394105)0.989:0.010304988,((HEL_BA8996AA_AS.1:0,HEL_BA9604AA_AS.1:0):0.00837713,Keto60.1:0.007566762)0.318:0.002436389)0.829:0.003210416)0.976:0.007271195,((HEL_BA8815AA_AS.1:0.006068142,HEL_BA9415AA_AS.1:0.00242886)0.752:0.002346898,(HEL_BA9838AA_AS.1:0.004837081,HEL_BA9774AA_AS.1:0.008813284)0.201:0.002337945)0.135:8.5113e-05)0.387:0.001242619)0.888:0.002416128)0.770:0.001192772)0.901:5e-09)0.871:5e-09)0.828:0.001191382)0.253:5e-09,(HpGP-CAN-020.1:5e-09,(CAN_196.1:0.007386216,HpGP-CAN-023.1:0.002439696)0.868:0.002368566)0.922:0.002387486)0.801:0.001194603)0.801:0.00119639):5e-09,(BURYAT14.1:0.007284525,((HEL_AA7283AA_AS.1:0.011334112,(HEL_BA9735AA_AS.1:0.00118967,HEL_BA9736AA_AS.1:0.003624774)0.922:0.003785675)0.749:0.001051817,((HEL_BA8858AA_AS.1:0,HEL_BA9445AA_AS.1:0):0.002395,HEL_BA9047AA_AS.1:5e-09)0.946:0.003620562)0.770:0.001202364)0.916:5e-09)0.905:5e-09,((HEL_BA8880AA_AS.1:0.011101916,HEL_BA9130AA_AS.1:5e-09)0.981:0.006109747,(Nanai40.1:0.003612201,((HEL_BA9534AA_AS.1:0.004909347,((HEL_BA8832AA_AS.1:0.003629924,HEL_BA8868AA_AS.1:0.001199983)0.813:5e-09,HEL_BA9391AA_AS.1:0.003599255)0.728:0.0024229)0.862:0.002388289,HEL_BA9160AA_AS.1:5e-09)0.781:0.001204177)0.773:0.001134105)0.878:0.002444821)0.919:0.001193405,((HEL_BA9479AA_AS.1:0.010966552,HEL_BA9636AA_AS.1:0.005198951)0.892:0.004891927,(HEL_AA7373AA_AS.1:0.002399749,(HEL_BA9098AA_AS.1:0.006087903,(HEL_BA9166AA_AS.1:0.008530485,(HEL_BA9614AA_AS.1:0,HEL_BA9797AA_AS.1:0):5e-09)0.454:0.002394256)0.865:0.002436132)0.808:0.002086622)0.764:0.001517065)0.211:5e-09,(HEL_BA9476AA_AS.1:0.006065457,HEL_BA9748AA_AS.1:0.002412659)0.852:0.003600587)0.790:0.00119009,((HEL_BA9096AA_AS.1:0.004900921,((HEL_BA9037AA_AS.1:0.008229787,((HEL_BA9379AA_AS.1:0.002385851,(HEL_BA9209AA_AS.1:0.007326803,HEL_BA9545AA_AS.1:5e-09)0.877:0.002421136)0.912:0.004010876,(HEL_BA8860AA_AS.1:0.009456014,((HEL_BA9321AA_AS.1:0,HEL_BA9546AA_AS.1:0,HEL_BA9676AA_AS.1:0,HEL_BA9686AA_AS.1:0,HEL_BA9760AA_AS.1:0):0.005337894,(HEL_BA9261AA_AS.1:5e-09,HEL_BA8932AA_AS.1:0.008526246)0.737:0.004382978)0.912:0.004946212)0.910:0.005063619)0.285:0.001182005)0.918:0.003990132,(((((((HEL_BA9568AA_AS.1:0.003621679,(HEL_BA8814AA_AS.1:0.006013142,(HEL_AA7221AA_AS.1:0.001242965,HEL_BA9651AA_AS.1:0.003581108)0.924:0.003698309)0.752:0.001249647)0.764:0.00119108,(TUVAB15.1:0.003640818,(HEL_BA9383AA_AS.1:5e-09,(HEL_BA8959AA_AS.1:5e-09,HEL_BA9575AA_AS.1:0.009835273)0.444:0.004825779)0.954:0.004866876)0.861:0.002394046)0.791:0.001196793,((Evenky01.1:0.001189229,(Evenky73.1:0,HEL_BA8842AA_AS.1:0,HEL_BA9406AA_AS.1:0):5e-09)0.955:0.003595426,(HEL_BA9410AA_AS.1:0.004888886,HEL_BA9628AA_AS.1:0.012587964)0.934:0.006102747)0.772:5e-09)0.865:0.001194633,(((((altai11.1:0.008555093,(HEL_BA9471AA_AS.1:0.001188646,HEL_BA9671AA_AS.1:5e-09)0.980:5e-09)0.975:0.006280202,HEL_BA9544AA_AS.1:0.00753245)0.733:0.001028288,((((BURYAT19.1:0.002390788,HEL_CA0270AA_AS.1:0.007349942)0.741:0.001231262,((HEL_BA9140AA_AS.1:0.008198361,(HEL_BA8958AA_AS.1:0.01367473,BURYAT27.1:0.011407326)0.679:0.001355662)0.470:0.001335854,HEL_BA9451AA_AS.1:0.004691709)0.930:0.003847403)0.749:0.001157322,HEL_BA9483AA_AS.1:0.00612858)0.769:0.00120802,HEL_BA9626AA_AS.1:0.004860286)0.763:0.001213881)0.806:0.001200574,((HEL_BA8847AA_AS.1:0.006184336,HEL_BA9437AA_AS.1:0.011300425)0.899:0.00474571,(((((21580.1:0.011439999,HEL_BA9148AA_AS.1:0.012763606)0.799:0.002867731,(HEL_BA5101AA_AS.1:0.008165227,SA166A.1:0.008132487)0.552:0.002322401)0.910:0.00301184,((HEL_BA9333AA_AS.1:0.00662618,((SSR7.1:5e-09,SSR9.1:0.004835548)0.983:0.007938723,(Hp_A_27.1:0.008415973,(Evenky58.1:0.009807889,HEL_BA5572AA_AS.1:0.013224579)0.397:0.002015873)0.771:0.002258381)0.696:0.003598843)0.769:0.001912247,((((B40.1:0.006186602,((HEL_BA9043AA_AS.1:0.013817717,(GC34_HL.1:0.015477455,(Evenky65.1:0.01318454,(HEL_BA9761AA_AS.1:0.010425156,(HEL_BA9266AA_AS.1:0.002498383,(HEL_BA9294AA_AS.1:0.003457227,Keto18.1:0.00257702)0.973:0.008907066)0.875:0.007141724)0.168:0.002504891)0.928:0.006088428)0.713:0.000972368)0.830:0.002534781,HEL_BA3663AA_AS.1:0.008751055)0.836:0.002494266)0.765:0.001376131,(HpGP-POL-110.1:0.008384692,SW7C.1:0.004443064)0.873:0.004053834)0.691:0.002455727,((((Khanty16.1:0,Khanty26.1:0,Khanty27.1:0):0.002406678,Khanty17.1:0.001188716)0.998:0.015109187,((29009.1:0.006138326,SSR3.1:0.004947664)0.894:0.003635519,((SSR8.1:0.01149639,HEL_BA4743AA_AS.1:0.011442886)0.884:0.006029775,((26695.1:0.003697723,HEL_AA5699AA_AS.1:0.015208762)0.883:0.003692657,(HEL_BA9531AA_AS.1:0.012543711,SSR5.1:0.012562029)0.722:0.001185475)0.069:5e-09)0.119:0.002426354)0.808:0.002464759)0.737:6e-09,((HEL_BA4700AA_AS.1:0.011243715,(HpGP-ZAF-009.1:0.009352022,(SA252C.1:0.008536519,((((HEL_AA7288AA_AS.1:0,HEL_BA9306AA_AS.1:0):0.006769186,(HEL_AA7206AA_AS.1:0.000597749,K26A1.1:0.005445752)0.752:0.004855913)0.881:0.00487616,(HEL_AA7309AA_AS.1:0.008595216,((HEL_AA7329AA_AS.1:5e-09,((HEL_AA7199AA_AS.1:0,HEL_AA7200AA_AS.1:0,HEL_AA7293AA_AS.1:0):0.001199419,((HEL_AA7268AA_AS.1:0,HEL_AA7368AA_AS.1:0):0.001197574,HEL_AA7356AA_AS.1:0.00605119)0.954:0.004831646)0.883:0.002386153)0.945:0.003755688,HEL_AA7215AA_AS.1:0.001050029)0.910:0.005066677)0.203:0.002383563)0.941:0.005078603,(((HEL_BA4143AA_AS.1:0.00728834,HEL_BA5731AA_AS.1:0.004814878)0.788:0.002405758,((SA169C.1:0.003616451,(HEL_BA8916AA_AS.1:0.003596677,((((HEL_BA8291AA_AS.1:0,SouthAfrica50.1:0):5e-09,HpGP-ZAF-007.1:0.006014227)0.913:0.002382819,HEL_BA8345AA_AS.1:5e-09)0.902:5e-09,(HEL_BA8309AA_AS.1:0.020523949,(HEL_BA9749AA_AS.1:0,SA172C1.1:0):0.001102255)0.986:0.008673364)0.741:0.002399072)0.907:0.00360443)0.871:0.003337311,(HEL_BA5677AA_AS.1:0.001448363,SA224.1:0.005799553)0.897:0.003617142)0.931:0.003891744)0.727:5e-09,(((((HEL_BA4919AA_AS.1:0.004822765,SA253C1.1:0.001182194)0.778:0.001202195,HEL_BA9540AA_AS.1:0.004823557)0.628:5e-09,((SA29A.1:0.001194521,(((HEL_BA9494AA_AS.1:5e-09,HEL_AA7362AA_AS.1:0.007265061)0.874:0.003050077,HEL_BA5666AA_AS.1:0.006642215)0.581:0.002383909,HpGP-ZAF-001.1:0.0042594)0.741:0.001754203)0.740:0.001178899,((HEL_BA5671AA_AS.1:0,HEL_BA9328AA_AS.1:0,SA144A.1:0,SA251C.1:0):0.006881642,(((SA233C.1:0.017253685,SouthAfrica7.1:0.003911492)0.459:0.002614483,(HEL_BA5709AA_AS.1:0.008032513,HEL_AA7371AA_AS.1:0.011891691)0.842:0.004188786)0.864:0.003978304,((HEL_BA5715AA_AS.1:0.004803821,SA175A.1:5e-09)0.779:0.001553872,(HEL_BA5739AA_AS.1:0.006105935,HEL_BA5706AA_AS.1:0.004862679)0.861:0.003238432)0.797:0.001201529)0.465:5e-09)0.872:0.003958226)0.874:0.002402592)0.692:0.002385096,((HEL_AA7350AA_AS.1:0,HEL_AA7375AA_AS.1:0,HEL_AA7376AA_AS.1:0):0.012302089,HEL_AA7351AA_AS.1:0.004823423)0.894:0.003596038)0.750:0.001200957,(HpGP-ZAF-006.1:0.001201629,SouthAfrica20.1:0.006067078)0.969:0.006051456)0.761:0.001183215)0.661:6e-09)0.995:0.02006566)0.990:0.019967512)0.964:0.011269171)0.736:0.001478102,(((HE_C33.1:0.007266753,(HEL_BA9244AA_AS.1:0.009580588,Khanty39.1:0.005475769)0.851:0.004832667)0.070:0.002152174,(Khanty30.1:0,Khanty40.1:0):0.012963656)0.252:0.002826782,IRANL112_91.1:0.006103306)0.849:0.002899608)0.562:0.003294601)0.908:0.003423484)0.869:0.002679218,(HEL_BA9115AA_AS.1:0.007364438,(HEL_BA7799AA_AS.1:0.007470703,P12.1:0.010019717)0.742:0.00107844)0.760:0.00121298)0.754:0.00118793)0.768:5e-09)0.444:0.002438736,(HEL_AA8621AA_AS.1:0.011106554,(HEL_AA6718AA_AS.1:0.016523411,HEL_AA6024AA_AS.1:0.003824245)0.820:0.003700616)0.816:0.002488707)0.821:0.002551301,(((((HEL_BA4580AA_AS.1:0.003593137,(HEL_BA4584AA_AS.1:0,HEL_BA9332AA_AS.1:0):5e-09)0.948:0.005890853,((HEL_BA3813AA_AS.1:0.00484281,(HEL_BA3814AA_AS.1:0.003597245,HEL_BA4578AA_AS.1:5e-09)0.759:5e-09)0.963:0.00483413,(HPJ071.1:0.004867207,HEL_AA6010AA_AS.1:0.003641342)0.735:0.001177131)0.760:0.001366409)0.932:0.005199127,((ausabrJ05.1:0,HPJ023.1:0):0.00340347,(HEL_BA4574AA_AS.1:0.00481445,(HPJ156.1:0.002385968,HEL_BA3812AA_AS.1:0.001192078)0.045:5e-09)0.770:0.001425617)0.756:0.002629542)0.786:0.002277496,HPAS23.1:0.008345064)0.949:0.007256493,(((HEL_BA9408AA_AS.1:0,HEL_BA9658AA_AS.1:0,HEL_BA9674AA_AS.1:0,Neuguinea12.1:0,Neuguinea25.1:0,Neuguinea63.1:0):5e-09,Neuguinea66.1:5e-09)0.973:0.008258172,((ID0992.1:0.006378912,ID1017.1:0.002105379)0.766:0.001847122,(((ID0987.1:0.001192127,ID1001.1:5e-09)0.916:0.002382249,(ID0985.1:5e-09,(ID0090.1:0.002380783,ID0082.1:0.002383274)0.914:5e-09)0.963:5e-09)0.991:0.008861729,ID0084.1:0.004532271)0.764:0.001774245)0.588:0.002429542)0.958:0.007350455)0.925:0.006038029)0.652:0.002372166)0.740:0.001278934)0.747:0.001188613,((BURYAT9.1:0.006180066,HEL_AA7380AA_AS.1:0.007422612)0.750:0.001147194,(HEL_BA8812AA_AS.1:0.002431887,HEL_BA9184AA_AS.1:0.007374544)0.853:0.002407197)0.756:0.001188788)0.760:5e-09)0.942:0.002390748,((((((HEL_BA8915AA_AS.1:0.007286607,HEL_BA9354AA_AS.1:0.007302312)0.745:5e-09,HEL_BA9095AA_AS.1:0.004838095)0.765:0.001186799,((HEL_BA9569AA_AS.1:0.004846048,HEL_CA0278AA_AS.1:0.003632775)0.845:0.002412399,(HEL_BA9059AA_AS.1:0.006127333,(HEL_BA9576AA_AS.1:0.003342806,(HEL_BA9603AA_AS.1:0.006923732,Tuvac80.1:0.008023421)0.983:0.010031884)0.549:0.0016677)0.746:0.001130078)0.889:0.002422476)0.733:5e-09,(((HEL_BA8914AA_AS.1:0,HEL_BA8962AA_AS.1:0,HEL_BA9398AA_AS.1:0):0.006173796,HEL_BA9592AA_AS.1:0.006143692)0.895:0.003620132,((((HEL_BA9407AA_AS.1:0.013653693,((((HEL_BA8823AA_AS.1:0.00119484,(HE_NC32_5.1:0.010878057,(HEL_AA7314AA_AS.1:0.008387687,HEL_BA9650AA_AS.1:0.009001738)0.912:0.006259633)0.738:0.001397974)0.796:0.001191737,(HEL_BA9259AA_AS.1:0.006121516,(HEL_BA8976AA_AS.1:0.009840586,(HEL_BA9440AA_AS.1:6e-09,(HEL_BA9606AA_AS.1:5e-09,HEL_BA9814AA_AS.1:0.002384347)0.976:0.004802798)0.899:5e-09)0.841:0.003619114)0.908:0.003632336)0.404:5e-09,(HEL_BA9571AA_AS.1:0,HEL_BA9807AA_AS.1:0):0.001189995)0.837:0.001189615,((((HEL_BA8957AA_AS.1:0.006088326,(HEL_BA8829AA_AS.1:5e-09,HEL_BA9776AA_AS.1:0.002385079)0.987:0.007332929)0.747:0.001198529,(HEL_BA9058AA_AS.1:0.004806344,Tuvac46.1:0.002382231)0.696:5e-09)0.328:5e-09,(HEL_BA8872AA_AS.1:0.007392342,HEL_BA9027AA_AS.1:0.003656455)0.862:0.002379554)0.844:0.001192793,(HEL_BA9640AA_AS.1:0.002456606,HpGP-KGZ-006.1:0.00864468)0.320:0.002355455)0.837:5e-09)0.342:5e-09)0.809:0.001190015,(HEL_BA9153AA_AS.1:0.003610955,((((HEL_BA8856AA_AS.1:0.003730182,HEL_BA9566AA_AS.1:0.012572928)0.707:0.003540209,HEL_BA9564AA_AS.1:5e-09)0.735:0.002417373,HEL_BA8921AA_AS.1:0.00242477)0.785:0.002401064,HEL_CA0261AA_AS.1:0.009729873)0.880:5e-09)0.773:0.001198386)0.857:0.002396678,(HEL_BA8861AA_AS.1:0.001165095,HEL_BA9841AA_AS.1:0.006141922)0.960:0.00615061)0.832:0.002419601,((((HEL_BA9049AA_AS.1:0.006911224,HEL_CA0264AA_AS.1:0.004094413)0.926:0.004977453,(HEL_BA9218AA_AS.1:0.015481618,(HEL_BA9556AA_AS.1:0.003603977,HEL_BA9770AA_AS.1:5e-09)0.989:0.011467692)0.794:0.002910351)0.859:0.002863971,((yak97.1:0.010646485,(HEL_BA9627AA_AS.1:0.00286556,HEL_CA0258AA_AS.1:0.001954559)0.710:0.00374972)0.757:0.001655063,(HEL_CA0266AA_AS.1:0.006886332,(HEL_BA9129AA_AS.1:0.007492949,HEL_BA9443AA_AS.1:0.006070559)0.809:0.003674637)0.758:0.001627872)0.745:0.001176202)0.889:0.004909098,(HEL_BA9611AA_AS.1:0.005688521,(HEL_BA9653AA_AS.1:0.006285667,(HEL_BA9170AA_AS.1:0.005186899,HEL_BA9706AA_AS.1:0.007077299)0.837:0.003183169)0.794:0.00270623)0.337:0.001603473)0.630:5e-09)0.702:5e-09)0.968:0.003614405)0.924:0.003577922,((altai59.1:0.006067243,(HEL_BA9063AA_AS.1:0.003631532,HEL_BA9079AA_AS.1:0.004866858)0.743:0.001212381)0.792:5e-09,((HEL_BA9641AA_AS.1:0.006052664,((HEL_BA8889AA_AS.1:0.002707097,(HEL_BA8825AA_AS.1:0.00581054,HEL_BA9018AA_AS.1:0.001476407)0.748:0.002430978)0.813:0.002126428,(HEL_BA8993AA_AS.1:0.008350025,(HEL_BA8911AA_AS.1:0.003431825,HEL_BA9562AA_AS.1:0.003798499)0.442:0.001199913)0.723:0.001371578)0.779:0.002408958)0.882:5e-09,HEL_BA9608AA_AS.1:0.003612437)0.782:0.001170009)0.683:0.00240572)0.758:0.001209709,(HEL_BA9732AA_AS.1:0.01263873,(HEL_BA9249AA_AS.1:0.001190996,HEL_BA9739AA_AS.1:0.003618907)0.954:0.005049466)0.739:0.001028838)0.938:0.003633789)0.293:5e-09,(((HEL_BA9347AA_AS.1:0.0101322,(HEL_BA8956AA_AS.1:0.008425746,HEL_BA9404AA_AS.1:0.007690676)0.922:0.006329267)0.896:0.004811417,(HEL_BA9167AA_AS.1:5e-09,HEL_BA8279AA_AS.1:0.011172507)0.394:0.001251621)0.860:0.002364179,(HEL_BA9176AA_AS.1:0.006032201,((((((((HEL_BA4205AA_AS.1:0.019437163,((((HEL_BA3985AA_AS.1:0.009583673,HpGP-IND-007.1:0.009352125)0.839:0.004521798,SLK40.1:0.008377826)0.948:0.006838823,(HEL_CA0027AA_AS.1:0.002656533,(HEL_BA8057AA_AS.1:0.015445607,HpGP-MMR-011.1:0.006143342)0.954:0.007460118)0.077:0.00122857)0.769:0.001391951,((India7.1:0.009598601,(BD0063.1:0.008667242,(HpGP-USA-422.1:0.017527709,ID0498.1:0.004034768)0.294:0.001508881)0.661:0.004544009)0.960:0.007995265,(HpGP-MAL-002.1:0.007429664,MS178.1:0.007398961)0.829:0.002294548)0.678:0.002357527)0.912:0.006141331)0.561:0.005152897,(HEL_CA2513AA_AS.1:0.016991724,MMM_148.1:0.007154236)0.401:0.004385171)0.683:0.004160293,NP49.1:0.007106467)0.728:0.001032616,(MMM_60.1:0.008218006,(CK59.1:0.008774355,(HEL_BA5769AA_AS.1:0.006709512,HEL_CA2718AA_AS.1:0.006826705)0.846:0.003044593)0.762:0.003887233)0.866:0.003113256)0.930:0.004449618,(HpGP-MMR-004.1:0.009475046,MMM_127.1:0.009258023)0.423:0.00205667)0.626:0.001708401,(M006.1:0.022058713,HEL_AA6079AA_AS.1:0.005182238)0.920:0.006133007)0.946:0.006491716,HEL_AA7332AA_AS.1:0.004832445)0.873:5e-09,(HEL_BA9837AA_AS.1:0.008251076,(Kazakhstan3173.1:0.008902912,mong49.1:0.006094106)0.438:0.002368116)0.768:0.001564912)0.717:5e-09)0.140:0.0011804)0.882:0.002414844)0.869:5e-09,HEL_BA8830AA_AS.1:0.006092966)0.206:0.001205204)0.742:0.001136269)0.783:0.002454398,((HEL_BA9256AA_AS.1:0.006105075,mong44.1:0.004853237)0.704:5e-09,((HEL_BA9773AA_AS.1:0.00862883,HpGP-KAZ-002.1:0.003673708)0.752:0.001182319,(HEL_BA8883AA_AS.1:0.005716108,(HEL_BA9780AA_AS.1:0.002905184,(HEL_BA9085AA_AS.1:0.007134033,HpGP-NPL-009.1:0.013830127)0.758:0.002309269)0.508:0.002413738)0.847:0.002832479)0.711:0.002404444)0.918:0.00237721)0.803:5e-09)0.817:5e-09,HpGP-PER-019.1:0.007317199)0.185:0.001191007,(HEL_CA2709AA_AS.1:0.004812402,((BT0282.1:0.006122638,BT215.1:0.003641426)0.842:0.002393167,(BT143.1:0.006103645,BTM231.1:0.003639258)0.308:0.002374694)0.708:6e-09)0.836:0.001192377)0.831:5e-09,BTM275.1:0.001194392)0.789:0.001091419,HEL_BA8663AA_AS.1:0.006189306)0.297:0.002451645,HEL_CA2092AA_AS.1:0.007482902)0.856:0.002554915,(HEL_CA0440AA_AS.1:0.00703746,VN0032.1:0.006380682)0.423:0.001264542)0.848:0.005415114,HpGP-HON-015.1:0.005664669)0.880:0.005907849,((G27.1:0.012060598,(((HEL_BA9162AA_AS.1:0.012088713,(GR_15.1:0.006127881,HpGP-BGD-003.1:0.008633455)0.361:0.002514523)0.769:0.00164208,(((((((HEL_AA0447AA_AS.1:0.008786834,Pt_7757.1:0.006328435)0.328:0.005227638,HpGP-RUS-009.1:0.009125404)0.714:0.004234858,HEL_BA5197AA_AS.1:0.004515335)0.844:0.002673433,(HEL_BA9765AA_AS.1:0.008870409,HpGP-TUR-009.1:0.008456407)0.902:0.003717585)0.790:0.001330721,(((((HEL_CA2176AA_AS.1:0.009575867,IL_3173.1:0.010702244)0.715:0.003519167,HpGP-ISR-001.1:0.004714028)0.741:0.001586371,B47.1:0.010067604)0.739:0.001029046,(SUD_SO41_1.1:0.013891597,(IL_3172.1:0.011900381,BD0013.1:0.018677959)0.762:0.002565756)0.764:0.0046841)0.848:0.002376065,(((HEL_AA6699AA_AS.1:0.009073857,(HEL_BA4875AA_AS.1:0.007263617,IRANL110.1:0.007622662)0.867:0.00438696)0.038:0.001314498,SUD-I14.1:0.004287071)0.788:0.001817487,(((HpGP-PER-011.1:0.00362762,(22360.1:0.002410784,34320.1:0.002411658)0.991:0.008685884)0.295:5e-09,(HEL_BA5257AA_AS.1:0.001167894,IRANL97.1:0.013812578)0.780:0.003650045)0.845:0.001865074,(MGms203.1:0.007811831,(HEL_CA2212AA_AS.1:0.006507801,(MG2005_98.1:0.008413978,SW21C.1:0.009406032)0.284:0.00314933)0.461:0.001925369)0.043:0.001388445)0.782:0.001730185)0.879:0.002421732)0.418:5e-09)0.793:0.00239232,((((GC31_B.1:0.010481764,SSR43.1:0.012374092)0.837:0.003761875,((((HEL_BA9168AA_AS.1:0.007170014,(HEL_BA9598AA_AS.1:0.01384465,HPAG1.1:0.01264261)0.683:0.006294942)0.013:0.003246508,Hp_A_14.1:0.014874553)0.111:0.003901951,(HEL_AA0105AA_AS.1:0,PeCan4.1:0):0.010140032)0.480:0.004066207,HEL_AA6798AA_AS.1:0.014621934)0.739:0.001217634)0.723:0.002709845,IRANL125.1:0.004977308)0.849:0.002463577,(((30950.1:0.001257259,GR_20.1:0.012371473)0.845:0.003091259,(HEL_BA9175AA_AS.2:0.013337771,((HEL_BA9032AA_AS.1:0,HEL_BA9339AA_AS.1:0,HEL_BA9830AA_AS.1:0):0.001188644,HEL_BA9792AA_AS.1:6e-09)0.987:0.011831177)0.878:0.005191573)0.884:0.003163652,((HEL_BA9462AA_AS.1:0.015252722,HpGP-USA-207.1:0.004966851)0.119:5e-09,(33375.1:0.005937444,NP110.1:0.017145588)0.885:0.006302127)0.880:0.003654203)0.850:0.002411743)0.853:0.002348522)0.787:0.002308796,(((Hp_A_11.1:0.007859386,IRANL124_91.1:0.012337685)0.659:0.004651014,(444.1:0.013509147,HE_C50.1:0.009843358)0.614:0.003773422)0.762:0.001829484,((HEL_BA9605AA_AS.1:0.014745284,(HEL_CA0289AA_AS.1:0.000734124,((HEL_BA9302AA_AS.1:0,HEL_BA9612AA_AS.1:0):5e-09,HEL_BA9607AA_AS.1:0.003603316)0.782:0.001655423)0.932:0.00901641)0.185:0.00404447,((HEL_BA4991AA_AS.1:0.012842034,Mandalay03.1:0.015384942)0.899:0.006088306,(HEL_BA9448AA_AS.1:0.013598422,(((N34.1:0,Nentsy28.1:0,Nentsy29.1:0,Nentsy32.1:0,Nentsy37.1:0,Nentsy65.1:0,Nentsy90.1:0):0.001283037,Nentsy38.1:0.004776387)0.992:0.011430627,TH0213.1:0.008907234)0.315:0.003613907)0.357:5e-09)0.582:0.00297907)0.803:0.003300637)0.898:5e-09)0.465:0.00240899)0.750:0.001107462,(((448.1:0.016223619,(B25.1:0.007325451,IRANL133_91.1:0.006176193)0.460:0.002449832)0.735:0.0014063,(B45.1:0.006058806,((((((((ckin106.1:0.002395753,(ckin24.1:0.001193269,(ckin129.1:5e-09,(HpGP-COG-003.1:0.001108635,((HEL_CA2362AA_AS.1:0.004794584,(HEL_AA7352AA_AS.1:0.002409029,(((kin79.1:0.004757674,(HEL_BA5527AA_AS.1:0.007223345,kin62.1:0.003822339)0.614:0.002328416)0.738:0.001352382,(ckin28.1:0.008719008,HEL_BA4947AA_AS.1:0.004840531)0.728:0.001164913)0.927:0.003645322,(38185.1:0.009942387,ckin65.1:0.00246177)0.865:6e-09)0.819:0.002359206)0.862:0.002510084)0.753:0.00118902,(HEL_BA4465AA_AS.1:0.009830248,HpGP-BRA-023.1:0.001244712)0.876:0.002458931)0.899:0.002410206)0.817:0.001278714)0.297:5e-09)0.786:0.001192955)0.795:0.00119813,(ckin130.1:6e-09,(kin81.1:0.001190702,kin86.1:6e-09)0.725:0.00483324)0.588:0.002410188)0.762:0.001159815,(HpGP-POR-006.1:0.002416398,(HEL_AA8702AA_AS.1:0.004529734,(kin77.1:0.007885205,HEL_BA5558AA_AS.1:0.012287545)0.179:0.001012395)0.878:0.002778537)0.914:0.003674048)0.888:0.003561782,(DR150.1:0.011206484,((((((((HEL_CA2150AA_AS.1:0.006154699,HEL_BA8835AA_AS.1:0.011200919)0.725:0.001157999,(HpGP-SPA-402.1:0.003671695,(HEL_AA5463AA_AS.1:0.011313989,HEL_AA6578AA_AS.1:0.010060901)0.737:0.001025734)0.889:0.002422239)0.924:0.003648508,HEL_BA8361AA_AS.1:0.007407351)0.738:0.001156528,(MCms1055.1:0.010072706,HN_G260.1:0.007506504)0.878:0.003574183)0.750:0.001523658,(DR59_2016.1:0.001435393,NYPt189.1:0.007089493)0.883:0.003728609)0.663:0.000863346,(HpGP-USA-303.1:0.006270474,HpGP-USA-417.1:0.01142437)0.922:0.004928176)0.894:0.002415156,((HpGP-USA-403.1:0.006624263,(HEL_BA3551AA_AS.1:0.007108912,nigh2495.1:0.013542797)0.510:0.004294177)0.608:0.005602764,((HEL_AA9174AA_AS.1:0.008401466,HpGP-MEX-046.1:0.012424229)0.828:0.00271396,(HEL_BA8101AA_AS.1:0.006367851,HEL_CA2181AA_AS.1:0.013964644)0.368:0.004808096)0.780:5e-09)0.896:0.003718711)0.736:5e-09,(((CAM_110A1.1:0.006201985,((kin71.1:0.001196045,(HEL_AA7374AA_AS.1:0.001164158,HEL_BA4236AA_AS.1:0.002423203)0.945:0.003637786)0.866:5e-09,(SA35C.1:0.012360457,(HEL_AA7378AA_AS.1:0.004823239,SA220C.1:0.008603408)0.840:0.003649328)0.394:6e-09)0.089:0.001105554)0.905:0.003436232,((DR76_2016.1:6e-09,HEL_BA5547AA_AS.1:0.001191299)0.994:0.01115397,HEL_BA8806AA_AS.1:0.006424911)0.477:0.002337296)0.753:0.001492528,(GAM245Ai.1:0.007370065,HEL_CA2149AA_AS.1:0.00611892)0.834:0.002362349)0.769:0.002411461)0.884:0.002484892)0.767:5e-09)0.915:0.00517833,(Pt_7901.1:0.010620832,(((MM2012_26.1:0.012766242,HEL_BA9555AA_AS.1:0.013942152)0.539:0.00263382,HEL_AA9180AA_AS.1:0.012047477)0.622:0.000749972,(HEL_AA8698AA_AS.1:0.008049272,MM2004_20.1:0.019020105)0.314:0.003699197)0.325:0.001901031)0.908:0.004204905)0.731:0.001091505,HEL_BA9180AA_AS.1:0.014822992)0.874:0.005112013,(HEL_AA9177AA_AS.1:0.009770481,((HEL_BA4944AA_AS.1:0.012470227,HEL_BA8987AA_AS.1:0.00511262)0.520:0.003758498,HEL_BA4163AA_AS.1:0.012279636)0.221:0.001275512)0.868:0.003018644)0.666:0.000737998,(((((nigh2496.1:0.009378817,(SUD-SO50-1.1:0.004918273,HpGP-SPA-802.1:0.015479461)0.433:0.003215027)0.538:0.002342729,(HEL_BA9463AA_AS.1:0.008832976,((HpGP-IDN-001.1:5e-09,ID0561.1:0.001192127)0.982:0.01076717,(SUD-S72.1:0.004048017,SUD-SO49-1.1:0.002001304)0.900:0.005058408)0.471:0.002833674)0.723:0.001748183)0.760:0.001690318,((((HEL_BA4168AA_AS.1:0.00240451,(((((SUD-SO42.1:0.009632015,(CAM-126C1.1:0.01204332,ckin59.1:0.007325258)0.818:0.002936155)0.862:0.002584048,CAM_14C1.1:0.011150146)0.867:0.002620391,(HEL_BA9125AA_AS.1:0.003008929,(HpGP-NGA-006.1:0.00560341,nigh1448.1:0.009410759)0.753:0.003529347)0.769:0.001817682)0.788:0.001197111,(((CAM_22A1.1:0.002630739,SUD-C13-1.1:0.00586156)0.482:0.002421961,(CAM_118A1.1:0.011017458,((CAM-135C1.1:0,CAM-140C1.1:0,CAM-146C1.1:0):5e-09,(CAM-117A1.1:0.007408302,CAM-121A1.1:0.004887625)0.785:0.002408052)0.949:0.006375222)0.319:0.002414438)0.583:5e-09,((CAM-107A1.1:0.01322946,HEL_BA9457AA_AS.1:0.004401929)0.810:0.003671917,HEL_BA8928AA_AS.1:0.005629048)0.679:0.001435379)0.829:0.001429953)0.132:5e-09,(SUD-C14-1.1:0.013732388,(CAM_106A1.1:0.006054601,(((SUD_C5_1.1:0.011829719,HEL_BA9028AA_AS.1:0.008065983)0.080:0.001165494,(CAM-109A1.1:0,CAM_153C1.1:0):0.01013131)0.907:0.003497934,(CAM_149C1.1:0.003675748,HEL_AA5951AA_AS.1:0.007377836)0.740:0.001110845)0.939:0.003776386)0.013:0.001160473)0.767:0.001242533)0.797:0.001191962)0.766:0.001221497,(CAM-144C1.1:0.006238481,((SUD-C1-1a.1:0.010566805,SUD-C16-3.1:0.004340998)0.862:0.003740243,CAM_125C1.1:0.005564229)0.768:0.001759414)0.701:0.001102401)0.755:0.001180203,(HEL_BA9309AA_AS.1:0.011240791,(HEL_BA5224AA_AS.1:0.009209165,HEL_BA9595AA_AS.1:0.005800476)0.294:0.003553539)0.872:0.003728615)0.759:0.00066864,(HEL_BA9413AA_AS.1:0.008661992,SUD_C8_1.1:0.004847386)0.930:0.004823106)0.754:0.000604405)0.740:0.001187869,((HEL_CA2451AA_AS.1:0.011417686,HpGP-NGA-010.1:0.011431743)0.631:0.004295714,(CAM-23A1.1:0.009632091,((HEL_BA4686AA_AS.1:0,HEL_CA2615AA_AS.1:0):0.003733613,(HEL_BA4846AA_AS.1:0.012751014,nigh2494.1:0.00884793)0.949:0.006230282)0.922:0.004043216)0.326:0.002201355)0.809:0.003027564)0.857:0.002489166,(IRANL104.1:0.01000535,(HEL_BA4973AA_AS.1:0.006004287,(HEL_BA9281AA_AS.1:0.003794702,HEL_CA2246AA_AS.1:0.01380389)0.448:0.00236748)0.734:0.001334703)0.916:0.003678626)0.864:0.002353338)0.622:5e-09)0.724:0.001192228)0.816:0.00120631,(((HUP_B14.1:0.006563543,(22087.1:0.004386305,22352.1:0.010543578)0.714:0.007456188)0.936:0.009721014,((HEL_AA6060AA_AS.1:0.005282499,(GC65_HL.1:0.008592867,(HEL_BA4404AA_AS.1:0.012374134,HE_NC24_6.1:0.010602605)0.388:0.001799057)0.462:0.002740087)0.158:0.001100986,31181.1:0.01035483)0.006:0.0019835)0.377:0.002769816,(IL_3184.1:0.004196166,(GR_21.1:0.013276692,HpGP-LIT-001.1:0.013462537)0.494:0.003672957)0.960:0.005649506)0.888:5e-09)0.789:0.001195923)0.852:0.002936144)0.681:0.003602092,HEL_BA9734AA_AS.1:0.006537715)0.745:0.001801379)0.903:0.002519235,EKB32.1:0.016600845)0.778:0.002579488,(HEL_AA7339AA_AS.1:0.007506523,HpGP-SPA-706.1:0.003164139)0.800:0.006581062)0.755:0.044039588,(HEL_BA9175AA_AS.1:1.981150831,((HEL_AA0408AA_AS.1:0.006929177,HEL_BA9262AA_AS.1:0.011685255)1.000:0.060818196,(HEL_BA9538AA_AS.1:0.013418772,(HEL_BA9243AA_AS.1:0.012295718,((HEL_BA9303AA_AS.1:0,HEL_BA9707AA_AS.1:0):0.036413513,((((HpGP-CAN-018.1:0.016295348,(HpGP-CAN-019.1:0.008273859,((Aklavik86.1:0,CAN_019.1:0,CAN_290.1:0,HEL_CA2371AA_AS.1:0,HpGP-CAN-010.1:0,HpGP-CAN-015.1:0):0.005605083,((((CAN_095.1:0,CAN_136.1:0,CAN_172.1:0,CAN_258.1:0,HEL_CA2453AA_AS.1:0,HpGP-CAN-006.1:0,HpGP-CAN-011.1:0):0.006084455,HpGP-CAN-016.1:0.002408588)0.907:0.004013578,((Ca_97_34.1:0,HEL_AA6016AA_AS.1:0,HEL_AA7297AA_AS.1:0):0.003264372,(HEL_AA5967AA_AS.1:0,HEL_AA6482AA_AS.1:0,HEL_BA9172AA_AS.1:0):0.011646422)0.815:0.003621124)0.755:0.001704849,((CAN_243.1:0.008528383,(HEL_AA5916AA_AS.1:5e-09,(HEL_AA6037AA_AS.1:0,HpGP-CAN-007.1:0):0.001189229)0.000:5e-09)0.923:0.005152589,(HEL_AA7337AA_AS.1:0.00369299,(HEL_BA9629AA_AS.1:0.007189587,(HEL_BA9060AA_AS.1:0,HEL_BA9258AA_AS.1:0):0.002486489)0.383:0.001181579)0.856:0.003269087)0.839:0.003627255)0.905:0.004417533)0.866:0.002490783)0.141:0.003374419)0.710:0.001478128,(HpGP-CHI-105.1:0.015112252,HpGP-CHI-116.1:0.004813935)0.945:0.005211994)0.670:0.001133135,(HEL_AA7311AA_AS.1:0,Khanty47.1:0):0.011350229)0.817:0.002315487,(((HEL_BA8849AA_AS.1:0,HEL_BA9584AA_AS.1:0):5e-09,HEL_BA9070AA_AS.1:0.001190686)0.734:0.001189855,((((Koryak28.1:0,Koryak37.1:0,Koryak38.1:0):6e-09,(HEL_BA8817AA_AS.1:0.001189686,((HEL_BA9127AA_AS.1:0,HEL_BA9526AA_AS.1:0,HEL_BA9726AA_AS.1:0):5e-09,(HEL_BA9677AA_AS.1:0.003583958,HEL_BA9287AA_AS.1:0.00118992)0.911:5e-09)0.904:5e-09)0.849:0.001191297)0.907:0.00370106,HEL_BA9746AA_AS.1:0.013685354)0.758:0.00108923,HEL_BA9722AA_AS.1:0.009789311)0.756:0.001215808)0.839:0.002286395)0.791:0.002939127)0.974:0.011068311)0.092:0.006259448)0.965:0.017957208)0.967:0.025143632)0.000:5e-09)0.998:0,Hcetorum:0.134914318)Root;
