# Supplementary material for: An ancient ecospecies of Helicobacter pylori
Source: Nature. 2024 Oct 16;635(8037):178–85. doi: 10.1038/s41586-024-07991-z (PMC11541087; doi:10.1038/s41586-024-07991-z)
Supplement: Supplementary file 8 — Data underlying Figs. 1–4 and Supplementary Figs. 1–6 and 8–13. [file 41586_2024_7991_MOESM8_ESM.zip › SOURCE_DATA/S10/65.nwk]

((((((((((((((((((((((((HpGP-KAZ-002.1:0.006478158,(BURYAT27.1:0.003447728,(HEL_BA9568AA_AS.1:0.007750913,HEL_CA0266AA_AS.1:0.003506006)0.892:0.006505797)0.922:0.006250403)0.893:0.004925963,((HEL_BA9706AA_AS.1:0.006638708,(HEL_BA9098AA_AS.1:0.00800471,((HEL_BA8914AA_AS.1:0,HEL_BA8962AA_AS.1:0,HEL_BA9175AA_AS.1:0,HEL_BA9398AA_AS.1:0):0.006334384,(HEL_BA9407AA_AS.1:0.011339385,yak97.1:0.003160801)0.670:5e-09)0.910:5e-09)0.717:0.004672949)0.846:0.00304133,(HEL_BA8921AA_AS.1:0.016651811,HEL_BA9545AA_AS.1:0.003307552)0.885:0.005063023)0.747:0.001739622)0.741:0.001426376,(BURYAT19.1:0.001568851,(((HEL_BA9063AA_AS.1:0.006553331,HEL_CA0289AA_AS.1:0.003069309)0.972:0.009863693,HEL_BA9184AA_AS.1:0.00477789)0.429:5e-09,(HEL_BA9608AA_AS.1:0.006437209,HEL_BA9538AA_AS.1:0.004836988)0.919:0.004789086)0.795:5e-09)0.932:5e-09)0.877:0.003203559,(((HEL_BA9059AA_AS.1:0.001563935,((HEL_BA8918AA_AS.1:0,HEL_BA9046AA_AS.1:0,HEL_BA9169AA_AS.1:0):0.003145065,((HEL_BA8996AA_AS.1:0,HEL_BA9260AA_AS.1:0,HEL_BA9604AA_AS.1:0,HEL_BA9705AA_AS.1:0,HEL_BA9825AA_AS.1:0,Khanty40.1:0):5e-09,Khanty30.1:0.001566544)0.947:5e-09)0.984:0.00976375)0.470:0.003186046,(((HEL_BA9383AA_AS.1:0.012934443,(HEL_BA9244AA_AS.1:0.014652664,(HEL_BA8915AA_AS.1:0.004841912,HEL_BA9676AA_AS.1:0.009820002)0.864:0.003153903)0.588:5e-09)0.734:0.001573405,((HpGP-NPL-009.1:0.00968397,(MMM_127.1:0.007798074,(HpGP-BGD-003.1:0.004536189,HpGP-IND-007.1:0.003438266)0.793:0.00320293)0.733:0.001871922)0.096:0.003162179,(HEL_BA9140AA_AS.1:0.011486356,HEL_BA9562AA_AS.1:0.003182053)0.917:0.004798107)0.848:6e-09)0.860:0.001586368,(((HEL_BA9571AA_AS.1:0.001566435,HEL_BA9576AA_AS.1:5e-09)0.915:0.004474488,((altai11.1:0,HEL_BA8976AA_AS.1:0):0.011167318,HEL_BA9606AA_AS.1:0.006822885)0.772:0.003195339)0.779:0.001904055,((HEL_BA9471AA_AS.1:0.006513942,HEL_CA0258AA_AS.1:0.006446341)0.848:0.004805297,HEL_BA8911AA_AS.1:0.003155226)0.189:5e-09)0.805:0.003178625)0.859:5e-09)0.803:0.001572451,(HEL_BA9483AA_AS.1:0.003156324,((((HEL_BA8279AA_AS.1:0.006380935,(HEL_BA8932AA_AS.1:0.007728067,((HEL_BA9564AA_AS.1:0,HEL_BA9650AA_AS.1:0,HEL_BA9671AA_AS.1:0):0.004332802,((HEL_BA9167AA_AS.1:6e-09,(HEL_BA9018AA_AS.1:6e-09,HEL_BA8825AA_AS.1:0.006379905)0.846:0.00157121)0.779:0.001576763,(HEL_BA9176AA_AS.1:0.004795961,HEL_BA9807AA_AS.1:0.004803126)0.745:0.001553679)0.876:0.003681149)0.908:0.00492785)0.644:0.003585379)0.710:5e-09,HEL_BA8889AA_AS.1:0.006396754)0.806:0.001584837,(altai59.1:0.006375114,(HEL_BA9556AA_AS.1:0.001571411,HEL_BA9776AA_AS.1:0.004746286)0.401:6e-09)0.897:0.003172382)0.626:0.001593433,HEL_BA9739AA_AS.1:0.011319262)0.857:6e-09)0.770:0.001583055)0.884:0.003174112)0.813:0.004816542,(HEL_BA8856AA_AS.1:0.004773552,HEL_BA9115AA_AS.1:0.006417563)0.496:0.004809706)0.369:5e-09,HEL_BA9058AA_AS.1:0.001581269)0.925:0.003164718,(HEL_BA9037AA_AS.1:0.003158137,(HEL_BA9640AA_AS.1:0.006414449,(mong49.1:0.004786612,(HEL_BA8861AA_AS.1:0.004826345,HEL_BA9315AA_AS.1:0.008095356)0.734:0.001509666)0.794:0.003180257)0.853:6e-09)0.766:0.001569249):6e-09,((Nanai30.1:0.007740889,(HEL_BA9607AA_AS.1:0.003475015,TUVAB15.1:0.004511618)0.826:0.00321702)0.781:0.001802005,(NP110.1:0.00968706,(HEL_BA8957AA_AS.1:0.00157499,HEL_BA9641AA_AS.1:0.00157118)0.876:0.003296504)0.693:0.001535465)0.785:0.001645158)0.772:6e-09,(((((((Evenky11.1:0.001552868,HEL_BA8993AA_AS.1:0.001598353)0.783:0.003045977,(HEL_BA9321AA_AS.1:0.010704866,HEL_BA9027AA_AS.1:0.007271235)0.207:0.002525772)0.782:0.003951239,(HEL_BA9628AA_AS.1:5e-09,(HEL_BA9404AA_AS.1:0.001574036,((HEL_AA7221AA_AS.1:0,HEL_BA9208AA_AS.1:0,HEL_BA9333AA_AS.1:0,HEL_BA9636AA_AS.1:0):0.001571203,HEL_BA8812AA_AS.1:5e-09)0.942:0.006377989)0.874:0.006398685)0.850:0.002180811)0.898:0.004169009,(HpGP-KGZ-006.1:0.003163159,(HEL_BA9566AA_AS.1:0.004750545,(((HEL_AA7314AA_AS.1:0.0016033,(Tuvac46.1:5e-09,(HEL_BA9546AA_AS.1:5e-09,HEL_BA9760AA_AS.1:0.001568851)0.853:0.001566898)0.775:0.001545658)0.999:0.0113931,(((Keto60.1:0.001573032,((HEL_BA9032AA_AS.1:0,HEL_BA9792AA_AS.1:0,HEL_BA9830AA_AS.1:0):5e-09,(HEL_BA9339AA_AS.1:0.001576024,HEL_BA9761AA_AS.1:0.001566901)0.899:5e-09)0.882:5e-09)0.862:0.001568473,(HEL_BA9838AA_AS.1:0.00157543,(HEL_BA9129AA_AS.1:5e-09,HEL_BA9837AA_AS.1:0.003154412)0.950:0.004766818)0.504:6e-09)0.771:0.001566325,(Evenky65.1:0.004751102,HEL_BA9085AA_AS.1:0.009786935)0.922:0.006499069)0.505:0.001583795)0.791:5e-09,HEL_BA9354AA_AS.1:0.006385655)0.927:0.003161268)0.808:5e-09)0.824:5e-09)0.813:0.001575644,(HEL_BA9653AA_AS.1:0.012978188,(HEL_BA9611AA_AS.1:0.004817358,(HEL_BA9443AA_AS.1:0.001592986,((HEL_BA9592AA_AS.1:0.003180402,HEL_BA9770AA_AS.1:0.00317502)0.845:0.003154901,mong44.1:0.004821768)0.862:0.003202689)0.748:0.001598539)0.401:0.001544054)0.349:5e-09)0.848:0.001573407,((HEL_BA8847AA_AS.1:0.004828106,HEL_CA0278AA_AS.1:0.003180992)0.857:0.003221212,HEL_BA8830AA_AS.1:0.006446556)0.750:0.00156394)0.762:5e-09,(HEL_CA0264AA_AS.1:0.003156455,(HEL_CA0270AA_AS.1:0.004763849,NP49.1:0.006362679)0.010:5e-09)0.937:0.003152312)0.843:0.001576)0.313:0.001576,((MMM_148.1:0.0047516,(HpGP-MMR-011.1:0.012954767,(Mandalay03.1:0.006479771,MS178.1:0.013193715)0.449:0.003125351)0.849:5e-09)0.848:0.001570685,(((((HEL_BA9814AA_AS.1:0.011356193,((HEL_BA9569AA_AS.1:0.004755071,(HEL_BA8814AA_AS.1:0.001577509,(HEL_BA9170AA_AS.1:0.004892379,HEL_BA9095AA_AS.1:0.006516445)0.738:0.001484076)0.793:0.001585893)0.684:0.001566931,(HEL_BA9451AA_AS.1:0.008116976,HEL_BA9249AA_AS.1:0.004857856)0.419:0.004768042)0.758:5e-09)0.783:0.001576865,HEL_BA9148AA_AS.1:0.008058758)0.775:0.001673402,HEL_BA9153AA_AS.1:0.006298024)0.137:0.001579801,BD0013.1:0.007901044)0.769:0.001653077,HEL_BA9347AA_AS.1:0.008075303)0.443:6e-09)0.791:6e-09)0.869:0.003155131,(((HEL_BA9603AA_AS.1:0.003194315,(HEL_BA9440AA_AS.1:0.00480721,HEL_BA9605AA_AS.1:0.001578783)0.749:0.001568746)0.959:0.006457667,(((HEL_CA0261AA_AS.1:0.001699904,(HEL_BA9732AA_AS.1:0.009598938,(((Evenky01.1:0,Evenky73.1:0,HEL_BA8842AA_AS.1:0,HEL_BA9406AA_AS.1:0):0.004783097,HEL_BA8858AA_AS.1:0.004801364)0.000:5e-09,(HEL_AA7246AA_AS.1:0.008068412,HEL_BA9410AA_AS.1:0.011451657)0.425:0.00318006)0.783:0.00332807)0.620:0.003253979)0.875:0.004670098,HEL_BA8958AA_AS.1:0.009796132)0.865:0.003203968,(HEL_BA9612AA_AS.1:0.00162063,(HEL_BA8829AA_AS.1:5e-09,((BT143.1:0.002869969,(Kazakhstan3173.1:5e-09,(HEL_BA9209AA_AS.1:0.00479271,HEL_BA9626AA_AS.1:0.00157166)0.179:0.001581941)0.945:0.008449113)0.751:0.008053418,(HEL_CA2643AA_AS.1:0.009838378,(((((HEL_CA0525AA_AS.1:0.00480487,HpGP-KOR-001.1:0.008072934)0.869:0.003145156,(((MMM_67.1:0.00317173,(CK69.1:0.010812862,HpGP-JAP-026.1:0.002047426)0.455:0.003199694)0.838:0.003160356,((HEL_BA9915AA_AS.1:0.004792052,HEL_CA2709AA_AS.1:0.003170828)0.773:0.001581745,(HEL_BA8663AA_AS.1:0.007918939,((HEL_BA5460AA_AS.1:0,HpGP-MAL-010.1:0):0.003280199,HEL_CA0208AA_AS.1:0.007907475)0.878:0.003214059)0.759:0.00167518)0.417:5e-09)0.862:0.001571865,((HEL_CA0551AA_AS.1:5e-09,(HEL_CA0082AA_AS.1:0.003168186,((HEL_BA5605AA_AS.1:0.006377926,EKB32.1:0.003173279)0.774:0.003148914,HpGP-MAL-012.1:0.00476466)0.785:5e-09)0.895:5e-09)0.919:5e-09,(HEL_CA2671AA_AS.1:0.003186692,HEL_CA2092AA_AS.1:0.006387415)0.774:0.001538491)0.877:0.001571303)0.131:5e-09)0.922:0.001573076,(VN0805.1:0.003141141,((BT215.1:0.004780035,BT0282.1:0.008065713)0.807:0.001571328,(HEL_AA4439AA_AS.1:0.001510915,(BT333.1:0.004797748,BTM231.1:0.003133655)0.961:0.00812687)0.445:0.003218533)0.901:5e-09)0.729:6e-09)0.802:0.001571749,JP0170.1:0.003155852)0.658:0.000995473,(BTM275.1:0.009840432,HEL_CA0440AA_AS.1:0.008000758)0.792:0.003858038)0.158:0.002183897)0.715:0.003509086)0.973:0.013881448)0.978:0.009791291)0.759:0.001569146)0.699:0.003163694)0.318:5e-09,(HEL_BA9575AA_AS.1:0.008021236,(HEL_BA8956AA_AS.1:0.008018993,HEL_BA9627AA_AS.1:5e-09)0.061:5e-09)0.997:0.008026946)0.446:5e-09)0.909:0.001569648,(HEL_BA7799AA_AS.1:0.009729205,HEL_CA2513AA_AS.1:0.0015726)0.925:0.004782948)0.473:6e-09,HEL_BA8872AA_AS.1:0.00806269)0.149:0.001577412,((HEL_BA3985AA_AS.1:0.014440682,((ID0992.1:0.001583722,((ID0985.1:6e-09,((HEL_BA9658AA_AS.1:0,Neuguinea12.1:0):0.001594874,((HEL_BA9408AA_AS.1:0,Neuguinea25.1:0,Neuguinea63.1:0,Neuguinea66.1:0):5e-09,HEL_BA9674AA_AS.1:0.001592178)0.879:6e-09)0.959:0.004814241)0.818:0.004848088,((ID0084.1:0,ID1017.1:0):5e-09,(ID1001.1:5e-09,(ID0082.1:0.001614547,(ID0090.1:0.003203234,ID0987.1:5e-09)0.889:0.003237154)0.801:0.001595057)0.855:0.001594964)0.147:6e-09)0.759:0.001608853)0.989:0.012943651,(((ausabrJ05.1:0,HPJ023.1:0):0.004479535,HPJ071.1:0.011792878)0.638:0.005851798,(HEL_BA4574AA_AS.1:0.004002024,((((HEL_BA3813AA_AS.1:0,HEL_BA3814AA_AS.1:0,HEL_BA4578AA_AS.1:0):0.008067163,((HEL_BA4580AA_AS.1:0,HEL_BA4584AA_AS.1:0,HEL_BA9332AA_AS.1:0):0.008080606,((HEL_AA6024AA_AS.1:0.011531999,HEL_AA6010AA_AS.1:0.009869813)0.135:0.002998727,HPAS23.1:5e-09)0.957:0.006428284)0.862:0.003168525)0.757:0.001555093,HPJ156.1:0.001590283)0.893:0.00547471,HEL_BA3812AA_AS.1:0.010681795)0.963:0.008254427)0.876:0.006583479)0.947:0.010895207)0.873:0.006103587)0.388:0.001637711,((((HEL_CA0027AA_AS.1:0.006925785,M006.1:0.009329927)0.897:0.005295035,(TH0213.1:0.009257861,(HpGP-MMR-004.1:0.003157369,(HpGP-USA-422.1:0.001572602,India7.1:0.001573259)0.773:0.001587545)0.744:0.001985622)0.894:0.006034307)0.806:0.003178285,(HEL_BA4205AA_AS.1:0.006370817,HEL_BA8057AA_AS.1:0.006333359)0.749:0.001595987)0.733:0.001591002,HpGP-MAL-002.1:0.003170074)0.951:0.007678645)0.909:0.005094376)0.810:5e-09,(((HEL_AA7374AA_AS.1:0.011593052,HEL_CA2286AA_AS.1:0.022105493)0.280:0.005203131,(HEL_BA5769AA_AS.1:0.008797274,SLK40.1:0.021520034)0.806:0.006288279)0.802:0.004508885,MMM_60.1:0.00650813)0.686:0.004762731)0.441:0.004762506,((((HEL_BA9598AA_AS.1:0.004859319,HEL_BA9686AA_AS.1:0.00310755)0.842:0.003524159,HpGP-TUR-009.1:0.02545797)0.661:0.005219957,((HE_C50.1:0.017612141,(22352.1:0.01138498,HEL_AA5699AA_AS.1:0.015938461)0.199:0.006044111)0.645:0.002164429,GC65_HL.1:0.01119923)0.387:0.001769971)0.913:0.005940727,((((HEL_AA6079AA_AS.1:0.009898345,HEL_BA9259AA_AS.1:0.009895615)0.879:0.004830749,(BD0063.1:0.020079767,HEL_BA8860AA_AS.1:0.001576835)0.083:0.003164469)0.927:5e-09,HEL_BA9261AA_AS.1:5e-09)0.805:0.00158879,((HEL_BA9049AA_AS.1:0.007667426,HEL_BA9437AA_AS.1:0.003606835)0.922:0.006496271,((((((((HEL_CA2257AA_AS.1:0,Shi470.1:0):0.004633115,(((Shi169.1:0.001575005,HEL_CA2266AA_AS.1:0.00639039)0.693:0.001570351,(HEL_CA2261AA_AS.1:0.003168217,(HEL_CA2283AA_AS.1:0,HEL_CA2284AA_AS.1:0,HEL_CA2287AA_AS.1:0):5e-09)0.997:0.009640595)0.000:5e-09,((HEL_CA2265AA_AS.1:0.006351719,(Shi112.1:0.009604406,(Cuz20.1:0.003162635,Shi417.1:0.003202281)0.843:0.00317616)0.894:5e-09)0.942:0.003155683,((Hui1764.1:5e-09,((CO1766.1:0,Hui1766.1:0):0.001566694,(HEL_CA2260AA_AS.1:0.00315257,v225d.1:0.004757555)0.911:5e-09)0.782:5e-09)0.884:6e-09,(HEL_CA2262AA_AS.1:0.001568838,Sat464.1:5e-09)0.895:0.001575652)0.873:0.001568115)0.000:6e-09)0.756:0.000842601)0.755:0.00085757,((CO1768.1:0,COL0002.1:0,Hui1769.1:0):0.008019639,(HEL_BA9201AA_AS.1:0.003126771,HEL_BA9433AA_AS.1:0.004833877)0.940:0.006459841)0.911:5e-09)0.863:0.003555145,(((HEL_BA3942AA_AS.1:0.008143594,HpGP-PER-121.1:0.003130904)0.699:0.00321281,((HEL_CA2272AA_AS.1:0.001666632,((HEL_AA0105AA_AS.1:0,PeCan4.1:0):0.006442727,HpGP-SPA-706.1:0.011513234)0.909:0.006398462)0.203:0.001593892,HpGP-PER-111.1:0.001771715)0.877:0.004579447)0.445:5e-09,((HpGP-PER-019.1:0.006521167,(HEL_CA2279AA_AS.1:0.001608901,HpGP-PER-138.1:0.006531187)0.857:0.003214733)0.897:0.00325828,(HEL_CA2270AA_AS.1:0.001577444,((HEL_CA2271AA_AS.1:5e-09,(Puno120.1:0.011325227,(HEL_CA2267AA_AS.1:0.006501441,Puno135.1:0.001541431)0.859:0.003187219)0.403:5e-09)0.793:0.001571361,(HEL_CA2268AA_AS.1:0.00479448,(HEL_CA2258AA_AS.1:0.001568647,HpGP-PER-011.1:0.004784995)0.752:0.001582939)0.769:0.001580625)0.421:5e-09)0.765:0.001559491)0.895:0.003172216)0.835:0.002840572)0.659:0.003188466,(HEL_BA9476AA_AS.1:0.008145002,Khanty39.1:0.011550744)0.945:0.007756104)0.757:0.001944741,(((Nentsy81.1:0.004872349,(HEL_BA9774AA_AS.1:0.013073994,(HEL_BA9773AA_AS.1:0.009815883,(HEL_AA7264AA_AS.1:0.004646764,(HEL_BA8815AA_AS.1:0.001720438,Khanty04.1:0.00626639)0.510:0.003161151)0.734:0.001636155)0.651:0.001584172)0.772:0.001612851)0.770:0.001966438,(HEL_BA9415AA_AS.1:0.00208584,Nentsy90.1:0.004242993)0.807:0.003169458)0.331:0.002644045,((HEL_BA9266AA_AS.1:0,Keto18.1:0):0.00974693,(HEL_BA9294AA_AS.1:0,HEL_BA9544AA_AS.1:0):0.013181293)0.966:0.009738237)0.776:5e-09)0.784:5e-09,((((((HEL_BA9559AA_AS.1:0.003150119,(HEL_BA9669AA_AS.1:0.001581182,(HEL_BA8864AA_AS.1:0.003151358,HEL_BA9514AA_AS.1:0.001576423)0.796:0.001572886)0.795:0.001576413)0.689:5e-09,HEL_BA9234AA_AS.1:0.001568833)0.545:5e-09,((HEL_AA7339AA_AS.1:5e-09,(HEL_BA9778AA_AS.1:0,HEL_CA0057AA_AS.1:0,HEL_CA0057AA_AS.2:0):0.004744052)0.788:0.001589357,(HEL_AA7212AA_AS.1:0,HEL_CA0045AA_AS.1:0):0.003172106)0.772:0.001560937)0.854:0.001573535,(((HEL_CA0046AA_AS.1:0.003149582,(Aklavik117.1:5e-09,HpGP-CAN-001.1:0.003159044)0.977:0.008031436)0.753:0.001597473,(HEL_AA7283AA_AS.1:0.003161914,(((HpGP-CAN-023.1:0.004824389,HpGP-CAN-020.1:0.001528948)0.883:0.003212612,(HEL_BA9472AA_AS.1:0.001572439,(HEL_AA7365AA_AS.1:0,HEL_CA0047AA_AS.1:0):0.003148833)0.112:5e-09)0.786:0.001572495,((HEL_BA9040AA_AS.1:0,HEL_BA9467AA_AS.1:0):5e-09,HEL_BA9159AA_AS.1:0.004748357)0.804:0.00157884)0.781:0.001578614)0.571:5e-09)0.850:5e-09,HEL_BA9621AA_AS.1:5e-09)0.902:6e-09)0.929:0.001568105,(HEL_BA9253AA_AS.1:0.001568841,HEL_BA9042AA_AS.1:0.003160336)0.385:5e-09)0.826:5e-09,((((HEL_BA9263AA_AS.1:5e-09,HEL_BA9651AA_AS.1:0.008028573)0.889:0.003195005,HEL_BA9448AA_AS.1:0.006453852)0.777:0.001555761,(HEL_BA9518AA_AS.1:0.001575131,Nanai40.1:0.003163776)0.791:0.001570668)0.466:5e-09,(HEL_AA7214AA_AS.1:0.003149999,(((HEL_BA9218AA_AS.1:0.004811854,HEL_BA9487AA_AS.1:0.006451235)0.866:0.00317134,HEL_BA9819AA_AS.1:0.00475611)0.232:5e-09,HEL_BA9677AA_AS.1:5e-09)0.929:0.001575708)0.623:5e-09)0.868:0.001569848)0.924:0.003151795)0.911:0.00479616,((((((HEL_AA5991AA_AS.1:0.009637583,((((HEL_AA6759AA_AS.1:0.006405439,HpGP-USA-205.1:0.003149812)0.713:0.004792336,HEL_CA2451AA_AS.1:0.012852156)0.369:5e-09,(HEL_AA6511AA_AS.1:0.004767422,HpGP-MEX-028.1:0.006398332)0.758:0.001586252)0.923:0.00314548,(CAN_196.1:6e-09,CAN_219.1:0.004741844)0.856:0.001571209)0.162:5e-09)0.945:0.003154786,(((HEL_BA9341AA_AS.1:5e-09,HEL_BA9348AA_AS.1:0.003154683)0.927:0.003147313,(HEL_BA8868AA_AS.1:0.001571204,((HEL_BA9391AA_AS.1:0,HEL_BA9841AA_AS.1:0):5e-09,(HEL_BA9411AA_AS.1:0.001571205,HEL_AA7373AA_AS.1:0.003146524)0.909:5e-09)0.892:5e-09)0.850:0.001575653)0.848:5e-09,(HEL_BA9304AA_AS.1:0.00156644,(Evenky58.1:0.003141906,HEL_BA9748AA_AS.1:5e-09)0.961:0.004760615)0.566:5e-09)0.909:5e-09)0.927:0.003173681,(HEL_BA9079AA_AS.1:0.003195678,HEL_BA9479AA_AS.1:0.004828309)0.887:0.003180176)0.229:5e-09,(((HEL_BA9220AA_AS.1:0.004878259,HEL_BA9096AA_AS.1:0.009676318)0.750:0.003245611,HEL_BA9047AA_AS.1:0.009642754)0.763:0.00166076,HEL_BA8959AA_AS.1:0.004740041)0.760:0.001632606)0.770:0.001581638,(BURYAT14.1:0.006794645,(SSR9.1:0.016126666,(HEL_BA9162AA_AS.1:0.003202788,(HEL_BA9302AA_AS.1:0.001576793,(HEL_AA7249AA_AS.1:0.008172736,SSR5.1:0.01159154)0.847:0.003193571)0.878:0.003211244)0.777:0.001838474)0.339:0.001639565)0.852:0.002835003)0.868:0.003172243,(BURYAT9.1:5e-09,(((HEL_CA0054AA_AS.1:0.003168244,((HEL_AA6077AA_AS.1:0,HEL_CA0052AA_AS.1:0,HEL_CA0052AA_AS.2:0):0.003165981,(HEL_AA6006AA_AS.1:5e-09,HEL_CA0053AA_AS.1:0.001571219)0.948:0.004778982)0.771:0.001592726)0.786:0.001562474,(Sakhalin60.1:0.00476878,(HEL_BA8823AA_AS.1:0.008222492,ID0498.1:0.009885638)0.427:0.003075806)0.875:5e-09)0.937:0.003165333,((HEL_BA9130AA_AS.1:0.003156768,(((HEL_BA9160AA_AS.1:0,HEL_BA9379AA_AS.1:0):0.001577245,(HEL_BA9390AA_AS.1:0.004778938,Tuvac80.1:0.004787136)0.870:0.003194996)0.671:0.003153009,(HEL_BA8880AA_AS.1:0.00277589,((HEL_BA9614AA_AS.1:0,HEL_BA9797AA_AS.1:0):0.003552856,HEL_CA0410AA_AS.1:0.007595362)0.730:0.003182744)0.781:0.001952138)0.876:6e-09)0.172:0.001576065,((HEL_BA9256AA_AS.1:0.001571204,((HEL_BA9166AA_AS.1:0,HEL_BA9780AA_AS.1:0):5e-09,((HEL_BA8832AA_AS.1:0,HEL_BA8883AA_AS.1:0,HEL_BA9534AA_AS.1:0,HEL_BA9735AA_AS.1:0):5e-09,(HEL_BA9736AA_AS.1:0.00314794,HEL_BA9649AA_AS.1:0.001572303)0.606:5e-09)0.910:0.001568848)0.476:5e-09)0.892:0.001571207,HEL_BA9656AA_AS.1:6e-09)0.852:0.001568355)0.758:6e-09)0.849:0.001570555)0.898:5e-09)0.757:0.001580654)0.817:0.002831525)0.786:0.001949519)0.796:0.001589696)0.778:6e-09)0.930:0.003228342,(((21580.1:0.013893053,((HEL_BA4875AA_AS.1:0.027084869,HE_NC32_5.1:0.003226007)0.807:0.005084607,((((MM2004_20.1:0.016617064,HEL_BA5558AA_AS.1:0.004894803)0.889:0.006235285,(((HpGP-USA-303.1:0.007433178,NYPt189.1:0.012153007)0.576:0.00661243,((SA224.1:0,SA252C.1:0):0.016913429,(HEL_AA9174AA_AS.1:0.003076785,(DR76_2016.1:0.003195618,(DR150.1:0.012559357,HEL_CA2150AA_AS.1:0.002014548)0.499:0.003168428)0.838:0.003348696)0.824:0.002939256)0.869:0.006200854)0.042:0.000282996,(CAM_14C1.1:0.005091677,((SUD-C13-1.1:0.01420075,CAM_125C1.1:0.002185935)0.870:0.003220421,((((CAM-23A1.1:0.004821025,nigh1448.1:0.004831244)0.874:0.004612944,(nigh2494.1:5e-09,((38185.1:0.013277153,IRANL133_91.1:0.003157622)0.795:0.008201175,CAM_22A1.1:0.007005624)0.833:0.005954728)0.296:0.001802848)0.450:0.002693979,CAM_153C1.1:0.008438817)0.698:0.001683518,(HEL_BA9125AA_AS.1:0.003203758,nigh2495.1:0.009779546)0.905:0.005363731)0.889:0.003395021)0.876:0.003975769)0.389:0.001684428)0.790:0.004593458)0.806:5e-09,(HpGP-USA-417.1:0.004443977,(HEL_BA9180AA_AS.1:0.012889732,(DR59_2016.1:0.011297371,HEL_BA8835AA_AS.1:0.00158303)0.829:0.00349657)0.992:0.013401363)0.942:0.006939736)0.810:0.002709549,((HEL_AA0447AA_AS.1:0.013596758,(((MCms1055.1:0.014780968,GAM245Ai.1:0.001535405)0.936:0.004806969,CAM_110A1.1:5e-09)0.934:0.004918096,(HEL_AA5463AA_AS.1:0.00660607,(HEL_AA9180AA_AS.1:0.009927495,(HEL_AA8702AA_AS.1:5e-09,HEL_AA9177AA_AS.1:0.001568111)0.955:0.008236569)0.867:0.004617045)0.875:0.003215914)0.710:0.000963209)0.250:0.001685739,HpGP-SPA-402.1:0.010154134)0.522:0.00170158)0.914:0.0057108)0.928:0.00922371)0.816:0.006502214,444.1:0.012685382)0.844:0.003649791,(((34320.1:0.021767631,(HEL_AA6798AA_AS.1:0.013104784,((HpGP-USA-207.1:0.023945105,(HEL_AA8621AA_AS.1:0.005103984,(CK59.1:0.011543353,HE_C33.1:0.015400465)0.919:0.013075337)0.015:0.004792378)0.865:0.005539013,((IRANL112_91.1:0.008173938,(((((SA175A.1:0.005443014,SA233C.1:0.012414883)0.938:0.009144563,((HEL_BA5715AA_AS.1:0.007613549,(SA29A.1:0.001580761,SouthAfrica50.1:0.00634997)0.908:0.005240577)0.918:0.006730738,(((HEL_AA7309AA_AS.1:0.001726821,((HEL_AA7199AA_AS.1:0,HEL_AA7200AA_AS.1:0):0.004926885,HEL_AA7206AA_AS.1:0.007895911)0.465:0.001540705)0.961:0.010553939,(HEL_AA7268AA_AS.1:0.008991985,HEL_AA7368AA_AS.1:0.008935567)0.916:0.008165585)0.747:0.001918587,(((((((HEL_AA7371AA_AS.1:0.00481661,(((HEL_AA7351AA_AS.1:0.006394274,HpGP-ZAF-001.1:0.00479335)0.916:0.004771053,HEL_BA9540AA_AS.1:5e-09)0.752:0.001748148,((HEL_AA7378AA_AS.1:0.006457234,(HEL_AA7375AA_AS.1:0.003152589,HEL_AA7376AA_AS.1:5e-09)0.943:0.008077445)0.760:0.00167585,(HEL_AA7350AA_AS.1:0.004811351,SouthAfrica7.1:0.008052386)0.892:0.004615351)0.849:0.004831561)0.903:0.004580419)0.876:0.003829428,HEL_BA8291AA_AS.1:0.005794167)0.754:0.003199803,(HpGP-ZAF-009.1:0.00475754,(HEL_BA4143AA_AS.1:5e-09,HEL_BA5731AA_AS.1:0.001568108)0.932:5e-09)0.908:0.005772085)0.761:0.002636779,(SouthAfrica20.1:0.009687482,HEL_BA8345AA_AS.1:0.006394348)0.756:0.00268064)0.840:0.00486317,(((HEL_BA5739AA_AS.1:0.009426207,HEL_BA9494AA_AS.1:0.004102699)0.869:0.004110759,(((HEL_BA8309AA_AS.1:0,HEL_BA9749AA_AS.1:0):0.004767265,SA172C1.1:0.001586241)0.973:0.008052273,(HEL_BA9328AA_AS.1:0,SA144A.1:0,SA251C.1:0):0.004767266)0.741:0.001612097)0.753:0.001542479,(((HpGP-ZAF-007.1:0.006336989,((HEL_BA5677AA_AS.1:0,SA169C.1:0,SA253C1.1:0):5e-09,SA166A.1:0.003140695)0.845:5e-09)0.769:0.001550248,HEL_BA8916AA_AS.1:0.011332253)0.776:0.00159923,(HEL_BA5709AA_AS.1:6e-09,(HEL_AA7362AA_AS.1:0.006386251,(HEL_BA5666AA_AS.1:0.003179525,HEL_BA5706AA_AS.1:0.004779864)0.754:0.001555778)0.773:0.001573178)0.762:6e-09)0.717:0.004760101)0.873:0.005314069)0.873:0.005485193,(HEL_AA7329AA_AS.1:0.004788293,K26A1.1:0.001552595)0.867:0.004269684)0.868:0.004272535,((HEL_AA7293AA_AS.1:0.004647419,HEL_AA7356AA_AS.1:0.009799052)0.950:0.006549559,(HEL_AA7215AA_AS.1:0.00315977,(HEL_AA7288AA_AS.1:0,HEL_BA9306AA_AS.1:0):0.013088168)0.874:0.003245761)0.756:0.001579042)0.764:0.001889079)0.932:0.007107772)0.810:0.003823211)0.998:0.019764791,(((((((B25.1:0.004892054,Pt_7757.1:0.00982179)0.424:0.003082385,((((HpGP-POL-110.1:0.013595937,(Nentsy32.1:0.026818476,SSR43.1:0.005490479)0.825:0.003195954)0.908:0.00619498,(ID0561.1:0.011528208,(CAM_106A1.1:0.009714679,(HEL_BA4919AA_AS.1:0.025697231,HpGP-ZAF-006.1:0.014535979)0.941:0.010939188)0.723:0.001689983)0.719:0.001550666)0.861:0.00315316,(((B40.1:0.011430094,IRANL104.1:0.003145226)0.393:0.001625083,(IRANL124_91.1:0.01055925,(HEL_CA2212AA_AS.1:0.009858368,IRANL125.1:0.013161884)0.760:0.004935743)0.773:0.00235643)0.000:5e-09,(HEL_BA5224AA_AS.1:0.004866789,(HUP_B14.1:0.004881018,((HEL_BA5101AA_AS.1:0.026858757,MGms203.1:0.005468552)0.885:0.00670527,MG2005_98.1:0.008595535)0.806:0.002697132)0.771:0.001563056)0.788:0.001483089)0.726:0.001598162)0.805:0.001603583,B47.1:0.009711803)0.000:5e-09)0.408:0.003149675,(((B45.1:0.007771383,((HEL_BA4973AA_AS.1:0.008487205,HEL_AA6578AA_AS.1:0.018808643)0.843:0.004509911,GR_21.1:0.003189042)0.767:0.001869501)0.677:0.003201665,((((HpGP-IDN-001.1:0.006463346,(HEL_BA4944AA_AS.1:5e-09,HEL_BA9281AA_AS.1:0.014685393)0.845:0.003247779)0.004:0.001517441,SUD-S72.1:0.006370208)0.407:6e-09,HEL_BA9462AA_AS.1:0.009658136)0.919:0.003165382,((((SUD-I14.1:0.009883056,HpGP-NGA-010.1:0.015010163)0.162:0.003033331,(nigh2496.1:0.004778458,((HEL_AA5951AA_AS.1:0.009767778,(CAM-117A1.1:0.0031824,CAM_149C1.1:0.00318169)0.748:0.001610052)0.797:0.001547933,(((HEL_BA8928AA_AS.1:0.006540093,HEL_BA9309AA_AS.1:0.013232059)0.882:0.004725923,(((CAM_118A1.1:0.006120927,CAM-121A1.1:0.008496137)0.804:0.003191863,(CAM-135C1.1:0,CAM-140C1.1:0,CAM-146C1.1:0):0.011153342)0.743:0.001839417,CAM-107A1.1:0.003293771)0.869:0.003103029)0.770:0.001582893,(HpGP-NGA-006.1:0.004750201,(HEL_BA4991AA_AS.1:0.014670441,HEL_AA6060AA_AS.1:0.004765772)0.080:5e-09)0.916:0.003158851)0.816:5e-09)0.916:0.003188744)0.300:6e-09)0.815:0.003167942,((((SUD-C16-3.1:0.00478276,((HEL_BA4686AA_AS.1:0,HEL_CA2627AA_AS.1:0):5e-09,HEL_CA2615AA_AS.1:0.001567187)0.975:0.009751038)0.862:0.003189752,((HEL_BA9028AA_AS.1:5e-09,(HEL_BA9765AA_AS.1:0.009662133,HEL_BA8987AA_AS.1:0.014794148)0.754:0.001766656)0.959:0.006431333,((SUD_C8_1.1:0,SUD_SO41_1.1:0):0.006824548,(SUD-C14-1.1:0.00873556,SUD-SO49-1.1:0.017700001)0.995:0.018668515)0.774:0.002970216)0.769:0.001536466)0.510:5e-09,(SUD-SO50-1.1:0.004776183,(CAM-109A1.1:0.008165262,SUD-SO42.1:0.009834699)0.729:0.001458402)0.794:0.001568191)0.328:5e-09,(HEL_BA4168AA_AS.1:0.0015927,HEL_BA9413AA_AS.1:0.012989116)0.924:0.004748338)0.808:0.001566562)0.759:0.001588244,((((HEL_AA6699AA_AS.1:0.011585326,SUD_C5_1.1:0.008207129)0.905:0.004708124,(HEL_BA9531AA_AS.1:0.021658461,(CAM-126C1.1:0.009900709,CAM-144C1.1:0.009877685)0.270:0.001396878)0.158:0.001854837)0.237:6e-09,30950.1:0.004762054)0.928:0.00316739,(SUD-C1-1a.1:0.005893926,VN0032.1:0.011245294)0.744:0.004046506)0.837:5e-09)0.000:5e-09)0.835:0.002877889)0.835:0.003352058,(HEL_BA9457AA_AS.1:0.010035087,(((HEL_CA2246AA_AS.1:0.020401872,HpGP-ISR-001.1:0.01172444)0.845:0.004059174,(HEL_CA2176AA_AS.1:0.011843219,HEL_BA9463AA_AS.1:0.011774831)0.000:5e-09)0.401:0.003264428,(Hp_A_11.1:0.006470318,((HEL_BA4846AA_AS.1:0.008078784,((33375.1:0.011955938,((HN_G260.1:0.012884582,((HpGP-HON-015.1:0.00977511,(HEL_BA5257AA_AS.1:0.003938949,((Pt_7901.1:0.005343228,(HEL_BA4404AA_AS.1:0.00474957,(22087.1:5e-09,HEL_BA3663AA_AS.1:0.001567186)0.000:5e-09)0.778:0.002618829)0.883:0.005410764,(HpGP-SPA-802.1:0.012272525,((22360.1:0.01451269,HpGP-MEX-046.1:0.006782109)0.925:0.006797023,MM2012_26.1:0.00930673)0.633:0.003331243)0.311:0.002206473)0.872:0.006001862)0.391:0.003829495)0.902:0.005574741,HEL_AA7380AA_AS.1:0.014474215)0.916:0.007499999)0.732:0.002799955,HEL_BA5572AA_AS.1:0.01707575)0.314:0.003379989)0.799:0.003359714,(26695.1:0.010687881,SW7C.1:0.002327244)0.848:0.008488723)0.799:0.004641183)0.610:0.003172432,(HEL_CA2149AA_AS.1:0.011335821,(((((HEL_BA4947AA_AS.1:0,kin79.1:0):0.003202094,(ckin129.1:0.006282581,(kin86.1:0.009612368,(((kin62.1:0.001627045,(HEL_BA8806AA_AS.1:0.004775624,(((kin71.1:0.003194161,(((ckin65.1:0.00306482,HEL_BA8361AA_AS.1:0.001679004)0.914:0.004814058,(HEL_AA7352AA_AS.1:0.006328764,kin77.1:0.003300048)0.858:0.003208783)0.843:0.003215458,ckin24.1:0.006327047)0.777:0.00169881)0.751:0.00155168,HpGP-POR-006.1:0.001575563)0.809:0.001586655,(ckin106.1:5e-09,HpGP-COG-003.1:0.004768451)0.953:0.004759162)0.822:5e-09)0.889:0.004741974)0.851:0.003100763,HEL_BA5527AA_AS.1:0.00822609)0.918:0.004960318,(ckin59.1:0.006094596,(HEL_CA2362AA_AS.1:0.005358859,(ckin130.1:0.008035398,kin81.1:0.001586723)0.871:0.005861149)0.670:0.003362563)0.828:0.00364398)0.756:0.001552308)0.765:0.003204558)0.752:0.001674651)0.765:0.001553374,HpGP-BRA-023.1:0.006453133)0.831:0.00316458,((((HEL_BA4163AA_AS.1:0.004786171,(HEL_BA9555AA_AS.1:0.004807971,SA220C.1:0.006429815)0.750:0.001533525)0.965:0.006403269,(HEL_BA4236AA_AS.1:0.003153541,(ckin28.1:0.006416015,SA35C.1:0.008154312)0.969:0.009970425)0.816:0.003207143)0.375:5e-09,HEL_BA4465AA_AS.1:0.009642737)0.823:0.001578069,(((HEL_BA3551AA_AS.1:0.008243126,HEL_BA5197AA_AS.1:0.009880535)0.754:0.001378273,HEL_BA5547AA_AS.1:6e-09)0.765:0.002443889,(HEL_BA8101AA_AS.1:0.007331041,HpGP-USA-403.1:0.003910271)0.743:0.00320538)0.882:0.00390693)0.019:5e-09)0.965:0.006404223,((HPAG1.1:0.004850803,HEL_BA9043AA_AS.1:0.016634125)0.335:0.001548468,HEL_CA2181AA_AS.1:0.007989762)0.000:5e-09)0.955:0.004820357)0.132:6e-09)0.839:0.003125702)0.899:0.004464202)0.760:0.001628175)0.718:0.001605548)0.782:0.001750323)0.749:0.001777578,(((HpGP-LIT-001.1:0.006838094,31181.1:0.018316631)0.764:0.005039156,IRANL97.1:0.004347541)0.363:0.003726327,HEL_AA7332AA_AS.1:0.008578255)0.823:0.004272189)0.943:0.007890131,((IL_3184.1:0.014516536,(HEL_BA4743AA_AS.1:0.007521069,IL_3173.1:0.013139672)0.665:0.003720342)0.776:0.002052076,((HEL_CA2718AA_AS.1:0.01165162,IL_3172.1:0.008114247)0.886:0.004720485,(HEL_BA5671AA_AS.1:0.011566969,(GR_15.1:0.013783455,(SW21C.1:0.010137176,IRANL110.1:0.013155893)0.234:0.002961115)0.841:0.0042349)0.872:0.00497185)0.763:5e-09)0.087:0.003216239)0.917:5e-09,Hp_A_14.1:0.011384357)0.289:0.001595911,((GR_20.1:0.011707522,HEL_BA9168AA_AS.1:0.017839079)0.482:0.001621213,(HEL_AA8698AA_AS.1:0.018188767,HEL_BA9595AA_AS.1:0.007484384)0.919:0.008295014)0.873:0.004414028)0.871:0.00540784)0.828:0.004321553,Hp_A_27.1:0.014721936)0.643:5e-09,((29009.1:0.013175716,P12.1:0.011583502)0.897:0.00654263,(HEL_BA4700AA_AS.1:0.011446831,(HEL_BA9759AA_AS.1:0.010149848,(HE_NC24_6.1:0.005716398,HpGP-RUS-009.1:0.017662163)0.813:0.003077954)0.907:0.006270773)0.138:5e-09)0.873:0.003164612)0.762:0.001498887)0.880:0.004044093,GC31_B.1:0.015844205)0.367:0.003083852)0.751:0.004842054)0.875:6e-09)0.268:0.001668002,(G27.1:0.010878948,GC34_HL.1:0.011316018)0.890:0.008289098)0.427:0.001610442,HEL_BA9445AA_AS.1:0.01465091)0.837:0.003383049)0.859:0.003205142)0.657:0.001882027,SSR8.1:0.00786176)0.734:0.005772214,(SSR3.1:0.003933542,SSR7.1:0.01785373)0.768:0.004696976)0.795:0.013781109,HEL_AA6718AA_AS.1:0.022118759)0.876:0.011155814,(HEL_BA9734AA_AS.1:0.009095338,(448.1:0.016527522,(((HEL_BA9014AA_AS.1:0,N34.1:0,Nentsy29.1:0,Nentsy37.1:0,Nentsy38.1:0,Nentsy65.1:0):5e-09,((Khanty16.1:0,Khanty26.1:0,Khanty27.1:0):5e-09,Khanty17.1:5e-09)0.958:0.003152822)0.000:5e-09,Nentsy28.1:0.001572321)0.988:0.015200148)0.960:0.013832182)0.663:0.003210608)0.902:0.027889591,((HEL_BA9303AA_AS.1:0.001579922,HEL_BA9707AA_AS.1:5e-09)0.994:0.031419621,(HEL_BA9243AA_AS.1:0.00598065,((((HEL_BA9287AA_AS.1:0.006492254,((Koryak28.1:0.011187527,(Koryak37.1:0,Koryak38.1:0):0.004757216)0.761:5e-09,HEL_BA9629AA_AS.1:0.023108353)0.990:0.012952924)0.762:0.001488491,(HEL_BA9127AA_AS.1:5e-09,(HEL_BA8817AA_AS.1:0.021789961,HEL_BA9726AA_AS.1:0.003126678)0.856:0.003254702)0.677:0.004827592)0.875:0.003255956,(((HEL_BA9526AA_AS.1:0.004812122,(HEL_AA7337AA_AS.1:0.003192298,(HEL_BA9060AA_AS.1:0,HEL_BA9258AA_AS.1:0):0.003173112)0.930:0.004828811)0.739:0.001601532,((HEL_AA6037AA_AS.1:0,HpGP-CAN-007.1:0):0.006388944,(((HEL_AA5967AA_AS.1:0,HEL_AA6482AA_AS.1:0,HEL_BA9172AA_AS.1:0):5e-09,CAN_243.1:0.00799216)0.113:0.001690761,(HEL_AA5916AA_AS.1:0.001644119,(Ca_97_34.1:0,HEL_AA6016AA_AS.1:0,HEL_AA7297AA_AS.1:0):0.009659753)0.663:0.001601151)0.917:0.004716461)0.757:0.001607237)0.939:0.00480886,((HpGP-CHI-105.1:0.013057562,HpGP-CHI-116.1:0.004801499)0.965:0.008126571,(HpGP-CAN-019.1:0.004795481,(((Aklavik86.1:0,CAN_019.1:0,CAN_290.1:0,HEL_CA2371AA_AS.1:0,HpGP-CAN-010.1:0,HpGP-CAN-015.1:0):0.001580175,HpGP-CAN-018.1:5e-09)0.859:5e-09,((CAN_095.1:0,CAN_136.1:0,CAN_172.1:0,CAN_258.1:0,HEL_CA2453AA_AS.1:0,HpGP-CAN-006.1:0,HpGP-CAN-011.1:0):0.003176079,HpGP-CAN-016.1:0.004782057)0.285:0.001587001)0.896:0.004775499)0.929:0.004852618)0.750:0.001507764)0.853:0.003143002)0.786:0.001575012,((HEL_BA9746AA_AS.1:0.003268894,((HEL_BA8849AA_AS.1:0,HEL_BA9070AA_AS.1:0,HEL_BA9584AA_AS.1:0):0.020818956,HEL_BA9722AA_AS.1:0.009095409)0.954:0.009815891)0.770:0.003160078,(HEL_AA7311AA_AS.1:0.001580176,Khanty47.1:5e-09)0.996:0.011464519)0.751:0.001638232)0.975:0.018456013)0.760:0.018203991)0.943:0.024138622)0.801:0.030024872,(HEL_AA0408AA_AS.1:0,HEL_BA9262AA_AS.1:0):0.071907744)0.605:0,Hcetorum:0.208561788)Root;
