# Supplementary material for: An ancient ecospecies of Helicobacter pylori
Source: Nature. 2024 Oct 16;635(8037):178–85. doi: 10.1038/s41586-024-07991-z (PMC11541087; doi:10.1038/s41586-024-07991-z)
Supplement: Supplementary file 8 — Data underlying Figs. 1–4 and Supplementary Figs. 1–6 and 8–13. [file 41586_2024_7991_MOESM8_ESM.zip › SOURCE_DATA/S10/66.nwk]

(((((((((((((((26695.1:0.021632164,IL_3173.1:0.022298806)0.954:0.007152543,(Hp_A_11.1:0.02390121,GC31_B.1:0.026958473)0.549:0.001405561):0.007039184,((33375.1:0.024280005,((GC65_HL.1:0.025048117,SSR8.1:0.023853078)0.580:0.006002613,SSR5.1:0.014516763)0.895:0.003611808)0.937:0.005716386,(HEL_BA9531AA_AS.1:0.016341542,JP0170.1:0.019373074)0.936:0.008803202)0.433:0.003606415)0.972:0.002460866,((((((BD0063.1:0.030547928,(((HEL_CA2176AA_AS.1:0.013863223,HpGP-USA-207.1:0.023453046)0.909:0.006440795,B47.1:0.023534926)0.687:0.004302578,(HpGP-RUS-009.1:0.022882737,30950.1:0.019360582)0.779:0.004283019)0.945:0.005573955)0.842:0.00502792,HpGP-POL-110.1:0.023829474)0.911:0.00625281,((((SA224.1:0.004204501,SA252C.1:0.002006647)1.000:0.026767663,(((((MMM_148.1:0.024674591,(HEL_BA7799AA_AS.1:0.022799275,(HEL_CA2513AA_AS.1:0.021582015,(ID0498.2:0.010681401,M006.2:0.022498012)0.687:0.013780401)0.530:0.004492443)0.685:0.003345475)0.366:0.00410196,((TH0213.1:0.024685019,((MS178.1:0.01720432,((ID0090.1:0.013070278,(((HEL_BA4574AA_AS.1:0.014961024,((ausabrJ05.1:0,HPJ023.1:0):0.010918866,HPAS23.1:0.013390785)0.909:0.005731004)0.466:0.000948091,((((HEL_BA3814AA_AS.1:0.011015761,(HEL_BA3813AA_AS.1:0.000800158,HEL_BA4578AA_AS.1:5e-09)0.991:0.009537913)0.971:0.007848629,(((HEL_BA4580AA_AS.1:0,HEL_BA9332AA_AS.1:0):5e-09,HEL_BA4584AA_AS.1:0.001273732)0.999:0.017408313,(HEL_BA3812AA_AS.1:0.017530052,HPJ071.1:0.009370529)0.509:0.00768105)0.996:0.01621501)0.822:0.003231274,HPJ156.1:0.009816262)0.866:0.008004687,HEL_AA6024AA_AS.1:0.013655783)0.828:0.002177833)0.897:0.004565724,HEL_AA6010AA_AS.1:0.013350423)1.000:0.018824695)0.981:0.014047743,(((ID0992.1:0.009384954,ID1017.1:0.008346491)0.744:0.00282853,((ID0987.1:0.001895907,(ID0082.1:0.00251995,(ID0985.1:0,ID1001.1:0):5e-09)0.880:0.002528243)0.883:0.002248521,((HEL_BA9408AA_AS.1:0.001261822,Neuguinea66.1:5e-09)0.902:0.001901801,((HEL_BA9658AA_AS.1:0.002853808,HEL_BA9674AA_AS.1:0.001683379)0.923:0.00317167,(Neuguinea25.1:0.000626526,(Neuguinea12.1:0.001260043,Neuguinea63.1:5e-09)0.948:0.001894092)0.878:0.001579999)0.768:0.000942384)1.000:0.018528072)0.811:0.002147841)0.378:0.00253694,ID0084.1:0.005944115)0.912:0.004803632)0.995:0.022282654)0.472:0.001138098,(HEL_BA9058AA_AS.1:5e-09,HEL_BA9649AA_AS.2:0.004690418)0.979:0.026662751)0.816:0.009117693)0.470:0.003383488,(Mandalay03.1:0.018062033,MMM_67.1:0.017736551)0.958:0.007978008)0.286:0.003916099)0.993:0.016242533,(VN0032.1:0.029186452,(HEL_CA0027AA_AS.1:0.026842779,HpGP-MMR-011.1:0.016385729)0.659:0.00897446)0.448:0.004763358)0.985:0.009351925,HEL_AA6079AA_AS.1:0.026932844)0.921:0.008790019,((((((HpGP-BGD-003.1:0.019397341,(HpGP-USA-422.1:0.026419166,NP110.1:0.025362032)0.989:0.014936074)0.966:0.008963564,HEL_BA8057AA_AS.1:0.019635857)0.736:0.001072237,((HpGP-MAL-002.1:0.017121112,MMM_60.1:0.035039289)0.512:0.006163036,HEL_BA3985AA_AS.1:0.01638058)0.881:0.003230686)0.859:0.00149911,(BD0013.1:0.031392434,HpGP-MMR-004.1:0.019801707)0.833:0.003417682)0.764:0.002471675,(SA224.2:0.017263943,(HpGP-MMR-011.2:0.025037431,M006.1:0.031769783)0.629:0.002942879)0.497:0.011352486)0.882:0.004295527,(((HEL_BA5769AA_AS.1:0.017454353,SLK40.1:0.011526808)0.974:0.008374767,HpGP-IND-007.1:0.030150238)0.839:0.004700139,MMM_127.1:0.026696007)0.289:0.002885966)0.947:0.006353163)0.945:0.007526165)0.525:0.00180651,HEL_CA0551AA_AS.1:0.033213991)0.982:0.009967338,(((CAN_219.1:0.024982425,HEL_BA5224AA_AS.1:0.036238056)0.991:0.014286008,((HEL_BA9266AA_AS.1:0.016866602,HEL_BA9830AA_AS.1:0.026119523)0.910:0.008764631,(HEL_BA9176AA_AS.1:0.027324111,HEL_BA9445AA_AS.1:0.021957257)0.370:0.005292985)0.982:0.011126167)0.806:0.002736257,((HEL_CA2272AA_AS.1:0.029782825,(HEL_CA2286AA_AS.1:0.028837136,HpGP-PER-111.1:0.026755293)0.258:0.003445669)0.963:0.007111372,HpGP-KAZ-002.1:0.030731514)0.854:0.003131887)0.949:0.005502147)0.831:0.003838681)0.906:0.004454096,((IRANL97.1:0.025386058,((HEL_BA8291AA_AS.1:0.022682336,(HEL_AA7378AA_AS.1:0.009706183,(((((((HEL_AA7376AA_AS.1:0.006416658,((HEL_AA7350AA_AS.1:0,HEL_AA7375AA_AS.1:0):0.001936185,(HEL_AA7351AA_AS.1:0.000637043,HEL_AA7371AA_AS.1:0.001280198)0.995:0.00520648)0.839:0.001476135)0.970:0.008767838,((HEL_BA5666AA_AS.1:0.006993449,HEL_BA8361AA_AS.1:0.001460094)0.737:0.004134618,HEL_BA4143AA_AS.1:0.016856354)0.862:0.008442105)0.962:0.007499934,(HEL_BA5709AA_AS.1:0.013575316,((HEL_BA8345AA_AS.1:0.012661381,((HEL_BA5671AA_AS.1:0,HEL_BA9328AA_AS.1:0,SA144A.1:0):0.002057241,SA251C.1:0.005737704)0.510:0.004036019)0.966:0.011189073,HEL_BA9494AA_AS.1:0.020972433)0.869:0.00844356)0.903:0.004478645)0.755:0.000878719,((SA169C.1:0.008413631,(SA233C.1:0.001321312,(((HEL_BA5731AA_AS.1:0.003223056,SouthAfrica20.1:0.007196326)0.985:0.005197452,SA253C1.1:0.003872949)0.196:5e-09,HEL_BA4919AA_AS.2:0.003877924)0.857:0.001893296)0.843:0.00139754)0.271:0.002159046,HEL_BA5677AA_AS.1:0.011664239)0.960:0.00531888)0.994:0.006768992,(((HEL_BA5715AA_AS.1:0.000535313,SA166A.1:0.003286601)0.997:0.01089636,(SA29A.1:0.006643792,SouthAfrica7.1:0.048564125)0.977:0.010324609)0.890:0.005291637,(((SouthAfrica50.2:0.01429986,(HpGP-ZAF-007.1:0.015843604,HpGP-ZAF-001.1:0.008540457)0.745:0.001003768)0.857:0.002755333,(((HEL_BA8309AA_AS.1:0.001239261,HpGP-ZAF-006.1:0.018647252)0.970:0.004580515,((HpGP-ZAF-009.1:0.007875016,(SouthAfrica50.1:0.003481419,HEL_BA9749AA_AS.1:0.010502059)0.095:5e-09)0.197:5e-09,HEL_BA4919AA_AS.1:0.008859765)0.831:0.002494279)0.397:0.002225935,HEL_BA8916AA_AS.1:0.011729844)0.778:0.001762233)0.688:0.002156343,(HEL_BA5706AA_AS.1:0.015874068,SA175A.1:0.014181781)0.950:0.006850278)0.487:0.001109126)0.862:0.002187828)0.749:0.003067131,(HEL_BA5739AA_AS.1:0.010779363,SA172C1.1:0.007039607)1.000:0.017902449)0.953:0.008251457,(HEL_BA9540AA_AS.1:0.01454903,((HEL_AA7293AA_AS.1:0.010706454,(HEL_AA7368AA_AS.1:5e-09,(HEL_AA7268AA_AS.1:0.000635621,HEL_AA7356AA_AS.1:0.00254733)0.771:0.001906066)0.899:0.002986967)0.990:0.011879374,((HEL_AA7215AA_AS.1:0.016414713,(HEL_AA7206AA_AS.1:0.010191321,((HEL_AA7288AA_AS.1:0,HEL_BA9306AA_AS.1:0):0.013125931,((HEL_AA7329AA_AS.1:0.012915879,HEL_AA7309AA_AS.1:0.013861027)0.654:0.002561569,(HEL_AA7199AA_AS.1:0.006198629,HEL_AA7200AA_AS.1:0.004872135)0.977:0.006072089)0.982:0.007407134)0.128:0.003119165)0.924:0.004591008)0.778:0.004240106,K26A1.1:0.00366269)0.998:0.012335429)0.928:0.005689234)0.969:0.007131423)0.931:0.007221482)1.000:0.025094321)1.000:0.033018265,kin71.1:0.025922036)0.676:0.005884496)0.703:0.008126228,(SW21C.1:0.028476011,(HEL_BA9457AA_AS.1:0.018398961,HEL_CA2615AA_AS.1:0.024460041)0.912:0.006164145)0.944:0.007378591)0.867:0.003357249)0.971:0.004124875,((HEL_BA4700AA_AS.1:0.01781642,(HEL_BA9218AA_AS.1:0.012435488,SSR43.1:0.016029428)0.997:0.011672536)0.707:0.00649628,(((HpGP-ISR-001.1:0.014890647,((India7.1:0.019294659,CK59.1:0.025448251)0.886:0.006137103,IRANL104.1:0.01953793)0.799:0.003937051)0.857:0.004534379,(HEL_BA9260AA_AS.1:0.019218033,(IRANL124_91.1:0.028277109,(GR_15.2:0.005146356,(HEL_BA4743AA_AS.1:0.022272006,(HEL_CA2258AA_AS.1:0.024672375,IRANL110.1:0.01496178)0.941:0.008744279)0.769:0.003219471)0.438:0.004374179)0.456:0.002213089)0.953:0.006446876)0.808:0.004104784,((Pt_7901.1:0.024239317,(Hp_A_14.1:0.016712503,IL_3184.1:0.029801702)0.082:0.004879375)0.607:0.004725812,(GR_20.1:0.022463981,HEL_CA2212AA_AS.1:0.021671718)0.367:0.006395724)0.894:0.005548953)0.732:0.003322513)0.000:5e-09)0.992:0.006460637,((GR_21.1:0.02313607,HpGP-NPL-009.1:0.032731588)0.924:0.007004483,(HEL_CA2267AA_AS.1:0.031023332,((HEL_BA9302AA_AS.1:0.027954729,(((HEL_BA9603AA_AS.1:0.004757398,(HEL_BA8976AA_AS.1:0.008439166,(HEL_BA9440AA_AS.1:0.000632758,HEL_BA9739AA_AS.1:0.000632641)0.000:5e-09)0.993:0.008268588)0.995:0.010536773,((((HEL_BA9612AA_AS.2:0.017854005,(HEL_CA0258AA_AS.1:0.021463384,((HEL_BA8860AA_AS.1:0.020087965,HEL_BA8932AA_AS.1:0.023450474)0.868:0.004907579,HEL_BA8959AA_AS.1:0.013657944)0.463:0.003013505)0.000:0.001005497)0.744:0.001473329,(HEL_BA8957AA_AS.1:0.030495192,HEL_BA9607AA_AS.1:0.017409409)0.034:0.004895725)0.879:0.004997875,(HEL_BA9115AA_AS.1:0.019865071,HEL_CA0289AA_AS.1:0.016267151)0.849:0.005696705)0.945:0.006462174,((((BURYAT19.1:0.021838917,(((HEL_BA8663AA_AS.1:0.026180121,HpGP-IDN-001.1:0.03333644)0.750:0.006035493,HEL_CA2643AA_AS.1:0.023874454)0.717:0.001355365,(((HEL_BA9915AA_AS.1:0.017893429,HEL_BA5605AA_AS.1:0.020054795)0.302:0.001581161,((((HEL_CA0525AA_AS.1:0.027625918,HEL_CA0082AA_AS.1:0.021911447)0.687:0.005484707,HEL_BA4686AA_AS.1:0.022109948)0.613:0.004173906,(ID0498.1:0.030709723,(HpGP-MAL-012.1:0.013961084,MMM_67.2:0.014183413)0.766:0.006628429)0.836:0.006312174)0.597:0.00142594,((HEL_BA5460AA_AS.1:0.016788184,((CK69.1:0.014343399,HEL_CA0261AA_AS.1:0.02041135)0.955:0.006305774,(((CO1768.1:0,COL0002.1:0,Hui1769.1:0):0.008999087,v225d.1:0.017798174)0.362:0.003942749,((HpGP-PER-121.1:0.007040771,(HpGP-CHI-116.2:0.016927697,(HEL_BA9059AA_AS.2:0.02952138,HEL_CA2268AA_AS.1:0.013175763)0.563:0.00018649)0.993:0.00914582)0.380:0.00195259,(HpGP-PER-019.1:0.016031027,(HEL_CA2270AA_AS.1:0.009048326,HpGP-SPA-706.1:0.011428625)0.931:0.006534413)0.874:0.005247666)0.954:0.005932923)0.951:0.006015779)0.906:0.005635686)0.851:0.003981576,HpGP-MAL-010.1:0.020941298)0.988:0.010287239)0.824:0.004160819)0.991:0.009007646,HEL_CA2092AA_AS.1:0.018911896)0.952:0.006861472)0.783:0.006902006)0.749:0.001579461,(BURYAT14.1:0.032433524,(((HEL_BA9564AA_AS.1:0.014209426,(HEL_CA0270AA_AS.1:0.016743708,Nanai30.1:0.019100517)0.511:0.005215561)0.753:0.007153986,HpGP-JAP-026.1:0.02187209)0.879:0.003537159,(((((HEL_BA9734AA_AS.1:0.009256304,Nentsy28.1:0.016466072)0.983:0.008762856,HEL_BA9411AA_AS.1:0.023715165)0.981:0.008011772,(((HEL_BA9774AA_AS.1:0.016772657,Khanty39.1:0.011655682)0.870:0.005718351,(HEL_BA9476AA_AS.1:0.010366212,(Nentsy29.1:0.02525559,(Nentsy38.1:0.021669117,(N34.1:0.009297141,Nentsy65.1:0.003710113)0.470:0.003159439)0.996:0.012040039)0.242:0.004365314)0.000:5e-09)0.960:0.005872436,(HEL_BA9304AA_AS.1:0.013905933,(HEL_BA9294AA_AS.1:0.022071166,HEL_BA9773AA_AS.1:0.007645979)0.862:0.008286034)0.798:0.003235326)0.976:0.005787329)0.914:0.003837194,(HEL_BA8815AA_AS.1:0.018707503,HEL_BA9841AA_AS.1:0.013969867)0.109:0.003439421)0.712:0.003613723,HEL_BA9261AA_AS.1:0.019115475)0.948:0.005775527)0.263:0.001712064)0.773:0.00365906)0.983:0.007255434,(((HEL_CA2279AA_AS.1:0.024608913,Puno120.1:0.016759555)0.996:0.014733761,((HEL_BA9653AA_AS.1:0.024031872,(HEL_BA8880AA_AS.1:0.014936167,(BURYAT9.1:0.010250936,HEL_BA9534AA_AS.1:0.013886278)0.912:0.003603951)0.724:0.004038105)0.760:0.004167357,((((HEL_BA9611AA_AS.1:0.013034497,HEL_BA9162AA_AS.1:0.025828862)0.940:0.007285848,((((HEL_AA7365AA_AS.1:0,HEL_CA0047AA_AS.1:0):0.017904272,HEL_AA7339AA_AS.1:0.007696341)0.808:0.005191205,((HEL_CA0045AA_AS.1:0.013443639,HEL_CA0046AA_AS.1:0.00788063)0.965:0.007620136,((HEL_BA9778AA_AS.1:0,HEL_CA0057AA_AS.1:0,HEL_CA0057AA_AS.2:0):0.007432715,(HpGP-CAN-020.1:0.010871221,HpGP-CAN-023.1:0.017798617)0.993:0.012920753)0.295:0.005094991)0.000:5e-09)0.961:0.008545088,(((MM2004_20.1:0.010832585,(HEL_AA6511AA_AS.1:0.00769476,HpGP-MEX-028.1:0.018638313)0.886:0.005447209)0.802:0.002777644,(HEL_AA6759AA_AS.1:0.003985722,HpGP-USA-205.1:0.014568343)0.971:0.004903933)0.838:0.002000127,(CAN_196.1:0.008118626,(((HEL_AA5991AA_AS.1:0.015078665,((CO1766.1:0,Hui1766.1:0):0.005561603,Hui1764.1:0.004207919)0.833:0.002696546)0.883:0.002974208,(((HEL_CA2260AA_AS.1:0.003965631,(Cuz20.1:0.004526587,Shi470.1:0.005907923)1.000:0.008562806)0.965:0.004467888,((HEL_CA2266AA_AS.1:5e-09,Shi417.1:0.017328403)0.894:0.006560559,(((HEL_CA2261AA_AS.1:0.006886001,(HEL_CA2262AA_AS.2:6e-09,(HEL_CA2262AA_AS.1:5e-09,Sat464.1:0.00189928)0.506:1.0182e-05)0.959:0.004130934)0.985:0.007039031,((HEL_CA2283AA_AS.1:0.010064815,HEL_CA2284AA_AS.1:0.005065313)0.739:0.001795694,HpGP-PER-138.1:0.016075736)0.983:0.007353465)0.827:0.001766984,(HEL_CA2257AA_AS.1:0.00495102,(Shi112.1:0.001916908,Shi169.1:0.001902083)0.972:0.004781251)0.951:0.003831752)0.920:0.002977397)0.861:0.002938433)0.923:0.003470651,(Puno135.1:0.015092936,(HEL_CA2265AA_AS.1:0.010015136,HEL_CA2287AA_AS.1:0.003866926)0.673:0.003271607)0.076:0.001260235)0.932:0.00302927)0.706:0.001939777,HEL_BA9201AA_AS.1:0.017612251)0.921:0.003623768)0.883:0.003480401)0.971:0.00699732)0.799:0.003534887)0.841:0.002817019,((HEL_BA9220AA_AS.1:0.016221595,(HEL_BA9259AA_AS.1:0.013615377,(HEL_BA9130AA_AS.1:0.00482337,(HEL_BA8868AA_AS.1:0.00711596,HEL_BA9780AA_AS.1:0.003227778)0.000:5e-09)0.995:0.011924505)0.725:0.007138929)0.525:0.002441259,((HEL_BA9479AA_AS.1:0.01125177,(Aklavik117.1:5e-09,HpGP-CAN-001.1:0.005011273)1.000:0.018731756)0.898:0.005075789,(HEL_BA9391AA_AS.1:0.003281314,HEL_BA9391AA_AS.2:0.02273257)0.564:0.012693259)0.364:0.002408168)0.481:0.002028509)0.974:0.00565765,((((HEL_BA9098AA_AS.1:0.012745811,HEL_BA9390AA_AS.1:0.018375358)0.960:0.005307137,((HEL_BA8883AA_AS.1:0.000657905,(HEL_BA9614AA_AS.1:0,HEL_BA9797AA_AS.1:0):0.002529512)0.988:0.006427973,(HEL_BA9166AA_AS.1:0.006277434,(HEL_AA7373AA_AS.1:0.013775614,HEL_BA9748AA_AS.1:0.010138075)0.856:0.003107855)0.933:0.003886516)0.978:0.004906553)0.625:0.001126375,HEL_CA0410AA_AS.1:0.01258994)0.936:0.004585744,(((HEL_AA7221AA_AS.1:0.016962469,(Tuvac80.1:0.021092698,HEL_BA9518AA_AS.1:0.011052376)0.940:0.006882672)0.625:0.002439871,(HEL_BA9819AA_AS.1:0.01327211,(HEL_BA9263AA_AS.1:0.003988851,HEL_BA9315AA_AS.1:0.004404001)0.993:0.008828298)0.928:0.005354184)0.917:0.003648956,((((HEL_BA9448AA_AS.1:0.016065339,(HEL_BA9040AA_AS.1:0.014962908,HEL_BA9467AA_AS.1:0.004475527)0.994:0.011956545)0.432:0.002551602,(HEL_BA9159AA_AS.1:0.011696923,(((((HEL_AA6006AA_AS.1:0,HEL_CA0053AA_AS.1:0):0.01455745,((HEL_AA6077AA_AS.1:0,HEL_CA0052AA_AS.1:0,HEL_CA0052AA_AS.3:0):5e-09,(HEL_AA6077AA_AS.2:0,HEL_CA0052AA_AS.2:0,HEL_CA0052AA_AS.4:0):0.022457729)0.747:0.003225575)0.952:0.007446248,((HEL_AA7214AA_AS.1:0.005443763,HEL_BA9677AA_AS.1:0.015927031)0.858:0.00684593,HEL_BA8864AA_AS.1:0.015020571)0.906:0.00417376)0.792:0.003197316,(HEL_BA9621AA_AS.1:0.014641935,(HEL_BA9559AA_AS.1:0.005812449,HEL_BA9669AA_AS.1:0.009460688)0.966:0.005564448)0.841:0.001817535)0.687:0.001610298,(HEL_BA9234AA_AS.1:0,Sakhalin60.1:0):0.009748153)0.949:0.004939431)0.955:0.005497111)0.867:0.003294938,HEL_AA7283AA_AS.1:0.013775282)0.779:0.003626795,HEL_AA7264AA_AS.1:0.026525281)0.916:0.003660118)0.982:0.00728748)0.692:0.001788407)0.913:0.004893365)0.910:0.005348416)0.967:0.009102748,((HEL_BA9354AA_AS.1:0.0189642,(HEL_BA9059AA_AS.1:0.006713203,HEL_BA9407AA_AS.1:0.024759967)0.214:0.004860324)0.584:0.008864765,(((((HEL_BA9339AA_AS.1:0.031244083,((HEL_BA9153AA_AS.1:0.030318159,HEL_BA9562AA_AS.1:0.020760726)0.954:0.011770146,((HEL_BA9514AA_AS.2:0.01432887,(HEL_AA7212AA_AS.1:0.018948947,HEL_CA0054AA_AS.1:0.010773297)0.292:0.006412009)0.891:0.004038516,(((HEL_CA0208AA_AS.1:0.010642928,BTM275.1:0.023727199)0.482:0.005421063,HEL_CA2671AA_AS.1:0.023100295)0.902:0.006664922,EKB32.1:0.021859134)0.988:0.008892059)0.674:0.005085879)0.586:0.004669237)0.653:0.005697412,HEL_BA9608AA_AS.1:0.031786816)0.123:0.002537739,((mong49.1:0.021453626,(((((HEL_BA9049AA_AS.1:0.020692075,((HEL_BA9736AA_AS.1:0.022010517,HEL_BA9566AA_AS.1:0.01742374)0.004:0.003603841,HEL_BA9443AA_AS.1:0.01702657)0.865:0.003601892)0.784:0.004952693,((Evenky01.1:0.000630544,(Evenky73.1:0,HEL_BA8842AA_AS.1:0):5e-09)0.997:0.013728472,(HEL_BA9047AA_AS.1:0.015162754,HEL_BA9706AA_AS.1:0.019946149)0.570:0.006092755)0.883:0.006379426)0.927:0.004569142,HEL_BA9079AA_AS.1:0.010803775)0.312:0.002175414,HEL_BA9321AA_AS.1:0.016239595)0.926:0.004550215,HEL_BA8911AA_AS.1:0.017889995)0.820:0.003051479)0.193:0.005988948,(HEL_BA8872AA_AS.1:0.017209898,HEL_BA8958AA_AS.1:0.015269976)0.923:0.00783284)0.800:0.002829702)0.913:0.00311709,(HEL_BA9735AA_AS.1:0.016194002,HEL_CA0266AA_AS.1:0.017886591)0.969:0.006521036)0.978:0.006592668,((HEL_BA9760AA_AS.1:0.021412947,(HEL_BA8825AA_AS.1:0.011101653,altai59.1:0.017842263)0.579:0.006872936)0.902:0.00435706,(HEL_BA8861AA_AS.1:0.019451905,(HEL_BA9538AA_AS.1:0.018906337,HEL_BA9650AA_AS.1:0.01971127)0.835:0.00485241)0.789:0.004648876)0.922:0.006268808)0.869:0.005189409)0.596:0.001166581)0.767:0.003562723)0.750:0.001063981,((((HEL_BA9404AA_AS.1:0.00506923,(HEL_BA9058AA_AS.2:0.013182473,HpGP-KGZ-006.1:0.018510788)0.521:0.005627248)0.982:0.009122786,(HEL_BA8921AA_AS.1:0.01401027,(HEL_BA9605AA_AS.1:0.006620677,HEL_BA9814AA_AS.1:0.002424315)1.000:0.019487231)0.748:0.004530335)0.955:0.005956979,(((((HEL_BA9437AA_AS.1:0.020979518,(HEL_BA9018AA_AS.1:0.015983317,HEL_BA9085AA_AS.1:0.020217302)0.820:0.002219546)0.902:0.00335957,((HEL_BA9063AA_AS.1:0.020541353,(HEL_BA8962AA_AS.1:0.018163059,(HEL_BA9175AA_AS.1:0.004086947,(HEL_BA8914AA_AS.1:0.001265789,HEL_BA9398AA_AS.1:5e-09)0.944:0.004298713)0.996:0.011182116)0.852:0.005573051)0.228:0.005805737,HEL_BA8856AA_AS.1:0.015584965)0.910:0.003979057)0.599:0.002079394,((HEL_BA9014AA_AS.1:0.026461932,((Evenky65.2:0.021423027,HEL_BA9244AA_AS.1:0.027749342)0.974:0.013828619,yak97.1:0.017240325)0.410:0.007138656)0.927:0.006909027,(HEL_BA9167AA_AS.1:0.023020913,HEL_BA9333AA_AS.1:0.017880239)0.221:0.003618984)0.927:0.004924908)0.511:0.003158238,((HEL_BA9556AA_AS.1:0.019156886,((HEL_BA9027AA_AS.1:0.013471688,HEL_BA9379AA_AS.1:0.0078926)0.969:0.007140788,(HEL_BA9341AA_AS.1:0.008859325,HEL_BA9348AA_AS.1:0.00347081)0.977:0.008479735)0.755:0.004717548)0.363:0.003842608,((Keto18.1:0.021123217,Nentsy90.1:0.015563138)0.985:0.010448794,(HEL_BA9347AA_AS.1:0.016107544,mong44.1:0.017319345)0.193:0.004364847)0.836:0.003976197)0.747:0.005229563)0.899:0.005148939,((HEL_BA9184AA_AS.1:0.024852479,(HEL_BA9406AA_AS.1:0.021438946,(HEL_BA8812AA_AS.1:0.012044728,HEL_BA9546AA_AS.1:0.021864399)0.903:0.007131247)0.885:0.003877453)0.931:0.004457959,(HEL_BA9606AA_AS.1:0.021542467,Nentsy32.1:0.023499537)0.721:0.001142272)0.911:0.003060486)0.000:6e-09)0.737:0.001347166,(HEL_BA9140AA_AS.1:0.017550178,HEL_BA9471AA_AS.1:0.015097741)0.961:0.006366192)0.980:0.004801704)0.237:0.000627704)0.943:0.00630502)0.731:0.004517597,(HEL_BA9732AA_AS.1:0.027624711,(BURYAT27.1:0.013560416,HEL_BA9656AA_AS.1:0.022029537)0.894:0.004861625)0.741:0.003029803)0.950:0.00649368)0.528:0.001731691,HEL_BA4991AA_AS.1:0.026643124)0.892:0.0078951)0.851:0.005478913)0.913:0.003646306)0.772:0.001287293)0.837:0.003921138,((((((HEL_BA9160AA_AS.1:0.017610406,NP49.1:0.022322501)0.959:0.008526172,(HEL_BA9640AA_AS.1:0.017328758,22360.2:5e-09)0.834:0.006881688)0.969:0.012455817,HEL_BA9598AA_AS.1:0.022665209)0.930:0.010065926,(((((448.1:0.010650975,HE_NC32_5.1:0.02825617)0.773:0.003997218,(((((HEL_AA0105AA_AS.1:0,PeCan4.1:0):0.022028376,(22352.1:0.024839933,(((HpGP-HON-015.1:0.019508689,HpGP-SPA-402.1:0.020968612)0.992:0.013567729,(HEL_BA5197AA_AS.1:0.023153794,(DR76_2016.1:0.015243348,(HpGP-USA-417.1:0.015072793,CAM-144C1.1:0.015116451)0.345:0.003231665)0.945:0.006142345)0.916:0.003799234)0.694:0.005214507,(HEL_BA4947AA_AS.1:0.020432802,(SUD-I14.1:0.011235085,((HEL_BA4944AA_AS.1:0.018991118,((((CAM_153C1.1:0.017167926,(nigh2494.1:0.01053955,SUD-C13-1.1:0.014339018)0.867:0.00402351)0.935:0.004722569,HpGP-NGA-010.1:0.023833665)0.367:0.004598267,(HEL_BA9413AA_AS.1:0.012266366,HEL_BA9281AA_AS.1:0.022848622)0.853:0.00363698)0.334:0.000952663,(HEL_BA9463AA_AS.1:0.02060993,(HEL_AA6699AA_AS.1:0,HEL_BA9765AA_AS.1:0):0.018056405)0.716:0.002568485)0.996:0.011083342)0.737:0.003138412,SUD-C14-1.1:0.026629766)0.778:0.00145948)0.933:0.00463855)0.849:0.004425323)0.976:0.011656771)0.941:0.012445904)0.834:0.006236568,HEL_BA5547AA_AS.1:0.02535902)0.982:0.013407809,(HEL_BA8806AA_AS.1:0.028548763,HEL_AA6798AA_AS.1:0.017293482)0.924:0.009765321)0.755:0.007009395,HEL_BA4846AA_AS.1:0.032414937)0.803:0.006529941)0.308:0.002717252,(SSR7.1:0.028593935,((G27.1:0.022580232,(HEL_AA8621AA_AS.1:0.018080321,((((HEL_AA7249AA_AS.1:0.013760672,HEL_BA9627AA_AS.1:0.010763635)0.955:0.007310089,((((((HEL_BA9415AA_AS.1:0.009225259,Khanty04.1:0.01089042)0.989:0.007337518,(HEL_BA9170AA_AS.1:0.014236059,HEL_BA9569AA_AS.1:0.01749301)0.933:0.005317303)0.667:0.000795034,(((HEL_BA9575AA_AS.1:0.014333046,((((HEL_BA8829AA_AS.1:0.014990547,HEL_BA8889AA_AS.1:0.017046708)0.802:0.001568867,(HEL_BA9628AA_AS.1:0.008102652,TUVAB15.1:0.01759107)0.820:0.001787999)0.860:0.002303002,(TUVAB15.2:0.004008405,(altai11.1:0.02494271,HEL_BA9837AA_AS.1:0.019715955)0.800:0.008399766)0.000:5e-09)0.000:0.002034107,(((((HEL_AA7246AA_AS.1:0.011689418,HEL_BA9472AA_AS.1:0.013616676)0.961:0.006625105,(HEL_AA7332AA_AS.1:0.022697665,((HpGP-KOR-001.1:0.015175872,(BT333.1:0.012954193,(HEL_CA2709AA_AS.1:0.017040198,(BT0282.1:0.012885753,BT143.1:0.016904638)0.864:0.003452048)0.882:0.004849842)0.913:0.004444935)0.897:0.004482958,HEL_BA9838AA_AS.1:0.015453701)0.573:0.004170553)0.880:0.005037341)0.936:0.006107895,((HEL_BA9568AA_AS.1:0.019058798,(((BTM231.1:0.015268854,HEL_BA8915AA_AS.1:0.015534283)0.351:0.006032078,HEL_BA9626AA_AS.1:0.02173163)0.875:0.003532432,Kazakhstan3173.1:0.020154983)0.343:0.002489764)0.000:5e-09,(((HEL_BA9208AA_AS.1:5e-09,HEL_BA9636AA_AS.1:0.002540043)0.992:0.00712002,(HEL_BA9651AA_AS.1:0.010687702,(HEL_BA9042AA_AS.1:0,HEL_BA9253AA_AS.1:0):0.008535133)0.641:0.000978856)1.000:0.010974902,HEL_BA9576AA_AS.1:0.010544959)0.853:0.001754802)0.863:0.003727274)0.953:0.004993092,(((HEL_BA8814AA_AS.1:0.007018756,(HEL_AA7314AA_AS.1:0.012541354,(HEL_BA9671AA_AS.1:0.012524079,(HEL_BA9256AA_AS.1:5e-09,(HEL_BA9209AA_AS.1:5e-09,HEL_BA9129AA_AS.1:0.012002138)0.946:0.002578503)0.871:0.001888357)0.810:0.001262102)0.864:0.00143184)0.111:0.00136517,HEL_BA9483AA_AS.1:0.010217291)0.895:0.003265612,(HEL_BA9249AA_AS.1:0.007681383,(HEL_BA9776AA_AS.1:0.004507652,(HEL_BA8823AA_AS.1:0.003172849,HEL_BA9545AA_AS.1:0.004408943)0.917:0.003147118)1.000:0.014688138)0.895:0.005080398)0.882:0.003316603)0.472:0.002647042,HEL_BA9037AA_AS.1:0.012022649)0.984:0.006176818)0.982:0.007346543)0.878:0.00365304,(Evenky11.1:0.015274972,HEL_BA8847AA_AS.1:0.022487111)0.950:0.005997112)0.961:0.006134005,((HEL_BA8830AA_AS.1:0.006192443,(HEL_BA9571AA_AS.1:0.006458116,HEL_BA9807AA_AS.1:5e-09)0.955:0.004903968)0.992:0.009441503,(BT215.1:0.013734554,(HEL_CA2718AA_AS.1:0.017301056,(HEL_BA9410AA_AS.1:0.009509401,HEL_BA9641AA_AS.1:0.006253061)0.991:0.010569106)0.896:0.004718171)0.890:0.003685387)0.990:0.008441302)0.890:0.00299574)0.886:0.002392046,((HEL_BA9095AA_AS.1:0.010053319,HEL_BA8993AA_AS.1:0.028050112)0.373:0.002856355,HEL_CA0278AA_AS.1:0.020370534)0.916:0.003759129)0.650:0.000381862,((HEL_BA8858AA_AS.1:0.023532388,Tuvac46.1:0.012075349)0.934:0.005282902,(((Evenky58.1:0.028070439,(HEL_BA8832AA_AS.1:0.01891843,HEL_BA9649AA_AS.1:0.018347257)0.923:0.005580524)0.908:0.003805491,((HEL_AA4439AA_AS.1:0.021882759,HEL_BA9433AA_AS.1:0.01166167)0.920:0.007349736,(Nanai40.1:0.018330098,((HEL_CA0440AA_AS.1:0.01804048,VN0805.1:0.014626611)0.939:0.007368474,(ID0561.1:0.028193877,HEL_CA2271AA_AS.1:0.024694233)0.224:0.005310663)0.846:0.003423068)0.980:0.007715443)0.945:0.00627003)0.733:0.001840699,HEL_BA9383AA_AS.1:0.018306586)0.981:0.008437723)0.776:0.002996553)0.963:0.004763318,(((HEL_BA8956AA_AS.1:0.010794617,HEL_BA9451AA_AS.1:0.019586949)0.776:0.005470828,(HEL_BA8279AA_AS.1:0.018495869,HEL_BA9096AA_AS.1:0.016929892)0.882:0.004150554)0.266:0.000258857,(HEL_BA9770AA_AS.1:0.012672031,HEL_CA0264AA_AS.1:0.016903642)0.718:0.004488973)0.618:0.002164443)0.763:0.001698302)0.588:0.003329408,((HEL_BA9544AA_AS.1:0.017978324,(HEL_BA9705AA_AS.1:0.005404649,((((HEL_BA9761AA_AS.1:0.017783768,Keto60.1:0.006098573)0.876:0.003344351,HEL_BA9032AA_AS.1:0.00505382)0.000:5e-09,((HEL_BA9792AA_AS.1:5e-09,(HEL_BA8996AA_AS.1:0,HEL_BA9604AA_AS.1:0):0.010333759)0.884:0.004101566,((HEL_BA8918AA_AS.1:0,HEL_BA9046AA_AS.1:0,HEL_BA9169AA_AS.1:0):5e-09,HEL_BA9148AA_AS.1:0.00062727)0.914:0.002242904)0.000:0.002309476)1.000:0.028912194,HEL_BA9825AA_AS.1:0.004083174)0.853:0.002840366)0.999:0.016106501)0.946:0.006486971,(HEL_BA9592AA_AS.1:0.020117216,(448.2:0.011405668,HEL_AA6718AA_AS.1:0.010798648)0.930:0.011709225)0.931:0.007658324)0.860:0.004430033)0.957:0.008881025,HEL_BA9759AA_AS.1:0.03314304)0.790:0.004454838)0.973:0.009741407)0.986:0.009657935,444.1:0.015172226)0.339:0.003930687)0.837:0.003574282)0.983:0.010871507,P12.1:0.029335357)0.914:0.005726156,HEL_BA4465AA_AS.1:0.021877537)0.447:0.002668162)0.667:0.000929193,(HUP_B14.1:0.026347446,((22360.1:0.024565084,B40.1:0.024821926)0.982:0.012964934,(21580.1:0.016153472,(HEL_AA0447AA_AS.1:0.017632859,Hp_A_27.2:0.02009198)0.883:0.013248116)0.851:0.005534694)0.498:0.003332049)0.929:0.006049617)0.977:0.010703537,(IRANL112_91.1:0.025079416,(HEL_BA9487AA_AS.1:0.024332313,IRANL125.1:0.025517687)0.616:0.006463886)0.564:0.006895349)0.604:0.003101862)0.810:0.001105773,((((31181.1:0.013720079,31181.2:5e-09)0.775:0.007355623,(HE_C50.1:0.020098764,(HEL_BA9676AA_AS.1:0.005657791,HEL_BA9686AA_AS.1:0.005346763)1.000:0.01889409)0.152:0.005983146)0.000:0.002341529,((HEL_BA9043AA_AS.1:0.025828945,(HE_C33.1:0.020485888,(SSR3.1:0.023473646,SSR9.1:0.022682679)0.166:0.004111908)0.878:0.007481202)0.657:0.007162476,(GC34_HL.1:0.028258603,HPAG1.1:0.014146162)0.962:0.00751322)0.815:0.002456171)0.953:0.0051438,((((HpGP-LIT-001.1:0.027430644,(B45.1:0.016720526,(B25.1:0.020927107,IRANL133_91.1:0.031882326)0.949:0.008556182)0.954:0.009783013)0.930:0.006164386,((((((((MG2005_98.1:0.029609198,((HEL_AA6578AA_AS.1:0.021059042,HEL_CA2451AA_AS.1:0.015960133)0.564:0.012196558,IRANL104.2:0.030659997)0.336:0.005381148)0.815:0.005418821,MM2012_26.1:0.026186421)0.128:0.003116648,((HpGP-PER-011.1:0.029635906,Evenky65.1:0.004806524)0.772:0.003135652,((HEL_BA3942AA_AS.1:0.028234179,HEL_CA2362AA_AS.1:0.026627831)0.832:0.009444124,38185.1:0.030761267)0.977:0.010935146)0.868:0.004628854)0.956:0.006014113,(((22087.1:0.019319354,HEL_CA2246AA_AS.1:0.011168627)0.997:0.013632133,(B45.2:0.010729002,MCms1055.2:0.000500907)0.560:0.028981589)0.104:0.003709549,(((((ckin28.1:0.019631835,HpGP-POR-006.1:0.016705068)0.964:0.006772503,(((HEL_BA5527AA_AS.1:0.029657771,kin62.1:0.013651409)0.962:0.007649027,(ckin65.1:0.015310635,HEL_AA7362AA_AS.1:0.018264249)0.479:0.000929785)0.974:0.007637058,(HpGP-COG-003.1:0.015432782,(kin86.1:0.014234376,HEL_AA9180AA_AS.1:0.027177098)0.835:0.003810951)0.940:0.004680745)0.929:0.005242294)0.904:0.004398334,(((HEL_BA8101AA_AS.1:0.017250868,(DR150.1:0.010918054,(HEL_AA9177AA_AS.1:0.023056506,nigh2496.1:0.012803516)0.906:0.004366051)0.217:0.001542967)0.401:0.003824825,(HEL_BA3551AA_AS.1:0.017467739,(GAM245Ai.1:0.013554839,HEL_AA5463AA_AS.1:0.021703648)0.928:0.005757398)0.943:0.004527491)0.822:0.001509253,(((((CAM_106A1.1:0.014622707,CAM_14C1.1:0.011033189)0.902:0.005083741,(((CAM_125C1.1:0.01606931,(CAM-121A1.1:0.012330231,nigh1448.1:0.016197181)0.779:0.004418966)0.938:0.005458709,((CAM-109A1.1:0.014235369,HpGP-NGA-006.1:0.024239884)0.972:0.007405662,(CAM-117A1.1:0.014917953,(CAM_110A1.1:0.013165604,CAM-23A1.1:0.017610365)0.672:0.003194129)0.769:0.003347865)0.170:0.001756617)0.831:0.002220421,((CAM-135C1.1:0,CAM-140C1.1:0,CAM-146C1.1:0):0.012373505,HEL_AA5951AA_AS.1:0.01211829)0.907:0.005698485)0.817:0.003625503)0.868:0.003265933,((((((HEL_BA9462AA_AS.1:0.018889941,SUD-C16-3.1:0.016138038)0.961:0.005387344,(HEL_BA9595AA_AS.1:0.024330201,(HEL_CA2627AA_AS.1:0.014917063,(SUD-C1-1a.1:0.016716048,(HEL_BA8928AA_AS.1:0.012942739,(HEL_BA4168AA_AS.1:0.010010245,SUD-SO50-1.1:0.02167227)0.651:0.007063038)0.914:0.00609357)0.534:0.002996853)0.867:0.004356244)0.036:0.001307007)0.686:0.00094055,((HEL_AA6060AA_AS.1:0.022702934,HEL_BA8987AA_AS.1:0.010963138)0.591:0.003711332,HEL_BA4973AA_AS.1:0.019258125)0.790:0.00301037)0.870:0.003235669,((SUD-SO42.1:0.014909587,SUD-SO49-1.1:0.019380738)0.815:0.004385844,((SUD_C5_1.1:0.025492945,SUD_SO41_1.1:0.013223017)0.591:0.004979952,SUD_C8_1.1:0.009271796)0.897:0.00534036)0.881:0.00532195)0.956:0.00578317,SUD-S72.1:0.018190827)0.744:0.00308961,HEL_BA3663AA_AS.1:0.021138677)0.917:0.005962551)0.682:0.003099753,(HEL_BA9309AA_AS.1:0.016350835,(HEL_BA8835AA_AS.1:0.010980451,kin81.2:0.018952628)0.851:0.010475036)0.831:0.003731348)0.841:0.001673286,((HEL_BA9555AA_AS.1:0.012700626,(HEL_AA7374AA_AS.1:0.022913315,((NYPt189.1:0.02000423,((((((kin81.1:0.00486907,kin79.1:0.231216523)0.832:0.017054294,(HEL_BA8835AA_AS.2:0.008578793,(ckin106.1:0.001913912,ckin24.1:0.011042593)0.762:0.002329359)0.039:5e-09)0.808:0.001490379,ckin129.1:0.007118385)0.924:0.004134736,(HEL_CA2150AA_AS.1:0.011053739,HpGP-BRA-023.1:0.012138141)0.966:0.005306123)0.749:0.00108586,((HEL_BA9180AA_AS.1:0.021588121,HEL_AA9174AA_AS.1:0.007660278)0.925:0.003279999,HEL_AA7352AA_AS.1:0.010015424)0.785:0.002063201)0.962:0.003945931,(ckin59.1:0.015316984,(ckin130.1:0.007410699,kin77.1:0.012935379)0.996:0.011437299)0.835:0.00233293)0.903:0.003435745)0.996:0.010029259,(HEL_BA4163AA_AS.1:0,SA220C.1:0):0.006557059)0.467:0.000460804)0.999:0.012020294)0.995:0.012408121,(((((CAM_149C1.1:0.014155508,(CAM-107A1.1:0.024128985,CAM-126C1.1:0.010288455)0.976:0.009890848)0.358:0.0024038,CAM_22A1.1:0.018288417)0.010:0.005675429,CAM_118A1.1:0.014317158)0.943:0.008058631,(HEL_BA4236AA_AS.1:0.054384733,SA35C.1:0.029681368)0.986:0.01611492)0.707:0.004159522,(HEL_BA5558AA_AS.1:0.024871679,nigh2495.1:0.012083423)0.989:0.007513253)0.762:0.000480007)1.000:0.011220626)0.961:0.004722299)0.883:0.003821275)0.847:0.003473041,((HEL_BA5101AA_AS.1:0.017885039,HEL_CA2149AA_AS.1:0.025112576)0.994:0.011405161,(((HEL_BA4205AA_AS.1:0.037641225,HEL_BA9028AA_AS.1:0.022805775)0.904:0.0079593,(HpGP-USA-403.1:0.0153179,HEL_BA9125AA_AS.1:0.016726111)0.490:0.003785025)0.792:0.002296672,(DR59_2016.1:0.017183627,HpGP-USA-303.1:0.017961113)0.045:0.002684075)0.930:0.005270869)0.587:0.006069873)0.939:0.005883062,HN_G260.1:0.022320596)0.916:0.006649969)0.909:0.005308995)0.971:0.007829764,SW7C.1:0.03750674)0.594:0.003370534,(GR_15.1:0.028132392,(HEL_BA5572AA_AS.1:0.024071097,HpGP-MEX-046.1:0.033869881)0.907:0.009707357)0.764:0.003480442)0.000:0.000647637,HEL_BA8806AA_AS.2:0.012951879)0.880:0.003329304,(((HEL_AA8702AA_AS.1:0.024783961,HEL_BA4404AA_AS.1:0.025658739)0.745:0.009914144,(HEL_AA8698AA_AS.1:0.035416042,Pt_7757.1:0.029823032)0.492:0.006341211)0.343:0.004986866,((HEL_BA5257AA_AS.1:0.021534336,(MGms203.1:0.034971253,HE_NC24_6.1:0.022098347)0.840:0.011555233)0.247:0.003935979,HEL_CA2181AA_AS.1:0.030449459)0.518:0.004916347)0.705:0.003291198)0.976:0.005994557)0.718:0.002782817,(HEL_AA5699AA_AS.1:0.024124684,(HEL_BA9168AA_AS.1:0.017601201,(29009.1:0.021771763,Hp_A_27.1:0.02121554)0.783:0.002393873)0.828:0.003906287)0.975:0.012257088)0.778:0.002317509,(((34320.1:0.022753157,HpGP-TUR-009.1:0.014720318)0.751:0.004168393,HEL_BA4875AA_AS.1:0.017759609)0.372:0.002173859,(HpGP-SPA-802.1:0.015518329,IL_3172.1:0.028976557)0.984:0.008966999)0.956:0.006526348)0.784:0.001638847)0.792:0.002489343)0.765:0.005921925,((MCms1055.1:5e-09,HEL_BA9168AA_AS.2:0.006217643)0.848:0.011235876,(Khanty30.1:0.012096303,Khanty40.1:0.011164472)0.992:0.014154558)0.902:0.008090825)0.921:0.004169888,((HEL_AA7380AA_AS.1:0.026802215,Khanty17.1:0.019783968)0.910:0.007880363,((Khanty16.1:0,Khanty26.1:0):5e-09,Khanty27.1:0.000633418)0.997:0.014326861)0.822:0.004041975)0.693:0.0027973,(Nentsy37.1:0,Nentsy81.1:0):0.016688264)0.242:0.019775639,HEL_BA9514AA_AS.1:0.011862203)0.795:0.019488086,((HpGP-CAN-001.2:0.060696799,HEL_BA9612AA_AS.1:0.025996007)0.846:0.025572438,(HEL_BA9746AA_AS.1:0.012413472,((((HEL_BA9726AA_AS.1:0.018441823,(HEL_BA9060AA_AS.1:0.003425119,HEL_BA9258AA_AS.1:0.000508493)1.000:0.023746675)0.907:0.006437524,((((HpGP-CAN-018.1:0.006963883,(HpGP-CAN-006.1:0.017736006,((CAN_095.1:0,CAN_136.1:0,CAN_172.1:0,CAN_258.1:0,HpGP-CAN-011.1:0):0.000637404,HEL_CA2453AA_AS.1:5e-09)0.896:0.003428881)0.982:0.008934305)0.999:0.018837796,(HEL_AA7337AA_AS.1:0.021846089,((HpGP-CAN-007.1:0.015078864,HEL_BA9629AA_AS.1:0.029332885)0.669:0.002770748,(((HpGP-CHI-105.1:0.003530653,HpGP-CHI-116.1:0.006979022)1.000:0.023156237,((HEL_AA6037AA_AS.1:0.010465612,(CAN_243.1:0.009019474,HEL_AA5916AA_AS.1:0.00619007)0.986:0.008594881)0.368:0.00349204,((Ca_97_34.1:0,HEL_AA6016AA_AS.1:0,HEL_AA7297AA_AS.1:0):0.006870011,((HEL_AA5967AA_AS.1:0,HEL_AA6482AA_AS.1:0):5e-09,HEL_BA9172AA_AS.1:0.001279585)0.766:0.000926456)0.473:0.002718941)0.966:0.006466663)0.912:0.004405593,(HEL_BA9526AA_AS.1:0.015333496,(Koryak28.1:0.005924796,(HEL_BA9584AA_AS.1:0.016434193,((Aklavik86.1:0,CAN_019.1:0,CAN_290.1:0,HEL_CA2371AA_AS.1:0,HpGP-CAN-010.1:0,HpGP-CAN-015.1:0):0.006914817,(HpGP-CAN-016.1:0.004917177,HpGP-CAN-019.1:0.004136314)0.922:0.005485743)1.000:0.020000731)0.880:0.004325948)0.983:0.010881037)0.987:0.009145353)0.996:0.012404279)0.959:0.007763319)0.893:0.004663046)0.983:0.009253397,(HEL_BA8817AA_AS.1:0.014367472,(HEL_BA9287AA_AS.1:0.013454961,HEL_BA9127AA_AS.1:0.013067598)0.295:0.007292043)0.706:0.005894808)0.964:0.007199881,(Koryak37.1:0,Koryak38.1:0):0.019659759)0.738:0.001770729)0.973:0.009838742,(HEL_BA9130AA_AS.2:0.017504639,HEL_BA9722AA_AS.1:0.026963896)0.709:0.007991641)0.768:0.003284037,((HEL_AA7311AA_AS.1:0,Khanty47.1:0):0.027192468,(HEL_BA8849AA_AS.1:5e-09,HEL_BA9070AA_AS.1:0.000643078)0.999:0.017198525)0.952:0.006635642)0.573:0.004605315)0.959:0.042409167)0.000:5e-09)0.837:0.063511356,((Neuguinea66.2:5e-09,HN_G260.2:0.058083256)0.806:0.01114766,HEL_BA3813AA_AS.2:0.021607208)0.000:5e-09)0.985:0.028958884,CAM_22A1.2:5e-09)0.028:1.99918548,(HEL_BA9262AA_AS.1:0.073931423,(HEL_BA9303AA_AS.1:0,HEL_BA9707AA_AS.1:0):0.120630104)0.964:0.199706117)1.000:0,Hcetorum:0.295916947)Root;
