# Supplementary material for: An ancient ecospecies of Helicobacter pylori
Source: Nature. 2024 Oct 16;635(8037):178–85. doi: 10.1038/s41586-024-07991-z (PMC11541087; doi:10.1038/s41586-024-07991-z)
Supplement: Supplementary file 8 — Data underlying Figs. 1–4 and Supplementary Figs. 1–6 and 8–13. [file 41586_2024_7991_MOESM8_ESM.zip › SOURCE_DATA/S10/67.nwk]

(((((((((((((((((HEL_AA7283AA_AS.1:0.006277375,HEL_BA8883AA_AS.1:0.003121832)0.992:5e-09,(((Evenky73.1:0,HEL_BA9406AA_AS.1:0):5e-09,(Evenky01.1:0.00152517,HEL_BA9220AA_AS.1:0.004632845)0.950:5e-09)1.000:5e-09,((HEL_BA8842AA_AS.1:6e-09,HEL_BA8956AA_AS.1:0.017819944)0.981:0.007807388,((HEL_BA9656AA_AS.1:0.001509275,((BURYAT14.1:0,HEL_BA9735AA_AS.1:0):5e-09,HEL_BA8932AA_AS.1:0.003072558)0.958:5e-09)0.890:0.001500491,((((HEL_BA9037AA_AS.1:0.003067942,(HEL_BA8832AA_AS.1:0.00152981,(((((HEL_BA8860AA_AS.1:0.003339331,HEL_BA9534AA_AS.1:0.00603692)0.178:0.001485496,HEL_AA7373AA_AS.1:0.006028067)0.797:0.001760768,altai59.1:0.004619948)0.437:5e-09,HEL_BA9160AA_AS.1:0.004611966)0.093:0.001528259,HEL_BA9098AA_AS.1:0.004640177)0.775:0.001543639)0.751:5e-09)0.899:5e-09,(HEL_BA9166AA_AS.1:0,HEL_BA9256AA_AS.1:0,HEL_BA9379AA_AS.1:0,HEL_BA9390AA_AS.1:0,HEL_BA9451AA_AS.1:0,HEL_BA9736AA_AS.1:0,HEL_BA9780AA_AS.1:0):5e-09)0.000:5e-09,((HEL_BA9564AA_AS.1:0,HEL_CA0410AA_AS.1:0):0.001525629,(HEL_BA9841AA_AS.1:0.001526798,HEL_BA9649AA_AS.1:0.003056645)0.534:5e-09)0.870:6e-09)0.950:5e-09,(HEL_AA7249AA_AS.1:0.001541788,(HEL_BA9614AA_AS.1:0.00154389,(HEL_BA9391AA_AS.1:0.001533416,HEL_BA9797AA_AS.1:0.001541852)0.791:0.001537251)0.773:0.001537469)0.782:0.001533425)1.000:5e-09)0.854:0.00150224)0.174:5e-09)0.853:0.001499118)0.916:0.003036333,HEL_BA9059AA_AS.1:0.001558831)0.767:0.001528383,(Nanai30.1:0.004766813,(HEL_BA9218AA_AS.1:0.012010332,(CK69.1:0.008394588,HEL_BA5460AA_AS.1:0.004217877)0.632:0.003453141)0.895:0.004837217)0.862:0.003504405)0.777:0.001511046,(((HEL_BA8880AA_AS.1:0.008028045,(HEL_BA9176AA_AS.1:0.007846159,((HEL_BA9140AA_AS.1:0,HEL_BA9739AA_AS.1:0):5e-09,(HEL_BA9249AA_AS.1:0.004734331,HEL_BA9538AA_AS.1:0.003123513)0.913:0.004744968)0.747:0.001534571)0.860:0.003140667)0.924:0.00610077,((HEL_BA8830AA_AS.1:0.004865866,HEL_BA9302AA_AS.1:0.010926516)0.876:0.003132235,(HEL_BA9096AA_AS.1:0.010028205,HEL_BA9627AA_AS.1:0.010999254)0.840:0.00345692)0.762:0.001539082)0.207:0.001751742,(((Keto18.1:5e-09,((HEL_BA9838AA_AS.1:0.004624859,Keto60.1:5e-09)0.770:0.001533715,(HEL_BA9266AA_AS.1:5e-09,HEL_BA9761AA_AS.1:0.006620114)0.793:0.001534075)0.915:0.003127547)0.977:0.009650733,((HEL_BA8918AA_AS.1:0,HEL_BA9046AA_AS.1:0,HEL_BA9169AA_AS.1:0,HEL_BA9705AA_AS.1:0,HEL_BA9825AA_AS.1:0):5e-09,HEL_BA9260AA_AS.1:0.00154617)0.904:0.004670348)0.973:0.008074056,(HEL_BA8915AA_AS.1:0.013153026,HEL_AA7332AA_AS.1:0.014821758)0.765:0.004602592)0.409:5e-09)0.909:0.00464962)0.748:0.001490673,((((((HEL_AA7221AA_AS.1:0.001545608,(HEL_BA9085AA_AS.1:0.014517658,(HEL_BA9734AA_AS.1:0.003021168,HEL_AA7264AA_AS.1:0.016489111)0.918:0.006469797)0.786:6e-09)0.923:0.003150839,(((HEL_BA9748AA_AS.1:0.00929945,((HEL_BA9774AA_AS.1:0.004702691,Khanty16.1:0.009480828)0.745:0.001722905,HEL_BA9773AA_AS.1:0.006171688)0.387:0.001528503)0.884:0.00329901,(HEL_BA9304AA_AS.1:0.00406801,(Khanty04.1:0.005471889,HEL_BA9415AA_AS.1:0.004015071)0.256:0.003075857)0.779:0.00226663)0.086:5e-09,(HEL_BA8815AA_AS.1:0.00481759,(HEL_BA9476AA_AS.1:0.001527927,(Cuz20.1:5e-09,HEL_CA2265AA_AS.1:0.001525425)0.989:0.008793645)0.857:0.003437083)0.596:0.003435909)0.825:0.003036993)0.311:5e-09,(HEL_BA8868AA_AS.1:0.007876036,((HEL_BA8814AA_AS.1:0,HEL_BA9162AA_AS.1:0):0.004618795,HEL_BA9130AA_AS.1:5e-09)0.814:0.004665143)0.825:0.00468193)0.435:0.003066029,(((HEL_BA9159AA_AS.1:0.003138128,(HEL_BA9234AA_AS.1:0,HEL_BA9467AA_AS.1:0):0.003143548)0.883:0.003158216,((((CAN_196.1:0.004725441,(HEL_AA7214AA_AS.1:0.006297646,HEL_BA9819AA_AS.1:5e-09)0.868:0.003148381)0.752:0.001519146,HEL_BA9621AA_AS.1:5e-09)0.779:0.001558375,(HEL_BA8872AA_AS.1:0.004726921,((HEL_BA9626AA_AS.1:0.003413324,HEL_BA9653AA_AS.1:0.004677092)0.854:0.003098948,(HEL_BA4991AA_AS.1:0.009783765,((HEL_AA7314AA_AS.1:0.003342365,HEL_BA9671AA_AS.1:0.009427404)0.887:0.004734236,HEL_BA8823AA_AS.1:0.004602165)0.763:0.001545925)0.928:0.004874027)0.869:0.003240509)0.866:0.003144921)0.752:0.00156051,HEL_BA9514AA_AS.1:0.003134024)0.790:0.001561338)0.789:0.001558978,mong44.1:0.009407915)0.875:6e-09)0.899:0.003063978,((HEL_BA9472AA_AS.1:0.003139011,(HEL_BA9263AA_AS.1:0.003122732,(Evenky58.1:0.007923287,(HEL_AA7339AA_AS.1:0.007908642,HEL_BA9047AA_AS.1:0.006324465)0.409:0.001520047)0.418:5e-09)0.794:0.001565617)0.008:0.001554885,((((((HEL_BA9018AA_AS.1:0.001633364,(HEL_BA8889AA_AS.1:5e-09,((HEL_BA9253AA_AS.1:5e-09,(HEL_BA9575AA_AS.1:0,HEL_BA9575AA_AS.2:0):0.010412437)0.000:6e-09,HEL_BA9042AA_AS.1:0.001645571)0.540:5e-09)0.888:0.003341998)0.786:0.001603044,(HEL_BA8911AA_AS.1:0,HEL_BA9776AA_AS.1:0):0.004972268)0.891:0.004661646,(HEL_BA9607AA_AS.1:0.001566352,(HEL_BA9383AA_AS.1:0.007930597,HEL_BA9608AA_AS.1:0.001636295)0.794:0.001524166)0.778:0.001952817)0.042:0.001524642,((HEL_BA9592AA_AS.1:0,HEL_BA9603AA_AS.1:0):0.007906572,HEL_BA9606AA_AS.1:0.006376679)0.873:0.004276186)0.894:0.003480072,((HEL_BA8279AA_AS.1:0.006343835,(HEL_BA9651AA_AS.1:0.004748777,(((HEL_AA6077AA_AS.1:0,HEL_CA0052AA_AS.1:0,HEL_CA0052AA_AS.2:0):0.001580061,HEL_BA9559AA_AS.1:0.004697636)0.923:0.004719455,HEL_CA0054AA_AS.1:0.001573843)0.886:0.003117247)0.748:0.001527711)0.745:0.001574838,HEL_BA9518AA_AS.1:0.006267712)0.479:5e-09)0.262:0.001525158,((HEL_BA9153AA_AS.1:0.005434912,Nentsy81.1:0.007309226)0.624:0.005472216,(((HEL_AA6006AA_AS.1:0,HEL_CA0053AA_AS.1:0):0.009625284,(HEL_AA7246AA_AS.1:0.001552469,HEL_BA9027AA_AS.1:0.001548875)0.914:0.006423292)0.287:0.003078146,(HEL_BA9814AA_AS.1:0.004473738,(HEL_BA9049AA_AS.1:0.008742146,(HEL_BA9347AA_AS.1:0.009356531,HEL_BA9641AA_AS.1:0.001747105)0.592:0.003842977)0.677:0.004290727)0.790:0.00318889)0.434:5e-09)0.862:0.004993122)0.863:0.003071401)0.669:5e-09)0.397:5e-09,((((HEL_BA9040AA_AS.1:0,HEL_BA9669AA_AS.1:0):5e-09,(((BURYAT9.1:0.004552172,(HEL_BA9448AA_AS.1:0.005165235,Nanai40.1:0.00577394)0.548:0.002821923)0.787:0.001950567,(HEL_BA8864AA_AS.1:0.004445324,Sakhalin60.1:0.008333015)0.871:0.003173773)0.770:0.002901289,(BT215.1:0.010413275,HEL_CA0261AA_AS.1:0.008077655)0.820:0.004787615)0.594:0.000640304)0.522:0.003073841,((HEL_BA8847AA_AS.1:0.015350999,HEL_BA8856AA_AS.1:0.007512465)0.294:0.004453067,((HEL_BA9063AA_AS.1:0.00471388,((HEL_BA8914AA_AS.1:0,HEL_BA8962AA_AS.1:0,HEL_BA9175AA_AS.1:0,HEL_BA9398AA_AS.1:0):0.010029165,(HEL_BA9208AA_AS.1:0,HEL_BA9333AA_AS.1:0,HEL_BA9487AA_AS.1:0):5e-09)0.580:0.001533468)0.770:0.001642437,((HEL_BA9571AA_AS.1:0,HEL_BA9807AA_AS.1:0):0.011262922,(HEL_BA8812AA_AS.1:0.004720785,HEL_BA9095AA_AS.1:0.003139646)0.750:0.001575709)0.286:0.001533725)0.892:0.004695965)0.620:0.004642599)0.772:5e-09,((VN0805.1:0.012845608,(HEL_BA9411AA_AS.1:0.004730975,((HEL_BA9341AA_AS.1:0,HEL_BA9759AA_AS.1:0):5e-09,HEL_BA9348AA_AS.1:0.001552805)0.772:0.001521013)0.857:0.003161895)0.876:0.003162539,((HEL_CA0046AA_AS.1:0.003898701,((HEL_AA7212AA_AS.1:0,HEL_AA7212AA_AS.2:0,HEL_CA0045AA_AS.1:0):0.001562253,((HEL_BA9778AA_AS.1:0,HEL_CA0057AA_AS.1:0,HEL_CA0057AA_AS.2:0):0.006336438,HpGP-CAN-020.1:0.003133611)0.872:0.003140943)0.782:0.00235608)0.797:0.003168704,((HEL_AA7365AA_AS.1:0,HEL_CA0047AA_AS.1:0):0.004772456,HpGP-CAN-001.1:0.006398599)0.873:0.0039546)0.760:0.00232901)0.795:0.001559792)0.828:0.001534512)0.816:6e-09):0.003012198,(((((Khanty17.1:0.003123713,Khanty39.1:0.001550107)0.967:5e-09,(Nentsy90.1:5e-09,((HEL_BA9014AA_AS.1:0,N34.1:0,Nentsy28.1:0,Nentsy29.1:0,Nentsy37.1:0,Nentsy65.1:0):5e-09,Nentsy38.1:0.001645567)0.912:0.001648117)0.942:0.003304535)0.955:0.012931416,(HEL_BA9184AA_AS.1:0.011450548,(HpGP-KAZ-002.1:0.011442694,(HpGP-KGZ-006.1:0.015986965,(HEL_CA0270AA_AS.1:5e-09,HEL_CA0278AA_AS.1:0.017039345)0.069:0.003049727)0.970:0.008161766)0.743:0.00116064)0.920:0.004809985)0.752:0.001446391,(BT143.1:0.009524938,HEL_BA8829AA_AS.1:0.01468597)0.807:0.003032244)0.802:0.001551466,((((((MG2005_98.1:0.01279207,(HpGP-SPA-706.1:0.02089762,(((HEL_BA9180AA_AS.1:0.003034811,HpGP-SPA-802.1:0.01871834)0.877:0.005127577,(CAM_149C1.1:0.013177211,(NYPt189.1:0.015303845,HEL_BA8361AA_AS.1:0.01184606)0.338:0.004133146)0.917:0.006240608)0.836:0.004004442,(HEL_CA2271AA_AS.1:0.029323956,HEL_BA3663AA_AS.1:0.013807038)0.500:0.007121239)0.946:0.012622814)0.817:0.004600813)0.987:0.015056296,(((((BT0282.1:0.003086998,BTM231.1:0.001545511)0.879:0.003092345,(BT333.1:0.004236217,(((((HEL_BA9259AA_AS.1:0.011216922,HEL_BA9650AA_AS.1:0.003004292)0.945:0.006753722,(altai11.1:0.01594304,HEL_BA9640AA_AS.1:0.003235677)0.807:0.003079326)0.765:0.001815698,(HEL_BA9209AA_AS.1:0.003067941,(HEL_BA8861AA_AS.1:0.001531619,((HEL_BA9545AA_AS.1:0,HEL_BA9569AA_AS.1:0):5e-09,(HEL_BA9170AA_AS.1:0.001526276,TUVAB15.1:0.004614902)0.921:5e-09)0.904:5e-09)0.791:5e-09)0.804:0.002745616)0.327:0.002913107,HEL_BA9837AA_AS.1:0.010694235)0.858:0.004146137,HEL_CA2092AA_AS.1:0.009010881)0.271:0.001504332)0.868:0.003560232)0.891:0.003118744,HEL_CA2671AA_AS.1:0.006189711)0.755:0.001528376,(HEL_BA9483AA_AS.1:0.004670274,BTM275.1:0.012659959)0.758:0.001506914)0.774:5e-09,((HEL_BA5605AA_AS.1:0.003092491,JP0170.1:0.004740119)0.885:0.00311018,((HpGP-JAP-026.1:0.007741021,((HEL_CA0440AA_AS.1:0.003370594,HEL_CA0525AA_AS.1:0.005980942)0.761:0.00312142,(Tuvac46.1:0.009317016,(HEL_AA4439AA_AS.1:0.014116801,(HEL_BA9471AA_AS.1:0.001547429,HEL_BA9568AA_AS.1:0.001536302)0.894:0.003357743)0.286:0.001338999)0.905:0.004664798)0.295:0.001800399)0.728:6e-09,((HEL_BA8663AA_AS.1:0.006239727,HEL_BA9915AA_AS.1:0.004669772)0.753:0.001484947,(HpGP-MAL-010.1:0.006272893,(HEL_CA0208AA_AS.1:0.003110694,HEL_CA0551AA_AS.1:0.00467047)0.766:0.001495714)0.767:0.001564507)0.791:0.001525534)0.897:0.00309718)0.774:0.001536084)0.851:0.001530148)0.000:5e-09,((((CO1766.1:0,Hui1764.1:0,Hui1766.1:0):0.001541058,((HpGP-CAN-023.1:0.005841113,(Shi417.1:0.00205933,(HEL_AA6759AA_AS.1:0.00624678,HpGP-USA-205.1:0.003083015)0.803:0.00256288)0.881:0.004678941)0.708:0.00361843,HEL_CA2643AA_AS.1:0.010998582)0.916:5e-09)0.770:0.001575434,(HEL_AA5991AA_AS.1:0.007748541,((CO1768.1:0,COL0002.1:0,Hui1769.1:0):0.006070304,((HEL_BA9201AA_AS.1:0.004617398,((HEL_CA2279AA_AS.1:0.00462433,(HEL_BA9433AA_AS.1:0.00779982,(HpGP-PER-121.1:0.004626987,((HEL_CA2260AA_AS.1:6e-09,(Shi470.1:5e-09,(HEL_CA2266AA_AS.1:6e-09,Shi169.1:0.001531608)0.987:0.006201185)0.948:0.004622466)0.418:0.001529796,HEL_CA2284AA_AS.1:5e-09)0.902:0.003071734)0.430:5e-09)0.533:0.001531823)0.052:5e-09,HpGP-PER-111.1:0.006212023)0.844:0.001533964)0.457:5e-09,((HEL_AA0105AA_AS.1:0,PeCan4.1:0):0.011759461,Puno135.1:0.006195225)0.696:0.001554322)0.766:0.00166496)0.255:0.001520391)0.781:0.001610153)0.711:0.001552142,((EKB32.1:0.01261641,HEL_BA9479AA_AS.1:6e-09)0.835:0.001545176,(((HEL_CA2258AA_AS.1:0.007760584,(((Shi112.1:0.004644695,(HEL_CA2267AA_AS.1:0.011754441,HEL_CA2268AA_AS.1:5e-09)0.904:0.003093254)0.771:0.001516018,((HEL_CA2262AA_AS.1:0,Sat464.1:0):0.003072561,(HEL_CA2261AA_AS.1:0.001531615,(HEL_CA2283AA_AS.1:0,HEL_CA2286AA_AS.1:0,HEL_CA2287AA_AS.1:0):5e-09)0.014:5e-09)0.855:0.001532858)0.906:6e-09,(HEL_CA2272AA_AS.1:0.00153082,HpGP-PER-019.1:0.003073339)0.496:0.001531487)0.881:6e-09)0.411:0.001545844,((((HEL_CA2257AA_AS.1:0.00467227,v225d.1:0.003108623)0.774:0.00150735,HpGP-PER-138.1:0.011028594)0.753:0.001529695,(HpGP-PER-011.1:0.007790413,(HpGP-MEX-046.1:0.017716837,(HEL_CA2451AA_AS.1:0.01110634,HpGP-MEX-028.1:0.003162744)0.639:0.001475608)0.755:0.001631101)0.757:0.001519194)0.779:0.001554013,(HEL_CA2270AA_AS.1:0.007920665,Puno120.1:0.009517857)0.855:0.003008177)0.790:0.001529265)0.869:0.003113768,(Aklavik117.1:0,CAN_219.1:0):0.004740279)0.762:0.001522868)0.778:0.001575993)0.875:0.003060471)0.758:0.001553558,HEL_CA2709AA_AS.1:0.009465103)0.743:0.001575065,(MMM_67.1:0.006232884,((((HEL_BA9674AA_AS.1:5e-09,((HEL_BA9408AA_AS.1:0,Neuguinea12.1:0,Neuguinea25.1:0,Neuguinea63.1:0,Neuguinea66.1:0):0.004906172,HEL_BA9658AA_AS.1:5e-09)0.676:0.00162068)0.901:0.004777413,(ID1017.1:0.006669162,(ID0090.1:0.011749557,((ID0084.1:0.001610144,(ID0985.1:0.001625785,(ID0987.1:0,ID1001.1:0):5e-09)0.942:0.004932394)0.774:0.001662192,(ID0082.1:0.003270513,ID0992.1:0.003270896)0.778:0.001599925)0.774:0.001671681)0.755:0.001574869)0.746:0.001788623)0.957:0.006762742,((((HPJ071.1:0.008265674,((HEL_BA4580AA_AS.1:0,HEL_BA4584AA_AS.1:0,HEL_BA9332AA_AS.1:0):0.008320894,(HEL_AA6010AA_AS.1:0.008349736,((ausabrJ05.1:0,HPJ023.1:0):0.001624101,(HEL_BA3812AA_AS.1:0.001613112,HPJ156.1:0.004935962)0.789:0.001645292)0.734:0.001594797)0.782:0.001609152)0.802:0.00163949)0.117:5e-09,((HEL_BA3813AA_AS.1:0,HEL_BA3814AA_AS.1:0,HEL_BA4578AA_AS.1:0):0.001657488,HEL_BA4574AA_AS.1:0.01162166)0.727:0.003276461)0.726:0.001579985,HPAS23.1:0.003252398)0.810:5e-09,HEL_AA6024AA_AS.1:0.006579453)0.838:0.00350071)0.946:0.00806588,(HEL_CA0082AA_AS.1:0.007971932,HpGP-KOR-001.1:0.011117391)0.823:0.00461583)0.275:5e-09)0.800:0.001556231)0.921:0.003201053,(((HEL_BA9079AA_AS.1:0.004734741,(HEL_BA9294AA_AS.1:0.001477037,((HEL_BA9032AA_AS.1:0,HEL_BA9339AA_AS.1:0,HEL_BA9544AA_AS.1:0,HEL_BA9792AA_AS.1:0):5e-09,HEL_BA9830AA_AS.1:0.001644287)0.943:0.006832789)0.946:0.006493701)0.929:0.004826716,(HEL_BA9611AA_AS.1:0.006410953,(HEL_BA8976AA_AS.1:0.003031097,HEL_BA9605AA_AS.1:0.003216085)0.923:0.004742468)0.749:0.001570549)0.729:0.001454525,((((HEL_BA8921AA_AS.1:0.007593769,((IRANL110.1:0.004619729,SSR43.1:0.012010825)0.738:0.002082705,(HEL_BA8959AA_AS.1:0.008255874,HEL_BA9440AA_AS.1:0.015246969)0.898:0.006731878)0.257:0.002434628)0.759:0.004185785,HEL_CA0258AA_AS.1:0.010678771)0.792:0.004143795,(HEL_AA6511AA_AS.1:0.011976579,((mong49.1:0.004158296,yak97.1:0.016183348)0.928:0.006762279,((BURYAT19.1:0.001530499,(HEL_BA9315AA_AS.1:0.012801288,HEL_BA8993AA_AS.1:5e-09)0.371:0.004652073)0.955:0.008548818,(HEL_BA8957AA_AS.1:0.008465153,HpGP-MAL-012.1:0.01526064)0.772:0.003519247)0.556:0.003403)0.190:6e-09)0.935:0.005337209)0.681:5e-09,(((HEL_BA9443AA_AS.1:0.00210774,(HEL_BA8958AA_AS.1:0.003795676,HEL_BA9115AA_AS.1:0.004598729)0.886:0.005125875)0.866:0.004625832,((HEL_BA9058AA_AS.1:0,HEL_CA0266AA_AS.1:0):0.003164778,(((((((((NP110.1:0.01736654,HEL_BA9404AA_AS.1:0.013003719)0.782:0.004067998,(((IRANL124_91.1:0.008395074,(((HEL_BA3942AA_AS.1:0.01848345,(IRANL125.1:0.006601177,IRANL97.1:0.011600227)0.909:0.007439731)0.871:0.006307832,30950.1:0.009550174)0.790:0.003066135,((HEL_BA8057AA_AS.1:0.007197945,(BURYAT27.1:0.017827247,HEL_BA9462AA_AS.1:0.006771516)0.919:0.007510597)0.867:0.00607077,((31181.1:0.009527698,HEL_AA6798AA_AS.1:0.011262356)0.767:0.003027942,(((IRANL112_91.1:0.018173503,(HEL_BA9148AA_AS.1:0.012229471,(HEL_BA9445AA_AS.1:0.010483956,(HEL_BA8858AA_AS.1:0.008110937,HEL_BA9531AA_AS.1:0.01625211)0.356:0.002010407)0.449:0.004614176)0.000:0.004090205)0.833:0.005002087,((HEL_BA9167AA_AS.1:0.001631305,Kazakhstan3173.1:0.001678673)0.865:0.004364462,(HEL_BA9043AA_AS.1:0.007651578,(22087.1:0,HEL_BA5257AA_AS.1:0):0.014088818)0.681:0.004890793)0.778:0.004151885)0.000:6e-09,(((IRANL104.1:0.008782784,(HEL_AA0447AA_AS.1:0.010241643,ID0498.1:0.014005459)0.637:0.004701058)0.758:0.003071457,IRANL133_91.1:0.005615087)0.948:0.009648137,(((((MM2012_26.1:0.004083555,(HEL_CA2246AA_AS.1:0.012800663,India7.1:0.025430693)0.236:0.007745133)0.819:0.008447536,(22352.1:0.014361558,HEL_BA4846AA_AS.1:0.017081318)0.849:0.007215566)0.349:0.004022596,(HEL_CA2176AA_AS.1:0.016236113,Hp_A_14.1:0.015987912)0.808:0.006436457)0.963:0.0161434,((B45.1:0.010860097,((((DR59_2016.1:0.0061637,((kin86.1:0.001629656,(HEL_BA5527AA_AS.1:0.001529554,(ckin24.1:0.001522124,HpGP-COG-003.1:5e-09)0.779:0.001533239)0.761:0.001530773)0.890:0.003086687,HEL_AA7352AA_AS.1:5e-09)0.774:6e-09)0.822:0.003095496,(HEL_CA2362AA_AS.1:0.0046892,((HEL_AA5463AA_AS.1:0.007858324,((HEL_CA2150AA_AS.1:0.00546732,(GAM245Ai.1:0.008404326,(HEL_AA6578AA_AS.1:0.005872964,HpGP-USA-417.1:0.005109567)0.722:0.003739979)0.381:0.00350676)0.755:0.002333034,HpGP-USA-303.1:0.004622707)0.891:0.003132141)0.723:0.001474519,((HEL_BA4465AA_AS.1:0.003101278,HpGP-USA-403.1:0.004656973)0.760:0.001455506,(((((HEL_CA2181AA_AS.1:0.008425718,(HEL_AA9180AA_AS.1:0.007288919,HEL_BA5572AA_AS.1:0.016191085)0.401:0.003073801)0.762:0.002242563,(B25.1:0.00886172,(HEL_AA8698AA_AS.1:0.006749015,HEL_BA5224AA_AS.1:0.007243087)0.964:0.009456261)0.908:0.005200981)0.750:0.001490488,(HEL_BA3551AA_AS.1:0.008257075,(HEL_BA8835AA_AS.1:0.01254297,((((kin79.1:0.001675104,(DR150.1:0.001693581,(HEL_AA9174AA_AS.1:0.015240515,((HEL_BA4163AA_AS.1:0,SA220C.1:0):0.002732848,(HEL_BA9555AA_AS.1:5e-09,(SA224.1:0,SA252C.1:0):0.001507733)0.715:0.003376589)0.270:0.0030979)0.304:0.003508064)0.890:0.005819678)0.138:0.001492494,HEL_BA4236AA_AS.1:0.004445039)0.774:0.001668662,(SA35C.1:5e-09,((DR76_2016.1:5e-09,kin81.1:0.007643923)0.397:0.006124623,HEL_CA2149AA_AS.1:6e-09)0.978:0.004563807)0.749:5e-09)0.874:0.003241867,HpGP-SPA-402.1:0.012424983)0.339:0.003042288)0.752:0.001500901)0.855:0.003088489)0.982:0.009272368,HEL_AA9177AA_AS.1:6e-09)0.753:0.001501764,HEL_BA5558AA_AS.1:0.009373978)0.786:0.001603061)0.889:0.003084156)0.759:0.001519186)0.868:0.003059601)0.799:0.001513626,((((HEL_AA8702AA_AS.1:0.001524705,((kin77.1:5e-09,HpGP-HON-015.1:0.004599502)0.845:0.001523299,((ckin130.1:0,ckin28.1:0):5e-09,kin71.1:0.001522773)0.502:5e-09)0.792:0.0015231)0.779:0.001523689,(HpGP-BRA-023.1:0.001521665,(ckin65.1:5e-09,(kin62.1:0.003057113,ckin106.1:0.001521772)0.920:5e-09)0.782:5e-09)0.539:5e-09)0.777:0.001528895,HpGP-POR-006.1:0.007759088)0.760:0.00152821,HEL_BA8806AA_AS.1:6e-09)0.000:5e-09)0.974:0.009141877,(HEL_BA5101AA_AS.1:0.011839217,(ckin129.1:0.003508888,HEL_AA7374AA_AS.1:0.014890051)0.561:0.001849448)0.746:0.001942948)0.890:0.006271204)0.939:0.00833514,HEL_BA8101AA_AS.1:0.017433316)0.238:0.005857041)0.950:0.011673758,((33375.1:0.011379351,(IL_3173.1:0.011193821,(HUP_B14.1:0.001720266,(MCms1055.1:0.009714757,(HEL_AA5699AA_AS.1:0.007207803,HEL_AA8621AA_AS.1:0.013194001)0.723:0.00315165)0.939:0.007184325)0.864:0.004065985)0.415:0.003259259)0.693:0.00435208,((HpGP-USA-207.1:0.010115474,((HEL_BA5547AA_AS.1:0.004973281,(HEL_BA4743AA_AS.1:0.013861931,HEL_CA0027AA_AS.1:0.013798638)0.738:0.001246629)0.890:0.004740241,(((HpGP-ISR-001.1:0.005479164,(IL_3172.1:0.012596489,(B40.1:0.005227371,Pt_7901.1:0.00993612)0.702:0.00405817)0.520:0.005376195)0.908:0.007648797,((Khanty30.1:0,Khanty40.1:0):0.005209426,(B47.1:0.011306486,((Khanty26.1:0,Khanty27.1:0):0.00967992,(HEL_BA8996AA_AS.1:0.001531627,HEL_BA9604AA_AS.1:5e-09)0.960:0.007914726)0.863:0.004570704)0.838:0.003013084)0.759:0.001190926)0.524:0.002948345,(HEL_BA9566AA_AS.1:0.010376471,(Nentsy32.1:0.006372465,SW7C.1:0.018574385)0.544:0.005948211)0.000:5e-09)0.847:0.007119421)0.735:0.002026905)0.849:0.00352291,(HEL_BA4973AA_AS.1:0.003287769,((((((nigh2495.1:0.01028201,(CAM_110A1.1:0.008503315,(nigh1448.1:0.0082049,SUD-C13-1.1:0.010248078)0.839:0.003123961)0.887:0.003344567)0.231:0.001427082,(((ckin59.1:0,nigh2496.1:0):0.004944462,(((CAM_106A1.1:0.006623175,SUD-SO42.1:0.006659146)0.860:0.003275276,HpGP-NGA-006.1:0.003327421)0.869:0.003283416,((HEL_BA9309AA_AS.1:0.004919623,HpGP-NGA-010.1:0.003265469)0.871:0.004257596,(CAM_125C1.1:0.006558987,HEL_AA5951AA_AS.1:0.004236476)0.223:0.003821936)0.886:0.006641328)0.749:0.001884169)0.772:0.001878705,(HEL_BA9125AA_AS.1:5e-09,(CAM_14C1.1:0.009992867,(CAM_118A1.1:0.003250127,(CAM_153C1.1:0.003273525,CAM-109A1.1:0.004895645)0.756:5e-09)0.884:5e-09)0.420:0.001625783)0.886:0.00330292)0.765:0.001912525)0.781:0.001868191,((CAM-107A1.1:0.003295249,((CAM-135C1.1:0,CAM-140C1.1:0,CAM-146C1.1:0):0.006633056,CAM_22A1.1:0.004974706)0.881:0.003271099)0.761:0.001648475,(HEL_BA4168AA_AS.1:0.005038556,SUD-SO49-1.1:0.010091587)0.849:0.003201428)0.770:0.001618241)0.787:5e-09,((HEL_BA9636AA_AS.1:0.010625226,(448.1:0.007553602,SUD-C16-3.1:0.008864042)0.415:0.003014096)0.870:0.00355456,(CAM-117A1.1:0.009994708,(SUD-I14.1:0.006594726,(CAM-23A1.1:0.003259361,(nigh2494.1:5e-09,(CAM-121A1.1:0.008244442,CAM-126C1.1:0.008255899)0.779:0.001637698)0.936:0.003260254)0.785:5e-09)0.873:0.003273502)1.000:5e-09)0.965:0.004634326)0.906:0.003080785,((((HEL_BA4947AA_AS.1:0.012503148,((SUD-S72.1:0.003247359,(SUD-C14-1.1:0.006544006,(HEL_BA8928AA_AS.1:0.004857169,HEL_BA9413AA_AS.1:5e-09)0.754:0.001629272)0.923:0.004879864)0.880:0.003884919,(HEL_AA6060AA_AS.1:5e-09,HEL_BA9463AA_AS.1:0.013252038)0.922:0.005969824)0.000:0.001735857)0.605:0.007169636,((CAM-144C1.1:0.010736947,HpGP-RUS-009.1:0.00609239)0.746:0.004502048,(HEL_BA4875AA_AS.1:0.012464914,(HEL_BA8987AA_AS.1:0.010415544,IL_3184.1:0.007323043)0.693:0.005833348)0.785:0.00514601)0.756:0.002559006)0.672:0.002012805,(HEL_BA9281AA_AS.1:0.006623664,(SUD-SO50-1.1:0.008372788,SUD_C5_1.1:0.008371888)0.863:0.00329342)0.616:0.003288281)0.559:5e-09,((HEL_AA6699AA_AS.1:0,HEL_BA9765AA_AS.1:0):0.004931537,(((HEL_BA4686AA_AS.1:0,HEL_CA2615AA_AS.1:0,HEL_CA2627AA_AS.1:0):0.004452277,(HEL_BA9028AA_AS.1:0.008810644,HEL_BA9457AA_AS.1:0.009477549)0.409:0.001648892)0.766:0.002150142,(SUD_SO41_1.1:0.006676708,(HEL_BA4944AA_AS.1:0.009923296,HEL_BA9595AA_AS.1:6e-09)0.782:0.00159552)0.878:0.003370492)0.858:0.003250611)0.778:0.001650529)0.763:0.00164151)0.775:0.001547992,(SUD-C1-1a.1:0.003567188,(HE_NC24_6.1:0.0102863,SUD_C8_1.1:0.001868531)0.405:0.003432079)0.826:0.00315637)0.868:0.003054151)0.753:0.00155128)0.807:0.003141312)0.000:5e-09)0.535:0.002486432)0.808:0.004562923)0.783:0.002041558)0.792:0.00370087)0.723:0.005018229)0.788:0.003284584)0.762:0.007678371,GC65_HL.1:0.008934553)0.784:0.004509459,((HEL_BA9576AA_AS.1:5e-09,Tuvac80.1:0.003300175)0.897:0.004966746,((Evenky11.1:5e-09,(HEL_BA9546AA_AS.1:0,HEL_BA9676AA_AS.1:0,HEL_BA9686AA_AS.1:0,HEL_BA9760AA_AS.1:0):0.003111733)0.986:0.014198008,(HEL_BA8825AA_AS.1:6e-09,HEL_BA9770AA_AS.1:0.013675652)0.973:0.008792324)0.166:0.003244177)0.875:0.004350774)0.121:0.003040135)0.138:0.00337953,(HEL_BA4700AA_AS.1:0.004591771,(GR_15.1:0.009106459,(HEL_BA9244AA_AS.1:0.011303002,HEL_BA9732AA_AS.1:0.01211696)0.807:0.007655145)0.897:0.006887706)0.865:0.006378188)0.943:5e-09,(((22360.1:0.007957911,HEL_BA4404AA_AS.1:0.009309528)0.840:0.004324013,(GC34_HL.1:0.009516744,Pt_7757.1:0.009145216)0.840:0.005052191)0.923:0.006499558,HEL_CA0264AA_AS.1:0.010225741)0.737:0.001551758)0.761:0.001524629,((444.1:0.012115397,VN0032.1:0.009869177)0.814:0.00354228,(HPAG1.1:0.019620114,P12.1:0.009446144)0.902:0.007541606)0.874:0.003855868)0.867:5e-09,(HpGP-TUR-009.1:0.013678675,SW21C.1:0.007974689)0.823:0.004729488)0.843:0.003058781,29009.1:0.006765694)0.781:0.001527896,((((((HE_C50.1:0.003919755,(GC31_B.1:0.010477267,HpGP-POL-110.1:0.008827277)0.393:0.003058783)0.873:0.004142226,((SSR8.1:0.012836278,(HEL_AA6718AA_AS.1:0.017053894,38185.1:0.015535357)0.513:0.003361111)0.861:0.003887702,(HE_C33.1:0.006231977,HEL_BA9612AA_AS.1:0.006483314)0.832:0.003234491)0.869:0.00356535)0.841:0.003090135,(HE_NC32_5.1:0.011404103,SSR5.1:0.006498299)0.756:0.001382037)0.800:0.00163777,(SSR3.1:0.01455148,SSR7.1:0.003177071)0.940:0.006291197)0.899:5e-09,SSR9.1:0.004697211)0.201:0.001623346,(HEL_BA9168AA_AS.1:0.011865736,(((BD0063.1:0.005073785,HEL_BA9407AA_AS.1:0.009549206)0.852:0.003079103,(HEL_CA2212AA_AS.1:0.008248793,(HEL_BA9354AA_AS.1:5e-09,HEL_BA9556AA_AS.1:0.00670164)0.995:0.015452984)0.854:0.003199028)0.758:0.001561731,(((21580.1:0.014162789,((MGms203.1:0.014435361,MM2004_20.1:0.011296084)0.038:0.004814198,(26695.1:0.00571408,((GR_21.1:0.009624826,Hp_A_27.1:0.006982404)0.906:0.006317912,(G27.1:0.011073615,((HN_G260.1:0.015509584,HpGP-LIT-001.1:0.003347898)0.909:0.005152662,((GR_20.1:0.008000266,Hp_A_11.1:0.011446744)0.937:0.007990728,((HEL_BA9129AA_AS.1:0.003028831,HEL_CA2718AA_AS.1:5e-09)0.944:5e-09,(HpGP-NPL-009.1:0.001513818,CK59.1:0.007791338)0.889:0.003065527)0.870:0.00388221)0.843:0.003786201)0.772:0.001548745)0.774:0.001858984)0.859:0.005343556)0.810:0.004151149)0.680:0.004968274)0.736:0.001912091,HEL_BA5197AA_AS.1:0.009535722)0.727:0.004629856,34320.1:0.011379827)0.747:0.001952985)0.895:0.004643394)0.833:0.003071848)0.765:0.001503463)0.802:0.002353637,((HEL_BA9628AA_AS.1:0.019526149,(HEL_BA9410AA_AS.1:0.008490629,HEL_BA9706AA_AS.1:0.005466164)0.799:0.008136541)0.957:5e-09,(((HEL_BA3985AA_AS.1:0.006789284,MMM_127.1:0.006594995)0.776:0.0019486,((HEL_BA5769AA_AS.1:0.012974454,((HEL_AA6079AA_AS.1:0.010019634,((HpGP-MAL-002.1:0.010170945,HpGP-USA-422.1:0.013902555)0.831:0.003211831,((((NP49.1:0.003086842,SLK40.1:0.011739753)0.860:0.003145681,(MMM_148.1:0.003174126,(Mandalay03.1:0.006725351,(BD0013.1:0.008378938,HpGP-MMR-004.1:0.008502398)0.832:0.003211051)0.746:0.001646558)0.936:0.005035771)0.735:0.00151612,(HpGP-BGD-003.1:0.012064195,HpGP-IND-007.1:0.011124516)0.730:0.001439935)0.181:5e-09,HEL_CA2513AA_AS.1:0.009310441)0.882:0.00312867)0.766:0.001501943)0.821:0.004252478,(HEL_BA4205AA_AS.1:0.01257224,(M006.1:0.007737889,(HpGP-MMR-011.1:0.010096173,TH0213.1:0.006272925)0.756:0.001497477)0.842:0.004679457)0.761:0.002299735)0.859:0.004575127)0.000:6e-09,(MMM_60.1:0.015175467,MS178.1:0.004301863)0.867:0.005987477)0.787:0.003230874)0.413:0.004679261,(HEL_BA7799AA_AS.1:0.010233848,(HpGP-IDN-001.1:0.007462266,ID0561.1:0.004170883)0.952:0.009543187)0.222:0.003613556)0.877:0.005092275)0.720:0.001637747)0.879:0.003797075)0.739:0.001554917)0.759:0.001520871,(HEL_BA9437AA_AS.1:0.010288536,((Evenky65.1:0.010160923,HEL_CA0289AA_AS.1:5e-09)0.974:0.00639903,(HEL_BA9562AA_AS.1:0.010026106,HEL_BA9598AA_AS.1:0.016704288)0.794:0.002782384)0.781:0.001501738)0.854:0.003216843)0.867:0.003041762)0.785:0.001555514)0.922:0.003050491)0.913:6e-09)0.851:0.005057629)0.778:0.010717956,HEL_BA9629AA_AS.1:0.025402608)0.962:0.014511871,HEL_BA9677AA_AS.1:0.007148382)0.965:0.018146967,Khanty47.1:0.011248187)0.987:0.01584036,((HEL_BA9746AA_AS.1:0.00623784,(HEL_BA9243AA_AS.1:0.004630255,((Koryak37.1:0,Koryak38.1:0):0.001545003,((HEL_BA9127AA_AS.1:0,Koryak28.1:0):5e-09,(HEL_BA9526AA_AS.1:0.001533758,((HEL_BA8817AA_AS.1:0,HEL_BA9287AA_AS.1:0):5e-09,HEL_BA9726AA_AS.1:0.003053928)0.894:0.003063194)0.804:0.001514868)0.785:0.001509546)0.771:0.001542808)0.748:0.001480977)0.937:0.004925777,((HEL_AA7311AA_AS.1:0.001529603,HEL_BA9722AA_AS.1:0.007745985)0.775:0.001806791,(HEL_BA8849AA_AS.1:0,HEL_BA9070AA_AS.1:0,HEL_BA9584AA_AS.1:0):0.009026562)0.321:0.001531755)0.000:5e-09)0.990:0.002860469,((HpGP-CAN-019.1:0.012468521,(HpGP-CHI-105.1:0.007687928,HpGP-CHI-116.1:0.011108698)0.989:0.014328986)0.502:5e-09,(((HpGP-CAN-018.1:0.006321245,((CAN_095.1:0,CAN_136.1:0,CAN_172.1:0,CAN_258.1:0,HEL_CA2453AA_AS.1:0,HpGP-CAN-006.1:0,HpGP-CAN-011.1:0):0.003257085,HpGP-CAN-016.1:5e-09)0.742:0.003314323)0.431:0.00151457,((Aklavik86.1:0,CAN_019.1:0,CAN_290.1:0,HpGP-CAN-015.1:0):5e-09,(HEL_CA2371AA_AS.1:5e-09,HpGP-CAN-010.1:0.001520076)0.605:5e-09)0.979:0.009047024)0.875:0.003322015,((HEL_AA7337AA_AS.1:0.004885478,(HEL_BA9060AA_AS.1:0,HEL_BA9258AA_AS.1:0):0.001938399)0.889:0.005263406,((HEL_AA5967AA_AS.1:0,HEL_AA6482AA_AS.1:0,HEL_BA9172AA_AS.1:0):0.001628067,((CAN_243.1:0.001523907,(HEL_AA5916AA_AS.1:0.001521444,(HEL_AA6037AA_AS.1:0,HpGP-CAN-007.1:0):5e-09)0.767:0.001523914)0.934:0.00553163,(Ca_97_34.1:0,HEL_AA6016AA_AS.1:0,HEL_AA7297AA_AS.1:0):0.00564136)0.417:0.002017999)0.117:0.002405784)0.774:0.001960749)0.783:0.001510151)0.769:0.002928994)0.781:0.009559532,HEL_BA9261AA_AS.1:0.011001093)0.688:0.003807691,(HEL_BA9321AA_AS.1:0.017869429,HEL_AA7380AA_AS.1:0.014789768)0.866:0.004870662)0.430:0.015509773,(HEL_BA9303AA_AS.1:0,HEL_BA9707AA_AS.1:0):0.044883432)0.944:0.009053299,((HEL_AA0408AA_AS.1:0.013413335,HEL_BA9262AA_AS.1:0.008186011)1.000:0.055096359,(HpGP-ZAF-009.1:0.020915358,((((((SA253C1.1:0,SouthAfrica50.1:0):0.00612291,(HEL_BA4919AA_AS.1:5e-09,HpGP-ZAF-001.1:0.001512444)0.802:6e-09)0.898:0.003048168,((SA169C.1:0.004463558,(HEL_BA8345AA_AS.1:0.008518315,((SouthAfrica7.1:5e-09,((HEL_BA5706AA_AS.1:0,HEL_BA8291AA_AS.1:0,HpGP-ZAF-006.1:0):5e-09,HEL_BA5731AA_AS.1:0.001507239)0.390:0.001506863)0.925:0.006565258,((HEL_BA5666AA_AS.1:0,SA233C.1:0):6e-09,HpGP-ZAF-007.1:0.001512436)0.749:0.002601279)0.342:0.004827617)0.712:0.006041228)0.355:0.004170304,((HEL_BA5671AA_AS.1:0,HEL_BA9328AA_AS.1:0,SA144A.1:0,SA251C.1:0):0.016662627,(SA172C1.1:6e-09,(HEL_BA9749AA_AS.1:5e-09,HEL_BA8309AA_AS.1:0.003026158)0.878:0.001507746)0.873:0.003536141)0.794:0.003574404)0.868:0.005065519)0.754:0.001519913,(((((HEL_AA7199AA_AS.1:0.001507269,HEL_AA7293AA_AS.1:0.001507586)0.000:5e-09,(HEL_AA7200AA_AS.1:5e-09,HEL_AA7309AA_AS.1:0.015652108)0.948:0.007624666)0.245:0.00661303,((HEL_AA7206AA_AS.1:0.006081749,HEL_AA7215AA_AS.1:0.00309261)0.963:0.009850379,HEL_AA7329AA_AS.1:0.010709098)0.755:0.00658267)0.928:0.007099561,((HEL_AA7288AA_AS.1:5e-09,HEL_BA9306AA_AS.1:0.004546753)1.000:0.027284652,K26A1.1:0.004593556)0.869:5e-09)0.618:0.004574126,((((HEL_AA7350AA_AS.1:0,HEL_AA7375AA_AS.1:0,HEL_AA7376AA_AS.1:0):0.004930141,HEL_AA7371AA_AS.1:0.011619281)0.749:0.001504293,(HEL_BA8916AA_AS.1:0.008134923,((HEL_AA7378AA_AS.1:0.006153777,HEL_BA9540AA_AS.1:0.003563301)0.564:0.00168495,HEL_AA7362AA_AS.1:0.007743337)0.809:0.003552273)0.736:0.001677219)0.822:0.002942488,(HEL_AA7351AA_AS.1:0.007871612,((HEL_AA7268AA_AS.1:0,HEL_AA7368AA_AS.1:0):0.001459669,HEL_AA7356AA_AS.1:0.006145624)0.889:0.003409069)0.389:0.003065253)0.690:0.001804483)0.948:0.006200982)0.730:0.001518173,(SouthAfrica20.1:5e-09,((HEL_BA5715AA_AS.1:5e-09,HEL_BA9494AA_AS.1:5e-09)0.331:0.001508582,((HEL_BA5677AA_AS.1:0,HEL_BA5739AA_AS.1:0,SA166A.1:0):5e-09,SA175A.1:0.006453049)0.791:0.001515013)0.955:0.004578445)0.942:0.004579638)0.838:0.003987279,(HEL_BA5709AA_AS.1:0.004137357,(HEL_BA4143AA_AS.1:0.012473813,SA29A.1:0.00395418)0.735:0.00324118)0.933:0.00719954)0.975:0.018568808)1.000:0.045298666)0.123:0.010952613)0.786:0,Hcetorum:0.379756967)Root;
