# Supplementary material for: An ancient ecospecies of Helicobacter pylori
Source: Nature. 2024 Oct 16;635(8037):178–85. doi: 10.1038/s41586-024-07991-z (PMC11541087; doi:10.1038/s41586-024-07991-z)
Supplement: Supplementary file 8 — Data underlying Figs. 1–4 and Supplementary Figs. 1–6 and 8–13. [file 41586_2024_7991_MOESM8_ESM.zip › SOURCE_DATA/S10/68.nwk]

((((((((((((((((((((((((((((((((((((((((((CAM-144C1.1:0.005498415,HEL_BA9125AA_AS.1:0.0036574)0.765:0.0017566,((((B47.1:0.003620668,HEL_CA2212AA_AS.1:6e-09)0.899:0.005290221,(MM2004_20.1:0.007114377,(HpGP-IND-007.1:0.007048253,P12.1:0.017142779)0.741:0.002516631)0.092:0.001849194)0.786:0.002003957,(SSR3.1:0.005446383,(HEL_BA9531AA_AS.1:0.003649568,(((HEL_BA9014AA_AS.1:0,N34.1:0,Nentsy28.1:0,Nentsy29.1:0,Nentsy32.1:0,Nentsy37.1:0,Nentsy38.1:0,Nentsy65.1:0):0.001821389,(Khanty16.1:0,Khanty17.1:0,Khanty26.1:0,Khanty27.1:0,Khanty39.1:0,Nentsy90.1:0):0.001801216)0.911:0.005582508,HEL_BA9148AA_AS.1:0.003725182)0.924:0.005575849)0.150:0.001772154)0.784:5e-09)0.840:0.00179191,(CAM-23A1.1:0.001811306,SUD-S72.1:0.003638084)0.777:0.001797584)0.905:5e-09)0.872:0.001798095,((34320.1:0.005523901,HEL_BA9309AA_AS.1:0.00551617)0.746:0.001792667,(((((((HEL_BA4163AA_AS.1:0,SA220C.1:0):0.001794612,HEL_BA9555AA_AS.1:5e-09)0.756:0.00179662,(38185.1:0.003565309,HEL_AA6578AA_AS.1:0.009340852)0.902:0.005616035)0.470:0.003649126,((((((ckin130.1:0.00364161,(kin77.1:0,kin81.1:0,kin86.1:0):0.001817728)0.781:0.001790561,(HEL_BA4236AA_AS.1:5e-09,(HEL_AA7374AA_AS.1:0.001837387,HEL_BA8361AA_AS.1:0.011090448)0.856:0.003583568)0.769:0.001804461)0.878:0.003670125,(HEL_AA8702AA_AS.1:0.005775978,((HEL_AA5463AA_AS.1:0.003555373,((HEL_AA8698AA_AS.1:0.003732179,(HEL_AA9177AA_AS.1:0.009466605,((HEL_BA3551AA_AS.1:0,HpGP-MEX-046.1:0):0.001794619,HEL_CA2246AA_AS.1:5e-09)0.913:0.005499703)0.852:0.003606688)0.773:0.001743534,(HEL_BA5101AA_AS.1:0.009660572,(ckin28.1:0.011722829,HpGP-SPA-402.1:0.011535681)0.725:0.001460283)0.828:0.003606922)0.866:0.003821982)0.849:0.003666998,HEL_BA4404AA_AS.1:0.003890754)0.926:0.005663281)0.731:0.001461138)0.780:0.001827046,(kin71.1:0.005487601,(((HpGP-HON-015.1:0.003615479,ckin129.1:0.007313897)0.779:0.001796076,(HEL_CA2362AA_AS.1:0.003644405,(kin62.1:0.005554129,(HpGP-BRA-023.1:0.001831021,(HEL_BA4465AA_AS.1:0.009405689,(SA224.1:0,SA252C.1:0):0.009455337)0.882:0.005467039)0.782:0.001817384)0.779:0.00177034)0.781:0.001826551)0.754:5e-09,(HpGP-POR-006.1:0.001829592,(NYPt189.1:0.007253819,(HEL_BA4947AA_AS.1:0.003881335,SA35C.1:0.007153455)0.876:0.00378442)0.744:0.001962199)0.786:0.001783363)0.790:0.001811964)0.797:0.001785997)0.865:6e-09,((ckin24.1:0.00891377,HEL_BA5527AA_AS.1:0.010957875)0.329:0.004416808,HEL_AA7352AA_AS.1:5e-09)0.911:0.003609282)0.849:0.001799432,((HEL_BA5197AA_AS.1:0.009184456,((((HEL_BA8101AA_AS.1:0.005452615,(HEL_BA5547AA_AS.1:0.001786647,(DR59_2016.1:5e-09,HEL_CA2150AA_AS.1:0.003620664)0.858:0.001792192)0.821:5e-09)0.834:0.00358761,(DR150.1:0.005469541,SUD-C13-1.1:0.007283419)0.810:5e-09)0.627:0.003633215,(ckin65.1:5e-09,(GAM245Ai.1:0.005518316,kin79.1:0.011204567)0.706:0.0054439)0.768:0.001828959)0.774:0.00180176,(DR76_2016.1:0.018940107,HEL_BA9180AA_AS.1:0.002063066)0.596:0.003743751)0.775:0.001779486)0.524:5e-09,((((HEL_BA8806AA_AS.1:0.009251283,HpGP-USA-417.1:0.003661532)0.776:0.001764421,((HEL_AA0447AA_AS.1:0.001779447,(HpGP-NGA-010.1:0.003616611,MM2012_26.1:0.007375802)0.775:0.001845186)0.897:0.003654597,HEL_BA5558AA_AS.1:0.003625615)0.760:0.001788962)0.821:0.001800532,HEL_AA9174AA_AS.1:0.007301197)0.269:5e-09,(CAM-109A1.1:0.00546668,(HpGP-USA-303.1:0.013029281,(HpGP-USA-403.1:0.005427003,SW7C.1:0.011086217)0.815:5e-09)0.247:0.001794683)0.789:0.00180024)0.817:0.001792098)0.921:0.003631152)0.105:5e-09)0.888:0.00362528,(ckin106.1:0,HpGP-COG-003.1:0):0.005509883)0.925:0.005516081,(SUD-I14.1:5e-09,(CAM_106A1.1:0.005523091,CAM_125C1.1:0.003682738)0.778:0.001742386)0.791:5e-09)0.241:0.001820923,SUD_SO41_1.1:0.005514105)0.770:0.001794561)0.805:0.001805314)0.855:5e-09,(((CAM-121A1.1:5e-09,(CAM-107A1.1:0.005598174,HEL_CA2176AA_AS.1:0.005597501)0.853:0.00355586)0.862:0.001790333,(CAM-117A1.1:5e-09,CAM_149C1.1:0.007339045)0.823:0.001798252)0.122:6e-09,((HE_NC24_6.1:0.01118002,SUD-C16-3.1:0.011220786)0.829:0.003577318,((HEL_AA5951AA_AS.1:0.001786774,HEL_BA9028AA_AS.1:0.001798035)0.435:5e-09,(31181.1:0.007411379,SUD-C1-1a.1:0.005492087)0.866:0.003682044)0.833:0.001801424)0.746:5e-09)0.925:0.001790357)0.147:5e-09,((((((22087.1:0.007439859,HEL_BA5572AA_AS.1:0.003699146)0.854:0.003593831,(((CAM_118A1.1:0.009280126,CAM_22A1.1:0.003652763)0.872:0.003606272,(CAM_153C1.1:0.003736111,HEL_BA9626AA_AS.1:0.009341511)0.754:0.001690601)0.945:5e-09,SUD-C14-1.1:0.001787143)0.820:5e-09)0.851:0.001802899,((IL_3173.1:0.012659607,nigh1448.1:0.002892701)0.758:0.004874479,((((HEL_BA9598AA_AS.1:0.007387751,(HEL_AA8621AA_AS.1:0.009414987,HEL_BA4700AA_AS.1:0.007516808)0.743:0.001618851)0.788:0.003682423,(HpGP-POL-110.1:0.003635391,IRANL97.1:0.013049691)0.444:5e-09)0.878:0.003599124,(B45.1:0.001821374,HpGP-USA-207.1:0.009249064)0.910:0.00559012)0.763:0.001802987,((HEL_BA3663AA_AS.1:0.00183108,HEL_BA9153AA_AS.1:0.005486773)0.782:0.001747789,(altai11.1:0.005590274,HEL_BA9457AA_AS.1:0.013287109)0.743:0.001765808)0.732:0.001832848)0.837:0.003533015)0.779:0.002010315)0.121:5e-09,(HpGP-NGA-006.1:0.003600757,((CAM-135C1.1:0,CAM-140C1.1:0,CAM-146C1.1:0):0.007280963,((HE_NC32_5.1:0.005488261,HpGP-LIT-001.1:0.003680633)0.853:0.003671609,((IL_3172.1:0.003308266,(HEL_BA9281AA_AS.1:0.005035191,HpGP-SPA-802.1:0.012541713)0.866:0.0068425)0.766:0.002168447,(CAM_110A1.1:0.009383148,SUD-SO50-1.1:0.009365917)0.855:0.003649452)0.768:0.001833496)0.756:0.001776565)0.472:5e-09)0.852:0.001792669)0.797:5e-09,SUD-SO49-1.1:5e-09)0.924:5e-09,((HEL_AA6798AA_AS.1:0.005507027,SUD-SO42.1:0.005509634)0.744:0.001804979,(((HEL_AA6060AA_AS.1:0.001812027,(IRANL110.1:0.009535039,nigh2495.1:0.005657341)0.827:0.00358579)0.807:0.001797842,HEL_BA9463AA_AS.1:0.005431899)0.769:5e-09,(HEL_BA4973AA_AS.1:0.001792075,MMM_127.1:0.007351124)0.385:6e-09)0.793:0.001806351)0.894:0.003635403)0.845:0.001792083):0.001801732,((((HEL_CA2258AA_AS.1:0.003624754,(B25.1:0.007414711,MCms1055.1:0.007408595)0.757:0.001903129)0.935:0.006466404,((HEL_BA9413AA_AS.1:0.006104143,(HEL_BA9462AA_AS.1:0.006858596,(HEL_BA4168AA_AS.1:0.005429284,(HUP_B14.1:0.009323918,HEL_BA8928AA_AS.1:0.00732132)0.219:5e-09)0.689:0.004187778)0.610:0.003653368)0.836:0.004212964,SUD_C5_1.1:0.004575855)0.439:0.003664283)0.850:0.004828815,(((CK59.1:0.007401926,NP110.1:0.007406015)0.868:0.003658906,(((HEL_AA6699AA_AS.1:0,HEL_BA9765AA_AS.1:0):0.007138146,(GR_21.1:0.001784595,HEL_BA9612AA_AS.1:0.003671313)0.747:0.002042401)0.664:0.003704448,(GR_15.1:0.003650275,HEL_BA3942AA_AS.1:0.005489062)0.826:0.003401649)0.642:0.002064257)0.760:0.001869108,((nigh2496.1:0.005458032,(BD0063.1:0.007496442,HEL_CA2181AA_AS.1:0.001737171)0.962:0.009747317)0.755:0.001885607,(HN_G260.1:0.007108787,(GC34_HL.1:0.014861411,(CAM-126C1.1:0.004629374,(HEL_BA8835AA_AS.1:0.006605453,nigh2494.1:0.004430116)0.746:0.005340022)0.834:0.005027121)0.322:0.001989338)0.769:0.001988383)0.886:0.003696969)0.760:0.001776164)0.875:0.003661848,((HEL_BA8993AA_AS.1:0.003593151,(((((GC31_B.1:0.011291264,Pt_7901.1:0.003552574)0.773:0.001847325,((HEL_BA9837AA_AS.1:0.003618611,((HEL_AA7314AA_AS.1:0.005514656,SSR5.1:0.003674049)0.106:0.003574965,(SSR8.1:0.007370075,SSR9.1:0.001827428)0.299:0.003629676)0.434:5e-09)0.779:0.00174067,HPAG1.1:0.001897215)0.715:0.001792985)0.785:0.001866465,((Hp_A_11.1:0.003450875,(448.1:0.010945931,HEL_BA9595AA_AS.1:0.001983896)0.835:0.003619308)0.245:0.001969979,(HEL_BA8987AA_AS.1:5e-09,(HEL_BA4686AA_AS.1:5e-09,HEL_CA2627AA_AS.1:0.003604894)0.955:0.005415848)0.953:0.005420043)0.792:5e-09)0.784:0.001802759,(((HEL_BA9604AA_AS.1:0,HEL_BA9705AA_AS.1:0,HEL_BA9825AA_AS.1:0):5e-09,((HEL_BA8918AA_AS.1:0,HEL_BA9046AA_AS.1:0,HEL_BA9260AA_AS.1:0):5e-09,HEL_BA9169AA_AS.1:0.001802212)0.421:0.001794196)0.923:0.005615048,(((HEL_CA0278AA_AS.1:5e-09,(HEL_BA9653AA_AS.1:0.00363767,HEL_CA0261AA_AS.1:0.003678227)0.919:0.005551158)0.904:0.003726295,(Hp_A_27.1:0.003698523,(HEL_BA9732AA_AS.1:0.005529133,(Khanty30.1:0.011200694,(HEL_BA9734AA_AS.1:0.001789755,Khanty40.1:0.001794441)0.281:5e-09)0.898:0.003732099)0.753:0.00169084)0.919:0.005634867)0.742:0.001820535,(HEL_BA7799AA_AS.1:0.003571212,Hp_A_14.1:0.011338567)0.739:0.001773171)0.882:0.003669969)0.753:0.001719978)0.820:0.001803285,(HpGP-IDN-001.1:0.003615025,ID0561.1:0.003621531)0.933:0.005459248)0.211:5e-09)0.798:0.001800357,(ckin59.1:0.001793764,G27.1:0.003621867)0.778:0.001813453)0.797:0.001800288)0.286:5e-09)0.867:0.001795065,((((CAM_14C1.1:0.005517547,HEL_BA5224AA_AS.1:0.009330883)0.488:0.005492285,(SSR43.1:0.011274917,(DR150.2:5e-09,MGms203.1:0.00196993)0.908:0.00736909)0.188:0.003556454)0.930:5e-09,SUD_C8_1.1:0.005422524)0.809:0.001802676,HEL_BA8996AA_AS.1:0.001790388)0.560:5e-09)0.427:0.005199706,((((HEL_BA9544AA_AS.1:0,HEL_BA9792AA_AS.1:0):0.014022129,(GR_20.1:0.003403862,IL_3184.1:0.009517394)0.778:0.003744839)0.772:0.002452641,((HEL_BA9058AA_AS.1:0.005557634,(HEL_CA0289AA_AS.1:0.001835023,HEL_BA9302AA_AS.1:0.007353245)0.951:0.007480294)0.747:0.001779488,HEL_BA9545AA_AS.1:5e-09)0.901:0.003986369)0.484:0.001798936,(HEL_BA5739AA_AS.1:0.007391297,(HEL_BA8309AA_AS.1:0,HEL_BA9749AA_AS.1:0):0.003558041)0.882:0.004067971)0.717:0.001834493)0.887:0.00182424,(33375.1:0.005544146,(30950.1:0.007312459,(IRANL124_91.1:0.005022626,(HEL_AA7206AA_AS.1:5e-09,(((((((HEL_BA5666AA_AS.1:0.007250278,(HEL_BA9540AA_AS.1:0.005474233,HpGP-ZAF-007.1:0.005505973)0.911:0.005564973)0.751:5e-09,SA166A.1:0.00179609)0.896:0.003641338,HEL_AA7376AA_AS.1:0.003636824)0.761:0.001789937,(HEL_AA7268AA_AS.1:0.001791299,((HEL_AA7215AA_AS.1:5e-09,((HEL_AA7288AA_AS.1:0.001784872,HEL_BA9306AA_AS.1:5e-09)0.755:5e-09,HEL_AA7368AA_AS.1:0.007284131)0.836:0.001786598)0.851:0.001794626,HEL_AA7356AA_AS.1:5e-09)0.786:0.001794028)0.773:0.001789219)0.000:5e-09,((HEL_AA7378AA_AS.1:0.003008902,(((HEL_AA7350AA_AS.1:0,HEL_AA7375AA_AS.1:0):0.001803138,HEL_BA8916AA_AS.1:0.001799615)0.794:0.002379565,SA233C.1:0.006727107)0.626:0.001866934)0.900:0.004274949,HEL_BA4143AA_AS.1:0.005488521)0.744:0.00180724)0.846:0.001797586,((((SA29A.1:0.003601989,HEL_BA5709AA_AS.1:0.003602647)0.782:0.001793011,(((HEL_AA7309AA_AS.1:0.001787693,(HEL_AA7329AA_AS.1:0.007318684,K26A1.1:5e-09)0.903:0.003609921)0.795:0.001802376,(HEL_AA7199AA_AS.1:0,HEL_AA7200AA_AS.1:0,HEL_AA7293AA_AS.1:0):0.001794077)0.791:0.001791539,HEL_BA4919AA_AS.1:0.005418229)0.745:5e-09)0.000:5e-09,HEL_BA9494AA_AS.1:0.0035939)0.831:0.001788347,HpGP-ZAF-009.1:0.007290504)0.000:5e-09)0.000:5e-09,((HEL_BA5706AA_AS.1:0.003630337,(((HpGP-ZAF-006.1:0,SA169C.1:0):5e-09,(HEL_BA8345AA_AS.1:5e-09,HEL_AA7362AA_AS.1:0.005457018)0.393:0.001798061)0.939:0.005549812,SouthAfrica20.1:0.00174463)0.866:0.003682409)0.937:0.005506806,((HEL_AA7351AA_AS.1:0.001854707,HEL_AA7371AA_AS.1:0.003569568)0.995:0.013038773,((SouthAfrica50.1:0.001845455,(SA253C1.1:0.005508693,(HEL_BA5671AA_AS.1:0,HEL_BA9328AA_AS.1:0,SA144A.1:0,SA251C.1:0):0.001773295)0.867:0.003659347)0.758:0.001786447,(SA172C1.1:5e-09,(HEL_BA5677AA_AS.1:0.001798063,((HEL_BA5715AA_AS.1:0,HEL_BA5731AA_AS.1:0,HEL_BA8291AA_AS.1:0,SA175A.1:0):5e-09,(SouthAfrica7.1:0.001802857,HpGP-ZAF-001.1:0.009107888)0.896:5e-09)0.866:5e-09)0.962:0.007267434)0.779:0.001817631)0.000:5e-09)0.000:0.001739792)0.367:0.003640907)0.999:0.021015598)0.995:0.021857185)0.939:0.009799068)0.754:5e-09)0.830:0.003391696)0.196:0.002156805,(((HEL_AA5699AA_AS.1:0.00547812,(GC65_HL.1:0.003639509,HEL_BA5257AA_AS.1:0.005483134)0.758:0.001805135)0.790:0.001786961,(HEL_BA9483AA_AS.1:0.005457574,(B40.1:0.011311725,Puno135.1:0.003674699)0.857:0.005499682)0.826:5e-09)0.492:0.001793796,((BD0013.1:0.013168249,HEL_BA4743AA_AS.1:5e-09)0.954:0.005498614,((22360.1:0.007343089,(HEL_CA2149AA_AS.1:0.015178624,Pt_7757.1:0.004594789)0.861:0.004903524)0.750:0.001781235,((HpGP-KGZ-006.1:0.005842594,(HEL_AA9180AA_AS.1:0.011135749,HEL_BA4846AA_AS.1:0.00452745)0.871:0.004971452)0.735:0.001512894,HEL_BA9168AA_AS.1:0.009632837)0.848:0.003589339)0.747:0.001823485)0.730:0.001787589)0.853:5e-09)0.783:0.003622144,((HEL_AA6718AA_AS.1:0.003670752,(HEL_BA8921AA_AS.1:0.011480253,HEL_BA9706AA_AS.1:0.007690239)0.734:0.001493125)0.784:0.001854016,((26695.1:0.007417844,HpGP-NPL-009.1:0.001792787)0.736:0.001835887,(((IRANL112_91.1:0.009291624,SW21C.1:5e-09)0.787:0.002730912,(444.1:0.00644988,HEL_BA9315AA_AS.1:0.006454161)0.620:0.003659006)0.761:0.002684161,(HEL_CA0270AA_AS.1:0.006134195,(HEL_BA4875AA_AS.1:0.007533225,HEL_BA4944AA_AS.1:0.007490522)0.150:0.001648914)0.779:0.003093298)0.761:0.001819098)0.814:0.001815)0.772:0.001775171)0.930:5e-09,((Evenky65.1:5e-09,HEL_BA9043AA_AS.1:0.011156128)0.890:0.005473685,(IRANL133_91.1:0.003655182,(IRANL104.1:0.007452676,(HEL_AA6511AA_AS.1:0.001815166,HpGP-TUR-009.1:0.003651513)0.770:0.001778469)0.761:0.001857631)0.287:0.001796111)0.848:5e-09)0.245:0.001786449,HpGP-ISR-001.1:0.005525627)0.778:0.003662259,(M006.1:0.001787116,(29009.1:0.011035362,21580.1:5e-09)0.866:0.001790626)0.875:5e-09)0.888:0.003611006,IRANL125.1:0.007292086)0.910:5e-09,(HEL_CA2513AA_AS.1:5e-09,MG2005_98.1:0.011103783)0.857:0.00179067)0.116:0.001792028,(((HpGP-MMR-011.1:0.003666844,TH0213.1:0.007331882)0.881:0.003614843,(HEL_BA4205AA_AS.1:0.0094835,(HpGP-USA-422.1:0.001802152,VN0032.1:0.005539756)0.846:0.003647533)0.836:0.003674183)0.468:0.001846648,HEL_BA5769AA_AS.1:0.007253615)0.790:5e-09)0.858:5e-09,(HEL_BA4991AA_AS.1:0.012857549,(HEL_BA8830AA_AS.1:0.005271467,HEL_BA9162AA_AS.1:0.005812831)0.303:0.001716434)0.765:0.002103255)0.404:0.001794345,(Mandalay03.1:0.003650807,(MMM_60.1:0.003620415,((HpGP-BGD-003.1:0.003618912,(HEL_BA8057AA_AS.1:0.013201691,(HpGP-MAL-002.1:0.003614567,(HEL_BA3985AA_AS.1:0.003632444,HEL_CA0027AA_AS.1:0.007293655)0.505:5e-09)0.604:0.001793308)0.063:5e-09)0.879:0.003589519,MS178.1:0.003606082)0.681:5e-09)0.876:0.00364848)0.774:0.00184235)0.808:0.001798089,(HEL_AA6079AA_AS.1:0.005480152,(((HpGP-MMR-004.1:0.013082859,(HEL_BA9770AA_AS.1:0.007292794,(HEL_BA9115AA_AS.1:0.003643296,HEL_BA9383AA_AS.1:0.001811162)0.806:0.001798612)0.788:5e-09)0.624:0.001858069,(HEL_CA2615AA_AS.1:0.005660542,(HEL_BA9018AA_AS.1:0.007510092,(HEL_BA9140AA_AS.1:0.001687778,(HEL_BA9571AA_AS.1:0,HEL_BA9650AA_AS.1:0):0.00191261)0.853:0.003711185)0.855:0.003737144)0.844:0.003524046)0.768:0.001752635,(HE_C50.1:0.012927373,((HEL_BA9096AA_AS.1:5e-09,mong44.1:0.00732535)0.398:0.001791975,((HEL_BA9079AA_AS.1:0.001794813,(Kazakhstan3173.1:0.003612386,(HEL_BA9047AA_AS.1:0.005455647,(CK69.1:0.00361792,HEL_CA0208AA_AS.1:0.011040656)0.819:5e-09)0.367:0.001799953)0.789:0.001824602)0.796:0.001814186,HEL_BA9244AA_AS.1:0.003649969)0.800:0.001798713)0.087:5e-09)0.825:0.001818261)0.862:0.003655339)0.850:6e-09)0.800:5e-09,(SLK40.1:0.001769461,(((Evenky01.1:0,Evenky73.1:0,HEL_BA8842AA_AS.1:0,HEL_BA9406AA_AS.1:0):0.003714981,HEL_BA8957AA_AS.1:0.003559783)0.943:0.007421459,(India7.1:0.001800182,MMM_148.1:0.001791389)0.906:6e-09)0.887:0.007396113)0.784:0.001831609)0.861:0.001794641,(((HE_C33.1:0.007432958,HEL_BA8915AA_AS.1:0.005562371)0.849:0.003596445,((((HEL_BA9627AA_AS.1:0.006125709,NP49.1:0.010678006)0.849:0.005578565,HEL_BA9184AA_AS.1:0.004883108)0.861:0.004313525,((((HEL_AA7332AA_AS.1:0.003873241,HEL_BA9471AA_AS.1:0.005390016)0.862:0.00366438,(BURYAT27.1:0.007581145,(HEL_BA9037AA_AS.1:0.00577846,((HEL_CA0264AA_AS.1:0.003763591,mong49.1:0.003533473)0.947:0.007777646,(HEL_BA9575AA_AS.1:0,HEL_BA9575AA_AS.2:0):0.005749942)0.729:0.001446484)0.833:0.003642395)0.866:0.003762574)0.774:0.001895398,(HEL_BA8814AA_AS.1:0.003639876,(HEL_BA8829AA_AS.1:0.005441723,HEL_BA8889AA_AS.1:0.005445147)0.767:0.001827365)0.737:0.001733347)0.785:0.003188811,(BTM275.1:0.012922019,BT333.1:0.005796132)0.567:0.001880465)0.779:0.00229226)0.714:0.00367324,(HEL_BA9641AA_AS.1:6e-09,((HEL_BA9249AA_AS.1:0.009580154,HEL_BA9739AA_AS.1:0.003457773)0.957:0.009570608,HEL_CA2671AA_AS.1:0.007296508)0.454:6e-09)0.828:0.001784063)0.891:5e-09)0.864:0.001815929,((Evenky11.1:0.010606495,(HEL_BA9321AA_AS.1:0.0045007,((HEL_BA8858AA_AS.1:0,HEL_BA9445AA_AS.1:0):0.00413689,HEL_BA9611AA_AS.1:0.014850335)0.368:0.00231358)0.705:0.004034512)0.922:0.0099559,(HEL_BA9564AA_AS.1:0.003704363,Tuvac46.1:0.001722901)0.925:0.007412412)0.341:5e-09)0.694:5e-09)0.875:5e-09,(((HEL_BA9607AA_AS.1:0.009201226,((HEL_BA9049AA_AS.1:0.011208401,HEL_CA0258AA_AS.1:0.003735831)0.843:0.003535509,(HEL_BA9440AA_AS.1:0.001800845,((HEL_BA9451AA_AS.1:0.005501434,((HEL_BA9209AA_AS.1:0,HEL_BA9776AA_AS.1:0):5e-09,HEL_BA9562AA_AS.1:0.001798065)0.868:0.003665061)0.869:0.003653595,HEL_BA9603AA_AS.1:0.005497109)0.746:0.001805752)0.807:0.001808938)0.797:5e-09)0.558:0.003590318,HEL_BA8856AA_AS.1:0.005518901)0.619:0.00364297,(HEL_BA9027AA_AS.1:0.001804833,(HEL_BA8958AA_AS.1:0.003680478,SSR7.1:0.005540373)0.851:0.003621103)0.771:5e-09)0.837:0.003608525)0.000:0.001791224,(((ID1017.1:0.007345884,(((ID0082.1:0.001808073,(Neuguinea66.1:5e-09,((HEL_BA9408AA_AS.1:0,Neuguinea12.1:0,Neuguinea25.1:0):5e-09,((HEL_BA9658AA_AS.1:0,HEL_BA9674AA_AS.1:0):5e-09,Neuguinea63.1:0.001784883)0.855:0.001802874)0.382:0.001798075)0.994:0.011215458)0.778:0.001784242,(((ID0992.1:5e-09,ID0090.1:0.001785222)0.905:0.001788836,(ID0084.1:0.005541218,ID0985.1:0.001695745)0.959:0.007439502)0.900:5e-09,ID0987.1:5e-09)0.900:5e-09)0.888:0.001785163,ID1001.1:5e-09)0.723:0.001750985)0.988:0.015383353,((HEL_BA4584AA_AS.1:0.001261475,HEL_BA9332AA_AS.1:0.006045967)0.870:0.003699895,(((HEL_BA4578AA_AS.1:0.009309352,HPJ071.1:0.005438128)0.900:0.005572776,((HPAS23.1:0.007331039,((((HPJ156.1:0.003603903,(HEL_BA3813AA_AS.1:0,HEL_BA3814AA_AS.1:0):0.012956865)0.571:0.001802757,HEL_BA3812AA_AS.1:0.005440219)0.887:6e-09,HEL_BA4580AA_AS.1:0.005446166)0.918:0.003612785,HEL_BA4574AA_AS.1:5e-09)0.846:0.001790206)0.401:5e-09,HEL_AA6024AA_AS.1:0.003588358)0.363:5e-09)0.000:5e-09,((ausabrJ05.1:0,HPJ023.1:0):0.009275013,HEL_AA6010AA_AS.1:0.001843648)0.913:0.005465228)0.755:0.001810713)0.769:0.001859608)0.875:0.003600402,((HpGP-RUS-009.1:0.010296699,(altai59.1:0.010758122,Tuvac80.1:0.01248918)0.444:0.005342976)0.856:0.004797512,HEL_BA9294AA_AS.1:0.003664718)0.770:0.001785019)0.000:6e-09)0.862:0.005560248,((HEL_BA8880AA_AS.1:0.013288471,MMM_67.1:0.013280406)0.842:0.003496501,((BT143.1:0.00751232,HEL_BA5460AA_AS.1:0.007490519)0.418:0.003539245,(HEL_BA8976AA_AS.1:0.005526005,(HEL_BA9608AA_AS.1:5e-09,HEL_BA9628AA_AS.1:0.005489066)0.461:0.005529693)0.932:0.007473565)0.270:5e-09)0.774:0.001788968)0.921:0.003704722,((HEL_CA0551AA_AS.1:0.014918285,(HEL_BA9085AA_AS.1:0.00363138,(HEL_BA8825AA_AS.1:0.001813322,HEL_BA9167AA_AS.1:0.005486764)0.779:0.001786509)0.805:0.003635731)0.899:6e-09,HEL_BA8872AA_AS.1:0.00360258)0.329:5e-09)0.405:0.001801689,HEL_CA0266AA_AS.1:0.005419916)0.831:5e-09,((((HEL_BA8847AA_AS.1:0.005714274,HEL_BA9640AA_AS.1:0.021690129)0.719:0.001880763,((((HEL_BA9671AA_AS.1:5e-09,(((HEL_BA8812AA_AS.1:5e-09,(HEL_BA9437AA_AS.1:5e-09,HEL_BA9443AA_AS.1:0.001788838)0.985:0.007347257)0.832:0.001787113,((HEL_BA9095AA_AS.1:0.003625845,((HEL_BA9807AA_AS.1:0.003668832,BURYAT19.1:0.005537844)0.778:0.001789442,(HEL_BA9042AA_AS.1:0,HEL_BA9253AA_AS.1:0):5e-09)0.341:5e-09)0.865:0.001798093,HEL_BA8911AA_AS.1:0.001798097)0.643:5e-09)0.247:5e-09,((HEL_BA9208AA_AS.1:0,HEL_BA9636AA_AS.1:0,HEL_BA9651AA_AS.1:0):5e-09,HEL_BA9333AA_AS.1:0.001792061)0.861:0.001788833)0.857:0.001798071)0.917:5e-09,(HEL_BA9568AA_AS.1:0.007362848,TUVAB15.1:0.003637041)0.844:0.007364062)0.521:0.005418848,HEL_BA9576AA_AS.1:0.011262443)0.889:0.007441504,HEL_BA9410AA_AS.1:5e-09)0.501:0.007145888)0.671:0.005618079,yak97.1:0.003756096)0.759:0.002416299,((HEL_BA8956AA_AS.1:0.00654238,(HEL_BA9379AA_AS.1:0.00368898,((HEL_BA8823AA_AS.1:0,HEL_BA9176AA_AS.1:0,HEL_BA9592AA_AS.1:0):0.001776545,(HEL_BA9546AA_AS.1:0,HEL_BA9760AA_AS.1:0):0.001826639)0.938:0.00742107)0.865:0.004515322)0.811:0.006750161,HpGP-KAZ-002.1:0.003503873)0.606:0.004484855)0.802:0.003018424)0.173:5e-09,HEL_CA0440AA_AS.1:5e-09)0.865:5e-09,((((((BT0282.1:0.005743325,ID0498.1:0.005462069)0.744:0.001715736,HEL_CA0082AA_AS.1:0.00749215)0.776:0.001813039,HEL_AA5991AA_AS.1:0.005636616)0.813:0.003464043,JP0170.1:0.005632903)0.832:0.003531088,(HEL_CA2451AA_AS.1:0.007440675,HpGP-PER-111.1:0.011274049)0.082:5e-09)0.593:0.003732073,((((HEL_AA0105AA_AS.1:0,PeCan4.1:0):0.009301164,(((HpGP-MEX-028.1:0.007484329,HEL_BA9605AA_AS.1:0.003723205)0.463:0.003576955,HEL_CA0410AA_AS.1:0.00542297)0.468:5e-09,(HEL_BA9676AA_AS.1:0,HEL_BA9686AA_AS.1:0):0.003643571)0.766:0.001834373)0.453:0.001780871,HEL_CA2268AA_AS.1:0.007283823)0.854:5e-09,(((((HEL_CA2267AA_AS.1:0.007397507,Shi417.1:0.001816796)0.790:0.001784078,((HEL_CA2270AA_AS.1:0.003651821,HEL_CA2272AA_AS.1:0.005483647)0.779:0.001769336,(HpGP-PER-019.1:0.005411192,(HpGP-PER-011.1:0.00360348,(HEL_CA2260AA_AS.1:5e-09,(HEL_BA9514AA_AS.1:0.005452791,HEL_CA2284AA_AS.1:5e-09)0.876:0.001794618)0.832:0.003618087)0.012:5e-09)0.802:0.001814134)0.771:0.001799478)0.435:5e-09,HEL_CA2271AA_AS.1:5e-09)0.844:0.001790539,(((HEL_AA4439AA_AS.1:0.001651104,HEL_CA2709AA_AS.1:0.013292715)0.881:0.005072163,((Aklavik117.1:0,CAN_219.1:0):0.006034566,HpGP-MAL-010.1:0.006982162)0.077:0.001701676)0.802:0.002426069,(22352.1:0.003663763,HpGP-PER-138.1:0.0055151)0.751:0.001761241)0.842:5e-09)0.762:0.001798195,(((CO1766.1:0,Hui1764.1:0,Hui1766.1:0):0.001786226,((((Nanai30.1:0.007341549,(HEL_AA7283AA_AS.1:0.001805497,HEL_AA6759AA_AS.1:0.00546937)0.478:0.001786833)0.894:5e-09,(HEL_BA9774AA_AS.1:0.001792054,Khanty04.1:0.001798069)0.883:5e-09)0.884:5e-09,(((((CAN_196.1:0.003611003,Puno120.1:0.001831725)0.773:0.001798146,HEL_BA9218AA_AS.1:0.007394453)0.786:0.001797474,HEL_BA9159AA_AS.1:0.003647845)0.784:0.001783557,(HpGP-PER-121.1:0.003619997,Shi470.1:0.003637594)0.883:0.003602119)0.180:5e-09,(((HEL_BA9472AA_AS.1:0.003610644,Evenky58.1:0.00179461)0.902:5e-09,(((HEL_BA9415AA_AS.1:0.001799149,(HEL_BA8815AA_AS.1:5e-09,HEL_BA8868AA_AS.1:0.007330901)0.880:0.003621584)0.463:0.003620482,((((HEL_BA9830AA_AS.1:0.001798061,(HEL_BA9032AA_AS.1:5e-09,HEL_BA9339AA_AS.1:0.001792067)0.504:5e-09)0.748:0.001731215,(HEL_BA9838AA_AS.1:0,Keto60.1:0):0.009461283)0.651:0.003735972,(HEL_BA9266AA_AS.1:5e-09,HEL_BA9761AA_AS.1:0.001788828)0.875:5e-09)0.890:0.003617967,(HEL_BA9819AA_AS.1:0.005520314,((HEL_AA6077AA_AS.1:0,HEL_CA0052AA_AS.1:0,HEL_CA0052AA_AS.2:0):0.00179462,(HEL_BA9559AA_AS.1:0,Sakhalin60.1:0):5e-09)0.791:0.001791507)0.768:0.001823167)0.625:0.00179585)0.788:5e-09,(((HEL_BA9467AA_AS.1:5e-09,(Nanai40.1:0.00179206,(HpGP-USA-205.1:0.00726149,(HEL_BA9040AA_AS.1:5e-09,((HEL_BA9234AA_AS.1:0,HEL_BA9669AA_AS.1:0):5e-09,(HEL_AA7214AA_AS.1:0.003684367,HEL_BA8864AA_AS.1:0.001749585)0.887:0.003684335)0.856:0.001792073)0.862:0.001794622)0.465:5e-09)0.326:5e-09)0.892:5e-09,(HEL_AA7246AA_AS.1:0.001798061,(HEL_BA9773AA_AS.1:0.005189214,(HEL_BA9263AA_AS.1:0.008980072,HEL_BA9518AA_AS.1:0.003878954)0.294:0.001825866)0.288:0.002061346)0.766:5e-09)0.454:0.001793024,(HEL_CA0054AA_AS.1:0.009169004,(HEL_BA9487AA_AS.1:0.007312735,HpGP-CAN-020.1:0.003620438)0.369:0.001783781)0.761:5e-09)0.538:0.001798272)0.786:6e-09)0.896:6e-09,HEL_BA9677AA_AS.1:0.001785495)0.861:0.001792596)0.890:0.00180272)0.928:0.003607237,((((HEL_CA2265AA_AS.1:0.003596486,HEL_CA2283AA_AS.1:0.003614127)0.234:5e-09,((HEL_CA2261AA_AS.1:0,HEL_CA2286AA_AS.1:0,HEL_CA2287AA_AS.1:0):0.005436425,(((HEL_BA9606AA_AS.1:0.007258255,(Shi112.1:0.007295373,HEL_BA9656AA_AS.1:0.003605962)0.260:5e-09)0.823:0.001795483,(HEL_BA9201AA_AS.1:6e-09,HEL_BA9433AA_AS.1:0.001798072)0.984:0.007318312)0.790:6e-09,((HEL_CA2262AA_AS.1:5e-09,Sat464.1:0.005470708)0.774:0.003596395,(HEL_CA2257AA_AS.1:5e-09,(HEL_CA2266AA_AS.1:0.001790199,Shi169.1:0.003600062)0.889:5e-09)0.887:5e-09)0.913:0.001790205)0.409:5e-09)0.852:0.001792071)0.919:5e-09,Cuz20.1:6e-09)0.920:6e-09,((CO1768.1:0,COL0002.1:0,Hui1769.1:0):0.003613757,(HpGP-SPA-706.1:0.007362906,v225d.1:0.001787265)0.036:0.001815768)0.800:6e-09)0.854:0.001798075)0.867:5e-09)0.810:6e-09,HEL_CA2279AA_AS.1:0.003588352)0.872:0.001792064)0.825:5e-09)0.794:0.001941136)0.769:0.001666053)0.903:0.001789118,(HpGP-KOR-001.1:0.001804618,(HEL_CA2092AA_AS.1:5e-09,((VN0805.1:0.012259059,(HEL_BA9566AA_AS.1:0.00973257,HEL_BA9915AA_AS.1:0.00873645)0.460:0.003836465)0.763:0.002714929,(EKB32.1:0.009209975,((((HEL_CA0525AA_AS.1:0.00551993,(HEL_BA8663AA_AS.1:0.005579101,HpGP-JAP-026.1:0.007468746)0.760:0.001748504)0.760:0.001791561,HEL_CA2718AA_AS.1:0.003631042)0.904:5e-09,(HEL_BA5605AA_AS.1:0.003596883,(BT215.1:0.007355195,HpGP-MAL-012.1:0.005428301)0.504:5e-09)0.881:0.001787552)0.921:0.003606309,BTM231.1:5e-09)0.847:6e-09)0.802:0.0018561)0.773:0.001757932)0.804:0.001804845)0.809:0.001804614)0.882:6e-09,(HEL_BA9259AA_AS.1:0.0054995,HEL_CA2643AA_AS.1:0.011190695)0.738:0.001791301)0.572:5e-09,((HEL_BA8959AA_AS.1:0.005566424,(HEL_BA9354AA_AS.1:0,HEL_BA9814AA_AS.1:0):0.005554607)0.888:0.005523189,(BURYAT14.1:0.001721641,HEL_BA9407AA_AS.1:0.013254723)0.861:0.003815958)0.808:0.005592284)0.131:0.005489921,((HEL_BA9448AA_AS.1:0.003614131,HEL_BA9621AA_AS.1:0.001798113)0.783:5e-09,(((HEL_AA6006AA_AS.1:0,HEL_CA0053AA_AS.1:0):0.001787857,((HEL_BA9735AA_AS.1:0.003647744,(HEL_BA9347AA_AS.1:0.003624396,((((HEL_BA9391AA_AS.1:0.001790193,((HEL_BA9129AA_AS.1:0.005528635,(HEL_BA8861AA_AS.1:0.00559062,HEL_BA9556AA_AS.1:0.007377608)0.760:0.001709579)0.775:0.00182226,HEL_BA9736AA_AS.1:0.001766004)0.814:0.001836244)0.464:5e-09,((HEL_BA9098AA_AS.1:0.007393319,HEL_BA9220AA_AS.1:0.005536075)0.750:0.001688944,(((HEL_BA8883AA_AS.1:0.003655333,HEL_BA9534AA_AS.1:0.001824005)0.792:0.001786413,(HEL_BA8932AA_AS.1:0.001787113,(HEL_BA9390AA_AS.1:5e-09,((HEL_BA9614AA_AS.1:0.001788834,HEL_BA9797AA_AS.1:5e-09)0.961:0.005469524,((BURYAT9.1:5e-09,((HEL_BA8860AA_AS.1:5e-09,HEL_BA9261AA_AS.1:0.001784764)0.991:0.009235717,((HEL_BA9348AA_AS.1:0,HEL_BA9759AA_AS.1:0):0.001792059,(HEL_BA9341AA_AS.1:5e-09,HEL_BA9411AA_AS.1:0.001784916)0.442:5e-09)0.925:0.001787113)0.939:5e-09)0.901:5e-09,HEL_BA9130AA_AS.1:0.003606571)0.577:0.001792143)0.921:5e-09)0.735:5e-09)0.540:5e-09)0.832:0.001798076,HEL_BA9059AA_AS.1:0.003620955)0.371:5e-09)0.859:0.001786956)0.872:6e-09,HEL_AA7249AA_AS.1:0.005427731)0.846:0.001792058,HEL_BA9160AA_AS.1:5e-09)0.817:5e-09)0.193:0.001805568)0.777:0.001804962,(((HEL_BA9780AA_AS.1:0.00179673,(HEL_BA9166AA_AS.1:5e-09,HEL_BA9256AA_AS.1:0.003620675)0.883:0.003636337)0.796:0.005502589,((HEL_BA9170AA_AS.1:0.001802872,HEL_BA9569AA_AS.1:5e-09)0.950:0.0074116,HEL_AA7221AA_AS.1:0.00552327)0.524:0.003622368)0.896:5e-09,HEL_BA9404AA_AS.1:0.007342532)0.815:0.001807058)0.192:5e-09)0.364:5e-09,(HEL_AA7373AA_AS.1:0.001722446,(HEL_BA8832AA_AS.1:0.003616889,HEL_BA9479AA_AS.1:6e-09)0.894:0.005594141)0.927:0.005608108)0.827:0.001788854)0.685:5e-09)0.946:0.001715731,((HEL_AA7365AA_AS.1:0,HEL_CA0047AA_AS.1:0):0.007241828,(HEL_AA7339AA_AS.1:0.003632659,(HpGP-CAN-023.1:0.005457501,((HEL_BA9778AA_AS.1:0,HEL_CA0057AA_AS.1:0,HEL_CA0057AA_AS.2:0):0.0017989,(HEL_CA0046AA_AS.1:0.00181676,HpGP-CAN-001.1:0.005449286)0.755:0.001781637)0.770:0.001822376)0.778:0.001785724)0.852:5e-09)0.798:0.007416973)0.771:0.007423438,((HEL_AA7264AA_AS.1:0.001789719,(HEL_BA9748AA_AS.1:0.005429686,(HEL_BA9476AA_AS.1:0.009234567,(HEL_BA9304AA_AS.1:0.001797995,Nentsy81.1:0.005462745)0.678:0.001794712)0.815:5e-09)0.873:0.001791965)0.388:5e-09,(HEL_BA9649AA_AS.1:0.01117736,HEL_BA9841AA_AS.1:0.005528983)0.836:0.003564247)0.396:0.001796823)0.936:5e-09,((HEL_AA7380AA_AS.1:0.007283926,(Keto18.1:5e-09,((HEL_BA8914AA_AS.1:0,HEL_BA8962AA_AS.1:0,HEL_BA9175AA_AS.1:0,HEL_BA9398AA_AS.1:0):0.007309243,HEL_BA9063AA_AS.1:5e-09)0.992:0.009222331)0.433:0.001840877)0.431:0.00185848,(HEL_AA7212AA_AS.1:0,HEL_CA0045AA_AS.1:0):0.013165283)0.783:0.001822874)0.353:0.072161327,HEL_BA9538AA_AS.1:0.011286355)1.000:0.005834837,HEL_BA8279AA_AS.1:0.0171684)0.802:0.03895808,((HEL_BA9303AA_AS.1:0,HEL_BA9707AA_AS.1:0):0.036554242,((((HEL_AA7311AA_AS.1:0,Khanty47.1:0):0.001787836,(HEL_BA8849AA_AS.1:0,HEL_BA9070AA_AS.1:0,HEL_BA9584AA_AS.1:0):6e-09)0.824:0.003521546,((((((Aklavik86.1:0,CAN_019.1:0,CAN_290.1:0,HEL_CA2371AA_AS.1:0,HpGP-CAN-010.1:0,HpGP-CAN-015.1:0,HpGP-CAN-018.1:0):0.001788659,HpGP-CAN-016.1:0.001789401)0.774:0.001791857,(((CAN_243.1:6e-09,HEL_AA5916AA_AS.1:0.001798066)0.820:0.001800182,(HEL_BA9629AA_AS.1:0.005422466,((HEL_BA9060AA_AS.1:0,HEL_BA9258AA_AS.1:0):0.005448544,(HEL_AA7337AA_AS.1:0.003601379,HEL_BA9526AA_AS.1:0.001810158)0.765:0.001802928)0.765:0.001796732)0.770:0.00181464)0.772:0.001799649,(((Ca_97_34.1:0,HEL_AA6016AA_AS.1:0,HEL_AA7297AA_AS.1:0):0.011077674,(HEL_AA5967AA_AS.1:0,HEL_AA6482AA_AS.1:0,HEL_BA9172AA_AS.1:0):5e-09)0.306:0.001813841,(HEL_AA6037AA_AS.1:0,HpGP-CAN-007.1:0):0.005510206)0.765:0.001778181)0.794:0.001819743)0.734:0.001759744,((HEL_BA9127AA_AS.1:5e-09,HEL_BA9726AA_AS.1:0.003607488)0.872:0.001798111,((HEL_BA9243AA_AS.1:0,HEL_BA9287AA_AS.1:0,Koryak28.1:0,Koryak37.1:0,Koryak38.1:0):6e-09,HEL_BA8817AA_AS.1:0.005420754)0.394:5e-09)0.978:0.007298306)0.000:5e-09,(CAN_095.1:0,CAN_136.1:0,CAN_172.1:0,CAN_258.1:0,HEL_CA2453AA_AS.1:0,HpGP-CAN-006.1:0,HpGP-CAN-011.1:0):0.007348172)0.773:0.003527668,(HpGP-CAN-019.1:5e-09,(HpGP-CHI-116.1:0.013034189,HpGP-CHI-105.1:0.007269876)0.877:0.003712802)0.919:0.00556908)0.924:0.009257363)0.838:5e-09,(HEL_BA9746AA_AS.1:0.001829494,HEL_BA9722AA_AS.1:0.010991541)0.775:0.001844189)0.376:0.004634372)0.985:0.030477628)0.994:0.029462126,(HEL_AA0408AA_AS.1:0.011020215,HEL_BA9262AA_AS.1:0.005618531)0.980:0.064075539)0.827:0,Hcetorum:0.471800106)Root;
