# Supplementary material for: An ancient ecospecies of Helicobacter pylori
Source: Nature. 2024 Oct 16;635(8037):178–85. doi: 10.1038/s41586-024-07991-z (PMC11541087; doi:10.1038/s41586-024-07991-z)
Supplement: Supplementary file 8 — Data underlying Figs. 1–4 and Supplementary Figs. 1–6 and 8–13. [file 41586_2024_7991_MOESM8_ESM.zip › SOURCE_DATA/S10/69.nwk]

(((((((((((((((((((((((((((((HEL_BA9259AA_AS.1:5e-09,HEL_BA9564AA_AS.1:0.000910185)0.739:0.000900689,(HEL_BA9302AA_AS.1:0.004780588,HEL_CA0289AA_AS.1:0.000785737)0.993:0.006723037)0.763:0.000918575,(HEL_BA9404AA_AS.1:0.010502357,((HEL_BA9671AA_AS.1:0.00983678,(HEL_BA8814AA_AS.1:5e-09,HEL_BA8889AA_AS.1:5e-09)0.752:0.00118215)0.875:0.002572848,(HEL_BA9576AA_AS.1:0.00181213,(HEL_BA8823AA_AS.1:0.000910575,HEL_BA9545AA_AS.1:0.004640034)0.954:0.003734129)0.922:0.00280913)0.852:0.001912465)0.876:0.002813564):5e-09,((HEL_BA9175AA_AS.1:0.006933314,((HEL_BA8914AA_AS.1:0,HEL_BA8962AA_AS.1:0):5e-09,HEL_BA9398AA_AS.1:5e-09)0.869:0.002398303)0.967:0.006289688,((HEL_BA9626AA_AS.1:0.00717893,((Evenky11.1:5e-09,HEL_BA8959AA_AS.1:0.000916745)0.530:5e-09,(HEL_BA9546AA_AS.1:5e-09,(HEL_BA9686AA_AS.1:0,HEL_BA9760AA_AS.1:0):5e-09)0.451:5e-09)0.916:0.004030783)0.647:0.002935231,(HEL_BA9321AA_AS.1:0.006602637,(HEL_BA9608AA_AS.1:0.014144761,(HEL_BA9037AA_AS.1:0.005632693,Kazakhstan3173.1:0.007533414)0.219:0.000994457)0.878:5e-09)0.919:0.004976947)0.774:0.001449221)0.320:0.00180802)0.400:0.001078998,((HpGP-KAZ-002.1:0.009077006,(HEL_BA8872AA_AS.1:0.009418011,HEL_CA2718AA_AS.1:0.008947376)0.057:0.002605271)0.851:0.002974548,((HEL_BA9483AA_AS.1:0.005678023,HEL_BA9566AA_AS.1:0.00754942)0.920:0.003847632,(HEL_BA8825AA_AS.1:5e-09,(HEL_BA9650AA_AS.1:0.008502545,HEL_BA9471AA_AS.1:0.001851487)0.909:0.002758432)0.411:0.001772889)0.561:0.000948042)0.365:0.001049738)0.767:0.002769337,(HEL_BA9059AA_AS.1:0.000961409,((((TUVAB15.1:0.003601412,(HEL_BA9333AA_AS.1:0.015842383,HEL_BA9538AA_AS.1:0.002998519)0.787:0.012790279)0.678:0.007600526,(ID0498.1:0.005878031,HpGP-KGZ-006.1:0.005471685)0.228:0.001977719)0.837:0.002918224,(HEL_BA8279AA_AS.1:0.003542205,HEL_BA8921AA_AS.1:0.006867212)0.801:0.003479579)0.365:5e-09,(HEL_BA9170AA_AS.1:0.005633229,(HEL_BA9129AA_AS.1:0.000898418,HEL_BA9407AA_AS.1:0.00093095)0.903:0.002801478)0.961:0.004701183)0.876:0.001889623)0.952:0.003693326)0.900:5e-09,(((HEL_BA9153AA_AS.1:0.002766672,HEL_BA9611AA_AS.1:0.000933809)0.985:0.005651173,(HEL_BA8957AA_AS.1:0.00569045,HEL_BA9569AA_AS.1:0.004651083)0.773:0.000875293)0.776:0.000930297,(((HEL_BA8856AA_AS.1:0.011330541,(HEL_BA8830AA_AS.1:0.001313981,HEL_BA9162AA_AS.1:0.007171181)0.987:0.009578229)0.394:0.00088952,((HEL_BA9027AA_AS.1:0,HEL_CA0261AA_AS.1:0,HEL_CA0266AA_AS.1:0):0.00015936,HEL_CA0264AA_AS.1:0.009578312)0.989:0.008584255)0.827:0.002860795,(HEL_AA7314AA_AS.1:0.004845978,(HEL_BA9776AA_AS.1:0.000890671,(HEL_BA9440AA_AS.1:0.000911713,HEL_BA9605AA_AS.1:5e-09)0.963:0.00372596)0.955:0.004608182)0.920:0.003794974)0.723:0.001109296)0.670:0.002130272)0.417:0.002810755,(HEL_BA8993AA_AS.1:0.000830922,(HEL_AA7380AA_AS.1:5e-09,(Evenky65.1:5e-09,HEL_BA8858AA_AS.1:0.001497911)0.867:0.00150421)0.966:0.006295291)0.971:0.006124832)0.845:0.002945936,(HEL_BA9244AA_AS.1:0.010340665,((HEL_CA0258AA_AS.1:0.012475876,(((HEL_BA9556AA_AS.1:0,HEL_BA9770AA_AS.1:0):0.00762866,((BT143.1:0.010108547,(((((HEL_BA8663AA_AS.1:0.010896534,VN0805.1:0.003538829)0.860:0.005200014,HEL_BA9568AA_AS.1:0.017160505)0.783:0.00116154,(((ID0561.1:0.011006537,BT333.1:0.003319095)0.890:0.006980833,((BTM275.1:0.010577907,MMM_67.1:0.005593008)0.849:0.003644938,(BT0282.1:0.005682483,BTM231.1:0.004752768)0.953:0.004728042)0.626:5e-09)0.932:0.00354518,CK69.1:0.006092607)0.391:0.001857137)0.948:0.005619991,((((HEL_AA7373AA_AS.1:0.003608739,HEL_BA9653AA_AS.1:0.006792819)0.771:0.002219402,((HEL_AA7249AA_AS.1:0.001733431,((((((HEL_AA6759AA_AS.1:0.004762271,HEL_CA2267AA_AS.1:0.001911114)0.756:0.000901094,(((HEL_BA9218AA_AS.1:0.005810224,HEL_BA9677AA_AS.1:0.004792038)0.844:0.00190104,((HEL_BA9559AA_AS.1:0.006657719,(HEL_BA9669AA_AS.1:0.002168909,(HEL_BA8864AA_AS.1:0.006383525,HEL_BA9040AA_AS.1:0.002107541)0.413:0.001856923)0.758:0.00157855)0.959:0.004689818,(HEL_CA0046AA_AS.1:0.002768138,((((HEL_BA9778AA_AS.1:0,HEL_CA0057AA_AS.1:0,HEL_CA0057AA_AS.2:0):0.005229312,HpGP-CAN-001.1:0.007605909)0.727:0.002293736,(HpGP-CAN-023.1:0.003746958,HpGP-CAN-020.1:0.006836131)0.753:0.001328487)0.804:0.002374945,(HEL_AA7339AA_AS.1:0.003585716,(HEL_AA7365AA_AS.1:5e-09,HEL_CA0047AA_AS.1:5e-09)0.895:0.005591825)0.976:5e-09)0.442:5e-09)0.914:0.002811543)0.912:0.00307058)0.774:0.000976677,((((HEL_BA9263AA_AS.1:0.000942519,HEL_BA9518AA_AS.1:0.0019553)0.773:0.000939052,(((HEL_BA9487AA_AS.1:0.00094651,((HEL_AA7212AA_AS.1:0,HEL_CA0045AA_AS.1:0):5e-09,HEL_BA9819AA_AS.1:0.004787029)0.953:0.004824046)0.338:5e-09,HEL_BA9598AA_AS.1:0.002836316)0.504:0.000941108,((HEL_BA9472AA_AS.1:0.007276179,HEL_BA9514AA_AS.1:0.004847595)0.739:0.00302949,HEL_BA9208AA_AS.1:0.002834992)0.917:5e-09)0.182:5e-09)0.852:0.001002539,(Nanai40.1:0.010729281,HEL_AA7214AA_AS.1:5e-09)0.982:6e-09)0.915:0.002009086,((((HEL_BA9159AA_AS.1:0.007963094,HEL_BA9476AA_AS.1:0.006953973)0.828:0.001765477,(HEL_BA9166AA_AS.1:0.012819515,((((HEL_BA9621AA_AS.1:0.003711431,HEL_CA0054AA_AS.1:0.000933351)0.779:0.00108536,(HEL_BA9234AA_AS.1:0.007719131,Sakhalin60.1:0.005960496)0.096:0.002480046)0.629:5e-09,((HEL_AA6006AA_AS.1:0,HEL_CA0053AA_AS.1:0):0.002679626,(HEL_AA6077AA_AS.1:0,HEL_CA0052AA_AS.1:0,HEL_CA0052AA_AS.2:0):0.00478064)0.977:0.005660643)0.987:0.009343815,(BT215.1:0.01000465,((((EKB32.1:0.008121038,HEL_CA0208AA_AS.1:0.011385397)0.752:0.002645942,((HEL_CA0440AA_AS.1:0.007275126,HEL_CA2671AA_AS.1:0.006852092)0.739:0.002271981,(((HEL_CA2709AA_AS.1:0.005273984,HpGP-KOR-001.1:0.008225228)0.675:0.002296431,(HEL_BA4686AA_AS.1:0.006184058,((HEL_AA4439AA_AS.1:0.00613614,HpGP-JAP-026.1:0.002005763)0.894:0.003138075,((HEL_BA9915AA_AS.1:0.005605964,HEL_BA5605AA_AS.1:0.00361235)0.750:0.001705504,(HEL_CA0082AA_AS.1:0.004506,HEL_CA2092AA_AS.1:0.006769918)0.751:0.002493261)0.558:0.00262554)0.385:0.00120392)0.805:0.003044798)0.088:5e-09,(HEL_BA5460AA_AS.1:0.001935306,(HpGP-MAL-012.1:0.011511377,HEL_CA2643AA_AS.1:0.007140191)0.857:0.003248946)0.762:0.002015462)0.440:0.00142008)0.848:0.002590562)0.841:0.002243457,JP0170.1:0.007124187)0.729:0.002384964,HpGP-MMR-011.1:0.007545233)0.959:0.007430306)0.900:0.006309782)0.982:5e-09)0.893:0.003093456)0.445:5e-09,((HEL_BA9774AA_AS.1:0.002857936,(HEL_AA7264AA_AS.2:0.003579763,HEL_BA9415AA_AS.1:0.004786822)0.462:5e-09)0.786:0.000946568,((Nentsy81.1:5e-09,HEL_BA9773AA_AS.1:0.003727754)0.601:0.000489049,(HEL_BA8815AA_AS.1:0.005254096,Khanty04.1:0.002513908)0.904:0.003853689)0.765:0.00152807)0.930:0.002867089)0.774:0.001497507,(HEL_BA9304AA_AS.1:0.000946309,(Evenky58.1:5e-09,HEL_BA9748AA_AS.1:0.001867681)0.318:5e-09)0.996:0.006722934)0.224:0.001496368)0.937:6e-09)0.807:0.000918959)0.776:0.000920272,(((HEL_CA2268AA_AS.1:0.006689479,HEL_CA2272AA_AS.1:0.003839405)0.870:0.001863865,(HpGP-MEX-028.1:0.007749697,Puno135.1:0.006839986)0.746:0.000822914)0.902:0.002837974,((Shi470.1:0.001630637,(CAN_196.1:0.002164335,(HEL_AA0105AA_AS.1:0,PeCan4.1:0):0.009427628)0.179:0.002841619)0.764:0.001208694,(((((((HEL_CA2279AA_AS.1:0.00378111,HpGP-PER-111.1:0.001887857)0.868:0.001867064,((HEL_CA2271AA_AS.1:0.00283273,(Aklavik117.1:0,CAN_219.1:0):0.003790032)0.745:0.000933142,((HpGP-PER-019.1:0.001083331,HpGP-PER-138.1:0.009233884)0.390:0.001019957,HEL_BA3942AA_AS.1:0.002974033)0.852:0.001876008)0.076:5e-09)0.925:0.002039173,((HEL_CA2260AA_AS.1:0.001872872,HEL_CA2287AA_AS.1:0.001208175)0.438:0.002415402,(HEL_CA2262AA_AS.1:0.001883598,(Sat464.1:0.002840762,(HEL_CA2257AA_AS.1:0.005706404,(Shi112.1:5e-09,((HEL_CA2265AA_AS.1:0,HEL_CA2266AA_AS.1:0,Shi417.1:0):5e-09,Shi169.1:0.00094575)0.835:0.000946431)0.789:0.000962246)0.767:0.000921347)0.781:0.000943658)0.445:0.00093604)0.803:5e-09)0.100:5e-09,(HpGP-PER-011.1:0.008685183,Puno120.1:0.000939677)0.864:0.001876979)0.281:5e-09,HpGP-PER-121.1:0.002811952)0.499:5e-09,(HEL_CA2261AA_AS.1:0,HEL_CA2283AA_AS.1:0,HEL_CA2284AA_AS.1:0,HEL_CA2286AA_AS.1:0):0.001864466)0.366:5e-09,(((Cuz20.1:0.008639845,(HEL_BA9201AA_AS.1:0.004857355,v225d.1:0.003836314)0.694:0.000886684)0.889:0.002928597,(HEL_BA9433AA_AS.1:0.004226464,(HpGP-USA-205.1:0.009040426,HEL_AA6511AA_AS.1:0.008450685)0.890:0.002883696)0.858:0.002032877)0.803:0.001578097,(CO1766.1:0,Hui1766.1:0):0.002625362)0.923:0.003046505)0.901:0.002681582)0.243:5e-09)0.902:0.002689187)0.731:0.001042114,((HEL_BA9347AA_AS.1:0.00410349,((HEL_BA9176AA_AS.1:0.006567655,(HEL_BA9130AA_AS.1:0.001058513,(((HEL_BA9160AA_AS.1:0.005547392,(HEL_BA9649AA_AS.1:0.001846252,(HEL_BA9479AA_AS.1:0.002564501,(HEL_BA8880AA_AS.1:0.001947342,(HEL_BA8832AA_AS.1:0.006488804,HEL_CA0410AA_AS.1:0.001993022)0.535:0.002531982)0.566:0.001062651)0.769:0.001153367)0.054:0.000919652)0.908:5e-09,(((HEL_BA9256AA_AS.1:0,HEL_BA9780AA_AS.1:0):0.000918359,HEL_BA9534AA_AS.1:0.001844846)0.744:6e-09,((HEL_BA9379AA_AS.1:0.000917693,HEL_BA9390AA_AS.1:0.002773084)0.384:5e-09,(HEL_BA9656AA_AS.1:0,HEL_BA9735AA_AS.1:0):6e-09)0.917:0.000917498)0.998:5e-09)0.776:0.000917425,HEL_BA9049AA_AS.1:0.001850436)0.838:0.001762438)0.629:0.001831593)0.769:0.000980772,((((HEL_BA9614AA_AS.1:0,HEL_BA9797AA_AS.1:0):5e-09,(HEL_BA8883AA_AS.1:0.002819222,HEL_BA9220AA_AS.1:0.003764755)0.742:0.000882916)0.971:0.002779635,(HEL_BA9348AA_AS.1:0.002770664,(HEL_BA9411AA_AS.1:5e-09,(HEL_BA9341AA_AS.1:0.000918893,HEL_BA9759AA_AS.1:0.001837816)0.923:5e-09)0.894:5e-09)0.878:5e-09)0.911:0.002787482,(HEL_AA7283AA_AS.1:5e-09,HEL_BA9448AA_AS.1:5e-09)0.967:0.005602227)0.744:0.000936655)0.911:0.002751531)0.981:0.006377192,HEL_BA8868AA_AS.1:5e-09)0.983:0.006107875)0.770:0.002119275,((HEL_BA9098AA_AS.1:0.000935074,(HEL_BA8932AA_AS.1:0.001883864,HEL_BA9391AA_AS.1:0.00379704)0.755:0.000939313)0.415:0.000935735,HEL_BA9841AA_AS.1:5e-09)0.925:0.003574771)0.344:0.001034125,HEL_BA9467AA_AS.1:0.003904649)0.809:0.004065572)0.800:0.004004858,BURYAT9.1:5e-09)0.814:0.003881087)0.914:0.003727336,((BURYAT14.1:0.001793106,(HEL_BA9058AA_AS.1:0.012313356,((HEL_BA9705AA_AS.1:0,HEL_BA9825AA_AS.1:0):5e-09,((((HEL_BA9266AA_AS.1:0,HEL_BA9294AA_AS.1:0):6e-09,(HEL_BA9761AA_AS.1:0,HEL_BA9838AA_AS.1:0):0.000917701)0.866:0.000918887,((HEL_BA8918AA_AS.1:0,HEL_BA9046AA_AS.1:0,HEL_BA9148AA_AS.1:0,HEL_BA9169AA_AS.1:0,HEL_BA9260AA_AS.1:0):5e-09,HEL_BA9032AA_AS.1:0.00091836)0.234:5e-09)0.000:0.000919612,(Keto18.1:0,Keto60.1:0):5e-09)0.684:5e-09)0.963:0.006761994)0.921:0.004140337)0.465:6e-09,(HEL_BA8847AA_AS.1:0.010771169,(altai59.1:0.003685366,HEL_BA8861AA_AS.1:0.005711337)0.770:0.001728451)0.887:0.003501888)0.769:0.003912249)0.758:0.002053428,((HEL_BA9736AA_AS.1:0.002992267,HEL_BA9814AA_AS.1:0.005420782)0.992:0.012533487,(HEL_BA9167AA_AS.1:0.00931258,Tuvac80.1:0.001766757)0.822:0.00386446)0.262:0.002840741)0.722:0.002234251)0.747:0.001742216,((HEL_BA9096AA_AS.1:0.004723676,(HEL_BA9063AA_AS.1:0.001846766,HEL_BA9085AA_AS.1:0.002828894)0.928:0.002831998)0.854:0.00234624,((HEL_BA8958AA_AS.1:0.00185747,HEL_BA9410AA_AS.1:0.00293423)0.978:0.006990329,(HEL_BA9641AA_AS.1:0.010943471,(HEL_BA9354AA_AS.1:0.015251319,(HEL_BA9571AA_AS.1:0,HEL_BA9807AA_AS.1:0):0.007659632)0.820:0.001862981)0.864:0.00346816)0.874:0.003802873)0.862:0.003597651)0.689:0.000946587)0.006:0.001972834,(((HEL_BA9437AA_AS.1:5e-09,HEL_BA9443AA_AS.1:0.002818578)0.993:0.00824171,(HEL_BA8911AA_AS.1:0.001550522,HEL_BA9640AA_AS.1:0.002209738)0.307:0.001971554)0.804:0.003146182,((HEL_BA9042AA_AS.1:0,HEL_BA9253AA_AS.1:0):0.005304494,HpGP-MAL-010.1:0.01240123)0.829:0.002662636)0.302:0.002584311)0.852:0.003045495)0.932:0.003839094,HEL_BA9837AA_AS.1:0.000910066)0.901:0.002794327)0.878:0.002711643,((((HEL_BA9047AA_AS.1:0.005575049,(BURYAT19.1:0.016008165,HEL_BA9209AA_AS.1:5e-09)0.972:0.005688144)0.497:0.001854746,(HEL_BA9095AA_AS.1:0.00659545,HEL_BA9628AA_AS.1:0.00674823)0.758:0.001455088)0.873:0.003170583,((HEL_BA9184AA_AS.1:0.007477366,(HEL_BA9451AA_AS.1:0.002766704,(altai11.1:0.003548247,((BURYAT27.1:0.001742033,(((HEL_BA9079AA_AS.1:0.008547494,(Evenky73.1:5e-09,(HEL_BA8842AA_AS.1:0,HEL_BA9406AA_AS.1:0):5e-09)0.891:0.003983011)0.235:0.001914711,(Evenky01.1:0.005302973,HEL_BA8812AA_AS.1:0.008262998)0.694:5e-09)0.853:0.001117987,(HEL_AA7246AA_AS.1:0.003526041,HEL_BA9383AA_AS.1:0.000934107)0.897:0.00185992)0.906:5e-09)0.881:0.004268426,(BD0013.1:0.016957612,HEL_BA9627AA_AS.1:0.015303392)0.784:0.005069815)0.910:0.003341244)0.786:0.000944428)0.764:0.000961175)0.332:0.00091271,HEL_BA9592AA_AS.1:0.004699718)0.881:0.001937741)0.785:0.000919697,(HEL_BA9575AA_AS.1:0.00654702,(HEL_BA9607AA_AS.1:0.005763353,(HEL_BA9562AA_AS.1:0.001873692,(HEL_BA9115AA_AS.1:0.007267079,(HEL_BA9651AA_AS.1:5e-09,(HEL_AA7221AA_AS.1:5e-09,HEL_BA9636AA_AS.1:0.000904105)0.891:0.00090589)0.997:0.013206875)0.911:0.004042025)0.858:0.001854663)0.874:0.001839831)0.786:0.000916259)0.279:5e-09)0.781:6e-09)0.765:0.000957665)0.871:0.004724754,((HEL_BA9603AA_AS.1:0.004716172,(HEL_BA9612AA_AS.1:5e-09,mong49.1:6e-09)0.929:0.003693912)0.756:0.000908104,(HEL_BA9606AA_AS.1:0.005335808,(HEL_BA9018AA_AS.1:0.006168381,(HEL_CA0278AA_AS.1:0.012517037,(HEL_BA8860AA_AS.1:5e-09,HEL_BA9261AA_AS.1:0.00183779)0.876:0.00267223)0.949:0.005177332)0.390:0.002289969)0.866:0.002137322)0.875:0.002748681)0.942:0.004203152,(HEL_BA8915AA_AS.1:0.005945403,HEL_BA9706AA_AS.1:0.015486525)0.532:0.0025127)0.923:0.001103631,((HEL_CA0551AA_AS.1:0.006436418,VN0032.1:0.003872111)0.989:0.007524756,(((HEL_AA7332AA_AS.2:0.011656098,(26695.1:0.006213978,SSR9.1:0.006293354)0.755:0.001226224)0.928:0.004387718,(SW7C.1:0.005786098,(SSR5.1:0.004671155,SSR7.1:0.000913223)0.962:0.004575496)0.754:0.000953638)0.340:0.00100904,(HEL_AA8621AA_AS.1:0.002420786,(HEL_AA6718AA_AS.1:0.005800727,HpGP-LIT-001.1:0.007552975)0.844:0.005913232)0.974:0.00655166)0.731:0.001245139)0.915:0.004333733)0.772:0.002833734,(HEL_BA9739AA_AS.1:0.006668518,(HEL_BA4991AA_AS.1:0.001564689,HEL_BA8057AA_AS.1:0.004360046)0.969:0.010986309)0.923:0.004505616)0.867:0.004060844,(((HpGP-TUR-009.1:0.010391849,(GC65_HL.1:0.004244962,GC34_HL.1:0.005570912)0.011:0.002156061)0.488:0.003136142,IRANL124_91.1:0.010982306)0.745:0.001079686,(((mong44.1:0.001754552,((HEL_BA8976AA_AS.1:5e-09,Tuvac46.1:0.007068357)0.986:0.009830276,(HEL_BA9140AA_AS.1:0.000903506,HEL_BA9249AA_AS.1:5e-09)0.869:0.002645704)0.744:0.001922761)0.895:0.006120121,(HEL_BA9732AA_AS.1:0.008359711,((HE_NC24_6.1:0.013405833,Hp_A_11.1:0.008466788)0.778:0.004703857,(HPAG1.1:0.008420374,(Khanty16.1:0,Khanty26.1:0,Khanty27.1:0):0.001771756)0.771:0.002236773)0.931:0.006013213)0.456:0.00227885)0.951:0.007227057,((448.1:0.009438008,HEL_BA9531AA_AS.1:0.007666451)0.491:0.006188409,(SSR8.1:0.013981069,SSR43.1:0.012180298)0.646:0.003576804)0.749:0.002893717)0.680:6e-09)0.862:0.001852708)0.922:5e-09,((Hp_A_14.1:0.012765988,(((((HEL_BA4944AA_AS.1:0.009128403,IL_3172.1:0.003002969)0.810:0.003704682,((India7.1:0.008630315,30950.1:0.007660442)0.293:0.002035756,MGms203.1:0.009835847)0.835:0.005130112)0.925:0.005701095,(HEL_BA4875AA_AS.1:0.009070218,(SA172C1.1:0.004441102,(HEL_BA8916AA_AS.1:0.008401708,HpGP-ZAF-009.1:5e-09)0.566:0.00217972)0.786:0.005118402)0.752:0.004067986)0.475:0.001225891,(CAM-146C1.1:0.009103149,38185.1:0.005303003)0.870:0.00356506)0.195:5e-09,(B47.1:0.010610754,(((((((((nigh2495.1:0.001784434,HEL_BA9463AA_AS.1:0.006852104)0.100:5e-09,((CAM-135C1.1:0,CAM-140C1.1:0):5e-09,CAM-117A1.1:0.005433601)0.792:0.003586222)0.849:0.002260461,((CAM-107A1.1:0.003678729,CAM-23A1.1:0.003750212)0.959:0.007427172,(IL_3173.1:0.021747426,(CAM_118A1.1:0.009219036,nigh2494.1:0.005463116)0.097:0.001757455)0.243:5e-09)0.350:5e-09)0.908:0.002147865,((((SUD-C1-1a.1:0.003020964,(HpGP-IDN-001.1:0.004125862,(CAM-126C1.1:0.007209641,CAM_22A1.1:5e-09)0.945:0.007344013)0.760:0.0039828)0.896:0.003047604,(SUD-SO50-1.1:0.001805027,HEL_BA8928AA_AS.1:0.003668703)0.876:0.003675083)0.820:0.001854379,(SUD-C13-1.1:0.011310695,SUD-SO49-1.1:0.003507666)0.915:0.005609511)0.425:6e-09,SUD_C5_1.1:5e-09)0.814:5e-09)0.000:5e-09,(((((HpGP-NGA-006.1:0.005670398,HEL_BA9309AA_AS.1:0.006564286)0.828:0.002788061,(((CAM-144C1.1:5e-09,(HEL_BA3551AA_AS.1:0.008672833,HEL_BA9125AA_AS.1:0.0075632)0.826:0.001709799)0.900:0.001878084,(HEL_AA6060AA_AS.1:5e-09,HEL_BA8987AA_AS.1:0.002778924)0.936:6e-09)0.183:0.000907885,(HEL_AA6699AA_AS.1:0.002809415,HEL_BA9765AA_AS.1:5e-09)0.997:0.008484362)0.810:0.001772691)0.408:5e-09,(HEL_BA9595AA_AS.1:0.00274098,((HEL_CA2615AA_AS.1:0,HEL_CA2627AA_AS.1:0):0.002734581,(HEL_BA9028AA_AS.1:0.004662787,HEL_BA9462AA_AS.1:0.006559347)0.454:0.001773291)0.059:5e-09)0.837:0.00093592)0.211:0.000925209,((((CAM-109A1.1:0.005441932,HpGP-NGA-010.1:0.004544653)0.857:0.004866883,HEL_BA9281AA_AS.1:0.005672432)0.830:0.002937214,(CAM_106A1.1:0.005583742,(CAM_14C1.1:0.006787618,(B45.1:0.005784296,CAM_153C1.1:0.007952509)0.589:0.002971849)0.746:0.001875653)0.897:0.004226969)0.753:0.001093492,HEL_BA9413AA_AS.1:0.00367384)0.817:5e-09)0.398:5e-09,(((CAM_149C1.1:5e-09,(ckin59.1:0.001783857,(nigh1448.1:5e-09,nigh2496.1:0.001780494)0.778:5e-09)0.959:0.005410914)0.788:0.002169649,(SUD-SO42.1:0.002175189,HEL_BA9457AA_AS.1:0.009235287)0.435:0.004802053)0.721:0.001872095,(CAM_110A1.1:5e-09,CAM-121A1.1:0.009169416)0.804:0.001792067)0.796:0.002359292)0.908:0.001919779)0.740:0.000851107,(HEL_BA4973AA_AS.1:0.002468771,(SUD-C16-3.1:0.003582634,HpGP-USA-403.1:0.015863864)0.157:5e-09)0.917:0.003619602)0.857:0.002083515,(31181.1:0.005506821,(34320.1:0.024909674,(((HEL_BA9014AA_AS.1:0,N34.1:0):0.003725624,(Nentsy28.1:0,Nentsy29.1:0,Nentsy32.1:0,Nentsy37.1:0,Nentsy38.1:0,Nentsy65.1:0):5e-09)0.628:0.003069974,((HEL_BA8996AA_AS.1:0,HEL_BA9604AA_AS.1:0):6e-09,(GC31_B.1:0.014558969,Khanty17.1:0.001816008)0.699:5e-09)0.834:0.00261663)0.936:0.003835975)0.740:0.000959013)0.725:0.000923847)0.947:0.004929377,(((((((((SUD_SO41_1.1:5e-09,(SUD-C14-1.1:0.009361511,SUD_C8_1.1:0.005517535)0.871:0.005525731)0.759:0.005422469,SUD-I14.1:0.005469621)0.854:0.003638556,GR_15.1:0.001948465)0.907:0.006317132,((HEL_CA2270AA_AS.1:0.006554854,HEL_BA4743AA_AS.1:0.010299739)0.319:0.001983036,((444.1:0.016210416,B25.1:0.010524398)0.931:0.00660167,(HEL_BA4168AA_AS.1:0.002384029,(HEL_AA5951AA_AS.1:5e-09,((HEL_AA6079AA_AS.2:0.005567722,(CAM_125C1.1:0.15865484,HEL_AA7332AA_AS.1:0.005267678)0.919:0.070465188)0.855:0.032136717,(HEL_BA5224AA_AS.1:0.045811238,HEL_AA7264AA_AS.1:0.055996716)0.678:0.009017154)0.982:0.104829134)0.749:0.043200463)0.863:0.011055852)0.741:0.00172158)0.740:0.001077838)0.855:0.003828393,(HpGP-USA-207.1:0.004730988,HEL_BA4846AA_AS.1:0.008711342)0.741:0.0011349)0.783:0.001582375,(HEL_BA9555AA_AS.1:0.006273802,Pt_7757.1:0.009569362)0.888:0.003097221)0.802:0.002289024,((IRANL104.1:0.007682442,GR_21.1:0.006726938)0.397:5e-09,(HEL_AA5951AA_AS.2:0.0017961,SUD-S72.1:0.007351969)0.752:0.001793457)0.659:0.002727142)0.863:0.002351737,((HEL_BA9168AA_AS.1:0.004092853,(P12.1:0.008893031,B40.1:0.007910206)0.674:0.003658298)0.754:0.001396697,IRANL110.1:0.002682669)0.742:0.000897242)0.784:0.001019048,(((HEL_BA4404AA_AS.1:0.007103556,(IL_3184.1:0.005299373,(IRANL125.1:5e-09,IRANL97.1:0.000893417)0.992:0.009061631)0.826:0.002495771)0.374:0.001124889,((Hp_A_27.1:0.011780177,(((((HpGP-NPL-009.1:0.007497653,(CK59.1:0.005484134,NP49.1:0.011656782)0.624:0.004221373)0.859:0.006870611,((Khanty27.2:0.029818746,HE_C33.1:0.024320652)0.117:0.001029459,HE_C50.1:5e-09)0.998:0.017121543)0.344:0.003256442,((HEL_BA9339AA_AS.1:0,HEL_BA9544AA_AS.1:0,HEL_BA9792AA_AS.1:0,HEL_BA9830AA_AS.1:0):0.007562593,SSR3.1:0.005580121)0.711:0.002337632)0.939:0.007472804,(HpGP-RUS-009.1:0.009136412,(22360.1:0.011184654,HEL_BA5224AA_AS.2:0.00358725)0.972:0.011328538)0.768:0.002270628)0.702:0.001956058,33375.1:0.003661364)0.847:0.003584718)0.994:5e-09,((((HUP_B14.1:0.002888008,(22352.1:0.010718577,(HEL_CA2149AA_AS.1:0.010206982,(HEL_BA5197AA_AS.1:0.005305378,HEL_BA9180AA_AS.1:0.001666228)0.976:0.009969849)0.793:0.005096739)0.909:0.006148651)0.885:0.003877952,(HEL_AA8698AA_AS.1:0.008792592,HEL_BA4700AA_AS.1:0.017874155)0.849:0.004788811)0.818:0.002199401,(HEL_BA9734AA_AS.1:0.011162158,((((HEL_AA9174AA_AS.1:0.011104467,(HEL_BA8835AA_AS.1:0.003562642,(HEL_CA2362AA_AS.1:0.002035561,(ckin28.1:0.001781235,kin79.1:0.007279874)0.918:6e-09)0.934:0.003419194)0.723:0.002618746)0.936:0.005753814,HEL_AA6798AA_AS.1:0.011370376)0.900:0.003846884,((CAM_125C1.2:5e-09,((HEL_CA2258AA_AS.1:0.013807478,(22087.1:5e-09,HEL_BA5257AA_AS.1:5e-09)0.965:0.011659458)0.734:0.001347106,MCms1055.1:0.018780292)0.917:0.004783518)0.785:0.001502079,((((((((HEL_BA8101AA_AS.1:0.006577198,(DR59_2016.1:0.010375947,HEL_BA5101AA_AS.1:0.01416944)0.892:0.005619848)0.568:0.001827333,(HpGP-POR-006.1:0.01674272,(HEL_CA2181AA_AS.1:0.007791508,(GAM245Ai.1:0.008960058,HpGP-USA-417.1:0.006020628)0.828:0.0021803)0.341:0.001996045)0.868:0.003132332)0.826:0.001990029,(((HEL_CA2451AA_AS.1:0.006366463,(HEL_CA2246AA_AS.1:5e-09,HpGP-MEX-046.1:0.003562774)0.896:0.005041917)0.885:0.004397177,((HEL_AA9177AA_AS.1:0,HEL_AA9180AA_AS.1:0):0.004408812,(HEL_AA8702AA_AS.1:0.004797828,HpGP-USA-303.1:0.016036582)0.413:0.003758205)0.898:0.00536493)0.875:0.002563969,(HEL_CA2150AA_AS.1:0.008952047,(HEL_BA3663AA_AS.1:0.009440285,HpGP-SPA-402.1:0.009055998)0.679:0.004538206)0.846:0.00222395)0.748:0.001181941)0.809:0.002906285,(HEL_BA4465AA_AS.1:0.005474898,HEL_BA5547AA_AS.1:0.007300484)0.954:0.009383218)0.770:0.001485473,(((((HEL_AA7352AA_AS.1:5e-09,HEL_BA8806AA_AS.1:0.001780489)0.886:0.005033356,((SA252C.1:0.001827679,(SA35C.1:0.003673086,((HEL_AA7374AA_AS.1:0,HEL_BA4236AA_AS.1:0):5e-09,kin81.1:0.003578324)0.000:6e-09)0.932:0.003677542)0.000:5e-09,((ckin24.1:0.006735621,((HEL_BA5527AA_AS.1:0.005402054,HN_G260.1:0.006070126)0.916:0.003650579,(((HpGP-COG-003.1:5e-09,kin86.1:5e-09)0.910:0.001887768,(ckin65.1:5e-09,((ckin106.1:0.001793962,(ckin129.1:0.007290964,kin71.1:0.003611572)0.758:0.001769849)0.898:0.003597955,((ckin130.1:6e-09,(kin62.1:0.001805837,HEL_BA4947AA_AS.1:0.011030219)0.810:0.005405508)0.853:0.00178238,kin77.1:5e-09)0.932:0.003598351)0.000:5e-09)0.000:0.001672344)0.215:0.001828649,(HpGP-BRA-023.1:0.00461699,SouthAfrica50.1:0.007623389)0.962:0.005270984)0.000:5e-09)0.000:5e-09)0.840:0.004050384,HpGP-HON-015.1:0.003676267)0.975:0.006684626)0.880:0.002153315)0.827:0.002931559,HEL_BA8361AA_AS.1:0.002838516)0.865:0.003884374,NYPt189.1:0.007368231)0.722:0.001779674,((HEL_AA5463AA_AS.1:0.009304,HEL_BA5572AA_AS.1:0.010118858)0.754:0.002161848,MM2012_26.1:0.007406372)0.918:0.006866757)0.747:0.000745414)0.410:0.000923011,(SA220C.1:0.00502418,SA224.1:0.004290526)0.995:0.011665442)0.572:0.00168988,(DR150.1:0.006548815,(DR76_2016.1:0.003800301,HEL_BA5558AA_AS.1:0.003672767)0.982:0.006583861)0.924:0.003773734)0.734:0.000892281,(HEL_AA6578AA_AS.1:0.004455266,Pt_7901.1:0.001930906)0.984:0.006547911)0.954:0.004263591)0.835:0.001796816)0.930:0.004357216,HEL_BA9043AA_AS.1:0.007976976)0.801:0.002440146)0.879:0.002888424)0.896:0.002531721,HEL_CA2176AA_AS.1:0.005653553)0.761:0.000831831)0.890:0.001968826)0.728:0.001085235,((HpGP-ISR-001.1:0.005244291,(HpGP-SPA-802.1:0.004924909,(21580.1:0.008210344,(Khanty30.1:0,Khanty40.1:0):0.006509422)0.762:0.007540307)0.480:0.004432305)0.753:0.001206975,(GR_20.1:0.008091319,HEL_CA2212AA_AS.1:0.003864063)0.946:0.004930982)0.812:0.00341795)0.724:0.000943525)0.337:0.000844671)0.902:0.003604176,(HEL_BA4163AA_AS.1:0.011110861,(29009.1:0.005020571,(HE_NC32_5.1:0.004925483,Nentsy90.1:0.001674354)0.933:0.010277896)0.360:0.002998999)0.612:0.002265531)0.759:0.002313203)0.829:0.00181008)0.935:0.003669239)0.768:0.001284172,(((IRANL112_91.1:0.005118618,IRANL133_91.1:0.009050243)0.956:0.007364603,(G27.1:0.002494049,HpGP-POL-110.1:0.00637475)0.792:0.006825097)0.192:0.002210681,(HEL_BA9676AA_AS.1:0.007417721,(HpGP-SPA-706.1:0.010073351,(MG2005_98.1:0,MM2004_20.1:0):0.00702969)0.743:0.003306544)0.965:0.008971165)0.759:0.001725455)0.976:0.006249539)0.315:0.000914508,(((TH0213.1:0.005331862,(((HpGP-MMR-004.1:0.008481805,MMM_148.1:0.00178653)0.858:0.002351202,((MMM_60.1:0.009876988,(((MMM_127.1:0.007327937,HEL_BA3985AA_AS.1:0.004187853)0.748:0.002248295,BD0063.1:0.010971023)0.772:0.002504787,(HpGP-MAL-002.1:0.010519943,M006.1:0.005595015)0.864:0.003320113)0.000:5e-09)0.276:0.003216965,HpGP-IND-007.1:0.007630872)0.693:0.003143503)0.674:0.001066984,((((HpGP-BGD-003.1:0.014357463,HEL_CA2513AA_AS.1:0.013439623)0.554:0.001984428,Mandalay03.1:0.003648705)0.861:0.005444693,MS178.1:0.008336886)0.773:0.002278097,HEL_BA5769AA_AS.1:0.01194744)0.091:0.001960778)0.895:0.003309645)0.005:5e-09,((HEL_BA9445AA_AS.1:0.014130404,SW21C.1:0.013200067)0.612:0.004061556,NP110.1:0.009047023)0.930:0.004188567)0.122:0.001813136,(HEL_AA6079AA_AS.1:0.005291516,HpGP-USA-422.1:0.006457643)0.888:0.006408839)0.767:0.002928999)0.772:0.004347376,(((HEL_BA8956AA_AS.1:0.005640339,Nanai30.1:0.001795127)0.908:0.005689503,(HEL_BA8829AA_AS.1:0.008049981,HEL_CA0027AA_AS.1:0.00748959)0.575:0.001220852)0.902:0.007440974,HEL_CA0270AA_AS.1:0.017452529)0.096:0.002612642)0.901:0.001227543,(HEL_BA4205AA_AS.1:0.005206622,((HEL_AA5699AA_AS.1:0.025487425,(HEL_AA0447AA_AS.1:0.015382055,(HEL_BA5739AA_AS.1:0.015682507,(SouthAfrica7.1:0.007798618,(((((HEL_BA8309AA_AS.1:0,HEL_BA9749AA_AS.1:0):0.021010352,HEL_BA4143AA_AS.1:0.092111965)0.698:0.003642784,SA233C.1:0.004523243)1.000:0.029902426,((((((((((HEL_BA8291AA_AS.1:0.001850031,SouthAfrica20.1:0.004766041)0.964:0.004772055,(HEL_BA5671AA_AS.1:0,HEL_BA9328AA_AS.1:0,SA251C.1:0):0.000938497)0.877:0.001884487,HEL_AA7362AA_AS.1:0.003777603)0.870:0.002287581,(HEL_BA5709AA_AS.1:0.006214084,(SA253C1.1:0.000967386,(HpGP-ZAF-006.1:0.000949307,HpGP-ZAF-007.1:0.005653075)0.929:0.003781759)0.961:0.005337915)0.444:0.001821427)0.898:0.003330204,(((HEL_AA7375AA_AS.1:0,HEL_BA4919AA_AS.1:0):0.001785284,HpGP-ZAF-001.1:0.006565486)0.000:5e-09,HEL_BA4143AA_AS.2:0.009114876)0.776:0.002151323)0.936:0.003745184,(((HEL_AA7351AA_AS.1:0.006392892,HEL_AA7371AA_AS.1:0.003551388)0.876:0.00425299,((HEL_BA8345AA_AS.1:0.002825899,HEL_BA9540AA_AS.1:0.009511955)0.721:0.000920407,((HEL_BA5677AA_AS.1:5e-09,HEL_BA5706AA_AS.1:0.002807402)0.499:5e-09,HEL_AA7375AA_AS.2:0.003567834)0.090:0.001875995)0.847:0.001922383)0.358:0.000868431,SA29A.1:5e-09)0.000:5e-09)0.416:0.000923536,((HEL_AA7350AA_AS.1:0.007255992,HEL_BA5666AA_AS.1:0.012467228)0.000:5e-09,(((HEL_AA7288AA_AS.1:5e-09,HEL_BA9306AA_AS.1:6e-09)0.935:0.00663689,((((HEL_AA7356AA_AS.1:0.001977357,HEL_AA7215AA_AS.1:0.001779506)0.429:5e-09,(HEL_AA7199AA_AS.1:0,HEL_AA7268AA_AS.1:0,HEL_AA7368AA_AS.1:0):5e-09)0.000:5e-09,(HEL_AA7329AA_AS.1:0.000985872,K26A1.1:5e-09)0.000:5e-09)0.859:0.003000561,(HEL_AA7309AA_AS.1:0.001782368,(HEL_AA7200AA_AS.1:5e-09,(HEL_AA7206AA_AS.1:0,HEL_AA7293AA_AS.1:0):5e-09)0.000:5e-09)0.794:0.001756085)0.962:0.008940595)0.935:0.005865069,((HEL_AA7376AA_AS.1:0,HEL_AA7378AA_AS.1:0):0.001782226,(SA144A.1:5e-09,SA166A.1:0.000932176)0.911:0.004851239)0.000:6e-09)0.883:0.001952183)0.795:0.001047875)0.978:0.005395318,HEL_BA5731AA_AS.1:5e-09)0.769:0.001788851,(HEL_BA5715AA_AS.1:0,SA175A.1:0):0.000930152)0.898:0.002670298,SA169C.1:0.005696383)0.824:0.001659844)0.769:0.00163911,HEL_BA9494AA_AS.1:0.013493616)0.985:0.01030002)0.970:0.010691401)0.989:0.025278288)0.836:0.010494346)0.768:0.004812431,HEL_BA7799AA_AS.1:0.010047456)0.318:0.004422962)0.952:0.007149094)0.743:0.003425908,(HEL_AA5991AA_AS.1:0.024667636,((HEL_CA0525AA_AS.1:0.006793121,((CO1768.1:0,COL0002.1:0,Hui1769.1:0):0.00468407,Khanty39.1:0.009613658)0.504:0.005119614)0.883:0.007532918,Hui1764.1:0.002405873)0.271:0.004732026)0.863:0.006309624)0.784:0.009205947,(((((ID0987.1:0,ID1001.1:0):0.002754692,(ID0090.1:5e-09,ID0985.1:5e-09)0.770:0.014023054)0.855:0.084922807,(Neuguinea66.1:5e-09,(HEL_BA9408AA_AS.1:0.011018134,((Neuguinea25.1:0.001779154,(HEL_BA9658AA_AS.1:0.001413691,(Neuguinea12.1:0,Neuguinea63.1:0):5e-09)0.000:6e-09)0.000:5e-09,HEL_BA9674AA_AS.1:5e-09)0.908:0.005717968)0.720:0.001037763)0.780:0.002164369)0.023:0.002204368,ID0084.1:0.005437959)0.780:0.001108163,((ID0082.1:0.001702695,ID0992.1:0.011497887)0.776:0.003587444,ID1017.1:0.003584917)0.872:5e-09)0.986:0.008426422)0.983:0.002493529,((HEL_BA4574AA_AS.1:0.001940892,((HEL_AA6024AA_AS.1:0.001787884,HPAS23.1:0.001780309)0.750:0.001979369,HEL_AA6010AA_AS.1:0.010933657)0.876:0.005430985)0.833:5e-09,((ausabrJ05.1:5e-09,HPJ023.1:5e-09)0.967:0.006067816,((((HEL_BA3813AA_AS.1:0,HEL_BA3814AA_AS.1:0,HEL_BA4578AA_AS.1:0):0.007205961,(HPJ071.1:0.006544595,(HEL_BA3812AA_AS.1:0.009034981,HPJ156.1:0.004585285)0.904:0.003346602)0.515:5e-09)0.319:0.001940375,(HEL_BA4580AA_AS.1:5e-09,HEL_BA9332AA_AS.1:5e-09)0.968:0.006618139)0.757:0.001194571,HEL_BA4584AA_AS.1:5e-09)0.850:0.002339803)0.477:0.001742784)0.963:0.009294101)0.710:0.047142771,HEL_BA9315AA_AS.1:0.009181433)1.000:0.001202458,yak97.1:0.006078898)0.634:0.052887979,((HEL_AA5967AA_AS.1:5e-09,(HEL_AA6482AA_AS.1:0,HEL_BA9172AA_AS.1:0):5e-09)0.933:0.002998621,((HEL_AA6016AA_AS.1:0,HEL_AA7297AA_AS.1:0):5e-09,Ca_97_34.1:5e-09)0.761:0.000917624)0.744:0.003019007)1.000:0.003272392,((((((HEL_AA5916AA_AS.1:0.001969743,(HEL_BA9060AA_AS.1:0,HEL_BA9258AA_AS.1:0):0.003933443)0.407:5e-09,(HpGP-CAN-019.1:0.005984321,(HpGP-CAN-016.1:0.005613609,((Aklavik86.1:0,CAN_019.1:0,CAN_290.1:0,HEL_CA2371AA_AS.1:0,HpGP-CAN-010.1:0,HpGP-CAN-015.1:0):0.003601869,((CAN_095.1:0,CAN_136.1:0,CAN_172.1:0,CAN_258.1:0,HEL_CA2453AA_AS.1:0,HpGP-CAN-006.1:0,HpGP-CAN-011.1:0):0.003976731,HpGP-CAN-018.1:0.001932289)0.928:0.003313999)0.353:0.000975318)0.889:0.003268503)0.931:0.004954338)0.792:0.000962807,HpGP-CAN-007.1:6e-09)0.541:0.000956767,HEL_AA7337AA_AS.1:0.003753796)0.000:6e-09,HEL_AA6037AA_AS.1:5e-09)0.574:6.874e-06,CAN_243.1:0.001957464)0.758:0.001012968)0.697:0.007083177,(((HpGP-CHI-105.1:0.002184707,HpGP-CHI-116.1:0.001979841)0.999:0.013919207,((HEL_BA9629AA_AS.1:0.004704598,(((HEL_BA8849AA_AS.1:5e-09,(HEL_BA9070AA_AS.1:5e-09,HEL_BA9584AA_AS.1:5e-09)0.240:5e-09)0.923:0.005118272,(HEL_AA7311AA_AS.1:0.001912416,Khanty47.1:6e-09)1.000:0.014447796)0.917:0.00425917,HEL_BA9243AA_AS.1:0.006673779)0.557:0.00202723)0.740:0.001124102,(HEL_BA9722AA_AS.1:0.005014023,HEL_BA9746AA_AS.1:0.011983367)0.905:0.00300448)0.900:0.003093995)0.867:0.003378704,((((HEL_BA9287AA_AS.1:5e-09,(HEL_BA9127AA_AS.1:0.000971296,(Koryak37.1:0,Koryak38.1:0):0.000972296)0.881:6e-09)0.920:6e-09,(HEL_BA9526AA_AS.1:0.00097332,Koryak28.1:5e-09)0.785:6e-09)0.828:0.00179439,HEL_BA9726AA_AS.1:0.012247376)0.312:0.001788306,HEL_BA8817AA_AS.1:0.022023972)0.959:0.006611052)0.495:0.004326942)0.955:0.011576361,(HEL_BA9303AA_AS.1:0,HEL_BA9707AA_AS.1:0):0.021796821)0.945:0.026550304,(HEL_AA0408AA_AS.1:0.006612505,HEL_BA9262AA_AS.1:0.003573986)0.921:0.049289065)0.698:0,Hcetorum:0.172791281)Root;
