# Supplementary material for: An ancient ecospecies of Helicobacter pylori
Source: Nature. 2024 Oct 16;635(8037):178–85. doi: 10.1038/s41586-024-07991-z (PMC11541087; doi:10.1038/s41586-024-07991-z)
Supplement: Supplementary file 8 — Data underlying Figs. 1–4 and Supplementary Figs. 1–6 and 8–13. [file 41586_2024_7991_MOESM8_ESM.zip › SOURCE_DATA/S10/70.nwk]

((((((((((((((((((((((BURYAT14.1:0.006996767,((HEL_BA8883AA_AS.1:0.005735951,((HEL_BA9736AA_AS.1:0.004713598,(HEL_BA9160AA_AS.1:6e-09,(HEL_BA9059AA_AS.1:0.000761602,TUVAB15.1:0.004653962)0.907:0.001536863)0.925:0.003880474)0.854:0.001867516,HEL_BA9130AA_AS.1:0.004345642)0.890:0.002416233)0.844:0.002062845,(HEL_AA7249AA_AS.1:0.005804801,HEL_CA0410AA_AS.1:0.01261434)0.923:0.003877957)0.891:0.002246534)0.776:0.00091197,(((HEL_CA0525AA_AS.1:0.007988651,HpGP-MAL-010.1:0.009735542)0.837:0.002190855,(((((HEL_BA9915AA_AS.1:0.004688506,VN0805.1:0.01030911)0.933:0.003082194,((MS178.2:0.009530199,(HEL_AA4439AA_AS.1:0.001550574,JP0170.1:0.003850249)0.993:0.007990496)0.836:0.001543377,((HpGP-JAP-026.1:0.010588632,(HEL_BA8868AA_AS.1:0.006447121,(BT0282.1:0.001409341,BTM231.1:0.004798521)0.880:0.002432547)0.778:0.002358102)0.881:0.002147482,(BT333.1:0.009212618,((CK69.1:0.012361022,MMM_67.1:0.010257203)0.820:0.003422768,(HEL_CA0440AA_AS.1:0.003264743,HEL_CA0551AA_AS.1:0.006137965)0.396:0.001764185)0.727:0.003283004)0.758:0.001040967)0.851:0.001549269)0.749:0.000728435)0.755:0.000770717,((BTM275.1:0.013010714,HpGP-MAL-012.1:0.009737522)0.772:0.001263014,((HEL_CA2643AA_AS.1:0.005395543,(HEL_CA2709AA_AS.1:0.008706248,(EKB32.1:0.004773727,ID0561.1:0.016258208)0.924:0.003900227)0.769:0.000733565)0.774:0.000764515,(HEL_BA8663AA_AS.1:0.010103621,(HEL_CA2092AA_AS.1:0.006336997,HEL_CA0082AA_AS.1:0.008690349)0.855:0.002318121)0.764:0.000933492)0.979:0.003922836)0.767:0.000758625)0.816:0.000784058,(HpGP-KOR-001.1:0.010343588,(HEL_BA5605AA_AS.1:0.009180226,(HEL_BA5460AA_AS.1:0.005115742,HEL_CA0208AA_AS.1:0.005965099)0.494:0.002187948)0.915:0.002857722)0.727:0.000700216)0.421:6e-09,(BT143.1:0.008827792,HEL_CA2671AA_AS.1:0.008869446)0.803:0.003752346)0.976:0.005219628)0.743:0.001006878,(((HEL_BA9649AA_AS.1:0.014172124,(HEL_BA8842AA_AS.1:0.00305611,((Evenky01.1:0,HEL_BA9406AA_AS.1:0):5e-09,Evenky73.1:0.00385453)0.974:0.004725277)0.964:0.005570664)0.928:0.004486111,((HEL_BA9042AA_AS.1:0,HEL_BA9253AA_AS.1:0):0.006257621,(HEL_BA9571AA_AS.1:0.001571304,HEL_BA9807AA_AS.1:0.000723853)1.000:0.013150665)0.279:0.001951133)0.867:0.002478994,((((((HEL_BA9162AA_AS.1:0.015982032,HEL_BA9407AA_AS.1:0.013631236)0.957:0.005374871,(((HEL_BA9732AA_AS.1:0.017353809,(HEL_BA9079AA_AS.1:0.013122183,(HEL_BA9627AA_AS.1:0.008802792,(HEL_BA9761AA_AS.1:0.008797252,(((((Koryak28.1:0.000997067,(HEL_BA9243AA_AS.1:0.007306763,HEL_BA9287AA_AS.1:0.02212735)0.979:0.007079081)0.000:5e-09,((HEL_BA8817AA_AS.1:0.000771112,HEL_BA9726AA_AS.1:0.002300287)0.999:0.009577434,(Koryak37.1:0,Koryak38.1:0):0.00541966)0.497:0.001335433)0.983:0.007531301,(((HEL_BA8849AA_AS.1:0,HEL_BA9070AA_AS.1:0,HEL_BA9584AA_AS.1:0):0.006426732,(HEL_AA7311AA_AS.1:0.004648532,Khanty47.1:0.004681851)0.808:0.002143463)0.902:0.002859396,(HEL_BA9722AA_AS.1:0.007480461,HEL_BA9746AA_AS.1:0.010778101)0.964:0.005502431)0.951:0.005758443)0.831:0.003200366,(((((((((Ca_97_34.1:0,HEL_AA6016AA_AS.1:0,HEL_AA7297AA_AS.1:0):0.003898498,(HEL_AA6037AA_AS.1:0.001530719,HpGP-CAN-007.1:5e-09)0.899:0.002272269)0.978:0.004800036,HEL_BA9526AA_AS.1:0.005317696)0.681:0.000759797,(HEL_BA9060AA_AS.1:0,HEL_BA9258AA_AS.1:0):0.001638169)0.681:5e-09,(CAN_243.1:0.008752561,HEL_AA7337AA_AS.1:0.00711826)0.954:0.004551867)0.940:0.004258591,HEL_BA9629AA_AS.1:0.004977037)0.785:0.002349811,((HEL_AA5967AA_AS.1:0,HEL_AA6482AA_AS.1:0):0.000762489,HEL_BA9172AA_AS.1:5e-09)0.992:0.00670379)0.970:0.006638996,(HpGP-CHI-105.1:0.009393628,HpGP-CHI-116.1:0.011402541)0.913:0.004459546)0.522:0.00382154,((HEL_BA9303AA_AS.1:0,HEL_BA9707AA_AS.1:0):0.045108785,(HpGP-CAN-019.1:0.008156762,((((CAN_095.1:0,CAN_136.1:0,CAN_172.1:0,CAN_258.1:0,HEL_CA2453AA_AS.1:0,HpGP-CAN-006.1:0,HpGP-CAN-011.1:0):0.002297879,HEL_AA5916AA_AS.1:0.004679174)0.984:0.005508584,((Aklavik86.1:0,CAN_019.1:0,CAN_290.1:0,HEL_CA2371AA_AS.1:0,HpGP-CAN-010.1:0,HpGP-CAN-015.1:0):0.001550714,HpGP-CAN-018.1:0.001515365)0.911:0.002302121)0.757:0.000769253,HpGP-CAN-016.1:0.000746123)0.965:0.005257017)0.713:0.001883564)0.859:0.004965446)0.975:0.007551839)0.247:0.005020907,HEL_BA9127AA_AS.1:0.00585828)1.000:0.022612812)0.997:0.015382709)0.999:0.015428964)0.509:0.006460492)0.968:0.008317827,(HEL_BA9404AA_AS.1:0.019130312,(((HEL_BA9014AA_AS.1:0.0058706,Khanty39.1:0.012825083)0.978:0.009306455,(((((TH0213.1:0.004278934,(ID0498.1:0.003097122,MMM_127.1:0.00152634)0.884:0.002731338)0.963:0.005000445,(HEL_BA8057AA_AS.1:0.011183349,NP49.1:0.009624884)0.573:0.002457218)0.664:0.002903337,((NP110.1:0.010882923,(Mandalay03.1:0.006294654,(BD0063.1:0.006157528,(HpGP-USA-422.1:0.00464227,MMM_148.1:0.000769351)0.873:0.001592337)0.986:0.00640505)0.376:0.000954747)0.899:0.003627314,HEL_CA2513AA_AS.1:0.008997037)0.826:0.002935899)0.893:0.004162866,(((((HpGP-IND-007.1:0.01090395,HpGP-MMR-004.1:0.009127677)0.935:0.00551396,((HEL_BA4205AA_AS.1:0.006951474,HEL_CA0027AA_AS.1:0.005673805)0.937:0.004175538,(HEL_BA3985AA_AS.1:0.004761264,(M006.1:0.011314427,(HEL_BA5769AA_AS.1:0.003603907,SLK40.1:0.013085589)0.968:0.005672687)0.820:0.003513733)0.609:0.003105809)0.714:0.001099399)0.399:0.001092559,(((HEL_BA9408AA_AS.1:0,HEL_BA9658AA_AS.1:0,HEL_BA9674AA_AS.1:0,Neuguinea12.1:0,Neuguinea25.1:0,Neuguinea66.1:0):5e-09,Neuguinea63.1:0.000762734)0.986:0.007227963,((((ID0987.1:5e-09,(ID0082.1:0.002314808,(ID0985.1:0.000762486,ID1001.1:5e-09)0.785:0.000754114)0.495:0.001542805)0.772:0.001238527,(ID0084.1:0.005177735,ID0090.1:0.004968646)0.772:0.002098905)0.484:0.002044977,ID0992.1:0.007205609)0.516:0.000161242,ID1017.1:0.005843077)0.405:0.004567562)0.999:0.017359878)0.411:0.002489788,((ausabrJ05.1:0,HPJ023.1:0):0.005492966,(((HEL_BA3812AA_AS.1:0.007126382,((HEL_BA4574AA_AS.1:0.004894396,((HEL_BA3813AA_AS.1:0,HEL_BA3814AA_AS.1:0):0.001526224,HEL_BA4578AA_AS.1:0.003868872)0.967:0.00445792)0.331:0.000763183,(HPJ071.1:0.004682816,HPJ156.1:0.005468515)0.922:0.002853447)0.730:0.000947666)0.843:0.002312798,(HEL_AA6024AA_AS.1:0.005466155,HPAS23.1:0.007062419)0.871:0.003122973)0.546:5e-09,(HEL_BA4584AA_AS.1:5e-09,(HEL_BA4580AA_AS.1:0.000766764,HEL_BA9332AA_AS.1:0.002309186)0.885:0.002308006)0.975:0.003852135)0.651:0.001551546)1.000:0.015444819)0.739:0.000695063,(HEL_CA2718AA_AS.1:0.010214432,(HpGP-MMR-011.1:0.010585208,MMM_60.1:0.008698345)0.848:0.002207325)0.857:0.001616381)0.764:0.001215679)0.867:0.002716629,(G27.1:0.013579295,(HEL_AA8621AA_AS.1:0.010079252,(((GC34_HL.1:0.017142062,SSR43.1:0.012187106)0.807:0.004805319,(33375.1:0.018489188,(HE_NC32_5.1:0.009021478,((SSR7.1:0.00972661,((SSR3.1:0.01252062,SSR5.1:0.011035827)0.886:0.003517617,(((SSR9.1:0.008136835,SW21C.1:0.023384939)0.435:0.003457572,HE_C50.1:0.023916899)0.541:0.001703287,SW7C.1:0.017429219)0.863:0.003823741)0.694:0.001891536)0.885:0.002426256,(HEL_BA9531AA_AS.1:0.023119872,HEL_BA9043AA_AS.1:0.011600119)0.754:0.001760547)0.979:0.005452268)0.108:0.000318861)0.807:0.006310823)0.777:0.001095188,(((India7.1:0.01438108,(((((HpGP-MAL-002.1:0.016221193,(HEL_BA9734AA_AS.1:0.011361861,(Khanty30.1:0,Khanty40.1:0):0.004676107)0.994:0.009658703)0.834:0.002695301,(GR_20.1:0.008418755,HEL_BA8915AA_AS.1:0.016043895)0.950:0.007593041)0.838:0.003436702,(((HEL_BA4875AA_AS.1:0.012718224,(HEL_AA9180AA_AS.1:0.010409945,HEL_BA9598AA_AS.1:0.019389387)0.835:0.006366277)0.850:0.003108757,(((34320.1:0.007008246,(((((HE_C33.1:0.013965556,HEL_BA9168AA_AS.1:0.007977962)0.945:0.005744192,26695.1:0.009848161)0.618:0.002016214,SA220C.1:0.016196415)0.614:0.002474336,((Hp_A_11.1:0.007892849,HUP_B14.1:0.028865881)0.964:0.005794714,((21580.1:0.010210246,B25.1:0.014865632)0.879:0.00309289,B47.1:0.018873277)0.789:0.001517999)0.959:0.004958642)0.895:0.002879145,((((MM2012_26.1:0.014248312,(22360.1:0.006660241,IL_3173.1:0.010917996)0.915:0.004414176)0.959:0.005414517,(HEL_BA9651AA_AS.1:0.014847198,(HEL_AA6798AA_AS.1:0.013189516,MG2005_98.1:0.011062707)0.667:0.002260079)0.754:0.003629944)0.757:0.000945184,((B40.1:0.009722908,IL_3172.1:0.008878046)0.793:0.0020614,(HpGP-MEX-046.1:0.01795914,(22352.1:0.012342754,HEL_AA7352AA_AS.1:0.015341972)0.965:0.006644483)0.942:0.005958023)0.197:0.002644097)0.916:0.002942385,(((HpGP-POL-110.1:0.013451498,((((GR_21.1:0.007047092,HEL_BA4846AA_AS.1:0.008916675)0.509:0.003466815,((IRANL125.1:0.009907893,(BD0013.1:0.012586144,IRANL104.1:0.013719892)0.967:0.007697827)0.920:0.00629571,(HEL_BA9612AA_AS.1:0.014215496,IRANL110.1:0.012090449)0.816:0.002686283)0.746:0.002800332)0.971:0.007538433,(HEL_BA5709AA_AS.1:0.010510055,HpGP-ISR-001.1:0.014649713)0.461:0.002225195)0.735:0.000938777,((HEL_BA4700AA_AS.1:0.01828922,HpGP-TUR-009.1:0.012301244)0.860:0.005326748,GC31_B.1:0.009282993)0.897:0.00419281)0.779:0.002219846)0.731:0.000916954,((((HEL_BA9028AA_AS.1:0.006135925,SUD_C5_1.1:0.00812695)0.894:0.003071292,(((((((HEL_AA5951AA_AS.1:0.006469269,HEL_BA9125AA_AS.1:0.007004114)0.974:0.009276499,(((CAM_22A1.1:0.003252684,CAM-23A1.1:0.008663118)0.912:0.003907366,CAM_149C1.1:0.008270069)0.631:0.001089013,(CAM_118A1.1:0.007929545,SUD-C16-3.1:0.020208445)0.819:0.003229592)0.864:0.003031809)0.245:0.001818381,(CAM-144C1.1:0.011278696,(CAM-107A1.1:0.007661537,HpGP-NGA-006.1:0.005744172)0.854:0.004272532)0.359:0.001855104)0.929:0.005036875,(CAM-126C1.1:0.00429728,CAM_14C1.1:0.01503754)0.655:0.002232428)0.763:0.003414333,(((CAM_153C1.1:0.00958023,SUD-SO42.1:0.008829912)0.332:0.002918232,(CAM-135C1.1:0,CAM-140C1.1:0,CAM-146C1.1:0):0.012330124)0.867:0.002872961,((CAM_106A1.1:0.00826283,((nigh1448.1:0.013420612,nigh2495.1:0.005067872)0.868:0.003745348,(CAM_125C1.1:0.009015084,(CAM-117A1.1:0.001882125,CAM-121A1.1:0.003516896)0.992:0.01065348)0.872:0.004904042)0.886:0.005690895)0.743:0.004055065,(CAM_110A1.1:0.016626491,(ckin59.1:0.002269169,nigh2496.1:0.001573103)0.998:0.012282871)0.778:0.002523127)0.948:0.004971355)0.866:0.002965004)0.257:0.000836214,((SUD-I14.1:0.011953706,((HEL_BA8987AA_AS.1:0.007379196,HEL_BA9281AA_AS.1:0.005227338)0.426:0.003853235,((SUD-C1-1a.1:0.009286002,(HEL_BA4944AA_AS.1:0.012278563,(SUD-C14-1.1:0.01019812,SUD-SO49-1.1:0.009052728)0.400:0.005319519)0.256:5e-09)0.840:0.003114681,(SUD_C8_1.1:0.006519037,((HEL_CA2615AA_AS.1:0.004642803,(HEL_BA4686AA_AS.1:5e-09,HEL_CA2627AA_AS.1:0.00076188)0.501:5e-09)0.977:0.005792177,(SUD-C13-1.1:0.009327475,SUD_SO41_1.1:0.007405634)0.850:0.002437578)0.841:0.003401761)0.760:0.000908198)0.756:0.001649727)0.948:0.004200747)0.244:5e-09,(HpGP-IDN-001.1:0.010119285,(HEL_BA4168AA_AS.1:0.01261326,SUD-SO50-1.1:0.012801591)0.873:0.002792458)0.976:0.005815011)0.924:0.002586026)0.965:0.00537461,(HEL_BA9413AA_AS.1:0.010352725,((HEL_AA6060AA_AS.1:0.010330809,(HEL_AA6079AA_AS.1:0.010708753,HEL_BA9457AA_AS.1:0.01594826)0.471:0.003992084)0.924:0.005749485,HEL_BA9462AA_AS.1:0.006750379)0.892:0.003555068)0.716:0.000694381)0.968:0.004511665)0.741:0.001017675,(HEL_AA6798AA_AS.2:0.011682899,(HEL_BA8928AA_AS.1:0.006496659,nigh2494.1:0.012604255)0.854:0.002385637)0.953:0.004145325)0.860:0.002094973,((HEL_BA4973AA_AS.1:0.012189114,(HEL_BA9595AA_AS.1:0.007702446,(HEL_AA6699AA_AS.1:5e-09,HEL_BA9765AA_AS.1:0.000762487)0.992:0.008158524)0.110:0.001451334)0.913:0.003956314,(29009.1:0.005961418,HEL_BA9463AA_AS.1:0.010892997)0.565:0.001495444)0.890:0.003629407)0.735:0.000878444)0.935:0.003249855,((IRANL97.1:0.01469447,(B45.1:0.016748603,(HpGP-RUS-009.1:0.0210108,(HEL_AA0447AA_AS.1:0.006375371,Khanty17.1:0.015569526)0.000:0.00336601)0.753:0.00384332)0.077:0.004740242)0.681:0.003172795,((Nentsy90.1:0.003440251,((N34.1:0,Nentsy28.1:0,Nentsy29.1:0,Nentsy37.1:0,Nentsy38.1:0,Nentsy65.1:0):5e-09,(Khanty16.1:0,Khanty26.1:0,Khanty27.1:0):0.016882)0.867:0.002765506)0.997:0.008804056,(((HEL_CA2212AA_AS.1:0.011979191,IL_3184.1:0.003064038)0.874:0.002027555,((HpGP-BGD-003.1:0.011144407,(HEL_BA5101AA_AS.1:0.01946704,HEL_BA5257AA_AS.1:0.013683569)0.805:0.004509369)0.921:0.004575837,(HEL_AA7332AA_AS.1:0.015271212,HEL_AA5699AA_AS.1:0.018441644)0.904:0.00488539)0.854:0.002479319)0.162:0.001434228,(SUD-S72.1:0.011267988,HEL_CA2149AA_AS.1:0.008058937)0.892:0.004069731)0.115:5e-09)0.803:0.001739719)0.871:0.002442696)0.881:0.001589109)0.828:0.001522515)0.872:0.001566584)0.725:0.000754691,((CAM-109A1.1:0.014842232,(Hp_A_14.1:0.017012191,HpGP-NGA-010.1:0.011502641)0.407:0.002633686)0.758:0.003713826,HN_G260.1:0.011126351)0.964:0.006608293)0.857:0.002107287,((HEL_CA2176AA_AS.1:0.011033847,Pt_7757.1:0.011773115)0.745:0.004568665,((HEL_AA9174AA_AS.1:0.023447506,Pt_7901.1:0.009785566)0.495:0.005678599,HEL_BA5224AA_AS.1:0.019371118)0.699:0.003765368)0.908:0.003186556)0.719:0.000661953)0.972:0.005148417,((((30950.1:0.005579194,HEL_BA4991AA_AS.1:0.016276873)0.112:0.003725709,IRANL124_91.1:0.009751533)0.750:0.000978392,448.1:0.007152293)0.913:0.004158057,(GR_15.1:0.009576988,VN0032.1:0.007232962)0.825:0.002746717)0.699:0.000714782)0.875:0.002724559)0.765:0.001349443,((CK59.1:0.005516998,HpGP-NPL-009.1:0.007989919)0.972:0.008219045,MS178.1:0.01031176)0.709:0.003110837)0.790:0.002053774,(HEL_BA4404AA_AS.1:0.011434118,HpGP-SPA-802.1:0.02128096)0.714:0.002865087)0.908:0.00523346)0.056:0.002397576,((Hp_A_27.1:0.014224617,(Nentsy32.1:0.014814178,((HpGP-LIT-001.1:0.013187785,HpGP-USA-207.1:0.013907221)0.580:0.003958499,(31181.1:0.018522853,SSR8.1:0.013511679)0.603:0.005195645)0.743:0.001478021)0.401:0.001076068)0.735:0.006308496,(HE_NC24_6.1:0.012570156,HPAG1.1:0.008535483)0.876:0.008675723)0.721:0.003251322)0.359:0.002987575,((P12.1:0.015514125,(GC65_HL.1:0.013275048,HEL_BA9148AA_AS.1:0.013122526)0.772:0.005445921)0.812:0.002590451,(HEL_BA4743AA_AS.1:0.01293894,(IRANL112_91.1:0.018162894,(444.1:0.008403805,(HEL_BA9838AA_AS.1:0,Keto60.1:0):0.009124108)0.824:0.00318048)0.350:0.003179741)0.125:0.002486591)0.933:0.004956003)0.937:0.004488348)0.569:0.000895035)0.934:0.004641045)0.883:0.003076821)0.931:0.00331623)0.436:0.002545603,HEL_AA6718AA_AS.1:0.01015401)0.867:0.002564383)0.702:0.002621676)0.856:0.002967259,HEL_AA7314AA_AS.1:0.015727889)0.580:0.001699447)0.720:0.000776007,(HEL_CA2268AA_AS.1:0.018112656,HpGP-PER-011.1:0.015853703)0.966:0.007730198)0.843:0.001731641,(((HEL_BA7799AA_AS.1:0.017703365,HpGP-PER-111.1:0.005157287)0.923:0.004799616,(HpGP-PER-121.1:0.011720558,MGms203.1:0.012832853)0.941:0.006014141)0.851:0.002101795,(Cuz20.1:0.008600179,HEL_BA9611AA_AS.1:0.008040053)0.791:0.001623675)0.885:0.002599797)0.848:0.001566544,((HEL_BA9354AA_AS.1:0.01287444,(HEL_BA9640AA_AS.1:0.015637182,((HEL_BA9166AA_AS.1:0.003405335,(HEL_BA9261AA_AS.1:0.003863988,(((((HEL_BA9098AA_AS.1:0,HEL_BA9220AA_AS.1:0,HEL_BA9391AA_AS.1:0,HEL_BA9614AA_AS.1:0,HEL_BA9656AA_AS.1:0,HEL_BA9735AA_AS.1:0,HEL_BA9797AA_AS.1:0):5e-09,((HEL_BA9841AA_AS.1:5e-09,HEL_BA8829AA_AS.1:0.005429349)0.834:0.000764562,(HEL_BA8832AA_AS.1:0.001527818,HEL_BA9479AA_AS.1:5e-09)0.856:0.000762239)0.000:5e-09)0.957:0.001527847,(HEL_BA9390AA_AS.1:0.001532725,HEL_BA9256AA_AS.1:0.001529238)0.532:5e-09)0.901:5e-09,(HEL_BA9379AA_AS.1:0.001550767,HEL_BA8880AA_AS.1:0.011137381)0.849:0.001519462)0.777:0.000762918,HEL_BA9780AA_AS.1:0.002307943)0.884:0.001545529)0.680:0.000449901)0.385:0.000761899,HEL_BA8932AA_AS.1:0.005758316)0.753:0.000721)0.531:0.002142004)0.706:0.000874047,((Evenky58.1:0.010356984,HEL_BA9748AA_AS.1:0.006485008)0.891:0.00260473,((HEL_BA9476AA_AS.1:0.016691978,Nentsy81.1:0.007741758)0.913:0.007182526,(HEL_BA9472AA_AS.1:0.007234086,(HEL_BA9411AA_AS.1:0.00528104,((HEL_BA9341AA_AS.1:0,HEL_BA9348AA_AS.1:0,HEL_BA9759AA_AS.1:0):0.007211729,HEL_BA9534AA_AS.1:0.000583466)0.932:0.006950781)0.994:0.0109904)0.826:0.002986259)0.752:0.003167818)0.863:0.002295324)0.925:0.002795045)0.941:0.003084399,(((HpGP-USA-205.1:0.00818637,(HEL_AA6759AA_AS.1:0.005102112,((((HEL_CA2272AA_AS.1:0.007782635,HpGP-SPA-706.1:0.012370499)0.833:0.003763748,(HEL_CA2260AA_AS.1:0.002150583,((HEL_CA2266AA_AS.1:5e-09,Shi169.1:0.00076249)0.000:5e-09,(HEL_CA2257AA_AS.1:0.000769105,(HEL_CA2265AA_AS.1:0.003081026,Shi470.1:0.000779563)0.938:0.00315184)0.867:0.00467058)0.943:0.004841637)0.950:0.004314044)0.000:5e-09,(HEL_BA9201AA_AS.1:0.010755462,((((CO1766.1:0,Hui1764.1:0,Hui1766.1:0):0.004926198,(CO1768.1:0,COL0002.1:0,Hui1769.1:0):0.005271207)0.772:0.002771163,(HEL_AA5991AA_AS.1:0.006254334,HpGP-MEX-028.1:0.011422686)0.778:0.002924538)0.916:0.003930663,((HEL_AA0105AA_AS.1:0,PeCan4.1:0):0.006967712,HEL_BA9433AA_AS.1:0.00992763)0.769:0.003749461)0.000:5e-09)0.805:0.000785447)0.777:0.001009412,(((HEL_CA2271AA_AS.1:0.008181177,(HEL_CA2258AA_AS.1:0.005546086,((HEL_CA2267AA_AS.1:0.003704851,Puno135.1:0.008132981)0.994:0.007988514,HEL_CA2270AA_AS.1:0.00681498)0.495:0.001030347)0.875:0.004291386)0.781:0.003023564,(HpGP-PER-138.1:0.006121304,HpGP-PER-019.1:0.001672162)0.676:0.00154862)0.796:0.0017318,(((v225d.1:0.005484314,HEL_BA3942AA_AS.1:0.007063308)0.868:0.002215155,((HEL_CA2279AA_AS.1:0.002006478,(HEL_CA2261AA_AS.1:0.003616911,((HEL_CA2283AA_AS.1:0,HEL_CA2286AA_AS.1:0,HEL_CA2287AA_AS.1:0):5e-09,HEL_CA2284AA_AS.1:0.003072061)0.359:0.002574264)0.962:0.005531548)0.960:0.005873204,(HEL_CA2262AA_AS.1:0.001630383,(Shi417.1:0.00229223,(Sat464.1:0.003862681,Shi112.1:0.006282633)0.000:5e-09)0.649:0.001470655)0.932:0.003064645)0.000:5e-09)0.770:0.000834814,Puno120.1:0.00468143)0.687:0.00156074)0.734:0.000633212)0.939:0.003793716)0.878:0.003233777)0.894:0.003386722,(((HEL_AA7380AA_AS.1:0.008850484,HEL_BA9677AA_AS.1:0.007957682)0.729:0.000963181,(((((HEL_BA9773AA_AS.1:0.006753289,(HEL_BA9415AA_AS.1:0.007831014,HEL_BA9774AA_AS.1:0.002299973)0.738:0.001050794)0.802:0.002286697,Khanty04.1:0.009869187)0.503:0.002748943,(HEL_AA7264AA_AS.1:0.006279137,HEL_BA8815AA_AS.1:0.004672147)0.903:0.003116469)0.556:3.6676e-05,HEL_BA9304AA_AS.1:0.007883886)0.962:0.003626367,(((HEL_AA7214AA_AS.1:0.009811143,(HEL_BA9518AA_AS.1:0.008020568,(HEL_BA9263AA_AS.1:0.002398157,HEL_BA9819AA_AS.1:0.003001461)0.956:0.004677859)0.598:0.001575016)0.805:0.001885299,Sakhalin60.1:0.011908296)0.881:0.002472998,(((HEL_BA8864AA_AS.1:0.011412841,(HEL_BA9621AA_AS.1:0.009625933,Nanai40.1:0.00548297)0.994:0.01149526)0.984:0.010419571,((HEL_BA9159AA_AS.1:0.007025771,(HEL_BA9514AA_AS.1:0.005466336,HEL_BA9669AA_AS.1:0.010231434)0.687:0.001667558)0.825:0.001433896,(((HEL_AA6077AA_AS.1:0,HEL_CA0052AA_AS.1:0,HEL_CA0052AA_AS.2:0):5e-09,(HEL_AA6006AA_AS.1:0.00076188,HEL_CA0053AA_AS.1:5e-09)0.950:0.003081421)0.997:0.008542838,(HEL_BA9559AA_AS.1:0.007535678,HEL_CA0054AA_AS.1:0.011771866)0.813:0.002170243)0.929:0.003462051)0.738:0.001147913)0.992:0.009525317,(Evenky11.1:0.008402736,((HEL_BA9040AA_AS.1:0,HEL_BA9234AA_AS.1:0):0.005528208,(HEL_AA7373AA_AS.1:0.006521951,(HEL_AA7283AA_AS.1:0,HEL_BA9448AA_AS.1:0):0.012072218)0.869:0.002840139)0.122:0.000890644)0.454:0.000972345)0.906:0.003231738)0.725:0.000935975)0.142:0.00149276)0.839:0.002261499,((((((HEL_AA7212AA_AS.1:0,HEL_CA0045AA_AS.1:0):0.009032303,HpGP-CAN-001.1:0.012238342)0.698:0.000451591,(((HEL_BA9778AA_AS.1:0,HEL_CA0057AA_AS.1:0,HEL_CA0057AA_AS.2:0):0.003097952,HEL_CA0046AA_AS.1:0.006296567)0.743:0.000743957,(HpGP-CAN-023.1:0.016501202,(HpGP-CAN-020.1:0.009847946,Aklavik117.1:0.013693625)0.424:0.003227819)0.972:0.007529062)0.884:0.00160453)0.890:0.001561306,(HEL_AA7339AA_AS.1:0.00870353,(HEL_AA7365AA_AS.1:5e-09,HEL_CA0047AA_AS.1:5e-09)0.959:0.003920982)0.835:0.001520351)0.896:0.002341302,(HEL_AA6511AA_AS.1:0.008033565,HEL_BA9467AA_AS.1:0.006389123)0.870:0.00222201)0.757:0.001024773,(CAN_196.1:0.01036373,HEL_BA8847AA_AS.1:0.010017393)0.916:0.003701601)0.870:0.002603948)0.000:5e-09)0.960:0.004630865,((HEL_BA8860AA_AS.1:0.010103373,(BURYAT9.1:0.003251012,HEL_BA9569AA_AS.1:0.013396426)0.327:0.001572033)0.919:0.00259958,(HEL_BA8889AA_AS.1:0.010323286,HEL_BA9443AA_AS.1:0.006335445)0.863:0.002150464)0.276:0.002001467)0.771:0.001144405)0.760:0.000808755)0.925:0.003254458)0.881:0.00223059):0.001584711,(HEL_BA8921AA_AS.1:0.009013382,HEL_BA9058AA_AS.1:0.008815178)0.819:0.00136949)0.869:0.001325987,(HEL_BA9626AA_AS.1:0.013114202,(HEL_BA8872AA_AS.1:0.015376285,(HEL_BA9814AA_AS.1:0.011584914,(HEL_BA9628AA_AS.1:0.007100348,(HEL_BA9562AA_AS.1:0.001523078,HEL_BA9576AA_AS.1:0.001543963)0.941:0.003931581)0.991:0.008821716)0.870:0.003317858)0.870:0.00418981)0.532:0.00129042)0.830:0.001713192,(HEL_BA9483AA_AS.1:0.012443046,(altai59.1:0.006449433,HEL_BA9605AA_AS.1:0.011140338)0.810:0.005863814)0.116:0.000781478)0.864:0.004044297,((HEL_BA9129AA_AS.1:0.000303501,HEL_BA9471AA_AS.1:0.000481998)0.936:0.003642717,(HEL_BA8911AA_AS.1:0.009689327,(HEL_CA0266AA_AS.1:6e-09,mong44.1:0.001530234)0.993:0.009638065)0.975:0.007073934)0.979:0.007438442)0.967:0.000610099,((HEL_BA9437AA_AS.1:0.009925267,(HEL_BA9176AA_AS.1:0.00096513,(HEL_BA9140AA_AS.1:0.005461428,HEL_BA9608AA_AS.1:0.001533266)0.998:0.009362743)0.890:0.003048514)0.853:0.002053961,(BURYAT27.1:0.018645554,(HEL_BA9606AA_AS.1:0.008471406,(HEL_BA9096AA_AS.1:0.006693247,(HEL_BA9085AA_AS.1:0.00690517,HEL_BA9383AA_AS.1:0.001654442)0.966:0.006098597)0.939:0.005874215)0.472:0.002911591)0.851:0.001853129)0.828:0.001519667)0.618:0.002012334,(((HEL_BA9218AA_AS.1:0.015357038,Tuvac46.1:0.005985317)0.424:0.005156259,HEL_BA9566AA_AS.1:0.011398611)0.159:0.003870602,HEL_BA8993AA_AS.1:0.013204404)0.756:0.001510358)0.865:0.003667688,((HEL_BA9315AA_AS.1:0.019002348,Kazakhstan3173.1:0.012607109)0.914:0.005206122,((altai11.1:0.008964967,HEL_BA8856AA_AS.1:0.010360462)0.927:0.005528357,(HEL_BA9302AA_AS.1:0.01507723,((HEL_BA9153AA_AS.1:0.001386245,HEL_BA9410AA_AS.1:0.000913708)0.986:0.008436287,HEL_CA0261AA_AS.1:0.014751831)0.855:0.004346877)0.861:0.004276126)0.853:0.003182436)0.914:0.003713406)0.930:0.003894734,((HEL_BA8823AA_AS.1:0.003709879,(HEL_BA9259AA_AS.1:0.003927212,HEL_BA9347AA_AS.1:0.00226609)0.895:0.003897275)0.997:0.008813037,(((HEL_BA8814AA_AS.1:0.011400321,(HEL_BA9063AA_AS.1:0.006434622,HEL_BA9556AA_AS.1:0.007816652)0.943:0.00517338)0.855:0.004119131,((((HEL_BA8861AA_AS.1:0,HEL_BA9776AA_AS.1:0):5e-09,HEL_BA9837AA_AS.1:0.000762086)0.911:0.002918963,(HEL_BA8279AA_AS.1:0.001829094,(HEL_BA9641AA_AS.1:5e-09,HEL_BA9706AA_AS.1:0.003861434)0.988:0.006822946)0.979:0.007933715)0.881:0.004723623,(HEL_BA8959AA_AS.1:0.006152011,(HEL_BA8956AA_AS.1:0.0044311,HEL_BA9115AA_AS.1:0.004978748)0.973:0.007937013)0.767:0.003410067)0.975:0.008912675)0.988:5e-09,((HEL_CA0264AA_AS.1:0.007871331,(HEL_BA9739AA_AS.1:0.008662716,(((HEL_BA8976AA_AS.1:0.010553444,(HEL_BA9249AA_AS.1:0.000761881,HEL_BA9440AA_AS.1:5e-09)0.988:0.008879143)0.869:0.004569943,(((mong49.1:0.011535827,(HEL_BA9653AA_AS.1:0.014324778,(HEL_BA9546AA_AS.1:6e-09,HEL_BA9760AA_AS.1:0.000763069)1.000:0.01989163)0.588:0.004282064)0.522:0.002701242,(HEL_BA8825AA_AS.1:0.011297268,HEL_BA9167AA_AS.1:0.006250202)0.944:0.00550227)0.971:0.006753269,HEL_BA9018AA_AS.1:0.009455995)0.222:0.002626067)0.529:0.000675803,((HEL_CA0278AA_AS.1:0.009262148,(HEL_BA9564AA_AS.1:0.008237684,HpGP-KAZ-002.1:0.00609695)0.688:0.001476982)0.917:0.002654335,(HEL_BA8957AA_AS.1:0.007008625,((HEL_BA8830AA_AS.1:0.011072077,HpGP-KGZ-006.1:0.004102069)0.448:0.002453433,HEL_BA9170AA_AS.1:0.007568947)0.670:0.002507599)0.741:0.000870852)0.801:0.002222447)0.921:0.002426754)0.771:0.000735454)0.758:0.000823631,(HEL_BA8958AA_AS.1:0.021000503,HEL_BA9209AA_AS.1:0.010460949)0.927:0.003821181)0.765:0.000781211)0.893:0.00154436)0.395:5e-09)0.931:0.002311027,(HEL_BA8858AA_AS.1:0.007704203,(HEL_AA7246AA_AS.1:0.00650843,((HEL_AA7221AA_AS.1:0.00388214,(HEL_BA9445AA_AS.1:0.006223583,(HEL_BA9208AA_AS.1:5e-09,HEL_BA9487AA_AS.1:0.0007619)0.999:6e-09)0.958:0.003888239)0.967:0.0043744,(HEL_BA9333AA_AS.1:0.013246257,HEL_BA9636AA_AS.1:0.009261485)0.751:0.001407483)0.880:0.002487944)0.888:0.003120281)0.742:0.001001035)0.431:0.003241668,(HEL_BA9592AA_AS.1:0.001530716,HEL_BA9603AA_AS.1:6e-09)0.986:0.007468665)0.910:0.001075709,(HEL_CA0258AA_AS.1:0.007922132,Nanai30.1:0.003078377)0.967:0.00442269)0.426:0.001376279,(((HEL_BA9607AA_AS.1:0.005972776,((HEL_BA9032AA_AS.1:0,HEL_BA9830AA_AS.1:0):0.001527787,(HEL_BA9544AA_AS.1:0,HEL_BA9792AA_AS.1:0):5e-09)0.978:0.005873337)0.919:0.004539736,(HEL_BA8812AA_AS.1:0.011938929,(HEL_BA9545AA_AS.1:0.007130207,HEL_BA9650AA_AS.1:0.008020776)0.534:0.002477085)0.568:0.001836639)0.893:0.003702001,(((HEL_BA9095AA_AS.1:0.012326324,HEL_BA9770AA_AS.1:0.012213916)0.499:0.003998865,(BURYAT19.1:0.004274287,HEL_BA9538AA_AS.1:0.005887044)0.950:0.006521197)0.000:0.000914751,(HEL_BA9244AA_AS.1:0.013168061,(HEL_BA9049AA_AS.1:0.006150383,(Tuvac80.1:5e-09,(HEL_BA9451AA_AS.1:5e-09,HEL_BA9671AA_AS.1:5e-09)0.911:0.008585619)0.933:0.005707227)0.986:0.007580055)0.480:0.001244814)0.918:0.005162632)0.792:0.005350705)0.757:0.000845289,((HEL_BA8918AA_AS.1:0,HEL_BA9046AA_AS.1:0,HEL_BA9169AA_AS.1:0):0.007479862,(HEL_BA9339AA_AS.1:0.006525288,((HEL_BA9266AA_AS.1:0,Keto18.1:0):0.00570085,(HEL_BA9294AA_AS.1:0.000762486,((HEL_BA9260AA_AS.1:5e-09,(HEL_BA9705AA_AS.1:0,HEL_BA9825AA_AS.1:0):0.000762733)0.844:0.00076188,(HEL_BA8996AA_AS.1:0,HEL_BA9604AA_AS.1:0):5e-09)0.000:5e-09)0.925:0.002899105)0.900:0.002297554)0.948:0.004129805)0.996:0.007977434)0.696:0.001175974,((HEL_CA0289AA_AS.1:0.007354007,(HEL_BA9037AA_AS.1:0.006931783,HEL_BA9568AA_AS.1:0.004873787)0.926:0.003139925)0.843:0.00160636,((HEL_BA9575AA_AS.1:0.012648137,HEL_CA0270AA_AS.1:0.013757043)0.748:0.006045792,((((((Evenky65.1:0.005398913,yak97.1:0.014654256)0.930:0.006379166,(HEL_BA9676AA_AS.1:0.000764159,HEL_BA9686AA_AS.1:5e-09)0.893:5e-09)0.842:0.001534091,(HEL_BA8914AA_AS.1:0,HEL_BA8962AA_AS.1:0,HEL_BA9175AA_AS.1:0,HEL_BA9398AA_AS.1:0):0.000762666)0.847:0.001941465,(HEL_BA9047AA_AS.1:0.004550983,HEL_BA9321AA_AS.1:0.013822315)0.026:0.001498848)0.996:0.011075172,HEL_BA9027AA_AS.1:0.002123746)0.899:0.004751915,BT215.1:0.01268083)0.631:0.001194716)0.718:0.001915217)0.672:0.001691541)0.755:0.0051538,HEL_BA9184AA_AS.1:0.006979092)0.937:0.009595503,(HEL_BA3551AA_AS.1:0.011978629,HEL_BA9180AA_AS.1:0.027708709)0.981:0.013501057)0.960:0.012542164,((HEL_AA6578AA_AS.1:0.014776965,((((HEL_BA4163AA_AS.1:0.012458597,38185.1:0.021004177)0.823:0.002494471,(((((HEL_BA5572AA_AS.1:0.008040293,HEL_AA9177AA_AS.1:0.016371419)0.311:0.004788257,HEL_CA2451AA_AS.1:0.004696357)0.492:0.002615668,HpGP-USA-303.1:0.008931688)0.752:0.001233462,(HpGP-USA-417.1:0.010740825,((((HEL_BA9309AA_AS.1:0.012535863,(HEL_BA5197AA_AS.1:0.011180382,((HEL_AA7374AA_AS.1:0.008500805,(HpGP-HON-015.1:0.003828924,(HEL_BA4236AA_AS.1:0.007120215,(((kin86.1:0.007817417,((ckin28.1:0.00778402,((SA35C.1:0.00386497,kin71.1:0.007813905)0.752:0.000759178,HEL_CA2362AA_AS.1:0.003852692)0.896:0.001532275)0.177:5e-09,((HEL_BA4947AA_AS.1:0.003824213,ckin130.1:0.003145145)0.826:0.00155408,kin62.1:0.009438154)0.750:0.000785828)0.869:0.00153583)0.851:0.001543771,kin77.1:0.00704688)0.809:0.002306954,(ckin129.1:0.006057228,HEL_BA5527AA_AS.1:0.008039397)0.739:0.001930995)0.888:0.005464994)0.270:0.002667904)0.939:0.004646724)0.986:0.007779127,CAN_219.1:0.010273028)0.880:0.002560294)0.809:0.003318326)0.417:0.004350473,(22087.1:0.019582327,HEL_CA2246AA_AS.1:0.016353304)0.682:0.00515967)0.692:0.002904669,((((ckin65.1:0.006096076,(HpGP-COG-003.1:0.004782057,(ckin106.1:0.002568943,((HpGP-BRA-023.1:0.003637073,kin81.1:0.004131086)0.844:0.003496058,ckin24.1:0.003734521)0.626:0.002206948)0.513:0.002699674)0.722:5e-09)0.756:0.004054428,(HEL_BA3663AA_AS.1:0.012425154,(HpGP-POR-006.1:0.002456321,kin79.1:0.009324468)0.720:0.002290197)0.901:0.002658557)0.457:0.00258408,(HEL_BA5558AA_AS.1:0.011434484,((DR150.1:0.009560914,((SA224.1:0,SA252C.1:0):0.011629048,(HEL_BA8361AA_AS.1:5e-09,HEL_BA9555AA_AS.1:0.000762086)0.971:0.005021307)0.986:0.008147319)0.970:0.007002458,(((HEL_AA5463AA_AS.1:0.029140376,GAM245Ai.1:0.009939548)0.831:0.004788383,((HEL_CA2181AA_AS.1:0.011668603,(HEL_AA8698AA_AS.1:0.001526354,HEL_AA8702AA_AS.1:0.003092867)0.993:0.008347236)0.969:0.006410472,HpGP-SPA-402.1:0.014426854)0.731:0.003014213)0.670:0.00397155,HEL_BA8806AA_AS.1:0.007278278)0.282:0.005490416)0.765:0.001647722)0.465:0.001729593)0.948:0.004041474,((HEL_BA8101AA_AS.1:0.005524232,HpGP-USA-403.1:0.010342279)0.685:0.003880729,HEL_CA2150AA_AS.1:0.011087975)0.000:5e-09)0.929:0.004544832)0.000:5e-09,HEL_BA8835AA_AS.1:0.01038836)0.889:0.003599254)0.954:0.004200854)0.917:0.003140373,(DR76_2016.1:0.012371462,NYPt189.1:0.007604045)0.930:0.005902709)0.380:0.002548847)0.909:0.004372021,(DR59_2016.1:0.001981931,HEL_BA5547AA_AS.1:0.004983988)0.977:0.006100499)0.966:0.008887548,(HEL_BA4465AA_AS.1:0.023707578,MCms1055.1:0.005223289)0.717:0.004212999)0.716:0.004790883)0.912:0.008210004,(HEL_AA6010AA_AS.1:0.010952651,MM2004_20.1:0.02402596)0.350:0.005340357)0.909:0.007461793)0.859:0.017945886,IRANL133_91.1:0.018336918)0.990:0.021779727,(HEL_BA8916AA_AS.1:0.00966618,((HEL_AA0408AA_AS.1:0.006800542,HEL_BA9262AA_AS.1:0.013083077)1.000:0.056714964,((((HEL_AA7350AA_AS.1:0.003068736,HEL_AA7375AA_AS.1:0.00076584)0.983:0.004020786,(((((((HEL_BA5666AA_AS.1:5e-09,HpGP-ZAF-009.2:5e-09)0.000:0.00390524,((HEL_BA5706AA_AS.1:0.007865815,SA233C.1:0.003069002)0.400:0.003111716,SouthAfrica20.1:5e-09)0.940:0.003803416)0.591:0.001546923,HpGP-ZAF-001.1:0.008559377)0.752:0.000811614,(((SA166A.1:0.001528882,(HEL_BA5739AA_AS.1:0.000757493,SA172C1.1:0.002303435)0.923:0.002303305)0.928:0.002307659,SouthAfrica7.1:0.007033569)0.740:0.001014368,((HEL_BA9494AA_AS.1:0.005166965,((SA253C1.1:0.004712723,HEL_BA8345AA_AS.1:0.007073457)0.893:0.002277936,((SouthAfrica50.1:0.004690609,(HEL_BA4143AA_AS.1:0.003492101,(HpGP-ZAF-006.1:0.006570647,SA169C.1:0.001972917)0.773:0.003124907)0.881:0.002644464)0.933:0.00311104,HpGP-ZAF-009.1:0.003381812)0.730:0.000712254)0.853:0.00179172)0.948:0.003084843,(HEL_BA8291AA_AS.1:0.008053659,((HEL_BA9749AA_AS.1:0.0069737,((HEL_BA5677AA_AS.1:0,SA29A.1:0):0.003066248,HEL_BA8309AA_AS.1:5e-09)0.891:5e-09)0.994:0.006918858,HEL_AA7362AA_AS.1:0.000830243)0.843:0.002868149)0.940:0.003144629)0.734:0.000753749)0.867:0.002029541)0.955:0.003929848,(HEL_AA7371AA_AS.1:0.013537684,((HEL_AA7268AA_AS.1:0,HEL_AA7356AA_AS.1:0,HEL_AA7368AA_AS.1:0):0.007301808,(HEL_AA7288AA_AS.1:0.007541562,((HEL_BA9306AA_AS.1:0.006103064,(HEL_AA7309AA_AS.1:0.003726163,(HEL_AA7199AA_AS.1:0,HEL_AA7200AA_AS.1:0,HEL_AA7293AA_AS.1:0):0.004837633)0.000:0.001059739)0.072:0.002511635,((HEL_AA7329AA_AS.1:0.010009755,K26A1.1:0.006606987)0.921:0.004045018,(HEL_AA7206AA_AS.1:0.000761927,HEL_AA7215AA_AS.1:5e-09)0.920:0.00332357)0.677:0.003424405)0.816:0.003650081)0.278:0.003328804)0.989:0.009263542)0.949:0.004730507)0.769:0.000717165,HEL_BA5731AA_AS.1:0.00623749)0.824:0.001545748,((HEL_BA5715AA_AS.1:0.000798369,SA175A.1:0.014270859)0.994:0.007825161,HEL_BA9540AA_AS.1:0.00700523)0.938:0.003933388)0.950:0.003889347)0.000:5e-09,(HEL_AA7351AA_AS.1:0.008960176,((HpGP-ZAF-007.1:0.006173761,(HEL_BA5671AA_AS.1:0,HEL_BA9328AA_AS.1:0,SA144A.1:0,SA251C.1:0):0.014160159)0.832:0.004621974,(HEL_AA7376AA_AS.1:0.000774362,HEL_AA7378AA_AS.1:0.000753526)0.992:0.008479612)0.825:0.002227469)0.961:0.004957507)0.268:0.003528073,HEL_BA4919AA_AS.1:0.009811461)0.851:0.004730901)0.658:0.010708037)0.948:0.022245322)0.957:0,Hcetorum:0.282455958)Root;
