# Supplementary material for: An ancient ecospecies of Helicobacter pylori
Source: Nature. 2024 Oct 16;635(8037):178–85. doi: 10.1038/s41586-024-07991-z (PMC11541087; doi:10.1038/s41586-024-07991-z)
Supplement: Supplementary file 8 — Data underlying Figs. 1–4 and Supplementary Figs. 1–6 and 8–13. [file 41586_2024_7991_MOESM8_ESM.zip › SOURCE_DATA/S10/71.nwk]

(((((((((((((((((((((((((((((((CK69.1:0.010490279,HEL_BA8847AA_AS.1:0.006475842)0.838:0.0021056,(HEL_BA5605AA_AS.1:0.003716378,(HEL_BA8663AA_AS.1:0.010641107,HEL_CA2092AA_AS.1:0.006948128)0.921:0.003890972)0.751:0.000904096)0.757:0.000794602,((HEL_CA0440AA_AS.1:0.003910441,HEL_CA0551AA_AS.1:0.004656467)0.973:0.005330428,(HEL_CA2709AA_AS.1:0.00612145,HpGP-MAL-010.1:0.004831693)0.799:0.001538572)0.859:0.001663996)0.769:0.000777014,(HpGP-MAL-012.1:0.006970655,((((BT143.1:0.004832402,HEL_CA0208AA_AS.1:0.006098258)0.310:0.001571742,(BT215.1:0.005856506,BTM275.1:0.007514196)0.859:0.002136172)0.798:0.002031065,VN0805.1:0.014912926)0.801:0.002328178,BTM231.1:0.009076695)0.769:0.001953035)0.868:0.001568046)0.740:0.000767515,(HEL_CA0258AA_AS.1:0.011051549,((HEL_BA9559AA_AS.1:0.002331275,HEL_BA9669AA_AS.1:0.001510279)0.964:0.003126945,((HEL_CA0054AA_AS.1:0.004639442,((HEL_AA6006AA_AS.1:0,HEL_CA0053AA_AS.1:0):0.002282262,(HEL_AA6077AA_AS.1:0,HEL_CA0052AA_AS.1:0,HEL_CA0052AA_AS.2:0):5e-09)0.925:0.002302241)0.868:0.002406732,(HEL_BA8864AA_AS.1:0.003200145,(HEL_BA9514AA_AS.1:0.001805777,(HEL_BA9621AA_AS.1:0.0041487,Sakhalin60.1:0.006042415)0.913:0.003091778)0.863:0.002763962)0.446:0.002302875)0.862:0.00221469)0.634:0.001534176)0.923:5e-09)0.778:0.000759561,((HEL_CA0525AA_AS.1:0.003276997,BT0282.1:0.007042416)0.131:0.001904801,(HEL_BA9037AA_AS.1:0.004189758,HEL_BA9170AA_AS.1:0.00357034)0.991:0.007870607)0.767:0.001196634)0.785:0.000775558,((Evenky01.1:0,Evenky73.1:0,HEL_BA8842AA_AS.1:0,HEL_BA9406AA_AS.1:0):0.008511226,(TUVAB15.1:0.004135212,(HEL_BA8825AA_AS.1:0.002823521,(HEL_CA0289AA_AS.1:0.008425781,(HEL_BA9129AA_AS.1:0.005481736,(HEL_BA9544AA_AS.1:0,HEL_BA9792AA_AS.1:0):0.003086531)0.856:0.001759284)0.720:0.001587605)0.937:0.004042383)0.929:0.003903458)0.863:0.001693641)0.445:0.000761766,(((altai11.1:0.007517331,((HEL_BA8832AA_AS.1:0,HEL_BA9479AA_AS.1:0):0.001260066,HEL_BA8932AA_AS.1:0.004916101)0.775:0.001528715)0.803:0.001034867,((HEL_CA0270AA_AS.1:0.004552477,(HEL_BA9218AA_AS.1:0.008183317,HEL_BA9341AA_AS.1:0.003596752)0.801:0.001781334)0.820:0.002955652,(((((HEL_BA9556AA_AS.1:0.007220547,HEL_BA9611AA_AS.1:0.007950487)0.904:0.002983752,((HEL_BA9603AA_AS.1:0.000763555,(HEL_BA8856AA_AS.1:0.001474169,HEL_BA9592AA_AS.1:0.011184587)0.174:0.004825326)0.992:0.009374214,((((((HEL_BA9841AA_AS.1:5e-09,(HEL_BA9391AA_AS.1:0.002290425,((HEL_BA9166AA_AS.1:0.001722843,HEL_BA9390AA_AS.1:0.003662264)0.831:0.002300008,(HEL_BA9748AA_AS.1:0.000763953,(HEL_BA9098AA_AS.1:5e-09,HEL_BA9259AA_AS.1:0.00697906)0.791:0.000761199)0.816:0.001345482)0.212:0.000953155)0.914:5e-09)0.909:6e-09,((HEL_AA7373AA_AS.1:0.001547854,HEL_BA8880AA_AS.1:0.003103482)0.009:0.000751728,(HEL_BA9379AA_AS.1:0.001528222,(BURYAT9.1:0.005440546,HEL_BA9735AA_AS.1:5e-09)0.983:0.003076781)0.828:5e-09)0.938:0.002292454)0.917:0.001530402,(HEL_BA8883AA_AS.1:0.002295402,(HEL_BA9256AA_AS.1:0.000758832,((HEL_BA9130AA_AS.1:0,HEL_BA9780AA_AS.1:0):5e-09,HEL_BA9160AA_AS.1:0.000757663)0.902:5e-09)0.383:0.001533979)0.978:0.00386116)0.097:5e-09,(HEL_BA8868AA_AS.1:0.001530222,HEL_BA9347AA_AS.1:0.002301031)0.878:0.001527872)0.762:0.000671297,((HEL_BA9348AA_AS.1:0.000755942,(HEL_BA9656AA_AS.1:0.000757943,(HEL_BA9608AA_AS.1:0.004617514,HEL_BA9736AA_AS.1:0.003060669)0.424:5e-09)0.936:0.002298707)0.482:0.001529302,HEL_BA9411AA_AS.1:5e-09)0.900:0.001614964)0.852:0.001719459,(HEL_BA8957AA_AS.1:0.003852656,(HEL_BA9027AA_AS.1:0.009483065,(HEL_AA7332AA_AS.1:0.005830151,HEL_BA9837AA_AS.1:0.005963904)0.380:0.003515361)0.915:0.003771306)0.773:0.001305095)0.862:0.002470947)0.750:0.001657197)0.752:0.00086766,((((HpGP-KOR-001.1:0.006778548,JP0170.1:0.006803592)0.489:0.002166677,MMM_67.1:0.001971438)0.854:0.001881089,HpGP-JAP-026.1:0.005495811)0.880:0.003078466,(HEL_CA0082AA_AS.1:5e-09,(BT333.1:0.007118426,(HEL_CA2643AA_AS.1:0.005418756,HEL_CA2671AA_AS.1:0.006401962)0.204:0.002234767)0.869:0.00230389)0.887:0.003088321)0.310:5e-09)0.875:0.001519831,(mong44.1:0.005489399,HpGP-KAZ-002.1:0.004704344)0.842:0.001478273)0.746:0.000507512,(HEL_BA8814AA_AS.1:0.005617828,(BURYAT27.1:0.005061679,HEL_AA7246AA_AS.1:0.002675776)0.804:0.003383388)0.798:0.003468708)0.000:6e-09)0.857:0.001017876)0.749:5e-09,(((HEL_AA7283AA_AS.1:0.001603286,HEL_BA9448AA_AS.1:0.003018878)0.831:0.001534152,(Nanai40.1:0.00466735,(Nanai30.1:0.004671013,(HEL_BA9040AA_AS.1:0.003017798,HEL_BA9467AA_AS.1:0.002355788)0.967:0.003973331)0.709:0.000737093)0.718:0.000820579)0.985:0.004583895,((BURYAT14.1:0.004929055,(Evenky58.1:0.005652412,(HEL_BA9159AA_AS.1:0.002828713,HEL_BA9234AA_AS.1:0.004139987)0.832:0.00190716)0.720:0.001894074)0.876:0.001993959,((HEL_BA8279AA_AS.1:0.00849917,((HEL_AA7249AA_AS.1:0.002572528,HEL_BA9534AA_AS.1:0.002824543)0.912:0.003328212,(HEL_BA9220AA_AS.1:0.000878485,HEL_BA9649AA_AS.1:0.006923291)0.740:0.001694159)0.778:0.00271089)0.755:0.001005806,(((HEL_BA9162AA_AS.1:0.005839488,HEL_BA9759AA_AS.1:0.005999697)0.888:0.004063483,(HEL_BA5460AA_AS.1:0.00553879,HEL_BA9915AA_AS.1:0.009590142)0.670:0.002014905)0.788:0.00235135,HEL_AA4439AA_AS.1:0.004958448)0.864:0.002788054)0.913:0.002343473)0.701:0.000719159)0.252:0.000777141)0.807:0.001515283)0.768:0.000784579,(HEL_BA9049AA_AS.1:0.002310441,Kazakhstan3173.1:0.006317449)0.935:0.003115733):0.001516411,((((HEL_BA9096AA_AS.1:0.004686447,((HEL_BA9576AA_AS.1:5e-09,Tuvac80.1:0.000759996)0.989:0.00638185,(HEL_AA7314AA_AS.1:0.003140392,(HEL_BA9628AA_AS.1:0.004984285,(HEL_CA0264AA_AS.1:0.005735012,HpGP-KGZ-006.1:0.005297227)0.894:0.003870605)0.909:0.002862391)0.874:0.002300675)0.944:0.003177223)0.746:0.000845939,(((((((HEL_BA8914AA_AS.1:0,HEL_BA8962AA_AS.1:0,HEL_BA9175AA_AS.2:0):0.001519544,HEL_BA9398AA_AS.1:5e-09)0.996:0.007179985,(Evenky65.1:5e-09,(HEL_BA9063AA_AS.1:0.007763977,(HEL_BA9079AA_AS.1:0.002290404,(HEL_BA8812AA_AS.1:0.00229347,(HEL_BA8858AA_AS.1:0,HEL_BA9445AA_AS.1:0):0.000759998)0.096:5e-09)0.683:5e-09)0.865:0.000760912)0.911:0.002998685)0.896:0.002415312,HEL_BA9315AA_AS.1:0.004734325)0.751:0.001080192,HEL_BA8993AA_AS.1:0.006013829)0.943:0.005207784,((((HEL_BA9085AA_AS.1:0.007787403,(((HEL_AA7221AA_AS.1:0,HEL_BA9487AA_AS.1:0,HEL_BA9636AA_AS.1:0,HEL_BA9651AA_AS.1:0):5e-09,(HEL_BA9333AA_AS.1:0.001516548,HEL_BA9095AA_AS.1:0.003856653)0.922:0.002307069)0.843:0.000759999,HEL_BA9208AA_AS.1:5e-09)0.882:5e-09)0.975:0.004741833,HEL_BA9760AA_AS.1:0.003945559)0.649:0.002269775,(HEL_BA9676AA_AS.1:0,HEL_BA9686AA_AS.1:0):5e-09)0.960:0.006280161,(HEL_BA8889AA_AS.1:0.00749379,HEL_BA9184AA_AS.1:0.007561472)0.209:0.003978177)0.355:0.003614794)0.377:0.002473908,HEL_BA9770AA_AS.1:0.006858669)0.767:0.001643158)0.838:0.001640073,(HEL_AA7380AA_AS.1:0.013229622,(HEL_BA9575AA_AS.1:0.007994291,HEL_BA9605AA_AS.1:0.005373234)0.570:0.001573645)0.820:0.001705917)0.686:0.001568535,(HEL_BA9545AA_AS.1:0.008072095,(HEL_BA9383AA_AS.1:0.009936437,((HEL_BA9614AA_AS.1:0,HEL_BA9797AA_AS.1:0):0.006857498,HEL_CA0261AA_AS.1:0.006607752)0.007:0.001727748)0.085:0.001616885)0.960:0.004535735)0.730:0.001708796)0.858:5e-09,(((HEL_BA9153AA_AS.1:0.004190634,(HEL_BA8860AA_AS.1:0.006797561,HEL_BA9261AA_AS.1:0.001761632)0.995:0.00969999)0.935:0.004350274,((HEL_BA8823AA_AS.1:0.004429501,((HEL_BA8976AA_AS.1:0.005529986,(HEL_BA9140AA_AS.1:0.005524744,HEL_BA9739AA_AS.1:0.009642496)0.867:0.00222302)0.904:0.002568387,altai59.1:0.007605598)0.918:0.003922411)0.988:0.006572443,((((HEL_BA8830AA_AS.1:0.003100986,HEL_BA8911AA_AS.1:0.001510458)0.939:0.003782971,(BURYAT19.1:0.009742757,HEL_BA8959AA_AS.1:0.004601658)0.868:0.003903522)0.729:0.002403891,(HEL_BA9244AA_AS.1:0.007877301,HEL_BA9443AA_AS.1:0.005544571)0.819:0.002258351)0.525:5e-09,(((Nentsy81.1:0.011018975,(HEL_BA9653AA_AS.1:0.007175391,(N34.1:0.010098597,(yak97.1:0.01557126,(33375.1:0.007859324,HEL_BA9734AA_AS.1:0.006276917)0.955:0.00488447)0.941:0.004362748)0.934:0.003492043)0.060:0.000504471)0.808:0.002816129,((((HEL_BA9562AA_AS.1:0.005843472,(HEL_BA9047AA_AS.1:0.005733634,(HEL_BA8956AA_AS.1:0.003890678,(HEL_BA9042AA_AS.1:5e-09,HEL_BA9253AA_AS.1:0.000760918)0.764:0.000709888)0.942:0.003726949)0.569:0.002518017)0.370:0.00184403,(Evenky11.1:0.004715514,HEL_BA9546AA_AS.1:0.004615136)0.901:0.002839668)0.906:0.002871829,HEL_BA9671AA_AS.1:0.007496808)0.745:0.00075841,((HEL_BA9483AA_AS.1:0.006450278,Tuvac46.1:0.010569311)0.683:0.000852059,((HEL_BA9018AA_AS.1:0.007148011,(HEL_BA9410AA_AS.1:0.008974455,HEL_BA9564AA_AS.1:0.004365131)0.210:0.001529501)0.806:0.001780416,(HEL_BA9167AA_AS.1:0.008974073,((HEL_BA9209AA_AS.1:0.010576518,(HEL_BA8958AA_AS.1:0.005596594,HEL_BA9302AA_AS.1:0.004606453)0.802:0.002429677)0.747:0.003440679,(HEL_BA8829AA_AS.1:0.00399072,HEL_BA9437AA_AS.1:0.009527683)0.894:0.002540142)0.755:0.00191142)0.000:0.000774812)0.922:0.002438527)0.944:0.002342749)0.842:0.001571297)0.790:0.001250982,((HEL_BA9814AA_AS.1:0.007112494,((HEL_CA0266AA_AS.1:0.001451168,(HEL_BA8915AA_AS.1:0.009973472,HEL_BA9641AA_AS.1:0.003533939)0.781:0.002741544)0.948:0.004271688,(HEL_BA9626AA_AS.1:0.003089728,P12.1:0.007113548)0.852:0.002750384)0.749:0.001160987)0.773:0.000795715,(HEL_BA9058AA_AS.1:0.008143498,(HEL_BA9607AA_AS.1:0.003993491,(HEL_BA9176AA_AS.1:0.004747679,HEL_BA9249AA_AS.1:0.00958897)0.867:0.002893557)0.726:0.003177617)0.834:0.00206197)0.767:0.00081628)0.811:0.000752057)0.325:0.001585096)0.747:0.001532539)0.000:5e-09,((((((HEL_BA9774AA_AS.1:0.00241678,(Khanty16.1:0,Khanty27.1:0):0.003757155)0.910:0.002904388,(HEL_BA8815AA_AS.1:0.002886592,HEL_BA9321AA_AS.1:0.013211164)0.795:0.003772322)0.681:0.001098642,((HEL_BA9773AA_AS.1:0.005544533,((HEL_BA9838AA_AS.1:0,Keto60.1:0):0.008950271,(HEL_BA9339AA_AS.1:0.002298546,(HEL_BA9761AA_AS.1:0.000761349,((HEL_BA9266AA_AS.1:0,HEL_BA9294AA_AS.1:0):5e-09,Keto18.1:0.000757892)0.857:0.000762405)0.513:6e-09)0.853:0.005335916)0.493:0.001948244)0.239:0.000946055,HEL_BA9415AA_AS.1:0.009773559)0.959:0.003585249)0.779:0.00076654,((HEL_AA7264AA_AS.1:0.007948074,HEL_BA9476AA_AS.1:0.007961921)0.936:0.004608853,(HEL_BA9304AA_AS.1:0.006041603,(Khanty04.1:0.004027747,(Nentsy32.1:0,Nentsy38.1:0):0.004493502)0.155:0.000764273)0.637:0.001680968)0.766:6e-09)0.753:0.000716842,((HEL_BA9287AA_AS.1:0.018907788,((HpGP-CHI-105.1:0.006300351,HpGP-CHI-116.1:0.007065916)0.992:0.014025868,(((HEL_BA9303AA_AS.1:0.000757711,HEL_BA9707AA_AS.1:5e-09)1.000:0.04696461,(HEL_BA9726AA_AS.1:0.002944784,(HEL_BA8817AA_AS.1:0.006995922,(HEL_BA9127AA_AS.1:0.001527672,(Koryak28.1:0,Koryak37.1:0,Koryak38.1:0):5e-09)0.744:0.000765002)0.852:0.002501129)0.957:0.008537443)0.213:0.001050655,(((HEL_BA9722AA_AS.1:0.010125883,(HEL_BA9243AA_AS.1:0.009348045,(HEL_BA9746AA_AS.1:0.006462703,((HEL_BA8849AA_AS.1:0,HEL_BA9070AA_AS.1:0,HEL_BA9584AA_AS.1:0):0.002601566,(HEL_AA7311AA_AS.1:5e-09,Khanty47.1:0.00075848)0.971:0.005128256)0.947:0.004136963)0.989:0.009117744)0.808:0.001943928)0.928:0.005323854,(HpGP-CAN-019.1:0.004605864,((CAN_095.1:0,CAN_136.1:0,CAN_172.1:0,CAN_258.1:0,HEL_CA2453AA_AS.1:0,HpGP-CAN-006.1:0,HpGP-CAN-011.1:0):0.013559762,(HpGP-CAN-018.1:5e-09,(HpGP-CAN-016.1:0.004669772,((Aklavik86.1:0,CAN_019.1:0):0.000757891,(CAN_290.1:0,HEL_CA2371AA_AS.1:0,HpGP-CAN-010.1:0,HpGP-CAN-015.1:0):5e-09)0.977:0.004671197)0.841:0.001482288)0.823:0.001572195)0.951:0.00394167)0.968:0.006621521)0.270:0.003858038,(((Ca_97_34.1:0,HEL_AA6016AA_AS.1:0,HEL_AA7297AA_AS.1:0):0.002946536,(HEL_AA5967AA_AS.1:0,HEL_AA6482AA_AS.1:0,HEL_BA9172AA_AS.1:0):0.005584593)0.289:0.000816427,(((HEL_BA9060AA_AS.1:0,HEL_BA9258AA_AS.1:0):0.007745484,((HEL_AA5916AA_AS.1:0,HEL_AA6037AA_AS.1:0,HpGP-CAN-007.1:0):0.00575208,HEL_AA7337AA_AS.1:0.003588217)0.975:0.00627855)0.975:0.006288105,(CAN_243.1:0.005813971,(HEL_BA9526AA_AS.1:0.002617796,HEL_BA9629AA_AS.1:0.007502719)0.837:0.003905383)0.773:0.0021761)0.850:0.002867223)0.835:0.002843173)0.396:0.002783109)0.944:0.007760963)0.998:0.017985484)0.976:0.018452884,((CAN_219.1:0.008865396,((HEL_AA7214AA_AS.1:0.003081384,HEL_BA9263AA_AS.1:0.00077611)0.973:0.004313542,((HEL_BA9472AA_AS.1:0.006930857,HEL_BA9518AA_AS.1:0.002570246)0.909:0.003634011,(HEL_BA9677AA_AS.1:0.008079901,HEL_BA9819AA_AS.1:0.006230693)0.011:0.002299419)0.276:6e-09)0.910:0.004019391)0.029:0.003028565,((HpGP-CAN-020.1:0.004111241,HpGP-CAN-023.1:0.004448986)0.897:0.004501271,(CAN_196.1:0.008983618,(((HEL_BA9778AA_AS.1:0,HEL_CA0057AA_AS.1:0,HEL_CA0057AA_AS.2:0):0.003717933,((HEL_CA0046AA_AS.1:0.003688342,HpGP-CAN-001.1:0.004065742)0.000:5e-09,((HEL_AA7212AA_AS.1:0,HEL_CA0045AA_AS.1:0):0.004504169,(HEL_AA7365AA_AS.1:0,HEL_CA0047AA_AS.1:0):0.008076856)0.784:0.003098554)0.884:0.002309177)0.761:0.001342753,HEL_AA7339AA_AS.1:0.001931539)0.748:0.002547507)0.798:0.002426617)0.893:0.003833007)0.851:0.004818306)0.803:0.003305621)0.971:0.004757822,((HEL_BA3942AA_AS.1:0.006468855,HEL_BA9059AA_AS.1:0.007844375)0.965:0.005685031,((Cuz20.1:0.006344247,HEL_BA9433AA_AS.1:0.00874344)0.844:0.001762594,((v225d.1:0.007729178,(Aklavik117.1:0.006001729,HEL_BA9201AA_AS.1:0.003407112)0.126:0.002039464)0.361:0.002020627,((HEL_CA2258AA_AS.1:0.002898819,(HEL_AA6759AA_AS.1:0.003316448,HpGP-USA-205.1:0.005267221)0.866:0.002316671)0.452:0.001752818,((((HEL_CA2267AA_AS.1:0.001543201,HpGP-PER-011.1:0.002310461)0.928:0.00288816,(HEL_CA2272AA_AS.1:0.005321683,(HEL_AA0105AA_AS.1:0,PeCan4.1:0):0.006601596)0.190:0.001454577)0.751:0.001004019,(HEL_CA2271AA_AS.1:0.003063153,((HEL_CA2270AA_AS.1:0.003206391,HpGP-SPA-706.1:0.006289054)0.750:0.000845083,(HEL_CA2268AA_AS.1:0.010227283,Puno120.1:0.004164773)0.893:0.003060656)0.804:0.00139098)0.774:0.000804226)0.800:0.000783209,((((((HEL_CA2260AA_AS.1:0.001547485,HEL_CA2265AA_AS.1:0.002322789)0.904:0.002262315,((Shi169.1:0.002334995,Shi417.1:0.00152268)0.975:0.00469401,(HEL_CA2284AA_AS.1:0.003857721,Sat464.1:0.003876035)0.905:5e-09)0.797:0.002417288)0.786:0.001470508,(HEL_CA2262AA_AS.1:0.002985626,(Shi112.1:0.00308819,(HEL_CA2266AA_AS.1:0.000945137,(HEL_CA2257AA_AS.1:0.001735781,Shi470.1:0.003692544)0.895:0.002318063)0.803:0.00139366)0.743:0.000908628)0.897:0.002572072)0.866:0.002245488,(CO1766.1:0,Hui1764.1:0,Hui1766.1:0):0.003399003)0.622:0.000646701,(HEL_AA6511AA_AS.1:0.005496113,HpGP-MEX-028.1:0.005494647)0.971:0.004892314)0.747:0.000587758,((HEL_AA5991AA_AS.1:0.003866516,(HpGP-PER-121.1:0.002305958,Puno135.1:0.007961511)0.943:0.003920668)0.666:5e-09,((CO1768.1:0,COL0002.1:0,Hui1769.1:0):0.001536772,(HpGP-PER-138.1:5e-09,((HEL_CA2279AA_AS.1:0.002310178,(HpGP-PER-111.1:0.003126902,(HEL_CA2261AA_AS.1:0.000763176,(HEL_CA2283AA_AS.1:0,HEL_CA2286AA_AS.1:0,HEL_CA2287AA_AS.1:0):5e-09)0.881:0.001534964)0.765:0.000769876)0.432:0.000765637,HpGP-PER-019.1:0.001533962)0.765:5e-09)0.875:0.001532545)0.779:0.000769126)0.774:0.00076759)0.938:0.00233144)0.600:5e-09)0.732:0.001320483)0.823:0.001542462)0.391:0.000876321)0.953:0.004325157)0.756:0.000758735)0.917:0.001537541)0.752:0.00147202,((HEL_BA9440AA_AS.1:0.005393567,(mong49.1:0.01021043,(HEL_BA9571AA_AS.1:5e-09,HEL_BA9807AA_AS.1:0.000757891)0.969:0.003086348)0.000:6e-09)0.036:0.001550801,(HEL_BA9627AA_AS.1:0.01123997,HEL_CA0278AA_AS.1:0.007122951)0.424:0.003022191)0.414:0.002239092)0.811:5.4013e-05,((((HEL_BA9032AA_AS.1:0,HEL_BA9830AA_AS.1:0):0.007100775,HEL_BA9776AA_AS.1:0.005494574)0.864:0.002329737,HEL_BA9650AA_AS.1:0.008633029)0.857:5e-09,(HEL_CA0410AA_AS.1:0.006928117,(HEL_BA8872AA_AS.1:0.010197713,HEL_BA9354AA_AS.1:0.0057262)0.732:0.001427736)0.897:0.002465046)0.733:0.001493518)0.632:5e-09,(HEL_BA9115AA_AS.1:0.006343704,HEL_BA9568AA_AS.1:0.011286756)0.938:0.004643937)0.000:0.000773595,(((HEL_BA9404AA_AS.1:0.003089337,(HEL_BA9538AA_AS.1:0.003108342,HEL_BA8921AA_AS.1:0.003039642)0.768:0.002324753)0.608:0.003064921,HEL_BA9606AA_AS.1:5e-09)0.998:0.00703181,(HEL_BA9407AA_AS.1:0.009476908,(HEL_BA9569AA_AS.1:0.000917292,(HEL_BA8861AA_AS.1:0.000855255,HEL_BA9451AA_AS.1:0.00299555)0.911:0.003084206)0.643:0.001383958)0.795:0.001583547)0.756:5e-09)0.734:0.005144109,(HEL_BA9612AA_AS.1:0.010077544,HEL_BA9640AA_AS.1:0.005054407)0.906:0.003886674)0.977:0.002606926,HEL_BA9471AA_AS.1:0.001540053)0.897:0.003928674,HEL_BA9566AA_AS.1:0.001525016)0.967:0.005235012,(HEL_BA9598AA_AS.1:0.009385952,HEL_BA9706AA_AS.1:0.009830229)0.847:0.00220508)0.973:0.00173904,NP110.1:0.011960735)0.825:0.003236171,((Khanty39.1:0.003066304,(HEL_BA9732AA_AS.1:0.001519009,(Khanty30.1:5e-09,Khanty40.1:0.002279802)0.746:0.000767537)0.981:0.004662902)0.979:0.006169183,(Khanty17.1:0.008081338,((HEL_BA9014AA_AS.1:0,Khanty26.1:0,Nentsy28.1:0,Nentsy29.1:0,Nentsy37.1:0,Nentsy65.1:0,Nentsy90.1:0):0.006822323,((((HPAG1.1:0.004746761,VN0032.1:0.011202709)0.819:0.002644323,SW7C.1:0.003604751)0.778:0.001205208,(SSR5.1:0.005323061,(26695.1:0.006662662,SSR9.1:0.002649895)0.824:0.002071809)0.431:0.000836391)0.846:0.001793139,((HEL_AA6718AA_AS.1:0.005409647,(HE_C33.1:0.005850319,(HE_NC24_6.1:0.003314202,(SSR3.1:0.007866738,SW21C.1:0.007038583)0.869:0.00283815)0.887:0.003205794)0.890:0.002589916)0.859:0.002116361,(HE_C50.1:0.007709909,SSR7.1:0.002332351)0.984:0.005003428)0.518:0.000727756)0.766:0.001180201)0.962:0.005316292)0.364:0.002180299)0.582:0.000794504)0.935:0.004040228,(HpGP-NPL-009.1:0.014424274,((MS178.1:0.004636201,TH0213.1:0.00863436)0.295:0.002873357,(((((((HEL_CA0027AA_AS.1:0.005425361,(HEL_BA5769AA_AS.1:0.002306584,HpGP-MAL-002.1:0.003060928)0.986:0.005452492)0.857:0.001525525,(HEL_BA3985AA_AS.1:0.006182701,(HpGP-BGD-003.1:0.007050335,HEL_AA6079AA_AS.1:0.005405378)0.686:0.000755094)0.914:5e-09)0.761:0.000844824,(((HEL_BA4205AA_AS.1:0.003242235,HpGP-MMR-011.1:0.010068305)0.865:0.002309776,(Mandalay03.1:0.004638341,NP49.1:0.003897184)0.824:0.001401823)0.755:0.000888245,(SLK40.1:0.015112142,(HpGP-IND-007.1:0.005449613,M006.1:0.008600942)0.495:0.001537774)0.757:0.00089612)0.886:0.002178072)0.440:0.000785672,(BD0063.1:0.006993907,(HEL_CA2513AA_AS.1:0.003184442,ID0498.1:0.011088356)0.419:0.001502544)0.933:0.003118402)0.777:0.000965786,(HEL_BA8057AA_AS.1:0.006997318,BD0013.1:0.007166947)0.821:0.002257316)0.770:0.000828338,((HpGP-USA-422.1:0.001648125,(HpGP-MMR-004.1:0.016990215,MMM_148.1:0.004218035)0.370:0.002023204)0.919:0.003007155,MMM_60.1:0.003866014)0.884:0.002136639)0.757:0.000753722,(India7.1:0.014177595,MMM_127.1:0.004184152)0.913:0.002944336)0.334:5e-09)0.905:0.004075575)0.981:0.006384393)0.953:0.004277646,((((HEL_BA9674AA_AS.1:5e-09,Neuguinea63.1:0.002291522)0.911:0.002286046,(HEL_BA9658AA_AS.1:6e-09,((Neuguinea12.1:0.000759397,Neuguinea66.1:0.000758564)0.798:0.000759806,(HEL_BA9408AA_AS.1:0,Neuguinea25.1:0):0.000758834)0.887:6e-09)0.970:5e-09)0.976:0.006226419,(ID0084.1:0.005697898,((ID0090.1:0.002303102,(ID0987.1:0.001535179,(ID0082.1:0.003850571,(ID0985.1:5e-09,ID1001.1:0.000760916)0.871:0.001546177)0.738:0.000733098)0.885:0.001520994)0.959:0.003843856,(ID0992.1:0.001528588,ID1017.1:0.000758618)0.903:5e-09)0.759:0.002823595)0.954:0.004684225)0.976:0.007021723,31181.1:0.017470646)0.744:0.001327667)0.961:0.002872293,(HpGP-POL-110.1:0.018346955,(HEL_BA9457AA_AS.1:0.007620436,SUD-S72.1:0.002506815)0.968:0.008714974)0.983:0.007957199)0.902:0.005178623,((HpGP-COG-003.1:0.005060335,(ckin65.1:0.007818398,(ckin130.1:5e-09,(HEL_BA4236AA_AS.1:0.00705776,kin62.1:0.007983358)0.785:0.00150322)0.856:0.001642259)0.772:0.001281741)0.354:0.001983997,(HEL_BA4465AA_AS.1:0.011995622,((((((HEL_BA5101AA_AS.1:0.010960614,(HEL_BA3663AA_AS.1:0.011539135,HEL_BA4846AA_AS.1:0.011465148)0.896:0.005662585)0.143:0.001895381,(HEL_AA8698AA_AS.1:0.003317032,HEL_AA9177AA_AS.1:0.007522735)0.325:0.001402297)0.418:0.001139074,((((((((kin86.1:0.001707915,(ckin24.1:0.004119263,(HEL_BA5527AA_AS.1:0.003411568,SA35C.1:0.002752706)0.832:0.002496355)0.812:0.002658894)0.921:0.002937801,HEL_BA9180AA_AS.1:0.006253334)0.905:0.002310296,((HEL_BA4947AA_AS.1:0.007118524,HEL_CA2150AA_AS.1:0.007900479)0.865:0.002205486,(HpGP-HON-015.1:0.002282516,(HEL_AA7352AA_AS.1:0.001527801,HpGP-POR-006.1:0.001525756)0.877:0.001523021)0.217:5e-09)0.771:0.000747897)0.878:0.001536315,HEL_CA2362AA_AS.1:5e-09)0.793:0.000772248,((DR150.1:0.001557402,HEL_BA8806AA_AS.1:0.00536403)0.949:0.003077353,kin79.1:0.007771578)0.757:0.000775232)0.898:0.001530869,(HpGP-BRA-023.1:0.004041461,(ckin129.1:0.006690717,kin71.1:0.001049925)0.538:0.001533812)0.811:0.00132008)0.837:0.001284933,((HEL_BA3551AA_AS.1:0.00710128,HEL_CA2181AA_AS.1:0.005493252)0.382:0.002258456,(HEL_AA8702AA_AS.1:0.005466983,kin81.1:0.003056964)0.000:5e-09)0.294:0.001749521)0.861:0.002306141,((((HpGP-USA-403.1:0.005449719,(GAM245Ai.1:0.004223416,(HEL_AA5463AA_AS.1:0.00965545,(HEL_AA9180AA_AS.1:0.005507873,(SA224.1:0.000757789,SA252C.1:5e-09)0.996:0.010188491)0.911:0.003580435)0.729:0.002379571)0.857:0.002111043)0.756:0.001032806,(HEL_BA8361AA_AS.1:0.004137843,HpGP-SPA-402.1:0.005918859)0.782:0.00229529)0.771:0.00129673,((HEL_CA2149AA_AS.1:0.001016586,((HpGP-USA-303.1:0.007555238,(HEL_BA8101AA_AS.1:0.007919709,HEL_BA8835AA_AS.1:0.007897749)0.369:0.002635012)0.664:0.001925966,HEL_BA5558AA_AS.1:0.004089418)0.961:0.004692185)0.966:0.004362799,((DR59_2016.1:0.002285886,DR76_2016.1:0.003841349)0.405:0.001533544,((HEL_BA5547AA_AS.1:0.005442708,HpGP-USA-417.1:0.007826653)0.901:0.002270542,((SA220C.1:0.00479612,NYPt189.1:0.00698271)0.894:0.003004085,HEL_AA9174AA_AS.1:0.004554675)0.740:0.000852013)0.504:5e-09)0.662:0.000759545)0.876:0.001525007)0.857:0.001577626,(HEL_AA7374AA_AS.1:0.003062655,(((kin77.1:0.006486623,ckin106.1:0.006080947)0.432:0.002114279,(ckin28.1:0.00766602,HEL_BA9555AA_AS.1:0.003194655)0.922:0.003697145)0.778:0.001082015,HEL_BA4163AA_AS.1:0.002298454)0.000:5e-09)0.877:0.001529206)0.778:0.001399658)0.000:3.2884e-05)0.803:0.001695156,HEL_BA5197AA_AS.1:0.003072173)0.999:0.010886846,HEL_CA2451AA_AS.1:0.000522006)0.984:0.0050026,HEL_AA6578AA_AS.1:5e-09)0.963:0.005911397)0.808:0.005684193)1.000:0.021969014)0.912:0.008684356,(HEL_AA6010AA_AS.1:0.005619884,(((HEL_BA3813AA_AS.1:0,HEL_BA3814AA_AS.1:0,HEL_BA4578AA_AS.1:0):0.0038519,HPJ071.1:0.003064717)0.655:0.003032981,((HEL_AA6024AA_AS.1:0.003051046,HEL_BA4574AA_AS.1:0.005393422)0.865:0.001512253,((ausabrJ05.1:0,HPJ023.1:0):0.004587111,(HPAS23.1:0.002276172,(((HEL_BA4580AA_AS.1:0,HEL_BA9332AA_AS.1:0):0.003031106,HEL_BA4584AA_AS.1:5e-09)0.910:0.001517861,(HEL_BA3812AA_AS.1:0.00382728,HPJ156.1:0.001530162)0.769:0.000730992)0.798:0.000758889)0.782:5e-09)0.486:0.000760155)0.405:5e-09)0.171:0.001259034)1.000:0.019899092)0.977:0.016045801,(((HEL_BA9825AA_AS.1:0.000757662,((HEL_BA8996AA_AS.1:0,HEL_BA9604AA_AS.1:0):5e-09,((HEL_BA8918AA_AS.1:0,HEL_BA9046AA_AS.1:0,HEL_BA9169AA_AS.1:0):0.00076,HEL_BA9260AA_AS.1:6e-09)0.918:0.000757595)0.542:6e-09)0.998:0.012888262,((((CAM_106A1.1:0.006149576,30950.1:0.011640395)0.036:0.003773611,HEL_BA9309AA_AS.1:0.007324937)0.414:0.00020352,((((CAM-144C1.1:0.001531029,Pt_7901.1:0.003072274)0.863:0.001521757,(CAM-117A1.1:0.001522107,((((SSR43.1:0.00701648,((((HEL_BA4700AA_AS.1:0.006987756,(MM2012_26.1:0.00732498,MM2004_20.1:0.006011815)0.883:0.00532612)0.374:0.00094087,448.1:0.006840015)0.869:0.001718866,(((22352.1:0.001674073,IRANL97.1:0.010132006)0.683:0.001511534,(HpGP-ISR-001.1:0.004673024,(HEL_AA6798AA_AS.1:0.006299325,HEL_BA4743AA_AS.1:0.005503023)0.893:0.002288743)0.885:0.002184151)0.914:0.002429445,(HEL_CA2212AA_AS.1:0.004171713,(444.1:0.007378151,HEL_AA0447AA_AS.1:0.006779301)0.498:0.001528128)0.613:0.001990003)0.885:5e-09)0.813:0.001379088,((MGms203.1:0.006739491,(HUP_B14.1:0.007161488,(IL_3173.1:0.006576669,MG2005_98.1:0.004386502)0.789:0.004442999)0.839:0.00326878)0.867:0.00248312,(SSR8.1:0.008713417,38185.1:0.00627885)0.745:0.000838536)0.672:0.001549686)0.754:0.000916856)0.856:0.001523214,((((Hp_A_14.1:0.00154984,(22087.1:5e-09,HEL_BA5224AA_AS.1:0.002292636)0.965:0.003099439)0.737:0.000739127,(((HEL_BA4686AA_AS.1:0,HEL_CA2615AA_AS.1:0,HEL_CA2627AA_AS.1:0):0.006164217,(HEL_BA9168AA_AS.1:0.002355819,MCms1055.1:0.004606929)0.782:0.001531149)0.225:0.000799106,B47.1:0.00617217)0.873:5e-09)0.887:0.000759866,(((((((B45.1:0.003884914,GR_15.1:0.006249387)0.514:0.001504355,(HEL_BA4991AA_AS.1:0.003114481,HEL_AA5699AA_AS.1:0.004691057)0.601:0.002274288)0.507:5e-09,G27.1:0.003830353)0.558:0.00076726,CAM_125C1.1:0.002289747)0.865:5e-09,(((CAM_22A1.1:0.002303466,(SUD-SO42.1:0.001531327,ckin59.1:0.006225396)0.733:0.000758342)0.895:0.001540311,HEL_CA2176AA_AS.1:0.002301465)0.753:0.000762287,((Hp_A_27.1:0.007828362,HpGP-SPA-802.1:0.002312839)0.920:0.003847932,(CAM_149C1.1:0.003952244,(CAM_118A1.1:0.0039881,(HEL_BA9595AA_AS.1:0.007189005,(CAM_110A1.1:0.00472279,CAM-107A1.1:0.004620299)0.821:0.001458774)0.882:0.001538868)0.822:0.001470537)0.216:0.001451995)0.833:5e-09)0.808:0.000762036)0.693:0.000759018,(HEL_BA5572AA_AS.1:0.002307525,CK59.1:0.003077958)0.897:0.001513401)0.895:5e-09,((HpGP-TUR-009.1:0.001520601,(B40.1:0.003092797,(GC65_HL.1:0.003095027,HpGP-MEX-046.1:0.005436563)0.921:0.002317212)0.736:0.000751044)0.895:0.001543563,(HEL_BA9462AA_AS.1:0.007766633,(((HEL_BA9705AA_AS.1:0.006234059,(HEL_BA9043AA_AS.1:0.005299516,(GR_20.1:0.007715077,HEL_AA8621AA_AS.1:0.004803418)0.927:0.003905689)0.744:0.000889728)0.855:0.001530651,(21580.1:0.00623276,(IRANL104.1:5e-09,IRANL112_91.1:0.001518553)0.965:0.003847389)0.760:0.000772777)0.751:0.000748272,(HEL_BA9531AA_AS.1:0.001958474,(Pt_7757.1:0.005035383,IRANL110.1:0.003549174)0.857:0.002285411)0.766:0.001102813)0.640:6e-09)0.822:0.000757433)0.793:0.0007632)0.304:5e-09)0.916:0.001523747,((HEL_BA9125AA_AS.1:0.002294551,((HEL_BA9413AA_AS.1:0.005231687,(SUD-C14-1.1:0.004786713,HE_NC32_5.1:0.007153884)0.736:0.000770459)0.411:0.000776347,(((IRANL133_91.1:0.004659046,((HEL_BA4168AA_AS.1:0.007292982,HEL_BA9463AA_AS.1:0.006107399)0.827:0.00142286,(HEL_AA6699AA_AS.1:0,HEL_BA9765AA_AS.1:0):0.006022339)0.860:0.001723261)0.746:0.000760539,(IRANL124_91.1:0.003058712,(HEL_BA8987AA_AS.1:0.006972492,((HpGP-RUS-009.1:0.001702837,HEL_BA9148AA_AS.1:0.009274827)0.745:0.002332138,(GR_21.1:0.010104033,(29009.1:0.00155264,(HpGP-LIT-001.1:0.004675688,IL_3172.1:0.008653565)0.938:0.003864271)0.863:0.001720142)0.596:0.001349938)0.906:0.0025187)0.763:5e-09)0.911:0.001527817)0.792:0.000762388,(SUD_C5_1.1:0.004615623,SUD_C8_1.1:0.001524824)0.771:0.000741646)0.711:0.000605041)0.799:0.000936644)0.696:6e-09,((((HEL_BA5257AA_AS.1:0.003930672,HEL_BA4404AA_AS.1:0.006976196)0.729:0.001543344,(22360.1:0.004706818,HpGP-USA-207.1:0.006281541)0.924:0.003003142)0.753:0.000805571,((((HEL_BA4944AA_AS.1:0.005457723,SUD-I14.1:0.004683338)0.826:0.001470185,GC34_HL.1:0.00307744)0.773:0.000761071,(HEL_CA2718AA_AS.1:0.004626653,Hp_A_11.1:0.003854868)0.881:0.001521434)0.712:5e-09,IRANL125.1:0.00462793)0.808:0.000760502)0.740:5e-09,(HEL_BA4875AA_AS.1:0.006229285,(nigh2494.1:0.003078369,(B25.1:0.006226666,SUD-C13-1.1:0.003870364)0.723:0.000754476)0.877:0.001530277)0.884:0.001535839)0.758:0.000759061)0.900:0.000763793)0.187:5e-09)0.719:0.000765112,(((HEL_BA9281AA_AS.1:0.006868565,HN_G260.1:0.00417272)0.567:0.001441999,(34320.1:0.003876872,HEL_BA4973AA_AS.1:0.004669908)0.769:0.001267345)0.646:0.001004548,GC31_B.1:0.005405625)0.891:5e-09)0.413:5e-09,((CAM-23A1.1:0.00319046,(nigh2495.1:0.003470289,(CAM-140C1.1:0.000757657,(CAM-135C1.1:0.000757589,CAM-146C1.1:5e-09)0.256:5e-09)0.774:0.001152398)0.852:0.002313111)0.878:0.002196589,(CAM-109A1.1:0.00305936,(((nigh1448.1:0.003896395,(HEL_BA9028AA_AS.1:0.004615384,SUD_SO41_1.1:5e-09)0.959:0.003120255)0.850:0.001475283,(HEL_AA6060AA_AS.1:0.003311488,(HpGP-IDN-001.1:0.001331304,ID0561.1:0.000188504)1.000:0.010274995)0.802:0.001303568)0.852:0.001536542,HpGP-NGA-010.1:0.006209176)0.801:5e-09)0.732:0.000767576)0.772:0.000757039)0.907:0.001530893)0.044:5e-09)0.268:6e-09,CAM-121A1.1:0.002283382)0.865:5e-09,((((HEL_BA8928AA_AS.1:0.008081739,(SUD-C1-1a.1:0.004250259,SUD-SO49-1.1:0.001936681)0.916:0.003239878)0.911:0.003486461,(IL_3184.1:0.00780171,SUD-C16-3.1:6e-09)0.092:0.001361733)0.778:0.000922511,(HEL_AA5951AA_AS.1:0.003068034,((SUD-SO50-1.1:0.010989739,CAM-126C1.1:0.002432428)0.370:0.00228349,CAM_153C1.1:0.005369829)0.709:0.001626851)0.750:5e-09)0.774:5e-09,(HpGP-NGA-006.1:0.001523373,nigh2496.1:0.00462303)0.740:0.001529349)0.835:0.000758536)0.764:0.001830268)0.026:0.00143223,HEL_BA7799AA_AS.1:0.014139912)0.971:0.00735467)0.845:0.005226717,(CAM_14C1.1:0.00531466,HEL_CA2246AA_AS.1:0.005587495)0.888:0.004293125)0.953:0.009747627)0.992:0.033010691,(((HEL_AA7362AA_AS.1:0.002290861,HEL_BA4919AA_AS.1:0.007856156)0.754:0.000746237,((HEL_AA7351AA_AS.1:0.00549246,((SA172C1.1:0.001471216,((HEL_BA5715AA_AS.1:0,SA175A.1:0):0.001537208,(HEL_BA5709AA_AS.1:0.003076906,(HEL_BA8916AA_AS.1:0.003833595,(HEL_AA7375AA_AS.1:5e-09,(HEL_AA7350AA_AS.1:0.001522842,HEL_AA7376AA_AS.1:5e-09)0.851:0.000758482)0.925:0.002301794)0.738:0.0007616)0.933:0.002301062)0.872:0.001584399)0.743:0.00075118,(((((HEL_BA5671AA_AS.1:0,HEL_BA9328AA_AS.1:0,SA251C.1:0):6e-09,SA144A.1:5e-09)0.992:0.005986851,(HEL_BA5666AA_AS.1:0.001609043,HEL_BA5731AA_AS.1:0.004532221)0.418:0.000883515)0.739:0.00158839,((HEL_AA7371AA_AS.1:0.003009425,HEL_AA7378AA_AS.1:0.001583884)0.959:0.003950658,HEL_BA9540AA_AS.1:0.007768402)0.837:0.001684491)0.548:0.00147644,((SouthAfrica7.1:0.003866009,((SA253C1.1:0.00538868,((HpGP-ZAF-007.1:0.005420554,SouthAfrica50.1:0.001698713)0.587:5e-09,(HpGP-ZAF-006.1:0.001521741,SA233C.1:0.004597445)0.862:0.001520015)0.817:5e-09)0.303:0.000776555,((SA169C.1:0.002312556,(SA29A.1:0.003084238,(HEL_BA8345AA_AS.1:5e-09,((HEL_BA8309AA_AS.1:0,HEL_BA9749AA_AS.1:0):0.000764977,(HEL_BA5677AA_AS.1:0.003065174,(HEL_BA5706AA_AS.1:0.001522098,HEL_BA5739AA_AS.1:5e-09)0.767:0.000757917)0.939:0.002303598)0.848:0.001525554)0.742:0.0015162)0.864:0.001539239)0.849:0.00149818,SA166A.1:0.002333196)0.879:0.001525916)0.767:0.00075902)0.753:0.00072753,(((HEL_BA4143AA_AS.1:0,HpGP-ZAF-009.1:0):0.000759924,SouthAfrica20.1:0.003059549)0.742:5e-09,(HpGP-ZAF-001.1:0.001523989,HEL_BA9494AA_AS.1:0.004623511)0.873:0.0015261)0.781:0.000761403)0.752:0.000725071)0.867:0.001494185)0.856:0.001493344)0.901:0.002281449,HEL_BA8291AA_AS.1:0.00619449)0.612:0.001585339)0.903:0.004586873,(((HEL_AA7329AA_AS.1:5e-09,((HEL_AA7288AA_AS.1:0,HEL_BA9306AA_AS.1:0):5e-09,HEL_AA7293AA_AS.1:0.001523748)0.958:0.002291732)0.971:0.005119784,(HEL_AA7215AA_AS.1:0.004611212,((HEL_AA7356AA_AS.1:0.000757727,((HEL_AA7268AA_AS.1:0,HEL_AA7368AA_AS.1:0):0.000759941,(HEL_AA7199AA_AS.1:5e-09,HEL_AA7200AA_AS.1:0.003050064)0.954:0.002290098)0.560:5e-09)0.893:0.001524891,K26A1.1:0.000755915)0.755:0.000754639)0.956:0.004963119)0.975:0.008323293,(HEL_AA7206AA_AS.1:0.000806421,HEL_AA7309AA_AS.1:0.011725473)0.883:0.004902732)0.992:0.01133129)0.967:0.009838002)1.000:0.022360475,(HEL_AA0408AA_AS.1:0.004636146,HEL_BA9262AA_AS.1:0.012835974)0.993:0.024853235)0.901:0.124877326,HEL_BA9175AA_AS.1:1.141759883)0.977:0,Hcetorum:0.153844436)Root;
