# Supplementary material for: An ancient ecospecies of Helicobacter pylori
Source: Nature. 2024 Oct 16;635(8037):178–85. doi: 10.1038/s41586-024-07991-z (PMC11541087; doi:10.1038/s41586-024-07991-z)
Supplement: Supplementary file 8 — Data underlying Figs. 1–4 and Supplementary Figs. 1–6 and 8–13. [file 41586_2024_7991_MOESM8_ESM.zip › SOURCE_DATA/S10/72.nwk]

(((((((((((((((((((((((((((((((((HEL_BA8842AA_AS.1:0.009914062,((HEL_BA9614AA_AS.1:0,HEL_BA9797AA_AS.1:0):0.004899294,(BURYAT9.1:0.006102229,((HEL_BA8932AA_AS.1:0.001269095,HEL_BA9656AA_AS.1:0.005090376)0.724:5e-09,(HEL_BA9220AA_AS.1:0.005612002,HEL_AA7373AA_AS.1:0.002775387)0.844:5e-09)0.464:0.002523629)0.743:0.001939095)0.771:0.001900175)0.855:0.002448334,(((((HEL_BA9559AA_AS.1:0.001710022,Nanai30.1:0.00642419)0.783:0.001980519,((HEL_BA9467AA_AS.1:0.005347338,(((HEL_BA9748AA_AS.1:0.004204163,HEL_BA9773AA_AS.1:0.004179943)0.750:0.002060464,(HEL_BA9159AA_AS.1:0.002431247,((HEL_AA7283AA_AS.1:0.004215132,HEL_BA9448AA_AS.1:0.004966901)0.847:0.002848543,(HEL_BA9621AA_AS.1:0.0096138,Nanai40.1:0.004723431)0.589:0.002377999)0.858:0.003154524)0.767:0.001184124)0.774:0.001217162,(((((HEL_CA0046AA_AS.1:0.007260838,((Aklavik117.1:0,CAN_219.1:0):0.007770702,HEL_AA7339AA_AS.1:0.006123204)0.573:0.002370736)0.790:5e-09,((HEL_AA7212AA_AS.1:5e-09,HEL_CA0045AA_AS.1:5e-09)0.926:0.003452303,(Evenky58.1:0.008536849,HEL_BA9047AA_AS.1:0.02454592)0.346:0.002367691)0.596:0.000169161)0.767:0.00119456,((HEL_BA9014AA_AS.1:0.001520905,Nentsy37.1:0.008259037)0.915:0.004908495,((Nentsy90.1:0.004887615,(HEL_AA7264AA_AS.1:0.006154732,HEL_BA9732AA_AS.1:0.006286235)0.745:0.001227549)0.754:0.001399818,((HEL_BA8815AA_AS.1:0.002110192,(Khanty04.1:0.005351951,HEL_BA9415AA_AS.1:0.008912584)0.815:0.006678983)0.864:0.004469562,HEL_BA9774AA_AS.1:0.004938117)0.419:0.002865444)0.905:0.004294672)0.801:0.002196666)0.755:0.00130794,(HpGP-CAN-001.1:0.003686849,((((HEL_BA9472AA_AS.1:0.001312566,Nentsy81.1:0.005581896)0.943:0.005612298,(HEL_BA9677AA_AS.1:0.00239685,HEL_BA9487AA_AS.1:0.004835543)0.677:0.001203543)0.772:5e-09,(HEL_BA9819AA_AS.1:6e-09,HEL_BA9304AA_AS.1:0.012768062)0.830:0.002401518)0.907:0.002437018,HEL_AA7214AA_AS.1:5e-09)0.755:0.001206856)0.759:0.001132637)0.781:0.001281301,(HEL_BA9263AA_AS.1:0.001386385,((HEL_BA9315AA_AS.1:0.003721544,((((HpGP-CAN-020.1:0.007575647,((HEL_AA7365AA_AS.1:0,HEL_CA0047AA_AS.1:0):0.015905049,HpGP-CAN-023.1:0.005484503)0.734:0.001032135)0.863:0.002586338,HEL_BA8993AA_AS.1:0.014028292)0.728:0.000933801,(HEL_BA9778AA_AS.1:0,HEL_CA0057AA_AS.1:0,HEL_CA0057AA_AS.2:0):0.003647023)0.871:0.002500056,((HEL_AA6006AA_AS.1:0,HEL_CA0053AA_AS.1:0):0.002403758,(HEL_AA6077AA_AS.1:0,HEL_CA0052AA_AS.1:0,HEL_CA0052AA_AS.2:0):0.002520179)0.979:0.006111949)0.755:0.001051685)0.876:0.002401337,HEL_BA9518AA_AS.1:6e-09)0.744:5e-09)0.703:0.002425565)0.772:0.001196989)0.841:0.002610726)0.717:0.003612454,((HEL_BA8858AA_AS.1:0,HEL_BA9445AA_AS.1:0):0.007173191,HEL_BA9063AA_AS.1:0.005784579)0.880:0.00402607)0.845:0.002502628)0.088:0.001344593,HEL_CA0054AA_AS.1:0.006850785)0.775:0.001573104,(HEL_BA9040AA_AS.1:0.003620598,HEL_BA9234AA_AS.1:0.001204422)0.751:0.001189076)0.903:0.004023519,(((HEL_BA8914AA_AS.1:0,HEL_BA9175AA_AS.1:0,HEL_BA9398AA_AS.1:0):0.003644077,HEL_BA8962AA_AS.1:6e-09)0.973:0.011636719,(HEL_BA9514AA_AS.1:0.008557681,Sakhalin60.1:0.002818412)0.847:0.0028043)0.733:0.00220984)0.960:0.005612052)0.762:0.00270195,(BT143.1:0.004194059,((((HEL_BA5605AA_AS.1:0.009472771,(HEL_CA2092AA_AS.1:0.009745544,(VN0805.1:0.013953143,HEL_CA2671AA_AS.1:0.005377015)0.298:0.001181784)0.911:0.004709427)0.755:0.00130634,(((((ID0985.1:0,ID1001.1:0):6e-09,((Neuguinea66.1:0.001256147,((HEL_BA9658AA_AS.1:0,HEL_BA9674AA_AS.1:0,Neuguinea12.1:0,Neuguinea63.1:0):5e-09,HEL_BA9408AA_AS.1:0.001256147)0.023:5e-09)0.845:0.001259164,((ID0992.1:0.005983796,(ID0084.1:0.005755901,ID1017.1:0.002938805)0.871:0.003811934)0.416:0.005494173,(Neuguinea25.1:0.002175014,ID0090.1:0.015409297)0.776:5e-09)0.934:5e-09)0.952:0.003786661)0.862:0.00352077,(ID0082.1:0.001270091,ID0987.1:0.006380909)0.767:0.001536176)0.946:0.006734028,(((HEL_BA4580AA_AS.1:0.001256157,((((HEL_BA3813AA_AS.1:0,HEL_BA4578AA_AS.1:0):0.006011366,HEL_BA4574AA_AS.1:0.003803077)0.871:0.003026575,(HEL_AA6024AA_AS.1:0.007890563,HPAS23.1:0.001245128)0.885:0.003138799)0.908:0.004486933,(HPJ156.1:0.003818669,(ausabrJ05.1:0,HPJ023.1:0):0.006394456)0.075:0.001256326)0.474:5e-09)0.306:5e-09,HEL_BA9332AA_AS.1:0.003807407)0.777:0.001489221,(HEL_BA4584AA_AS.1:5e-09,(HPJ071.1:0.007726571,(HEL_BA3812AA_AS.1:5e-09,HEL_BA3814AA_AS.1:0.001256319)0.873:0.002555645)0.869:0.0025132)0.771:0.001255222)0.892:0.005410881)0.446:0.003994832,(HEL_BA9170AA_AS.1:0.006667485,HEL_BA9569AA_AS.1:0.00188053)0.857:0.004635121)0.639:0.001231927)0.810:0.001394656,((((HEL_BA8956AA_AS.1:5e-09,HEL_BA9534AA_AS.1:0.002778219)0.849:0.001384967,((HEL_BA8832AA_AS.1:0.004172715,HEL_BA9479AA_AS.1:5e-09)0.861:0.00138639,((HEL_BA8880AA_AS.1:0.00277401,(HEL_BA9611AA_AS.1:0.002201114,((BURYAT14.1:5e-09,HEL_AA7249AA_AS.1:5e-09)0.785:0.002183592,(HEL_CA0410AA_AS.1:0.006818273,(HEL_BA9736AA_AS.1:0.002766208,(HEL_BA9390AA_AS.1:5e-09,((HEL_BA9256AA_AS.1:0,HEL_BA9780AA_AS.1:0):5e-09,HEL_BA9735AA_AS.1:0.00212828)0.914:0.0021189)0.933:0.00428363)0.420:5e-09)0.834:0.003321866)0.430:0.003374006)0.799:0.002362519)0.462:5e-09,HEL_BA9166AA_AS.1:5e-09)0.459:5e-09)0.939:0.003335832)0.946:5e-09,HEL_BA9649AA_AS.1:0.007318893)0.912:0.002420144,(BT0282.1:0.009999164,((HEL_BA9837AA_AS.1:0.007095039,HpGP-KAZ-002.1:0.002782223)0.912:0.004713497,((VN0032.1:0.008571755,(Puno120.1:0.010038588,(HEL_BA8868AA_AS.1:0.005111965,HEL_BA9379AA_AS.1:0.001391213)0.881:0.002617677)0.746:0.001184369)0.768:0.001771601,(CK69.1:0.004661361,(HEL_CA0551AA_AS.1:0.011252685,HEL_CA2718AA_AS.1:0.01304421)0.743:0.002747923)0.763:0.002719712)0.454:0.004676076)0.157:0.002897827)0.970:5e-09)0.727:5e-09)0.950:0.002799359,((((HEL_CA0208AA_AS.1:0.003825409,(HEL_CA2643AA_AS.1:0.006823602,(HpGP-MAL-010.1:0.00844021,((BTM231.1:0.013263566,HEL_BA8663AA_AS.1:0.012514861)0.313:0.001698641,HpGP-MAL-012.1:0.012910396)0.740:0.001423333)0.313:5e-09)0.835:0.001260919)0.550:5e-09,((((HEL_CA0525AA_AS.1:0.009395093,JP0170.1:0.011589929)0.882:0.003654848,HEL_CA2709AA_AS.1:0.003125509)0.706:5e-09,HpGP-KOR-001.1:0.008735516)0.495:0.001253347,(BT215.1:0.011196285,(BT333.1:0.006272881,BTM275.1:0.006704565)0.348:0.002552415)0.826:0.002510269)0.880:0.002823527)0.920:0.002529295,(((((CO1766.1:0,Hui1764.1:0,Hui1766.1:0):0.008487854,(CO1768.1:0,COL0002.1:0,Hui1769.1:0):0.011415279)0.730:0.002366701,(BURYAT27.1:0.01321664,CAN_196.1:0.011911031)0.853:0.003718107)0.283:0.00186048,(HEL_BA5460AA_AS.1:0.009371751,HEL_CA0082AA_AS.1:0.006920399)0.856:0.004689008)0.775:0.002192444,HEL_BA9915AA_AS.1:0.01008607)0.760:0.001432383)0.877:0.002354292,((((HEL_BA8864AA_AS.1:0.006511518,HEL_AA4439AA_AS.1:0.015848071)0.763:0.001537304,((HpGP-JAP-026.1:0.014335188,(HEL_BA9433AA_AS.1:0.010290934,HEL_CA2451AA_AS.1:0.007657763)0.842:0.002431515)0.813:6e-09,HEL_BA4686AA_AS.1:0.005099144)0.788:0.001245173)0.836:0.003122136,HEL_CA0278AA_AS.1:0.011739413)0.893:5e-09,((HEL_CA2262AA_AS.1:0.001276748,(HpGP-PER-121.1:0.002548263,((HEL_CA2287AA_AS.1:5e-09,(HEL_CA2261AA_AS.1:5e-09,HEL_CA2283AA_AS.1:0.001256459)0.900:0.001257278)0.875:0.002548543,(Shi169.1:0.001203837,(HEL_CA2257AA_AS.1:5e-09,HEL_CA2266AA_AS.1:5e-09)0.868:0.002532047)0.882:0.002406075)0.865:0.002436)0.924:0.003654898)0.768:0.001188983,((HpGP-PER-111.1:0.00609357,(HEL_CA2279AA_AS.1:0.001583442,HpGP-PER-019.1:0.006923564)0.894:0.005657151)0.870:0.003722301,(HEL_CA2271AA_AS.1:0.009063866,(((HpGP-PER-138.1:0.002530706,(HEL_CA2265AA_AS.1:0.003830304,(HEL_CA2260AA_AS.1:0.001254646,((Sat464.1:0.005644673,HEL_CA2284AA_AS.1:5e-09)0.840:0.001385816,Shi470.1:0.004173866)0.905:6e-09)0.347:0.002543235)0.884:0.00253543)0.173:5e-09,(((HpGP-SPA-706.1:0.009778269,Puno135.1:0.008310792)0.849:0.004981783,HEL_CA2268AA_AS.1:0.015437854)0.609:0.002636029,HEL_CA2267AA_AS.1:0.011795902)0.901:0.004776542)0.906:0.002423801,(((HEL_CA2272AA_AS.1:0.008252779,(HEL_AA6759AA_AS.1:0.003668305,HpGP-USA-205.1:0.006288422)0.877:0.004127017)0.886:0.004584978,(((HEL_AA0105AA_AS.1:0,PeCan4.1:0):0.012220719,HEL_CA2270AA_AS.1:6e-09)0.810:0.005688523,((HEL_AA5991AA_AS.1:0.009747893,MMM_67.1:0.017764683)0.885:0.005956464,(HEL_BA9201AA_AS.1:0.00652569,(Cuz20.1:5e-09,Shi417.1:0.002790517)0.982:0.006411642)0.762:5e-09)0.788:0.003875955)0.349:0.00301124)0.209:0.002396616,Shi112.1:0.009128773)0.739:0.001304774)0.739:0.001298611)0.474:0.001319969)0.629:5e-09)0.928:0.00262699)0.811:0.001228496)0.234:5e-09)0.574:2.87e-07)0.224:0.001116372):5e-09,HEL_CA0289AA_AS.1:0.012357398)0.975:0.00282744,HEL_BA9669AA_AS.1:0.004554963)0.743:0.005770877,((HEL_BA9098AA_AS.1:0.014691556,HpGP-MEX-028.1:0.009127009)0.822:0.00261541,((BD0063.1:0.014739315,HEL_BA9575AA_AS.1:0.001052787)0.952:0.006017977,(HEL_BA8814AA_AS.1:0.005274401,((HEL_BA9130AA_AS.1:0.004517861,HEL_BA9162AA_AS.1:5e-09)0.732:0.001385247,(HEL_BA8883AA_AS.1:6e-09,HEL_BA9841AA_AS.1:0.002920021)0.774:0.001678436)0.983:0.008700166)0.740:0.001421034)0.427:0.001266884)0.752:0.000993351)0.887:0.005060606,(((((HEL_BA9576AA_AS.1:0.007707711,(((((GR_15.1:0.013481157,HpGP-RUS-009.1:0.012215567)0.820:0.002218206,((GC34_HL.1:0.003923448,Hp_A_14.1:0.010573979)0.889:0.003787351,(HEL_BA4700AA_AS.1:0.013241029,(((IRANL110.1:0.015008568,(IRANL125.1:0.003601203,IRANL97.1:0.007083733)0.973:0.0063742)0.695:0.000777767,((HEL_AA6079AA_AS.1:0.004813682,HpGP-USA-207.1:0.009698864)0.904:0.004716577,(22352.1:0.010780659,((IRANL112_91.1:0.01203561,(HEL_AA6798AA_AS.1:0.010678427,(((MMM_148.1:0.021296682,(HEL_BA7799AA_AS.1:0.012656719,M006.1:0.00881331)0.628:0.003531853)0.819:0.002715025,(HEL_BA9027AA_AS.1:0.020176704,(HEL_BA9640AA_AS.1:0.01797104,(HEL_CA2286AA_AS.1:0.005185166,(Khanty39.1:0.003579418,Nentsy38.1:0.016186996)0.992:0.011777665)0.761:0.00255571)0.931:0.008447905)0.714:0.002868758)0.897:0.004844796,(38185.1:0.008475772,HN_G260.1:0.009714698)0.843:0.003457505)0.000:5e-09)0.636:0.002179709)0.787:0.001326979,(HEL_BA8057AA_AS.1:0.001197941,HpGP-ISR-001.1:0.010825429)0.383:0.002376887)0.908:6e-09)0.807:0.00361278)0.898:0.003599989)0.853:0.004812445,((B47.1:0.010410701,(HEL_AA7374AA_AS.1:0.016615255,HEL_BA5558AA_AS.1:0.018135464)0.488:0.00349944)0.779:0.002803099,(HEL_BA8928AA_AS.1:0.006062628,HEL_BA4168AA_AS.1:0.009737193)0.896:0.0034816)0.502:5e-09)0.880:0.00476574)0.300:5e-09)0.889:0.002388902)0.737:0.001023915,EKB32.1:0.014910728)0.443:0.00260316,(Khanty26.1:0,Khanty27.1:0):0.010205558)0.851:0.004799323,HpGP-BGD-003.1:0.009755809)0.822:0.00373969)0.748:0.001756488,((HEL_BA9628AA_AS.1:0.00588343,(HEL_BA9830AA_AS.1:0.017006147,HEL_CA0270AA_AS.1:0.019300673)0.714:0.002430171)0.586:0.003587686,HEL_BA9404AA_AS.1:0.012107616)0.821:0.002959449)0.864:0.003963927,((HEL_BA8872AA_AS.1:0.010029173,(HEL_BA9671AA_AS.1:0.012634432,(HEL_BA9244AA_AS.1:0.017132079,(HEL_BA9653AA_AS.1:0.006838166,((HEL_BA8976AA_AS.1:0,HEL_BA9739AA_AS.1:0):5e-09,HEL_BA9140AA_AS.1:0.001161675)0.975:0.010016238)0.916:0.007440084)0.795:0.004159018)0.791:0.002601885)0.843:0.003659261,(HEL_BA9608AA_AS.1:0.01220774,((HEL_BA9259AA_AS.1:0.009131869,HEL_CA0266AA_AS.1:0.016943556)0.709:0.000932963,((HEL_BA9564AA_AS.1:0.010360484,HEL_CA0261AA_AS.1:0.003711154)0.944:0.007463521,(HEL_BA9566AA_AS.1:0.008777369,(mong44.1:0.001119578,(HEL_BA8921AA_AS.1:0.004241633,HEL_BA9115AA_AS.1:0.007399302)0.756:0.001721183)0.858:0.004110033)0.474:0.003494218)0.878:0.004124104)0.732:0.001298559)0.870:0.004509327)0.723:0.001198685)0.880:0.002460557,((HEL_BA9676AA_AS.1:0,HEL_BA9686AA_AS.1:0):0.002777663,(HEL_BA9321AA_AS.1:5e-09,(Evenky11.1:0.006700415,(HEL_BA9546AA_AS.1:0,HEL_BA9760AA_AS.1:0):0.001386395)0.435:5e-09)0.755:0.001654961)0.986:0.012006601)0.758:0.001064145,(((HEL_AA7380AA_AS.1:0.006209529,(((Evenky65.1:0,HEL_BA9095AA_AS.1:0):0.002211085,HEL_BA8847AA_AS.1:0.011534074)0.924:0.009029074,HEL_BA8812AA_AS.1:0.028761774)0.252:0.006367)0.969:0.010836031,(HEL_BA9037AA_AS.1:0.002049074,((HEL_BA8860AA_AS.1:0.005258358,((HEL_BA8830AA_AS.1:0.011824277,TUVAB15.1:0.01895509)0.932:0.007841158,HEL_BA9383AA_AS.1:0.001538412)0.658:0.00620474)0.956:0.008291269,HEL_BA9636AA_AS.1:0.012272201)0.352:0.002864516)0.906:0.004109528)0.217:6e-09,(Evenky73.1:0.007616499,HEL_BA9406AA_AS.1:5e-09)0.994:0.008465145)0.758:0.0016604)0.857:0.003037213)0.853:0.005343961,((((HEL_BA9650AA_AS.1:0.005080912,(HEL_BA9568AA_AS.1:0.00241795,(HEL_AA7314AA_AS.1:5e-09,(HEL_BA8889AA_AS.1:5e-09,HEL_BA9167AA_AS.1:0.001202909)0.871:0.001202689)0.902:5e-09)0.971:0.007308297)0.969:0.006322669,((HEL_AA7246AA_AS.1:0.018144879,HEL_BA8959AA_AS.1:0.005847625)0.816:0.004515651,(Kazakhstan3173.1:0.011829566,(HEL_BA9391AA_AS.1:0.00421929,(HEL_BA9348AA_AS.1:6e-09,(HEL_BA9759AA_AS.1:0.002256496,(HEL_BA9341AA_AS.1:5e-09,HEL_BA9411AA_AS.1:0.004200072)0.745:0.004714846)0.741:0.002347477)0.718:0.002549627)0.968:0.006602176)0.724:0.001256789)0.865:0.002613218)0.731:0.001120815,HEL_BA9807AA_AS.1:0.008658359)0.940:0.00510827,((HEL_BA9059AA_AS.1:0.001877284,(HEL_BA9058AA_AS.1:0.015144176,HEL_BA8957AA_AS.1:0.002710116)0.902:0.003600783)0.870:0.002355157,((HEL_BA9249AA_AS.1:0.004996494,HEL_BA9571AA_AS.1:0.007022828)0.940:0.005637444,(HEL_AA9177AA_AS.1:0.017199615,(((HEL_BA9354AA_AS.1:0,HEL_BA9603AA_AS.1:0,HEL_BA9605AA_AS.1:0):0.004762906,HEL_BA9607AA_AS.1:0.002768649)0.497:0.00262439,HEL_BA8915AA_AS.1:0.008495319)0.171:0.004059037)0.755:0.001620117)0.911:0.005810806)0.925:0.004762177)0.503:5e-09)0.942:0.002761035,(HEL_BA8829AA_AS.1:0.001406113,HEL_BA9641AA_AS.1:0.010015963)0.774:0.001386983)0.666:0.004153961,((((HEL_BA9770AA_AS.1:0.020615989,((HpGP-USA-422.1:0.008857551,(TH0213.1:0.008818022,(MMM_60.1:0.008369024,((HEL_BA3985AA_AS.1:0.008853152,(HEL_CA0027AA_AS.1:0.003610868,HpGP-IND-007.1:0.015967321)0.842:0.002513321)0.751:0.001520848,(HEL_BA5769AA_AS.1:0.00384713,(HEL_BA4205AA_AS.1:0.007881992,SLK40.1:0.007889934)0.249:0.003149291)0.233:0.002448114)0.915:0.004637903)0.760:0.001218707)0.837:0.003033004)0.771:0.002419379,HpGP-MMR-004.1:0.012741788)0.793:0.00324996)0.133:0.00118057,(((HEL_BA9129AA_AS.1:0.001283322,HEL_BA9471AA_AS.1:0.00251311)0.998:0.014044836,(HEL_BA9018AA_AS.1:0.007296978,((HE_C50.1:0.007759268,(HEL_BA9407AA_AS.1:0,HEL_BA9814AA_AS.1:0):0.014420324)0.874:0.005141277,(Tuvac80.1:0.00748171,(BURYAT19.1:0.012023811,HEL_BA9776AA_AS.1:0.004814062)0.837:0.003492832)0.857:0.003530264)0.856:0.003061607)0.132:0.00239632)0.755:0.001294557,((NP49.1:0.00924064,(HEL_BA9079AA_AS.1:0.01622973,(SSR5.1:0.01018568,(HE_NC32_5.1:0.010590722,SSR7.1:0.00502742)0.624:0.004732919)0.745:0.002479687)0.742:0.001209759)0.933:0.005419163,((HEL_BA8958AA_AS.1:0,HEL_BA9410AA_AS.1:0):0.009450928,(HEL_BA9627AA_AS.1:0.013317302,(HEL_BA9253AA_AS.1:0.001256147,(HEL_BA9042AA_AS.1:0.001256147,HEL_BA9218AA_AS.1:5e-09)0.000:5e-09)0.833:0.002463841)0.944:0.00656243)0.807:0.002439635)0.844:0.004298504)0.813:0.002680603)0.817:0.002258345,(((Tuvac46.1:0.007393493,(HEL_BA8911AA_AS.1:0.007304289,HEL_BA9160AA_AS.1:5e-09)0.862:0.002820427)0.896:0.005338413,(HEL_CA0264AA_AS.1:0.010674319,HEL_BA9538AA_AS.1:0.006886932)0.680:0.004723433)0.845:0.00353871,(HEL_BA9085AA_AS.1:0.009230535,HEL_BA9562AA_AS.1:0.008357094)0.849:0.003578504)0.842:0.002873393)0.871:0.00239684,(((HEL_AA6511AA_AS.1:0.023079894,(HpGP-PER-011.1:0.014388364,(HEL_AA8698AA_AS.1:0.00650649,HEL_AA8702AA_AS.1:0.011935713)0.916:0.007054763)0.731:0.00100973)0.897:0.005403466,((HEL_BA9626AA_AS.1:0.013403539,(((HEL_BA8918AA_AS.1:0,HEL_BA9046AA_AS.1:0,HEL_BA9169AA_AS.1:0,HEL_BA9260AA_AS.1:0,HEL_BA9266AA_AS.1:0,HEL_BA9294AA_AS.1:0,HEL_BA9544AA_AS.1:0,Keto18.1:0):0.004962186,HEL_BA9339AA_AS.1:0.009918673)0.979:0.010337276,(HEL_CA0258AA_AS.1:0.003913515,HpGP-KGZ-006.1:0.009009458)0.880:0.004804764)0.861:0.004508905)0.305:0.001730231,((altai11.1:0.001266806,(altai59.1:0.002776219,HEL_BA8856AA_AS.1:5e-09)0.740:0.002480016)0.908:5e-09,(HEL_BA9440AA_AS.1:0.002406102,HEL_BA9706AA_AS.1:0.011652317)0.415:0.003824537)0.933:0.007457272)0.901:0.004356463)0.846:5e-09,(((HEL_BA9734AA_AS.1:0.002197195,(Khanty30.1:0.001286974,Khanty40.1:5e-09)0.988:0.01010729)0.983:0.009773863,(HEL_BA9049AA_AS.1:0.003823448,(HEL_BA9437AA_AS.1:5e-09,HEL_BA9443AA_AS.1:5e-09)0.990:0.012677239)0.857:0.005507797)0.939:5e-09,((HEL_BA3942AA_AS.1:0.013819059,IL_3173.1:0.009560337)0.720:0.002892554,((HEL_BA9209AA_AS.1:0.007282473,HEL_CA2246AA_AS.1:0.0119419)0.818:6e-09,(Mandalay03.1:0.010624717,(HEL_CA0440AA_AS.1:0.012025456,(HEL_AA6010AA_AS.1:0.007829723,mong49.1:0.009780465)0.398:0.004630971)0.479:0.003813548)0.710:0.001383329)0.467:0.003303778)0.762:0.001457806)0.926:0.00234706)0.817:0.001171367)0.716:5e-09)0.923:0.001899658,((HEL_BA9761AA_AS.1:0.008250029,((HEL_BA9032AA_AS.1:0,HEL_BA9838AA_AS.1:0,Keto60.1:0):0.000721163,((N34.1:0,Nentsy29.1:0,Nentsy32.1:0,Nentsy65.1:0):0.008634786,Nentsy28.1:0.008251667)0.999:0.022070424)0.942:0.012373138)0.999:0.017631614,(((((HEL_BA9483AA_AS.1:0.011895273,((Khanty16.1:0.035427621,Khanty17.1:0.012244672)0.926:0.008816793,(v225d.1:0.010722552,(HEL_BA9208AA_AS.1:0.005255843,HEL_BA9651AA_AS.1:0.02630617)0.905:0.007710743)0.955:0.012675014)0.767:0.009132629)0.846:0.005140965,HEL_BA9451AA_AS.1:0.01003849)0.904:0.006434352,(HEL_BA9545AA_AS.1:0.007123865,(30950.1:0.014686638,((HpGP-LIT-001.1:0.004716463,(HEL_AA6718AA_AS.1:0.008383596,((((HEL_BA9176AA_AS.1:0.008949772,yak97.1:0.005063608)0.847:0.002700124,(HEL_BA4875AA_AS.1:0.001729157,NP110.1:0.016896962)0.736:0.005996634)0.837:0.003693597,(21580.1:0.021571441,GR_20.1:0.007442784)0.439:0.004571572)0.456:5e-09,((IRANL124_91.1:0.00673912,SSR3.1:0.007193683)0.892:0.004007891,((HpGP-MMR-011.1:0.01085681,(Evenky01.1:0.007161036,(SUD-C14-1.1:0.010915728,(((((CAM_14C1.1:0.001170334,(((CAM-144C1.1:0.013832961,(HEL_BA9125AA_AS.1:0.010165678,ckin59.1:0.006254402)0.786:0.002762134)0.854:0.003333216,((CAM_110A1.1:0.007709483,(((HEL_BA9595AA_AS.1:0.005929669,((HEL_AA6060AA_AS.1:0.007729172,HEL_BA8987AA_AS.1:0.011310247)0.546:5.1576e-05,(HE_C33.1:0.007226953,((HEL_BA9457AA_AS.1:0.012080775,SUD-S72.1:0.003865146)0.512:0.002097364,(HEL_CA2176AA_AS.1:0.006671977,(SSR8.1:0.016822588,(B45.1:0.007719212,HEL_BA5197AA_AS.1:0.01444596)0.015:0.001010251)0.465:0.002603043)0.705:0.001347676)0.829:0.002228701)0.798:0.002284956)0.897:0.003543786)0.875:0.00234964,((SUD_C8_1.1:0.007744645,(SUD-I14.1:0.009687766,SUD_SO41_1.1:0.005929626)0.757:0.003539031)0.725:0.001762227,(((HEL_BA4973AA_AS.1:0.002338869,((HEL_BA9462AA_AS.1:0.007166524,SUD-SO49-1.1:0.005951699)0.859:0.00231998,(SUD_C5_1.1:0.013286308,((CAM_118A1.1:0,CAM-121A1.1:0):0.010441424,SUD-SO42.1:0.003875513)0.779:0.002476246)0.766:5e-09)0.654:0.002344923)0.610:5e-09,(HpGP-IDN-001.1:0,ID0561.1:0):0.00116317)0.860:0.001166984,((SUD-C13-1.1:0.001381407,((CAM-135C1.1:0,CAM-146C1.1:0):0.005127752,nigh1448.1:0.013177817)0.906:0.00386046)0.390:0.002552923,(CAM-23A1.1:0.012987151,((HpGP-NGA-010.1:0.007121178,nigh2494.1:0.001331269)0.874:0.002342752,(nigh2495.1:0.006394845,nigh2496.1:0.003911077)0.853:0.002505249)0.746:0.001157981)0.779:0.002404943)0.841:5e-09)0.778:5e-09)0.793:0.001163342)0.769:0.001563714,(CAM_153C1.1:0.002544686,CAM_22A1.1:0.007764194)0.747:0.001255532)0.915:0.003131488)0.294:5e-09,(SUD-C16-3.1:0.009591667,(CAM-140C1.1:0.006429676,(((CAM_149C1.1:0.005829243,HEL_BA9309AA_AS.1:0.009300855)0.731:0.001118781,CAM-107A1.1:0.007818396)0.763:0.001189682,CAM_106A1.1:0.010540189)0.842:0.002214719)0.747:0.001145386)0.773:0.001163879)0.870:0.002356885)0.874:0.002372309,HEL_AA5951AA_AS.1:0.014595695)0.758:0.001141824)0.760:5e-09,(CAM-109A1.1:0.005108387,CAM_125C1.1:0.005139742)0.957:0.005126824)0.873:0.003534974,(CAM-126C1.1:0.01012182,(HpGP-MEX-046.1:0.007548609,HpGP-NGA-006.1:0.007545697)0.898:0.00595929)0.732:0.001442618)0.079:5e-09,((HEL_CA2615AA_AS.1:5e-09,HEL_CA2627AA_AS.1:0.001161155)0.929:0.004780581,(HEL_AA6699AA_AS.1:0.00125728,HEL_BA9765AA_AS.1:5e-09)0.943:0.005127144)0.923:0.00354277)0.886:0.002514085,(SUD-C1-1a.1:0.011615634,(HEL_BA9413AA_AS.1:0.008184118,CAM-117A1.1:0.008127435)0.475:0.001197628)0.831:0.00259244)0.821:0.002159224)0.754:0.001200405)0.775:0.001195385)0.469:0.001196553,((((CK59.1:0.00232191,ID0498.1:0.004773645)0.803:0.002351344,(HEL_CA2181AA_AS.1:0.012049931,Pt_7901.1:0.007177554)0.918:0.007353092)0.753:5e-09,MMM_127.1:0.013132921)0.816:5e-09,HpGP-NPL-009.1:0.009568761)0.933:0.004742424)0.760:0.001137835)0.874:0.00241641)0.914:0.002348237)0.894:6e-09)0.759:0.001144337,(HEL_BA4944AA_AS.1:0.012247347,IL_3184.1:0.002329423)0.940:0.004845486)0.936:0.004933778)0.862:0.003527487)0.726:0.001173917)0.726:0.002709684,(((HEL_BA5572AA_AS.1:0.020902505,SW7C.1:0.018577001)0.916:0.007770398,((((((HEL_BA4404AA_AS.1:0.01433941,(B40.1:0.005154492,HEL_BA4846AA_AS.1:0.00722533)0.746:0.001350878)0.878:0.002436857,(HEL_AA5699AA_AS.1:0.006989577,MGms203.1:0.008140029)0.882:0.003474459)0.858:0.002406661,SSR43.1:0.004846608)0.733:0.001788518,(34320.1:0.00813586,HpGP-MAL-002.1:0.005184164)0.862:0.004767162)0.321:0.001667075,((((P12.1:0.005520557,((HEL_BA9302AA_AS.1:0.007873826,(India7.1:0.007967862,IRANL133_91.1:0.01967521)0.868:0.004468658)0.746:0.001354563,((HpGP-TUR-009.1:0.008393262,HEL_CA2212AA_AS.1:0.006235501)0.817:0.003695675,((MG2005_98.1:0.014278483,HEL_BA5257AA_AS.1:0.003171932)0.484:0.002168199,HEL_BA9028AA_AS.1:0.004722246)0.888:0.004341007)0.767:0.00220417)0.870:0.003605119)0.858:0.003034756,((31181.1:0.01150008,444.1:0.023127575)0.849:0.006871557,HpGP-SPA-802.1:0.009038284)0.728:0.001079025)0.657:5e-09,(HEL_BA4743AA_AS.1:0.008672233,(GC65_HL.1:0.004939902,HEL_CA2150AA_AS.1:0.014868413)0.692:0.003190621)0.900:0.005396916)0.960:0.00565452,(HEL_BA9184AA_AS.1:0.005032599,HEL_BA9333AA_AS.1:0.013780055)0.823:0.003137013)0.914:5e-09)0.757:0.001343665,(((IL_3172.1:0.005466309,(HEL_AA8621AA_AS.1:0.00963461,SW21C.1:0.006782008)0.928:0.006003996)0.670:0.002915722,(33375.1:0.00494303,(22087.1:5e-09,(HpGP-POR-006.1:0.01579329,(22360.1:5e-09,HEL_BA5224AA_AS.1:0.00233705)0.081:5e-09)0.944:0.00541667)0.981:0.008437747)0.875:0.005509083)0.903:5e-09,(26695.1:0.00837052,HE_NC24_6.1:0.011219823)0.767:0.001148195)0.955:0.004857913)0.946:0.00585892)0.249:5e-09,448.1:0.012101324)0.940:5e-09)0.917:0.00382683,((HEL_BA9347AA_AS.1:0.016794107,HEL_BA9592AA_AS.1:0.008792647)0.815:0.002982712,((HEL_BA8823AA_AS.1:0.008702918,(HEL_BA8279AA_AS.1:0.005833467,HEL_BA9261AA_AS.1:0.011928696)0.732:0.001148639)0.859:0.0024497,((HEL_BA8825AA_AS.1:0.016544993,MS178.1:0.02420671)0.247:0.001528925,HEL_CA2258AA_AS.1:0.012744364)0.909:0.004582768)0.729:0.000867812)0.805:0.00198042)0.890:0.003614574)0.972:0.008185264)0.782:0.002985013,(HEL_BA9606AA_AS.1:0.01010767,(HEL_BA9153AA_AS.1:0.00521357,(HEL_BA8861AA_AS.1:0.012237949,(HEL_BA9722AA_AS.1:0.021738336,((((HEL_BA9746AA_AS.1:0.009216743,HEL_BA9243AA_AS.1:0.011725476)0.921:0.004762084,((HpGP-CAN-019.1:0.007834499,(HEL_BA8817AA_AS.1:0.014105674,(HEL_BA9127AA_AS.1:0.003359716,(Koryak28.1:0.001122944,(HEL_BA9526AA_AS.1:0.003377843,(HEL_BA9287AA_AS.1:5e-09,(Koryak37.1:0,Koryak38.1:0):0.001115422)0.948:5e-09)0.974:0.004507644)0.874:5e-09)0.561:0.004392484)0.959:0.007345496)0.792:0.001833938,((CAN_095.1:0,CAN_136.1:0,CAN_172.1:0,CAN_258.1:0,HEL_CA2453AA_AS.1:0,HpGP-CAN-006.1:0,HpGP-CAN-011.1:0):0.007733131,((HpGP-CAN-016.1:0.00571479,HpGP-CAN-018.1:0.0057156)0.921:0.004380173,((Aklavik86.1:0,CAN_019.1:0,CAN_290.1:0,HEL_CA2371AA_AS.1:0,HpGP-CAN-010.1:0,HpGP-CAN-015.1:0):0.01021881,((HEL_AA5916AA_AS.1:0.008174937,((HEL_BA9060AA_AS.1:5e-09,HEL_BA9258AA_AS.1:5e-09)0.925:0.005203728,(HEL_AA7337AA_AS.1:0.005026595,HEL_BA9629AA_AS.1:0.00172701)0.105:0.005608877)0.917:0.006204119)0.030:0.002150698,(CAN_243.1:0.003400742,((Ca_97_34.1:0,HEL_AA5967AA_AS.1:0,HEL_AA6016AA_AS.1:0,HEL_AA6482AA_AS.1:0,HEL_AA7297AA_AS.1:0,HEL_BA9172AA_AS.1:0):0.004571275,(HEL_AA6037AA_AS.1:0.001116827,HpGP-CAN-007.1:5e-09)0.979:0.008057172)0.890:0.003351737)0.925:0.00466936)0.865:0.003431333)0.832:0.002263513)0.757:0.001494802)0.748:0.001429354)0.864:0.0025302)0.844:0.003385795,(HpGP-CHI-105.1:0.029191629,(((HEL_AA7311AA_AS.1:0.004527128,Khanty47.1:0.001114438)0.984:0.009169891,((HEL_BA8849AA_AS.1:0,HEL_BA9070AA_AS.1:0):5e-09,HEL_BA9584AA_AS.1:0.001115416)0.969:0.006856005)0.930:0.005792956,((HEL_BA9476AA_AS.1:0.012995068,(HEL_BA9726AA_AS.1:0.013560999,HEL_AA7221AA_AS.1:0.020799893)0.884:0.005763074)0.753:0.008409291,HEL_BA9792AA_AS.1:0.019915044)0.968:0.009963808)0.728:0.001896021)0.809:0.003002078)0.853:0.005886788,((HEL_AA0408AA_AS.1:0.007942399,HEL_BA9262AA_AS.1:0.011778051)1.000:0.065773392,(HEL_BA9303AA_AS.1:0.023313383,HEL_BA9707AA_AS.1:0.017759441)0.982:0.019950355)0.126:0.009497205)0.770:0.010566692)0.999:0.04270075)0.991:0.025090342)0.934:0.007204921)0.850:0.00487556)0.806:0.004147283,(HEL_BA9612AA_AS.1:0.010810172,HPAG1.1:0.011381458)0.747:0.001476575)0.909:0.003013602,G27.1:0.022308781)0.623:0.002734143,SSR9.1:0.016446554)0.649:0.00130133,HEL_BA4991AA_AS.1:0.010876154)0.737:0.00288404,(29009.1:0.006282697,(HEL_AA0447AA_AS.1:0.009684374,Pt_7757.1:0.00534441)0.871:0.005214114)0.778:0.0022497)0.684:0.004404867,(Hp_A_27.1:0.011277264,(GC31_B.1:0.004184082,HEL_AA7332AA_AS.1:0.020783946)0.929:0.010353873)0.131:0.001731511)0.896:0.004617566,IRANL104.1:0.01111525)0.881:0.005047353,HEL_BA9096AA_AS.1:0.012093795)0.853:0.00332794,HEL_BA9556AA_AS.1:0.006897709)0.775:0.003090737,HEL_BA9531AA_AS.1:0.007410446)0.839:0.004430566,GR_21.1:0.00765721)0.912:0.00114285,(HpGP-POL-110.1:0.007637503,(Hp_A_11.1:0.003039062,((HEL_BA9598AA_AS.1:0.004699979,((HEL_BA9281AA_AS.1:0.00182818,HEL_BA9463AA_AS.1:0.008209193)0.996:0.014542446,HUP_B14.1:0.011064956)0.829:0.003625135)0.886:0.004087117,(BD0013.1:0.014114172,HEL_CA2513AA_AS.1:0.024697397)0.871:0.005083938)0.896:0.004642476)0.958:0.00880818)0.897:0.006212534)0.733:0.004708199,(HEL_AA9180AA_AS.1:0.013129368,MCms1055.1:0.015049162)0.565:0.004706917)0.854:0.003677072,(HEL_BA9555AA_AS.1:0.01333615,((HEL_BA8996AA_AS.1:0,HEL_BA9148AA_AS.1:0,HEL_BA9705AA_AS.1:0,HEL_BA9825AA_AS.1:0):5e-09,HEL_BA9604AA_AS.1:0.001203332)0.996:0.018406743)0.897:0.010075603)0.790:0.003721831,(HEL_BA8101AA_AS.1:0.007881007,(HEL_BA4163AA_AS.1:0.013195435,DR150.1:0.013897391)0.894:0.005857971)0.929:0.005181303)0.825:0.002422398,NYPt189.1:0.014998323)0.799:0.001628833,SUD-SO50-1.1:0.017199468)0.458:0.005417462,((((HEL_AA6578AA_AS.1:0.006898208,HpGP-USA-403.1:0.013941953)0.754:0.002838803,((MM2012_26.1:0.015721994,(HEL_BA9180AA_AS.1:0.006868266,((HpGP-USA-303.1:0.008786557,(DR59_2016.1:0.005783394,DR76_2016.1:0.018448955)0.713:0.003552363)0.921:0.005189547,(HEL_BA5547AA_AS.1:0.009673759,HEL_BA8361AA_AS.1:0.006004789)0.939:0.006580889)0.746:0.001701619)0.153:0.00170205)0.435:5e-09,HpGP-CHI-116.1:0.017372442)0.202:0.003159121)0.900:0.004097873,(((HpGP-SPA-402.1:0.007056594,(B25.1:0.019321192,HEL_BA5101AA_AS.1:0.013289891)0.902:0.006208847)0.827:0.004733273,HpGP-BRA-023.1:0.015265437)0.336:0.002374956,(GAM245Ai.1:0.008872267,(HEL_BA9043AA_AS.1:0.010623402,HEL_BA9168AA_AS.1:0.02084372)0.966:0.010701211)0.825:0.002664645)0.844:0.002677292)0.753:0.002053119,((((HEL_AA7352AA_AS.1:0.002693518,HEL_CA2362AA_AS.1:0.009452972)0.869:0.003688012,(kin62.1:0.008365849,((((ckin24.1:0.002237261,(ckin129.1:0.010720104,((ckin130.1:0.003837193,(HpGP-COG-003.1:0.004889643,ckin65.1:0.0038304)0.752:0.001170642)0.896:0.003540581,(ckin28.1:0.003592458,(ckin106.1:0.007699756,HEL_BA5527AA_AS.1:0.003722174)0.863:0.002468307)0.984:0.007460394)0.752:0.0010823)0.909:0.003589901)0.875:0.003631078,(kin71.1:0.004815809,kin77.1:0.009261067)0.518:0.004561512)0.314:0.001243533,(HEL_BA3663AA_AS.1:0.015142088,(HEL_BA4947AA_AS.1:0.001202685,kin79.1:5e-09)0.723:0.001313954)0.754:0.00371256)0.740:0.00131856,HEL_BA4465AA_AS.1:0.009884486)0.870:0.002845415)0.210:0.001188033)0.938:0.004983445,HEL_BA3551AA_AS.1:0.009873713)0.789:0.00188393,(((HEL_AA9174AA_AS.1:0.011599111,HEL_BA8806AA_AS.1:0.015432425)0.827:0.005439017,((kin81.1:5e-09,MM2004_20.1:0.009735807)0.786:0.00546792,((HEL_CA2149AA_AS.1:0.011764466,kin86.1:0.009809902)0.398:0.004912354,(HEL_BA8835AA_AS.1:0.011460188,(HEL_AA5463AA_AS.1:0.007808346,HpGP-USA-417.1:0.007731866)0.835:0.004180206)0.144:0.003592406)0.782:0.006729149)0.892:0.005144401)0.865:0.003363004,(HEL_BA4236AA_AS.1:0.028134282,HpGP-HON-015.1:0.003514097)0.885:0.004425988)0.857:0.003060103)0.876:0.002857941)0.101:0.002822561)0.904:0.009549651,(((SA224.1:0,SA252C.1:0):0.006193943,SA35C.1:0.008953009)0.271:0.007880803,(HEL_BA5709AA_AS.1:0.004542243,((((((SA233C.1:0.002074151,HEL_AA7362AA_AS.1:0.006955666)0.758:0.002851953,(((HEL_BA5671AA_AS.1:0,HEL_BA9328AA_AS.1:0,SA251C.1:0):5e-09,SA144A.1:5e-09)1.000:0.013874894,(HEL_BA5715AA_AS.1:0,SA175A.1:0,SouthAfrica7.1:0):5e-09)0.766:0.001374508)0.826:0.002363672,(HEL_BA5666AA_AS.1:0.002463061,(HEL_BA5739AA_AS.1:0,HEL_BA9749AA_AS.1:0,SA29A.1:0):0.001213556)0.946:0.004908956)0.812:0.002485427,HEL_BA8309AA_AS.1:0.031033379)0.847:0.002498694,HEL_BA5731AA_AS.1:0.006200614)0.914:0.004928279,(HEL_BA9540AA_AS.1:0.011309284,(HEL_AA7371AA_AS.1:0.006245604,((((HEL_BA8916AA_AS.1:0.004939209,(HEL_AA7350AA_AS.1:0,HEL_AA7375AA_AS.1:0):0.004946107)0.425:5e-09,(((HEL_BA5706AA_AS.1:0.007451206,(HpGP-ZAF-009.1:0.002455373,SA169C.1:0.001221736)0.932:0.003694752)0.747:0.001245622,(HpGP-ZAF-007.1:0.008757245,((HpGP-ZAF-006.1:0.008952707,(SA253C1.1:0.010429417,((HEL_AA7206AA_AS.1:0.002484454,((HEL_AA7288AA_AS.1:0,HEL_BA9306AA_AS.1:0):0.003730669,K26A1.1:0.01137953)0.960:0.007579611)0.899:0.003679603,HEL_AA7309AA_AS.1:0.005037576)0.990:0.013137886)0.899:0.004882569)0.752:0.001043755,(HEL_BA4143AA_AS.1:0.007500267,HEL_BA4919AA_AS.1:0.00374565)0.828:0.002401952)0.752:0.00126731)0.947:0.004990753)0.866:0.002452268,(HEL_BA9494AA_AS.1:0.006253512,HpGP-ZAF-001.1:0.013918005)0.748:0.001182651)0.872:0.003701309)0.851:0.002440075,(SouthAfrica20.1:0.011338003,(((HEL_AA7200AA_AS.1:5e-09,((HEL_AA7199AA_AS.1:0,HEL_AA7293AA_AS.1:0):0.003696161,HEL_AA7329AA_AS.1:0.002450441)0.919:0.003695359)0.331:0.002577297,((HEL_AA7215AA_AS.1:0.001221678,(HEL_AA7356AA_AS.1:5e-09,HEL_AA7268AA_AS.1:0.001221251)0.408:5e-09)0.874:0.002547342,HEL_AA7368AA_AS.1:0.009989523)0.499:0.002441945)0.986:0.008630605,((HEL_BA5677AA_AS.1:0,SA172C1.1:0):5e-09,SA166A.1:0.001273144)0.775:0.001319806)0.074:0.00248496)0.853:0.002521413)0.698:0.002473162,(HEL_AA7378AA_AS.1:0.009963241,((HEL_BA8291AA_AS.1:0.007530921,(HEL_AA7351AA_AS.1:0.002482291,HEL_AA7376AA_AS.1:0.008839827)0.944:0.006214007)0.870:0.002488866,(HEL_BA8345AA_AS.1:0.006221357,SouthAfrica50.1:0.004977403)0.883:0.002488552)0.340:0.00245808)0.892:5e-09)0.904:0.003670186)0.308:0.001239948)0.404:5e-09)0.958:0.009589925)0.941:0.010864958)0.821:0.012717321)0.894:0.030783686,SA220C.1:6e-09)0.970:0,Hcetorum:0.302487283)Root;
