# Supplementary material for: An ancient ecospecies of Helicobacter pylori
Source: Nature. 2024 Oct 16;635(8037):178–85. doi: 10.1038/s41586-024-07991-z (PMC11541087; doi:10.1038/s41586-024-07991-z)
Supplement: Supplementary file 8 — Data underlying Figs. 1–4 and Supplementary Figs. 1–6 and 8–13. [file 41586_2024_7991_MOESM8_ESM.zip › SOURCE_DATA/S10/73.nwk]

((((((((((((((HEL_CA0264AA_AS.1:0.001960802,(((((HEL_CA0289AA_AS.1:0.003962054,HEL_BA9184AA_AS.1:0.012052885)0.751:0.001948874,((HEL_BA8958AA_AS.1:0,HEL_BA9410AA_AS.1:0):5e-09,((HpGP-KOR-001.1:0.010014988,NP110.1:5e-09)0.953:0.005937728,(HEL_BA8856AA_AS.1:0.003931292,HEL_BA9140AA_AS.1:5e-09)0.864:0.001962518)0.000:5e-09)0.917:0.001962525)0.892:5e-09,((BT333.1:0.005991943,((((HpGP-MAL-002.1:0.001949796,((((((HEL_CA0258AA_AS.1:0.002328822,(HpGP-MMR-004.1:0.011912346,HEL_BA9354AA_AS.1:0.008453616)0.369:0.003944059)0.924:0.007733496,M006.1:0.004005466)0.915:0.005962558,(((MMM_148.1:5e-09,(MMM_60.1:0.005918453,(MMM_127.1:0.001959351,HEL_BA5769AA_AS.1:0.005913277)0.224:5e-09)0.835:0.001967424)0.911:0.001957996,((HEL_BA4205AA_AS.1:0.003987198,HpGP-IND-007.1:0.003979717)0.804:0.00600352,((HpGP-MMR-011.1:0.00394292,((HpGP-USA-422.1:0.00196576,Mandalay03.1:0.001965771)0.789:0.001961541,(BD0013.1:0.001967099,HEL_BA8057AA_AS.1:0.001967279)0.787:0.001982225)0.780:0.001969235)0.442:5e-09,TH0213.1:0.003933849)0.843:5e-09)0.885:0.00393849)0.904:5e-09,(India7.1:0.00195865,MS178.1:0.001962507)0.881:5e-09)0.912:5e-09)0.844:0.001964846,HEL_AA6079AA_AS.1:5e-09)0.793:0.001976555,HEL_CA0027AA_AS.1:0.00598185)0.775:0.00196445,(HEL_BA3985AA_AS.1:0.012110535,BD0063.1:0.014094666)0.699:5e-09)0.798:0.001985767)0.894:0.00399636,(HEL_BA9606AA_AS.1:0.003965632,(HEL_BA9176AA_AS.1:0.003989651,(HEL_BA9115AA_AS.1:5e-09,(BURYAT19.1:5e-09,HEL_BA9259AA_AS.1:0.010037507)0.922:0.003946314)0.775:0.001970072)0.770:0.001988655)0.769:0.001991695)0.768:0.001965618,((HEL_BA9571AA_AS.1:0,HEL_BA9807AA_AS.1:0):0.005945515,((HEL_BA9058AA_AS.1:0,HEL_BA9576AA_AS.1:0):5e-09,(HEL_BA8889AA_AS.1:0.001957984,HEL_BA8860AA_AS.1:0.003927142)0.901:6e-09)0.895:5e-09)0.769:0.001965249)0.802:0.001979001,((((HEL_BA8872AA_AS.1:0.007960832,HEL_BA9437AA_AS.1:6e-09)0.810:0.001974737,(HEL_BA8921AA_AS.1:5e-09,(HEL_BA9261AA_AS.1:0.014218213,HEL_BA9451AA_AS.1:5e-09)0.956:0.005966284)0.786:0.001963643)0.810:0.001969376,HEL_BA9653AA_AS.1:0.001964848)0.551:5e-09,HEL_BA9096AA_AS.1:5e-09)0.842:0.001958979)0.499:5e-09)0.840:0.001968061,(((HEL_BA8812AA_AS.1:0.008052513,HEL_CA0270AA_AS.1:0.006040189)0.497:0.003963838,(HEL_CA0266AA_AS.1:0.00395872,HpGP-NPL-009.1:0.010010578)0.780:5e-09)0.915:0.003932183,((((HEL_BA8976AA_AS.1:0,HEL_BA9739AA_AS.1:0):0.003943497,(HEL_BA8956AA_AS.1:0.0039356,(HEL_BA9706AA_AS.1:0.003989054,Tuvac46.1:0.003988644)0.769:0.001935267)0.050:5e-09)0.868:0.001968087,HEL_BA9640AA_AS.1:0.001957988)0.879:5e-09,(((HEL_BA9440AA_AS.1:0.003950885,(HEL_AA7246AA_AS.1:0.003991205,HEL_BA9566AA_AS.1:0.003965989)0.587:0.003957069)0.885:6e-09,(HEL_BA8915AA_AS.1:0.007981819,(HEL_BA9564AA_AS.1:0.010040849,Kazakhstan3173.1:5e-09)0.655:0.001962593)0.284:5e-09)0.922:0.001960899,HEL_BA9605AA_AS.1:0.001962512)0.880:6e-09)0.932:5e-09)0.824:0.003934442)0.906:6e-09)0.908:5e-09,(HEL_BA8861AA_AS.1:0,HEL_BA9837AA_AS.1:0):5e-09)0.000:5e-09,((((HEL_BA9129AA_AS.1:0,HEL_BA9471AA_AS.1:0):0.001956708,((mong49.1:0.003975163,(HEL_BA9592AA_AS.1:0.003985443,(HEL_BA9347AA_AS.1:0.003988506,HpGP-JAP-026.1:0.005972444)0.780:0.001954456)0.860:0.00398928)0.749:0.001950821,(HEL_BA9650AA_AS.1:0.003986405,HEL_BA9627AA_AS.1:0.008040275)0.757:0.001948257)0.903:5e-09)0.577:5e-09,HEL_AA7332AA_AS.1:0.001968048)0.775:0.001962524,(HEL_CA0261AA_AS.1:0.009973241,(HEL_BA9575AA_AS.1:0.001974547,(HEL_BA9249AA_AS.1:0.008035427,TUVAB15.1:0.002366043)0.791:0.004021339)0.714:0.001959619)0.833:5e-09)0.920:5e-09)0.920:5e-09):5e-09,HEL_CA0278AA_AS.1:0.00191333)0.975:0.001921382,(BURYAT27.1:0.001974138,(HEL_AA7314AA_AS.1:0.003974514,(HEL_BA9732AA_AS.1:0.005968234,(HEL_BA9483AA_AS.1:0.005945008,(Nanai30.1:5e-09,(((Evenky11.1:0,HEL_BA9546AA_AS.1:0,HEL_BA9676AA_AS.1:0,HEL_BA9686AA_AS.1:0,HEL_BA9760AA_AS.1:0):0.001968044,HEL_BA9321AA_AS.1:5e-09)0.968:0.005922862,(HEL_BA8823AA_AS.1:0,HEL_BA9776AA_AS.1:0):0.003932811)0.932:5e-09)0.932:5e-09)0.131:5e-09)0.716:0.003974009)0.888:0.003990141)0.897:0.003987993)0.755:0.001929153,HEL_BA9218AA_AS.1:0.003959313)0.748:0.001940218,(HEL_BA8829AA_AS.1:0.007972411,((Evenky65.1:5e-09,HEL_BA9095AA_AS.1:0.003946336)0.896:5e-09,(yak97.1:0.003940178,HEL_BA4991AA_AS.1:0.005970083)0.885:5e-09)0.786:5e-09)0.820:0.001972746)0.769:0.001926375,(((mong44.1:0.005960596,(altai59.1:0.01019159,HEL_BA8847AA_AS.1:0.006022993)0.499:0.003985435)0.903:5e-09,(((altai11.1:0.001948297,HEL_BA9443AA_AS.1:0.003957816)0.898:0.003957556,((HEL_BA9167AA_AS.1:0,HEL_BA9302AA_AS.1:0,HEL_BA9612AA_AS.1:0):0.001955691,HpGP-KAZ-002.1:0.006000097)0.417:0.003979509)0.908:5e-09,(((HEL_BA8858AA_AS.1:0,HEL_BA8993AA_AS.1:0,HEL_BA9027AA_AS.1:0,HEL_BA9445AA_AS.1:0):5e-09,((HEL_BA8914AA_AS.1:0,HEL_BA8962AA_AS.1:0,HEL_BA9175AA_AS.1:0):5e-09,HEL_BA9398AA_AS.1:0.001957984)0.944:0.003948203)0.944:0.005924382,(HEL_BA9063AA_AS.1:0.003948858,HEL_BA9037AA_AS.1:0.001970237)0.298:0.001958467)0.887:5e-09)0.888:5e-09)0.922:0.001957997,(HpGP-KGZ-006.1:0.010008854,(((HEL_BA9404AA_AS.1:0.001958647,((HEL_BA9209AA_AS.1:0,HEL_BA9407AA_AS.1:0):5e-09,HEL_BA9814AA_AS.1:0.001957151)0.413:5e-09)0.774:0.001973454,(((HEL_BA9556AA_AS.1:0.008071041,HEL_BA9562AA_AS.1:0.001987042)0.935:0.006010738,(HEL_BA8911AA_AS.1:0.010224886,HEL_BA9059AA_AS.1:0.008222311)0.729:0.001732897)0.671:5e-09,HEL_BA9626AA_AS.1:0.001963655)0.893:0.003956881)0.515:0.001960121,(HEL_AA7380AA_AS.1:0.004152903,(HEL_BA9538AA_AS.1:0.010114428,((Evenky01.1:0,Evenky73.1:0,HEL_BA8842AA_AS.1:0,HEL_BA9406AA_AS.1:0):5e-09,((26695.1:0.010654706,HEL_BA8932AA_AS.1:0.002350601)0.780:0.003516213,((HEL_BA8959AA_AS.1:0,HEL_BA9049AA_AS.1:0,HEL_BA9253AA_AS.1:0,HEL_BA9641AA_AS.1:0):5e-09,HEL_BA9042AA_AS.1:0.003926892)0.246:5e-09)0.874:0.001968046)0.740:0.001904066)0.910:0.006068771)0.393:0.004120867)0.778:5e-09)0.446:6e-09)0.741:5e-09)0.774:0.002011126,((HEL_BA9607AA_AS.1:0.003924566,(HEL_BA9598AA_AS.1:0.008059891,HpGP-TUR-009.1:0.003995213)0.737:5e-09)0.782:0.003970696,(HEL_BA9383AA_AS.1:0.001975168,(HEL_BA8957AA_AS.1:0.003996862,((HEL_BA8832AA_AS.1:0,HEL_BA9479AA_AS.1:0):5e-09,HEL_BA9130AA_AS.1:0.001962512)0.876:0.003994786)0.751:0.00194695)0.767:0.001977867)0.765:0.001976408)0.805:0.002012811,HEL_BA9628AA_AS.1:0.00592743)0.785:6e-09,HEL_BA9085AA_AS.1:0.005968751)0.335:0.004021186,((((HEL_BA5224AA_AS.1:0.010207637,HEL_BA9047AA_AS.1:0.01025662)0.901:0.006056748,(ID0498.1:0.005961458,((Neuguinea25.1:0.00191109,((HEL_BA9408AA_AS.1:0,HEL_BA9658AA_AS.1:0,HEL_BA9674AA_AS.1:0,Neuguinea12.1:0,Neuguinea63.1:0):5e-09,Neuguinea66.1:0.001910904)0.256:5e-09)0.955:0.005811077,(ID0084.1:0.00385552,(ID1001.1:0.001921729,((ID0985.1:0,ID0987.1:0):5e-09,(ID0082.1:5e-09,(ID0992.1:0.007746534,(ID1017.1:0.005780471,ID0090.1:5e-09)0.432:5e-09)0.848:0.00192172)0.771:0.00191214)0.782:5e-09)0.414:0.001913099)0.072:5e-09)0.922:0.005852371)0.719:0.001961308)0.775:0.00190992,((((((HEL_CA0410AA_AS.1:5e-09,(HEL_BA8830AA_AS.1:5e-09,HEL_BA9162AA_AS.1:0.001968034)0.930:0.001964858)0.897:0.003975292,(HEL_BA9611AA_AS.1:0.001970099,((HEL_BA8883AA_AS.1:0,HEL_BA9614AA_AS.1:0,HEL_BA9797AA_AS.1:0):0.003949726,(HEL_BA9098AA_AS.1:0.003971526,((BURYAT14.1:0.003939464,HEL_AA7249AA_AS.1:5e-09)0.425:5e-09,(BURYAT9.1:0.00606032,((HEL_BA9656AA_AS.1:0.001967491,HEL_BA9379AA_AS.1:0.00800276)0.237:0.001968334,(HEL_BA9735AA_AS.1:5e-09,(HEL_BA9603AA_AS.1:0.00393446,HEL_BA9649AA_AS.1:5e-09)0.967:0.003931275)0.854:5e-09)0.931:0.006048464)0.872:0.003967328)0.758:0.001960552)0.765:0.00397166)0.733:5e-09)0.738:0.001964975)0.896:0.003973708,(((HEL_BA8825AA_AS.1:0.001957147,HEL_BA9018AA_AS.1:5e-09)0.948:0.006035566,((((HEL_BA9166AA_AS.1:0,HEL_BA9256AA_AS.1:0,HEL_BA9390AA_AS.1:0):5e-09,HEL_BA9780AA_AS.1:0.003946327)0.950:0.005942126,(((HEL_BA8868AA_AS.1:0,HEL_BA9391AA_AS.1:0,HEL_BA9841AA_AS.1:0):5e-09,HEL_BA9736AA_AS.1:0.007958906)0.915:0.003949835,(HEL_CA2643AA_AS.1:0.005945911,((HEL_BA9341AA_AS.1:0,HEL_BA9348AA_AS.1:0,HEL_BA9759AA_AS.1:0):5e-09,HEL_BA9411AA_AS.1:0.001956888)0.875:0.001964928)0.465:5e-09)0.850:0.001962783)0.336:6e-09,HEL_AA7373AA_AS.1:0.005938651)0.898:0.004018052)0.755:0.001917818,HEL_BA9220AA_AS.1:0.003982311)0.016:0.001982849)0.905:5e-09,((BT143.1:0.00604231,HEL_CA0440AA_AS.1:0.008084104)0.860:0.003909424,HpGP-USA-205.1:0.003931187)0.874:5e-09)0.717:5e-09,(((JP0170.1:5e-09,(HEL_CA2671AA_AS.1:5e-09,(HEL_BA5460AA_AS.1:0.001983441,HEL_CA0525AA_AS.1:0.010050485)0.775:0.003942809)0.869:0.003957336)0.793:0.001973826,((HEL_BA4686AA_AS.1:0.001962678,(HEL_CA2092AA_AS.1:0.003935224,((HEL_BA5605AA_AS.1:0.001962728,((BT215.1:6e-09,(BTM275.1:0.005937733,BTM231.1:0.001968057)0.907:5e-09)0.908:6e-09,(BT0282.1:0.004019706,ID0561.1:0.006043487)0.766:0.001926586)0.838:0.001959769)0.526:5e-09,(HEL_BA9915AA_AS.1:0.005980125,(EKB32.1:5e-09,HEL_CA0082AA_AS.1:0.005946196)0.009:0.001972208)0.888:0.003967593)0.849:0.001967926)0.515:5e-09)0.778:5e-09,(HEL_CA2709AA_AS.1:0.009976276,((HEL_AA4439AA_AS.1:5e-09,MMM_67.1:0.003935119)0.911:0.003944381,(((HEL_BA8663AA_AS.1:0.005523453,(VN0805.1:0.006043573,HpGP-MAL-012.1:0.012172523)0.744:0.002353788)0.547:0.003992873,HEL_CA0551AA_AS.1:0.0035306)0.767:0.002395405,CK69.1:0.010026805)0.785:0.001964585)0.201:5e-09)0.442:0.001958646)0.875:0.003956378)0.788:0.001960915,HpGP-MAL-010.1:0.003973944)0.875:0.003974621)0.802:0.001974564,HEL_AA6511AA_AS.1:0.001963593)0.769:0.001997144)0.774:0.001924513,((HPJ156.1:0.003863655,(((HEL_BA4580AA_AS.1:0,HEL_BA4584AA_AS.1:0,HEL_BA9332AA_AS.1:0):0.002873649,(HEL_AA6024AA_AS.1:0.004817088,HPAS23.1:0.002889133)0.526:0.001946985)0.883:0.004854171,(((ausabrJ05.1:0,HPJ023.1:0):0.001916443,((HEL_BA3813AA_AS.1:0,HEL_BA3814AA_AS.1:0):5e-09,HEL_BA4578AA_AS.1:0.001910904)0.421:5e-09)0.864:0.001912302,(HEL_BA3812AA_AS.1:0.003833481,(HEL_BA4574AA_AS.1:5e-09,HPJ071.1:0.001921724)0.890:0.001921589)0.679:5e-09)0.824:0.001915422)0.391:5e-09)0.969:0.007772961,((SLK40.1:0.020732781,(((((SSR3.1:0.003951618,(HE_C50.1:0.005996217,(G27.1:0.014060077,SSR9.1:0.003877059)0.916:0.008941484)0.495:5e-09)0.750:0.002870052,(((SSR43.1:0.00597232,(B40.1:0.010970585,(B45.1:0.001971447,Hp_A_14.1:0.002418498)0.627:0.003975978)0.890:5e-09)0.894:0.004362334,HEL_CA2149AA_AS.1:0.001991228)0.777:0.002195186,(((MM2004_20.1:0.005973565,(((((((GR_20.1:0,HEL_CA2212AA_AS.1:0):0.005987276,SA251C.1:0.005987191)0.749:0.001960169,(IRANL112_91.1:0.001968055,IRANL97.1:6e-09)0.882:0.00395758)0.774:0.001965993,((((HEL_BA8928AA_AS.1:0.008030618,(SUD-C14-1.1:0.005019146,(((CAM_106A1.1:0.007095506,((SUD_SO41_1.1:5e-09,((HEL_AA6699AA_AS.1:0,HEL_BA9765AA_AS.1:0):0.002389223,(HEL_BA9462AA_AS.1:0.007256854,(HEL_BA9734AA_AS.1:0.02630682,Khanty40.1:0.001220314)0.938:0.026810158)0.428:5e-09)0.932:0.014166181)0.376:0.007692807,(SUD-SO42.1:0.004322274,CAM_14C1.1:0.007360673)0.832:0.004103255)0.247:0.002953471)0.347:5e-09,HEL_BA9413AA_AS.1:0.010033646)0.874:0.004016454,SUD-I14.1:0.004944817)0.737:0.001973591)0.837:0.003760381)0.924:0.00607535,HEL_AA8702AA_AS.1:0.011910492)0.740:0.002415134,HEL_AA5951AA_AS.1:0.009832869)0.884:0.005392276,(HEL_AA6010AA_AS.1:0.005994115,(HE_NC32_5.1:0.002808042,(HEL_BA9244AA_AS.1:0.011358253,HEL_BA9671AA_AS.1:0.005877716)0.334:0.007421248)0.809:0.005275696)0.865:0.006047325)0.767:5e-09)0.838:0.001930051,(((((IL_3184.1:0.007301719,(HEL_BA4700AA_AS.1:0.002563506,HEL_BA9168AA_AS.1:0.009783438)0.158:5e-09)0.916:0.005149401,(((((HEL_BA8987AA_AS.1:0.0048227,(HpGP-USA-207.1:0.004796053,(SUD-C1-1a.1:0.001933592,(HpGP-NGA-006.1:0.009620323,IRANL125.1:0.004810815)0.869:0.00635016)0.481:5e-09)0.279:5e-09)0.912:0.003844416,(GR_15.1:0.003951477,(HEL_BA4743AA_AS.1:0.00594814,(IRANL110.1:0.003963879,(HEL_BA7799AA_AS.1:0.007392224,IRANL104.1:0.008026633)0.767:0.001947017)0.758:0.001979762)0.792:0.001960938)0.957:5e-09)0.943:0.003860486,((((((((((22352.1:0.001957496,(MGms203.1:5e-09,(HpGP-POL-110.1:0.001957153,((HEL_BA3663AA_AS.1:0.015068569,22360.1:0.002386885)0.381:5e-09,HEL_CA2246AA_AS.1:5e-09)0.923:0.003622352)0.496:5e-09)0.394:5e-09)0.516:5e-09,31181.1:0.005970076)0.754:0.00226748,(HUP_B14.1:0.003981075,(HEL_AA6798AA_AS.1:0.007269491,HEL_BA4404AA_AS.1:5e-09)0.780:0.001970642)0.575:0.003981446)0.787:5e-09,((22087.1:0.001910023,HEL_BA5257AA_AS.1:0.00193634)0.987:0.013003349,(21580.1:0.00600985,GC31_B.1:0.006003237)0.755:0.001974592)0.764:0.002073174)0.514:5e-09,Hp_A_11.1:0.001957602)0.919:0.004927273,34320.1:5e-09)0.840:5e-09,((HEL_AA8621AA_AS.1:0.007307651,IL_3172.1:0.002005288)0.749:0.001927508,HEL_AA6718AA_AS.1:0.00241518)0.811:0.001974941)0.428:5e-09,MM2012_26.1:0.003945578)0.191:5e-09,HpGP-SPA-802.1:0.001962506)0.942:5e-09,((((HEL_AA5699AA_AS.1:0.004020417,(CAM_118A1.1:0.013165585,SUD_C8_1.1:6e-09)0.351:0.002591136)0.847:0.003834335,SUD-S72.1:0.002394355)0.355:6e-09,(HEL_BA8279AA_AS.1:6e-09,HEL_BA9825AA_AS.1:0.00240256)0.972:0.009756452)0.696:5e-09,((((HEL_CA2615AA_AS.1:0,HEL_CA2627AA_AS.1:0):5e-09,(HEL_CA2176AA_AS.1:0.002391805,HpGP-MEX-046.1:5e-09)0.921:0.005921593)0.946:5e-09,38185.1:0.001919181)0.833:0.001921436,((CAM-117A1.1:0.004793746,(SW21C.1:0.009834417,30950.1:0.004804739)0.611:5e-09)1.000:5e-09,HpGP-ISR-001.1:5e-09)0.988:5e-09)0.879:0.00191518)0.861:0.001921962)0.164:5e-09)0.863:0.002051908,B47.1:0.001961426)0.138:5e-09,((HPAG1.1:0.007961591,(29009.1:0.005970871,(HEL_BA9545AA_AS.1:0.003940379,HEL_BA9770AA_AS.1:5e-09)0.913:0.003970186)0.883:5e-09)0.883:0.006006119,IRANL133_91.1:0.003995461)0.766:0.00194589)0.925:0.004121891)0.423:5e-09,((GC34_HL.1:0.008091536,HEL_BA9148AA_AS.1:0.007881641)0.750:0.001862191,(444.1:0.0080421,HEL_BA5739AA_AS.1:0.006022586)0.753:0.00193238)0.992:0.01388568)0.509:5e-09,(HN_G260.1:0.004858566,HEL_BA4846AA_AS.1:0.001957464)0.792:0.001982228)0.367:5e-09,((HEL_BA4875AA_AS.1:0.011425344,HpGP-HON-015.1:0.010295502)0.767:0.004419514,(HEL_BA5572AA_AS.1:0.009739892,(HpGP-CHI-116.1:0.003738322,SSR8.1:0.002698649)0.723:0.003985577)0.794:6e-09)0.812:0.002228062)0.642:5e-09)0.365:0.002059555,((33375.1:0.014374346,((B25.1:5e-09,MCms1055.1:0.014188728)0.942:0.006057337,(((MG2005_98.1:0.003066621,((ckin59.1:0.020559552,(((((((CAM-109A1.1:0.001914684,(HEL_BA8101AA_AS.1:6e-09,(HpGP-BRA-023.1:0.009902654,HEL_CA2150AA_AS.1:0.001839033)0.078:0.003959326)0.973:0.011808637)0.207:5e-09,(HEL_CA2451AA_AS.1:0.003934645,((ckin24.1:0.003858635,HEL_AA9177AA_AS.1:0.007786444)0.767:0.001919916,((((HEL_AA9174AA_AS.1:0.012080051,((HEL_BA4163AA_AS.1:0,SA220C.1:0):5e-09,HEL_BA9555AA_AS.1:0.001911085)0.830:0.00375045)0.143:0.006012529,HEL_BA5558AA_AS.1:5e-09)0.812:0.003894989,(HEL_BA3551AA_AS.1:5e-09,(DR150.1:0.003854299,HEL_BA9180AA_AS.1:5e-09)0.882:0.00191644)0.778:0.001925948)0.765:0.00192247,(DR76_2016.1:0.001870543,HpGP-USA-403.1:0.009806859)0.756:0.001989827)0.800:0.001927405)0.707:5e-09)0.915:0.003861103)0.890:0.003882275,(ckin28.1:5e-09,HEL_BA4947AA_AS.1:0.001914814)0.785:0.001938181)0.790:0.001914591,(HEL_AA7352AA_AS.1:0.001914865,(HEL_BA9309AA_AS.1:0.00729109,(((((((kin81.1:5e-09,kin86.1:0.001911322)0.896:0.003866108,((((kin71.1:5e-09,(ckin106.1:5e-09,(((ckin65.1:0.001912128,kin62.1:5e-09)0.885:0.001916446,ckin130.1:5e-09)0.139:0.001913625,HpGP-COG-003.1:0.001916452)0.430:5e-09)0.923:0.001911331)0.892:0.003859497,(HpGP-SPA-402.1:0.005820688,GAM245Ai.1:0.005827825)0.743:0.001916282)0.762:0.00386067,(HEL_AA8698AA_AS.1:0.001916456,(HEL_BA5527AA_AS.1:0.003852406,kin77.1:0.001916457)0.086:5e-09)0.822:5e-09)0.872:0.003883988,HEL_BA4236AA_AS.1:0.00387984)0.860:0.003892371)0.763:0.001927722,(HEL_BA5547AA_AS.1:0.003848598,(HEL_AA5463AA_AS.1:0.011906734,HEL_BA4465AA_AS.1:0.005821707)0.700:0.003913823)0.874:6e-09)0.509:0.001917726,HpGP-USA-417.1:0.007790808)0.850:5e-09,(CAM_149C1.1:0.003836366,HEL_AA6578AA_AS.1:0.001921706)0.472:6e-09)0.798:0.001933849,HEL_BA8835AA_AS.1:0.003870344)0.780:0.001910111,(((CAM-146C1.1:0.004812843,(HEL_AA0447AA_AS.1:0.01092151,(HEL_BA5731AA_AS.1:0.010708607,SA35C.1:0.008990179)0.978:0.027914325)0.867:0.011048539)0.750:0.004116153,CAM_110A1.1:0.008095349)0.756:0.001665561,(((NYPt189.1:0.011856596,(DR59_2016.1:0.001920971,HpGP-USA-303.1:0.005828797)0.180:0.001921916)0.882:5e-09,HEL_BA5197AA_AS.1:5e-09)0.883:0.001913634,HEL_BA8806AA_AS.1:5e-09)0.863:0.001915068)0.684:5e-09)0.960:0.005817351)0.842:5e-09)0.837:6e-09)0.770:0.001901623,((HEL_BA8361AA_AS.1:0,SA224.1:0):0.007900874,SA252C.1:0.007827122)0.953:0.009927889)0.913:0.005900374,HpGP-POR-006.1:0.005795049)0.707:5e-09,(kin79.1:0.005786274,(HEL_CA2362AA_AS.1:0.00191128,(ckin129.1:0.005842958,HEL_AA7374AA_AS.1:0.003873587)0.772:0.001925153)0.755:6e-09)0.884:0.003836644)0.822:0.003868938)0.778:0.002675278,(HpGP-ZAF-009.1:0.008471124,((HEL_AA7288AA_AS.1:0,HEL_BA9306AA_AS.1:0):0.015311257,((HEL_AA7206AA_AS.1:5e-09,((((HEL_AA7199AA_AS.1:0,HEL_AA7200AA_AS.1:0,HEL_AA7293AA_AS.1:0):0.004580692,(HEL_AA7309AA_AS.1:0.009772466,HEL_AA7215AA_AS.1:5e-09)0.701:0.00119504)0.813:0.006871535,(HEL_AA7329AA_AS.1:0.01161781,((((HEL_BA5677AA_AS.1:0,HEL_BA8309AA_AS.1:0,HEL_BA9749AA_AS.1:0,SA166A.1:0,SA172C1.1:0,SA29A.1:0):0.001916444,((HpGP-ZAF-006.1:0.00191423,SouthAfrica50.1:0.00191892)0.819:0.001918082,SA169C.1:6e-09)0.712:5e-09)0.919:0.003844445,((HEL_BA4143AA_AS.1:0.007729391,(((HEL_AA7351AA_AS.1:0.00192061,HEL_AA7371AA_AS.1:0.002395092)0.768:0.001916532,HEL_AA7350AA_AS.1:0.002398639)0.883:0.003864666,((HEL_AA7362AA_AS.1:5e-09,((HEL_AA7375AA_AS.1:0.002387605,(SouthAfrica7.1:0.007793928,(HEL_AA7376AA_AS.1:5e-09,HEL_AA7378AA_AS.1:5e-09)0.892:0.003849905)0.850:5e-09)0.872:0.003840197,HEL_BA8916AA_AS.1:0.00191212)0.879:5e-09)0.955:5e-09,HEL_BA9540AA_AS.1:0.002394912)0.798:0.001916505)0.888:0.003853104)0.868:5e-09,HpGP-ZAF-001.1:0.003833689)0.569:5e-09)0.898:0.003871548,((SouthAfrica20.1:5e-09,((HEL_BA5715AA_AS.1:0,SA175A.1:0):0.003847241,(HEL_BA5706AA_AS.1:0,HEL_BA9494AA_AS.1:0):0.011724419)0.759:0.001920255)0.767:5e-09,(HEL_BA4919AA_AS.1:0.001916421,(((HEL_BA5709AA_AS.1:5e-09,HEL_BA8291AA_AS.1:0.001912765)0.025:0.001912825,((SA233C.1:5e-09,((HEL_BA5666AA_AS.1:0,HpGP-ZAF-007.1:0):5e-09,(HEL_BA5671AA_AS.1:0,HEL_BA9328AA_AS.1:0,SA144A.1:0):0.003853137)0.423:0.00191109)0.910:0.001916413,SA253C1.1:0.005782566)0.666:6e-09)0.866:0.001912871,HEL_BA8345AA_AS.1:0.001912193)0.663:5e-09)0.947:0.003844462)0.773:0.001909823)0.748:0.002135421)0.740:0.005732443)0.339:0.005106592,K26A1.1:0.011171777)0.821:0.007508348)0.778:0.011870636,((HEL_AA7268AA_AS.1:0,HEL_AA7368AA_AS.1:0):0.002389939,HEL_AA7356AA_AS.1:5e-09)0.849:0.005750147)0.770:0.011237635)0.971:0.022261691)0.845:0.007157305)0.967:0.015187495)0.884:0.00943792,(HEL_CA2286AA_AS.1:6e-09,Pt_7901.1:0.019246691)0.974:0.016623233)0.853:0.006204102,((HEL_AA9180AA_AS.1:0.007243783,(HEL_BA5101AA_AS.1:0.014145711,IL_3173.1:0.003683997)0.302:0.012082432)0.812:5e-09,HEL_CA2181AA_AS.1:0.005895628)0.776:0.002524088)0.789:0.003413259)0.835:0.003999372)0.497:0.006162257,(HEL_BA9608AA_AS.1:0.006013779,(HEL_CA2258AA_AS.1:0.019781251,HEL_CA2718AA_AS.1:0.007164551)0.822:0.005961126)0.895:0.006031774)0.727:5e-09)0.936:0.006138311,(HEL_BA9266AA_AS.1:0.010147231,((((((SUD-SO49-1.1:5e-09,((HEL_BA4168AA_AS.1:0.006518917,(CAM-107A1.1:0.008032114,CAM_153C1.1:5e-09)0.835:0.00702396)0.389:0.003798253,HpGP-NGA-010.1:0.005231001)0.773:0.002554119)0.785:0.001931708,(((HEL_BA9125AA_AS.1:0.004845921,(((CAM-121A1.1:5e-09,(CAM-135C1.1:0,CAM-140C1.1:0):0.007272415)0.526:0.003944685,(CAM-144C1.1:0.009918454,(nigh2495.1:0.005317314,(nigh1448.1:0.010107078,nigh2496.1:0.002870901)0.384:0.003528904)0.802:0.006296835)0.927:0.011081434)0.109:0.001957899,(CAM_125C1.1:0.004894898,SUD-SO50-1.1:0.007379182)0.849:0.004803896)0.316:5e-09)0.828:0.003914014,SUD_C5_1.1:5e-09)0.071:5e-09,SUD-C13-1.1:0.005867307)0.879:0.003876604)0.825:0.003894911,(CAM-23A1.1:0.007297458,(CAM-126C1.1:0.006956795,nigh2494.1:0.004871542)0.747:0.003318915)0.795:0.003444981)0.849:6e-09,((IRANL124_91.1:0.003844604,((HEL_BA9595AA_AS.1:5e-09,(HEL_BA4944AA_AS.1:0.0038937,HEL_BA9281AA_AS.1:0.001915758)0.894:0.003893266)0.900:0.003843331,(HEL_BA9028AA_AS.1:0.00481286,HEL_BA9463AA_AS.1:0.007775652)0.868:6e-09)0.027:5e-09)0.768:0.001911112,GR_21.1:0.009834399)0.765:0.001944541)0.877:0.003794511,(HEL_BA9457AA_AS.1:5e-09,(HEL_BA4973AA_AS.1:5e-09,(SUD-C16-3.1:0.004974642,HEL_AA6060AA_AS.1:0.01808936)0.767:0.002334683)0.903:0.004927815)0.794:0.002477284)0.767:0.00195293,(HpGP-IDN-001.1:0.00970859,CAM_22A1.1:0.007277589)0.914:6e-09)0.862:0.00396259)0.900:0.005920381)0.765:0.001998975)0.786:0.001990374,Pt_7757.1:5e-09)0.867:0.004146281,HpGP-LIT-001.1:0.013993035)0.742:0.001895741)0.786:0.002029545)0.810:0.002023026,HEL_BA9043AA_AS.1:0.009968956)0.932:6e-09,((((Khanty30.1:0.013645186,Khanty17.1:0.008605669)0.082:0.002171821,(448.1:0.001937242,((P12.1:0.010289966,(HEL_BA8918AA_AS.1:0,HEL_BA9046AA_AS.1:0,HEL_BA9169AA_AS.1:0,HEL_BA9260AA_AS.1:0,HEL_BA9705AA_AS.1:0):0.012311166)0.746:0.001783419,((Khanty16.1:0,Khanty26.1:0,Khanty27.1:0):0.00182291,((HEL_BA9014AA_AS.1:0,Khanty39.1:0,N34.1:0,Nentsy28.1:0,Nentsy32.1:0,Nentsy37.1:0,Nentsy38.1:0,Nentsy65.1:0,Nentsy90.1:0):5e-09,Nentsy29.1:0.001911082)0.881:0.003957906)0.960:0.007942402)0.936:0.006001346)0.879:0.004879146)0.936:0.00922311,HEL_BA9534AA_AS.1:0.014472755)0.195:0.003618627,((((Hp_A_27.1:0.007211799,((((HEL_BA9568AA_AS.1:0.002394377,(HEL_BA9569AA_AS.1:0.004837149,(HE_C33.1:0.022782807,HEL_BA9170AA_AS.1:0.004339376)0.893:0.011327864)0.592:5e-09)0.993:5e-09,((Tuvac80.1:5e-09,HEL_BA8814AA_AS.1:0.012159029)0.928:0.007960372,(HEL_BA9153AA_AS.1:0.010030212,HEL_BA9079AA_AS.1:0.002389431)0.836:5e-09)0.839:0.001967944)0.787:0.001979506,(HEL_CA2513AA_AS.1:0.008017462,(CK59.1:0.003993975,HpGP-BGD-003.1:0.004821544)0.769:0.003967308)0.773:0.001991534)0.768:0.002072583,NP49.1:0.009974082)0.426:0.001988575)0.763:0.002019546,((HEL_BA9531AA_AS.1:5e-09,(SSR5.1:0.014378626,SSR7.1:0.00395837)0.708:0.003993673)0.741:6e-09,HpGP-RUS-009.1:0.009996911)0.898:0.006026264)0.927:0.006029723,GC65_HL.1:5e-09)0.498:0.001966355,HE_NC24_6.1:0.003946195)0.910:5e-09)0.934:0.005801854)0.170:0.002017323,SW7C.1:0.007971308)0.755:0.001967442)0.765:0.002033957,(VN0032.1:0.010158004,(HEL_BA8880AA_AS.1:0.012599004,HEL_BA9476AA_AS.1:0.012457544)0.844:0.005824453)0.857:0.004099885)0.316:0.002014294)0.871:5e-09)0.097:6e-09)0.800:0.00200221,HEL_CA0208AA_AS.1:0.010037241)0.774:0.001833402,(((HEL_BA8815AA_AS.1:0.003971504,(((((HEL_BA9774AA_AS.1:0.005999189,((HEL_BA8996AA_AS.1:0,HEL_BA9544AA_AS.1:0,HEL_BA9604AA_AS.1:0,HEL_BA9838AA_AS.1:0,Keto18.1:0,Keto60.1:0):0.002000675,(HEL_BA9294AA_AS.1:0,HEL_BA9792AA_AS.1:0):0.001939392)0.950:0.008251764)0.892:0.006238179,((HEL_BA9032AA_AS.1:0,HEL_BA9339AA_AS.1:0,HEL_BA9830AA_AS.1:0):0.002126494,HEL_BA9761AA_AS.1:0.005818446)0.809:0.005659817)0.419:0.002244524,HEL_BA9304AA_AS.1:0.002371352)0.762:0.002287258,(HEL_BA9415AA_AS.1:0.004753205,(HEL_AA7264AA_AS.1:0.00395374,HEL_BA9773AA_AS.1:0.001976475)0.935:0.007349338)0.625:0.004008508)0.872:0.005318181,Nentsy81.1:0.003993811)0.873:0.003973617)0.882:0.003966995,(((((v225d.1:0.007957302,((HEL_AA0105AA_AS.1:0,PeCan4.1:0):0.001961657,((CO1766.1:0,Hui1764.1:0,Hui1766.1:0):0.006020798,(HEL_CA2265AA_AS.1:0.001963583,(HEL_CA2266AA_AS.1:0,Shi169.1:0,Shi417.1:0):0.001964162)0.957:0.008094248)0.850:0.003956146)0.928:0.005997171)0.201:5e-09,((HEL_BA3942AA_AS.1:0.008031434,((HEL_BA9433AA_AS.1:0.007987768,(HpGP-PER-138.1:0.00197195,(HpGP-PER-111.1:0.010639688,(HEL_CA2279AA_AS.1:0.002805063,HpGP-PER-019.1:0.015242615)0.176:0.001984875)0.796:0.003274147)0.786:0.001948339)0.693:5e-09,(((HEL_CA2284AA_AS.1:0.003938748,((HEL_CA2257AA_AS.1:0,Shi470.1:0):0.001970008,(HEL_BA9315AA_AS.1:0.011884244,(Sat464.1:0.007511708,(HEL_CA2262AA_AS.1:0.002138522,HpGP-PER-121.1:0.005782669)0.899:0.006297527)0.383:0.002141107)0.795:0.002250493)0.751:0.005920959)0.415:5e-09,(HEL_CA2287AA_AS.1:5e-09,(HEL_CA2261AA_AS.1:5e-09,HEL_CA2283AA_AS.1:0.001948506)0.941:0.003920241)0.910:0.003940562)0.779:0.001964613,(HEL_CA2260AA_AS.1:6e-09,Shi112.1:0.001958474)0.875:0.003913561)0.926:0.005949781)0.915:0.003991299)0.783:0.001917238,HEL_BA9201AA_AS.1:0.003983786)0.788:0.00198368)0.768:0.001973524,(CO1768.1:0,COL0002.1:0,Hui1769.1:0):0.003923672)0.228:0.001960204,(HpGP-MEX-028.1:0.003954909,(HEL_AA5991AA_AS.1:0.00198575,HEL_AA6759AA_AS.1:0.001964938)0.794:0.001982827)0.788:5e-09)0.844:0.003905985,((CAN_196.1:0.005632201,(((((((HEL_AA7365AA_AS.1:0,HEL_CA0047AA_AS.1:0):0.004002069,((HEL_BA9778AA_AS.1:0,HEL_CA0057AA_AS.1:0,HEL_CA0057AA_AS.2:0):0.003956403,HpGP-CAN-001.1:0.008033525)0.875:0.003969038)0.756:0.001898113,((CAN_219.1:0,HpGP-CAN-023.1:0):0.00796097,(HEL_AA7212AA_AS.1:0,HEL_CA0045AA_AS.1:0):5e-09)0.810:0.004030801)0.923:0.006080627,HEL_AA7339AA_AS.1:0.006011581)0.733:0.001953219,HpGP-CAN-020.1:0.005967447)0.741:5e-09,HEL_CA0046AA_AS.1:0.001953512)0.405:0.004328042,HEL_AA5916AA_AS.1:0.007635111)0.898:0.006026185)0.757:0.002299414,((HEL_BA9467AA_AS.1:0.010031306,(HEL_BA9677AA_AS.1:0.005957443,(((((HEL_BA9472AA_AS.1:0.002163089,HEL_BA9040AA_AS.1:0.01409847)0.529:0.003885218,HEL_BA9518AA_AS.1:0.003841758)0.771:0.002144158,(HEL_BA9208AA_AS.1:0,HEL_BA9487AA_AS.1:0):0.003999037)0.794:0.001976153,HEL_BA9263AA_AS.1:0.006008088)0.893:5e-09,((((HEL_BA9333AA_AS.1:0,HEL_BA9636AA_AS.1:0):5e-09,HEL_BA9651AA_AS.1:0.005928792)0.890:0.00460126,(HEL_BA9159AA_AS.1:0.004640568,(HEL_AA7214AA_AS.1:0.004669204,HEL_BA9819AA_AS.1:0.009454421)0.164:0.001932577)0.767:0.002751519)0.778:0.004060784,HEL_AA7221AA_AS.1:0.002487895)0.813:0.005421296)0.780:0.003889268)0.893:5e-09)0.376:0.001986667,((((HEL_BA9160AA_AS.1:0.007659035,(HEL_AA7283AA_AS.1:0,HEL_BA9448AA_AS.1:0):0.005453209)0.769:0.002896361,((((HEL_CA0054AA_AS.1:0.005967336,(HEL_AA6006AA_AS.1:0.0019575,HEL_CA0053AA_AS.1:5e-09)0.898:0.003973099)0.755:0.001942169,(HEL_BA9514AA_AS.1:0.001965439,((HEL_AA6077AA_AS.1:0,HEL_CA0052AA_AS.1:0,HEL_CA0052AA_AS.2:0):0.010045222,(HEL_BA8864AA_AS.1:0,HEL_BA9559AA_AS.1:0):0.001976887)0.734:0.001972891)0.888:0.003986879)0.761:0.002213068,((HEL_BA9234AA_AS.1:0,Sakhalin60.1:0):0.003969654,HEL_BA9669AA_AS.1:0.003958876)0.856:0.003765674)0.137:0.001981019,Cuz20.1:0.009756095)0.786:0.002206696)0.774:0.001977336,(Evenky58.1:0.003958462,HEL_BA9748AA_AS.1:0.001976604)0.793:0.001963336)0.771:0.0020146,(HEL_BA9621AA_AS.1:0.001976799,Nanai40.1:0.005951274)0.955:0.008064493)0.764:0.001933876)0.880:0.004000404)0.775:0.001960353)0.918:5e-09)0.752:0.001936414,(Aklavik117.1:5e-09,(HpGP-SPA-706.1:0.016127651,(HEL_CA2268AA_AS.1:0.008270269,((((Puno120.1:0.007077896,(HEL_CA2271AA_AS.1:0.004176807,(HEL_CA2270AA_AS.1:0.005197301,HpGP-PER-011.1:0.002753762)0.904:0.009145792)0.168:0.004770094)0.793:0.004914204,Puno135.1:0.007973438)0.590:5e-09,HEL_CA2267AA_AS.1:0.001962201)0.765:0.002864515,HEL_CA2272AA_AS.1:0.011163681)0.308:0.002212426)0.693:0.003273185)0.912:0.008375634)0.872:0.003966505)0.716:0.002150563)0.438:0.00249443,(HEL_BA9746AA_AS.1:0.011622886,(HpGP-CAN-018.1:0.016509004,(((Koryak37.1:0,Koryak38.1:0):0.014104813,((HEL_BA8817AA_AS.1:0.01535095,(HEL_BA9127AA_AS.1:0.003933738,HEL_BA9243AA_AS.1:0.001969995)0.890:0.004849567)0.611:0.00198329,(Khanty47.1:0.007628569,((((HEL_AA7311AA_AS.1:0.009940662,((HEL_BA8849AA_AS.1:0,HEL_BA9070AA_AS.1:0):6e-09,HEL_BA9584AA_AS.1:0.001912127)0.722:0.005711034)0.564:0.003734547,(HEL_BA9629AA_AS.1:0.005791086,((HEL_AA7337AA_AS.1:0.013341124,(HEL_BA9722AA_AS.1:0.030298488,(HEL_BA9726AA_AS.1:0.001966964,Koryak28.1:0.013793773)0.974:0.01082227)0.013:0.001352963)0.991:0.018743666,((((HpGP-CAN-016.1:0.007932829,((CAN_243.1:0.021299802,(CAN_095.1:0,CAN_136.1:0,CAN_172.1:0,CAN_258.1:0,HEL_CA2453AA_AS.1:0,HpGP-CAN-006.1:0,HpGP-CAN-011.1:0):0.002670855)0.095:0.003739081,(Aklavik86.1:0,CAN_019.1:0,CAN_290.1:0,HEL_CA2371AA_AS.1:0,HpGP-CAN-010.1:0,HpGP-CAN-015.1:0):0.014633083)0.787:0.00318322)0.756:0.001938133,HpGP-CHI-105.1:0.011868348)0.173:0.003688777,(HpGP-CAN-019.1:0.015629625,((HEL_AA5967AA_AS.1:0,HEL_AA6482AA_AS.1:0,HEL_BA9172AA_AS.1:0):5e-09,(HEL_AA6037AA_AS.1:0,HpGP-CAN-007.1:0):0.007728403)0.442:0.001913986)0.770:5e-09)0.792:0.001917841,((HEL_BA9060AA_AS.1:0,HEL_BA9258AA_AS.1:0,HEL_BA9287AA_AS.1:0,HEL_BA9526AA_AS.1:0):0.009806974,(Ca_97_34.1:0,HEL_AA6016AA_AS.1:0,HEL_AA7297AA_AS.1:0):0.007820882)0.950:0.007874518)0.820:0.001905449)0.000:5e-09)0.815:0.0040901)0.867:0.006280386,(HEL_BA9303AA_AS.1:0.009352445,HEL_BA9707AA_AS.1:0.026918165)0.981:0.020196245)0.384:0.015248571,(HEL_AA0408AA_AS.1:0.012073013,HEL_BA9262AA_AS.1:0.007538945)1.000:0.089759101)0.973:0.023532086)0.900:0.008016515)0.884:0.004632508)0.699:0.001462713,Khanty04.1:0.046969317)0.999:0.058326268)1.000:0.082550609)0.162:0.019035198)0.680:0,Hcetorum:0.246930825)Root;
