# Supplementary material for: An ancient ecospecies of Helicobacter pylori
Source: Nature. 2024 Oct 16;635(8037):178–85. doi: 10.1038/s41586-024-07991-z (PMC11541087; doi:10.1038/s41586-024-07991-z)
Supplement: Supplementary file 8 — Data underlying Figs. 1–4 and Supplementary Figs. 1–6 and 8–13. [file 41586_2024_7991_MOESM8_ESM.zip › SOURCE_DATA/S10/74.nwk]

((((((((((((((EKB32.1:0.012385356,HEL_BA9566AA_AS.1:0.010345967)0.852:0.003789654,HEL_BA8847AA_AS.1:0.003237787)0.122:0.003252199,HEL_BA4991AA_AS.1:0.015296265)0.735:0.001113004,(((((((HEL_BA9407AA_AS.1:0.010931598,(HEL_BA9095AA_AS.1:0.010695552,(HEL_BA8812AA_AS.1:0.005716712,(((HEL_BA8915AA_AS.1:0.013415643,(((BTM231.1:0.015211138,mong49.1:0.008132026)0.039:5e-09,(HEL_BA9018AA_AS.1:0.010120366,(HEL_BA9564AA_AS.1:0.004166018,HEL_BA9650AA_AS.1:5e-09)0.931:0.007697569)0.911:0.005735638)0.505:0.003085951,Tuvac46.1:0.008293502)0.866:0.002853672)0.849:0.002749083,(HEL_BA9838AA_AS.1:0.005321149,((HEL_BA9032AA_AS.1:0,HEL_BA9339AA_AS.1:0):5e-09,HEL_BA9830AA_AS.1:0.001036536)0.855:0.002092759)0.958:0.007017306)0.825:0.002139768,((HEL_BA9294AA_AS.1:0,Keto60.1:0):0.001035408,Keto18.1:5e-09)0.988:0.00952024)0.877:0.003661257)0.468:0.003587824)0.941:0.005665114)0.899:0.003310219,(((Kazakhstan3173.1:0.005335912,(((Evenky01.1:0,Evenky73.1:0,HEL_BA8842AA_AS.1:0,HEL_BA9406AA_AS.1:0):0.008012553,(HEL_BA9546AA_AS.1:0,HEL_BA9676AA_AS.1:0,HEL_BA9686AA_AS.1:0,HEL_BA9760AA_AS.1:0):0.00390987)0.856:0.004110107,(HEL_BA9627AA_AS.1:0.010615382,(HEL_BA9027AA_AS.1:0.005809858,((HEL_AA7246AA_AS.1:0.002066228,((((HEL_BA8814AA_AS.1:0,HEL_BA8889AA_AS.1:0):5e-09,(((HEL_BA9059AA_AS.1:0.00104222,HEL_CA0261AA_AS.1:0.003140596)0.968:0.005335823,HEL_BA8958AA_AS.1:0.003162144)0.743:0.001011156,HpGP-KAZ-002.1:0.003137809)0.610:5e-09)0.849:0.001035723,HEL_BA9153AA_AS.1:0.002081302)0.587:5e-09,(HEL_BA9209AA_AS.1:6e-09,HEL_BA9626AA_AS.1:0.002099062)0.978:0.005304084)0.946:0.003126348)0.895:5e-09,(HEL_BA9571AA_AS.1:0,HEL_BA9807AA_AS.1:0):0.005289677)0.739:0.002756023)0.806:0.002056174)0.805:0.002642195)0.800:0.002156082)0.727:0.000803957,(HEL_BA9575AA_AS.1:0.006547288,HEL_CA2267AA_AS.1:0.012332513)0.707:0.000882524)0.898:0.00336623,((((26695.1:0.00422835,(30950.1:0.004224265,VN0032.1:0.003193483)0.877:0.002157737)0.865:0.002123461,HEL_BA9451AA_AS.1:0.006325163)0.903:6e-09,(((HE_C33.1:0.007123118,(CAN_219.1:0.012502085,SW21C.1:0.012871025)0.958:0.00756043)0.960:0.005847133,(GC65_HL.1:0.006567899,(HEL_BA9253AA_AS.1:0.008822605,(HEL_BA9544AA_AS.1:0.002084451,(HEL_BA9761AA_AS.1:0,HEL_BA9792AA_AS.1:0):5e-09)0.984:0.007593715)0.817:0.001950228)0.732:0.001043223)0.883:0.003067552,((((HEL_BA8956AA_AS.1:0,HEL_BA9653AA_AS.1:0):0.003211926,HEL_BA9410AA_AS.1:0.001009841)0.990:0.008948479,Nentsy81.1:0.009857887)0.800:0.001876935,(((21580.1:0.012018286,((HEL_BA9531AA_AS.1:0.012464647,Hp_A_11.1:0.007434469)0.785:0.004199485,HEL_AA8621AA_AS.1:0.004630375)0.768:0.001733143)0.637:0.001518102,((Khanty30.1:0,Khanty40.1:0):0.006009293,(G27.1:0.009081064,(CK59.1:0.005305992,HEL_BA4875AA_AS.1:0.010067471)0.169:0.002242439)0.790:0.002408947)0.753:0.00405518)0.731:0.001686323,P12.1:0.006489705)0.917:0.003212886)0.868:0.002193881)0.768:0.001038303)0.849:0.001062306,((HEL_BA9266AA_AS.1:0.020183683,((((((((HpGP-CAN-020.1:0.001034496,HpGP-CAN-023.1:0.005248359)0.879:0.002082556,((HpGP-CAN-001.1:0.008358982,(HEL_CA0046AA_AS.1:0.006122778,(HEL_AA7339AA_AS.1:0.002222015,((HEL_AA7365AA_AS.1:5e-09,HEL_CA0047AA_AS.1:5e-09)0.877:0.003030582,(HEL_AA7212AA_AS.1:5e-09,HEL_CA0045AA_AS.1:0.001042158)0.921:0.003262944)0.536:0.001043135)0.883:0.002212147)0.327:0.001006567)0.864:0.003402901,Aklavik117.1:0.009633418)0.821:5e-09)0.895:0.002105714,(HEL_AA6759AA_AS.1:0.003129112,((((HEL_BA9433AA_AS.1:0.001039661,HpGP-MEX-028.1:0.005241023)0.315:5e-09,((((CO1768.1:0,COL0002.1:0,Hui1769.1:0):0.003021545,(HEL_AA5991AA_AS.1:0.004583568,(Cuz20.1:0.001443922,Shi112.1:0.008180968)0.901:0.003524323)0.830:0.004140216)0.712:0.005094694,HpGP-USA-205.1:0.006973695)0.000:0.001203667,(HEL_BA3942AA_AS.1:0.006309298,((v225d.1:0.006410789,(CO1766.1:5e-09,(Hui1764.1:0,Hui1766.1:0):5e-09)0.925:0.003169362)0.870:0.002052472,(Sat464.1:0.003060006,((HEL_CA2260AA_AS.1:0.001034319,HEL_CA2284AA_AS.1:5e-09)0.968:0.005406963,(HEL_CA2270AA_AS.1:0.015234279,(HEL_CA2262AA_AS.1:0.00707917,((HEL_CA2257AA_AS.1:5e-09,((Shi417.1:0.003440723,HEL_CA2265AA_AS.1:0.00388237)0.073:0.001055724,Shi470.1:0.001336539)0.912:0.002830202)0.439:0.002297138,(HEL_CA2266AA_AS.1:0,Shi169.1:0):0.002929899)0.852:0.002257265)0.842:0.002261183)0.741:0.001093678)0.839:0.0020755)0.932:0.003269036)0.000:5e-09)0.786:0.002966447)0.521:0.000131401)0.761:0.001007758,((HEL_CA2279AA_AS.1:0.003591396,(HEL_BA9201AA_AS.1:0.0090299,HpGP-PER-111.1:0.005008751)0.940:0.005462206)0.768:0.00165845,(((HEL_CA2286AA_AS.1:0,HEL_CA2287AA_AS.1:0):0.001038293,(HEL_CA2261AA_AS.1:0.007485899,HEL_CA2283AA_AS.1:0.005295176)0.904:0.00315353)0.400:5e-09,(HpGP-PER-019.1:0.006344258,HpGP-PER-138.1:0.002091987)0.782:0.001024422)0.393:0.002126165)0.924:0.00319927)0.515:0.00211913,(CAN_196.1:0.007427706,HpGP-PER-121.1:0.006338458)0.887:0.002099718)0.886:5e-09)0.789:0.001017908)0.875:0.002111438,(Evenky58.1:0.008517987,(((HEL_BA9621AA_AS.1:0.00207381,(((((HEL_AA7214AA_AS.1:0.00524595,(HEL_BA9159AA_AS.1:0.005287842,Sakhalin60.1:0.004214705)0.876:0.002081483)0.902:5e-09,((HEL_BA9263AA_AS.1:0.004192757,(HEL_BA9472AA_AS.1:5e-09,(HEL_BA9677AA_AS.1:0.007569865,HEL_BA9518AA_AS.1:0.007605481)0.757:0.000876186)0.867:0.002081641)0.765:0.001037408,HEL_BA9819AA_AS.1:0.004187292)0.099:5e-09)0.926:0.001034868,((HEL_BA9748AA_AS.1:0.002087802,(HEL_BA9669AA_AS.1:5e-09,HEL_BA9040AA_AS.1:0.003137995)0.770:0.001032804)0.673:0.002087785,((HEL_BA9234AA_AS.1:5e-09,(HEL_BA9467AA_AS.1:0.001034399,HEL_BA9514AA_AS.1:0.002093133)0.942:0.00315472)0.844:0.001034712,(HEL_BA9559AA_AS.1:0.001040177,((HEL_BA9774AA_AS.1:0.005241434,HEL_BA8858AA_AS.1:0.006333709)0.708:5e-09,(HEL_BA9773AA_AS.1:0.005264103,(Khanty04.1:5e-09,Nentsy90.1:0.001040317)0.876:0.002082279)0.206:0.001048674)0.890:0.002072325)0.285:5e-09)0.931:0.002079748)0.887:5e-09)0.209:5e-09,HEL_BA8864AA_AS.1:0.002087759)0.841:0.001036554,((HEL_BA9411AA_AS.1:0.004203115,(HEL_BA9759AA_AS.1:0.003148891,(HEL_BA9341AA_AS.1:0.00313984,HEL_BA9348AA_AS.1:0.003153632)0.923:0.003170383)0.738:0.001055393)0.924:0.003161941,(HEL_CA0054AA_AS.1:0.00423001,HEL_BA9415AA_AS.1:0.005276993)0.728:0.001020273)0.888:0.002094829)0.786:5e-09)0.858:0.001035734,((HEL_BA9304AA_AS.1:0.006812417,(HEL_BA8815AA_AS.1:0.005121037,HEL_AA7264AA_AS.1:0.004352272)0.178:0.002067057)0.780:0.001661457,((HEL_BA8832AA_AS.1:0.004245443,HEL_BA9614AA_AS.1:0.002060688)0.888:0.003116023,((HEL_AA6006AA_AS.1:0,HEL_AA6077AA_AS.1:0,HEL_CA0052AA_AS.1:0,HEL_CA0052AA_AS.2:0,HEL_CA0053AA_AS.1:0):0.004320612,HEL_AA7283AA_AS.1:0.005329359)0.682:0.000479021)0.757:0.000548434)0.889:0.002078409)0.335:5e-09,((Nanai40.1:0.006326822,HEL_BA9448AA_AS.1:0.002076797)0.646:5e-09,((((HEL_BA9098AA_AS.1:5e-09,(((HEL_BA9735AA_AS.1:0.00319616,((HEL_BA9130AA_AS.1:0,HEL_BA9256AA_AS.1:0):0.001040317,(HEL_BA9166AA_AS.1:0.002081601,HEL_BA9780AA_AS.1:5e-09)0.838:5e-09)0.696:0.000991659)0.759:0.00107314,((HEL_BA8868AA_AS.1:0.001038697,HEL_BA9649AA_AS.1:0.00103754)0.397:5e-09,(HEL_BA9379AA_AS.1:0.006343624,(HEL_BA9220AA_AS.1:0.002080129,HEL_BA9656AA_AS.1:0.001037317)0.770:0.001040168)0.768:0.001035276)0.789:0.001059496)0.876:0.002117297,((HEL_BA9160AA_AS.1:0.00421974,HEL_BA9736AA_AS.1:0.00103612)0.923:0.003208532,HEL_BA9390AA_AS.1:0.002134988)0.761:0.000960879)0.781:0.001077501)0.836:0.001035076,(HEL_BA9479AA_AS.1:0.004191697,(HEL_BA9391AA_AS.1:5e-09,HEL_BA9841AA_AS.1:0.003156173)0.348:0.002091261)0.929:6e-09)0.896:5e-09,((HEL_AA7373AA_AS.1:0,HEL_CA0410AA_AS.1:0):5e-09,(HEL_BA8883AA_AS.1:0.003121994,HEL_BA9797AA_AS.1:0.001040321)0.412:5e-09)0.942:0.002078567)0.802:0.001026402,(HEL_AA7249AA_AS.1:0.005324588,(BURYAT14.1:5e-09,BURYAT9.1:0.001040321)0.866:0.002122408)0.924:0.003161668)0.779:0.001057307)0.829:0.001034635)0.897:5e-09)0.287:0.001042344)0.890:0.003190679,HEL_BA9607AA_AS.1:0.008605483)0.795:0.001975972,((TUVAB15.1:0.012744524,(HEL_BA8959AA_AS.1:0.003143745,(HEL_BA9483AA_AS.1:0.008464338,(HEL_BA9404AA_AS.1:0.005671586,(HEL_BA8829AA_AS.1:0.002525414,(HEL_AA7314AA_AS.1:0.00192867,HEL_BA9170AA_AS.1:0.003328181)0.864:0.002125569)0.762:0.001331534)0.778:0.00221368)0.595:0.003540331)0.831:0.004241031)0.816:0.004199377,HEL_CA0258AA_AS.1:0.011887031)0.040:0.001957487)0.761:0.001947031,((SLK40.1:0.011060037,(HPJ071.1:0.005377271,((HEL_AA6024AA_AS.1:0.002085891,HPAS23.1:0.002087368)0.764:0.001031416,((HEL_BA4584AA_AS.1:0.005280267,(HEL_BA3812AA_AS.1:0.005265655,((HEL_BA3813AA_AS.1:0,HEL_BA4578AA_AS.1:0):0.004199254,HEL_BA3814AA_AS.1:0.002077545)0.793:0.003137051)0.799:5e-09)0.894:0.002082481,(HEL_BA4574AA_AS.1:0.005245812,((HEL_BA4580AA_AS.1:0,HEL_BA9332AA_AS.1:0):0.003139638,(HEL_AA6010AA_AS.1:0.002081417,((ausabrJ05.1:0,HPJ023.1:0):0.003176017,HPJ156.1:0.005385235)0.811:0.003153357)0.722:5e-09)0.813:5e-09)0.429:0.001036146)0.780:0.001045528)0.830:0.002016695)0.984:0.008781335)0.882:0.00377869,((HEL_BA9043AA_AS.1:0.010418916,SSR5.1:0.012842801)0.805:0.002200226,HEL_BA9814AA_AS.1:0.01499635)0.249:0.001887899)0.715:0.002101793)0.964:0.006978267,((((HEL_BA9534AA_AS.1:0.005447745,HE_NC24_6.1:0.005426603)0.857:0.003027854,(GC34_HL.1:0.00314539,SW7C.1:0.004210563)0.730:0.001101233)0.850:0.002071109,(((((HpGP-SPA-802.1:0.007803295,(31181.1:0.003096992,((HN_G260.1:0.00644869,(HEL_CA2150AA_AS.1:0.005363732,(DR76_2016.1:0.007164186,(HEL_BA3663AA_AS.1:0.00629381,HEL_CA2181AA_AS.1:0.005551642)0.473:0.003090108)0.919:0.004869803)0.923:0.00671311)0.872:0.00421395,((HUP_B14.1:0.005698059,((HEL_CA2246AA_AS.1:0.0064552,(((MCms1055.1:0.007484727,((((MM2012_26.1:0.004129579,HEL_AA8702AA_AS.1:0.007577517)0.414:0.001289757,(HEL_BA4404AA_AS.1:0.008151425,HEL_BA5572AA_AS.1:0.004768001)0.860:0.004451704)0.765:0.002583774,(HEL_BA4846AA_AS.1:0.010396503,HEL_BA9180AA_AS.1:0.002483669)0.545:0.002333695)0.376:0.00298363,((HEL_AA9180AA_AS.1:0.00961019,(HEL_BA5224AA_AS.1:0.015224802,(HEL_AA0447AA_AS.1:0.002161363,HEL_AA6798AA_AS.1:0.002002707)0.947:0.004368632)0.355:0.001031357)0.869:0.002180529,((HEL_BA5197AA_AS.1:0.014561038,MGms203.1:0.008841333)0.907:0.006263384,(HpGP-PER-011.1:0.003172212,MM2004_20.1:0.005301693)0.192:0.002058215)0.654:5e-09)0.967:0.00420981)0.000:5e-09)0.000:2.8461e-05,(HEL_AA5699AA_AS.1:0.004927106,(HpGP-HON-015.1:0.007275979,HEL_AA8698AA_AS.1:0.008055831)0.727:0.001981409)0.800:0.002468411)0.876:0.002105331,(448.1:0.010817632,(HEL_AA9174AA_AS.1:0.003172613,HpGP-BRA-023.1:5e-09)0.984:0.008582513)0.820:0.002053936)0.760:0.001041488)0.848:0.002842312,(22360.1:0.003161809,HEL_CA2258AA_AS.1:0.007571172)0.942:0.005696006)0.575:0.002109605)0.824:0.002495055,((34320.1:0.008470494,HEL_BA5257AA_AS.1:0.002228594)0.916:0.004019877,(22087.1:0.006420282,22352.1:0.006396708)0.754:0.001586118)0.158:0.001837486)0.773:0.001404871)0.902:0.004545519)0.990:0.009005332)0.741:0.001261624,((33375.1:0.008868534,(GC31_B.1:0.007175863,((HEL_BA9162AA_AS.1:0.00772398,HEL_BA9168AA_AS.1:0.011910081)0.741:0.003560807,HEL_CA2212AA_AS.1:0.014722603)0.378:0.00112042)0.793:0.002483743)0.862:0.0023059,(GR_21.1:0.005657048,((HpGP-TUR-009.1:0.014105526,(HpGP-RUS-009.1:0.007685782,IRANL104.1:0.012978288)0.839:0.006276384)0.253:0.002479514,HEL_AA9177AA_AS.1:0.01045601)0.000:5e-09)0.781:0.001066788)0.870:0.00231991)0.816:0.002272072,(((HEL_BA4743AA_AS.1:0.009933683,Hp_A_27.1:0.009628669)0.966:0.00774535,((SA224.1:0.001036535,SA252C.1:6e-09)0.947:0.006642259,(GR_20.1:0.012657564,IL_3172.1:0.006842054)0.950:0.006765768)0.962:0.007545483)0.686:0.000654048,((((HEL_CA2176AA_AS.1:0.002886687,(IRANL133_91.1:0.010972497,(Hp_A_14.1:0.007331723,(HpGP-LIT-001.1:0.001240976,IRANL124_91.1:0.00617902)0.767:0.001022154)0.756:0.001107676)0.855:0.002895759)0.786:0.002509717,(HEL_BA4700AA_AS.1:0.003550717,IRANL112_91.1:0.008217608)0.958:0.006852962)0.330:0.003058831,((B47.1:0.005568194,(HpGP-POL-110.1:0.004499358,SSR8.1:0.009461392)0.859:0.002079091)0.869:0.002292364,(((SA253C1.1:0.018470063,((B45.1:0.010408742,(HEL_BA5101AA_AS.1:0.005258588,Pt_7757.1:0.012025728)0.906:0.006685833)0.796:0.002588565,IL_3173.1:0.002122398)0.574:0.001034121)0.000:5e-09,HpGP-USA-207.1:0.002071134)0.449:0.001034942,(HpGP-ISR-001.1:0.008584419,((SUD-C16-3.1:0.007601369,IRANL110.1:0.007679924)0.811:0.001910186,(((HEL_AA6699AA_AS.1:0.004925973,(SUD_C5_1.1:0.005605609,(HEL_BA4973AA_AS.1:0.004617779,HEL_BA9765AA_AS.1:0.009452861)0.734:0.002034131)0.757:0.001228329)0.948:0.00522223,(HEL_BA4168AA_AS.1:0.006349354,(((((nigh2494.1:0.002523102,((((((((((HpGP-USA-417.1:0.003143097,((((HEL_BA5547AA_AS.1:0.005270773,NYPt189.1:0.002096117)0.826:0.002096979,(HEL_BA5558AA_AS.1:0.008018777,(nigh2496.1:0.006345635,(HEL_BA8835AA_AS.1:0.006345539,HpGP-SPA-402.1:0.008516628)0.726:0.001027633)0.889:0.002642468)0.588:0.002095855)0.819:0.00208493,(DR150.1:0.00315459,(HpGP-NGA-006.1:0.009585096,(kin62.1:0.003121306,((MG2005_98.1:0.003163657,(HEL_BA4236AA_AS.1:5e-09,(HEL_BA4947AA_AS.1:0.001049871,kin79.1:0.00423051)0.883:0.00208506)0.359:0.001053424)0.775:0.001023659,(HEL_CA2362AA_AS.1:0.001019257,HpGP-POR-006.1:0.003157126)0.761:0.001068138)0.792:0.001041723)0.861:5e-09)0.397:0.001048461)0.773:0.001025955)0.341:0.001049643,(((DR59_2016.1:0.003162978,HpGP-USA-303.1:0.002087576)0.323:5e-09,(GAM245Ai.1:0.004040676,((HEL_AA5463AA_AS.1:0.01040133,((HEL_AA6578AA_AS.1:0,HEL_CA2451AA_AS.1:0):0.007100632,HEL_BA5527AA_AS.1:0.011176158)0.774:0.002188452)0.828:0.002174192,HpGP-USA-403.1:0.003396982)0.849:0.003108699)0.425:0.002280683)0.781:0.002091728,(HEL_CA2149AA_AS.1:0.003143596,(HEL_BA4163AA_AS.1:0,HEL_BA9555AA_AS.1:0,SA220C.1:0):0.003142088)0.756:0.001045008)0.549:5e-09)0.754:0.001017172)0.765:0.001025801,(ckin28.1:0.002082848,(ckin106.1:5e-09,HEL_BA5709AA_AS.1:0.006276593)0.808:0.002081209)0.882:0.002114113)0.664:0.00207845,(HEL_BA8101AA_AS.1:0.004020051,(((ckin59.1:0.003884916,HEL_BA4465AA_AS.1:0.00247238)0.674:0.00207482,(((ckin24.1:0.002621781,(ckin65.1:0.002623744,kin81.1:0.00368047)0.478:0.001034529)0.944:0.003687901,(ckin130.1:5e-09,(kin86.1:0.004171579,kin77.1:0.001034809)0.791:5e-09)0.913:5e-09)0.890:0.003136584,ckin129.1:0.001039966)0.904:0.00280132)0.771:0.001247211,HpGP-COG-003.1:0.003297232)0.330:0.001071025)0.788:0.001193765)0.000:5e-09,(kin71.1:0.005343683,(HEL_BA8806AA_AS.1:0.006290833,(HEL_AA7352AA_AS.1:0.004228495,SA35C.1:0.002075561)0.523:0.002104466)0.353:5e-09)0.943:0.003113306)0.423:0.001101161,HEL_BA3551AA_AS.1:0.00523813)0.384:0.001052319,CAM-144C1.1:0.005184526)0.751:0.0011858,((CAM-135C1.1:0,CAM-140C1.1:0,CAM-146C1.1:0):0.007554415,HpGP-NGA-010.1:0.004351266)0.820:0.001919163)0.889:0.003005964,HpGP-MEX-046.1:0.009834679)0.858:0.002154101,HEL_AA5951AA_AS.1:0.005356875)0.343:0.002091653,(HEL_BA9125AA_AS.1:0.004214651,CAM-23A1.1:0.007476315)0.000:5e-09)0.863:0.00288151)0.795:0.004176983,((B25.1:0.006443174,nigh1448.1:0.008661433)0.934:0.004245747,((CAM_149C1.1:0.006308466,(CAM-126C1.1:0.007468479,SUD-SO42.1:0.003145237)0.823:0.002092449)0.170:5e-09,(((((CAM-109A1.1:0.002660349,(CAM_118A1.1:0.006395047,CAM-117A1.1:0.001059955)0.783:0.001511728)0.386:0.001174224,(CAM_110A1.1:0.004159674,(CAM-121A1.1:5e-09,(nigh2495.1:0.004442888,(HEL_BA8928AA_AS.1:0.008427557,HEL_BA9309AA_AS.1:0.007108069)0.909:0.00487065)0.878:0.00293442)0.767:0.001094614)0.269:0.001645325)0.856:0.002467001,CAM_153C1.1:0.003171097)0.769:5e-09,(CAM_14C1.1:0.014375097,CAM-107A1.1:0.005551141)0.715:0.001895127)0.871:0.002015752,SUD-C1-1a.1:0.005325958)0.877:0.00214051)0.748:0.001076693)0.753:0.001162354)0.877:0.002988491,((HpGP-IDN-001.1:0.017442381,(HEL_BA8987AA_AS.1:0.004154003,(HEL_BA9462AA_AS.1:5e-09,HEL_BA9463AA_AS.1:0.009658193)0.909:0.005360221)0.906:0.004277194)0.867:0.002318479,((HEL_BA9028AA_AS.1:0.006374316,HEL_BA9457AA_AS.1:0.005303468)0.772:0.001001558,(((((HEL_BA4944AA_AS.1:0.003097662,(SUD-C14-1.1:0.007044539,(HEL_AA6060AA_AS.1:0.004041879,SUD-S72.1:0.007688469)0.003:0.001067811)0.046:0.001431011)0.456:0.00110117,SUD_C8_1.1:0.003125583)0.798:5e-09,((HEL_BA9413AA_AS.1:0.006396662,(CAM_22A1.1:0.00633699,(SUD_SO41_1.1:0.002077784,CAM_125C1.1:0.008535777)0.484:5e-09)0.762:0.001035556)0.784:0.001048952,CAM_106A1.1:0.001034828)0.787:0.001038307)0.865:0.001039456,(HEL_BA9281AA_AS.1:0.005264607,(SUD-SO49-1.1:0.007521723,HEL_BA9595AA_AS.1:0.006425452)0.496:0.002065407)0.890:5e-09)0.000:5e-09,SUD-I14.1:0.003130683)0.880:0.002108757)0.846:0.002114779)0.860:0.002098015)0.925:0.003156926,SUD-C13-1.1:0.007430789)0.758:0.001041512,((GR_15.1:0.003217547,(Pt_7901.1:0.008278483,(B40.1:0.005701199,IRANL125.1:0.00493364)0.695:0.002091966)0.900:0.003552819)0.892:0.003914572,(IL_3184.1:0.00475382,SUD-SO50-1.1:0.006538486)0.455:0.001422962)0.781:0.001361672)0.624:5e-09)0.912:0.003170432)0.738:0.001006144,HEL_BA4686AA_AS.1:0.007509768)0.762:0.001048757)0.909:0.002172258)0.000:5e-09)0.713:0.000593132)0.767:0.001243932)0.899:0.003425887,(38185.1:0.006354201,IRANL97.1:0.009802778)0.827:0.002087908)0.761:0.001137997)0.937:0.004568844)0.830:0.002248637,HEL_BA8361AA_AS.1:0.011708427)0.874:0.003477225,SSR43.1:0.008629343)0.743:0.001033865)0.969:0.004252883,(((((HE_NC32_5.1:0.004981681,(SSR3.1:0.019925215,SSR9.1:0.006901471)0.638:0.003134239)0.817:0.003118168,((HEL_CA0289AA_AS.1:0.009593011,(HEL_BA9612AA_AS.1:0.004068168,(HEL_BA9042AA_AS.1:0.012609861,((HEL_BA9476AA_AS.1:0.012242593,(HEL_BA9778AA_AS.1:0,HEL_CA0057AA_AS.1:0,HEL_CA0057AA_AS.2:0):0.014144921)0.999:0.017535534,HEL_BA9651AA_AS.1:0.009403439)0.380:0.003122529)0.763:0.001668298)0.849:0.002126778)0.799:0.00205696,(HEL_BA9302AA_AS.1:5e-09,HEL_BA9608AA_AS.1:0.004196634)0.740:0.003408454)0.967:0.007124396)0.908:0.00562773,444.1:0.013946664)0.700:0.000945289,(SSR7.1:0.011471589,(Evenky65.1:0.012169785,HE_C50.1:0.009900769)0.852:0.003250854)0.842:0.002594754)0.975:0.005609928,(HEL_BA8911AA_AS.1:0.003151062,HEL_BA8957AA_AS.1:0.005353636)0.964:0.005457531)0.922:5e-09)0.817:0.001914918)0.798:0.002243971)0.722:0.001025698,(HEL_CA0264AA_AS.1:0.003156484,HEL_CA0266AA_AS.1:0.010912656)0.940:0.004335096)0.997:0.009609725)0.802:6e-09)0.774:0.002135523)0.748:0.001460322,HEL_BA9606AA_AS.1:0.010812876)0.834:0.002666709,((HpGP-KGZ-006.1:0.006505316,(HEL_BA9640AA_AS.1:5e-09,(HEL_BA9556AA_AS.1:5e-09,HEL_BA9770AA_AS.1:0.002087728)0.998:0.007399877)0.897:0.003144056)0.959:0.005501225,(HEL_BA9058AA_AS.1:0.017633276,((HEL_BA8872AA_AS.1:0.00213928,(HEL_BA9129AA_AS.1:0,HEL_BA9471AA_AS.1:0):0.010809412)0.823:0.002055452,((HEL_BA9671AA_AS.1:0.00907432,(HEL_BA9047AA_AS.1:0.008459961,HEL_BA9321AA_AS.1:0.003304625)0.865:0.006131987)0.630:0.00240114,(HEL_BA8830AA_AS.1:0.008434223,(((((HEL_CA2709AA_AS.1:0.005354037,((HEL_CA2615AA_AS.1:0,HEL_CA2627AA_AS.1:0):6e-09,HpGP-MAL-010.1:0.006313104)0.996:0.010953797)0.955:0.006455926,((HEL_CA0208AA_AS.1:0.006875733,(JP0170.1:0.006423108,(HEL_CA2671AA_AS.1:0.005391336,(HEL_BA9915AA_AS.1:0.005507667,HEL_CA2092AA_AS.1:0.005375216)0.799:0.001950669)0.857:0.003267266)0.753:0.001584088)0.779:0.002096323,HpGP-MAL-012.1:0.008215825)0.646:0.001515278)0.761:0.003257647,(HEL_BA5460AA_AS.1:0.005420314,((HEL_BA5605AA_AS.1:0.005381895,(HEL_CA0440AA_AS.1:0.004334418,VN0805.1:0.004109906)0.863:0.002101515)0.783:0.001056944,(MMM_67.1:0.007464264,HpGP-KOR-001.1:0.006391677)0.735:0.001119751)0.735:0.00081021)0.847:0.002151849)0.000:5e-09,(((BT143.1:0.004988059,BT333.1:0.010078858)0.000:0.004064309,(BT0282.1:0.002077052,BT215.1:0.003158602)0.755:0.002185404)0.000:0.001131291,((CK69.1:0.003640259,(HEL_CA0525AA_AS.1:0.008166044,HEL_CA2643AA_AS.1:0.006872763)0.875:0.004175969)0.867:0.003621794,(ID0561.1:0.019580515,HEL_BA8663AA_AS.1:0.001390762)0.030:0.002131798)0.819:0.001997583)0.914:0.003105032)0.764:0.001159673,(HEL_CA0082AA_AS.1:0.013069288,(HEL_AA4439AA_AS.1:0.002071143,HpGP-JAP-026.1:0.001043162)0.988:0.008854403)0.948:0.005224397)0.858:0.002208943)0.923:0.004750846)0.886:0.003922657)0.710:0.001089461)0.869:0.002279651)0.781:5e-09)0.948:0.003295669,((HEL_BA9079AA_AS.1:0.009319713,(HEL_CA0270AA_AS.1:0.012136995,Nentsy32.1:0.00201657)0.152:0.003131148)0.879:0.004747959,(((((HpGP-NPL-009.1:0.005106457,(HpGP-BGD-003.1:0.010917633,(((MMM_148.1:0.002726393,BD0063.1:0.010687948)0.862:0.002630568,(HpGP-MMR-004.1:0.007466487,(Mandalay03.1:0.004257281,HpGP-USA-422.1:0.007535339)0.495:0.002071135)0.147:5e-09)0.850:0.002107665,(((HEL_AA6079AA_AS.1:0.003119898,(MMM_127.1:0.005282312,((HpGP-MMR-011.1:0.002089141,M006.1:0.002126471)0.782:0.001025454,(HEL_CA2513AA_AS.1:0.003236077,ID0498.1:0.006483189)0.763:0.000934735)0.783:0.001054413)0.758:0.001039896)0.764:0.001050876,(TH0213.1:0.007421192,(NP110.1:0.004130504,NP49.1:0.001122931)0.564:0.003174102)0.290:0.001097883)0.785:0.00105098,((HpGP-MAL-002.1:0.008576304,((HEL_BA3985AA_AS.1:0.004453345,HEL_BA4205AA_AS.1:0.006204697)0.435:0.004262792,(HEL_CA0027AA_AS.1:0.015269743,HEL_BA5769AA_AS.1:0.01255255)0.275:0.004859716)0.779:0.00298832)0.435:0.00337189,MMM_60.1:0.006507667)0.777:0.002306631)0.754:0.001033713)0.442:0.003226189)0.717:0.001257738)0.174:0.003144976,MS178.1:0.005653033)0.896:0.004142479,BD0013.1:0.005591601)0.910:0.004108355,(HEL_AA7332AA_AS.1:0.009602295,((HEL_AA7221AA_AS.1:0,HEL_BA9208AA_AS.1:0,HEL_BA9487AA_AS.1:0):0.009564093,HEL_BA9636AA_AS.1:0.007647102)0.946:0.005367688)0.846:0.00227859)0.777:0.001041463,(((HEL_BA9333AA_AS.1:0.012863731,HEL_CA0551AA_AS.1:0.018138816)0.739:0.001424209,((((HEL_BA9148AA_AS.1:0.012445573,HPAG1.1:0.007521483)0.669:0.004108369,((HEL_AA6718AA_AS.1:0.011855669,((HEL_BA9734AA_AS.1:0.009572317,(HEL_BA9445AA_AS.1:0.006449778,((Khanty16.1:0,Khanty26.1:0,Khanty27.1:0):0.002067358,Khanty17.1:0.005343641)0.952:0.005373043)0.753:0.002230586)0.731:0.001050513,HEL_BA9244AA_AS.1:0.007482531)0.731:0.001094447)0.655:0.001843978,(((HEL_BA9014AA_AS.1:0,Khanty39.1:0,N34.1:0,Nentsy29.1:0,Nentsy37.1:0,Nentsy38.1:0,Nentsy65.1:0):5e-09,Nentsy28.1:0.001034267)0.000:5e-09,(HEL_BA8918AA_AS.1:0.001038874,(HEL_BA8996AA_AS.1:0,HEL_BA9046AA_AS.1:0,HEL_BA9169AA_AS.1:0,HEL_BA9260AA_AS.1:0,HEL_BA9604AA_AS.1:0,HEL_BA9705AA_AS.1:0,HEL_BA9825AA_AS.1:0):0.001037091)0.829:0.00208567)0.990:0.007752127)0.000:5e-09)0.793:0.001385621,((altai11.1:0.002596417,HEL_BA9440AA_AS.1:0.007181753)0.864:0.002780664,(HEL_CA0278AA_AS.1:0.006582969,HEL_BA9706AA_AS.1:0.009921635)0.422:0.003094434)0.876:0.003152192)0.714:0.001104573,((HEL_BA9568AA_AS.1:0.007939301,((HEL_BA9576AA_AS.1:0.006010259,(HEL_BA8823AA_AS.1:0.003506354,(HEL_AA7380AA_AS.1:0.00281716,HEL_BA9063AA_AS.1:0.002422564)0.921:0.003176992)0.000:5e-09)0.841:0.002015226,(HEL_BA9049AA_AS.1:0.007882419,(HEL_BA9037AA_AS.1:0.005061777,HEL_BA9315AA_AS.1:0.003423886)0.956:0.005484608)0.729:0.001156308)0.916:0.003608783)0.794:0.002443952,(HEL_BA9538AA_AS.1:0.005952761,(BURYAT27.1:0.008165124,HEL_BA9628AA_AS.1:0.01384078)0.697:0.005377034)0.747:0.002596966)0.435:0.002113125)0.920:0.004676366)0.882:0.003263339,(HEL_BA9218AA_AS.1:0.0086775,((HEL_BA9592AA_AS.1:5e-09,HEL_BA9603AA_AS.1:0.003118542)0.969:0.005700674,(Evenky11.1:0.020417922,(HEL_BA8880AA_AS.1:0.005625797,(HEL_BA8860AA_AS.1:0.006091148,HEL_BA8932AA_AS.1:0.008041251)0.844:0.003950117)0.201:0.001635011)0.799:0.002636731)0.904:0.003403797)0.783:0.002896979)0.773:0.001247799)0.405:6e-09)0.987:0.006586876)0.780:6e-09,(HEL_BA9732AA_AS.1:0.004257975,((HEL_BA9249AA_AS.1:0.001055095,((HEL_BA8976AA_AS.1:0,HEL_BA9140AA_AS.1:0):6e-09,HEL_BA9176AA_AS.1:0.008505882)0.304:0.001028752)0.984:0.007511452,((HEL_BA9347AA_AS.1:0.004253837,HEL_BA9354AA_AS.1:0.004231259)0.964:0.005359535,(altai59.1:0.010915037,HEL_BA8856AA_AS.1:0.002086162)0.926:0.005397929)0.439:5e-09)0.600:0.002099542)0.967:0.005182156)0.776:0.001033311,(Tuvac80.1:0.00454833,((BTM275.1:0.00947099,HEL_BA9739AA_AS.1:0.010240013)0.861:0.003042414,((((HEL_BA9408AA_AS.1:0,HEL_BA9658AA_AS.1:0,Neuguinea12.1:0,Neuguinea66.1:0):5e-09,Neuguinea63.1:0.001034391)0.922:5e-09,(HEL_BA9674AA_AS.1:0.006476759,Neuguinea25.1:0.010919025)0.901:0.005241904)0.884:0.002086962,(ID0992.1:0.004183695,(ID0084.1:0.001091898,(ID1017.1:0.008458268,((ID1001.1:5e-09,(ID0090.1:0.001036535,ID0985.1:0.004188378)0.871:5e-09)0.798:0.001037606,(ID0082.1:0.001677534,ID0987.1:0.002891975)0.797:0.001672509)0.762:0.001094786)0.255:0.001065599)0.846:0.002035237)0.871:0.002093085)0.982:0.007136906)0.756:0.001176389)0.852:0.003212552)0.774:0.001915804):0.001013771,((HEL_BA8279AA_AS.1:0.010739651,((((HpGP-SPA-706.1:0.002096752,((HEL_AA0105AA_AS.1:0,PeCan4.1:0):0.00684063,HEL_AA6511AA_AS.1:0.007892212)0.653:0.000597553)0.780:0.001060695,(HEL_CA2268AA_AS.1:0.006451941,(HEL_CA2271AA_AS.1:0.000928998,Puno135.1:0.00649259)0.972:0.006585952)0.838:0.002022418)0.749:0.001023715,(HEL_CA2272AA_AS.1:0.004595326,(HEL_CA2718AA_AS.1:0.023619181,Puno120.1:0.005935446)0.017:0.000599521)0.852:0.002849131)0.940:0.005188505,((HEL_BA8914AA_AS.1:0,HEL_BA8962AA_AS.1:0,HEL_BA9175AA_AS.1:0,HEL_BA9398AA_AS.1:0):0.007333641,HEL_BA8993AA_AS.1:0.008499708)0.084:0.002286855)0.752:0.001591705)0.856:0.002779599,(((HEL_BA8861AA_AS.1:5e-09,(HEL_BA9261AA_AS.1:5e-09,HEL_BA9569AA_AS.1:0.001037429)0.928:0.002086771)0.374:0.001965969,(((HEL_BA9115AA_AS.1:0.004681801,(HEL_BA9184AA_AS.1:0.00325789,HEL_BA9562AA_AS.1:0.00639417)0.520:0.003290997)0.841:0.00379436,(HEL_BA9085AA_AS.1:0.002085629,(yak97.1:0.010797879,(HEL_BA9096AA_AS.1:0.001874079,HEL_BA9383AA_AS.1:0.005535793)0.237:0.003175245)0.933:0.005748834)0.862:0.002235139)0.766:0.001442171,((mong44.1:0.009446836,(HEL_BA9641AA_AS.1:0.011126082,(HEL_BA8825AA_AS.1:0.003530537,HEL_BA9611AA_AS.1:0.007169485)0.855:0.002158785)0.817:0.00212526)0.832:0.002544578,(BURYAT19.1:0.003157601,Nanai30.1:0.0075938)0.789:0.001981131)0.548:0.002125048)0.874:0.003965004)0.884:0.003325711,(HEL_BA8921AA_AS.1:0.009214018,HEL_BA9545AA_AS.1:0.015396672)0.342:0.002948952)0.046:5e-09)0.956:0.005623932)0.779:0.00112142,(India7.1:0.008222514,(HEL_BA7799AA_AS.1:0.007875903,HpGP-IND-007.1:0.006009028)0.882:0.003151615)0.894:0.003555568)0.747:0.002566012,((HEL_BA9167AA_AS.1:0.014241029,HEL_BA9837AA_AS.1:0.006613115)0.919:0.005783822,((HEL_BA9259AA_AS.1:0.003924098,HEL_BA9776AA_AS.1:0.005654264)0.929:0.006008247,(HEL_BA9605AA_AS.1:0.00832999,(HEL_BA9437AA_AS.1:0.00268883,HEL_BA9443AA_AS.1:0.002552468)0.860:0.002840814)0.935:0.006249963)0.863:0.003308714)0.748:0.001254857)0.876:0.00340216,(29009.1:0.010507745,HEL_BA9598AA_AS.1:0.004774439)0.522:0.003055805)0.830:0.004934633,HEL_BA8057AA_AS.1:0.009396494)0.908:0.009969452,HEL_AA7374AA_AS.1:0.009682128)0.947:0.015304036,(HpGP-ZAF-009.1:0.005724488,(((((HEL_AA7329AA_AS.1:0.002587513,(((HEL_AA7288AA_AS.1:0,HEL_BA9306AA_AS.1:0):5e-09,(HEL_AA7206AA_AS.1:0.00103445,HEL_AA7215AA_AS.1:0.001036794)0.823:0.00103778)0.942:0.004692289,((HEL_AA7199AA_AS.1:0,HEL_AA7200AA_AS.1:0):0.001033432,HEL_AA7309AA_AS.1:5e-09)0.882:0.004055435)0.903:0.005003615)0.853:0.004076978,(K26A1.1:0.007704303,(HEL_AA7368AA_AS.1:0.002077042,((HEL_AA7268AA_AS.1:0,HEL_AA7356AA_AS.1:0):5e-09,HEL_AA7293AA_AS.1:0.001033434)0.908:5e-09)0.875:0.002909841)0.640:0.003791179)0.985:0.011965847,((((HEL_AA7350AA_AS.1:0,HEL_AA7375AA_AS.1:0):0.002083763,(((HEL_BA5715AA_AS.1:0,SA175A.1:0):0.004029061,HEL_AA7351AA_AS.1:0.005444793)0.350:0.002103057,((HEL_BA8309AA_AS.1:0,HEL_BA9749AA_AS.1:0):0.003168736,SA172C1.1:0.004251863)0.775:0.001990861)0.769:0.002153103)0.918:0.003125531,(HEL_AA7376AA_AS.1:0.004184079,HpGP-ZAF-001.1:0.006337937)0.452:0.00208607)0.780:5e-09,(((SA233C.1:0.005279381,((HEL_BA8291AA_AS.1:0.002075927,((HEL_BA4919AA_AS.1:5e-09,(HEL_BA4143AA_AS.1:0.000856776,SouthAfrica7.1:0.005444224)0.357:0.004405829)0.956:0.005218185,(SouthAfrica20.1:0.005269367,(HEL_BA5739AA_AS.1:0.004246465,SA166A.1:0.004224855)0.913:0.003148132)0.907:6e-09)0.265:0.001034815)0.871:0.002083009,((HEL_BA5677AA_AS.1:0.002085121,SA169C.1:0.004203472)0.876:0.002101128,HpGP-ZAF-006.1:0.00742778)0.769:0.001042254)0.922:0.003129045)0.757:0.001052463,(((HEL_AA7378AA_AS.1:0.009336741,(HEL_BA8916AA_AS.1:0.006348968,HEL_BA9540AA_AS.1:0.005491151)0.807:0.002413206)0.201:0.002165443,HpGP-ZAF-007.1:0.006650991)0.882:0.003928415,HEL_AA7371AA_AS.1:0.002087711)0.742:0.001036806)0.318:5e-09,HEL_AA7362AA_AS.1:0.003122805)0.921:0.002074175)0.750:0.001087698)0.881:0.002076529,SouthAfrica50.1:0.008036254)0.745:0.001099191,((HEL_BA5731AA_AS.1:0.003139278,(HEL_BA5706AA_AS.1:0.016118738,(HEL_BA9494AA_AS.1:0.004620039,((HEL_BA5671AA_AS.1:0,HEL_BA9328AA_AS.1:0,SA144A.1:0,SA251C.1:0):0.004904395,HEL_BA8345AA_AS.1:0.01097901)0.913:0.004187958)0.768:0.001641164)0.749:0.001041524)0.897:0.003178072,(HEL_BA5666AA_AS.1:0.008602965,SA29A.1:0.004107067)0.844:0.002120488)0.257:0.002011627)0.978:0.013071656)0.999:0.029345025)0.960:0.027972876,(HEL_BA9722AA_AS.1:0.013567874,(((HEL_BA9243AA_AS.1:0.003580758,(((HEL_AA7311AA_AS.1:0.00106064,Khanty47.1:0.00106057)0.903:0.003414229,((((HEL_BA8817AA_AS.1:0.00431636,HEL_BA9726AA_AS.1:0.002133355)0.801:0.004331839,HEL_BA9629AA_AS.1:0.00429341)0.800:0.002170107,HEL_BA9287AA_AS.1:0.006468773)0.000:5e-09,HEL_BA9127AA_AS.1:0.005389919)0.401:0.001924341)0.833:0.00329027,(HEL_BA9746AA_AS.1:0.004716809,((HEL_BA8849AA_AS.1:0,HEL_BA9070AA_AS.1:0):0.006090805,HEL_BA9584AA_AS.1:0.003657763)0.954:0.005920078)0.752:0.003007236)0.613:0.00275231)0.486:0.002650194,(((((HEL_AA6037AA_AS.1:0.001058196,HpGP-CAN-007.1:5e-09)0.992:0.006569573,(HEL_AA7337AA_AS.1:0.005351383,(HEL_BA9060AA_AS.1:0,HEL_BA9258AA_AS.1:0):0.005432674)0.740:0.001069982)0.873:0.002182931,((Koryak28.1:0.001058899,(Koryak37.1:0,Koryak38.1:0):5e-09)0.933:0.003255728,((Aklavik86.1:0,CAN_019.1:0,CAN_290.1:0,HEL_CA2371AA_AS.1:0,HpGP-CAN-010.1:0,HpGP-CAN-015.1:0):0.005117357,CAN_243.1:0.002731179)0.921:0.003996117)0.831:0.002035368)0.602:0.001206667,(((Ca_97_34.1:0,HEL_AA6016AA_AS.1:0,HEL_AA7297AA_AS.1:0):5e-09,(HEL_AA5967AA_AS.1:0,HEL_AA6482AA_AS.1:0,HEL_BA9172AA_AS.1:0):0.002120856)0.847:0.002241025,HEL_AA5916AA_AS.1:0.006429912)0.649:0.00215759)0.800:0.001959718,HEL_BA9526AA_AS.1:0.008811551)0.562:0.004093739)0.116:6.1101e-05,((HEL_BA9303AA_AS.1:0,HEL_BA9707AA_AS.1:0):0.031867226,((HpGP-CAN-019.1:0.003352292,(HpGP-CAN-016.1:0.006427129,(HpGP-CAN-018.1:0.004281523,((CAN_095.1:0,CAN_136.1:0,CAN_172.1:0,HpGP-CAN-006.1:0,HpGP-CAN-011.1:0):5e-09,(CAN_258.1:0,HEL_CA2453AA_AS.1:0):0.00105559)0.945:0.002147726)0.750:5e-09)0.651:0.003052697)0.859:0.006146578,(HpGP-CHI-105.1:0.005683857,HpGP-CHI-116.1:0.006417391)0.999:0.01716735)0.735:0.001899061)0.921:0.006404388)0.999:0.031726748)0.886:0.036423624)0.971:0.032717713,(HEL_AA0408AA_AS.1:0.007409767,HEL_BA9262AA_AS.1:0.01013001)0.999:0.056845432)0.961:0,Hcetorum:0.177695433)Root;
