# Supplementary material for: An ancient ecospecies of Helicobacter pylori
Source: Nature. 2024 Oct 16;635(8037):178–85. doi: 10.1038/s41586-024-07991-z (PMC11541087; doi:10.1038/s41586-024-07991-z)
Supplement: Supplementary file 8 — Data underlying Figs. 1–4 and Supplementary Figs. 1–6 and 8–13. [file 41586_2024_7991_MOESM8_ESM.zip › SOURCE_DATA/S10/75.nwk]

((((((((((((((((((((((((((HEL_BA9566AA_AS.1:0.038637682,(((((HEL_BA9201AA_AS.1:0.028602692,HEL_BA9773AA_AS.1:0.023666967)0.632:0.008603479,(HEL_AA6759AA_AS.1:0.01900816,HpGP-USA-205.1:0.020871231)0.995:0.016364814)0.778:0.005224927,((HEL_BA9433AA_AS.1:0.034741914,((HEL_BA5460AA_AS.1:0.027202102,HEL_CA0525AA_AS.1:0.034452827)0.906:0.008375658,((HEL_BA9333AA_AS.1:0.052521614,HEL_BA9915AA_AS.1:0.028857144)0.968:0.014993093,(HEL_AA4439AA_AS.1:0.023554329,HpGP-JAP-026.1:0.019850336)0.957:0.009580061)0.768:0.007748921)0.057:0.002383216)0.900:0.00577907,(((((((HEL_BA8663AA_AS.1:0.006450217,HEL_CA0551AA_AS.1:0.014209617)0.948:0.00816401,(HEL_CA2671AA_AS.1:0.017516182,((HEL_AA7221AA_AS.1:0.016181335,HEL_CA2092AA_AS.1:0.021748997)0.981:0.010527487,HpGP-MAL-012.1:0.04491787)0.454:0.006324028)0.932:0.01064634)0.515:0.00369331,((BTM231.1:0.012610059,(BT0282.1:0.030325709,BT333.1:0.017956072)0.974:0.015116579)0.883:0.006337324,HpGP-KOR-001.1:0.023419046)0.939:0.007482775)0.928:0.00792252,(MMM_67.1:0.017322428,(JP0170.1:0.016259898,(BTM275.1:0.021814007,HEL_CA2643AA_AS.1:0.025238931)0.831:0.007710196)0.056:0.00477655)0.961:0.00696312)0.940:0.005714069,(HEL_BA5605AA_AS.1:0.02899699,((HEL_CA0082AA_AS.1:0.01962945,HpGP-MAL-010.1:0.026810694)0.751:0.009540789,(HEL_BA4686AA_AS.1:0.017282424,HEL_CA0208AA_AS.1:0.019618427)0.936:0.009737581)0.766:0.006413601)0.903:0.007096492)0.800:0.00231874,(HEL_CA2709AA_AS.1:0.028095428,VN0805.1:0.016328441)0.893:0.006501279)0.936:0.006211959,(BT143.1:0.034400102,BT215.1:0.029477812)0.904:0.014320424)0.943:0.00783928)0.833:0.003247093)0.974:0.012613384,(((HEL_CA2257AA_AS.1:0.001776838,Sat464.1:0.011634008)1.000:0.014341235,((HEL_CA2260AA_AS.1:0.00719997,HEL_CA2284AA_AS.1:0.003719189)0.988:0.009250711,HEL_CA2262AA_AS.1:0.037105861)0.288:0.007167744)0.962:0.009938956,((HEL_CA2266AA_AS.1:0.011188274,(Shi169.1:0.012318551,Shi470.1:0.022807499)0.999:0.021737924)0.760:0.001737689,(((HpGP-PER-011.1:0.014552939,(HEL_CA2265AA_AS.1:0.01880918,HpGP-PER-111.1:0.021382613)0.961:0.014815485)0.440:0.00539547,((HEL_CA2283AA_AS.1:5e-09,(HEL_CA2287AA_AS.1:5e-09,(HEL_CA2286AA_AS.1:0.000572498,HEL_CA2261AA_AS.1:0.001146697)0.852:5e-09)0.000:5e-09)1.000:0.019776818,(HpGP-PER-019.1:0.011278236,(HEL_CA2279AA_AS.1:0.012864731,HpGP-PER-138.1:0.018186958)0.978:0.009652205)0.692:0.003654416)0.972:0.012006474)0.807:0.007036747,(((Shi417.1:0.038986512,(Puno135.1:0.019036986,HpGP-MEX-028.1:0.015864838)0.928:0.007583723)0.631:0.009907593,(CO1766.1:0,Hui1764.1:0,Hui1766.1:0):0.017817893)0.683:0.004365999,((HEL_AA5991AA_AS.1:0.016390596,(v225d.1:0.024995167,(Cuz20.1:0.015528463,Shi112.1:0.011014693)0.996:0.014702631)0.132:0.001921506)0.958:0.010854249,((((HEL_CA2268AA_AS.1:0.02283553,HpGP-PER-121.1:0.019391414)0.956:0.013375849,HEL_CA2272AA_AS.1:0.017558222)0.785:0.005516967,(((HEL_AA0105AA_AS.1:0,PeCan4.1:0):0.023742032,HEL_CA2267AA_AS.1:0.012064328)0.986:0.012109452,HEL_CA2258AA_AS.1:0.013926806)0.734:0.005290303)0.933:0.008551913,(Puno120.1:0.01617787,(HEL_CA2270AA_AS.1:0.020894731,HpGP-SPA-706.1:0.014099706)0.987:0.017581272)0.973:0.013608144)0.934:0.010578918)0.931:0.008282659)0.575:0.003550097)0.860:0.005896)0.938:0.00913715)0.960:0.014400014)0.000:0.005065243,((HEL_CA2718AA_AS.1:0.044397834,(CK69.1:0.024558324,EKB32.1:0.019741724)0.762:0.008218704)0.948:0.010139551,(((((HEL_CA0264AA_AS.1:0.022683596,(HEL_BA9671AA_AS.1:0.001163187,((HEL_BA9451AA_AS.1:0.000889247,HEL_BA9564AA_AS.1:0.006044207)0.553:0.003852575,HEL_BA9562AA_AS.1:0.016916069)0.924:0.006013842)0.959:0.006576258)0.285:0.003243489,(HEL_BA9471AA_AS.1:0.002511847,(HEL_BA9347AA_AS.1:0.002509629,HEL_BA9650AA_AS.1:5e-09)0.277:5e-09)0.911:0.003156684)0.987:0.008637861,HEL_BA8976AA_AS.1:0.010602445)0.777:0.002147043,(((HEL_BA8825AA_AS.1:0.028212356,HEL_BA8830AA_AS.1:0.013158368)0.684:0.005126528,HEL_BA9640AA_AS.1:0.016768266)0.382:0.005871704,BURYAT27.1:0.015066731)0.988:0.008718261)0.997:0.019495279,((HEL_CA0440AA_AS.1:0.008271463,(HEL_BA9049AA_AS.1:0.029663326,HEL_BA8911AA_AS.1:0.017595896)0.462:0.006494485)0.504:0.003323025,(HEL_BA9686AA_AS.1:0.028277226,((Evenky11.1:0.008725133,(HEL_BA9760AA_AS.1:0.000599519,(HEL_BA9676AA_AS.1:5e-09,HEL_BA9546AA_AS.1:5e-09)0.000:5e-09)0.917:0.002311761)0.928:0.006440108,(HEL_BA8993AA_AS.1:0.019018276,HEL_BA9063AA_AS.1:0.014501192)0.992:0.011910871)0.776:0.00430156)0.876:0.010609841)0.889:0.009356635)0.752:0.005332941)0.892:0.00945506)0.000:0.001298624)0.863:0.0090521,((((((Kazakhstan3173.1:0.050532657,Sakhalin60.1:0.021552443)0.763:0.014489394,(Keto18.1:5e-09,(HEL_BA9266AA_AS.1:5e-09,HEL_BA9294AA_AS.1:0.000607382)0.930:0.001175611)1.000:0.02613135)0.811:0.004470746,(HEL_BA9476AA_AS.1:0.026076122,(((HEL_BA9098AA_AS.1:0.029059973,(HEL_BA8823AA_AS.1:0.034949701,((HEL_BA9256AA_AS.1:0.006247881,(((HEL_BA9379AA_AS.1:0.005657393,(HEL_BA9162AA_AS.1:0.004550236,HEL_BA9391AA_AS.1:0.005954665)0.999:0.009966128)0.868:0.004029107,(HEL_BA8832AA_AS.1:0.000675341,HEL_BA9479AA_AS.1:0.000756262)0.992:0.008960187)0.965:0.006252854,((HEL_BA9160AA_AS.1:0.006651041,(HEL_BA9130AA_AS.1:0.008059018,(HEL_BA9166AA_AS.1:0.008731396,HEL_BA9780AA_AS.1:0.000724553)0.949:0.003569769)0.906:0.002852775)0.770:0.001386482,(HEL_BA9656AA_AS.1:0.00252353,(((HEL_BA9614AA_AS.1:0.003366954,HEL_BA8932AA_AS.1:0.003199265)0.936:0.002719359,(HEL_CA0410AA_AS.1:0.004297434,(HEL_BA9735AA_AS.1:0.006664089,HEL_AA7373AA_AS.1:0.008674328)0.036:0.00081383)0.933:0.004378526)0.856:0.001669123,(HEL_BA9649AA_AS.1:0.009165936,(HEL_AA7249AA_AS.1:0.004498367,((BURYAT14.1:5e-09,(HEL_BA8883AA_AS.1:0.006855008,HEL_BA9797AA_AS.1:5e-09)0.993:0.00423611)0.802:0.000886266,(BURYAT9.1:0.00359184,HEL_BA9534AA_AS.1:0.012569104)0.739:0.001976106)0.208:5e-09)0.873:0.001902773)0.863:0.001486762)0.000:5e-09)0.755:0.000722936)0.895:0.003843308)0.385:0.001447564)0.977:0.008249211,(HEL_BA8868AA_AS.1:0.021168107,(HEL_BA9736AA_AS.1:0.010293348,(HEL_BA9437AA_AS.1:0.015471093,HEL_BA9739AA_AS.1:0.012738116)0.915:0.003733482)0.882:0.006605073)0.907:0.006021427)0.691:0.010012375)0.936:0.012915254)0.151:0.006745332,HEL_BA9841AA_AS.1:0.018021772)0.966:0.01245823,(((HEL_AA7212AA_AS.1:0.001874583,HEL_CA0045AA_AS.1:0.003256646)1.000:0.019181208,((HEL_BA8858AA_AS.1:0,HEL_BA9445AA_AS.1:0):0.024743917,HEL_BA9047AA_AS.1:0.027765875)0.946:0.007726159)0.912:0.00450297,(HEL_BA9140AA_AS.1:0.005627775,Nanai40.1:0.022034132)0.841:0.006787379)0.857:0.004877977)0.626:0.004182385)0.866:0.006047613)0.863:0.008672337,((((((HEL_AA7214AA_AS.1:0.007953371,HEL_BA9518AA_AS.1:0.012313662)0.988:0.012243821,(Evenky58.1:0.016706255,HEL_BA9472AA_AS.1:0.036405456)0.885:0.004524831)0.869:0.006657724,(((HEL_BA9159AA_AS.1:0.020211079,(HEL_BA9040AA_AS.1:0.007416841,(HEL_BA9234AA_AS.1:5e-09,HEL_BA9467AA_AS.1:0.000638246)0.990:0.009504523)0.995:0.013104658)0.006:0.002801914,HEL_AA7283AA_AS.1:0.02648712)0.943:0.005450816,((HEL_AA7380AA_AS.1:0.034274703,(HEL_BA9263AA_AS.1:0.021648446,(HEL_BA9559AA_AS.1:0.016473017,HEL_BA9669AA_AS.1:0.009525521)0.976:0.007896779)0.567:0.004008112)0.628:0.005395515,HEL_BA9677AA_AS.1:0.022061458)0.916:0.003756822)0.887:0.004062344)0.427:0.003860086,HEL_CA0054AA_AS.1:0.034734143)0.873:0.006469451,(HEL_BA9411AA_AS.1:0.01643551,HEL_BA9448AA_AS.1:0.018873047)0.940:0.006069912)0.249:0.001561257,((HEL_BA8864AA_AS.1:0.019452097,HEL_BA9514AA_AS.1:0.01555171)0.991:0.014005383,(HEL_BA9819AA_AS.1:0.030582282,((HEL_AA6006AA_AS.1:5e-09,HEL_CA0053AA_AS.1:5e-09)0.996:0.015749773,(HEL_AA6077AA_AS.1:0,HEL_CA0052AA_AS.1:0,HEL_CA0052AA_AS.2:0):0.020034124)0.332:0.001383895)0.900:0.004269896)0.939:0.007560205)0.935:0.007693448)0.636:0.003278274,(((((HpGP-CAN-023.1:0.020011323,(HEL_BA9079AA_AS.1:0.032957069,(HEL_BA9348AA_AS.1:0.000599992,(HEL_BA9341AA_AS.1:5e-09,HEL_BA9759AA_AS.1:5e-09)0.000:6e-09)1.000:0.029670998)0.897:0.012484359)0.840:0.010297946,((HEL_BA9706AA_AS.1:0.03254381,(HEL_BA9259AA_AS.1:0.026097288,(HEL_BA9603AA_AS.1:0.010989183,HEL_BA9606AA_AS.1:0.024655545)0.987:0.013307955)0.983:0.013509861)0.969:0.017156634,((HEL_BA9129AA_AS.1:0.006918526,Tuvac46.1:0.001272113)1.000:0.03499368,(HEL_BA9249AA_AS.1:0.018060022,HpGP-KGZ-006.1:0.012970035)0.996:0.02715274)0.296:0.008437229)0.985:0.018291491)0.910:0.008805025,(((altai59.1:0.043063746,(HEL_BA8880AA_AS.1:0.028154646,mong49.1:0.009314099)0.099:0.004061129)0.815:0.008087841,(HEL_BA9058AA_AS.1:0.052124238,((HEL_BA9287AA_AS.1:0.019925187,((Koryak37.1:5e-09,Koryak38.1:5e-09)0.985:0.009489541,(HEL_BA9487AA_AS.1:0.002507556,Koryak28.1:0.001421633)0.999:0.017188592)0.999:0.023515835)0.645:0.004278485,((Evenky01.1:0,Evenky73.1:0):0.003893243,((((HEL_BA9303AA_AS.1:6e-09,HEL_BA9707AA_AS.1:5e-09)1.000:0.096271183,((HEL_BA9746AA_AS.1:0.018594171,((HEL_BA8849AA_AS.1:0,HEL_BA9070AA_AS.1:0,HEL_BA9584AA_AS.1:0):0.007877398,(HEL_AA7311AA_AS.1:0.004619568,Khanty47.1:0.004449663)0.961:0.005476368)0.912:0.00404741)0.955:0.00700596,(HpGP-CAN-018.1:0.033904893,(HEL_BA8817AA_AS.1:0.004815596,(HEL_BA9243AA_AS.1:0.020988345,HEL_BA9726AA_AS.1:0.007324152)0.764:0.005928451)0.975:0.009744035)0.985:0.017710212)0.750:0.005336101)0.318:0.003909872,((HpGP-CHI-105.1:0.029664286,((((HEL_AA7337AA_AS.1:0.005787682,(HEL_BA9127AA_AS.1:0.01981992,HEL_BA9526AA_AS.1:0.008331678)0.904:0.004221572)0.422:0.000685997,(HEL_BA9060AA_AS.1:0,HEL_BA9258AA_AS.1:0):0.01617298)0.920:0.00410479,(HEL_BA9629AA_AS.1:0.014507643,(HEL_AA6037AA_AS.1:0.005707164,(CAN_243.1:0.01067591,(HEL_AA5916AA_AS.1:0.00161555,HpGP-CAN-007.1:0.001641303)0.981:0.007757483)0.550:0.005282134)0.656:0.003290875)0.162:0.004186834)0.404:0.00284258,(CAN_172.1:5e-09,((CAN_095.1:0,CAN_136.1:0,HpGP-CAN-006.1:0,HpGP-CAN-011.1:0):5e-09,(CAN_258.1:0,HEL_CA2453AA_AS.1:0):0.000795606)0.879:5e-09)1.000:0.024048253)0.599:0.008296253)0.948:0.012091198,((HpGP-CAN-019.1:0.016195013,((Aklavik86.1:0,CAN_019.1:0,CAN_290.1:0,HEL_CA2371AA_AS.1:0,HpGP-CAN-010.1:0,HpGP-CAN-015.1:0):0.033226888,HpGP-CAN-016.1:0.031064564)0.971:0.019053106)0.780:0.008516602,((Ca_97_34.1:0,HEL_AA6016AA_AS.1:0,HEL_AA7297AA_AS.1:0):0.011227473,(HEL_AA5967AA_AS.1:0,HEL_AA6482AA_AS.1:0,HEL_BA9172AA_AS.1:0):0.015648708)0.994:0.011449213)0.770:0.00198618)0.819:0.003421347)1.000:0.023965277,(HEL_BA8958AA_AS.1:0.023552555,(HEL_BA8847AA_AS.1:0.003961083,HEL_BA9410AA_AS.1:0.005379225)0.909:0.006789749)0.999:0.018891426)0.649:0.005478649)0.892:0.017170755)1.000:0.0288957)1.000:0.035723342)0.514:0.003288442,((HEL_BA9415AA_AS.1:0.028828965,(HEL_AA7264AA_AS.1:0.023450174,HEL_BA8815AA_AS.1:0.013109584)0.464:0.0084202)0.933:0.008915787,((HEL_BA9774AA_AS.1:0.012095063,Khanty04.1:0.019123669)0.991:0.014102328,((HpGP-CAN-020.1:0.009546091,((HEL_AA7339AA_AS.1:0.026392745,((HEL_BA9778AA_AS.1:0,HEL_CA0057AA_AS.1:0,HEL_CA0057AA_AS.2:0):0.011627508,HEL_CA0046AA_AS.1:0.014610522)0.962:0.009474414)0.729:0.005164487,(CAN_219.1:0.021528495,(HEL_BA9315AA_AS.1:0.024175449,((HEL_AA7365AA_AS.1:0,HEL_CA0047AA_AS.1:0):0.019748462,Aklavik117.1:0.017883142)0.876:0.006031027)0.844:0.00461255)0.263:0.002366152)0.907:0.004280353)0.884:0.006177021,((HEL_BA9208AA_AS.1:0,HEL_BA9636AA_AS.1:0):5e-09,HEL_BA9651AA_AS.1:0.001907086)1.000:0.030434471)0.854:0.005277625)0.194:0.004202375)0.900:0.003968283)0.654:0.001063351)0.784:0.002056546,HEL_BA9621AA_AS.1:0.022165761)0.770:0.001461944,HEL_BA9304AA_AS.1:0.079234598)0.751:0.00155194)0.901:0.007647646,(((HEL_BA9626AA_AS.1:0.009650328,(BURYAT19.1:0.007495838,(HEL_BA8829AA_AS.1:0.004285863,HEL_BA9220AA_AS.1:0.012241037)0.975:0.008005053)0.892:0.004510237)0.989:0.012466011,(HEL_AA7246AA_AS.1:0.019947316,HEL_BA8915AA_AS.1:0.018711078)0.969:0.010231491)0.961:0.008257074,(HEL_BA8812AA_AS.1:0.022476333,(HEL_BA8921AA_AS.1:0.003501167,HEL_CA0258AA_AS.1:0.020360996)0.989:0.014050277)0.975:0.011397213)1.000:0.018509304)0.701:0.005722867)0.540:0.010709507,((((HEL_BA9032AA_AS.1:0.03548405,(HEL_BA9354AA_AS.1:0.026834765,((HEL_BA9115AA_AS.1:0.009248259,HEL_BA9722AA_AS.1:0.022782204)0.946:0.005548896,(HEL_BA9748AA_AS.1:0.015873399,(((HEL_BA9838AA_AS.1:5e-09,Keto60.1:5e-09)0.998:0.007341959,(HEL_BA9339AA_AS.1:0.001696341,((HEL_BA9544AA_AS.1:0,HEL_BA9792AA_AS.1:0):5e-09,(HEL_BA9761AA_AS.1:0,HEL_BA9830AA_AS.1:0):5e-09)0.647:5e-09)0.932:0.003628774)0.224:0.006005085,(HEL_BA9571AA_AS.1:5e-09,HEL_BA9807AA_AS.1:0.000788377)0.866:0.003530296)0.982:0.011054617)0.994:0.01409048)0.041:0.004913374)0.877:0.005366886)0.794:0.004018147,(((HEL_BA9176AA_AS.1:0.021661424,(HEL_BA9170AA_AS.1:0.017305686,HEL_BA9569AA_AS.1:0.04085748)0.996:0.018449881)0.959:0.011747863,(HEL_BA8956AA_AS.1:0.028846569,(HEL_BA9556AA_AS.1:0.004604619,HEL_BA9770AA_AS.1:0.008969544)1.000:0.027128906)0.454:0.006689249)0.994:0.016846224,(altai11.1:0.017882008,(Tuvac80.1:0.013506174,(HEL_BA8856AA_AS.1:0.028111675,HEL_BA9443AA_AS.1:0.015785445)0.533:0.003559396)0.961:0.0126234)0.903:0.009173054)0.940:0.010510334)0.842:0.011631822,((HEL_BA9042AA_AS.1:0,HEL_BA9253AA_AS.1:0):0.027414231,(HEL_BA8814AA_AS.1:0.02840082,HEL_BA9059AA_AS.1:0.020027035)0.519:0.009962965)0.884:0.006971704)0.854:0.009333125,((HEL_CA0266AA_AS.1:0.029544506,Nentsy81.1:0.064084228)0.985:0.017939539,((HEL_BA9628AA_AS.1:0.010572338,(HEL_BA9568AA_AS.1:0.016081267,(HpGP-KAZ-002.1:0.01430152,(HEL_BA9302AA_AS.1:0.006025665,HEL_CA0289AA_AS.1:0.011366388)0.916:0.003946344)0.992:0.010641137)0.980:0.008410292)0.992:0.015048783,(HEL_BA9641AA_AS.1:0.023901509,(HEL_BA9209AA_AS.1:0.023992121,HEL_BA9814AA_AS.1:0.008689344)0.210:0.013314928)0.945:0.015504058)0.768:0.004655199)0.904:0.007799264)0.261:0.009345544):0.006689443,(((HEL_BA9592AA_AS.1:0.023519364,(Nanai30.1:0.026443003,(HEL_BA9018AA_AS.1:0.01036369,(HEL_BA9776AA_AS.1:0.005433604,(HEL_BA8889AA_AS.1:0.00534199,HEL_BA9167AA_AS.1:0.002582307)1.000:0.026038634)0.911:0.005140451)0.982:0.015672214)0.980:0.015918313)0.992:0.013970351,(((HEL_BA9095AA_AS.1:0.009797548,yak97.1:0.027756335)0.947:0.009738129,(((HEL_BA8842AA_AS.1:0.001199154,HEL_BA9406AA_AS.1:5e-09)0.979:0.004745964,(HEL_BA9321AA_AS.1:0.00058975,(HEL_BA8914AA_AS.1:0.004218136,(HEL_BA8962AA_AS.1:0,HEL_BA9175AA_AS.1:0,HEL_BA9398AA_AS.1:0):5e-09)0.989:5e-09)0.878:0.00123167)1.000:0.017479883,(HEL_BA9218AA_AS.1:0.009633838,Evenky65.1:0.025322551)0.932:0.009273679)0.839:0.004876577)0.996:0.022393988,(SSR5.1:0.038172364,(HEL_AA7332AA_AS.1:0.005295944,HEL_BA9607AA_AS.1:0.007665362)1.000:0.025930387)0.000:0.004775312)0.926:0.008541519)0.435:0.002808791,HEL_BA9244AA_AS.1:0.055533337)0.874:0.006879561)0.000:0.017437222,(((HEL_BA9576AA_AS.1:0.051180807,(((HEL_BA9440AA_AS.1:0.004698594,HEL_BA9605AA_AS.1:0.001052504)1.000:0.023916651,HEL_BA9653AA_AS.1:0.029718129)0.720:0.010953953,HEL_BA9608AA_AS.1:0.044486186)0.648:0.006825225)0.917:0.009758473,((((ID0084.1:0.003838221,(ID0082.1:0.006849997,((ID0985.1:0,ID0987.1:0,ID1001.1:0):0.00244613,(ID0992.1:0.001983494,ID1017.1:0.001983622)0.926:0.002858781)0.629:0.002974363)0.649:0.007359899)0.954:0.009738293,(ID0090.1:0.007218256,((HEL_BA9408AA_AS.1:6e-09,Neuguinea25.1:0.001392001)0.918:0.000695418,((Neuguinea63.1:5e-09,(HEL_BA9658AA_AS.1:0.000695417,Neuguinea66.1:0.000695131)0.895:6e-09)0.939:6e-09,(HEL_BA9674AA_AS.1:0.001392883,Neuguinea12.1:0.001392485)0.960:5e-09)0.870:5e-09)0.993:0.009295706)0.979:0.008726317)0.998:0.024108771,((((HEL_BA4580AA_AS.1:0.012166773,(HEL_BA4584AA_AS.1:5e-09,HEL_BA9332AA_AS.1:5e-09)0.926:0.003993648)0.971:0.008869615,((ausabrJ05.1:0,HPJ023.1:0):0.018427219,HPJ156.1:0.016304806)0.801:0.008520744)0.963:0.012794335,((HEL_BA3814AA_AS.1:0.008343629,(HPJ071.1:6e-09,(HEL_BA3813AA_AS.1:0.000618003,HEL_BA4578AA_AS.1:5e-09)0.877:0.000614711)0.973:0.005387293)0.874:0.006319881,(HEL_BA3812AA_AS.1:0.014200208,HEL_BA4574AA_AS.1:0.026853294)0.928:0.007458251)0.792:0.007523766)0.630:0.007452084,(HEL_AA6010AA_AS.1:0.030873357,(HEL_AA6024AA_AS.1:0.004029951,HPAS23.1:0.014360816)0.973:0.011222278)0.961:0.012290025)0.949:0.010440822)0.990:0.01879069,((HpGP-BGD-003.1:0.023271372,((Mandalay03.1:0.005345837,MMM_148.1:0.012632312)0.984:0.018028549,(BD0063.1:0.025413336,HEL_AA6079AA_AS.1:0.027870493)0.226:0.010234043)0.890:0.009310075)0.964:0.017239999,(((SLK40.1:0.023826355,NP49.1:0.019005703)0.949:0.006022065,(HEL_CA0027AA_AS.1:0.023197942,((MMM_60.1:0.027851217,(M006.1:0.016275766,(MMM_127.1:0.010095945,(HpGP-MMR-011.1:0.004175599,HpGP-USA-422.1:0.015234896)0.774:0.002676664)0.941:0.011823565)0.794:0.006423621)0.758:0.005088622,(((HEL_BA5769AA_AS.1:0.00453363,HpGP-MAL-002.1:0.005589601)0.999:0.016547062,HEL_BA8057AA_AS.1:0.020120302)0.875:0.003594474,HEL_BA4205AA_AS.1:0.01062103)0.870:0.003635312)0.984:0.012587143)0.733:0.001009237)0.975:0.006377631,(((MS178.1:0.020479994,TH0213.1:0.019897059)0.987:0.010324885,(HEL_BA3985AA_AS.1:0.021417906,((HpGP-MMR-004.1:0.005597528,((BD0013.1:0.027832398,India7.1:0.004576821)0.966:0.009217467,ID0498.1:0.013930969)0.567:0.007860813)0.997:0.01643191,(HEL_CA2513AA_AS.1:0.021676703,HEL_BA7799AA_AS.1:0.032230551)0.456:0.004656205)0.556:0.00383119)0.931:0.005144019)0.512:0.001762356,CK59.1:0.020386886)0.756:0.002157469)0.910:0.005169164)0.986:0.013609153)0.893:0.004822747)0.821:0.006713844,((((((HEL_BA8861AA_AS.1:5e-09,(HEL_BA8860AA_AS.1:5e-09,HEL_BA9261AA_AS.1:0.003207539)0.999:0.024478923)0.593:0.022359363,(HEL_BA9027AA_AS.1:0.014259647,HEL_CA0278AA_AS.1:0.027119323)0.893:0.00862523)0.996:0.013864365,(((HEL_BA8872AA_AS.1:0.006511285,HEL_BA9184AA_AS.1:0.007824619)1.000:0.015355228,(((HEL_BA8959AA_AS.1:0.00995035,HEL_BA9085AA_AS.1:0.009229769)0.999:0.01984435,(HE_C33.1:0.025524944,(Nentsy38.1:0.024443504,(((Khanty16.1:0,Khanty26.1:0):0.000711278,Khanty27.1:0.008270973)0.784:0.00495677,((Nentsy90.1:0.000453394,Khanty39.1:0.015147384)0.963:0.00427089,(Nentsy29.1:0.000549846,((HEL_BA9014AA_AS.1:0,N34.1:0,Nentsy28.1:0,Nentsy37.1:0,Nentsy65.1:0):5e-09,Nentsy32.1:0.000605313)0.000:5e-09)0.773:0.000894268)0.368:0.00262511)0.915:0.008235705)0.987:0.019611828)0.940:0.013048655)0.071:0.004475835,(HEL_BA9037AA_AS.1:0.022677507,HEL_BA9383AA_AS.1:0.02328159)1.000:0.034854571)0.724:0.002031339)0.999:0.020108496,(Khanty17.1:0.009147377,(HEL_BA9705AA_AS.1:0.001745542,(HEL_BA9260AA_AS.1:0.00058084,((HEL_BA8918AA_AS.1:0,HEL_BA8996AA_AS.1:0,HEL_BA9046AA_AS.1:0,HEL_BA9169AA_AS.1:0,HEL_BA9825AA_AS.1:0):5e-09,HEL_BA9604AA_AS.1:5e-09)0.799:5e-09)0.769:5e-09)0.973:0.009116432)1.000:0.027771434)0.541:0.007787764)0.878:0.005863873,HEL_BA9627AA_AS.1:0.031422001)0.031:0.008896026,SSR9.1:0.045321485)0.747:0.010434193,((HEL_BA9404AA_AS.1:0.029373834,(mong44.1:0.026648252,(HEL_BA9611AA_AS.1:0.031491175,(HEL_CA0261AA_AS.1:0.016883104,(HEL_BA9483AA_AS.1:0.00107298,HEL_BA9538AA_AS.1:0.006223285)0.798:0.006717591)0.977:0.011113907)0.995:0.023256477)0.918:0.007844835)0.596:0.005524471,(VN0032.1:0.050282793,((HEL_BA8957AA_AS.1:0.004879614,HEL_BA9390AA_AS.1:0.001881347)1.000:0.024013622,(HEL_BA9837AA_AS.1:0.02357227,(HEL_BA8279AA_AS.1:5e-09,TUVAB15.1:6e-09)1.000:0.042146271)0.884:0.011361717)0.446:0.006414328)0.661:0.012478547)0.682:0.008313671)0.935:0.010338988)0.525:0.010799366)0.947:0.022214242,(HE_NC32_5.1:0.043487583,(HEL_AA6511AA_AS.1:0.032678861,HEL_BA9575AA_AS.1:0.02869414)0.948:0.009846419)0.972:0.017419025)0.982:0.007293327,(HPAG1.1:0.026627118,(((SSR3.1:0.025436647,SSR7.1:0.00517662)1.000:0.026977218,(HEL_AA6718AA_AS.1:0.033356698,HpGP-CAN-001.1:0.019737091)0.976:0.013172326)0.995:0.029081786,(GC34_HL.1:0.009428304,MCms1055.1:0.024924958)1.000:0.026981798)0.399:0.005380804)0.921:0.00863065)0.652:0.011004301,(HEL_AA8621AA_AS.1:0.029743362,HEL_CA0270AA_AS.1:0.037393347)0.906:0.011545802)0.893:0.001552695,(HpGP-CHI-116.1:0.074899031,((HEL_AA0408AA_AS.1:5e-09,HEL_BA9262AA_AS.1:0.014507937)1.000:0.165969033,((((HEL_AA7199AA_AS.1:0,HEL_AA7200AA_AS.1:0):0.013264786,HEL_AA7293AA_AS.1:0.0121478)0.670:0.007037627,((HEL_AA7309AA_AS.1:0.009637116,(HEL_AA7206AA_AS.1:0.018761978,(HEL_AA7288AA_AS.1:0,HEL_BA9306AA_AS.1:0):0.012339889)1.000:0.023904515)0.937:0.006454528,(HEL_AA7215AA_AS.1:0.006002417,((HEL_AA7356AA_AS.1:0.00053037,(HEL_AA7268AA_AS.1:0.002877958,HEL_AA7368AA_AS.1:0.001121398)0.999:0.00763901)0.985:0.004512409,(HEL_AA7329AA_AS.1:0.001086654,K26A1.1:5e-09)0.979:0.003842893)0.723:0.002090807)0.935:0.005598525)0.984:0.018310982)0.794:0.005039603,(((HEL_AA7376AA_AS.1:0.017269905,(((HEL_AA7351AA_AS.1:0,HEL_AA7371AA_AS.1:0):0.011960865,(HEL_AA7378AA_AS.1:0.014806607,HEL_BA9540AA_AS.1:0.027335374)0.866:0.00466189)0.673:0.004918813,(HEL_AA7350AA_AS.1:0.000585512,HEL_AA7375AA_AS.1:5e-09)0.962:0.006227835)0.904:0.008731332)0.645:0.007421217,(((HEL_BA4143AA_AS.1:5e-09,HEL_BA5666AA_AS.1:0.006358809)0.998:0.014104591,(HEL_BA5715AA_AS.1:0.006784152,SA175A.1:0.005118408)1.000:0.019874375)0.899:0.00638686,((((((SA253C1.1:0.004152037,((HEL_BA5706AA_AS.1:0.001994801,HEL_BA8291AA_AS.1:0.007294827)0.989:0.006104541,((HEL_BA8309AA_AS.1:0,HEL_BA9749AA_AS.1:0):0.004014207,SA233C.1:0.006197949)0.953:0.004915155)0.078:0.000743158)0.997:0.016533084,((HpGP-ZAF-006.1:0.002042149,HpGP-ZAF-007.1:5e-09)0.999:0.016586462,HpGP-ZAF-001.1:0.050456128)0.981:0.014045114)0.948:0.009687082,((HEL_BA8345AA_AS.1:0.004943815,SouthAfrica50.1:0.016444411)0.935:0.006130416,((HEL_BA9494AA_AS.1:0.018213924,SA29A.1:0.011579937)0.964:0.010839585,SA166A.1:0.011821857)0.908:0.00642624)0.960:0.008381205)0.945:0.0080278,((HEL_AA7362AA_AS.1:0.023539534,((HEL_BA9328AA_AS.1:0.000558691,SA144A.1:5e-09)0.953:0.002249923,((HEL_BA5671AA_AS.1:0,SA251C.1:0):0.002253166,SouthAfrica20.1:0.006213399)0.733:0.000558698)0.920:0.003768806)0.933:0.00523738,(SouthAfrica7.1:0.004026751,(HEL_BA5709AA_AS.1:0.011489738,HEL_BA5731AA_AS.1:0.012333602)1.000:0.018645704)0.999:0.019805389)0.998:0.018452334)0.733:0.008725365,((HEL_BA5739AA_AS.1:0.009845076,(HEL_BA4919AA_AS.1:0.001079098,(HEL_BA5677AA_AS.1:0.001385915,SA172C1.1:0.000782548)0.929:0.002523291)0.918:0.003493703)0.966:0.006387858,SA169C.1:0.004251209)0.890:0.004686115)0.983:0.010218984,HpGP-ZAF-009.1:0.041408787)0.884:0.00537953)0.978:0.017971921)1.000:0.024321344,HEL_BA8916AA_AS.1:0.007196675)0.978:0.025077815)1.000:0.064095142)1.000:0.091890091)0.795:0.00674124)0.758:0.003880772,(33375.1:0.035547293,((CAM-146C1.1:0.034828813,(29009.1:0.020537618,HEL_BA4700AA_AS.1:0.014791517)0.936:0.007113566)0.322:0.009015378,(HEL_BA4991AA_AS.1:0.014190771,HE_C50.1:0.019347218)0.982:0.012155931)0.992:0.023512638)0.600:0.007789359)0.228:0.008561239,HEL_BA9096AA_AS.1:0.041949039)0.531:0.007962415,(GC65_HL.1:0.041710174,(HEL_BA9612AA_AS.1:0.046833356,HEL_AA7314AA_AS.1:0.03788977)0.964:0.017276426)0.657:0.010946514)0.303:0.017957229,SSR43.1:0.040792443)0.979:0.009224135,(34320.1:0.049483043,(((HpGP-ISR-001.1:0.022452357,IRANL104.1:0.049033158)0.966:0.013766466,((HEL_BA5572AA_AS.1:0.000515248,HEL_CA2246AA_AS.1:0.001742783)1.000:0.034121347,(HEL_AA0447AA_AS.1:0.034145497,(MG2005_98.1:0.017537663,(MM2004_20.1:0.012456189,((22360.1:0.013681436,HEL_BA5224AA_AS.1:0.004219061)0.999:0.012003349,((((HEL_AA5463AA_AS.1:0.013445853,(HEL_AA6578AA_AS.1:0.005999181,HEL_CA2451AA_AS.1:0.013861865)0.999:0.012977678)0.921:0.007856348,((((HpGP-USA-417.1:0.010781216,(HEL_AA9174AA_AS.1:0.005723803,HEL_BA8835AA_AS.1:0.013585463)0.347:0.000912038)0.975:0.003471197,((DR76_2016.1:0.00694835,(HEL_BA9180AA_AS.1:0.010109354,(HEL_BA3551AA_AS.1:0.009475582,HEL_BA8101AA_AS.1:0.013082982)0.590:0.002373164)0.312:0.000599092)1.000:0.011746263,((GAM245Ai.1:0.01620093,HEL_BA5558AA_AS.1:0.01122433)0.984:0.00563998,((HEL_CA2149AA_AS.1:0.00504473,(HpGP-USA-303.1:0.008360179,(HEL_BA3663AA_AS.1:0.001207994,HpGP-MEX-046.1:0.020066339)0.954:0.005231933)0.883:0.003405427)0.951:0.002983201,(HEL_BA4465AA_AS.1:0.006534416,(((ckin65.1:0.004294581,((kin71.1:0.004291358,((HEL_BA5527AA_AS.1:0.004011168,(SA224.1:0,SA252C.1:0):0.001981113)0.795:0.002262051,SA35C.1:0.008718943)0.973:0.004689266)0.447:0.00229043,(ckin130.1:0.004528679,(HpGP-BRA-023.1:0.00194751,HpGP-HON-015.1:0.00342407)0.247:0.00089201)0.803:0.002845852)0.650:0.002273181)0.420:0.003143276,kin62.1:0.011277555)0.754:0.001007896,(HEL_BA8361AA_AS.1:0.026000085,((ckin106.1:0.007695499,HEL_BA8806AA_AS.1:0.005760167)0.225:0.002615245,((HEL_BA4236AA_AS.1:0.002493839,HpGP-POR-006.1:0.019533698)0.438:0.002016345,((HpGP-COG-003.1:0.001953579,ckin24.1:0.004493388)0.667:0.001378586,((HEL_AA7352AA_AS.1:0.006777636,(ckin129.1:0.003241213,kin77.1:0.002413159)0.915:0.002379784)0.733:0.001094497,(((ckin28.1:0.007555792,HEL_AA7374AA_AS.1:0.014479411)0.639:0.003137054,(kin86.1:5e-09,kin81.1:0.000588936)0.766:0.00095814)0.694:0.001076774,(HEL_BA4947AA_AS.1:0.002222374,kin79.1:0.00113647)0.919:0.001687526)0.931:0.00170164)0.951:5e-09)0.998:0.00739361)0.792:0.00233341)0.994:0.008823865)0.954:0.004964903)0.909:0.002443367)0.991:0.005941349)0.000:5e-09)0.976:0.004317074)0.000:0.000159093)0.970:0.002851354,(((HEL_AA9177AA_AS.1:0.024580117,(DR150.1:0.006110141,DR59_2016.1:0.006556193)0.998:0.00933483)0.969:0.005732615,(HEL_AA8702AA_AS.1:0.004540499,(HEL_BA5547AA_AS.1:0.003054704,(HEL_AA8698AA_AS.1:0.012977569,HEL_AA9180AA_AS.1:0.002064112)0.971:0.00432138)0.969:0.004932916)0.860:0.002398725)0.907:0.00243741,((HpGP-USA-403.1:0.008698748,(HpGP-SPA-402.1:0.009646017,HEL_BA5101AA_AS.1:0.015894085)0.970:0.00652877)0.956:0.004754557,MGms203.1:0.020351017)0.980:0.004574167)0.468:0.000337538)0.932:0.004747913,NYPt189.1:0.014423604)0.881:0.005189379)0.954:0.009505701,(HEL_BA9555AA_AS.1:0.006950379,(HEL_BA4163AA_AS.1:0.001614496,SA220C.1:6e-09)1.000:0.015947023)0.995:0.009018433)0.232:0.004195256,HEL_CA2150AA_AS.1:0.014734902)0.709:0.003025722)0.992:0.008776931)0.935:0.00873422)0.413:0.007151026)0.000:0.005653228)1.000:0.038732777)0.924:0.009634036,(SUD-SO50-1.1:0.050791053,HEL_CA2271AA_AS.1:0.035801821)0.260:0.00971165)0.454:0.007976484)0.939:0.013475402)0.455:0.006590629,((HEL_BA4404AA_AS.1:0.043776453,HEL_BA9153AA_AS.1:0.034499367)0.970:0.016418623,((HUP_B14.1:0.035541261,(HEL_CA2181AA_AS.1:0.027274493,IRANL97.1:0.035002423)0.964:0.017923845)0.855:0.016360261,(((CAM_125C1.1:0.040688962,(ckin59.1:0.002055083,nigh2496.1:0.013124598)0.999:0.029674886)0.955:0.00898126,(HEL_BA9457AA_AS.1:0.03154558,SUD-S72.1:0.052257932)0.853:0.006513791)0.999:0.017719283,((CAM_153C1.1:0.025246383,(CAM_106A1.1:0.024026714,CAM-23A1.1:0.027202317)0.811:0.019257865)0.921:0.017093732,((((((SUD-C1-1a.1:0.022871348,SUD-I14.1:0.024557327)0.881:0.006554547,((SUD-C14-1.1:0.014747738,SUD-SO49-1.1:0.024418083)0.958:0.009581827,(HEL_AA6699AA_AS.1:0.0037312,HEL_BA9765AA_AS.1:0.002342036)1.000:0.017229073)0.285:0.001327281)0.949:0.007541188,((nigh2495.1:0.049273627,((CAM-107A1.1:0.031737652,(CAM-140C1.1:0.02009889,HEL_BA4875AA_AS.1:0.026663617)0.941:0.007000142)0.652:0.003895317,HEL_BA8987AA_AS.1:0.016804731)0.032:0.002582361)0.958:0.008940189,((HEL_AA6060AA_AS.1:0.007108401,HEL_BA9462AA_AS.1:0.007386324)1.000:0.012927572,((HEL_BA9463AA_AS.1:0.005167054,HEL_BA9595AA_AS.1:0.011320335)0.994:0.009712133,(HEL_BA4944AA_AS.1:0.013281899,(HEL_BA9281AA_AS.1:0.015802789,HpGP-IDN-001.1:0.010021224)0.118:0.002163652)0.782:0.004575673)0.856:0.003102446)0.833:0.00219909)0.460:0.004631045)0.673:0.001615009,(SUD_SO41_1.1:0.014178733,(SUD-C16-3.1:0.011939265,SUD_C5_1.1:0.008312792)0.948:0.008895524)0.927:0.005501133)0.932:0.005346562,(((CAM_149C1.1:0.026929431,HEL_BA9309AA_AS.1:0.017679159)0.815:0.005038739,(CAM_110A1.1:0.01768104,HpGP-NGA-010.1:0.015461855)0.928:0.00442349)0.872:0.005211397,(((HEL_BA9413AA_AS.1:0.030489406,((HEL_AA5951AA_AS.1:0.022876911,SUD-C13-1.1:0.023549524)0.677:0.003948237,(HEL_BA4168AA_AS.1:0.03600085,HEL_BA8928AA_AS.1:0.010884694)0.914:0.006827451)0.623:0.003343555)0.418:0.002315637,(CAM-109A1.1:0.022304299,((SUD_C8_1.1:0.021259014,CAM-117A1.1:0.010610452)0.806:0.005897123,CAM-144C1.1:0.018997535)0.835:0.002022706)0.802:0.006158946)0.379:0.003907849,(nigh2494.1:0.025623715,(nigh1448.1:0.017188449,(CAM_22A1.1:0.025987613,(CAM-121A1.1:0.010867025,CAM-135C1.1:0.020104902)0.340:0.00334994)0.847:0.003336005)0.171:0.001995886)0.937:0.00410816)0.593:0.003191014)0.797:0.002001273)0.867:0.004642259,((B47.1:0.028960587,HEL_BA9028AA_AS.1:0.019601635)0.839:0.003371433,((CAM-126C1.1:0.025349226,HpGP-NGA-006.1:0.012389518)0.935:0.006281823,(CAM_14C1.1:0.016848106,SUD-SO42.1:0.02540034)0.998:0.01592419)1.000:0.019249815)0.455:0.002973559)0.879:0.01034588)0.962:0.01115323)0.862:0.007733262)0.040:0.002432431)0.960:0.00959691)0.178:0.007788975,(((((((26695.1:0.034279543,(HpGP-SPA-802.1:0.016438288,(COL0002.1:5e-09,(CO1768.1:5e-09,Hui1769.1:5e-09)0.529:5e-09)0.994:0.026311938)0.928:0.007795439)0.267:0.002940151,Pt_7901.1:0.027410418)0.851:0.008590857,(HN_G260.1:0.01607307,((Khanty30.1:5e-09,Khanty40.1:0.000587385)0.991:0.007522542,(HEL_BA9732AA_AS.1:0.003924369,(HEL_BA3942AA_AS.1:5e-09,HEL_BA9734AA_AS.1:0.013440044)0.904:0.025343501)0.941:0.011313438)0.995:0.014556283)0.977:0.011145929)0.600:0.004655346,(HEL_BA4846AA_AS.1:0.027838673,(HEL_BA5197AA_AS.1:0.013445059,MM2012_26.1:0.018032824)0.722:0.010634833)0.891:0.008812312)0.430:0.004240829,((GR_15.1:0.021236264,IRANL112_91.1:0.020493761)0.979:0.011179394,((SSR8.1:0.037796148,(HpGP-NPL-009.1:0.022190499,NP110.1:0.025436403)0.999:0.034630914)0.786:0.009902189,HEL_BA9545AA_AS.1:0.027439593)0.785:0.005189942)0.868:0.004788654)0.972:0.008005427,(((B25.1:0.01774501,SW7C.1:0.009872553)0.952:0.007705361,(HpGP-TUR-009.1:0.01282901,B45.1:0.041037695)0.811:0.005285516)0.817:0.002467736,((((((ID0561.1:0.021494292,(HEL_CA2615AA_AS.1:5e-09,HEL_CA2627AA_AS.1:5e-09)1.000:0.027807907)0.415:0.004961377,HEL_BA9125AA_AS.1:0.021675045)0.334:0.00273956,HEL_BA4973AA_AS.1:0.016495074)0.965:0.006984664,((GC31_B.1:0.034898152,IL_3184.1:0.018482014)0.674:0.004733793,(30950.1:0.033311234,(Hp_A_27.1:0.023186751,IRANL133_91.1:0.01843386)0.000:0.003941946)0.849:0.002001426)0.764:0.002387151)0.973:0.007373201,HEL_BA9148AA_AS.1:0.014999666)0.788:0.004367919,(((HEL_BA4743AA_AS.1:0.015516323,B40.1:0.028788619)0.947:0.007863209,(((HEL_AA5699AA_AS.1:0.027160034,SW21C.1:0.024414422)1.000:0.022100807,IL_3173.1:0.021969508)0.986:0.016795474,(HEL_BA9598AA_AS.1:0.011883664,HE_NC24_6.1:0.010339274)0.676:0.003564378)0.445:0.003821526)0.855:0.00578637,((Hp_A_11.1:0.031495085,HpGP-POL-110.1:0.041815575)0.885:0.006853311,HpGP-RUS-009.1:0.043820211)0.045:0.002160677)0.901:0.008496308)0.831:0.004867389)0.294:0.000979977)0.915:0.003267899,(((448.1:0.029684488,(21580.1:0.032567704,31181.1:0.03827978)0.977:0.017938554)0.861:0.00949794,HpGP-LIT-001.1:0.020040523)0.948:0.017140609,444.1:0.047569792)0.459:0.005514551)0.228:0.001957911)0.917:0.009600103,HEL_BA9043AA_AS.1:0.033071992)0.997:0.00126316,(Pt_7757.1:0.032798773,(HpGP-USA-207.1:0.018253925,(HpGP-IND-007.1:0.013795694,HEL_BA9407AA_AS.1:0.048193932)0.857:0.010597292)0.190:0.00562916)0.987:0.009461152)0.760:0.002205557,((((22087.1:0.001163462,HEL_BA5257AA_AS.1:0.001201593)0.975:0.006419486,(22352.1:0.014914784,HEL_CA2362AA_AS.1:0.013195041)0.880:0.004865114)0.980:0.008714777,(IL_3172.1:0.015926124,((GR_20.1:5e-09,HEL_CA2212AA_AS.1:5e-09)0.998:0.033501398,IRANL125.1:0.013404104)0.464:0.007593431)0.288:0.003860376)0.765:0.005441118,(CAN_196.1:0.017166188,HEL_BA9531AA_AS.1:0.017899942)0.930:0.004720997)0.959:0.004376338)0.310:0.000952856,(HEL_CA2176AA_AS.1:0.021138607,(GR_21.1:0.010628439,IRANL124_91.1:0.009993337)0.990:0.009069498)0.953:0.005940971)0.739:0.005390861,(Hp_A_14.1:0.022067039,(38185.1:0.01219773,P12.1:0.02604386)0.974:0.009782954)0.927:0.005134444)0.971:0.00455382,(G27.1:0.011674406,HEL_BA9168AA_AS.1:0.002533208)0.792:0.002865713)0.726:0.004537998,HEL_AA6798AA_AS.1:0.015883539)0.794:5e-09,IRANL110.1:0.013156842)0.162:0.034307811,CAM_118A1.1:5e-09)0.938:0,Hcetorum:0.553259922)Root;
