# Supplementary material for: An ancient ecospecies of Helicobacter pylori
Source: Nature. 2024 Oct 16;635(8037):178–85. doi: 10.1038/s41586-024-07991-z (PMC11541087; doi:10.1038/s41586-024-07991-z)
Supplement: Supplementary file 8 — Data underlying Figs. 1–4 and Supplementary Figs. 1–6 and 8–13. [file 41586_2024_7991_MOESM8_ESM.zip › SOURCE_DATA/S10/76.nwk]

((((((((((((((((((((((((((((HEL_BA9814AA_AS.1:0.005460908,HEL_CA0264AA_AS.1:0.001762398)0.929:0.005487223,((BURYAT19.1:0.011014382,HEL_BA9628AA_AS.1:0.00545299)0.747:0.001731993,((HEL_BA9059AA_AS.1:0.017057697,HEL_BA9650AA_AS.1:0.007579587)0.715:0.001451661,((HEL_BA9085AA_AS.1:0.005522665,HEL_BA9096AA_AS.1:0.00735857)0.934:0.007319392,(BURYAT27.1:0.001855336,HEL_BA9612AA_AS.1:0.0129921)0.957:0.007251225)0.858:5e-09)0.802:0.001786752)0.762:0.001793872)0.779:0.001796045,(HEL_BA9259AA_AS.1:5e-09,(((HEL_BA8976AA_AS.1:0.005523458,HEL_BA9603AA_AS.1:0.005428621)0.903:0.005561512,(((Evenky65.1:0.01109842,((HEL_CA0289AA_AS.1:0.003650636,(HEL_BA9562AA_AS.1:0.004952915,HEL_BA9626AA_AS.1:0.006995433)0.768:0.002595521)0.887:0.0062223,(HEL_BA9049AA_AS.1:0.007507213,(HEL_AA7314AA_AS.1:0.004387433,HEL_BA8889AA_AS.1:0.005481135)0.861:0.006688688)0.703:0.005388408)0.751:0.003002217)0.077:0.001796305,((HEL_BA9129AA_AS.1:0.001597197,HEL_BA9568AA_AS.1:0.014949984)0.497:0.004914373,(HEL_BA9184AA_AS.1:0.00720142,mong49.1:0.010323912)0.627:0.004877186)0.840:0.00434276)0.445:5e-09,(HEL_BA9608AA_AS.1:0.009144524,(HEL_BA9354AA_AS.1:0.011143903,HEL_BA9837AA_AS.1:0.005494463)0.326:0.001745726)0.918:5e-09)0.770:0.00363336)0.781:0.001767098,((((HEL_BA9404AA_AS.1:0.006667895,(HEL_BA8860AA_AS.1:0.005847472,((30950.1:0.012148638,HEL_BA8883AA_AS.1:0.007383092)0.560:0.004578787,(HEL_BA9671AA_AS.1:0.004926074,((HEL_BA9098AA_AS.1:0.007621787,HEL_BA9160AA_AS.1:0.017809656)0.824:0.00444102,(HEL_BA9653AA_AS.1:0.006535533,Nanai30.1:0.008263635)0.845:0.00357092)0.914:0.005533797)0.575:0.000921719)0.784:0.002634042)0.000:5e-09)0.552:0.002359855,Tuvac46.1:0.007213203)0.000:5e-09,((HEL_BA9115AA_AS.1:0.003260874,HEL_BA9176AA_AS.1:0.005703085)0.319:0.001817902,(TUVAB15.1:6e-09,(HEL_BA8823AA_AS.1:0.001782949,HEL_BA9209AA_AS.1:0.007345443)0.794:0.003614495)0.967:0.010328306)0.788:0.002508272)0.836:0.001778485,(((((((HEL_BA9606AA_AS.1:0.014791905,HEL_BA9611AA_AS.1:0.018069969)0.961:0.015254845,(HEL_BA9018AA_AS.1:0.011249901,HEL_BA8957AA_AS.1:0.005525795)0.343:0.003971471)0.714:0.003610944,(HEL_BA9640AA_AS.1:0.006199833,(HEL_BA8856AA_AS.1:0.006544185,HEL_BA9027AA_AS.1:0.010342343)0.865:0.005526881)0.362:0.004764824)0.797:5e-09,(HEL_BA8915AA_AS.1:0.007053199,(altai59.1:0.007074008,HEL_BA9390AA_AS.1:0.012464545)0.446:0.002443576)0.774:0.00201845)0.774:0.00183355,((HEL_BA9244AA_AS.1:0.009090021,((HEL_BA9734AA_AS.1:0.00541407,(HE_C50.1:0.009086548,Khanty17.1:0.003578733)0.877:0.003631141)0.758:0.001872044,((((HEL_AA8621AA_AS.1:5e-09,HEL_BA9531AA_AS.1:0.014926279)0.885:0.003617362,((GC31_B.1:0.005471082,HEL_BA4743AA_AS.1:0.009139481)0.443:0.003495408,((HEL_BA9153AA_AS.1:0.009134696,(HEL_BA9043AA_AS.1:0.002448038,(26695.1:0.017510058,HEL_BA4580AA_AS.1:0.01893014)0.207:0.004369097)0.893:0.004748538)0.784:5e-09,((33375.1:0.016566689,(21580.1:0.011109652,(SW21C.1:0.009254377,((((((22352.1:0.0055463,HEL_BA5257AA_AS.1:0.005435985)0.976:0.01186433,(SSR3.1:0.011684035,(SSR7.1:0.007036204,SSR9.1:0.005932285)0.377:0.005231565)0.475:0.005311341)0.251:5e-09,((448.1:0.010097987,((HEL_BA9014AA_AS.1:0,HEL_BA9415AA_AS.1:0,N34.1:0,Nentsy28.1:0,Nentsy29.1:0,Nentsy32.1:0,Nentsy37.1:0,Nentsy38.1:0,Nentsy90.1:0):5e-09,Nentsy65.1:0.001769044)0.876:0.004670138)0.740:0.001803818,(SW7C.1:0.012035106,(HEL_BA9445AA_AS.1:0.004817111,(HE_C33.1:0.011095054,HPAG1.1:0.011194382)0.847:0.004514015)0.778:0.003205115)0.197:5e-09)0.832:0.002145825)0.862:0.003746187,(GC34_HL.1:0.007535302,SSR5.1:0.015167342)0.771:0.002820633)0.765:0.002354793,SSR8.1:0.007440415)0.758:0.002493057,((Khanty30.1:5e-09,Khanty40.1:0.001771994)0.917:0.006308396,(HEL_BA4846AA_AS.1:0.013086189,(GR_15.1:0.009283999,MGms203.1:0.007388917)0.746:0.001413098)0.909:0.006702916)0.856:0.005492367)0.773:0.002930682)0.739:0.001585538)0.702:0.001872253)0.405:5e-09,(444.1:0.007230948,HE_NC32_5.1:0.014584134)0.303:5e-09)0.927:0.001775786)0.813:5e-09)0.877:0.003586958)0.385:0.001805697,((Khanty26.1:0.005500523,Khanty39.1:0.005489366)0.796:0.001746473,(HEL_AA6718AA_AS.1:0.001743098,HE_NC24_6.1:0.007318218)0.510:0.003658706)0.705:5e-09)0.857:0.004993611,(((HEL_BA8914AA_AS.1:0,HEL_BA8962AA_AS.1:0,HEL_BA9175AA_AS.1:0):6e-09,HEL_BA9398AA_AS.1:0.001772008)0.807:0.003863442,(HEL_CA0261AA_AS.1:0.00811109,Kazakhstan3173.1:0.016151787)0.196:0.002150583)0.404:0.002974479)0.779:0.002174672)0.935:0.00548168)0.702:5e-09,(HEL_BA9437AA_AS.1:5e-09,HEL_BA9443AA_AS.1:0.001768903)0.962:0.005430554)0.752:0.001765235)0.882:5e-09,((((HEL_BA8825AA_AS.1:0.00722941,(HEL_BA9451AA_AS.1:0.010986118,(HEL_BA8993AA_AS.1:0.001771407,(HEL_CA0270AA_AS.1:0.009071213,HEL_BA9079AA_AS.1:0.008989969)0.774:5e-09)0.936:5e-09)0.936:0.003597578)0.356:5e-09,(HEL_BA9253AA_AS.1:5e-09,(HEL_BA8858AA_AS.1:5e-09,(Evenky11.1:0.001787073,HEL_BA9095AA_AS.1:0.003609261)0.513:0.00178711)0.942:0.005424955)0.904:0.003567512)0.839:0.00177812,((HEL_BA9564AA_AS.1:0.001655049,HEL_BA9576AA_AS.1:0.007385524)0.882:0.003718538,((HEL_BA8861AA_AS.1:0.00562239,(HEL_BA9538AA_AS.1:0.011230831,HEL_BA8872AA_AS.1:0.001709398)0.416:0.003869254)0.782:0.003641839,HEL_BA9607AA_AS.1:0.012907617)0.537:5e-09)0.866:0.001779312)0.136:5e-09,(HEL_BA9627AA_AS.1:0.007416552,(HEL_BA9170AA_AS.1:0.005336646,(((HEL_BA8959AA_AS.1:0.003573126,HEL_BA8880AA_AS.1:0.011058259)0.761:0.001901723,(HEL_BA8921AA_AS.1:0.014837299,HEL_AA7246AA_AS.1:0.00906509)0.734:0.002147321)0.726:0.001809737,(((HEL_BA9807AA_AS.1:0.010850858,(HEL_BA9407AA_AS.1:0.00510424,HEL_BA9592AA_AS.1:0.017267283)0.970:0.011473812)0.276:0.004057913,(((HEL_BA9440AA_AS.1:0.010957355,yak97.1:0.005763332)0.858:0.004720782,altai11.1:0.00593384)0.280:0.002078152,(HEL_BA9167AA_AS.1:0.001872505,(HEL_AA7249AA_AS.1:0.012925888,(BURYAT9.1:0.007223068,(HEL_BA9256AA_AS.1:0.005353614,(HEL_BA9220AA_AS.1:0.010960152,HEL_BA9736AA_AS.1:0.005420873)0.627:5e-09)0.888:0.003584386)0.717:0.001846511)0.894:0.00545548)0.763:0.002457552)0.884:0.004648262)0.671:5e-09,(HEL_BA8814AA_AS.1:0.005406087,HEL_BA9651AA_AS.1:0.011228947)0.874:0.003726854)0.846:0.001888998)0.821:5e-09)0.330:0.001768672)0.915:0.005355489)0.841:0.001776377)0.864:0.001785212,HEL_BA9556AA_AS.1:0.009099355)0.679:5e-09)0.871:0.001776838)0.211:5e-09)0.797:0.001778601):0.001780964,((HEL_BA9770AA_AS.1:0.003630681,(((((HEL_BA9042AA_AS.1:5e-09,(HEL_BA9333AA_AS.1:0.001773283,HEL_BA9208AA_AS.1:0.00177106)0.910:5e-09)0.892:5e-09,HEL_BA9636AA_AS.1:0.001773292)0.146:6e-09,HEL_AA7221AA_AS.1:0.003558602)0.772:0.001818737,(HEL_BA9140AA_AS.1:0.007922788,mong44.1:0.015494402)0.663:0.001064108)0.941:0.005423716,Tuvac80.1:5e-09)0.595:0.005462143)0.929:0.005495487,(HEL_BA8958AA_AS.1:0.005508238,(HEL_BA9302AA_AS.1:0.007398984,(HEL_BA9546AA_AS.1:0,HEL_BA9676AA_AS.1:0,HEL_BA9686AA_AS.1:0):0.003713777)0.758:0.001593399)0.911:0.003678384)0.859:5e-09)0.789:5e-09,(HEL_AA7332AA_AS.1:0.010738007,HEL_BA9566AA_AS.1:0.012772732)0.543:0.00639789)0.783:0.001774618,(HEL_BA9249AA_AS.1:0.003619467,HEL_BA9739AA_AS.1:0.011060754)0.891:0.007265845)0.858:5e-09,HEL_BA9063AA_AS.1:0.001774113)0.777:0.001787356,((HEL_BA4991AA_AS.1:6e-09,HEL_BA9471AA_AS.1:0.011022474)0.874:0.005510486,(((HEL_BA9575AA_AS.1:0,HEL_BA9575AA_AS.2:0):0.009250505,HEL_BA9776AA_AS.1:0.009290081)0.828:0.003565607,HEL_BA9545AA_AS.1:0.003657888)0.752:0.001710516)0.893:0.003623824)0.462:5e-09,((((Evenky73.1:0,HEL_BA8842AA_AS.1:0,HEL_BA9047AA_AS.1:0):5e-09,HEL_BA9406AA_AS.1:0.00177201)0.778:0.001797298,(((HEL_BA8812AA_AS.1:0,HEL_BA9037AA_AS.1:0):5e-09,(HEL_BA9383AA_AS.1:0.00177504,HEL_BA9641AA_AS.1:0.001777467)0.892:5e-09)0.887:5e-09,(HEL_BA9321AA_AS.1:6e-09,(HEL_BA9218AA_AS.1:0.005404656,HEL_BA9760AA_AS.1:0.010946359)0.806:5e-09)0.923:0.001773286)0.792:0.001793635)0.796:0.001789862,HpGP-KGZ-006.1:0.00534295)0.760:5e-09)0.904:5e-09,(((BTM231.1:0.009718764,HEL_BA9706AA_AS.1:0.003152306)0.220:0.003638843,((((HEL_BA9571AA_AS.1:0.007376474,(HEL_BA9391AA_AS.1:0.00555184,HEL_CA0258AA_AS.1:0.02082181)0.883:0.005451714)0.747:0.001834655,HEL_BA9614AA_AS.1:0.007394506)0.747:0.001647139,HEL_BA9605AA_AS.1:0.003639668)0.797:0.001839004,(((HEL_BA9410AA_AS.1:0.005374058,(BURYAT14.1:0.009337195,(HEL_BA9656AA_AS.1:5e-09,HEL_BA9058AA_AS.1:0.006261475)0.081:0.002978713)0.877:0.005454388)0.448:5e-09,((((HEL_BA8956AA_AS.1:0.014928371,(HEL_BA9479AA_AS.1:0.001863884,HEL_BA9166AA_AS.1:0.016815218)0.639:0.003593562)0.949:0.007656588,(HEL_BA9411AA_AS.1:0.005791588,(HEL_BA9341AA_AS.1:0.003879481,(HEL_BA9348AA_AS.1:0,HEL_BA9759AA_AS.1:0):0.012758387)0.924:0.007358705)0.966:0.008871504)0.366:6e-09,(HEL_BA8911AA_AS.1:0.003611362,(((HEL_BA8868AA_AS.1:5e-09,HEL_BA9797AA_AS.1:0.001769507)0.876:0.003625711,(HEL_AA7373AA_AS.1:0.009110276,HEL_BA9780AA_AS.1:0.00545206)0.868:0.003571961)0.932:0.005457511,(HEL_BA8829AA_AS.1:0.009434379,(HEL_BA9735AA_AS.1:0.018834619,HEL_BA8832AA_AS.1:0.001905491)0.738:0.001448607)0.921:0.005746112)0.728:0.001791923)0.793:0.001780505)0.785:0.001761485,(HEL_BA9649AA_AS.1:0.011078975,(HEL_BA9379AA_AS.1:0.011068243,(HEL_BA9130AA_AS.1:0.009147164,HEL_CA0410AA_AS.1:0.007225999)0.862:5e-09)0.900:0.007317418)0.838:0.003588774)0.878:0.003672311)0.669:0.003589818,(HEL_BA8932AA_AS.1:0.007400274,(HEL_BA8830AA_AS.1:0.01510711,HEL_BA9347AA_AS.1:0.007425799)0.884:0.005381306)0.739:0.005417111)0.000:6e-09)0.858:0.00492617)0.586:0.000460527,HEL_CA0278AA_AS.1:0.009128083)0.781:0.001790658)0.609:0.001799449,(((Keto18.1:0.007377136,(HEL_BA8918AA_AS.1:5e-09,HEL_BA9046AA_AS.1:0.003573813)0.749:0.001661654)0.913:0.00555817,((HEL_BA9169AA_AS.1:5e-09,(((((((HEL_BA5197AA_AS.1:0.005459995,HEL_BA5224AA_AS.1:0.005475376)0.928:0.007230017,(SLK40.1:0.007255952,(BD0013.1:0.013349985,(HEL_CA2513AA_AS.1:0.006795754,(BD0063.1:0.015831672,HpGP-NPL-009.1:0.022810894)0.177:0.003049391)0.832:0.004119353)0.836:0.004053379)0.607:0.003464497)0.843:0.00389098,HEL_BA4973AA_AS.1:0.001808907)0.874:0.003606458,(((CK59.1:0.014843959,(HEL_BA4205AA_AS.1:0.005222557,VN0032.1:0.001981683)0.770:0.003712974)0.822:0.003640899,(HEL_AA6079AA_AS.1:0.010887506,((HEL_BA9281AA_AS.1:0.012924096,(HEL_BA9463AA_AS.1:0.003540877,HEL_BA9765AA_AS.1:0.014927785)0.268:0.001824085)0.898:5e-09,((HEL_BA8987AA_AS.1:0.007484055,HEL_BA9595AA_AS.1:0.011246218)0.433:0.005297127,((((SUD-C14-1.1:0.003554237,SUD-SO49-1.1:0.007260276)0.867:0.003629193,((HEL_BA9413AA_AS.1:0.011018993,SUD-S72.1:0.007248939)0.434:0.001819501,(SUD-C1-1a.1:5e-09,SUD_C5_1.1:0.007204146)0.400:5e-09)0.829:0.003585181)0.785:0.001793201,((HEL_AA6699AA_AS.1:0.007240784,HEL_BA9028AA_AS.1:0.007274059)0.739:0.001790782,((((((((((((((CAM_14C1.1:0.002463282,nigh1448.1:0.010335612)0.788:0.003573564,HEL_BA9125AA_AS.1:0.002915967)0.890:0.003944811,(HpGP-USA-303.1:0.008784358,HpGP-USA-403.1:0.007569084)0.374:0.001719424)0.874:0.003901717,(HEL_BA8806AA_AS.1:0.006909904,(DR150.1:0.003925563,HEL_BA5547AA_AS.1:0.005059429)0.341:0.001811947)0.777:0.002104105)0.129:5e-09,(DR76_2016.1:0.003560578,NYPt189.1:0.007193316)0.784:0.001775754)0.860:0.001777567,GAM245Ai.1:0.007224624)0.436:5e-09,(((HpGP-USA-417.1:5e-09,(HEL_AA5463AA_AS.1:0.009257289,(HEL_CA2150AA_AS.1:0.001805705,HpGP-SPA-402.1:0.018811571)0.892:0.005478825)0.901:0.005407208)0.222:0.001781722,HEL_BA5101AA_AS.1:0.012912338)0.789:0.001782255,DR59_2016.1:0.003569539)0.439:5e-09)0.920:0.00177522,HEL_BA8835AA_AS.1:0.014735147)0.918:5e-09,(HEL_CA2451AA_AS.1:0.001775038,((CAM-144C1.1:0.020735784,HEL_BA8101AA_AS.1:0.003540733)0.448:0.005464779,(HEL_CA2149AA_AS.1:0.001770608,(HEL_AA7374AA_AS.1:0.005353188,(HEL_BA9555AA_AS.1:0,SA220C.1:0):5e-09)0.927:0.003566232)0.760:5e-09)0.862:0.001769346)0.869:5e-09)0.880:5e-09,(((HEL_AA5951AA_AS.1:0.009108014,(CAM-146C1.1:0.005312664,(HpGP-NGA-010.1:0.005409675,nigh2495.1:0.017037458)0.768:0.005399786)0.553:2.0577e-05)0.760:0.001809134,((CAM_110A1.1:0.01648353,((CAM-23A1.1:0.003555838,(CAM-117A1.1:0.003572741,CAM_149C1.1:0.005399306)0.805:6e-09)0.799:0.001760305,(CAM_118A1.1:0.007250124,nigh2494.1:0.003599761)0.781:0.005405467)0.881:5e-09)0.208:0.001797547,(HEL_BA5558AA_AS.1:0.005412575,(HpGP-NGA-006.1:0.007451555,(ckin59.1:0.00177504,nigh2496.1:5e-09)0.737:0.001565981)0.921:0.00565869)0.908:0.005416024)0.776:0.001766378)0.377:5e-09,HEL_BA9309AA_AS.1:0.007216983)0.833:0.001770651)0.906:0.00355007,((((HEL_AA8702AA_AS.1:0.010992196,(((CAM_22A1.1:0.006751438,CAM-140C1.1:0.009575765)0.499:0.001795123,kin86.1:0.008568305)0.419:0.002252977,HEL_BA4947AA_AS.1:0.007209061)0.871:5e-09)0.853:0.001778203,(((((ckin106.1:0.007336248,((HEL_BA8361AA_AS.1:0.014797805,((ckin24.1:0.007215182,ckin28.1:0.007161474)0.910:5e-09,HpGP-COG-003.1:0.001770169)0.885:5e-09)0.242:0.001779645,kin62.1:0.001780006)0.745:0.001705839)0.809:0.003411018,(CAM_106A1.1:0.014735965,CAM-135C1.1:0.003837177)0.501:0.005598314)0.752:0.001985115,HEL_AA7362AA_AS.1:0.003676926)0.868:0.003492432,((((HEL_BA8291AA_AS.1:0.011604256,(HEL_BA5706AA_AS.1:0.009769418,SouthAfrica7.1:0.016082576)0.727:0.00176357)0.673:0.005887188,(HEL_BA4236AA_AS.1:0.012326796,((((((HEL_AA7350AA_AS.1:0,HEL_AA7375AA_AS.1:0,HEL_AA7376AA_AS.1:0):6e-09,HEL_AA7378AA_AS.1:0.014636515)0.975:0.010485227,((((SA175A.1:5e-09,SA29A.1:0.005344447)0.945:0.010299597,(HEL_AA7371AA_AS.1:0.009476245,((((HEL_AA7206AA_AS.1:0.005356762,(HEL_AA7368AA_AS.1:0.001761454,((HEL_AA7199AA_AS.1:0,HEL_AA7293AA_AS.1:0):0.001769505,HEL_AA7200AA_AS.1:5e-09)0.943:0.005381532)0.762:0.001789448)0.800:0.001773546,((HEL_AA7215AA_AS.1:0.005352701,HEL_AA7329AA_AS.1:0.001772801)0.759:0.001769611,(HEL_AA7309AA_AS.1:0.007195937,(HEL_AA7288AA_AS.1:0,HEL_BA9306AA_AS.1:0):0.010980835)0.903:0.005442993)0.419:5e-09)0.481:5e-09,((((HEL_BA5731AA_AS.1:0.008596776,HEL_BA8916AA_AS.1:0.011663042)0.933:0.008908495,(HEL_BA9494AA_AS.1:0.005219629,(HEL_BA5715AA_AS.1:0.023614927,HEL_BA9540AA_AS.1:0.025934461)0.795:0.013336002)0.541:0.010579764)0.728:0.002057787,(HEL_BA5709AA_AS.1:0.011083916,HpGP-ZAF-009.1:0.005530655)0.918:0.0078615)0.941:0.006676074,(HEL_AA7268AA_AS.1:0.001769276,HEL_AA7356AA_AS.1:0.001769267)0.910:5e-09)0.858:0.003553657)0.999:0.022223988,K26A1.1:0.005762649)0.852:0.005228952)0.968:0.013592099)0.218:0.004014671,(HEL_BA4919AA_AS.1:0.006067628,((HEL_BA8309AA_AS.1:0,HEL_BA9749AA_AS.1:0):0.008588201,SA253C1.1:0.006112498)0.655:0.003439473)0.846:0.00554361)0.565:0.004671146,(HpGP-ZAF-001.1:0.005980483,SA172C1.1:0.018120167)0.967:0.010743289)0.896:0.008258253)0.440:0.001565746,(HEL_BA5671AA_AS.1:0,HEL_BA9328AA_AS.1:0,SA144A.1:0,SA251C.1:0):0.018032669)0.886:0.005882396,(HpGP-ZAF-006.1:0.009072919,(HEL_BA5739AA_AS.1:0.031965926,HpGP-ZAF-007.1:0.014336555)0.839:0.00531052)0.969:0.01414187)0.321:0.002042859,HEL_AA7351AA_AS.1:0.025900016)0.350:0.010644252)0.213:0.00538108)0.880:5e-09,SA35C.1:0.013503354)0.930:0.005461749,(HEL_BA4143AA_AS.1:0.015111642,HEL_BA4163AA_AS.1:0.007434548)0.858:0.004153175)0.895:0.006559619)0.907:5e-09,((((HEL_BA4168AA_AS.1:0.003882763,SouthAfrica50.1:0.015081392)0.741:0.001504191,((SUD-C13-1.1:0.009209687,SUD_C8_1.1:0.003537326)0.952:0.007328804,(((HEL_CA2362AA_AS.1:0.003568024,HpGP-POR-006.1:0.003568268)0.455:5e-09,(ckin65.1:0.003595979,kin71.1:0.001787497)0.925:0.005432211)0.364:0.001779616,HEL_BA8928AA_AS.1:0.007216207)0.904:5e-09)0.305:0.001794284)0.809:0.001772028,(SUD-SO50-1.1:0.005385368,(HEL_BA4465AA_AS.1:0.010892753,((SA169C.1:0.00902172,(HEL_BA5677AA_AS.1:5e-09,SA166A.1:0.001769881)0.989:5e-09)0.986:0.013013328,(HEL_BA5666AA_AS.1:0.007197644,HEL_AA7352AA_AS.1:0.005374758)0.723:0.001780769)0.763:0.001796579)0.505:0.001765427)0.847:5e-09)0.946:0.003557252,(((ckin129.1:0.005588769,HpGP-BRA-023.1:0.009283241)0.822:0.003391241,kin77.1:0.001829516)0.448:0.001776774,((ckin130.1:0.003572757,kin81.1:0.001766265)0.847:0.001820665,HEL_AA9177AA_AS.1:0.020546642)0.885:5e-09)0.937:0.005346512)0.812:5e-09)0.876:6e-09)0.832:0.001776871,(SA233C.1:0.015584819,(HEL_BA8345AA_AS.1:0.007472581,SouthAfrica20.1:0.008929292)0.570:0.00367723)0.845:0.004796072)0.789:5e-09,((CAM-121A1.1:0.005385835,(CAM-107A1.1:0.005389155,CAM-126C1.1:0.003581085)0.780:0.001814913)0.756:0.001786474,(CAM_125C1.1:0.005474037,CAM_153C1.1:0.00730864)0.764:0.001680272)0.875:6e-09)0.839:5e-09)0.784:0.001763221,(CAM-109A1.1:0.007264166,SUD-SO42.1:0.007268827)0.930:5e-09)0.742:0.001776616,kin79.1:0.003594591)0.773:0.0018374,SUD-I14.1:0.005456782)0.783:0.001721047)0.447:5e-09)0.787:0.00178079,(((HEL_AA6060AA_AS.1:0.012805326,(HEL_BA9462AA_AS.1:0.005545049,HEL_BA9457AA_AS.1:0.012820107)0.739:0.003570447)0.744:0.001898449,SUD_SO41_1.1:0.007269144)0.262:5e-09,(SUD-C16-3.1:0.007829964,HEL_BA4944AA_AS.1:0.013475354)0.676:0.001214804)0.784:0.001784232)0.476:0.001781828)0.427:5e-09)0.773:0.00180445)0.773:0.00181911)0.782:0.001754778,((MMM_60.1:0.015302026,NP49.1:0.011441403)0.364:0.005141181,((HEL_BA3985AA_AS.1:0.012953831,(HpGP-IND-007.1:0.012844908,((((HEL_BA8057AA_AS.1:0.012970834,(Mandalay03.1:0.007833888,MMM_127.1:0.013488295)0.673:0.00108685)0.763:0.002351112,HEL_BA5769AA_AS.1:0.008618853)0.480:0.00180846,MS178.1:0.005827429)0.898:0.004935502,(MMM_148.1:0.007249343,HEL_CA0027AA_AS.1:0.018434115)0.541:5e-09)0.201:0.001811896)0.738:0.001706927)0.755:0.001868124,(((HpGP-BGD-003.1:0.012857784,HpGP-MAL-002.1:0.005400542)0.914:6e-09,NP110.1:0.016639492)0.551:0.003644968,HEL_BA7799AA_AS.1:0.009134978)0.758:0.001720298)0.901:0.003600101)0.725:5e-09)0.770:0.0017974)0.758:0.001776571,(((((G27.1:0.007734632,HEL_BA9180AA_AS.1:0.019442458)0.895:0.007005068,(HEL_AA6798AA_AS.1:0.001805165,HEL_CA2176AA_AS.1:0.014904555)0.513:0.001761446)0.731:5e-09,((((B45.1:0.003562691,(HEL_AA5699AA_AS.1:0.010965703,((HEL_AA9180AA_AS.1:0.007073702,(29009.1:0.001881804,(IL_3173.1:0.00542408,HEL_BA4404AA_AS.1:0.003685368)0.881:0.003646172)0.753:0.001944338)0.282:0.00184005,(Evenky01.1:0.003654957,(((IL_3184.1:0.005817787,(HEL_BA4700AA_AS.1:0.016572313,HpGP-RUS-009.1:5e-09)0.892:0.005162393)0.761:0.001762266,((((HpGP-SPA-802.1:0.005344179,HpGP-TUR-009.1:0.007545739)0.859:0.003634772,(MG2005_98.1:0.001848961,MM2004_20.1:0.001703555)0.932:0.00566125)0.860:0.003694813,(Hp_A_27.1:0.005716166,IRANL133_91.1:0.009236366)0.871:0.00368911)0.407:5e-09,HpGP-USA-207.1:0.005166601)0.914:0.003643176)0.178:5e-09,(38185.1:0.015301468,IRANL104.1:0.011395696)0.714:0.004889129)0.901:0.005704238)0.771:0.002051742)0.823:0.003336169)0.319:5e-09)0.631:0.001756635,((HEL_CA2246AA_AS.1:0.003592862,(22360.1:0.001750087,HEL_AA8698AA_AS.1:0.011013651)0.762:0.001830985)0.793:0.002630803,SSR43.1:0.008283022)0.365:0.003620414)0.649:0.001817697,(Hp_A_14.1:0.007313142,HpGP-HON-015.1:0.003618385)0.872:0.003622616)0.795:0.001783281,((IRANL124_91.1:0.003692985,(((MCms1055.1:0.006026464,(SA224.1:0,SA252C.1:0):0.010561973)0.835:0.005204811,(HN_G260.1:0.005086822,(GR_20.1:0.001755181,IL_3172.1:0.012851814)0.755:0.002158801)0.699:0.004889266)0.783:0.002514899,(HEL_BA3551AA_AS.1:0.007428068,HEL_BA4578AA_AS.1:0.010968744)0.481:0.001811265)0.774:0.001992691)0.764:0.001681871,((HEL_CA2181AA_AS.1:0.009137047,Pt_7901.1:5e-09)0.792:0.001795869,(GC65_HL.1:0.003606677,((HEL_BA9168AA_AS.1:0.006813442,(HEL_BA5527AA_AS.1:0.015629148,31181.1:0.012667228)0.312:0.001720699)0.775:0.002200337,HEL_BA5572AA_AS.1:0.00915273)0.758:0.001858034)0.772:0.001803019)0.871:0.003631531)0.749:0.001810771)0.374:5e-09)0.916:0.003579457,(HEL_AA9174AA_AS.1:0.005517765,((34320.1:0.009045815,(HEL_BA4875AA_AS.1:0.003801198,(Hui1764.1:0.010226854,(22087.1:0.00693989,IRANL110.1:0.011502374)0.740:0.003617632)0.775:0.002435842)0.815:0.003657611)0.776:0.001946255,(HEL_AA0447AA_AS.1:0.011081821,HpGP-LIT-001.1:0.005560785)0.756:0.001724318)0.760:0.001804828)0.777:0.001713029)0.088:5e-09,((((B40.1:0.009111889,GR_21.1:6e-09)0.840:0.003266439,((IRANL125.1:5e-09,IRANL97.1:0.007250737)0.879:0.003953701,HpGP-POL-110.1:0.010726639)0.052:0.001776682)0.783:0.002133089,(HEL_CA2212AA_AS.1:0.005426278,(Hp_A_11.1:0.001813471,((B47.1:0.01880323,HEL_BA9162AA_AS.1:0.005356622)0.757:0.001875442,((B25.1:0.001730211,HEL_BA9598AA_AS.1:0.011130226)0.866:0.003651227,(India7.1:0.008824085,P12.1:0.008811212)0.531:0.004541265)0.408:5e-09)0.770:0.001774528)0.897:0.003636409)0.770:0.001778201)0.752:5e-09,(((HpGP-ISR-001.1:0.003654313,HpGP-MMR-004.1:0.011110987)0.749:0.003532391,(HpGP-MAL-010.1:0.017092266,(HUP_B14.1:0.011097507,(HEL_BA3663AA_AS.1:0.009206105,IRANL112_91.1:0.005508231)0.736:0.001737395)0.753:0.001627256)0.901:0.005618587)0.375:5e-09,Pt_7757.1:0.007240884)0.536:0.001783765)0.911:0.003565771)0.905:0.003607584)0.768:0.002160597,(BT143.1:0.011481948,HEL_BA3942AA_AS.1:0.011473151)0.911:0.008836546)0.618:0.003455302,((HEL_BA9534AA_AS.1:0.025383715,(HEL_BA9483AA_AS.1:0.014362239,((HEL_AA7212AA_AS.1:0,HEL_CA0045AA_AS.1:0):0.013609955,HpGP-USA-422.1:0.021824045)0.874:0.006373285)0.727:0.001798475)0.627:0.003729555,HEL_BA9825AA_AS.1:0.00483996)0.887:0.006915449)0.899:0.007191803)0.842:0.001774468,((HEL_BA9544AA_AS.1:0,HEL_BA9705AA_AS.1:0):5e-09,(Keto60.1:0.001777454,((HEL_BA8996AA_AS.1:0,HEL_BA9032AA_AS.1:0,HEL_BA9148AA_AS.1:0,HEL_BA9266AA_AS.1:0,HEL_BA9294AA_AS.1:0,HEL_BA9339AA_AS.1:0,HEL_BA9604AA_AS.1:0,HEL_BA9761AA_AS.1:0,HEL_BA9792AA_AS.1:0,HEL_BA9830AA_AS.1:0,HEL_BA9838AA_AS.1:0):5e-09,HEL_BA9260AA_AS.1:0.001769503)0.582:5e-09)0.879:0.001775198)0.849:0.001772201)0.863:5e-09)0.771:0.001798437,HpGP-KAZ-002.1:0.00542575)0.761:0.001755458)0.789:0.003731616,HEL_CA0266AA_AS.1:0.013115144)0.871:0.001751839,(BTM275.1:0.017240713,(Khanty16.1:0.00353295,Khanty27.1:0.00551085)0.936:0.007600925)0.765:0.001519599)0.769:0.005652226,(((ID0498.1:0.021937002,TH0213.1:0.013541818)0.796:0.004297044,((HpGP-MMR-011.1:0.021158808,M006.1:0.014671998)0.811:0.005598966,(HEL_CA2092AA_AS.1:0.015664804,ID0561.1:0.009183377)0.419:0.005783862)0.804:0.00434482)0.858:0.004692366,(MMM_67.1:0.005532242,((HEL_CA2709AA_AS.1:0.016634701,(HEL_CA2671AA_AS.1:0.005329966,(HEL_CA0440AA_AS.1:0.009433731,HEL_CA0551AA_AS.1:0.007426475)0.566:0.005351166)0.884:5e-09)0.811:0.001834502,((HEL_BA5460AA_AS.1:0.013810872,(BT333.1:0.009793074,(HEL_CA2615AA_AS.1:0,HEL_CA2627AA_AS.1:0):0.004950673)0.680:0.003915095)0.767:0.004627876,(((HEL_CA2718AA_AS.1:0.005485241,VN0805.1:0.011015899)0.771:0.0017154,(((HEL_BA5605AA_AS.1:0.007608481,(HEL_BA9915AA_AS.1:0.007036894,HpGP-MEX-046.1:0.020180741)0.445:0.005622661)0.776:0.003135582,HEL_CA2643AA_AS.1:0.014765288)0.729:0.001968388,((HEL_AA4439AA_AS.1:0.022746973,(HEL_BA4686AA_AS.1:0.014903717,((HEL_BA8279AA_AS.1:0.014751582,(BT0282.1:0.005360711,BT215.1:0.00555201)0.395:0.003532511)0.749:0.002371179,EKB32.1:0.009211451)0.594:0.003712822)0.693:0.003827019)0.297:0.002138145,HpGP-IDN-001.1:0.013529126)0.239:0.003527633)0.474:5e-09)0.919:0.005208959,((CK69.1:0.008932307,HEL_CA0208AA_AS.1:0.005707237)0.329:0.003582823,(HEL_BA8663AA_AS.1:0.005644339,(HpGP-MAL-012.1:0.008038965,(HEL_CA0082AA_AS.1:0.004784709,HpGP-KOR-001.1:0.015892431)0.282:0.005342594)0.737:0.002639381)0.537:6e-09)0.769:0.001757847)0.471:5e-09)0.774:0.002032202)0.851:0.003502891)0.841:0.003616356)0.298:0.001748087)0.929:0.003680947,(HEL_CA0525AA_AS.1:0.010918195,(HpGP-JAP-026.1:0.013054711,JP0170.1:0.005460874)0.745:0.002429217)0.928:0.007004444)0.857:0.00740143,HEL_CA2272AA_AS.1:0.005479696)0.941:0.001768062,(((HpGP-PER-011.1:0.009161574,((HEL_BA9448AA_AS.1:0.012887133,(HEL_BA9263AA_AS.1:0.006907877,HEL_BA9677AA_AS.1:0.005727837)0.691:0.001817345)0.800:0.001997973,((HEL_AA7283AA_AS.1:0.005386184,HEL_BA9621AA_AS.1:5e-09)0.965:0.007373026,(((((HEL_AA6077AA_AS.1:0,HEL_CA0052AA_AS.1:0,HEL_CA0052AA_AS.2:0):0.007412593,(HEL_AA6006AA_AS.1:5e-09,HEL_CA0053AA_AS.1:0.00355286)0.934:0.005594298)0.764:0.001566234,(HEL_BA9518AA_AS.1:5e-09,((HEL_BA9559AA_AS.1:0.007251351,(Sakhalin60.1:0.009029886,(HEL_AA7214AA_AS.1:5e-09,HEL_BA9819AA_AS.1:0.003583911)0.895:5e-09)0.318:0.00180624)0.803:0.001752621,HEL_BA9315AA_AS.1:0.003551096)0.478:5e-09)0.923:0.001773279)0.358:5e-09,((Nanai40.1:5e-09,((HEL_BA9159AA_AS.1:5e-09,HEL_BA9467AA_AS.1:0.001777456)0.786:0.001781889,(HEL_BA9040AA_AS.1:0.00358458,HEL_BA9234AA_AS.1:0.003584225)0.764:0.001762833)0.772:0.001779894)0.928:0.003555197,((HEL_BA9487AA_AS.1:0.001779887,HEL_BA8847AA_AS.1:0.007225408)0.449:0.003572237,(HEL_BA9472AA_AS.1:0.001775835,HEL_AA7380AA_AS.1:0.00718573)0.752:5e-09)0.832:0.001768828)0.797:5e-09)0.603:0.000994479,(HEL_CA0054AA_AS.1:0.009586543,(HEL_BA8864AA_AS.1:0.004898314,HEL_BA9514AA_AS.1:0.004054395)0.460:0.002577496)0.760:0.00405408)0.423:0.002466339)0.769:0.001785205)0.749:0.001826532)0.301:0.003395933,((((HpGP-CAN-023.1:0.015467447,(HpGP-CAN-020.1:5e-09,(HEL_AA7339AA_AS.1:0.005414721,(((HEL_BA9778AA_AS.1:0,HEL_CA0057AA_AS.1:0,HEL_CA0057AA_AS.2:0):0.003571322,HEL_CA0046AA_AS.1:0.001769613)0.791:0.001782187,((HEL_AA7365AA_AS.1:0,HEL_CA0047AA_AS.1:0):0.003566181,HpGP-CAN-001.1:0.003566199)0.930:5e-09)0.842:5e-09)0.876:0.001773283)0.867:0.004597126)0.030:0.001853424,CAN_196.1:0.020019804)0.848:0.004426744,((HEL_AA6759AA_AS.1:0.003567839,HpGP-USA-205.1:0.007231273)0.738:0.001812292,HEL_AA6578AA_AS.1:0.011044658)0.912:0.005415669)0.185:0.001782452,((Aklavik117.1:0,CAN_219.1:0):0.008869076,(HEL_BA9748AA_AS.1:0.009603194,HpGP-MEX-028.1:0.012861438)0.520:0.003444699)0.771:0.002041424)0.904:5e-09)0.894:0.00358981,((HEL_BA9569AA_AS.1:0.002021521,(HEL_BA9261AA_AS.1:0.001631971,HEL_BA9841AA_AS.1:0.007444674)0.888:0.005410457)0.876:0.005677219,(HEL_CA2268AA_AS.1:0.023680558,(HEL_BA9669AA_AS.1:0.021631251,(HEL_BA9476AA_AS.1:0.007315313,HEL_BA9732AA_AS.1:0.01301561)0.944:0.01008067)0.654:0.000605058)0.957:0.009745913)0.807:0.003609259)0.872:0.003675889)0.756:0.003586842,(((Evenky58.1:0.032200756,((HEL_BA9304AA_AS.1:0.007215297,Nentsy81.1:0.001799325)0.702:0.001107052,(HEL_BA8815AA_AS.1:0.005456894,(HEL_AA7264AA_AS.1:0.005350903,(HEL_BA9773AA_AS.1:0.005387166,(HEL_BA9774AA_AS.1:0.003589272,Khanty04.1:0.001776718)0.898:0.003608721)0.712:5e-09)0.859:0.007233988)0.953:0.009965486)0.482:0.007347588)0.735:0.002543009,(HEL_CA2271AA_AS.1:0.001722873,Puno120.1:0.012911427)0.770:0.001808254)0.805:0.001806289,HEL_CA2267AA_AS.1:0.009090468)0.788:5e-09)0.862:0.001795957,(((((CO1766.1:0,Hui1766.1:0):0.007130078,(Cuz20.1:0,Shi112.1:0,Shi417.1:0):0.001894447)0.811:0.001754795,(((CO1768.1:0,COL0002.1:0,Hui1769.1:0):0.005528393,HEL_AA5991AA_AS.1:0.007252219)0.740:0.0017407,(HpGP-PER-111.1:0.014352485,(HEL_BA9433AA_AS.1:0.008690481,v225d.1:0.009728222)0.173:0.003587796)0.757:0.002322548)0.765:0.00362185)0.877:5e-09,(HEL_BA9201AA_AS.1:0.012616442,HEL_AA6511AA_AS.1:0.0127389)0.209:0.004249952)0.810:0.003646665,Puno135.1:0.011195605)0.840:0.003528074)0.779:0.003577949,MM2012_26.1:0.015226544)0.838:0.004976451,HpGP-SPA-706.1:0.004158531)0.858:0.001908233,(HEL_CA2258AA_AS.1:0.008802655,HEL_CA2270AA_AS.1:0.008312899)0.950:0.00960016)0.095:0.013386272,(HEL_BA3813AA_AS.1:0.001786794,((HEL_BA3814AA_AS.1:0,HEL_BA4584AA_AS.1:0):5e-09,((HEL_BA4574AA_AS.1:0.005388788,HPJ156.1:0.003582303)0.899:0.003629181,(HEL_BA3812AA_AS.1:0.001803299,((HPAS23.1:0.003573845,(HEL_AA6010AA_AS.1:6e-09,HEL_BA9332AA_AS.1:0.009097916)0.490:5e-09)0.869:0.005370332,(HEL_AA6024AA_AS.1:0.007236232,((ausabrJ05.1:0,HPJ023.1:0):5e-09,HPJ071.1:0.003564503)0.954:0.003594631)0.903:5e-09)0.220:0.001789327)0.883:0.003626417)0.784:0.001774073)0.789:0.001782509)0.710:0.002535204)0.933:0.014873116,(((ID0987.1:0.006714877,(ID0985.1:0.004888484,ID1001.1:0.005986304)0.810:0.003603596)0.788:0.002335622,((ID0082.1:0.003586807,ID0090.1:0.009075774)0.738:0.001781283,(ID1017.1:0.014706512,(HEL_BA9408AA_AS.1:0.001769868,(((Neuguinea66.1:0.001782047,Neuguinea12.1:0.001782691)0.995:5e-09,(HEL_BA9674AA_AS.1:0,Neuguinea25.1:0,Neuguinea63.1:0):5e-09)0.914:5e-09,HEL_BA9658AA_AS.1:0.001769035)0.726:5e-09)0.999:0.012731691)0.714:5e-09)0.787:0.001774419)0.751:0.002154288,(ID0084.1:0.011170639,ID0992.1:0.015630909)0.659:0.005123943)0.965:0.018290988)0.920:0.022644133,((HEL_CA2286AA_AS.1:0.001769705,HEL_CA2287AA_AS.1:0.00355888)0.914:5e-09,(((HpGP-PER-019.1:0.004023226,(HEL_AA0105AA_AS.1:0,PeCan4.1:0):0.012550271)0.153:0.001735619,HpGP-PER-138.1:0.003183041)0.732:0.002690846,(HpGP-PER-121.1:0.008676485,HEL_CA2279AA_AS.1:0.004147964)0.120:0.005327422)0.940:0.008712543)0.594:0.000277275)0.989:0.002842036,(((HEL_CA2283AA_AS.1:0.004280902,(HEL_CA2262AA_AS.1:0.004312697,(HEL_CA2265AA_AS.1:5e-09,HEL_CA2266AA_AS.1:0.003566444)0.942:0.006688789)0.328:0.001691263)0.892:0.004811501,HEL_CA2260AA_AS.1:0.001789936)0.749:0.001778737,((Shi169.1:0.005473762,((HEL_CA2257AA_AS.1:5e-09,Shi470.1:0.001769042)0.915:0.001773288,(HEL_CA2261AA_AS.1:0.001769237,Sat464.1:5e-09)0.728:6e-09)0.853:0.003565589)0.866:0.003639757,HEL_CA2284AA_AS.1:5e-09)0.176:0.001787005)0.859:0.007842025)0.271:0.042976276,((HEL_AA0408AA_AS.1:0.01466426,HEL_BA9262AA_AS.1:0.003564806)1.000:0.07200547,(((HpGP-CHI-105.1:0.003576305,HpGP-CHI-116.1:0.005374541)0.918:0.007216024,(((((HEL_AA7311AA_AS.1:0,Khanty47.1:0):0.009146436,(HEL_BA8849AA_AS.1:0,HEL_BA9070AA_AS.1:0):0.003611291)0.758:0.001738965,((HEL_BA9584AA_AS.1:0.003572866,HEL_BA9722AA_AS.1:0.005401864)0.787:0.001796272,(HEL_BA9243AA_AS.1:0.007181449,(HEL_BA9629AA_AS.1:0.038856961,HEL_BA9746AA_AS.1:0.02720598)0.889:0.019722011)0.933:5e-09)0.890:0.003614236)0.949:0.00726992,((((HEL_BA9127AA_AS.1:0.007321711,(HEL_BA9060AA_AS.1:0.001769504,(HEL_AA7337AA_AS.1:0.001769234,HEL_BA9258AA_AS.1:5e-09)0.246:5e-09)0.760:0.001688178)0.919:0.005506466,((HpGP-CAN-007.1:0.001746141,((HEL_AA5967AA_AS.1:0,HEL_AA6482AA_AS.1:0,HEL_BA9172AA_AS.1:0):0.001798607,((Ca_97_34.1:0,HEL_AA6016AA_AS.1:0,HEL_AA7297AA_AS.1:0):0.009146407,CAN_243.1:0.007232008)0.918:0.005504311)0.867:0.003600273)0.895:0.003635946,(HEL_AA5916AA_AS.1:0,HEL_AA6037AA_AS.1:0):0.003598282)0.773:0.00175748)0.218:0.001795675,HEL_BA9526AA_AS.1:0.007190055)0.878:5e-09,((HpGP-CAN-016.1:0.003572673,((Aklavik86.1:0,CAN_019.1:0,CAN_290.1:0,HEL_CA2371AA_AS.1:0,HpGP-CAN-010.1:0,HpGP-CAN-015.1:0,HpGP-CAN-018.1:0):5e-09,((CAN_095.1:0,CAN_136.1:0,CAN_172.1:0,HpGP-CAN-006.1:0,HpGP-CAN-011.1:0):5e-09,(CAN_258.1:0,HEL_CA2453AA_AS.1:0):0.001769042)0.855:0.001771997)0.770:0.001777957)0.769:0.001784061,HpGP-CAN-019.1:0.014771395)0.698:0.001775666)0.889:5e-09)0.910:0.003573561,((HEL_BA8817AA_AS.1:5e-09,HEL_BA9726AA_AS.1:0.020337708)0.373:0.001780069,(HEL_BA9287AA_AS.1:0,Koryak28.1:0,Koryak37.1:0,Koryak38.1:0):0.005372838)0.969:0.00719119)0.879:5e-09)0.874:0.010514809,(HEL_BA9303AA_AS.1:0.012135456,HEL_BA9707AA_AS.1:0.011887896)1.000:0.039851381)0.931:0.02072412)0.941:0.044534131)0.926:0,Hcetorum:0.392298903)Root;
