# Supplementary material for: An ancient ecospecies of Helicobacter pylori
Source: Nature. 2024 Oct 16;635(8037):178–85. doi: 10.1038/s41586-024-07991-z (PMC11541087; doi:10.1038/s41586-024-07991-z)
Supplement: Supplementary file 8 — Data underlying Figs. 1–4 and Supplementary Figs. 1–6 and 8–13. [file 41586_2024_7991_MOESM8_ESM.zip › SOURCE_DATA/S10/77.nwk]

((((((((((((((((((((((IRANL110.1:0.004095309,(B25.1:0.009260556,IRANL97.1:0.00815887)0.777:0.004224451)0.926:0.003781721,((HUP_B14.1:0.011421248,SUD-C1-1a.1:0.008080805)0.924:0.003579491,((HEL_AA7362AA_AS.1:0.011614657,(HEL_BA8309AA_AS.1:5e-09,((SA233C.1:5e-09,(HEL_BA5666AA_AS.1:0.005441936,HpGP-ZAF-006.1:0.004817391)0.947:0.002946098)0.999:0.005394091,HEL_BA9749AA_AS.1:0.001158956)0.755:0.002379309)0.997:0.009345306)0.949:0.004674779,(HEL_CA2272AA_AS.1:0.00907968,IRANL124_91.1:0.008051253)0.893:0.002550282)0.603:0.000818164)0.741:0.000724646)0.499:0.000609213,SUD_C5_1.1:0.007398483)0.567:0.003649053,HEL_BA4700AA_AS.1:0.011318837)0.760:0.001063884,(HEL_CA2181AA_AS.1:0.008421643,(HEL_CA2176AA_AS.1:0.004671204,(22360.1:0.005876722,HpGP-MEX-046.1:0.0084428)0.835:0.003488366)0.896:0.002764759)0.894:0.002650654)0.688:0.000607056,(((((CAM_125C1.1:0.005384732,CAM-140C1.1:0.006248884)0.043:0.001777303,(((CAM_22A1.1:0.006108892,(CAM-109A1.1:0.004664364,CAM_106A1.1:0.007530292)0.367:0.001979384)0.186:0.000851786,((nigh1448.1:0.004806485,CAM-23A1.1:0.004198711)0.734:0.000564882,(((CAM-107A1.1:0.008854404,CAM_153C1.1:0.005159792)0.546:0.001103673,(CAM-121A1.1:0.004216795,HEL_BA9309AA_AS.1:0.0060685)0.849:0.001426686)0.790:0.000886156,((CAM-117A1.1:0.004248981,SUD-SO42.1:0.007290921)0.772:0.002301525,((CAM_110A1.1:0.005404112,nigh2496.1:0.001164275)0.963:0.002989302,nigh2495.1:0.004771247)0.656:5e-09)0.856:0.001175308)0.769:0.000577982)0.894:0.00154071)0.720:0.000640716,((((nigh2494.1:0.00637085,CAM_149C1.1:0.009655624)0.211:0.000903753,(HpGP-NGA-010.1:0.006014869,ckin59.1:0.008074428)0.949:0.004579089)0.644:0.001395793,(CAM-144C1.1:0.006845392,HpGP-NGA-006.1:0.007721142)0.181:0.001551618)0.775:0.001818331,HEL_AA5951AA_AS.1:0.006370878)0.818:0.001279579)0.904:0.002489026)0.864:0.001781749,((G27.1:0.011946205,(SUD-C14-1.1:0.006141694,SUD_SO41_1.1:0.006598332)0.857:0.002402057)0.254:0.001307105,(((((((SUD-C16-3.1:0.006543315,SUD-SO50-1.1:0.010118632)0.854:0.001702612,(((HEL_BA9028AA_AS.1:0.008696638,(HEL_BA9463AA_AS.1:0.000707693,HpGP-IDN-001.1:0.010308978)0.857:0.003091807)0.755:0.003877453,HEL_BA4947AA_AS.1:0.011333587)0.916:0.002811444,(SUD-C13-1.1:0.008812213,(HEL_BA4973AA_AS.1:0.007233964,HEL_BA8928AA_AS.1:0.007401068)0.819:0.002149721)0.833:0.002047274)0.744:0.0008526)0.875:0.001575054,IL_3184.1:0.013202969)0.617:0.001322573,(SUD_C8_1.1:0.006323538,SUD-SO49-1.1:0.007139694)0.849:0.002367412)0.000:1.2871e-05,(HEL_BA4168AA_AS.1:0.009123091,SUD-S72.1:0.006191759)0.920:0.002546933)0.336:0.000556274,(HEL_BA9125AA_AS.1:0.006095838,HpGP-ZAF-009.1:0.009490148)0.888:0.002667855)0.706:0.000455687,(CAM-126C1.1:0.007496791,HEL_BA9595AA_AS.1:0.011679528)0.961:0.004561666)0.507:0.00110594)0.830:0.001190964)0.730:0.001208,(((HEL_AA5699AA_AS.1:0.007263773,B40.1:0.003550073)0.805:5e-09,(HpGP-RUS-009.1:0.011000497,(IL_3172.1:0.00975219,(22087.1:0.006190488,MGms203.1:0.015991982)0.757:0.005323895)0.191:0.000774693)0.884:0.002603122)0.948:0.001764555,(HEL_BA5572AA_AS.1:0.007783457,MM2004_20.1:0.007940322)0.827:0.003057765)0.501:5e-09)0.942:0.002219828,((HEL_AA8702AA_AS.1:0.009892303,IRANL125.1:0.009270869)0.903:0.002474423,(HE_NC32_5.1:0.008611946,(HpGP-ISR-001.1:0.010038811,ID0498.1:0.010825994)0.362:0.001521445)0.937:0.00304343)0.725:0.000569321)0.781:0.000558081):0.00111433,((((((((((((P12.1:0.008019974,(GC31_B.1:0.006370734,Hp_A_27.1:0.002065814)0.529:0.003645255)0.942:0.00419093,(HEL_AA6718AA_AS.1:0.009249916,((((((((((HEL_BA9562AA_AS.1:0.009069814,Nanai30.1:0.008690872)0.831:0.00292484,((HEL_BA9404AA_AS.1:0.00835231,HEL_BA9096AA_AS.1:0.014970115)0.391:0.004205115,HEL_BA9564AA_AS.1:0.009564437)0.370:0.001671638)0.424:0.001704616,(BT0282.1:0.005329932,(HEL_BA9641AA_AS.1:0.008684983,(altai11.1:0.005481283,HEL_BA9739AA_AS.1:0.001120212)0.982:0.005659604)0.362:0.001664729)0.915:0.003379865)0.725:0.001284199,((HEL_BA8860AA_AS.1:0.005127684,HEL_BA9566AA_AS.1:0.013697719)0.856:0.001667613,((HpGP-KAZ-002.1:0.005172827,(((((((Khanty26.1:5e-09,(Khanty16.1:5e-09,Khanty27.1:0.001170595)0.973:0.001758699)0.965:0.003559172,((Nentsy38.1:5e-09,(HEL_BA9014AA_AS.1:0.001184917,Nentsy37.1:0.00057948)0.958:0.002379932)0.988:0.004248062,((Khanty17.1:5e-09,Nentsy90.1:0.000584525)0.888:0.001327608,(Khanty39.1:0.001924081,(Nentsy28.1:0.002721611,(N34.1:0.000843628,Nentsy29.1:0.001509089)0.974:0.004208568)0.956:0.003774212)0.522:0.001760483)0.895:0.002225393)0.866:0.001841856)0.803:0.001737947,(Khanty30.1:0.000586375,(HEL_BA9281AA_AS.1:0.004410627,Khanty40.1:0.000563146)0.613:2.4607e-05)0.999:0.008615106)0.979:0.005574436,HEL_AA7332AA_AS.1:0.011451347)0.966:0.005143228,HEL_BA9047AA_AS.1:0.007668429)0.834:0.002651972,HEL_BA8872AA_AS.1:0.009611484)0.922:0.003260885,(((((HEL_BA8889AA_AS.1:0.005155736,HEL_BA9607AA_AS.1:0.004548226)0.944:0.004362251,(HEL_BA9440AA_AS.1:0.011192243,(HEL_BA8861AA_AS.1:0.013735983,HEL_BA9538AA_AS.1:0.023081232)0.481:0.004510092)0.850:0.006137675)0.867:0.002168968,(((((HEL_BA8993AA_AS.1:0.004201525,HEL_CA0264AA_AS.1:0.006791017)0.220:0.001594544,Neuguinea63.1:0.033216379)0.644:0.001620208,(HEL_BA8858AA_AS.1:0.005612007,((HEL_BA9467AA_AS.1:0.033162173,Puno120.1:0.04027387)0.999:0.02633966,((HEL_BA9261AA_AS.1:0.012795483,(((HEL_AA0105AA_AS.1:0,PeCan4.1:0):0.00559532,HpGP-SPA-706.1:0.009784145)1.000:0.021124964,(Khanty47.1:0.001771394,(HEL_AA7311AA_AS.1:0.001499552,(((HEL_BA8849AA_AS.1:5e-09,HEL_BA9070AA_AS.1:0.000583149)0.737:0.000848366,HEL_BA9584AA_AS.1:0.011248861)0.999:0.00976494,((((((HEL_BA9726AA_AS.1:0.006202424,(HEL_BA9287AA_AS.1:0.000608476,HEL_BA9526AA_AS.1:0.002320139)0.843:0.001483291)0.236:0.000627842,(HEL_BA8817AA_AS.1:0.001788051,(Koryak28.1:5e-09,(Koryak37.1:0,Koryak38.1:0):0.001167812)0.983:0.003503848)0.302:0.000945259)0.928:0.003438341,HEL_BA9722AA_AS.1:0.008504047)0.271:0.001978105,(HEL_BA9127AA_AS.1:0.001943518,HEL_BA9243AA_AS.1:0.002177041)0.896:0.002762312)0.503:0.001929486,((((HEL_AA5916AA_AS.1:0.003405482,(HEL_AA7337AA_AS.1:0.001237065,((HEL_BA9060AA_AS.1:0,HEL_BA9258AA_AS.1:0):0.00064922,HEL_BA9629AA_AS.1:0.003467075)0.866:0.002346813)0.922:0.002454623)0.413:0.001166451,((HEL_AA6037AA_AS.1:0.00116704,HpGP-CAN-007.1:0.002353949)0.987:0.004729255,HpGP-CAN-019.1:0.007176521)0.861:0.001611376)0.782:0.00074978,((HEL_BA9303AA_AS.1:0,HEL_BA9707AA_AS.1:0):0.072295973,(CAN_243.1:0.007144215,((Ca_97_34.1:0,HEL_AA6016AA_AS.1:0,HEL_AA7297AA_AS.1:0):0.000648951,(HEL_AA5967AA_AS.1:0,HEL_AA6482AA_AS.1:0,HEL_BA9172AA_AS.1:0):0.001693158)0.904:0.001790176)0.525:0.00180432)0.434:5e-09)0.905:0.001771843,((HpGP-CAN-018.1:0.005298402,(HpGP-CAN-016.1:0.001315811,((Aklavik86.1:0,CAN_019.1:0,CAN_290.1:0,HEL_CA2371AA_AS.1:0,HpGP-CAN-010.1:0,HpGP-CAN-015.1:0):0.00058817,(CAN_095.1:0,CAN_136.1:0,CAN_172.1:0,CAN_258.1:0,HEL_CA2453AA_AS.1:0,HpGP-CAN-006.1:0,HpGP-CAN-011.1:0):0.002353319)0.988:0.004601739)0.914:0.003170775)0.945:0.004597242,(HpGP-CHI-105.1:0.000621009,HpGP-CHI-116.1:0.005328959)0.999:0.009976389)0.908:0.002780687)0.933:0.00369614)0.583:0.002039954,HEL_BA9746AA_AS.1:0.00837182)0.713:0.001539945)0.855:0.002540485)0.974:0.00593571)0.959:0.00726198)1.000:0.026996802)1.000:0.017958214,(HEL_BA9476AA_AS.1:0.00667867,HEL_BA9333AA_AS.1:0.017216523)0.443:0.001048352)0.909:0.012013204)0.989:0.01070252)1.000:0.022873414)0.870:0.001981674,((HEL_BA8830AA_AS.1:5e-09,HEL_BA9807AA_AS.1:0.002948676)1.000:0.009827245,((Kazakhstan3173.1:0.013539279,(HEL_BA9095AA_AS.1:0.00272736,(HEL_BA8847AA_AS.1:0.002003482,(HEL_BA8812AA_AS.1:0.002545592,Evenky65.1:0.006432122)0.693:0.001103498)0.886:0.001909676)0.224:0.000987375)0.373:0.001838411,(HEL_BA9760AA_AS.1:0.004726161,HEL_AA7380AA_AS.1:0.010313117)0.579:0.001147435)0.978:0.004939925)0.760:0.002397042)0.957:0.004168146,HEL_AA7246AA_AS.1:0.014234095)0.934:0.004014775)0.757:0.001007798,((HEL_BA9575AA_AS.1:0,HEL_BA9575AA_AS.2:0):0.011403672,(HEL_BA9249AA_AS.1:0.003926751,HEL_BA9443AA_AS.1:0.004476042)0.140:0.001551515)0.890:0.002758416)0.494:0.000911443,((HEL_BA9042AA_AS.1:0,HEL_BA9253AA_AS.1:0):0.006713351,(HEL_BA9445AA_AS.1:0.007702548,(HEL_BA9037AA_AS.1:0.003976318,HEL_BA9063AA_AS.1:0.005750444)0.916:0.003787488)0.482:0.001377943)0.934:0.003099694)0.859:0.001218809)0.744:0.000634626)0.892:0.001736494,(((Evenky11.1:0.006763464,(HEL_BA9546AA_AS.1:0.006447921,(HEL_BA9676AA_AS.1:0,HEL_BA9686AA_AS.1:0):0.002029536)0.591:0.001306996)0.992:0.007515141,((HEL_BA8914AA_AS.1:0,HEL_BA8962AA_AS.1:0,HEL_BA9175AA_AS.1:0,HEL_BA9398AA_AS.1:0):0.012975683,HEL_BA8932AA_AS.1:0.009319935)0.778:0.003302771)0.806:0.001558083,((((HEL_BA8856AA_AS.1:0.010465433,HEL_BA9770AA_AS.1:0.008230385)0.573:0.003041425,HEL_BA9611AA_AS.1:0.015195088)0.886:0.003194919,(((((HEL_BA9640AA_AS.1:0.004801821,Tuvac46.1:0.013497976)0.065:0.00106172,HpGP-KGZ-006.1:0.009676601)0.745:0.000924995,((HEL_BA9671AA_AS.1:0.005652675,(HEL_BA9129AA_AS.1:0.005391249,HEL_CA0270AA_AS.1:0.009505782)0.365:0.001660825)0.863:0.00209533,(HEL_BA9347AA_AS.1:0.006664518,HEL_BA9545AA_AS.1:0.00439125)0.743:0.001503718)0.107:0.000943882)0.869:0.002010291,(((((HEL_BA9059AA_AS.1:0.005468464,HEL_BA9592AA_AS.1:0.006778956)0.896:0.002432134,(HEL_BA8976AA_AS.1:0.006669911,HEL_BA9176AA_AS.1:0.009441438)0.830:0.001640394)0.741:0.000612244,(HEL_BA9153AA_AS.1:0.015301315,HEL_BA9776AA_AS.1:0.005024627)0.897:0.004257792)0.936:0.003030691,(HEL_BA9167AA_AS.1:0.002890628,(HEL_BA9140AA_AS.1:0.001750006,HEL_BA9605AA_AS.1:0.004230236)0.998:0.006323181)0.885:0.001801602)0.691:0.000552858,(HEL_AA7314AA_AS.1:0.009329709,(HEL_BA9018AA_AS.1:0.005608551,HEL_BA9814AA_AS.1:0.00932346)0.725:0.002090967)0.989:0.005634285)0.772:0.001063287)0.978:0.004730369,(HEL_BA9049AA_AS.1:0.003125322,HEL_BA9568AA_AS.1:0.013478283)0.228:0.001316199)0.738:0.000726223)0.884:0.00227324,BURYAT27.1:0.009609518)0.814:0.001476539)0.948:0.003549428)0.978:0.003689394)0.959:0.002918052)0.742:0.000570392,(HEL_BA9170AA_AS.1:0.015621671,HEL_BA9569AA_AS.1:0.007667803)0.967:0.004851562)0.753:0.000712293,(HEL_BA9079AA_AS.1:0.012927538,HEL_BA9184AA_AS.1:0.010743403)0.678:0.001688494)0.000:5e-09,(((HEL_BA9471AA_AS.1:0.007415658,HEL_BA9556AA_AS.1:0.004224781)0.929:0.004662098,((HEL_BA8956AA_AS.1:0.010868159,HEL_BA8958AA_AS.1:0.008406591)0.591:0.003027254,((HEL_BA8279AA_AS.1:0.008161204,(HEL_BA9407AA_AS.1:0.006776325,HEL_BA9706AA_AS.1:0.00491122)0.963:0.004935903)0.482:0.001940566,HEL_BA9483AA_AS.1:0.005278085)0.883:0.00366782)0.344:0.002709236)0.729:0.00336983,((((mong49.1:0.005254301,(HEL_BA9608AA_AS.1:0.007371929,mong44.1:0.008868284)0.495:0.002864817)0.804:0.002584688,(HEL_CA0266AA_AS.1:0.007335734,(BURYAT19.1:0.010837944,HEL_CA0258AA_AS.1:0.007937077)0.528:0.001638868)0.793:0.002379525)0.789:5e-09,(((HEL_BA9209AA_AS.1:0.009265971,HEL_BA9259AA_AS.1:0.009478082)0.740:0.001115788,(HEL_BA9302AA_AS.1:0.003960273,(HEL_BA9627AA_AS.1:0.005605617,(HEL_BA8915AA_AS.1:5e-09,(HEL_BA9653AA_AS.1:0.002361469,HEL_BA9410AA_AS.1:5e-09)0.791:0.000583962)0.981:0.004772041)0.918:0.003174445)0.958:0.004566512)0.959:0.003277655,(((BTM231.1:0.004985436,BTM275.1:0.012430024)0.916:0.004977318,(HEL_BA9027AA_AS.1:0.013524974,(BT333.1:0.005662762,(BT143.1:0.004367859,BT215.1:0.004652776)0.921:0.003609967)0.752:0.004662027)0.274:0.002231773)0.908:0.003043193,(((CK59.1:0.004088854,MS178.1:0.011143023)0.663:0.001930242,((((((JP0170.1:0.013430923,((HEL_BA5605AA_AS.1:0.005494797,(HEL_BA9915AA_AS.1:0.006902773,HpGP-KOR-001.1:0.010667918)0.780:0.001476414)0.862:0.002164173,HEL_CA2671AA_AS.1:0.007202735)0.270:0.000765572)0.724:0.000834373,(((HEL_CA2709AA_AS.1:0.006434832,Nentsy65.2:0.002072291)0.680:0.001851092,((HEL_CA0082AA_AS.1:0.007406225,HpGP-MAL-012.1:0.010497981)0.866:0.002066625,(HEL_CA0525AA_AS.1:0.008219595,(HEL_CA2092AA_AS.1:0.013882722,((HEL_CA0440AA_AS.1:0.008911417,(HEL_BA5527AA_AS.1:0.014113929,(HEL_AA4439AA_AS.1:0.006995048,(HpGP-JAP-026.1:0.008388243,MMM_67.1:0.007433912)0.945:0.003591916)0.891:0.002623728)0.815:0.001479499)0.892:0.002254093,(EKB32.1:0.007566512,(HEL_CA2643AA_AS.1:0.01016934,(CK69.1:0.008155299,HEL_CA0551AA_AS.1:0.009040437)0.868:0.001924261)0.709:0.001280819)0.974:0.005018169)0.270:5e-09)0.659:0.002639347)0.945:0.004280098)0.979:0.0046553)0.471:0.002835188,(HEL_BA5460AA_AS.1:0.005584305,HEL_AA7221AA_AS.1:0.011982888)0.776:0.005378874)0.874:0.00283598)0.554:0.001307065,(HEL_BA4686AA_AS.1:0.012706171,(HEL_CA2615AA_AS.1:0.007100431,HEL_CA2627AA_AS.1:0.000871075)0.950:0.004343658)0.973:0.006627893)0.749:0.00128476,(HEL_CA2718AA_AS.1:0.013869146,ID0561.1:0.01312577)0.572:0.003082255)0.871:0.00393188,(SLK40.1:0.014913279,(((ID0090.1:0.000584232,ID1001.1:0.000585477)0.870:0.001708007,((HEL_BA9658AA_AS.1:0.008742473,(HEL_BA9674AA_AS.1:0.002562312,(Neuguinea66.1:0.005354822,(HEL_BA9408AA_AS.1:5e-09,(Neuguinea25.1:0.00058415,Neuguinea12.1:0.000585061)0.883:5e-09)0.953:5e-09)0.770:0.000961324)0.975:0.003580295)0.944:0.002727143,((ID0082.1:0.001773125,(ID0985.1:0.000583178,ID0987.1:0.002359166)0.877:0.00116558)0.952:0.00238676,(ID0084.1:0.004815457,(ID0992.1:0.000572643,ID1017.1:0.004744708)0.971:0.003597447)0.854:0.001135309)0.749:0.000557687)0.879:0.001844444)0.849:0.003070542,(HEL_AA6010AA_AS.1:0.012329095,((HEL_BA4574AA_AS.1:0.005494469,((HEL_BA3814AA_AS.1:0.001759556,(HEL_BA3813AA_AS.1:5e-09,HEL_BA4578AA_AS.1:0.002351216)0.782:5e-09)0.506:0.001165706,((HEL_BA3812AA_AS.1:0.00355664,((HEL_BA4580AA_AS.1:0.004122956,HEL_BA4584AA_AS.1:6e-09)0.949:0.006538177,HEL_BA9332AA_AS.1:0.001220426)0.902:0.002313176)0.754:0.002427721,(HPJ156.1:0.004070141,(HPJ071.1:0.001235357,(ausabrJ05.1:0,HPJ023.1:0):0.004088204)0.330:0.000589099)0.886:5e-09)0.885:0.001274032)0.743:0.000454406)0.325:0.000612721,(HEL_AA6024AA_AS.1:0.005613511,HPAS23.1:0.005400209)0.742:0.000445334)0.957:0.003821288)1.000:0.009384592)0.984:0.008428247)0.977:0.006628598)0.877:0.003973486,(HpGP-MMR-004.1:0.013087923,VN0805.1:0.010345114)0.328:0.002410371)0.980:0.005863303)0.000:5e-09,(((BD0013.1:0.004183667,M006.1:0.006036473)0.868:0.001805652,(((HEL_CA2513AA_AS.1:0.007668618,MMM_60.1:0.009194834)0.860:0.002574823,(((HEL_AA6079AA_AS.1:0.011048815,BD0063.1:0.006428976)0.157:0.001022423,(((HpGP-BGD-003.1:0.008226691,(HpGP-IND-007.1:0.006130157,(HEL_BA5769AA_AS.1:0.008387295,HEL_CA0027AA_AS.1:0.006799779)0.928:0.003900554)0.886:0.002758156)0.788:0.002415462,HpGP-MAL-002.1:0.008964493)0.816:0.001475571,(HpGP-MMR-011.1:0.006135761,TH0213.1:0.009918744)0.922:0.002820796)0.750:0.000768823)0.758:0.001376334,HEL_BA3985AA_AS.1:0.002662787)0.587:0.001618647)0.777:0.001059628,(HpGP-USA-422.1:0.006788449,Mandalay03.1:0.011350203)0.945:0.003587483)0.520:0.001749395)0.823:5e-09,(MMM_127.1:0.00673132,NP110.1:0.005467502)0.375:0.001125186)0.915:0.002384082)0.846:0.001217123)0.772:0.001186986)0.690:5e-09)0.976:0.003900472,(HEL_BA9626AA_AS.1:0.009949815,(((yak97.1:0.007134712,(((((HEL_BA8957AA_AS.1:0.002366853,(HEL_BA8921AA_AS.1:0.001760918,HEL_BA9058AA_AS.1:5e-09)0.781:0.000581834)0.757:0.000597723,(HEL_BA9115AA_AS.1:0.001793881,HEL_BA8959AA_AS.1:0.006050015)0.740:0.000558906)0.889:0.00173188,HEL_BA9085AA_AS.1:0.004437127)0.850:0.001358492,HEL_BA8825AA_AS.1:0.011006141)0.257:0.001136644,((Evenky01.1:0,Evenky73.1:0):5e-09,HEL_BA8842AA_AS.1:0.001174677)0.894:0.001832426)0.888:0.001969817)0.506:0.001523241,TUVAB15.1:0.00701835)0.701:0.000637867,(HEL_BA9650AA_AS.1:0.010288107,(HEL_BA9576AA_AS.1:0.006476922,HEL_CA0261AA_AS.1:0.006155641)0.846:0.002406663)0.873:0.00192821)0.753:0.000899713)0.331:0.001404772)0.611:0.00080706)0.631:0.001421715)0.860:0.002243488,(HEL_CA0278AA_AS.1:0.006469298,(HEL_BA9451AA_AS.1:0.006681147,Tuvac80.1:0.002952068)0.948:0.003371477)0.709:0.001542899)0.859:0.002043115,(HEL_BA9761AA_AS.1:0.012686171,((HEL_AA8621AA_AS.1:0.011750901,HEL_BA9266AA_AS.1:0.00513166)0.883:0.003718765,(HEL_BA9705AA_AS.1:0.006754643,(((HEL_BA9339AA_AS.1:0.002365185,HEL_BA9830AA_AS.1:0.001784043)0.963:0.004996602,(HEL_BA9260AA_AS.1:0.007661044,HEL_BA9544AA_AS.1:0.000773827)0.314:0.002414874)0.952:0.004236757,(HEL_BA9837AA_AS.1:0.016069584,(HEL_BA9169AA_AS.1:0.000281975,(HEL_BA8918AA_AS.1:5e-09,HEL_BA9046AA_AS.1:0.009166327)0.995:0.00816234)0.990:0.008891691)0.884:0.003805784)0.988:0.006538478)0.856:0.003381976)0.901:0.002602923)0.872:0.003070601)0.679:0.001655336,HEL_BA8823AA_AS.1:0.013017867)0.115:0.001323508)0.573:0.001064)0.872:0.001159092,(((SA252C.1:0.004536477,(SA166A.1:0.007085869,SA224.1:0.001361244)0.772:0.001429736)0.984:0.005027672,((India7.1:0.009707022,(HpGP-NPL-009.1:0.004695526,NP49.1:0.006267911)0.902:0.003084886)0.612:0.002505423,IRANL133_91.1:0.00832803)0.892:0.002546758)0.856:0.001973829,(((HEL_BA9825AA_AS.1:0.007847361,(30950.1:0.009563197,GC65_HL.1:0.003403492)0.645:0.003407825)0.924:0.004050105,(HE_NC24_6.1:0.007952539,SSR7.1:0.007412331)0.443:0.003044185)0.542:5e-09,CAN_196.1:0.01058576)0.910:0.002982753)0.800:5e-09)0.945:0.001682614,(((((HPAG1.1:0.007435492,SW7C.1:0.010159589)0.614:0.002468141,SSR3.1:0.014090181)0.392:0.002064017,SSR5.1:0.014902053)0.778:0.001407792,31181.1:0.006629541)0.853:0.001244568,((26695.1:0.015148838,VN0032.1:0.011702755)0.935:0.004159058,(HEL_BA8057AA_AS.1:0.011933558,(HpGP-TUR-009.1:0.006526376,(HEL_BA9148AA_AS.1:0.009255536,MG2005_98.1:0.009032944)0.803:0.004080611)0.943:0.004715384)0.093:5e-09)0.986:0.004448389)0.855:6e-09)0.912:0.002418415,(HEL_BA5224AA_AS.1:0.006498864,(HEL_BA3551AA_AS.1:0.01364729,HEL_AA9177AA_AS.1:0.009607721)0.624:0.002175777)0.980:0.00513217)0.833:0.001398256,(HEL_BA5547AA_AS.1:0.008705774,HEL_BA5558AA_AS.1:0.009957797)0.924:0.003098538)0.182:0.000525987,(HpGP-LIT-001.1:0.011127407,(CAM-135C1.1:0.003067969,CAM-146C1.1:0.003511134)0.933:0.003004491)0.933:0.003246205)0.737:0.000510074,((HEL_BA4991AA_AS.1:0.009603794,(34320.1:0.009827695,HEL_BA9457AA_AS.1:0.009707023)0.283:0.001746293)0.319:0.001444266,HEL_BA9462AA_AS.1:0.016397769)0.861:0.002483378)0.696:0.000615284,(HEL_BA9531AA_AS.1:0.010257498,((HEL_AA6060AA_AS.1:0.012969064,SSR9.1:0.01221085)0.879:0.004138622,(HEL_BA8987AA_AS.1:0.008088616,(HEL_AA6699AA_AS.1:5e-09,HEL_BA9765AA_AS.1:0.000584039)1.000:0.015467552)0.688:0.002803935)0.587:0.002060749)0.809:0.002592341)0.997:0.00589074,(((HEL_CA2149AA_AS.1:0.01643554,((((DR150.1:0.004948378,HEL_BA4465AA_AS.1:0.007904479)0.856:0.002749513,HpGP-USA-403.1:0.005590649)0.743:0.000526334,(((HEL_AA7352AA_AS.1:0.012725212,((HEL_BA5671AA_AS.1:0,HEL_BA9328AA_AS.1:0,SA144A.1:0):0.003696312,SA35C.1:0.005934502)0.000:0.00059408)0.332:0.001916986,((((ckin130.1:0.002957031,((ckin106.1:0.004214531,kin71.1:0.003002268)0.719:5e-09,(HpGP-COG-003.1:0.004856779,kin62.1:0.003226377)0.758:0.001756313)0.445:0.001134456)0.879:5e-09,kin81.1:0.005337314)0.681:0.001166799,((ckin65.1:0.001852021,kin86.1:0.007215234)0.899:0.002984145,kin77.1:0.004115636)0.763:0.000654066)0.845:0.001174783,HpGP-POR-006.1:0.002378489)0.870:0.001796114)0.882:0.002161856,(ckin28.1:0.003654418,kin79.1:0.005426082)0.762:0.000733895)0.940:0.002503471)0.910:0.002966982,CAM_118A1.1:0.005832324)0.968:0.006282432)0.907:0.005571508,(HEL_BA8361AA_AS.1:0.006053447,SSR8.1:0.013638715)0.902:0.006239544)0.799:0.003264872,(HEL_AA6511AA_AS.1:0.008530007,HEL_BA9534AA_AS.1:0.014655401)0.987:0.008057429)0.797:0.001760134)0.834:0.001363301,((HEL_BA9168AA_AS.1:0.009360644,(IRANL112_91.1:0.008818576,SA172C1.1:0.006039517)0.243:0.002334642)0.877:0.0022661,(((448.1:0.011477844,HEL_CA2451AA_AS.1:0.01136991)0.671:0.000897917,HN_G260.1:0.008094307)0.581:0.001453687,(HE_C50.1:0.008762751,(SA251C.1:0.013186127,((Keto18.1:0.005984814,(HEL_BA8996AA_AS.1:0.006802989,HEL_BA9604AA_AS.1:0.000996245)0.538:5e-09)0.986:0.005868973,((HEL_BA9732AA_AS.1:0.007406593,HEL_BA9315AA_AS.1:0.004234254)0.914:0.002580021,((HEL_CA0289AA_AS.1:0.006225957,(HEL_BA9354AA_AS.1:0.00677314,(altai59.1:0.003787432,HEL_BA9606AA_AS.1:0.001720043)0.938:0.003491202)0.636:0.002511768)0.937:0.003479659,((((HEL_BA9759AA_AS.1:0.001237533,(Evenky58.1:0.003002419,((HEL_BA9780AA_AS.1:0.012178259,HEL_BA9736AA_AS.1:0.010127994)0.283:0.004169572,(HEL_BA9677AA_AS.1:0.005931045,((((HEL_CA2270AA_AS.1:0.017286393,HEL_CA2271AA_AS.1:0.005086816)0.994:0.008156009,(HEL_BA9040AA_AS.1:0.010810289,((HEL_BA9159AA_AS.1:0.008081853,((Sakhalin60.1:0.014933183,HEL_BA9234AA_AS.1:0.002456512)0.537:0.001814043,(((HEL_CA0054AA_AS.1:0.005126138,((HEL_AA6077AA_AS.1:0,HEL_CA0052AA_AS.1:0,HEL_CA0052AA_AS.2:0):0.005758663,(HEL_AA6006AA_AS.1:0.001170867,HEL_CA0053AA_AS.1:0.000586113)0.897:0.001993009)0.721:0.003019968)0.943:0.00387833,(HEL_BA8864AA_AS.1:0.004291312,(HEL_BA9514AA_AS.1:0.010920994,HEL_BA9669AA_AS.1:0.000640178)0.232:0.00235566)0.975:0.005415756)0.214:0.003023867,((HEL_BA9448AA_AS.1:0.006359969,(HEL_AA7283AA_AS.1:0.006388424,HEL_BA9559AA_AS.1:0.013742252)0.923:0.006236397)0.859:0.002878803,Nanai40.1:0.007915236)0.754:0.004324946)0.113:5e-09)0.979:0.006546305)0.599:0.003596485,HEL_BA9621AA_AS.1:0.006190918)0.997:0.011840886)0.723:0.000998183)0.866:0.002547118,(((Aklavik117.1:0.007135354,HEL_BA9406AA_AS.1:0.020343133)0.633:0.000626898,((HpGP-MEX-028.1:0.007799827,(HEL_AA6759AA_AS.1:0.002464089,HpGP-USA-205.1:0.006518466)0.817:0.001113287)0.966:0.003301366,(((((((HEL_CA2284AA_AS.1:5e-09,(HEL_CA2261AA_AS.1:0.000583962,HEL_CA2283AA_AS.1:5e-09)0.841:0.000584237)0.876:0.001174585,(HEL_CA2287AA_AS.1:6e-09,HEL_CA2286AA_AS.1:0.009015865)0.373:0.001767151)0.963:0.002983029,((Sat464.1:0.002947451,HEL_CA2262AA_AS.1:0.004749299)0.769:0.000799479,(((HEL_CA2266AA_AS.1:0.000904774,(Shi169.1:0.005305473,(Cuz20.1:5e-09,HEL_CA2265AA_AS.1:0.000584359)0.742:0.000641918)0.681:0.003305081)0.831:0.002888635,Shi112.1:0.00113004)0.803:0.001432064,HEL_CA2260AA_AS.1:0.002147688)0.585:0.001179253)0.770:0.000947735)0.776:0.001236491,(Shi417.1:0.0077311,(HEL_CA2257AA_AS.1:0.001783871,Shi470.1:0.002936707)0.848:0.001821608)0.404:0.000612803)0.951:0.002901173,(HpGP-PER-138.1:0.006624075,(HEL_BA9433AA_AS.1:0.009120375,((HEL_AA5991AA_AS.1:0.004281871,HEL_BA9201AA_AS.1:0.005879337)0.672:0.001914093,(((CO1768.1:0,COL0002.1:0,Hui1769.1:0):0.002615538,((CO1766.1:0,Hui1766.1:0):5e-09,Hui1764.1:5e-09)0.966:0.003298315)0.897:0.002429863,v225d.1:0.006181791)0.594:0.000227463)0.270:0.002045334)0.889:0.003314687)0.779:0.002273229)0.746:0.000738044,((HEL_BA3942AA_AS.1:0.009769183,(((Puno135.1:0.006811274,HEL_CA2267AA_AS.1:0.009634282)0.940:0.003841755,HpGP-PER-019.1:0.005808365)0.358:0.000535586,HpGP-PER-121.1:0.006855797)0.878:0.002608325)0.932:0.002670225,HpGP-PER-111.1:0.007534125)0.869:0.001983365)0.870:0.001838804,(((HEL_AA7365AA_AS.1:5e-09,HEL_CA0047AA_AS.1:5e-09)0.999:0.00775286,((HEL_AA7339AA_AS.1:0.00528681,((HEL_AA7212AA_AS.1:0,HEL_CA0045AA_AS.1:0):0.004781735,HEL_CA0046AA_AS.1:0.005449805)0.485:0.001461657)0.801:0.002155372,(HEL_BA9778AA_AS.1:0,HEL_CA0057AA_AS.1:0,HEL_CA0057AA_AS.2:0):0.003913469)0.137:0.000824637)0.718:0.000823021,((HpGP-CAN-023.1:0.003160835,(HpGP-CAN-001.1:0.010215761,HpGP-CAN-020.1:0.004912716)0.896:0.002369485)0.935:0.004240117,((HEL_AA7214AA_AS.1:0.002222224,(HEL_BA9263AA_AS.1:0.003791406,(HEL_BA9518AA_AS.1:0.00339893,HEL_BA9819AA_AS.1:0.003168691)0.938:0.003181978)0.844:0.001747349)0.733:0.000941205,(HEL_BA9304AA_AS.1:0.008086224,HEL_BA9472AA_AS.1:0.004006302)0.960:0.004009432)0.796:0.003837775)0.944:0.00399569)0.969:0.004389797)0.813:0.001192239)0.937:0.00286571)0.756:0.000996525,(((BURYAT14.1:0.007987025,(HEL_BA9411AA_AS.1:0.002748025,(HEL_BA9341AA_AS.1:0.001184724,HEL_BA9348AA_AS.1:0.001757055)0.993:0.007576758)0.977:0.005629567)0.744:0.000561001,(HEL_BA9735AA_AS.1:0.006280422,(((HEL_BA9390AA_AS.1:0.009489984,(HEL_BA8868AA_AS.1:0.000707231,(HEL_BA9391AA_AS.1:0.002143566,(HEL_BA9130AA_AS.1:0.003409627,HEL_BA9841AA_AS.1:0.012189828)0.861:0.002187314)1.000:0.010147175)0.985:0.006445648)0.845:0.002875073,((HEL_BA9797AA_AS.1:0.001181117,(HEL_BA8832AA_AS.1:0.000584356,(HEL_BA9162AA_AS.1:0,HEL_BA9166AA_AS.1:0):5e-09)0.572:0.001775324)0.936:0.001799174,((HEL_BA9220AA_AS.1:0.002173772,(HEL_BA8814AA_AS.1:0.003461434,HEL_BA9603AA_AS.1:0.006256707)0.979:0.004867652)0.978:0.004385695,(HEL_BA9656AA_AS.1:0.004566156,(HEL_BA8880AA_AS.1:0.004278716,(BURYAT9.1:0.003442244,(HEL_BA9379AA_AS.1:0.003164129,(HEL_AA7249AA_AS.1:0.002960827,HEL_BA9479AA_AS.1:0.001183037)0.795:0.000987081)0.851:0.002090462)0.860:0.002438326)0.147:0.00083489)0.479:0.000804968)0.547:5e-09)0.851:0.00184478)0.921:0.00316526,(HEL_CA0410AA_AS.1:0.019354949,(HEL_BA9649AA_AS.1:0.004273352,HEL_BA9748AA_AS.1:0.005924029)0.414:0.001125131)0.915:0.002171503)0.917:0.00284027)0.903:0.002209954)0.935:0.002989312,HEL_BA8883AA_AS.1:0.010901683)0.481:0.001484646)0.965:0.004286676)0.996:0.010025097,HEL_BA9208AA_AS.1:0.007986973)0.978:0.006805743)0.174:0.002187282)0.936:0.007908043)0.992:0.006839713)0.984:0.006247909,((HEL_BA9571AA_AS.1:0.006611433,HEL_BA9614AA_AS.1:0.006465931)0.919:0.00339257,(HEL_BA9628AA_AS.1:0.014048541,(HEL_BA8663AA_AS.1:0.015414346,HpGP-MAL-010.1:0.006951719)0.950:0.00549137)0.311:0.001687921)0.813:0.001740517)0.932:0.003518313,(HEL_BA8911AA_AS.1:0.014256213,(HEL_AA7373AA_AS.1:0.010500102,(HEL_BA9098AA_AS.1:0.00802477,(HEL_BA9160AA_AS.1:0.003645804,HEL_BA9256AA_AS.1:0.003538209)1.000:0.016763804)0.976:0.007912045)0.831:0.003195053)0.976:0.004685515)0.831:0.001741181,((((Nentsy32.1:0.004926738,Nentsy65.1:0.008061098)0.899:0.00279059,(((HEL_BA9244AA_AS.1:0.01046382,(HEL_BA9321AA_AS.1:0.011415218,HEL_BA9383AA_AS.1:0.006295847)0.473:0.002171062)0.691:0.000815172,(HEL_BA9218AA_AS.1:0.005607311,(HEL_BA9487AA_AS.1:0.003758844,(HEL_BA9636AA_AS.1:0.002355946,HEL_BA9651AA_AS.1:5e-09)0.416:0.002202252)0.931:0.003969731)0.966:0.005178583)0.125:0.001732254,HEL_BA8829AA_AS.1:0.010944536)0.741:0.000911523)0.380:0.001248339,HEL_BA9612AA_AS.1:0.01252204)0.728:0.000894635,((HEL_BA9734AA_AS.1:0.009770644,(((HEL_BA8815AA_AS.1:0.009371991,((HEL_BA9415AA_AS.1:0.009615461,Khanty04.1:0.007585047)0.968:0.006267376,HEL_BA9773AA_AS.1:0.002057166)0.566:0.001997125)0.880:0.002494854,HEL_BA9774AA_AS.1:0.007300366)0.870:0.002044273,((HEL_BA9294AA_AS.1:0.001161825,(HEL_BA9032AA_AS.1:5e-09,HEL_AA7264AA_AS.1:0.010381511)0.438:0.000599906)0.950:0.003207666,(HEL_BA9792AA_AS.1:0.002594857,(HEL_BA9838AA_AS.1:0.000585061,Keto60.1:5e-09)0.993:0.005846725)0.944:0.003033504)0.921:0.002170027)0.678:0.001188796)0.323:0.001962386,(Nentsy81.1:0.008927255,HEL_CA0208AA_AS.1:0.01190036)0.835:0.00289546)0.690:0.001999705)0.491:0.001593275)0.776:0.001140913)0.386:0.000645103)0.834:0.002043108)0.897:0.003713595)0.322:0.00265498)0.856:0.003611172)0.814:0.001671379)0.410:0.001216643)0.957:0.003459919,(((33375.1:0.007655148,(B45.1:0.006145146,HEL_BA9598AA_AS.1:0.008138157)0.824:0.002443757)0.883:0.00210529,(HEL_CA2212AA_AS.1:0.008528468,IL_3173.1:0.008326221)0.914:0.002958108)0.820:0.001139308,((((HE_C33.1:0.00807137,Hp_A_14.1:0.009388715)0.661:0.002106796,(GR_20.1:0.006363445,HEL_BA4743AA_AS.1:0.00724644)0.858:0.003153307)0.750:0.001049787,(HEL_CA2246AA_AS.1:0.010771289,(GR_21.1:0.010732941,(29009.1:0.007873485,(B47.1:0.009898339,SSR43.1:0.005540555)0.617:0.002770087)0.822:0.001497474)0.723:0.001809353)0.853:0.001577858)0.892:0.001202239,(Pt_7757.1:0.007819602,(((HEL_BA4944AA_AS.1:0.008288547,Hp_A_11.1:0.004077381)0.867:0.004785077,(HEL_BA7799AA_AS.1:0.008909755,MMM_148.1:0.011738562)0.393:0.003231376)0.117:0.001698689,HpGP-POL-110.1:0.011170565)0.861:0.003758553)0.799:0.001365918)0.858:0.001644967)0.877:0.00137234)0.456:0.000553981)0.842:0.001764908,((GR_15.1:0.011851739,SUD-I14.1:0.007276575)0.741:0.002614054,((GC34_HL.1:0.011105478,(HEL_CA2258AA_AS.1:0.010827389,HEL_CA2279AA_AS.1:0.016974317)0.886:0.004410701)0.826:0.002275375,(HEL_BA8916AA_AS.1:0.02244049,(HEL_BA9180AA_AS.1:0.007365136,HpGP-USA-207.1:0.007534561)0.738:0.005159021)0.946:0.005820859)0.345:0.000338934)0.912:0.002621175)0.899:0.000726214,((HEL_AA0447AA_AS.1:0.011875464,(21580.1:0.011243554,SW21C.1:0.008871418)0.789:0.002884874)0.890:0.003075107,(HEL_BA4846AA_AS.1:0.006238758,((444.1:0.009146443,HEL_BA5257AA_AS.1:0.011530013)0.949:0.004836145,IRANL104.1:0.00801617)0.186:0.001843207)0.870:0.002347334)0.752:0.002367825)0.731:0.002724626,((HEL_AA6798AA_AS.1:0.00462838,(MCms1055.1:0.009758035,HEL_BA4404AA_AS.1:0.009809707)0.499:0.0026909)0.835:0.001490249,(((22352.1:0.010579611,((38185.1:0.007338017,Pt_7901.1:0.013386913)0.933:0.004207608,(((HEL_BA5101AA_AS.1:0.003628612,MM2012_26.1:0.010578018)0.939:0.004140715,(DR76_2016.1:0.011993849,HpGP-SPA-802.1:0.011250284)0.123:0.001855424)0.512:0.001177115,(((HEL_AA5463AA_AS.1:0.00955175,((HEL_BA9555AA_AS.1:0.002096013,(HEL_BA4163AA_AS.1:0.011696691,SA220C.1:5e-09)0.883:0.00204068)0.895:0.002368393,(HEL_BA3663AA_AS.1:0.007709513,HEL_CA2268AA_AS.1:0.007722472)0.823:0.003041469)0.877:0.003925128)0.847:0.002452077,DR59_2016.1:0.002779218)0.893:0.001847209,(((HEL_AA9180AA_AS.1:0.005945153,HEL_AA9174AA_AS.1:0.00372749)0.829:0.002803156,((GAM245Ai.1:0.003783255,HEL_BA5197AA_AS.1:0.010620045)0.858:0.003019424,(HpGP-USA-417.1:0.004027261,(HEL_BA8806AA_AS.1:0.005325238,(HEL_CA2150AA_AS.1:0.0105706,HpGP-USA-303.1:0.002345593)0.932:0.00452346)0.823:0.002666529)0.898:0.003198344)0.474:5e-09)0.804:0.001395959,(CAN_219.1:0.02074982,HEL_BA8835AA_AS.1:0.006759279)0.830:0.001791431)0.543:0.000518946)0.940:0.003985791)0.730:0.002451546)0.822:0.002312362)0.908:0.002784342,(HpGP-HON-015.1:0.013127141,(HEL_AA6578AA_AS.1:0.013566662,HEL_AA8698AA_AS.1:0.011428917)0.392:0.003357384)0.936:5e-09)0.945:0.002411413,HpGP-PER-011.1:0.007425817)0.855:0.001665624)0.917:0.002395788)0.877:0.001222591,HEL_BA4875AA_AS.1:0.016583483)0.169:0.002990528,((HEL_AA7374AA_AS.1:0.008285247,HEL_BA4205AA_AS.1:0.009183014)0.889:0.002391674,(HEL_BA8101AA_AS.1:0.008260271,(HEL_BA9043AA_AS.1:0.016185787,(ckin129.1:0.002367476,ckin24.1:0.008134502)0.923:0.003380941)0.481:0.002530613)0.939:0.004602959)0.891:0.00257643)0.916:0.00162256,HpGP-SPA-402.1:0.009533341)0.182:0.002471608,(HEL_CA2362AA_AS.1:0.007039613,((HpGP-BRA-023.1:0.014260125,NYPt189.1:0.00512672)0.569:0.003543479,(CAM_14C1.1:0.009287764,HEL_BA4236AA_AS.1:0.007974167)0.904:0.005435738)0.000:5e-09)0.704:0.001927825)0.862:0.006058016,SA253C1.1:0.014131395)0.940:0.012014165,HEL_BA8291AA_AS.1:0.007425146)0.987:0.031909917,HEL_AA7350AA_AS.1:0.007741487)1.000:0.010624631,((((HpGP-ZAF-007.1:0.013679773,(((HEL_BA5709AA_AS.1:0.001419882,HpGP-ZAF-001.1:0.010086697)0.445:0.001172884,((HEL_AA7371AA_AS.1:0.002371683,HEL_AA7378AA_AS.1:0.001160941)0.981:0.004725272,HEL_BA4919AA_AS.1:0.014333687)0.965:0.003645523)0.891:0.002234303,SA169C.1:0.008495736)0.948:0.003173258)0.860:0.001151539,(HEL_BA5739AA_AS.1:0.003574985,(((((HEL_BA5706AA_AS.1:0.00484458,(HEL_BA5715AA_AS.1:0,SA175A.1:0):0.007209319)0.839:0.002270879,((HEL_BA9540AA_AS.1:0.005249376,HEL_AA7351AA_AS.1:0.008430026)0.268:0.002012277,(HEL_AA7375AA_AS.1:0.001789369,HEL_AA7376AA_AS.1:0.000557435)0.997:0.008700514)0.547:0.002078712)0.742:0.000749596,SouthAfrica7.1:0.004730114)0.721:0.002663597,(HEL_BA5731AA_AS.1:0.004400996,((HEL_BA8345AA_AS.1:0.002120981,SouthAfrica50.1:0.006241422)0.916:0.002577934,HEL_BA5677AA_AS.1:0.007953935)0.573:0.002338059)0.434:0.001853291)0.875:0.001638256,(HEL_BA9494AA_AS.1:0.007324884,SouthAfrica20.1:0.004176275)0.906:0.002300841)0.753:0.0006199)0.916:0.002311346)0.981:0.004398462,SA29A.1:0.004706673)0.814:0.002879397,((K26A1.1:0.002730497,(HEL_AA7268AA_AS.1:0.000583949,(HEL_AA7356AA_AS.1:0,HEL_AA7368AA_AS.1:0):5e-09)0.914:0.002116866)1.000:0.015560516,HEL_BA4143AA_AS.1:0.025628434)0.897:0.005761124)0.988:0.013558745)0.877:0.035304683,((HEL_AA7329AA_AS.1:0.000705177,((HEL_AA7200AA_AS.1:0,HEL_AA7309AA_AS.1:0):5e-09,(HEL_AA7293AA_AS.1:0.000584238,HEL_AA7199AA_AS.1:0.000583962)0.739:5e-09)0.943:5e-09)0.951:0.005366791,(HEL_AA7215AA_AS.1:0.004008892,((HEL_AA7288AA_AS.1:0,HEL_BA9306AA_AS.1:0):0.00787491,HEL_AA7206AA_AS.1:0.003544241)0.694:0.000851777)0.965:0.005656347)0.997:0.018230096)1.000:0.091867446,HEL_AA0408AA_AS.1:0.009435825)1.000:5e-09,HEL_BA9262AA_AS.1:0.010046475)0.000:0,Hcetorum:0.455479433)Root;
