# Supplementary material for: An ancient ecospecies of Helicobacter pylori
Source: Nature. 2024 Oct 16;635(8037):178–85. doi: 10.1038/s41586-024-07991-z (PMC11541087; doi:10.1038/s41586-024-07991-z)
Supplement: Supplementary file 8 — Data underlying Figs. 1–4 and Supplementary Figs. 1–6 and 8–13. [file 41586_2024_7991_MOESM8_ESM.zip › SOURCE_DATA/S10/78.nwk]

(((((((((((((((((((((HEL_BA9160AA_AS.1:0.009942988,((HEL_BA9448AA_AS.1:0.011493513,HEL_BA9534AA_AS.1:0.005051934)0.920:0.004883329,(HEL_BA9735AA_AS.1:0.002457937,HEL_BA9736AA_AS.1:0.006244691)0.731:0.001259472)0.672:0.001228838)0.858:5e-09,((((HEL_BA9166AA_AS.1:0,HEL_BA9256AA_AS.1:0,HEL_BA9390AA_AS.1:0,HEL_BA9780AA_AS.1:0):0.003682919,(HEL_AA7373AA_AS.1:0.001213318,(((((BURYAT14.1:0.002458456,HEL_BA9650AA_AS.1:0.004952547)0.765:0.001204738,((HEL_BA9656AA_AS.1:0.006167746,HEL_BA9556AA_AS.1:0.0012148)0.901:6e-09,(((HEL_BA8883AA_AS.1:0.00243641,((HEL_BA8832AA_AS.1:0.001213423,HEL_BA9479AA_AS.1:5e-09)0.911:0.001213901,(HEL_BA8880AA_AS.1:0,HEL_BA9130AA_AS.1:0,HEL_BA9575AA_AS.1:0):5e-09)0.417:5e-09)0.862:0.001214281,(HEL_CA0289AA_AS.1:0.006176675,HEL_CA0410AA_AS.1:0.001209028)0.762:0.001224152)0.912:5e-09,HEL_BA9671AA_AS.1:5e-09)0.467:6e-09)0.923:5e-09)0.815:0.001216113,((HEL_BA9162AA_AS.1:0.00123294,(HEL_AA7249AA_AS.1:0.006406207,HEL_BA8823AA_AS.1:0.010260862)0.748:0.001009873)0.931:0.003694652,HEL_BA9471AA_AS.1:0.001218141)0.900:5e-09)0.618:0.002443078,((HEL_BA9348AA_AS.1:0.001219078,(HEL_BA9411AA_AS.1:0.002444782,HEL_BA9759AA_AS.1:0.001220995)0.764:0.00121668)0.916:0.002454573,HEL_BA9649AA_AS.1:0.004930453)0.974:5e-09)0.169:0.001216012,(HEL_BA9220AA_AS.1:0.002446174,BURYAT9.1:0.006180323)0.566:5e-09)0.933:0.002442705)0.761:5e-09)0.797:0.001224503,(HEL_BA8959AA_AS.1:0.017858655,((HEL_BA9379AA_AS.1:0.00599856,(HEL_BA9341AA_AS.1:0.008535843,Tuvac46.1:0.005251882)0.425:0.001257764)0.892:0.002745188,HEL_BA9770AA_AS.1:0.003732374)0.736:0.001170327)0.796:0.001254569)0.750:0.001188432,((HEL_BA9234AA_AS.1:0.004941872,(HEL_BA5605AA_AS.1:0.007649775,HEL_BA9566AA_AS.1:0.004974079)0.884:0.003729631)0.610:5e-09,((HEL_BA9391AA_AS.1:0.007460574,(HEL_BA8868AA_AS.1:0.002590634,(HEL_BA9614AA_AS.1:0,HEL_BA9797AA_AS.1:0):0.003557684)0.874:0.003826092)0.761:0.001256718,((HEL_BA9333AA_AS.1:0,HEL_BA9636AA_AS.1:0,HEL_BA9651AA_AS.1:0):0.003804267,HEL_BA9451AA_AS.1:0.010157001)0.833:0.002405914)0.889:0.002480866)0.922:0.002481424)0.888:0.002508599)0.179:0.001216336,(((HEL_CA2643AA_AS.1:0.007568581,JP0170.1:0.007590706)0.838:0.002454512,(((BT215.1:0.010154874,HEL_BA8663AA_AS.1:0.00499106)0.864:0.002421238,(BTM275.1:0.008822941,((BT143.1:0.004951079,HpGP-KOR-001.1:0.007446894)0.743:0.001197405,(HEL_BA8812AA_AS.1:0.008913159,(BTM231.1:0.006326919,VN0805.1:0.008931467)0.866:0.003633745)0.909:0.003741106)0.789:0.001232633)0.507:5e-09)0.754:0.001239219,Nentsy29.1:0.01142827)0.764:0.001247168)0.368:5e-09,(MMM_67.1:0.012779283,(HEL_AA4439AA_AS.1:0.003732047,HpGP-JAP-026.1:0.002374229)0.969:0.008769594)0.813:0.005387573)0.785:0.003888203):0.001350515,((((HEL_BA9562AA_AS.1:0.002671964,TUVAB15.1:0.003494473)0.911:0.005027212,((mong44.1:0.007558379,(HEL_BA9085AA_AS.1:0.003702335,HEL_BA9383AA_AS.1:0.006244102)0.876:0.002544653)0.397:0.00367813,(((HEL_BA9259AA_AS.1:0.001179883,(Evenky65.1:0.005137017,HEL_BA9115AA_AS.1:0.007470765)0.823:0.002597718)0.979:0.007666316,((BURYAT19.1:0.010123892,((Sakhalin60.1:0.004668806,(((HEL_AA7283AA_AS.1:0.004298371,(HEL_BA9607AA_AS.1:0.004156668,(HEL_BA9792AA_AS.1:6e-09,(HEL_BA9294AA_AS.1:5e-09,HEL_BA9544AA_AS.1:0.001215513)0.916:0.002441071)0.877:0.005842555)0.840:0.00399899)0.746:0.002921019,(((Evenky58.1:0.008895096,HEL_BA9472AA_AS.1:0.003779304)0.727:0.003680479,(((Khanty04.1:0.00625954,(HEL_BA8815AA_AS.1:0.008782942,HEL_BA9773AA_AS.1:5e-09)0.301:0.002468943)0.904:0.00370056,(HEL_BA9774AA_AS.1:0.001222192,(Keto18.1:0.007396133,(HEL_AA7264AA_AS.1:0.005093498,HEL_BA9415AA_AS.1:0.008712021)0.470:0.00120692)0.766:0.001325681)0.724:6e-09)0.943:0.003699995,(HEL_BA9304AA_AS.1:0.00361631,(HEL_BA9748AA_AS.1:0.007392127,((HEL_AA7212AA_AS.1:0,HEL_CA0045AA_AS.1:0):5e-09,HEL_BA9819AA_AS.1:0.006228547)0.787:0.001310137)0.318:0.001198561)0.780:0.001304664)0.692:0.00121791)0.742:6e-09,(HEL_BA9621AA_AS.1:0.006237034,((HEL_BA9159AA_AS.1:0.001211226,(HEL_BA9040AA_AS.1:0.001215513,HEL_BA9467AA_AS.1:5e-09)0.890:0.002456497)0.875:0.002473532,((HEL_BA9514AA_AS.1:0.001219474,((HEL_BA9559AA_AS.1:0,HEL_BA9669AA_AS.1:0):0.002465037,Nanai40.1:0.004981873)0.929:0.00371144)0.764:0.00123271,((HEL_AA7246AA_AS.1:0.006716715,HEL_CA0054AA_AS.1:0.005836288)0.746:0.002448744,(HEL_BA9263AA_AS.1:0.001672214,(HEL_AA7214AA_AS.1:0.004558083,HEL_BA9518AA_AS.1:0.005511782)0.844:0.003705441)0.788:0.001615025)0.777:0.001633255)0.765:0.001231299)0.757:0.001187581)0.784:0.001253987)0.774:0.00153494)0.765:0.001945615,(HEL_BA8864AA_AS.1:0.006798218,((HEL_AA6006AA_AS.1:0,HEL_CA0053AA_AS.1:0):5e-09,(HEL_AA6077AA_AS.1:0,HEL_CA0052AA_AS.1:0,HEL_CA0052AA_AS.2:0):0.001215513)0.929:0.004452859)0.860:0.00464599)0.064:0.001735281)0.796:0.002492956,HEL_BA9476AA_AS.1:0.010543851)0.709:0.002765403)0.416:0.00135709,Nentsy81.1:0.005796533)0.911:0.004238787)0.746:0.001156693,BURYAT27.1:0.006209908)0.000:5e-09)0.929:0.003544182)0.625:0.000764649,(((HEL_BA9626AA_AS.1:0.006985536,(HEL_BA9140AA_AS.1:0.008709874,(HEL_BA9266AA_AS.1:0.015131494,(HEL_BA8830AA_AS.1:0.00750904,(HEL_BA8847AA_AS.1:0.002462948,((HEL_BA9042AA_AS.1:0,HEL_BA9253AA_AS.1:0):0.004943606,((Evenky01.1:0,Evenky73.1:0,HEL_BA8842AA_AS.1:0,HEL_BA9406AA_AS.1:0):5e-09,HEL_BA9218AA_AS.1:0.002449313)0.790:5e-09)0.985:0.007491325)0.874:0.003650849)0.661:0.001289101)0.748:0.001497272)0.762:0.001846303)0.481:0.002530071,(HEL_BA8957AA_AS.1:6e-09,HEL_BA9641AA_AS.1:0.004944354)0.926:0.004384431)0.000:5e-09,(HEL_BA9049AA_AS.1:0.007729937,(HEL_BA9628AA_AS.1:0.007233258,HEL_CA0278AA_AS.1:0.014779298)0.843:0.004928935)0.886:0.006807001)0.429:0.00245521)0.774:0.001826885,(((HpGP-KAZ-002.1:0.008828013,(HEL_BA9079AA_AS.1:0.002431116,(HEL_BA9208AA_AS.1:0.002443025,((HEL_AA7221AA_AS.1:0,HEL_BA9487AA_AS.1:0):5e-09,HEL_BA9037AA_AS.1:0.001213168)0.969:5e-09)0.939:0.003741242)0.967:0.006352612)0.736:0.001197588,HEL_BA9841AA_AS.1:0.004988645)0.743:0.002462855,HEL_BA8829AA_AS.1:0.010070402)0.846:5e-09)0.970:0.003711924)0.785:5e-09,((HEL_BA8956AA_AS.1:0.0011867,HEL_BA9611AA_AS.1:0.012777487)0.343:0.002511511,(yak97.1:0.006192073,(altai11.1:0.004236571,((HEL_BA9170AA_AS.1:0.002429848,(HEL_BA9018AA_AS.1:0.001217821,(HEL_BA9564AA_AS.1:0,HEL_BA9776AA_AS.1:0):5e-09)0.762:0.002483284)0.938:0.005835717,(HEL_BA9167AA_AS.1:0.004905345,(HEL_BA8915AA_AS.1:0.005592278,(HEL_BA9437AA_AS.1:0.001214281,HEL_BA9443AA_AS.1:5e-09)0.894:0.004406334)0.889:0.004422805)0.807:0.003065346)0.849:0.004303149)0.487:0.003176965)0.877:5e-09)0.768:0.001200447)0.373:5e-09,((HEL_AA7314AA_AS.1:0.007462722,HEL_BA9095AA_AS.1:5e-09)0.885:0.003711201,((((altai59.1:0.011311654,((HEL_BA8856AA_AS.1:0.004922344,HEL_BA9592AA_AS.1:6e-09)0.990:0.006201711,(HEL_BA8976AA_AS.1:0.005019192,(HEL_BA9606AA_AS.1:0,HEL_BA9814AA_AS.1:0):0.003725342)0.792:0.003716313)0.861:5e-09)0.846:0.001224915,HEL_BA9603AA_AS.1:0.001222961)0.753:0.001200298,((HEL_BA9176AA_AS.1:0.003688486,HEL_BA9627AA_AS.1:0.008729303)0.775:0.001237573,((HEL_BA9571AA_AS.1:0,HEL_BA9807AA_AS.1:0):0.007819418,HEL_BA9407AA_AS.1:0.014379939)0.726:0.000843878)0.888:0.002500964)0.873:0.002483811,(HEL_BA9315AA_AS.1:0.00314385,(HEL_BA8279AA_AS.1:0.012380423,HEL_BA9410AA_AS.1:0.006858527)0.796:0.003722601)0.776:0.001886396)0.885:0.002521314)0.758:0.001231214)0.302:0.003936805,(HEL_BA9129AA_AS.1:0.006254627,(HpGP-MAL-012.1:0.013933626,HpGP-MEX-028.1:5e-09)0.790:0.003961733)0.468:0.002434097)0.910:6e-09,((((((HEL_CA0258AA_AS.1:0.004567185,(HEL_BA8825AA_AS.1:0.004226504,(HEL_BA8814AA_AS.1:0,HEL_BA8889AA_AS.1:0):0.008433686)0.306:0.001090425)0.864:0.002770287,((HEL_BA8958AA_AS.1:0.007265111,HEL_CA0264AA_AS.1:0.006850599)0.264:0.002156837,HEL_BA9184AA_AS.1:0.001837891)0.825:0.003310914)0.381:0.002629578,((HEL_BA9483AA_AS.1:0.008775165,(HEL_BA9838AA_AS.1:0.006646016,(HEL_BA9098AA_AS.1:0.002884859,HEL_BA9732AA_AS.1:0.007128282)0.617:0.002491584)0.660:5e-09)0.970:0.00582086,(((HEL_CA2279AA_AS.1:0.001233133,(HEL_BA3942AA_AS.1:0.002448892,(HEL_BA9201AA_AS.1:0,HEL_BA9433AA_AS.1:0):0.007549739)0.856:0.00249165)0.767:0.001202022,((CO1766.1:0,Hui1764.1:0,Hui1766.1:0):0.008825025,v225d.1:0.002371391)0.913:0.003804388)0.746:0.001230793,((((HpGP-PER-011.1:0.007481081,(Shi417.1:0.00247723,(Sat464.1:5e-09,(HEL_CA2257AA_AS.1:0.001217918,Shi470.1:5e-09)0.173:0.001215386)0.857:0.002427716)0.914:0.003751378)0.381:0.002415863,((HEL_AA6511AA_AS.1:0.004568217,((Aklavik117.1:0,CAN_219.1:0):0.005708073,CAN_196.1:0.005521967)0.945:0.006297088)0.881:0.002986079,HEL_AA5991AA_AS.1:0.008889723)0.740:0.00107285)0.756:5e-09,((CO1768.1:0,COL0002.1:0,Hui1769.1:0):0.004949358,(HEL_CA2284AA_AS.1:0.002266029,(((HEL_CA2266AA_AS.1:0,Shi169.1:0):0.001512082,HEL_CA2283AA_AS.1:0.005888365)0.422:0.00122512,(HEL_CA2265AA_AS.1:0.002258229,(HEL_CA2262AA_AS.1:0.002447553,((HEL_CA2260AA_AS.1:0,HEL_CA2261AA_AS.1:0,HEL_CA2286AA_AS.1:0):0.001215673,HEL_CA2287AA_AS.1:0.001220413)0.781:0.001219814)0.873:0.0026539)0.750:0.001314796)0.911:0.00360052)0.735:0.001412301)0.779:0.001206187)0.839:5e-09,(HEL_BA9568AA_AS.1:0.014196477,HpGP-CAN-023.1:0.003852156)0.831:0.002305487)0.637:0.001220162)0.781:5e-09)0.663:0.002456571)0.231:5e-09,(HEL_BA9302AA_AS.1:0.003719122,HEL_BA9612AA_AS.1:0.003691844)0.749:0.001215663)0.887:0.002456935,(((HEL_BA9059AA_AS.1:0.003749439,(Nanai30.1:0.006656245,(HEL_BA8921AA_AS.1:0.001683359,HEL_BA8993AA_AS.1:0.014876424)0.846:0.005067703)0.819:0.003352053)0.760:0.001130332,(HEL_BA9347AA_AS.1:0.003696001,mong49.1:5e-09)0.964:0.006264851)0.881:0.002519898,(Tuvac80.1:0.0049626,((HEL_BA9096AA_AS.1:0.008924682,((HEL_BA8914AA_AS.1:0,HEL_BA8962AA_AS.1:0,HEL_BA9398AA_AS.1:0):0.001215513,HEL_BA9063AA_AS.1:5e-09)0.959:0.006317798)0.889:0.003685214,(Evenky11.1:0,HEL_BA9546AA_AS.1:0,HEL_BA9676AA_AS.1:0,HEL_BA9686AA_AS.1:0,HEL_BA9760AA_AS.1:0):0.004996919)0.738:0.00120127)0.873:0.00247809)0.771:5e-09)0.332:0.001222797,((HEL_BA8860AA_AS.1:6e-09,(HEL_BA9261AA_AS.1:0.010080489,HEL_BA8861AA_AS.1:0.00124641)0.770:0.006191539)0.956:0.007748648,(HEL_BA8872AA_AS.1:0.010288775,HEL_BA9706AA_AS.1:0.006383495)0.191:0.00236055)0.879:0.003585183)0.870:0.002474207)0.892:5e-09,(((((HEL_BA8911AA_AS.1:0.004691185,(HEL_BA9027AA_AS.1:0.006283491,HEL_CA0261AA_AS.1:0.001159831)0.860:0.002841196)0.730:0.002491227,(HEL_BA9153AA_AS.1:0.004488808,(((HEL_BA8918AA_AS.1:0,HEL_BA9046AA_AS.1:0,HEL_BA9169AA_AS.1:0,HEL_BA9260AA_AS.1:0):5e-09,((HEL_BA8996AA_AS.1:0,HEL_BA9032AA_AS.1:0,HEL_BA9339AA_AS.1:0,HEL_BA9604AA_AS.1:0,HEL_BA9705AA_AS.1:0,HEL_BA9761AA_AS.1:0,HEL_BA9825AA_AS.1:0,HEL_BA9830AA_AS.1:0,Keto60.1:0):5e-09,HEL_BA9605AA_AS.1:0.004914189)0.900:0.001215513)0.968:0.007906018,HEL_BA9058AA_AS.1:0.005414056)0.362:0.003088772)0.796:0.002635872)0.747:0.001592229,((HEL_CA0266AA_AS.1:0.004731436,(HEL_BA9531AA_AS.1:0.012605008,((HEL_BA8858AA_AS.1:0,HEL_BA9445AA_AS.1:0):0.007199263,HEL_BA9047AA_AS.1:0.004453491)0.920:0.00484375)0.306:0.001151113)0.466:0.002674902,(((HEL_BA9404AA_AS.1:0.007490947,SSR9.1:0.004972013)0.363:0.001217943,(Khanty30.1:0,Khanty40.1:0):0.007503688)0.825:6e-09,SSR5.1:0.00743951)0.802:5e-09)0.915:0.002436022)0.879:6e-09,((((ID0498.1:0.005897,TH0213.1:0.002819635)0.857:0.003755293,(HEL_BA9354AA_AS.1:0.002513489,(HEL_BA9321AA_AS.1:0.001182768,HEL_BA9209AA_AS.1:0.010100492)0.880:0.002580895)0.745:0.001479679)0.805:0.002148174,(HEL_CA2092AA_AS.1:0.012812788,SSR3.1:0.006230852)0.838:0.002469223)0.779:0.001232043,HEL_BA9608AA_AS.1:0.002433217)0.703:5e-09)0.894:5e-09,(((Cuz20.1:0.002452186,Shi112.1:5e-09)0.986:0.006152933,(((HEL_BA9915AA_AS.1:0.007182867,(HEL_BA4686AA_AS.1:0.008103799,HEL_CA2709AA_AS.1:0.009821848)0.850:0.003612038)0.875:0.004179958,(MS178.1:0.013913313,((HEL_CA0525AA_AS.1:0.005315052,EKB32.1:0.015688579)0.691:0.000849785,(BT333.1:0.006784958,(BT0282.1:0.004475268,HEL_BA5460AA_AS.1:0.005490835)0.681:0.003157354)0.882:0.003787958)0.370:0.001242352)0.766:0.001307345)0.754:0.001342468,((CK69.1:0.012357141,(HEL_CA0440AA_AS.1:0.005805278,HEL_CA2671AA_AS.1:0.008034939)0.320:0.002573715)0.318:0.002920028,((HEL_CA0551AA_AS.1:0.007076053,Neuguinea63.1:0.006014752)0.428:0.003123732,HEL_CA0082AA_AS.1:0.007170055)0.737:0.001954585)0.330:0.002213403)0.400:0.002341302)0.876:5e-09,(HpGP-MAL-010.1:0.010047621,(HEL_CA2272AA_AS.1:0.007301144,HpGP-SPA-706.1:0.004639306)0.614:0.001705786)0.877:5e-09)0.974:0.003685789)0.731:0.001219067)0.837:0.002653136,(((((Khanty39.1:0,Nentsy90.1:0):5e-09,(N34.1:0,Nentsy28.1:0,Nentsy32.1:0,Nentsy37.1:0,Nentsy38.1:0,Nentsy65.1:0):0.002441073)0.981:0.006205242,(HEL_AA6718AA_AS.1:0.006191273,(Khanty16.1:0,Khanty26.1:0,Khanty27.1:0):0.001303093)0.323:0.001163237)0.769:0.001300561,(((((IRANL124_91.1:0.003835821,(((BD0063.1:0.009010718,((((GR_20.1:0.007093723,IL_3172.1:0.004139335)0.886:0.0037891,IRANL110.1:0.008391752)0.874:0.002835564,(((((((HEL_CA2451AA_AS.1:0.0036859,HpGP-NGA-006.1:0.004920795)0.886:5e-09,(((SUD_C5_1.1:0.015214471,(SUD_C8_1.1:0.008959141,SUD_SO41_1.1:0.008708403)0.775:0.002626658)0.763:0.001362203,((((((CAM_22A1.1:0.003686069,nigh2495.1:0.010131347)0.800:0.002732002,(CAM_149C1.1:0.004979872,CAM_14C1.1:0.00243326)0.873:0.003515753)0.278:0.001227511,(IRANL133_91.1:0.005790277,(HEL_AA6798AA_AS.1:0.009201262,nigh2496.1:0.003338382)0.367:0.003696225)0.792:0.003102014)0.749:0.001866405,((CAM-117A1.1:0.003870578,CAM-121A1.1:0.016654148)0.529:0.005267284,(CAM-107A1.1:0.007589302,CAM-23A1.1:0.006225129)0.134:0.002568284)0.385:0.002158559)0.784:0.004054574,(((CAM_110A1.1:0.00532947,nigh2494.1:0.009809668)0.641:0.001384689,(CAM_153C1.1:0.003826741,HEL_AA5951AA_AS.1:0.012757105)0.778:0.00252788)0.886:0.006313215,(HEL_BA8057AA_AS.1:0.012640836,nigh1448.1:0.008459868)0.302:0.00285301)0.751:0.002257403)0.672:5e-09,(((CAM-144C1.1:0.013992365,HEL_BA9125AA_AS.1:5e-09)0.705:0.001220197,(HEL_BA5197AA_AS.1:0.00500813,HEL_BA9180AA_AS.1:0.007622037)0.950:0.006309339)0.779:0.002492039,(SUD-C13-1.1:0.010288702,ckin59.1:0.008751956)0.659:0.003616822)0.784:0.002466182)0.751:0.001214392)0.730:0.00122568,(CAM_125C1.1:0.005034752,(HEL_BA8928AA_AS.1:0.006302227,(SUD-SO42.1:0.003774303,SUD-SO49-1.1:0.006204337)0.855:0.002488037)0.901:0.003697628)0.911:0.003761541)0.765:0.001218114)0.882:0.002481293,(((CAM-135C1.1:0,CAM-140C1.1:0):5e-09,CAM-146C1.1:0.001215513)0.996:0.008786112,((SUD-SO50-1.1:0.006184138,((CAM_118A1.1:0.015253029,HEL_BA4168AA_AS.1:0.004567803)0.739:0.002958804,(HEL_BA4944AA_AS.1:0.008903854,(HEL_CA2615AA_AS.1:0,HEL_CA2627AA_AS.1:0):0.006317217)0.819:0.002380915)0.773:5e-09)0.781:0.001228933,((((HpGP-IDN-001.1:0.002441073,ID0561.1:5e-09)0.964:0.007319899,(CAM_106A1.1:0.003692361,CAM-109A1.1:6e-09)0.944:0.006014548)0.166:0.002970166,(HEL_BA8987AA_AS.1:0.00620604,HEL_BA9463AA_AS.1:0.003687339)0.701:5e-09)0.830:0.002443016,((HEL_BA9595AA_AS.1:0.006239796,(HEL_BA9028AA_AS.1:0.004964479,(HEL_AA6060AA_AS.1:0.007613997,HEL_AA6699AA_AS.1:0.005046462)0.825:0.002355376)0.729:0.00122397)0.760:0.001222312,HEL_BA9457AA_AS.1:0.001245952)0.757:0.001204365)0.881:0.002453562)0.735:0.001204531)0.780:0.001210203)0.762:0.001226653,HpGP-RUS-009.1:0.004938595)0.857:0.002487534,((IL_3184.1:0.001582852,(HEL_BA4700AA_AS.1:0.007634737,VN0032.1:0.004991447)0.904:0.004702555)0.762:0.002511071,((BD0013.1:0.008588077,CAM-126C1.1:0.00654512)0.762:0.003755899,SUD-S72.1:0.005215942)0.000:5e-09)0.913:0.004672984)0.704:5e-09,(33375.1:0.0037138,HpGP-USA-207.1:0.015494058)0.850:0.002461545)0.760:0.001250294,((B47.1:0.003734247,(HEL_BA9168AA_AS.1:0.00630922,HpGP-POL-110.1:0.006341754)0.931:0.005073368)0.799:0.002128578,(Pt_7901.1:0.006574674,HEL_CA2149AA_AS.1:0.012388257)0.397:0.001229562)0.769:0.001530535)0.269:0.001233465)0.899:5e-09,((HEL_CA2258AA_AS.1:0.010240648,MGms203.1:0.005034701)0.875:0.003766422,(21580.1:0.006229428,(HEL_BA4743AA_AS.1:0.002454907,(((HEL_BA9014AA_AS.1:0,HEL_BA9734AA_AS.1:0):0.002441072,Khanty17.1:5e-09)0.984:0.008997021,Hp_A_27.1:0.00515139)0.722:0.00104395)0.763:0.001246292)0.780:0.001245298)0.763:0.001210303)0.830:0.002284305)0.327:0.001267534,SSR8.1:0.009948626)0.546:5e-09,(((HEL_CA0208AA_AS.1:0.008605808,HEL_CA2718AA_AS.1:0.007969489)0.927:0.005876615,(HEL_AA0105AA_AS.1:0,PeCan4.1:0):0.009309463)0.225:0.001141281,(HEL_BA9249AA_AS.1:0.001077251,HEL_BA9739AA_AS.1:0.012798441)0.964:0.007456618)0.762:0.002902551)0.204:5e-09)0.751:0.001175763,(31181.1:0.008871776,(GC31_B.1:0.010121967,(((((SW7C.1:0.004830659,(HEL_BA4875AA_AS.1:0.002689372,HpGP-SPA-802.1:0.012694312)0.810:0.002405048)0.918:0.003911408,(((22087.1:0.007445551,(HUP_B14.1:0.004997348,MM2004_20.1:0.003737072)0.796:0.002453946)0.736:5e-09,((HpGP-USA-205.1:0.011602943,MG2005_98.1:0.011617139)0.929:0.006497426,(34320.1:0.005172993,((HE_C50.1:0.00737749,(B45.1:0.003629626,HEL_BA4991AA_AS.1:0.013118619)0.544:0.003690269)0.722:5e-09,((((HEL_BA9440AA_AS.1:0.005008575,(HEL_CA0270AA_AS.1:0.006222376,SSR7.1:0.008891749)0.898:0.003696903)0.769:0.001207437,(HEL_BA9545AA_AS.1:5e-09,HpGP-KGZ-006.1:0.001215513)0.868:0.002445533)0.867:0.003368775,HEL_AA7380AA_AS.1:0.008421693)0.854:0.004491309,GC65_HL.1:0.01003571)0.899:0.00415239)0.580:0.001146102)0.875:0.002545743)0.818:0.002267332)0.228:5e-09,(((SUD-C1-1a.1:0.012709093,(HEL_BA9765AA_AS.1:0.005014739,HEL_BA4973AA_AS.1:0.01289552)0.588:0.005185116)0.809:5e-09,SUD-C16-3.1:0.007345363)0.981:0.008775626,((HEL_AA0447AA_AS.1:0.006013539,HpGP-SPA-402.1:0.007888946)0.917:0.005346334,HEL_BA9462AA_AS.1:0.011575055)0.362:0.001084044)0.895:0.00369285)0.916:0.002458582)0.767:5e-09,(HEL_BA9598AA_AS.1:0.010117645,HE_NC32_5.1:0.001227218)0.746:0.001208765)0.772:6e-09,((((HEL_BA5572AA_AS.1:0.003689985,(HpGP-MEX-046.1:0.002484484,(HpGP-USA-422.1:0.005714044,(HEL_CA2246AA_AS.1:0.009656944,Hp_A_14.1:0.005700389)0.412:0.003706975)0.860:0.003051452)0.745:0.001205564)0.740:5e-09,(SUD-I14.1:0.0049659,(HE_NC24_6.1:0.005084524,IRANL112_91.1:0.006362829)0.830:0.002340285)0.260:0.001236707)0.907:0.003692718,((IL_3173.1:0.002920454,(30950.1:0.002580847,Hp_A_11.1:0.01141597)0.859:0.004410501)0.128:0.001343582,(HEL_BA9413AA_AS.1:0.010396979,(IRANL104.1:0.013829911,(HEL_BA9281AA_AS.1:0.004997219,SUD-C14-1.1:0.012840132)0.717:0.001493)0.116:0.001251227)0.870:0.004075915)0.658:0.003126082)0.445:6e-09,((((29009.1:0.00631899,HEL_BA9244AA_AS.1:0.006323043)0.204:0.00111581,P12.1:0.010023081)0.888:5e-09,(HEL_BA4846AA_AS.1:0.007597935,HpGP-ISR-001.1:0.0089164)0.773:0.003641809)0.907:0.0036847,((SSR43.1:0.002449411,((((HEL_AA8621AA_AS.1:0.011487138,Pt_7757.1:0.002544614)0.835:0.002356498,(HN_G260.1:0.008786378,IRANL97.1:5e-09)0.932:0.0037425)0.588:0.002474281,(38185.1:0.007360684,(HEL_CA2176AA_AS.1:0.009979781,HEL_BA9175AA_AS.1:0.003884889)0.439:0.001177173)0.312:0.002596782)0.225:5e-09,(HEL_BA9043AA_AS.1:0.004052209,(GR_15.1:0.002733713,MM2012_26.1:0.009923198)0.891:0.003808906)0.867:0.003415725)0.821:0.001239373)0.642:0.000855042,(SW21C.1:0.004168058,(B40.1:0.007850042,((GR_21.1:0.005846288,IRANL125.1:0.00419469)0.879:0.003888449,(22352.1:0.011233984,HEL_AA9174AA_AS.1:0.006626747)0.110:0.001754871)0.266:0.001688979)0.859:0.003026598)0.888:0.003731738)0.756:0.001576549)0.659:6e-09)0.982:0.00369133)0.747:0.001045059,HEL_CA2212AA_AS.1:0.010253646)0.848:0.002547835)0.759:5e-09)0.903:0.002497104)0.647:5e-09,(HpGP-TUR-009.1:0.006311233,(((((22360.1:0,HEL_BA5224AA_AS.1:0):0.007521868,((HEL_AA5699AA_AS.1:0.008955906,HEL_AA9177AA_AS.1:0.010166604)0.839:0.005008683,((HEL_BA5677AA_AS.1:0.022519856,((((SA169C.1:0.00600029,HEL_AA7206AA_AS.1:0.017991458)0.441:0.004142186,(HEL_BA9540AA_AS.1:0.006209926,((HEL_BA5715AA_AS.1:0,SA175A.1:0):0.006238783,HpGP-ZAF-006.1:0.003667512)0.448:0.003705231)0.813:0.00367368)0.719:5e-09,((((HEL_BA9494AA_AS.1:0.005504726,(HEL_AA7371AA_AS.1:0.005492022,HEL_AA7351AA_AS.1:0.006905931)0.843:0.002465726)0.939:0.005687099,((HEL_AA7362AA_AS.1:0.007393571,HEL_BA5731AA_AS.1:0.002552853)0.390:0.001221954,((SA233C.1:0.007795629,SA253C1.1:0.003392552)0.381:0.003731269,HEL_BA4143AA_AS.1:0.006585964)0.784:0.001962055)0.779:0.001318885)0.705:0.001234883,(((((((((HEL_AA7356AA_AS.1:0.004247196,(((HEL_AA7329AA_AS.1:0.004047063,K26A1.1:0.003313326)0.137:0.001656757,((HEL_AA7288AA_AS.1:0,HEL_BA9306AA_AS.1:0):0.00625603,(HEL_AA7215AA_AS.1:0.009309451,HEL_AA7309AA_AS.1:0.007259072)0.300:0.003884168)0.430:0.001709696)0.655:0.001746044,((HEL_AA7199AA_AS.1:0,HEL_AA7200AA_AS.1:0,HEL_AA7293AA_AS.1:0):0.003312914,(HEL_AA7268AA_AS.1:0,HEL_AA7368AA_AS.1:0):0.005300641)0.772:0.004633776)0.824:0.006964829)0.717:0.004682266,HpGP-ZAF-001.1:0.008497398)0.757:0.001449149,HpGP-ZAF-009.1:0.004906111)0.783:0.001232496,(HpGP-ZAF-007.1:0.004003458,(HEL_BA8916AA_AS.1:0.001515275,HEL_AA7378AA_AS.1:0.008375998)0.448:0.001240511)0.814:0.002130601)0.766:0.00122646,(HEL_AA7350AA_AS.1:0,HEL_AA7375AA_AS.1:0,HEL_AA7376AA_AS.1:0):0.002442092)0.764:0.001214245,(HEL_BA8309AA_AS.1:0,HEL_BA9749AA_AS.1:0):0.002447693)0.771:0.001220866,((HEL_BA5739AA_AS.1:0.001217029,(HEL_BA5706AA_AS.1:0.006220508,((HEL_BA5671AA_AS.1:0,HEL_BA9328AA_AS.1:0,SA251C.1:0):0.001219646,SA144A.1:5e-09)0.764:0.002460945)0.773:0.001212112)0.794:0.001220588,(((SouthAfrica50.1:0.005102763,(HEL_BA5666AA_AS.1:0.002443842,HEL_BA5709AA_AS.1:0.002446007)0.769:0.001214356)0.538:5e-09,HEL_BA8345AA_AS.1:5e-09)0.451:5e-09,HEL_BA8291AA_AS.1:0.001217643)0.915:0.001265261)0.385:5e-09)0.185:5e-09,SA172C1.1:0.001212669)0.917:0.001269332,SouthAfrica7.1:0.008677187)0.888:5e-09)0.885:5e-09,(HEL_BA4919AA_AS.1:0.003706936,SouthAfrica20.1:0.003673404)0.974:0.007464767)0.810:0.001381431)0.965:0.014860786,(SA166A.1:0.01628213,SA29A.1:0.004066711)0.504:0.001910669)0.979:0.019858722)0.954:0.011561556,B25.1:0.007949352)0.432:0.000834054)0.888:5e-09)0.777:0.001312225,(HEL_BA5257AA_AS.1:0.005295287,((MCms1055.1:0.006598229,(((HpGP-USA-403.1:0.005272123,(((((DR76_2016.1:5e-09,HEL_BA5547AA_AS.1:0.001213423)0.847:0.003433062,HEL_CA2181AA_AS.1:0.009090721)0.857:0.005045007,((HpGP-USA-303.1:0.008877658,(kin71.1:0.005450171,(((HEL_BA4236AA_AS.1:0.003704378,HEL_BA4163AA_AS.1:0.006227767)0.743:0.001216514,((HEL_BA4465AA_AS.1:0.003669826,SA35C.1:5e-09)0.435:0.001214112,(ckin65.1:0.003691078,HEL_BA4947AA_AS.1:0.00490601)0.788:5e-09)0.895:0.002440161)0.630:0.000352463,(HEL_AA8702AA_AS.1:0.003676258,((((kin79.1:0.002447875,(((HEL_BA8806AA_AS.1:0.002440856,(HEL_CA2362AA_AS.1:0.001214524,kin62.1:0.002443721)0.451:0.001220402)0.803:5e-09,(ckin24.1:6e-09,(ckin129.1:0.002447859,HpGP-COG-003.1:0.003690515)0.757:0.001214511)0.865:0.001215091)0.832:0.001216043,ckin28.1:6e-09)0.466:5e-09)0.927:0.002434455,kin77.1:0.001214811)0.100:5e-09,HEL_AA7352AA_AS.1:0.004906607)0.840:0.001214677,(ckin130.1:6e-09,(kin81.1:5e-09,(ckin106.1:0.006125145,kin86.1:0.000735319)0.762:0.000557356)0.883:0.002445688)0.860:0.001214694)0.000:5e-09)0.785:0.002084413)0.437:0.003587714)0.794:0.002111523)0.751:0.001205434,HpGP-BRA-023.1:0.005079939)0.735:0.001646239)0.769:0.002111029,((HEL_BA5101AA_AS.1:0.006970929,HEL_BA5527AA_AS.1:0.004203855)0.341:0.00120098,(((HEL_BA5558AA_AS.1:0.008770402,((DR150.1:0.007476174,NYPt189.1:0.002502402)0.109:0.00121889,DR59_2016.1:0.00619235)0.000:5e-09)0.383:0.001312791,(HEL_BA8835AA_AS.1:0.003157104,HEL_CA2150AA_AS.1:0.005879899)0.918:0.004507594)0.869:0.002452124,(HEL_BA3663AA_AS.1:0.006128856,HEL_BA8101AA_AS.1:0.002564333)0.000:5e-09)0.796:0.001854457)0.770:0.001520018)0.463:0.001226077,(GAM245Ai.1:0.001218811,(SA220C.1:0.00469124,(HEL_AA7374AA_AS.1:0.008533797,HpGP-USA-417.1:0.002729528)0.426:0.001218336)0.939:0.003993118)0.770:0.001444697)0.805:0.00193219)0.272:0.001224261,(HEL_BA9555AA_AS.1:0.002449772,(HEL_BA8361AA_AS.1:0.001214979,(SA224.1:0,SA252C.1:0):0.001216839)0.752:0.00121003)0.959:0.004630918)0.000:5e-09,HEL_AA5463AA_AS.1:0.003990041)0.902:0.003750302)0.908:0.00429818,((HEL_BA9309AA_AS.1:0.010134789,HpGP-NGA-010.1:0.006242725)0.802:0.002521341,(HEL_AA8698AA_AS.1:5e-09,HEL_AA9180AA_AS.1:0.007474313)0.980:0.008693564)0.440:0.002460652)0.742:0.00198985)0.807:0.002099272)0.879:0.002733167,(HEL_BA3551AA_AS.1:0.005672355,HpGP-POR-006.1:0.008590164)0.920:0.005787594)0.474:0.001197102,444.1:0.010011634)0.921:0.005385911)0.887:0.003938977)0.633:0.001260115,448.1:0.010244885)0.640:0.003750733,((G27.1:0.004882923,HPAG1.1:0.010370372)0.756:0.002559692,GC34_HL.1:0.015311557)0.159:0.001328304)0.910:5e-09)0.856:0.002481599,(HpGP-LIT-001.1:0.004851085,((HpGP-HON-015.1:0.005051076,(26695.1:0.014427247,HEL_BA9148AA_AS.1:0.008802222)0.714:0.001325555)0.904:0.003647415,(HEL_AA6024AA_AS.1:0.006283713,HEL_BA4404AA_AS.1:0.005017109)0.768:0.00127426)0.473:5e-09)0.505:0.001231253)0.794:0.00133628)0.891:0.00124705,((HEL_BA8932AA_AS.1:0.003743887,HEL_BA9653AA_AS.1:0.01020795)0.948:0.006059264,(HEL_BA9569AA_AS.1:0.009913891,HEL_BA9640AA_AS.1:0.009075005)0.429:0.001209395)0.760:0.00141198)0.764:0.001268351,HEL_BA9576AA_AS.1:0.004950494)0.681:5e-09,(((HEL_BA7799AA_AS.1:0.007620626,NP49.1:0.006363246)0.325:0.002335237,(((HpGP-PER-111.1:0.005070864,((HpGP-CAN-020.1:0.006077506,((HEL_AA7365AA_AS.1:0,HEL_CA0047AA_AS.1:0):0.005438582,(HpGP-CAN-001.1:0.009470743,(HEL_CA0046AA_AS.1:0.002450506,(HEL_AA7339AA_AS.1:5e-09,(HEL_BA9778AA_AS.1:0,HEL_CA0057AA_AS.1:0,HEL_CA0057AA_AS.2:0):0.010049906)0.865:0.002458123)0.851:0.003082804)0.591:0.002470819)0.789:0.00230656)0.910:0.004928906,((((HpGP-PER-138.1:0.002402266,(Puno135.1:0.003800228,((HEL_CA2268AA_AS.1:0.00164761,HEL_CA2271AA_AS.1:0.005776689)0.932:0.005066134,(HEL_CA2267AA_AS.1:0.00753045,HEL_CA2270AA_AS.1:0.006439103)0.596:0.000538134)0.770:0.001785801)0.867:0.002440212)0.877:0.003489739,(HpGP-PER-121.1:0.007197886,Puno120.1:0.004009901)0.420:0.001244016)0.634:0.001430878,(HEL_AA6578AA_AS.1:0.011473453,HEL_AA6759AA_AS.1:0.006242784)0.877:0.002609898)0.662:0.001234814,HpGP-PER-019.1:0.007810922)0.756:0.001503858)0.803:0.002278735)0.701:0.002661274,HE_C33.1:0.018106909)0.763:0.001870716,(HpGP-MMR-011.1:0.002864082,M006.1:0.005862737)0.725:0.00246959)0.791:0.002231809)0.642:6e-09,(HEL_BA9837AA_AS.1:0.011488536,HEL_AA7332AA_AS.1:0.002513207)0.850:0.002413723)0.907:0.002570613)0.051:0.001214255,(((((MMM_127.1:0.001147298,MMM_148.1:0.005017223)0.890:0.003838155,(CK59.1:0.005964814,(Kazakhstan3173.1:0.006525293,India7.1:0.01186286)0.152:0.001263603)0.861:0.002929562)0.585:0.00262358,(HEL_CA0027AA_AS.1:0.010193577,((HEL_BA5769AA_AS.1:0.008911405,(HpGP-NPL-009.1:0.005428938,NP110.1:0.008422517)0.922:0.006313081)0.778:0.002277882,((HpGP-MMR-004.1:0.01338964,HpGP-IND-007.1:0.001680289)0.230:0.001242394,HEL_BA3985AA_AS.1:0.00666412)0.592:0.000896778)0.218:0.00247444)0.791:0.002345138)0.662:6e-09,(HpGP-BGD-003.1:0.006184688,HpGP-MAL-002.1:0.004917088)0.484:0.001230372)0.867:5e-09,((HEL_CA2513AA_AS.1:0.00371118,Mandalay03.1:0.003725719)0.925:0.004892441,(MMM_60.1:0.005570939,(HEL_AA6079AA_AS.1:0.003141146,HEL_BA4205AA_AS.1:0.008069647)0.404:0.001260625)0.638:0.001798736)0.425:0.001308751)0.764:5e-09)0.835:0.004934667,(HPAS23.1:0.016535435,(HEL_AA6010AA_AS.1:0.002456191,((HEL_BA3814AA_AS.1:0.002460376,(HPJ156.1:0.006233282,(HEL_BA4574AA_AS.1:0.001220423,(HEL_BA3813AA_AS.1:0.002508478,HPJ071.1:0.006239794)0.757:0.001150914)0.765:0.0012635)0.776:0.001183408)0.777:0.001227714,(HEL_BA3812AA_AS.1:5e-09,(((ausabrJ05.1:0,HPJ023.1:0):0.004943574,HEL_BA4578AA_AS.1:0.004944334)0.873:0.003684602,(HEL_BA4580AA_AS.1:0,HEL_BA4584AA_AS.1:0,HEL_BA9332AA_AS.1:0):5e-09)0.947:0.003686997)0.739:0.002447641)0.873:0.002445571)0.851:0.002424869)0.765:0.00128535)0.945:0.002487661,(((HEL_BA9408AA_AS.1:0,HEL_BA9674AA_AS.1:0,Neuguinea12.1:0,Neuguinea25.1:0,Neuguinea66.1:0):5e-09,HEL_BA9658AA_AS.1:0.001217822)0.962:0.006165026,(ID1017.1:0.007550946,(ID0084.1:0.004974045,(ID0992.1:0.006172144,(ID0090.1:0.002480605,((ID0082.1:0,ID0985.1:0,ID0987.1:0):5e-09,ID1001.1:0.00121309)0.751:0.001174019)0.978:0.00754976)0.902:0.003723748)0.733:0.001166496)0.959:0.006311568)0.854:0.002477802)0.830:0.003559898,SLK40.1:0.011571129)0.785:0.056132164,HEL_BA9677AA_AS.1:0.009216344)1.000:0.011098345,HEL_BA9584AA_AS.1:0.002742779)0.934:0.039431595,(((HEL_AA7337AA_AS.1:0.010834354,(HEL_AA0408AA_AS.1:0.001981894,HEL_BA9262AA_AS.1:0.010570678)1.000:0.126939524)0.896:0.008957426,((((CAN_243.1:0.001239181,HEL_AA5916AA_AS.1:5e-09)0.927:5e-09,(((HEL_AA6037AA_AS.1:0,HpGP-CAN-007.1:0):5e-09,((HEL_AA5967AA_AS.1:0,HEL_AA6482AA_AS.1:0,HEL_BA9172AA_AS.1:0):6e-09,(Ca_97_34.1:0,HEL_AA6016AA_AS.1:0,HEL_AA7297AA_AS.1:0):0.012571289)0.987:0.007447794)0.827:0.003708959,(Aklavik86.1:0,CAN_019.1:0,CAN_290.1:0,HEL_CA2371AA_AS.1:0,HpGP-CAN-010.1:0,HpGP-CAN-015.1:0):0.005064068)0.551:0.003705035)0.654:0.003751956,(HEL_BA9526AA_AS.1:0.005327982,HEL_BA9629AA_AS.1:0.008592794)0.303:0.002163202)0.170:0.002898872,(HEL_BA9060AA_AS.1:0,HEL_BA9258AA_AS.1:0):0.01381809)0.708:0.002578342)0.706:0.002771919,(((HpGP-CHI-105.1:0.006284613,HpGP-CHI-116.1:0.005087484)0.994:0.013052693,((HEL_BA9303AA_AS.1:0,HEL_BA9707AA_AS.1:0):0.034034487,((Koryak37.1:0,Koryak38.1:0):0.016613473,(((HEL_BA8849AA_AS.1:0,HEL_BA9070AA_AS.1:0):0.0089144,((HEL_BA9726AA_AS.1:0.005000247,(HEL_BA9287AA_AS.1:0.00124175,((HEL_BA9127AA_AS.1:0.001241627,Koryak28.1:5e-09)0.264:6e-09,(HEL_BA8817AA_AS.1:5e-09,HEL_BA9243AA_AS.1:0.001244036)0.913:0.001240342)0.956:0.003747962)0.768:0.001243639)0.781:0.001242754,((HEL_AA7311AA_AS.1:0,Khanty47.1:0):0.00630555,HEL_BA9746AA_AS.1:0.019809539)0.743:0.001265063)0.741:0.001262723)0.925:0.005404313,(HEL_BA9538AA_AS.1:0.006915442,HEL_BA9722AA_AS.1:0.012353167)0.953:0.006784829)0.873:0.003343041)0.768:0.002648628)0.870:0.003916916)0.837:0.002383951,(((CAN_095.1:0,CAN_136.1:0,CAN_172.1:0,CAN_258.1:0,HEL_CA2453AA_AS.1:0,HpGP-CAN-006.1:0,HpGP-CAN-011.1:0):0.003808384,HpGP-CAN-019.1:0.007687596)0.757:0.001210458,(HpGP-CAN-018.1:0.003786421,HpGP-CAN-016.1:0.007639152)0.853:0.002492425)0.757:0.00131227)0.863:0.006595429)0.946:0.040916117)0.963:0,Hcetorum:0.369762502)Root;
