# Supplementary material for: An ancient ecospecies of Helicobacter pylori
Source: Nature. 2024 Oct 16;635(8037):178–85. doi: 10.1038/s41586-024-07991-z (PMC11541087; doi:10.1038/s41586-024-07991-z)
Supplement: Supplementary file 8 — Data underlying Figs. 1–4 and Supplementary Figs. 1–6 and 8–13. [file 41586_2024_7991_MOESM8_ESM.zip › SOURCE_DATA/S10/79.nwk]

((((((((((((((((((((((((((HpGP-POL-110.1:0.002765428,SUD-SO49-1.1:0.004185928)0.401:0.000992912,CAM-23A1.1:0.006789631)0.320:0.001188147,(HEL_BA4944AA_AS.1:0.005025265,CAM-121A1.1:0.007066805)0.853:0.001938144):5e-09,((HEL_BA4973AA_AS.1:0.003990961,HEL_BA9462AA_AS.1:0.007069104)0.786:0.002996667,(HEL_BA4686AA_AS.1:5e-09,(HEL_CA2615AA_AS.1:0,HEL_CA2627AA_AS.1:0):0.0009832)0.796:6e-09)0.634:0.000984074)0.819:0.00098336,((((SUD-SO50-1.1:0.006999066,(CAM_14C1.1:0.003975715,(((CAM_125C1.1:0.003963241,(HEL_AA5951AA_AS.1:0.007002251,((CAM-144C1.1:0.001973303,HpGP-NGA-006.1:0.00597287)0.852:0.001973391,((HEL_BA9125AA_AS.1:0.007100187,SUD-C13-1.1:0.00505561)0.586:0.002942641,nigh2494.1:0.006979449)0.875:5e-09)0.844:0.001978671)0.899:5e-09)0.774:0.000981831,CAM_22A1.1:0.004974801)0.740:0.000986923,(CAM-107A1.1:0.004078537,(((CAM_110A1.1:0.009851153,(HN_G260.1:0.007036236,CAM_149C1.1:0.00506238)0.342:0.001902457)0.730:0.00130266,CAM-126C1.1:0.005048544)0.746:0.000973957,((SUD-S72.1:0.013284113,(CAM_106A1.1:0.013234838,CAM-109A1.1:0.002975314)0.729:0.000995397)0.881:0.002002384,nigh1448.1:0.006018212)0.779:0.001012876)0.931:0.002930821)0.790:5e-09)0.771:0.0009974)0.606:0.00197014)0.665:5e-09,(HEL_AA6060AA_AS.1:0.002954776,((HEL_BA9595AA_AS.1:0.004991461,SUD-C14-1.1:0.002977922)0.861:0.001979626,(HEL_BA9309AA_AS.1:0.003987118,HpGP-NGA-010.1:0.005018602)0.744:0.000965311)0.623:0.001977717)0.808:5e-09)0.754:0.000995921,CAM_153C1.1:0.004988198)0.772:0.000973808,(CAM-117A1.1:0.001968448,(((CAM_118A1.1:0.005150846,nigh2495.1:0.005862956)0.768:0.001124071,(HEL_BA8928AA_AS.1:0.007009725,SUD-SO42.1:0.001978786)0.745:0.000984443)0.788:0.000995604,(HEL_AA6699AA_AS.1:0.01322196,HEL_BA9765AA_AS.1:0.000959514)0.885:0.002011168)0.773:0.000973635)0.270:5e-09)0.867:0.000983274)0.678:5e-09,HEL_BA9184AA_AS.1:0.004977665)0.869:5e-09,(((26695.1:0.002002895,IRANL112_91.1:0.010133638)0.755:0.000954536,((HEL_CA2212AA_AS.1:0.002983657,(B45.1:0.000984167,GC34_HL.1:0.005153931)0.757:0.001001579)0.884:0.001973715,B25.1:0.005975972)0.397:5e-09)0.937:0.001974949,((HEL_BA4168AA_AS.1:0.004179265,HEL_BA9281AA_AS.1:0.002776484)0.329:0.00197364,(SUD_SO41_1.1:0.002972976,(SUD-C1-1a.1:0.002985972,SUD_C8_1.1:0.00397537)0.760:0.000964906)0.633:0.001118976)0.622:0.000857244)0.966:6e-09)0.825:5e-09,((SUD-C16-3.1:0.001968623,SUD-I14.1:5e-09)0.916:0.001972702,(HEL_BA9413AA_AS.1:0.007068356,SUD_C5_1.1:0.006074115)0.930:0.004962648)0.779:5e-09)0.902:0.000988586,((((IL_3172.1:0.008037011,(HEL_BA9463AA_AS.1:0.008027192,(HEL_BA4743AA_AS.1:0.005015211,HEL_BA9759AA_AS.1:0.001990426)0.754:0.000981043)0.011:0.000977532)0.385:5e-09,(HEL_BA9457AA_AS.1:0.00297356,IL_3184.1:0.003974319)0.767:0.000983896)0.850:0.000984219,(HEL_BA9028AA_AS.1:0.004002215,HEL_BA9487AA_AS.1:0.003990627)0.747:0.000961281)0.993:6e-09,(((((HEL_BA4700AA_AS.1:0.002725263,(HpGP-ISR-001.1:0.003762435,(HEL_BA4991AA_AS.1:0.002350223,(VN0032.1:0.010711011,(((((ID0084.1:0.008445946,(ID0090.1:0.001241188,((HEL_BA9408AA_AS.1:0,HEL_BA9674AA_AS.1:0,Neuguinea12.1:0,Neuguinea25.1:0,Neuguinea63.1:0,Neuguinea66.1:0):0.001009825,HEL_BA9658AA_AS.1:5e-09)0.918:0.00385384)0.263:0.003770417)0.723:0.003286377,((ID0082.1:0.002031624,((ID0985.1:0,ID0987.1:0):5e-09,ID1001.1:0.001009716)0.770:0.001003931)0.894:0.002078085,(ID0992.1:0.001017709,ID1017.1:0.003053869)0.755:0.000966508)0.738:0.001411736)0.999:0.013407438,(((HEL_BA7799AA_AS.1:0.011456415,(SLK40.1:0.012459529,(BD0063.1:0.00649838,HEL_BA4205AA_AS.1:0.009142207)0.845:0.003534277)0.855:0.003073785)0.884:0.00464287,India7.1:0.004132844)0.607:0.002916047,ID0498.1:0.016871299)0.765:0.001725322)0.770:0.001069773,((((HEL_BA9611AA_AS.1:0.016999453,HpGP-JAP-026.1:0.008218544)0.764:0.002106888,((((HEL_BA5460AA_AS.1:0.01010169,(BT333.1:0.00501563,((HEL_CA2643AA_AS.1:0.006895616,(HpGP-MAL-012.1:0.008058974,VN0805.1:0.004091172)0.460:0.001084995)0.313:0.001051787,((((BTM231.1:0.003972321,(HEL_BA9915AA_AS.1:5e-09,HpGP-MAL-010.1:0.007048992)0.959:0.002978644)0.057:5e-09,((BT0282.1:0.00310383,BTM275.1:0.005965141)0.469:0.000935598,BT215.1:0.005961523)0.388:0.001080879)0.797:0.000560001,(((HEL_CA0525AA_AS.1:0.005909912,CK69.1:0.005183224)0.390:0.001995857,HEL_CA2671AA_AS.1:0.007201512)0.000:5e-09,HEL_CA0208AA_AS.1:0.008168437)0.823:0.001721163)0.797:0.0005653,(JP0170.1:0.003973501,(HEL_CA0082AA_AS.1:0.009099186,((((HpGP-KOR-001.1:0.005141421,((HEL_AA4439AA_AS.1:0.004087264,MMM_67.1:6e-09)0.954:0.003059891,(BT143.1:0.003994067,HEL_CA2092AA_AS.1:0.005010008)0.839:0.002972869)0.760:5e-09)0.832:0.000978589,(HEL_BA5605AA_AS.1:0.005001614,HEL_CA0551AA_AS.1:0.002005484)0.904:0.003993951)0.759:5e-09,HEL_CA2709AA_AS.1:0.010134157)0.818:0.00099849,HEL_CA0440AA_AS.1:0.002964302)0.532:6e-09)0.861:0.000987738)0.184:5e-09)0.857:0.0018893)0.746:0.001113391)0.207:0.000962349)0.561:5e-09,(EKB32.1:0.001042385,HEL_BA9058AA_AS.1:0.022154049)0.791:0.0039588)0.770:0.000991579,(HEL_CA2718AA_AS.1:0.005025961,HEL_BA8663AA_AS.1:0.009428932)0.744:0.000980754)0.753:0.001102118,(((BURYAT19.1:0.009456663,HEL_CA0278AA_AS.1:0.006250283)0.973:0.007385606,((HEL_BA8872AA_AS.1:0.008661137,HpGP-KGZ-006.1:0.015053765)0.972:0.008388379,(HEL_BA9608AA_AS.1:0.007237132,((HEL_BA8856AA_AS.1:0.001539291,(HEL_BA9027AA_AS.1:0.015133257,HEL_BA9627AA_AS.1:0.007587763)0.855:0.002785589)0.871:0.003039422,(HEL_BA9576AA_AS.1:0.00705235,(HEL_BA9564AA_AS.1:5e-09,HEL_BA9650AA_AS.1:0.002035827)0.998:0.014986162)0.943:0.00675332)0.874:0.005296034)0.625:5e-09)0.427:0.002109061)0.864:0.00208806,(((((HEL_BA9770AA_AS.1:0.002245761,HEL_BA9736AA_AS.1:0.006864344)0.456:0.001105424,(HEL_BA9347AA_AS.1:0.003102439,(HEL_BA9440AA_AS.1:0.000948274,mong49.1:0.01238691)0.985:0.008110837)0.908:0.004820549)0.888:0.002918363,((HEL_BA8956AA_AS.1:0.017461842,HEL_BA9079AA_AS.1:0.014241948)0.835:0.003559674,((Evenky01.1:0,HEL_BA9406AA_AS.1:0):5e-09,HEL_BA8842AA_AS.1:0.000984964)0.996:0.012239839)0.389:0.002295238)0.781:0.002278399,(HEL_BA9837AA_AS.1:0.009316626,(HEL_BA9569AA_AS.1:0.005012584,(HEL_BA9261AA_AS.1:0.002026741,(HEL_BA9049AA_AS.1:0.004051538,(HEL_BA8861AA_AS.1:0.000937041,mong44.1:0.004059264)0.741:0.001002858)0.865:0.002003315)0.904:0.002971715)0.868:0.002131566)0.911:0.004121479)0.599:0.004073422,(((HEL_CA2258AA_AS.1:0.008645865,HEL_CA2270AA_AS.1:0.01298629)0.435:0.001097225,(BURYAT27.1:0.011182488,((HEL_BA8849AA_AS.1:0,HEL_BA9070AA_AS.1:0,HEL_BA9584AA_AS.1:0):0.010645298,(HEL_BA9726AA_AS.1:0.007939842,((((HEL_BA9722AA_AS.1:0.008596277,HEL_BA9746AA_AS.1:0.01236323)0.918:0.004902497,((CAN_243.1:0.004799899,((Ca_97_34.1:0,HEL_AA6016AA_AS.1:0,HEL_AA7297AA_AS.1:0):0.003243804,((((HEL_AA6037AA_AS.1:0.000987038,HpGP-CAN-007.1:5e-09)0.960:0.005896938,(HEL_BA9060AA_AS.1:0.001015761,HEL_BA9258AA_AS.1:6e-09)0.995:0.007391025)0.762:0.001061686,HEL_BA9629AA_AS.1:0.004168668)0.737:0.001103727,HEL_AA7337AA_AS.1:0.005258956)0.962:0.006815133)0.786:0.001989805)0.932:0.003263779,(((CAN_095.1:0,CAN_136.1:0,CAN_172.1:0,CAN_258.1:0,HEL_CA2453AA_AS.1:0,HpGP-CAN-006.1:0,HpGP-CAN-011.1:0):0.004170816,(HpGP-CHI-105.1:0.008980011,(HpGP-CAN-016.1:0.011308841,HpGP-CHI-116.1:0.012771717)0.937:0.009306552)0.909:0.005358908)0.734:0.000931637,((Aklavik86.1:0,CAN_019.1:0,CAN_290.1:0,HEL_CA2371AA_AS.1:0,HpGP-CAN-010.1:0,HpGP-CAN-015.1:0):0.007687214,(HpGP-CAN-018.1:0.010385448,HpGP-CAN-019.1:0.006203648)0.569:0.003805563)0.766:0.001461587)0.881:0.00202564)0.892:0.003235959)0.339:0.002012835,(HEL_AA5916AA_AS.1:0.005235902,((HEL_BA9303AA_AS.1:0,HEL_BA9707AA_AS.1:0):0.047403419,(HEL_AA5967AA_AS.1:0,HEL_AA6482AA_AS.1:0,HEL_BA9172AA_AS.1:0):0.003412691)0.912:0.004533425)0.839:0.002138425)0.905:0.005037706,(HEL_BA9287AA_AS.1:0.00502816,((Koryak28.1:0.000996065,(Koryak37.1:0,Koryak38.1:0):0.004984775)1.000:0.012245725,(HEL_BA8817AA_AS.1:0.000987249,HEL_BA9243AA_AS.1:0.001979023)0.089:5e-09)0.941:0.00404039)0.938:0.004862575)0.932:0.005121239)0.975:0.01060665)0.999:0.017652879)0.987:0.018022953)0.950:0.012085016,(HEL_CA2272AA_AS.1:0.0067873,(((HEL_CA2268AA_AS.1:0.008107869,HpGP-PER-011.1:0.008371597)0.863:0.002034711,(HEL_CA2271AA_AS.1:0.011377767,Puno135.1:0.004104757)0.834:0.001861422)0.887:0.002990691,HEL_CA2267AA_AS.1:0.00406811)0.843:0.004448679)0.348:0.003394525)0.987:0.01264398)0.738:0.001048575)0.882:0.002906522)0.941:0.005106047)0.932:0.003885897,(HEL_BA9566AA_AS.1:0.011318488,(((((HEL_CA0270AA_AS.1:0.005996724,HEL_BA9656AA_AS.1:0.008187841)0.750:0.000981106,((HEL_BA9166AA_AS.1:0.005990314,(((((HEL_BA9129AA_AS.1:0.011476274,(HEL_BA9379AA_AS.1:0.001015213,HEL_BA9735AA_AS.1:0.001013738)0.447:5e-09)0.979:0.006235712,(HEL_BA9098AA_AS.1:0.005008352,HEL_BA9391AA_AS.1:0.001016283)0.866:0.00298546)0.864:5e-09,HEL_BA8880AA_AS.1:0.001978567)0.787:0.000992804,(HEL_BA9479AA_AS.1:0.001975835,(BURYAT9.1:0.006002965,((HEL_BA9614AA_AS.1:0,HEL_BA9797AA_AS.1:0):0.004002438,(HEL_BA8832AA_AS.1:0.000987705,(BURYAT14.1:0.001112449,(HEL_AA7249AA_AS.1:0.006950321,HEL_BA9534AA_AS.1:0.004164595)0.767:0.002010554)0.953:0.003887209)0.765:0.000997255)0.292:0.000987352)0.885:5e-09)0.945:0.002987681)0.794:0.000984415,(HEL_BA8883AA_AS.1:0.002969251,(HEL_BA9649AA_AS.1:0.009111788,HEL_BA8932AA_AS.1:0.005013707)0.398:0.001967763)0.790:5e-09)0.882:5e-09)0.709:0.002725657,(HEL_BA9220AA_AS.1:0.004207933,(HEL_BA8868AA_AS.1:0.00248311,HEL_CA0410AA_AS.1:0.007629934)0.885:0.003038854)0.811:0.00251568)0.787:0.001621061)0.000:0.000675845,(HEL_BA9170AA_AS.1:0.003343194,(HEL_BA8860AA_AS.1:0.00221682,HEL_BA9776AA_AS.1:0.007887284)0.919:0.005032075)0.967:0.008277803)0.006:0.001977601,(((HEL_BA9433AA_AS.1:0.006418883,((HEL_CA2451AA_AS.1:0.007601137,(HEL_BA9653AA_AS.1:0.012135068,HpGP-IDN-001.1:0.015323827)0.891:0.00593575)0.908:0.003603246,((CO1768.1:0,COL0002.1:0,Hui1769.1:0):0.013508594,(v225d.1:0.005225315,(HpGP-SPA-706.1:0.016649443,(HEL_CA2260AA_AS.1:0.006896661,(((((HEL_BA3942AA_AS.1:0.013377132,(Shi112.1:0.009076433,(HEL_CA2257AA_AS.1:5e-09,Shi470.1:0.000984751)0.943:0.004154561)0.832:0.002850179)0.257:0.004161995,(HEL_BA9201AA_AS.1:0.011610215,(((Shi169.1:0.005980379,Shi417.1:5e-09)0.778:0.001459651,(HEL_CA2284AA_AS.1:0.004747028,HEL_CA2265AA_AS.1:0.004492599)0.747:0.00288406)0.406:0.002689736,((((HpGP-PER-111.1:0.002750781,(HEL_CA2286AA_AS.1:0.004838824,HEL_CA2287AA_AS.1:0.001163465)0.448:0.001051535)0.056:0.001699316,HpGP-PER-121.1:0.008043708)0.731:0.001307195,(HpGP-PER-019.1:0.007900664,(HEL_CA2279AA_AS.1:0.00301148,HpGP-PER-138.1:0.005036514)0.750:0.001132398)0.098:0.001003714)0.894:0.002752982,(HEL_AA5991AA_AS.1:0.006656106,(HEL_CA2261AA_AS.1:0.000985253,HEL_CA2283AA_AS.1:5e-09)0.953:0.004514165)0.414:0.002965074)0.781:0.001365049)0.748:0.00110154)0.913:0.006102914)0.920:0.005056912,Sat464.1:5e-09)0.997:0.009205253,HEL_CA2266AA_AS.1:0.001894655)0.727:0.002489579,(Cuz20.1:0.007480182,HEL_CA2262AA_AS.1:0.007839885)0.635:0.004850767)0.786:0.005839813)0.904:0.003361553)0.827:0.002068945)0.867:0.002808636)0.843:0.001944107)0.874:0.003127832)0.445:0.002600031,(HpGP-MEX-028.1:0.002080064,((HEL_AA6511AA_AS.1:0.004001888,HEL_AA6759AA_AS.1:0.002059281)0.876:0.002103432,(HEL_AA6578AA_AS.1:0.001099365,HpGP-USA-205.1:0.007927578)0.626:0.001010588)0.804:0.001774875)0.778:0.001560121)0.822:0.002751487,((HEL_BA9042AA_AS.1:0,HEL_BA9253AA_AS.1:0):0.016536687,(HEL_BA9398AA_AS.1:0.007683024,((HEL_BA8914AA_AS.1:0,HEL_BA8962AA_AS.1:0):5e-09,HEL_BA9175AA_AS.1:0.001015644)0.861:0.002842744)0.200:0.002017167)0.954:0.006536472)0.761:0.001959521)0.774:0.003832393,HEL_BA9814AA_AS.1:0.011229531)0.102:0.000997345)0.817:0.002071284)0.897:0.003140893,(HEL_BA9140AA_AS.1:0.014694162,(((HEL_BA9404AA_AS.1:0.004129682,(HEL_BA9603AA_AS.1:0.004227571,(HEL_BA8976AA_AS.1:0.00273001,(HEL_BA8829AA_AS.1:0.000985249,(HEL_BA9571AA_AS.1:0,HEL_BA9807AA_AS.1:0):5e-09)0.750:0.001234232)0.523:0.00303653)0.999:0.01345073)0.981:0.007997215,((HEL_BA9244AA_AS.1:0.008565604,HEL_CA0264AA_AS.1:0.012484762)0.860:0.002810963,((HEL_BA8911AA_AS.1:0.007342112,HEL_CA0261AA_AS.1:0.005122695)0.919:0.00385105,(HEL_BA8921AA_AS.1:0.013554652,(((HEL_BA8957AA_AS.1:0.010336585,(HEL_BA8847AA_AS.1:0.005180329,(HEL_BA9037AA_AS.1:0.010331594,((HEL_BA9063AA_AS.1:5e-09,HEL_BA9095AA_AS.1:0.000989593)0.919:0.000985257,(Evenky65.1:0.000984749,HEL_AA7246AA_AS.1:5e-09)0.636:5e-09)0.975:0.007286006)0.957:0.007117915)0.990:0.01081481)0.843:0.003232069,(HEL_BA9568AA_AS.1:0.006554422,((HEL_BA9302AA_AS.1:0,HEL_CA0289AA_AS.1:0):0.007311331,HEL_BA9612AA_AS.1:0.004885065)0.994:0.011504448)0.836:0.002814855)0.202:0.002909137,HEL_BA9483AA_AS.1:0.011394103)0.161:0.002451635)0.247:6e-09)0.738:0.002325951)0.377:0.00179651)0.742:0.000988894,(((((SSR3.1:0.011624119,SSR5.1:0.006099854)0.907:0.004039309,(HEL_BA8958AA_AS.1:0.013392882,((HEL_BA9234AA_AS.1:0,HEL_BA9467AA_AS.1:0):0.021152278,HEL_BA9354AA_AS.1:0.003182777)0.685:0.004270606)0.797:0.001911995)0.980:0.006385521,HEL_BA9059AA_AS.1:0.012614691)0.702:0.001909332,((HEL_BA9249AA_AS.1:0.015200359,(Tuvac80.1:0.009569599,(HEL_BA8889AA_AS.1:0.002003475,(HEL_BA9562AA_AS.1:0.006002491,HEL_BA9606AA_AS.1:5e-09)0.757:0.000970823)0.958:0.006086665)0.587:0.00344362)0.350:0.003017602,HEL_BA9451AA_AS.1:0.014005424)0.938:0.004933119)0.759:5e-09,((HEL_BA9096AA_AS.1:0.015380023,(HpGP-KAZ-002.1:0.014322558,altai59.1:0.02042367)0.730:0.007171888)0.184:0.001270347,((HEL_BA9640AA_AS.1:0.012759735,((HEL_BA8996AA_AS.1:5e-09,HEL_BA9604AA_AS.1:0.001984807)0.832:0.003775278,(33375.1:0.009710129,21580.1:0.014321075)0.613:0.008998705)0.939:0.010678472)0.529:0.005094849,HpGP-RUS-009.1:0.017053065)0.952:0.008440346)0.993:0.009330192)0.988:0.009562944)0.889:0.003051623)0.917:0.004224114)0.733:0.001041292)0.959:0.005574226,NP49.1:0.010858065)0.901:0.004127787)0.903:0.005586911)0.794:0.002356248)0.830:0.002011423)0.778:0.001210142,(IRANL125.1:0.008068476,(((HEL_BA9148AA_AS.1:0.004192838,(22087.1:0.009883173,(GR_21.1:0.006463258,HEL_BA9168AA_AS.1:0.004682098)0.901:0.002981934)0.831:0.002155956)0.827:0.001996069,(HE_C50.1:5e-09,(Hp_A_27.1:0.009256857,(Nentsy37.1:0.0114125,((Khanty16.1:0,Khanty26.1:0,Khanty27.1:0):0.001979839,(HEL_BA9734AA_AS.1:0.001979266,(Khanty30.1:0,Khanty40.1:0):0.002978908)0.102:5e-09)0.981:0.008252862)0.959:0.007137381)0.855:0.004003337)0.947:0.004861702)0.863:0.002226372,(GR_20.1:0.012797586,IL_3173.1:0.001959566)0.761:0.000981353)0.693:0.000988864)0.886:0.002027217)0.739:5e-09,Hp_A_11.1:0.005154273)0.832:0.002009621,(HEL_AA6718AA_AS.1:0.00418479,HEL_BA9180AA_AS.1:0.014298114)0.910:0.00415747)0.740:5e-09,HpGP-TUR-009.1:0.006026562)0.819:0.000991988)0.838:0.00097942)0.824:5e-09,(((Hp_A_14.1:0.004037009,IRANL97.1:0.004110826)0.741:0.001967055,(((IRANL110.1:0.00495598,IRANL133_91.1:0.003973865)0.000:6e-09,(HEL_AA8621AA_AS.1:0.01471338,((IRANL104.1:0.005832453,IRANL124_91.1:0.004279931)0.621:0.002030528,HEL_AA8702AA_AS.1:0.027607804)0.023:0.002260363)0.745:0.001179306)0.822:0.001501208,(HEL_BA8987AA_AS.1:0.003162223,(BD0013.1:0.002649389,HEL_BA8057AA_AS.1:0.003332104)0.129:0.001449148)0.218:0.001332615)0.889:0.002359665)0.089:5e-09,((((B40.1:0.012421419,444.1:0.009264817)0.858:0.004927767,(((448.1:0.007037228,(HEL_BA9556AA_AS.1:0.012467016,30950.1:0.002983195)0.277:0.001002594)0.882:5e-09,HEL_BA5197AA_AS.1:0.011208483)0.262:0.000990566,(((HEL_BA4846AA_AS.1:0.015358392,HEL_BA9162AA_AS.1:0.009706955)0.922:0.005001624,(GC65_HL.1:0.013657842,HE_NC24_6.1:0.00937057)0.810:0.002448341)0.871:0.002367489,(((((31181.1:0.014308537,Pt_7757.1:0.005286352)0.009:0.002050299,(HPAG1.1:0.007089955,HpGP-SPA-802.1:0.003998923)0.977:0.008909179)0.087:0.001093637,(Evenky73.1:0.004674952,((((((HEL_BA9531AA_AS.1:0.013935859,(HEL_BA8915AA_AS.1:0.010123527,HEL_BA9538AA_AS.1:0.005609543)0.208:0.002995277)0.403:5e-09,(HEL_BA9739AA_AS.1:0.004114336,HEL_BA9176AA_AS.1:0.016531595)0.875:0.003352466)0.433:0.002630379,HEL_BA8814AA_AS.1:0.006021408)0.898:0.003587797,(((Kazakhstan3173.1:0.020009272,HEL_BA8830AA_AS.1:0.012943709)0.721:0.000814634,((((P12.1:0.015872677,(Khanty17.1:0.009074128,((HEL_BA9014AA_AS.1:0,N34.1:0,Nentsy28.1:0,Nentsy29.1:0,Nentsy32.1:0,Nentsy38.1:0,Nentsy65.1:0):5e-09,Khanty39.1:0.000984487)0.743:0.001028882)0.963:0.007156797)0.929:0.00510969,(HEL_AA7314AA_AS.1:0.007599856,HEL_AA7332AA_AS.1:0.009469305)0.784:0.001662945)0.873:0.00213938,((HEL_AA7221AA_AS.1:0.001960721,(HEL_BA9333AA_AS.1:0,HEL_BA9636AA_AS.1:0,HEL_BA9651AA_AS.1:0):0.009518164)0.916:0.003356125,((SSR9.1:0.012961737,((((HEL_BA9761AA_AS.1:0.000985649,((HEL_BA9032AA_AS.1:0,HEL_BA9294AA_AS.1:0,HEL_BA9339AA_AS.1:0,HEL_BA9830AA_AS.1:0,Keto18.1:0,Keto60.1:0):5e-09,(HEL_BA9792AA_AS.1:0.00098435,HEL_BA9838AA_AS.1:0.000984307)0.868:5e-09)0.920:5e-09)0.997:0.012363289,(HEL_BA9641AA_AS.1:0.009119472,(HEL_BA9410AA_AS.1:0.011863026,(HEL_BA9544AA_AS.1:0.000964252,HEL_BA9705AA_AS.1:0.009143648)0.875:0.002944891)0.860:0.003545984)0.751:0.002451434)0.830:0.003536411,((HEL_BA9626AA_AS.1:0.012009901,(yak97.1:0.014282353,(HEL_AA7380AA_AS.1:0.013306933,HEL_BA9218AA_AS.1:0.004685111)0.983:0.011761025)0.703:0.002883789)0.703:0.002920556,(HEL_BA9575AA_AS.1:0.019226886,HEL_BA9605AA_AS.1:0.008952291)0.506:0.003546707)0.822:0.003499215)0.328:0.003073093,((HEL_BA8825AA_AS.1:0.012602046,HEL_BA9167AA_AS.1:5e-09)0.989:0.010137671,(HEL_CA0266AA_AS.1:0.0071473,HEL_BA9671AA_AS.1:0.010695376)0.565:0.002712)0.789:0.002350787)0.107:0.002471422)0.878:0.002478813,((((Evenky11.1:5e-09,HEL_BA9546AA_AS.1:0.000984303)0.901:0.004547536,(HEL_BA9321AA_AS.1:0.002181875,((HEL_BA9676AA_AS.1:0,HEL_BA9686AA_AS.1:0):5e-09,HEL_BA9760AA_AS.1:0.000984755)0.794:0.003804999)0.959:0.006477337)0.753:0.001113567,(HEL_BA9732AA_AS.1:0.022076366,(HEL_BA9127AA_AS.1:0.016029651,HpGP-CAN-001.1:0.009243759)0.724:0.001198091)0.963:0.006250858)0.873:0.002994633,(HEL_BA9259AA_AS.1:0.006924632,((CO1766.1:0,Hui1764.1:0,Hui1766.1:0):0.021325682,HEL_BA9628AA_AS.1:0.00878407)0.456:0.004638416)0.914:0.005011286)0.886:0.00354621)0.465:0.001009639)0.869:0.002839208)0.747:0.000938937,altai11.1:0.011700888)0.852:0.002204517)0.988:0.006614426,((HEL_BA9256AA_AS.1:0.005103351,(HEL_BA9160AA_AS.1:0.006095438,HEL_BA9390AA_AS.1:0.005072775)0.734:0.000835529)0.969:0.006719313,((((((HpGP-CAN-020.1:0.010687576,HpGP-CAN-023.1:0.001560032)0.298:0.001032948,((HEL_BA9315AA_AS.1:0.011895255,(HEL_BA9526AA_AS.1:0.006404715,((HEL_AA7311AA_AS.1:0.000986562,Khanty47.1:0.000986626)0.999:0.022468678,(HEL_BA9445AA_AS.1:0.002044656,HEL_BA8858AA_AS.1:0.015366396)0.860:0.004374109)0.955:0.009554561)0.991:0.014003363)0.996:0.016927752,(CAN_196.1:0.008936487,(Aklavik117.1:0.000986929,CAN_219.1:5e-09)0.950:0.005355678)0.442:0.004636976)0.854:0.003581572)0.775:0.001630982,((((Nanai40.1:0.002739559,(HEL_BA9514AA_AS.1:0.001229612,(HEL_BA8864AA_AS.1:0.004010188,HEL_BA9159AA_AS.1:0.001980337)0.825:0.001756791)0.883:0.003003653)0.766:0.001247223,(HEL_BA9448AA_AS.1:0.004129855,HEL_BA9559AA_AS.1:0.00606317)0.760:0.000964457)0.182:0.000967584,((((((HEL_AA6077AA_AS.1:0,HEL_CA0052AA_AS.1:0,HEL_CA0052AA_AS.2:0):0.003948368,((HEL_AA6006AA_AS.1:0,HEL_CA0053AA_AS.1:0):0.002123297,HEL_CA0054AA_AS.1:0.00904155)0.919:0.004043459)0.840:0.002045766,HEL_AA7283AA_AS.1:0.005094027)0.921:0.003028116,(HEL_BA8279AA_AS.1:0.002050941,(((((HEL_AA7339AA_AS.1:0.005085853,HEL_CA0046AA_AS.1:0.002978973)0.920:0.003046622,((HEL_AA7365AA_AS.1:0,HEL_CA0047AA_AS.1:0):0.002059341,((HEL_AA7212AA_AS.1:0,HEL_CA0045AA_AS.1:0):0.002994608,(HEL_BA9778AA_AS.1:0,HEL_CA0057AA_AS.1:0,HEL_CA0057AA_AS.2:0):0.004013541)0.848:0.001995803)0.739:0.000995973)0.923:0.002993543,((HEL_BA9263AA_AS.1:5e-09,(HEL_AA7214AA_AS.1:0.003981082,HEL_BA9518AA_AS.1:5e-09)0.917:0.00198889)0.403:0.001008192,HEL_BA9208AA_AS.1:0.007086323)0.081:0.000969141)0.875:5e-09,(HEL_BA9047AA_AS.1:0.008094186,HEL_BA9598AA_AS.1:0.002016253)0.773:0.000953259)0.863:0.000655,((((HEL_BA9677AA_AS.1:0.008055007,(HEL_BA9040AA_AS.1:0.001991637,HEL_BA9669AA_AS.1:0.002986742)0.895:6e-09)0.819:0.00303545,HEL_BA9819AA_AS.1:0.005076511)0.750:0.00092944,Evenky58.1:0.001977753)0.425:5e-09,HEL_BA9472AA_AS.1:0.000984642)0.863:0.000654881)0.782:0.000662827)0.258:0.000989986)0.886:6e-09,(Sakhalin60.1:0.003980983,HEL_BA9621AA_AS.1:0.003984838)0.943:6e-09)0.940:0.001984344,HEL_BA8812AA_AS.1:0.005002898)0.820:5e-09)0.897:0.0035445,(((HEL_BA9780AA_AS.1:0.005160671,HEL_BA9841AA_AS.1:0.0030685)0.866:0.002111471,(HEL_AA7373AA_AS.1:0.005097547,((HEL_BA9341AA_AS.1:0,HEL_BA9348AA_AS.1:0):0.003982766,HEL_BA9411AA_AS.1:5e-09)0.981:0.008171139)0.927:0.004016278)0.763:0.001226012,(Nanai30.1:0.006089632,((HEL_BA9130AA_AS.1:0.007218357,HEL_BA9748AA_AS.1:0.004079845)0.868:0.002657723,((HEL_BA8815AA_AS.1:0.007354352,(((((HEL_BA9415AA_AS.1:0.001031517,Nentsy90.1:0.006988193)0.434:0.002010273,HEL_BA9773AA_AS.1:0.004955127)0.564:0.001499179,(HEL_BA9304AA_AS.1:0.006700684,Khanty04.1:0.004404864)0.514:0.003183671)0.421:0.001393026,(HEL_AA7264AA_AS.1:0.003016258,Nentsy81.1:0.006042601)0.861:0.002103492)0.893:0.003153537,HEL_BA9774AA_AS.1:0.01107621)0.687:0.001046436)0.946:0.005794438,HEL_BA9476AA_AS.1:0.010868113)0.910:0.004505932)0.854:0.002378428)0.926:0.003836423)0.290:0.002211997)0.876:0.002880012)0.519:0.002046696,HEL_BA8993AA_AS.1:0.007527758)0.952:0.006050328,(((HEL_BA9266AA_AS.1:0.009319838,HEL_BA9825AA_AS.1:0.007163046)0.939:0.005080503,(((HEL_BA9085AA_AS.1:0.005059532,(HEL_BA9706AA_AS.1:0,HEL_CA0258AA_AS.1:0):0.009372961)0.925:0.004089467,HEL_BA9592AA_AS.1:0.011617616)0.384:5e-09,(HEL_BA9115AA_AS.1:0.005827716,((((HEL_BA8823AA_AS.1:0.002032037,HEL_BA9209AA_AS.1:0.004107163)0.909:5e-09,(HEL_BA9383AA_AS.1:0.011282824,HEL_BA9545AA_AS.1:0.003106206)0.365:0.002971258)0.211:0.002023757,HEL_BA9018AA_AS.1:0.00195355)0.964:0.007257024,(HEL_BA9407AA_AS.1:0.009747999,HEL_BA9437AA_AS.1:0.004574877)0.854:0.005540351)0.802:0.003572559)0.787:0.004325275)0.764:0.001995021)0.761:0.000981507,(HEL_BA9471AA_AS.1:0.008433484,Tuvac46.1:0.007110592)0.917:0.004028097)0.829:0.001989192)0.806:0.003803137,(HEL_AA6010AA_AS.1:0.004086892,(((HEL_BA3813AA_AS.1:0,HEL_BA4578AA_AS.1:0):0.007289918,HEL_BA3814AA_AS.1:0.000944105)0.686:0.001129397,((HEL_BA4574AA_AS.1:0.003024164,((ausabrJ05.1:0,HPJ023.1:0):0.001172892,HPJ156.1:0.003945032)0.943:0.005041697)0.879:0.002228197,((HEL_AA6024AA_AS.1:0.001598172,(((HEL_BA4580AA_AS.1:0,HEL_BA4584AA_AS.1:0,HEL_BA9332AA_AS.1:0):0.00304913,HPJ071.1:0.004131032)0.947:0.005069484,HPAS23.1:0.007442648)0.352:0.001988531)0.913:0.004489484,HEL_BA3812AA_AS.1:0.003144071)0.869:0.002116856)0.739:0.00107343)0.933:0.00502421)0.987:0.010089014)0.258:0.003164777)0.781:0.001944635)0.761:0.00096106)0.758:0.000984117,(HEL_BA9443AA_AS.1:0.006551386,TUVAB15.1:0.007758731)0.967:0.006107827)0.895:0.003369584,SSR7.1:0.008225075)0.965:0.006730522)0.961:0.006404619)0.736:0.001158544,SW7C.1:0.005021457)0.909:0.003018447,SSR8.1:0.013774494)0.212:5e-09)0.878:0.002959064)0.000:5e-09)0.526:0.002072377,SW21C.1:0.003900628)0.980:0.006540996,(HEL_CA2176AA_AS.1:0.005460263,(HpGP-USA-207.1:0.010065391,(HEL_BA4875AA_AS.1:0.003689862,(MGms203.1:0.014762023,(Pt_7901.1:6e-09,(MM2012_26.1:0.00704614,((HEL_AA0447AA_AS.1:0.004786847,Puno120.1:0.011852643)0.930:0.006134526,(HEL_AA9180AA_AS.1:0.010274486,MCms1055.1:0.008163989)0.971:0.006859534)0.440:0.001367887)0.000:5e-09)0.828:0.002128148)0.844:0.003194545)0.953:0.005271952)0.799:0.002239745)0.035:0.001399246)0.931:0.004598468)0.867:0.002080818)0.888:0.006037189,(CAM-135C1.1:0,CAM-140C1.1:0,CAM-146C1.1:0):0.007139108)0.948:0.001317585,(MG2005_98.1:0.00307637,MM2004_20.1:0.00089237)0.984:0.009489712)0.238:0.002404152,nigh2496.1:0.006536993)0.392:0.003493737,((((((29009.1:0.006260153,(HEL_BA9607AA_AS.1:0.009907715,(Mandalay03.1:0.008352397,(HEL_CA2513AA_AS.1:0.015964813,((((HpGP-MAL-002.1:0.011793548,(HEL_BA5769AA_AS.1:0.009630736,MMM_127.1:0.006942278)0.031:0.001035912)0.778:0.001317066,((HEL_BA5527AA_AS.1:0.009756644,HpGP-NPL-009.1:0.006702578)0.356:0.002507037,(HpGP-USA-422.1:0.004532853,(M006.1:0.003084735,TH0213.1:0.007257411)0.928:0.004729941)0.785:0.002583639)0.764:0.001956131)0.758:0.000986005,((NP110.1:0.010462193,((CK59.1:0.010425303,(MMM_148.1:0.004710859,(HpGP-IND-007.1:0.008089989,MMM_60.1:0.010860343)0.264:0.003693313)0.329:0.003819408)0.897:0.003851148,(HEL_AA6079AA_AS.1:0.00616073,HEL_CA0027AA_AS.1:0.011828536)0.865:0.002867346)0.483:0.001014776)0.873:5e-09,((HpGP-MMR-011.1:0.004618379,MS178.1:0.006741232)0.804:0.003619516,(HEL_BA3985AA_AS.1:0.006729888,HpGP-BGD-003.1:0.010014111)0.655:0.002507532)0.896:0.003098885)0.876:0.001978334)0.881:0.002507465,HpGP-MMR-004.1:0.011186344)0.597:0.002761309)0.963:0.007899296)0.866:0.004422718)0.876:0.003389393)0.926:0.003532597,((GR_15.1:0.012604367,SSR43.1:0.004399142)0.270:0.002492022,HE_C33.1:0.012324918)0.313:5e-09)0.871:0.002097463,HE_NC32_5.1:0.011298854)0.742:0.001035757,ID0561.1:0.01669432)0.720:0.002002562,HEL_BA9153AA_AS.1:0.005296312)0.749:0.000831895,(((HEL_AA9174AA_AS.1:0.019700005,HUP_B14.1:0.004259648)0.967:0.006709402,((HEL_BA8918AA_AS.1:0,HEL_BA9046AA_AS.1:0,HEL_BA9169AA_AS.1:0,HEL_BA9260AA_AS.1:0):0.007902895,(HEL_BA8959AA_AS.1:0.012878333,HpGP-LIT-001.1:0.009810944)0.870:0.003800342)0.917:0.004540128)0.778:0.001990836,(GC31_B.1:0.005404868,HEL_BA4404AA_AS.1:0.016403686)0.035:0.00313269)0.963:0.006588075)0.739:5e-09)0.884:0.005006697,22360.1:0.009215083)0.943:0.004120553,(HEL_AA6798AA_AS.1:0.010002937,(((HEL_AA0105AA_AS.1:0,PeCan4.1:0):0.015721558,(G27.1:5e-09,HEL_AA5699AA_AS.1:0.01417125)0.684:0.004319336)0.884:0.003388881,(34320.1:0.004641912,(HEL_CA2150AA_AS.1:0.004064242,HpGP-POR-006.1:0.015517535)0.926:0.00455075)0.946:0.00508745)0.918:0.003775108)0.342:0.001045817)0.922:0.005481334,((22352.1:0.017591104,B47.1:0.011595063)0.135:0.006521871,HEL_BA5257AA_AS.1:0.031583331)0.316:0.003013938)0.931:0.004650677,GAM245Ai.1:0.013369247)0.907:0.007030031,HEL_BA5101AA_AS.1:0.011744935)0.948:0.004062932,HEL_BA5558AA_AS.1:0.013165299)0.326:0.001507551,(HEL_AA5463AA_AS.1:0.008390116,((HEL_BA8101AA_AS.1:0.00781739,(HpGP-SPA-402.1:0.011539558,(HEL_AA8698AA_AS.1:0.013135912,HEL_CA2181AA_AS.1:0.012945893)0.321:0.002743583)0.874:0.004117316)0.137:0.003907567,HEL_AA9177AA_AS.1:0.016900576)0.876:0.003715306)0.239:0.00201288)0.337:0.005842529,(((NYPt189.1:0.005917009,(SA224.1:0.003973446,SA252C.1:0.005005689)0.987:0.008223274)0.935:0.004037674,(((((DR59_2016.1:0.004103405,HEL_BA5224AA_AS.1:0.013149503)0.707:0.000989316,((HEL_BA8835AA_AS.1:0.012295996,(HEL_BA5572AA_AS.1:0.003990668,(HEL_CA2246AA_AS.1:0.004089827,HpGP-MEX-046.1:5e-09)0.776:0.000992582)0.759:0.000895246)0.840:0.002029718,(HpGP-USA-417.1:0.008969876,(ckin28.1:0.010775885,(HEL_CA2149AA_AS.1:0.005319022,(HEL_BA4163AA_AS.1:5e-09,SA220C.1:0.000982657)0.898:0.003653535)0.614:0.002986491)0.763:0.00141191)0.907:0.003935842)0.746:0.001037786)0.871:0.002038964,HEL_BA5547AA_AS.1:0.007940733)0.755:0.000979763,HpGP-USA-303.1:0.004987923)0.780:0.001843438,((HEL_BA3551AA_AS.1:0.004159456,(DR76_2016.1:0.008094068,HpGP-USA-403.1:0.006037347)0.758:0.000772961)0.873:0.002031589,(((ckin130.1:0.000993632,kin86.1:0.001972206)0.933:0.003867737,(ckin59.1:0.005159099,kin71.1:0.006814805)0.639:0.001985425)0.752:0.00117547,(HEL_BA4947AA_AS.1:0.003959681,kin79.1:5e-09)0.958:0.005996669)0.918:0.00412403)0.570:0.000988295)0.919:0.003988667)0.927:0.004042122,((((HEL_BA3663AA_AS.1:0.008160115,HEL_BA4465AA_AS.1:0.006102874)0.735:0.000904963,(HEL_AA7374AA_AS.1:0.00504973,DR150.1:0.007105704)0.874:0.002895149)0.535:0.002003643,HEL_BA9043AA_AS.1:0.020902052)0.901:0.003008832,(((HEL_CA2362AA_AS.1:0.004968141,((((HEL_BA4236AA_AS.1:0.003980362,HEL_BA8361AA_AS.1:0.010087517)0.865:0.001966153,(ckin24.1:0.003978324,kin77.1:0.002974017)0.754:0.00098093)0.879:0.002741073,((HEL_BA8806AA_AS.1:6e-09,HpGP-BRA-023.1:0.002962066)0.713:0.002209519,HEL_AA7352AA_AS.1:0.005730338)0.399:0.000988677)0.896:0.002208955,(kin81.1:0.007994503,(HpGP-HON-015.1:0.004967297,((ckin106.1:0.003966562,ckin65.1:0.00198653)0.929:0.003619823,(HEL_BA9555AA_AS.1:0.010667797,38185.1:0.006721085)0.924:0.004000617)0.772:0.001347756)0.361:5e-09)0.920:0.001981608)0.752:0.000986135)0.804:5e-09,kin62.1:0.001967103)0.918:0.001969855,(HpGP-COG-003.1:0.001988978,ckin129.1:0.004994974)0.761:0.000970178)0.896:5e-09)0.809:0.00201051)0.843:0.001906878)0.962:0.033157289,SA35C.1:0.004422303)1.000:0.027508482,(((HEL_AA7288AA_AS.1:0,HEL_BA9306AA_AS.1:0):0.003051987,((((((((((SA169C.1:0.00711268,((HEL_BA9749AA_AS.1:0.001998046,(HEL_BA9494AA_AS.1:0.002062267,SouthAfrica20.1:0.005099019)0.701:0.002034007)0.607:5e-09,((SA175A.1:5e-09,((HEL_BA5715AA_AS.1:0,SA29A.1:0):0.001020983,HpGP-ZAF-006.1:0.007228527)0.449:0.002025796)0.775:0.001018736,SA233C.1:0.004107316)0.780:0.001039926)0.416:0.001066749)0.208:0.00103692,(HEL_BA5671AA_AS.1:0.001012479,(HEL_BA9328AA_AS.1:0,SA144A.1:0,SA251C.1:0):5e-09)0.930:0.002995711)0.788:0.001063692,(HEL_BA5731AA_AS.1:0.004071794,(((HEL_BA5739AA_AS.1:5e-09,SA166A.1:0.001011128)0.856:0.001010421,(HEL_BA8345AA_AS.1:0.001010165,(HEL_BA4919AA_AS.1:0.001010197,HEL_BA5677AA_AS.1:0.00101297)0.786:0.001012865)0.806:0.001010488)0.872:5e-09,HEL_BA5706AA_AS.1:0.002027926)0.922:0.002029049)0.000:5e-09)0.521:3.0412e-05,(HEL_BA5666AA_AS.1:0.006183803,SouthAfrica7.1:0.003022522)0.594:0.00203883)0.762:0.001998901,((HEL_BA8916AA_AS.1:0.004108323,(((HEL_AA7350AA_AS.1:0,HEL_AA7376AA_AS.1:0):5e-09,SA172C1.1:0.008229035)0.609:0.00101443,HEL_AA7375AA_AS.1:0.004081634)0.764:0.001007682)0.882:0.002038658,(((HEL_BA9540AA_AS.1:0.005115434,(HEL_AA7351AA_AS.1:0.001015009,HEL_AA7371AA_AS.1:6e-09)0.894:0.002037252)0.872:0.002024338,(HEL_AA7378AA_AS.1:0.002035692,HEL_BA4143AA_AS.1:0.004082999)0.734:0.001001801)0.776:0.001013961,(HEL_BA8291AA_AS.1:0.004076915,HpGP-ZAF-001.1:0.00408734)0.960:5e-09)0.868:0.001011437)0.883:5e-09)0.125:0.00100215,(HpGP-ZAF-007.1:0.004100983,((HEL_AA7362AA_AS.1:0.0024823,SouthAfrica50.1:0.001081425)0.788:0.001800487,(HEL_AA7268AA_AS.1:0.003384093,SA253C1.1:0.002745464)0.750:0.00204417)0.777:0.001845975)0.875:0.002046567)0.761:0.001173774,(HEL_BA8309AA_AS.1:0.029614907,HEL_BA5709AA_AS.1:0.011363931)0.652:0.00195756)0.920:0.0040236,HpGP-ZAF-009.1:0.010448227)0.842:0.002173855,(HEL_AA7368AA_AS.1:0.003889406,((HEL_AA7199AA_AS.1:0,HEL_AA7200AA_AS.1:0,HEL_AA7356AA_AS.1:0):0.00204064,K26A1.1:0.002021501)0.765:0.001208842)0.760:0.002049457)0.871:0.002859241,HEL_AA7215AA_AS.1:0.009301965)0.751:0.00099691)0.599:5e-09,(HEL_AA7206AA_AS.1:0.009380676,(HEL_AA7309AA_AS.1:0.001005632,(HEL_AA7293AA_AS.1:0.002038643,HEL_AA7329AA_AS.1:6e-09)0.930:0.003066867)0.959:0.005163066)0.753:0.002052271)0.840:0.00497713)0.997:0.039716073,(HEL_AA0408AA_AS.1:0.004324826,HEL_BA9262AA_AS.1:0.009091149)0.991:0.050265361)0.977:0,Hcetorum:0.315949546)Root;
