# Supplementary material for: An ancient ecospecies of Helicobacter pylori
Source: Nature. 2024 Oct 16;635(8037):178–85. doi: 10.1038/s41586-024-07991-z (PMC11541087; doi:10.1038/s41586-024-07991-z)
Supplement: Supplementary file 8 — Data underlying Figs. 1–4 and Supplementary Figs. 1–6 and 8–13. [file 41586_2024_7991_MOESM8_ESM.zip › SOURCE_DATA/S10/80.nwk]

(((((((((((((((((((((((((HpGP-PER-121.1:0.017164457,(HEL_BA9037AA_AS.1:0.003675818,HEL_BA9315AA_AS.1:0.007825635)0.935:0.005439819)0.423:0.002819359,((CO1768.1:0,COL0002.1:0,Hui1769.1:0):0.007483288,HpGP-PER-011.1:0.011784212)0.608:0.000257931)0.792:0.001165574,(((((HEL_BA9656AA_AS.1:0.003258521,(BURYAT9.1:0.001613065,(HEL_CA0258AA_AS.1:5e-09,(HEL_BA9440AA_AS.1:0.001601929,HEL_BA9605AA_AS.1:0.000799645)0.778:0.000798111)0.912:0.002414389)0.968:0.00327153)0.000:6.2197e-05,(HEL_BA8880AA_AS.1:0.00399713,HEL_BA9379AA_AS.1:0.005015374)0.784:0.004007065)0.860:0.004029357,(HEL_BA9130AA_AS.1:0.00325852,(HEL_BA9736AA_AS.1:5e-09,(HEL_BA9162AA_AS.1:5e-09,HEL_BA9166AA_AS.1:0.002401033)0.808:0.001599911)0.969:0.003256812)0.761:0.000702656)0.873:0.001666415,(HEL_BA9098AA_AS.1:0.003221279,(((HEL_AA7249AA_AS.1:5e-09,(HEL_AA7373AA_AS.1:0.001601882,HEL_BA9735AA_AS.1:0.000798631)0.901:5e-09)0.946:6e-09,(HEL_BA9220AA_AS.1:0.003228164,((HEL_BA9160AA_AS.1:0.000799121,HEL_BA9411AA_AS.1:0.000797179)0.871:5e-09,(((HEL_BA9348AA_AS.1:0,HEL_BA9759AA_AS.1:0):0.003220928,HEL_BA9534AA_AS.1:0.000799796)0.509:5e-09,(HEL_BA9390AA_AS.1:0.001601763,(HEL_BA9256AA_AS.1:5e-09,HEL_BA9780AA_AS.1:0.000797194)0.947:5e-09)0.927:0.001601569)0.726:5e-09)0.970:5e-09)0.938:0.001599858)0.869:0.001597825,(BURYAT14.1:0.003230498,(HEL_BA9614AA_AS.1:0,HEL_BA9797AA_AS.1:0):0.002411557)0.729:0.000809874)0.931:0.002413374)0.872:5e-09)0.792:0.000806172,((HEL_CA2709AA_AS.1:0.007944116,(JP0170.1:0.00354653,(HEL_AA4439AA_AS.1:0.002408838,HpGP-JAP-026.1:5e-09)0.859:0.002083311)0.931:0.003292291)0.897:0.002698155,((((HEL_CA2643AA_AS.1:0.006599818,HEL_CA0551AA_AS.1:0.005000362)0.842:0.003185917,((((BT0282.1:0.005611876,HpGP-KAZ-002.1:0.006761415)0.375:0.00237746,BTM275.1:0.003918475)0.774:0.00102485,(BT143.1:0.005471156,(BT333.1:0.006621268,MMM_67.1:0.006695452)0.381:0.001497914)0.769:0.001086058)0.376:0.000752528,HEL_BA5460AA_AS.1:0.00564047)0.798:5e-09)0.891:0.001630481,((((HEL_BA9915AA_AS.1:0.004685512,HEL_CA0525AA_AS.1:0.008988375)0.858:0.00189237,((HpGP-MAL-010.1:0.013456299,(EKB32.1:0.008801019,HEL_BA5605AA_AS.1:0.007049684)0.880:0.004084533)0.736:0.001014559,(HpGP-MAL-012.1:0.007794712,(HEL_CA0208AA_AS.1:0.005953651,(HEL_CA0082AA_AS.1:0.006113946,(HEL_BA8663AA_AS.1:0.007237827,HEL_CA2092AA_AS.1:0.003493219)0.888:0.003132196)0.487:0.001766564)0.603:0.001009651)0.734:0.000744607)0.795:0.001232626)0.832:0.001625543,HEL_CA2615AA_AS.1:0.009863456)0.636:0.001643513,CK69.1:0.00320956)0.765:0.000831825)0.257:5e-09,((HEL_CA0440AA_AS.1:0.00880653,VN0805.1:0.005291591)0.807:0.00281097,(HEL_CA2671AA_AS.1:0.003750532,HpGP-KOR-001.1:0.006156455)0.202:0.001227926)0.780:0.001514263)0.620:0.002413506)0.859:0.001622494)0.773:0.000797912):0.001614107,((((((HEL_BA8883AA_AS.1:0.008341146,HEL_BA8279AA_AS.1:0.01031191)0.841:0.002229217,((HEL_BA8868AA_AS.1:5e-09,(HEL_BA9841AA_AS.1:0.009019803,HEL_BA9391AA_AS.1:5e-09)0.324:0.001600326)0.918:0.002558624,HpGP-CAN-001.1:0.003951306)0.768:0.000785422)0.763:0.000813894,((((HEL_BA9774AA_AS.1:0.00156604,Khanty04.1:0.000844006)0.971:0.003259935,(((HEL_AA7264AA_AS.1:0.003345086,HEL_BA9773AA_AS.1:0.019585338)0.868:0.002357222,(HEL_BA8815AA_AS.1:0.002409583,HEL_BA9415AA_AS.1:0.000802001)0.760:0.000854419)0.880:0.002341942,Nentsy81.1:0.003287448)0.918:0.002442566)0.541:5e-09,((HEL_BA8832AA_AS.1:0,HEL_BA9479AA_AS.1:0):0.004978689,HEL_BA9569AA_AS.1:0.00839781)0.249:0.001540521)0.879:0.002491469,(HEL_BA9476AA_AS.1:0.007478246,((((BURYAT19.1:0.00160183,(HEL_BA9059AA_AS.1:5e-09,(HEL_CA0264AA_AS.1:0.004855144,HEL_BA9096AA_AS.1:0.00160164)0.433:5e-09)0.516:5e-09)0.317:0.00172849,(HEL_BA8958AA_AS.1:0.008028417,HEL_BA9483AA_AS.1:0.00659999)0.860:0.002769229)0.939:0.004521473,(HEL_BA9153AA_AS.1:0.006196773,HEL_BA9611AA_AS.1:0.007041707)0.783:0.004001899)0.849:0.00224985,((Evenky11.1:0,HEL_BA9546AA_AS.1:0,HEL_BA9676AA_AS.1:0,HEL_BA9686AA_AS.1:0,HEL_BA9760AA_AS.1:0):0.011570987,BT215.1:0.002679594)0.825:0.00235483)0.874:0.002334406)0.834:0.001634295)0.845:0.001639001)0.755:0.000864892,(((((HEL_BA8812AA_AS.1:0.006554783,HEL_BA9472AA_AS.1:0.007420337)0.897:0.002441321,((HEL_BA9263AA_AS.1:0.006976554,(HEL_BA9819AA_AS.1:0.003782087,(HEL_AA7214AA_AS.1:0.001784389,HEL_AA7380AA_AS.1:0.009768149)0.869:0.002894428)0.222:0.00223356)0.590:5e-09,((HEL_AA7212AA_AS.1:5e-09,HEL_CA0045AA_AS.1:5e-09)0.993:0.00777383,(HEL_BA9040AA_AS.1:5e-09,(HEL_BA9467AA_AS.1:0.002416074,HEL_BA9234AA_AS.1:5e-09)0.896:0.000797626)0.863:0.002083422)0.789:0.002392103)0.384:0.001189823)0.730:0.000777748,(HEL_BA9518AA_AS.1:0.002392086,(Khanty30.1:5e-09,Khanty40.1:0.00240746)1.000:0.010022532)0.934:0.003318262)0.762:0.000822434,((HEL_BA9042AA_AS.1:0,HEL_BA9253AA_AS.1:0):0.007673767,(Sakhalin60.1:0.007543678,(HEL_BA9159AA_AS.1:0.003393466,Nanai40.1:0.004706324)0.756:0.000826501)0.944:0.003292655)0.737:0.000572613)0.508:0.000691047,(HEL_BA9677AA_AS.1:0.007776167,((Evenky58.1:0.002353066,HEL_BA9304AA_AS.1:0.002496084)0.912:0.003372716,(HEL_BA9649AA_AS.1:0.007261609,HEL_BA9748AA_AS.1:0.005038819)0.640:0.002451742)0.799:0.002039104)0.341:0.002219794)0.463:0.002698651)0.896:0.002253907,((((HEL_AA6077AA_AS.1:0,HEL_CA0052AA_AS.1:0,HEL_CA0052AA_AS.2:0):0.005334719,HEL_CA0054AA_AS.1:0.004446982)0.713:0.001614015,(HEL_BA9514AA_AS.1:0.007046307,((HEL_AA6006AA_AS.1:5e-09,HEL_CA0053AA_AS.1:5e-09)0.980:0.005752112,(HEL_BA9559AA_AS.1:0.001609169,HEL_BA9669AA_AS.1:0.001604115)0.921:0.003291784)0.288:0.00151804)0.752:0.001284931)0.925:0.003190486,((HEL_BA9448AA_AS.1:0.005822345,HEL_BA9621AA_AS.1:0.006672156)0.913:0.003183821,(HEL_AA6759AA_AS.1:0.009958007,HEL_AA7283AA_AS.1:0.002475144)0.717:0.000721596)0.628:0.000824822)0.318:6e-09)0.716:5e-09,((((Aklavik117.1:0,CAN_219.1:0):0.00990955,HpGP-CAN-020.1:0.004910661)0.207:0.001571672,(HpGP-CAN-023.1:0.004862978,(((HEL_BA9778AA_AS.1:0,HEL_CA0057AA_AS.1:0,HEL_CA0057AA_AS.2:0):0.004066203,(HEL_AA7365AA_AS.1:5e-09,HEL_CA0047AA_AS.1:5e-09)0.899:0.002426577)0.897:0.002874953,(HEL_AA7339AA_AS.1:0.004457687,HEL_CA0046AA_AS.1:0.005371044)0.070:0.00157133)0.933:0.002811373)0.655:5e-09)0.917:0.00323851,HEL_BA8864AA_AS.1:0.005745595)0.734:0.000782526)0.923:0.000797765)0.874:5e-09,v225d.1:0.005685435)0.888:0.000799872,((HEL_BA9201AA_AS.1:0.004039935,HEL_BA9433AA_AS.1:0.005688294)0.845:0.001609793,HpGP-MEX-028.1:0.007331341)0.880:5e-09)0.796:0.001609232,(((HEL_AA5991AA_AS.1:0.008960799,((((HEL_CA2261AA_AS.1:0,HEL_CA2286AA_AS.1:0,HEL_CA2287AA_AS.1:0):6e-09,HEL_CA2283AA_AS.1:0.000797842)0.966:0.004079155,(HpGP-PER-019.1:0.003234177,(HpGP-PER-138.1:0.00905138,HEL_CA2279AA_AS.1:5e-09)0.106:0.000801751)0.913:0.002409592)0.909:0.003072037,((HEL_CA2265AA_AS.1:0.001528151,(HEL_CA2260AA_AS.1:0.002410154,HEL_CA2284AA_AS.1:6e-09)0.849:0.001690283)0.492:0.000805524,(((HEL_CA2257AA_AS.1:0,Shi470.1:0):0.000810448,Sat464.1:0.004025628)0.767:0.000806244,((HEL_CA2266AA_AS.1:5e-09,Shi169.1:0.001602082)0.959:0.003242483,HEL_CA2262AA_AS.1:0.004055634)0.744:0.000784231)0.888:0.001696056)0.741:0.00090179)0.276:0.001606019)0.726:0.001764021,(Cuz20.1:0.000410902,(Shi112.1:0,Shi417.1:0):0.000415375)0.992:0.005635012)0.900:5e-09,(((HEL_AA0105AA_AS.1:0,PeCan4.1:0):0.010525602,((HEL_CA2268AA_AS.1:0.002451938,Puno135.1:0.011557502)0.800:0.001499683,((HEL_CA2267AA_AS.1:0.004042617,(Puno120.1:0.000800276,(HpGP-PER-111.1:0.002448866,HpGP-SPA-706.1:0.006564504)0.769:0.000763639)0.744:0.000797254)0.758:0.001144869,(HEL_CA2270AA_AS.1:0.007082253,HEL_CA2272AA_AS.1:0.003624106)0.493:0.002408987)0.810:0.002164042)0.833:0.002472756)0.313:0.001814812,(CO1766.1:0,Hui1764.1:0,Hui1766.1:0):0.006500725)0.801:5e-09)0.227:5e-09)0.576:0.001665968,(CAN_196.1:0.005168927,HEL_BA9575AA_AS.1:0.007291114)0.182:0.000850003)0.870:0.002361035,(HEL_BA9209AA_AS.1:0.00644975,HEL_BA9814AA_AS.1:0.006750191)0.580:0.002558494)0.854:0.001298991,((HEL_BA8921AA_AS.1:0.005048393,((Evenky65.1:0.005305928,HEL_BA8814AA_AS.1:0.003688825)0.935:0.005735768,(HEL_BA9538AA_AS.1:0.008981583,TUVAB15.1:0.004262762)0.781:0.003670982)0.758:0.001972172)0.973:0.005961985,((BTM231.1:0.007051624,HEL_CA0278AA_AS.1:0.003663231)0.863:0.002285741,((HEL_BA8957AA_AS.1:0.014570042,HEL_BA9115AA_AS.1:0.003153031)0.871:0.003861507,((Evenky01.1:0,Evenky73.1:0,HEL_BA9406AA_AS.1:0):0.006768183,(HEL_BA9047AA_AS.1:0.005130289,((HEL_BA8932AA_AS.1:0.003282624,(((HEL_BA9571AA_AS.1:0,HEL_BA9807AA_AS.1:0):0.009911786,mong49.1:0.005840407)0.666:0.003218616,((BURYAT27.1:0,HEL_BA9049AA_AS.1:0):0.000887819,(HEL_BA9626AA_AS.1:0.00671549,HEL_BA9641AA_AS.1:0.008225591)0.944:0.003987452)0.797:5e-09)0.841:0.003981217)0.836:0.001965416,HEL_BA9653AA_AS.1:0.015739666)0.198:0.002413582)0.847:0.002848272)0.954:0.004676607)0.773:0.001394886)0.886:0.002888339)0.783:0.001897858)0.354:0.001059319,((HEL_BA9451AA_AS.1:0.005096172,HEL_BA9606AA_AS.1:0.004763837)0.888:0.002462664,(HEL_CA0410AA_AS.1:0.008025363,(((((((HEL_BA9706AA_AS.1:0.009529924,(HEL_BA9184AA_AS.1:0.006814106,HEL_BA9568AA_AS.1:0.006503519)0.670:0.003266757)0.169:0.002044844,((HEL_BA9612AA_AS.1:5e-09,(HEL_BA9302AA_AS.1:0.001599441,HEL_CA0289AA_AS.1:5e-09)0.864:0.000797731)0.919:0.003206185,(HEL_CA0266AA_AS.1:0.00658706,(HEL_BA8856AA_AS.1:0.002419655,HEL_BA8889AA_AS.1:0.000791069)0.939:0.004080278)0.379:0.003263004)0.825:0.002466077)0.883:0.002208944,(HEL_BA9249AA_AS.1:0.005485069,HpGP-KGZ-006.1:0.006741968)0.659:0.001664168)0.750:0.002041699,HEL_BA8847AA_AS.1:0.011830886)0.719:0.000741812,(HEL_BA8993AA_AS.1:0.001702751,HEL_BA9445AA_AS.1:0.00481563)0.848:0.003182509)0.810:0.002430098,HEL_BA9341AA_AS.1:0.005563829)0.776:0.001657161,(altai59.1:0.006651835,(HEL_AA7221AA_AS.1:0,HEL_BA9208AA_AS.1:0,HEL_BA9333AA_AS.1:0,HEL_BA9487AA_AS.1:0,HEL_BA9636AA_AS.1:0):0.010094962)0.873:0.002465766)0.757:0.000961982)0.722:0.000815799)0.749:0.000810192)0.752:0.003922838,((((HEL_BA9556AA_AS.1:0,HEL_BA9770AA_AS.1:0):0.006973468,HEL_BA9562AA_AS.1:0.013337359)0.935:0.005476597,((HEL_BA9018AA_AS.1:0.017783733,(HEL_BA9564AA_AS.1:0.001603807,HEL_BA9671AA_AS.1:0.000793008)0.890:0.002617781)0.683:0.004852859,((HEL_BA8959AA_AS.1:0.008229818,HEL_BA9471AA_AS.1:0.004075484)0.845:0.001583697,((HEL_BA9085AA_AS.1:0.006515722,(HEL_BA9410AA_AS.1:0.008191139,(HEL_BA8829AA_AS.1:0.005844437,HEL_BA9650AA_AS.1:0.012806892)0.759:0.003187564)0.926:5e-09)0.907:0.00161899,(HEL_AA7314AA_AS.1:0.003223064,(((mong44.1:0.007686124,HEL_BA9058AA_AS.1:0.004346058)0.772:0.00201254,HEL_BA9383AA_AS.1:0.007193431)0.747:0.001846819,HEL_BA9640AA_AS.1:0.011761408)0.933:0.003335015)0.749:0.000819037)0.879:0.001611794)0.752:0.000933306)0.832:0.001999068)0.188:0.001058627,(HEL_BA9261AA_AS.1:0.004636013,((((HEL_BA9592AA_AS.1:0.006271729,((HEL_BA8976AA_AS.1:0.00080639,(HEL_BA9140AA_AS.1:0,HEL_BA9739AA_AS.1:0):0.001601789)0.965:0.005226459,HEL_BA9404AA_AS.1:0.008041323)0.479:0.002434323)0.872:0.001901706,(((HEL_BA9628AA_AS.1:0.013413812,(HEL_BA9545AA_AS.1:0.010569054,HEL_CA0270AA_AS.1:0.006149902)0.910:0.00520134)0.839:0.003302005,(((HEL_BA9608AA_AS.1:0.007120728,(HEL_BA9407AA_AS.1:0.000812228,HEL_BA9776AA_AS.1:0.000786369)0.986:0.00704147)0.772:0.003089225,((Nanai30.1:0.016224159,(HEL_BA8830AA_AS.1:0.002408153,HEL_BA8911AA_AS.1:5e-09)0.981:0.008577265)0.964:0.00777273,(((HEL_BA9079AA_AS.1:0.000793084,HEL_BA9321AA_AS.1:0.011658404)0.770:0.000805982,(yak97.1:0.001609559,(HEL_BA9095AA_AS.1:0.003234271,HEL_BA9218AA_AS.1:0.006550321)0.754:0.000796299)0.760:0.000798048)0.771:0.000745235,(HEL_BA9063AA_AS.1:5e-09,(HEL_AA7246AA_AS.1:0.004090031,(HEL_BA8914AA_AS.1:0,HEL_BA8962AA_AS.1:0,HEL_BA9175AA_AS.1:0,HEL_BA9398AA_AS.1:0):0.000765551)1.000:0.009110543)0.903:0.003294245)0.979:0.006488671)0.746:0.001266885)0.809:0.002067412,((((HEL_BA9176AA_AS.1:0.009605278,(HEL_BA9603AA_AS.1:0.006836025,Tuvac46.1:0.006305569)0.571:0.00261361)0.725:0.003150114,(((HEL_BA9443AA_AS.1:0.010317821,(HEL_BA9167AA_AS.1:0.007565177,(HEL_BA9266AA_AS.1:0.002623188,(BD0013.1:0.016665616,(HEL_BA9761AA_AS.1:0.004890041,HEL_BA9838AA_AS.1:0.000775816)0.964:0.005338529)0.191:0.00107387)0.920:0.003602657)0.609:0.002010866)0.922:0.004206305,(HEL_BA9607AA_AS.1:0.004254805,Tuvac80.1:0.008095738)0.817:0.003544143)0.082:0.000897242,(HEL_BA9170AA_AS.1:0.00687222,HEL_BA9437AA_AS.1:0.005545321)0.977:0.007021159)0.442:0.001872913)0.771:0.001632782,HEL_BA9259AA_AS.1:0.008696098)0.438:0.00170053,((HEL_BA9347AA_AS.1:0.003534181,HEL_BA9837AA_AS.1:0.008822509)0.735:0.001611699,(HEL_BA9627AA_AS.1:0.005886003,HEL_CA0261AA_AS.1:0.005673672)0.915:0.003564928)0.779:0.001641243)0.875:0.002311728)0.944:0.003971439)0.844:0.003056639,(altai11.1:0.011608618,HEL_BA9027AA_AS.1:0.006417994)0.908:0.003910805)0.825:0.002178681)0.553:0.001646213,(((SSR5.1:0.007643146,(SSR3.1:0.011119386,(HEL_AA6718AA_AS.1:0.009834902,SSR7.1:0.016830237)0.087:0.004870504)0.108:0.003669712)0.696:0.000823129,SSR9.1:0.005916366)0.980:0.004793123,(((((HPJ071.1:0.00571255,HPJ156.1:0.004893643)0.860:0.001596883,(((ausabrJ05.1:0,HPJ023.1:0):0.00241128,(HEL_BA3813AA_AS.1:0,HEL_BA3814AA_AS.1:0):0.003244014)0.921:0.002423031,(HEL_BA3812AA_AS.1:0.002411641,HEL_BA4574AA_AS.1:0.003228055)0.769:0.000806096)0.760:0.000806506)0.890:0.001609565,(((ID0090.1:0.002828371,(ID0992.1:0.002020145,ID1017.1:0.004433573)0.424:0.000809398)0.991:0.006156016,(ID0082.1:0.001607676,(ID0084.1:0.00646727,ID0987.1:5e-09)0.332:0.000800316)0.742:0.000742295)0.953:0.003282759,(((Neuguinea66.1:5e-09,(HEL_BA9674AA_AS.1:0.001602903,(HEL_BA9408AA_AS.1:0.000797199,(HEL_BA9658AA_AS.1:0,Neuguinea25.1:0):5e-09)0.628:5e-09)0.914:0.000797684)0.866:0.0007998,(Neuguinea12.1:0.000799799,Neuguinea63.1:5e-09)0.081:5e-09)0.998:0.00816871,(ID0985.1:0.00079714,ID1001.1:5e-09)0.846:0.000798404)0.196:6e-09)0.951:0.003243124)0.733:0.000761919,((HEL_AA6024AA_AS.1:0.014171778,(HEL_BA4580AA_AS.1:0.000797408,(HEL_BA4584AA_AS.1:0.000798637,HEL_BA9332AA_AS.1:0.005693866)0.083:5e-09)0.911:0.002405207)0.869:5e-09,(HEL_AA6010AA_AS.1:0.002406291,HPAS23.1:0.003221787)0.934:0.002418296)0.881:0.001628522)0.992:0.005766216,(((MMM_127.1:0.006792597,(Mandalay03.1:0.009204962,NP110.1:0.012993734)0.806:0.002137987)0.914:0.002569514,(M006.1:0.00587316,(India7.1:0.014276026,(BD0063.1:0.006088231,Hp_A_11.1:0.015025288)0.592:0.003079797)0.873:0.002632854)0.877:0.002415589)0.885:0.002261716,((HEL_BA4205AA_AS.1:0.008590927,((HEL_BA8057AA_AS.1:0.00663931,((HpGP-MAL-002.1:0.013008457,SLK40.1:0.007756677)0.789:0.003247533,(HEL_BA5769AA_AS.1:0.005721662,HpGP-IND-007.1:0.00571442)0.863:0.002257492)0.595:0.001265943)0.412:0.00090458,((((HpGP-MMR-011.1:0.006554214,TH0213.1:0.005781046)0.945:0.004678543,(HEL_BA7799AA_AS.1:0.004134467,ID0498.1:0.007379436)0.776:0.001718251)0.778:0.001806384,HEL_CA0027AA_AS.1:0.010904885)0.881:0.002976352,HEL_BA3985AA_AS.1:0.00609855)0.755:0.001541624)0.894:0.002378917)0.709:0.00049411,(HpGP-USA-422.1:0.009058658,((MMM_148.1:0.000813168,MMM_60.1:0.008250811)0.958:0.00457538,(HpGP-MMR-004.1:0.007900331,MS178.1:0.00774124)0.101:0.001575443)0.773:0.001096004)0.899:0.002381706)0.747:0.000800712)0.738:0.000813536)0.770:0.000791529)0.886:0.002382528)0.152:5e-09,((HEL_BA8861AA_AS.1:0.000406572,HEL_BA9129AA_AS.1:0.005267144)0.915:0.002497623,(HEL_BA8860AA_AS.1:0.002891806,HEL_BA8823AA_AS.1:0.010407651)0.847:0.001557461)0.998:0.007020086)0.820:0.002720489)0.252:0.002214755)0.873:0.00210543)0.951:0.000808752,(HEL_AA6511AA_AS.1:0.015011344,(HEL_BA9294AA_AS.1:0.001144156,(HEL_BA9544AA_AS.1:0,HEL_BA9792AA_AS.1:0):0.000456025)0.885:0.003980132)0.942:0.004483553)0.757:0.000756357,(HEL_BA8842AA_AS.1:0.007489886,((HEL_BA9032AA_AS.1:0,HEL_BA9830AA_AS.1:0):0.000565057,(HEL_BA9339AA_AS.1:5e-09,Keto60.1:0.004046854)0.987:0.006786051)0.989:0.006963003)0.902:0.003189828)0.692:5e-09,((Khanty39.1:0.002414711,((Khanty16.1:0,Khanty26.1:0,Khanty27.1:0):0.001602928,(Khanty17.1:5e-09,((HEL_BA9014AA_AS.1:0,N34.1:0,Nentsy29.1:0,Nentsy32.1:0,Nentsy37.1:0,Nentsy38.1:0,Nentsy65.1:0,Nentsy90.1:0):5e-09,Nentsy28.1:0.000797183)0.840:0.000799804)0.926:0.001600487)0.317:5e-09)0.997:0.00823896,((((((((CK59.1:0.00912685,(33375.1:0.005670795,HEL_BA9651AA_AS.1:0.009953045)0.329:0.00094608)0.725:0.000779025,(nigh2496.1:0.014440782,HEL_BA9148AA_AS.1:0.010215523)0.928:0.004006245)0.772:0.001160053,444.1:0.013190576)0.840:0.003842653,HEL_AA0447AA_AS.1:0.0093189)0.839:0.002519955,((MM2012_26.1:0.009132728,(HpGP-NPL-009.1:0.008092105,(HEL_BA8872AA_AS.1:0.00833284,VN0032.1:0.011448178)0.826:0.001731118)0.896:0.002640317)0.744:0.002419614,(HEL_CA2176AA_AS.1:0.011081139,Hp_A_27.1:0.011004741)0.901:0.004810562)0.151:5e-09)0.943:0.002440446,(NP49.1:0.009531703,(HEL_BA9732AA_AS.1:0.010921928,HpGP-USA-207.1:0.012828214)0.818:0.003266527)0.738:0.001145383)0.752:0.000818246,(((GR_15.1:0.0091698,HE_NC24_6.1:0.013694117)0.886:0.003132062,(((HE_C50.1:0.011712439,HEL_BA9566AA_AS.1:0.009123848)0.803:0.002351225,(HpGP-LIT-001.1:0.006601177,HEL_BA4168AA_AS.1:0.012222214)0.092:0.002937282)0.873:0.002855983,(MGms203.1:0.008091932,(Pt_7901.1:0.01418271,(IRANL110.1:0.00586858,SW21C.1:0.012644155)0.848:0.002559037)0.746:0.002490722)0.860:0.001697567)0.759:0.000813508)0.647:5e-09,(((B40.1:0.007577318,((HE_NC32_5.1:0.014678192,SSR8.1:0.006544917)0.957:0.005958189,HEL_BA9598AA_AS.1:0.00402692)0.928:0.004314172)0.807:0.002894913,((MCms1055.1:0.008808837,MM2004_20.1:0.012303439)0.968:0.009249203,((((((SUD-S72.1:0.006503613,(HEL_AA9177AA_AS.1:0.008109836,HEL_BA5224AA_AS.1:0.009043564)0.701:0.003687817)0.838:0.002639549,IRANL104.1:0.011707524)0.785:0.001617387,(31181.1:0.007685343,(HE_C33.1:0.007748804,(HEL_AA6699AA_AS.1:0.003732278,(SUD-C16-3.1:0.009465672,(HEL_AA6060AA_AS.1:5e-09,HEL_BA9462AA_AS.1:0.00079867)1.000:0.012480286)0.430:0.002400343)0.590:0.001257499)0.422:0.001720649)0.878:0.002080435)0.823:0.001788707,((((HEL_BA9531AA_AS.1:0.015503761,(HUP_B14.1:0.019945911,(GR_20.1:0.005212702,HEL_CA2212AA_AS.1:0.003788764)0.209:0.001389251)0.649:0.006692628)0.864:0.003475055,SUD_SO41_1.1:0.006352972)0.375:0.002119553,HEL_CA2513AA_AS.1:0.013680734)0.808:0.002292892,(HpGP-BGD-003.1:0.01251138,(26695.1:0.011782495,(HEL_BA9043AA_AS.1:0.008983802,SW7C.1:0.011243616)0.923:0.006571999)0.560:0.002245129)0.895:0.003673264)0.878:0.004192602)0.721:0.000896974,21580.1:0.01036259)0.497:0.000819216,(((HEL_BA9281AA_AS.1:0.00503081,((HEL_BA9463AA_AS.1:0.003186485,HEL_BA9595AA_AS.1:0.002475742)0.796:0.001761681,HEL_BA9028AA_AS.1:0.010627196)0.208:0.000819058)0.943:0.00297446,(HEL_BA4944AA_AS.1:0.006906576,B25.1:0.010594486)0.788:0.001641755)0.888:0.002535447,((((SUD-SO50-1.1:0.00802003,((CAM-135C1.1:0,CAM-140C1.1:0):0.003238152,CAM-146C1.1:0.008008561)0.918:0.003794942)0.863:0.003228915,(SUD_C5_1.1:0.006063314,(SUD-C1-1a.1:0.007239163,SUD-C14-1.1:0.012569259)0.085:0.000826894)0.801:0.001726224)0.647:0.00191311,((SUD-SO49-1.1:0.008371164,(HEL_BA8987AA_AS.1:0.00233543,SUD-I14.1:0.004990976)0.864:0.001548804)0.960:0.004989781,((HEL_BA9413AA_AS.1:0.008370995,SUD_C8_1.1:0.008198407)0.956:0.005729485,IL_3172.1:0.006696803)0.753:0.000747761)0.235:5e-09)0.977:0.003924578,((((HEL_BA4686AA_AS.1:0,HEL_CA2627AA_AS.1:0):0.004947827,(HpGP-IDN-001.1:5e-09,ID0561.1:0.000797958)0.943:0.003285258)0.932:0.003236836,(HEL_BA8928AA_AS.1:0.006522043,HEL_BA4973AA_AS.1:0.005721957)0.735:0.000821375)0.935:0.002430619,(((((CAM_153C1.1:0.006537323,HEL_BA9309AA_AS.1:0.01409758)0.872:0.001636843,((CAM_106A1.1:0.009351077,P12.1:0.015120496)0.874:0.003634334,(CAM_110A1.1:0.008237393,(((HEL_AA6798AA_AS.1:0.006538338,HEL_BA5572AA_AS.1:0.007634831)0.727:0.003720802,((HEL_AA5699AA_AS.1:0.015026729,HEL_BA5257AA_AS.1:0.011658535)0.921:0.005558623,(HEL_AA9180AA_AS.1:0.009290168,(HEL_AA5463AA_AS.1:0.007109621,(((HEL_AA9174AA_AS.1:0.004286292,((HEL_CA2150AA_AS.1:0.009030841,((NYPt189.1:0.007755493,(HEL_BA8835AA_AS.1:0.00452106,(HEL_BA8101AA_AS.1:0.003948279,((HEL_BA4947AA_AS.1:0,kin79.1:0):0.003775568,(HEL_BA9555AA_AS.1:0.009337361,SA35C.1:0.00466482)0.667:0.001707)0.953:0.005048049)0.758:0.001273707)0.530:0.002386418)0.095:0.002977644,((HEL_CA2149AA_AS.1:0.002809968,HEL_BA4465AA_AS.1:0.008738731)0.789:0.00406033,HpGP-BRA-023.1:0.007923195)0.299:0.002637547)0.358:5e-09)0.696:0.001867456,(HEL_BA4163AA_AS.1:0,SA220C.1:0):0.010507718)0.414:0.00088052)0.897:0.00230358,(((HpGP-SPA-402.1:0.00981138,(HEL_BA5547AA_AS.1:0.001602285,HEL_CA2451AA_AS.1:0.011637807)0.265:5e-09)0.913:0.002408833,(HEL_CA2181AA_AS.1:0.001606189,HpGP-USA-303.1:0.005678102)0.764:0.000796313)0.770:0.000769737,(((HpGP-USA-403.1:0.001700836,(HpGP-USA-417.1:5e-09,SA252C.2:5e-09)0.564:0.005610198)0.555:0.001726084,HEL_BA5558AA_AS.1:0.006273512)0.562:0.001683615,(GAM245Ai.1:0.007343443,(HEL_AA8702AA_AS.1:0.004863636,((ckin106.1:0.001896619,(HEL_AA7374AA_AS.1:0.002688737,kin71.1:0.004601002)0.916:0.003237667)0.879:0.002128946,(((ckin130.1:0.00483439,(kin81.1:0.003215002,(kin77.1:0.002405801,kin86.1:0.001602252)0.814:0.002408051)0.434:5e-09)0.909:0.001600969,((ckin28.1:0.00570691,HpGP-COG-003.1:0.002422853)0.865:0.001601991,(ckin24.1:0.004044921,((HEL_BA8806AA_AS.1:0.004000766,(HEL_AA6578AA_AS.1:0.001622697,HpGP-HON-015.1:0.004058178)0.751:0.000805914)0.871:0.002458566,(HEL_BA5527AA_AS.1:0.008365561,(HEL_AA8698AA_AS.1:0.000974516,HEL_AA7352AA_AS.1:0.009711965)0.690:0.001542896)0.967:0.004835169)0.866:0.001653955)0.718:0.000799022)0.950:0.0024152)0.905:5e-09,(HEL_BA4236AA_AS.1:0.00568829,((ckin65.1:0.001387181,((ckin129.1:0.003030893,kin62.1:0.000987969)0.459:0.001826458,HpGP-POR-006.1:0.003644479)0.898:0.003434755)0.760:0.001018724,((HEL_CA2362AA_AS.1:0.002301812,((HEL_BA8361AA_AS.1:0,SA224.1:0):5e-09,SA252C.1:5e-09)0.999:0.013485122)0.160:0.002392276,HN_G260.1:0.007136632)0.906:0.00351977)0.760:0.00079994)0.916:0.001601209)0.711:0.002423165)0.716:0.000805135)0.870:0.001594586)0.818:0.001526484)0.371:0.000913251)0.728:0.000701901)0.912:0.003256007,(DR59_2016.1:0.005764255,(DR150.1:0.002625019,DR76_2016.1:0.011495317)0.541:0.003828833)0.604:0.002715643)0.842:0.002823216)0.717:0.002744568)0.941:0.00732822)0.746:0.002917675)0.685:0.004067421,HEL_AA5951AA_AS.1:0.008080648)0.481:0.003605104)0.390:0.000975687)0.866:0.002398524)0.769:0.000787158,((CAM_149C1.1:0.008035659,CAM_14C1.1:0.008529328)0.777:0.001554393,((CAM_118A1.1:0.006207589,(CAM_125C1.1:0.006038655,(ckin59.1:0.005230292,nigh1448.1:0.009125845)0.933:0.003678239)0.844:0.001639542)0.920:0.002536547,(HpGP-NGA-006.1:0.007146235,(CAM-144C1.1:0.003810265,nigh2495.1:0.010178976)0.137:0.00077682)0.948:0.004903699)0.196:5e-09)0.751:0.001040979)0.780:5e-09,(29009.1:0.010950638,SUD-C13-1.1:0.009263628)0.889:0.003049482)0.743:0.000796822,(((CAM-23A1.1:0.004035034,(CAM-121A1.1:0.012105538,(HpGP-NGA-010.1:0.011998257,CAM_22A1.1:0.006560471)0.385:0.002240157)0.742:0.001194812)0.723:0.001616,(CAM-126C1.1:0.008902245,(HEL_BA3551AA_AS.1:0.009726704,(22087.1:0.005714731,22352.1:5e-09)0.961:0.006053208)0.923:0.005030542)0.300:0.002651834)0.763:5e-09,(CAM-107A1.1:0.010682777,((nigh2494.1:0.006539746,(CAM-109A1.1:0.004900966,HEL_BA9125AA_AS.1:0.003273672)0.911:0.002400185)0.773:0.000825118,(CAM-117A1.1:0.006571269,SUD-SO42.1:0.007418205)0.840:0.001565456)0.162:0.000801628)0.757:0.000834776)0.943:0.003233333)0.683:0.004054644)0.818:5e-09)0.774:0.000924696)0.956:0.003808274)0.800:5e-09)0.920:0.003848712)0.929:0.003820547,Keto18.1:0.00589233)0.855:0.001560533)0.895:0.002522761)0.848:0.001653734,(HEL_CA2258AA_AS.1:0.012345973,(HEL_BA9576AA_AS.1:0.006436333,HEL_CA2271AA_AS.1:0.012017484)0.724:0.001478911)0.876:0.001802726)0.844:0.001602805)0.927:0.002506496)0.376:0.011909555,HEL_BA3942AA_AS.1:0.018507167)0.999:0.000938599,((((HEL_BA8858AA_AS.1:0.015648119,(HEL_BA4991AA_AS.1:0.005584301,IRANL133_91.1:0.004271318)0.000:0.001648693)0.000:0.002067512,HEL_AA7332AA_AS.1:0.022377804)0.742:0.000805267,(((((HEL_BA9457AA_AS.1:0.007031627,Hp_A_14.1:0.005285689)0.576:0.001589059,(((((B47.1:0.011559632,HPAG1.1:0.009637962)0.759:0.002400111,(HpGP-SPA-802.1:0.012447802,(HpGP-POL-110.1:0.004827491,IL_3184.1:0.008482404)0.793:0.003255034)0.750:0.001233963)0.489:0.002106762,(22360.1:0.01766588,(HEL_AA8621AA_AS.1:0.014187826,HEL_BA4875AA_AS.1:0.012492322)0.922:0.003523589)0.838:5e-09)0.478:0.000767964,((HEL_CA2718AA_AS.1:0.018939884,(34320.1:0.011354598,HEL_BA9168AA_AS.1:0.008878658)0.092:0.001674719)0.132:0.0019259,IL_3173.1:0.009259402)0.883:0.002411144)0.329:6e-09,((HEL_CA2246AA_AS.1:0.000798834,HpGP-MEX-046.1:0.000801507)0.989:0.005891195,(HpGP-ISR-001.1:0.004883237,(HEL_BA9162AA_AS.2:0.005037158,SSR43.1:0.010884217)0.717:0.004130105)0.754:0.000757638)0.613:0.003258346)0.888:0.001936849)0.868:0.002198281,(((HEL_BA4700AA_AS.1:0.014485479,(G27.1:0.008175032,((B45.1:0.010407881,(448.1:0.008586566,HEL_BA5101AA_AS.1:0.011641882)0.029:0.003226083)0.849:0.00248309,HEL_BA9180AA_AS.1:0.007241274)0.885:0.003128245)0.819:0.003515503)0.323:0.002154181,(38185.1:0.008446697,Pt_7757.1:0.014391259)0.768:0.002448298)0.863:0.002496763,(((IRANL124_91.1:0.010317557,(IRANL112_91.1:0.001596666,IRANL125.1:5e-09)0.927:0.004070445)0.908:0.004322279,(HpGP-RUS-009.1:0.006731847,(30950.1:0.015661687,GR_21.1:0.011140621)0.824:0.003765715)0.815:0.004273063)0.927:0.004952898,HEL_BA3663AA_AS.1:0.007494303)0.869:0.002802958)0.754:0.001546734)0.957:0.004108202,(((HEL_AA6079AA_AS.1:0.00498504,(GC65_HL.1:0.009989699,(HEL_BA5197AA_AS.1:0.013398059,(HEL_BA4743AA_AS.1:0.015581434,GC31_B.1:0.009972893)0.086:0.003075477)0.840:0.002569087)0.774:0.000746205)0.930:0.002637012,HEL_AA6798AA_AS.2:0.01202363)0.527:0.00164581,((HEL_BA4846AA_AS.1:0.007593344,((HEL_BA9765AA_AS.1:0.008967771,MG2005_98.1:0.01507663)0.492:0.006551308,(GC34_HL.1:0.010640108,HEL_BA4578AA_AS.1:0.010407759)0.829:0.005476354)0.817:0.004474496)0.241:0.002860844,(HEL_BA4404AA_AS.1:0.010446042,HpGP-USA-205.1:0.014451192)0.132:0.001938621)0.926:0.004448328)0.000:5e-09)0.835:0.001973884,(HEL_BA8956AA_AS.1:0.012381205,IRANL97.1:0.006173342)0.935:0.004197817)0.906:0.002676071)0.927:0.00519669,HEL_BA9354AA_AS.1:0.013533252)0.456:0.004665533)0.659:0.003828573,HpGP-TUR-009.1:0.012993068)0.446:0.002314893,(HEL_BA8915AA_AS.1:0.014245302,(HEL_BA9734AA_AS.1:0.006981218,((HEL_BA8918AA_AS.1:5e-09,HEL_BA9046AA_AS.1:0.002412586)0.997:0.009016168,((HEL_BA8996AA_AS.1:0,HEL_BA9260AA_AS.1:0,HEL_BA9604AA_AS.1:0):5e-09,(HEL_BA9169AA_AS.1:0.00079783,(HEL_BA9705AA_AS.1:0,HEL_BA9825AA_AS.1:0):0.000797151)0.755:5e-09)0.960:6e-09)0.965:0.011458212)0.892:0.004995312)0.831:0.004441376)0.843:0.004195472,Kazakhstan3173.1:0.0069214)0.915:0.005412474,HEL_BA9244AA_AS.1:0.009091015)0.842:0.004504828,(((HEL_BA9749AA_AS.1:0.002405068,SA233C.1:6e-09)0.938:0.004176958,((HEL_AA7351AA_AS.1:0.005154021,HEL_BA9540AA_AS.1:0.016792094)0.740:0.002253346,((((HEL_AA7350AA_AS.1:0,HEL_AA7375AA_AS.1:0):0.005371301,(((HEL_AA7378AA_AS.1:0.005719627,HEL_AA7376AA_AS.1:0.009034181)0.907:0.003173264,HEL_BA8916AA_AS.1:0.001605904)0.864:0.00192073,((HEL_AA7371AA_AS.1:0.004951705,(((((HEL_BA8309AA_AS.1:0.003716649,(HEL_BA5677AA_AS.1:0.002410609,((HEL_BA5739AA_AS.1:0,SA172C1.1:0):5e-09,SA166A.1:0.001640403)0.877:0.001601475)0.970:0.00438203)0.427:0.001612997,(HpGP-ZAF-006.1:0.000799942,(HpGP-ZAF-009.1:0.000797983,(HEL_BA4143AA_AS.1:5e-09,SouthAfrica20.1:0.000797392)0.546:5e-09)0.929:0.002407975)0.870:0.002099321)0.761:0.001152043,(HEL_BA5706AA_AS.1:0.007367806,((HEL_BA5715AA_AS.1:0.000797296,SA29A.1:5e-09)0.884:0.002404504,(SA253C1.1:0.001388993,SouthAfrica7.1:0.007707777)0.830:0.003851586)0.937:0.004082538)0.888:0.002343663)0.328:0.000803874,HEL_BA4919AA_AS.1:0.007246851)0.737:0.000742256,(((HEL_BA5731AA_AS.1:0.004847076,SouthAfrica50.1:0.005816635)0.916:0.002409772,HEL_BA9494AA_AS.1:0.00241349)0.749:0.000788615,(HEL_BA5709AA_AS.1:0.004354536,(HpGP-ZAF-007.1:0.004587486,((HEL_BA8291AA_AS.1:0.002640939,((HEL_BA5671AA_AS.1:0,HEL_BA9328AA_AS.1:0,SA144A.1:0,SA251C.1:0):0.005108844,HEL_BA8345AA_AS.1:0.004615152)0.939:0.003579326)0.358:0.001026748,SA175A.1:0.00454846)0.871:0.00222652)0.916:0.00323683)0.931:0.003744227)0.934:0.002523761)0.929:0.002417048)0.758:0.000806355,(HEL_BA5666AA_AS.1:0.000798189,(HEL_AA7362AA_AS.1:0.000797725,SA169C.1:0.000797925)0.900:0.001602304)0.855:0.001504088)0.876:0.002190709)0.576:0.001739218)0.213:0.00119551,HpGP-ZAF-001.1:0.00695502)0.944:0.004382859,(HEL_AA7215AA_AS.1:0.00338144,(((HEL_AA7200AA_AS.1:0,HEL_AA7268AA_AS.1:0,HEL_AA7356AA_AS.1:0):0.000774302,HEL_AA7368AA_AS.1:0.003237309)1.000:0.009004012,K26A1.1:6e-09)0.890:0.003064549)0.991:0.007610385)0.282:0.001467787)1.000:0.013282588)0.656:0.004501144,((HEL_AA7329AA_AS.1:0.002518196,(HEL_AA7206AA_AS.1:0.004779804,(HEL_AA7288AA_AS.1:0,HEL_BA9306AA_AS.1:0):0.000861435)1.000:0.015895665)0.829:0.00271043,((HEL_AA7199AA_AS.1:0,HEL_AA7293AA_AS.1:0):0.007219681,HEL_AA7309AA_AS.1:0.000899105)0.991:0.008603951)0.433:0.004361532)1.000:0.050743603)0.214:0.020348929,HEL_BA8825AA_AS.1:0.010756639)0.925:0.031048245,((HEL_AA0408AA_AS.1:0.007927978,HEL_BA9262AA_AS.1:0.009389339)1.000:0.076132329,((HEL_BA9303AA_AS.1:5e-09,HEL_BA9707AA_AS.1:0.00079742)1.000:0.034435767,((HEL_BA9746AA_AS.1:0.006200079,((HEL_BA9722AA_AS.1:0.010294873,(HEL_BA9629AA_AS.1:0.01096511,((HEL_BA8849AA_AS.1:0,HEL_BA9070AA_AS.1:0,HEL_BA9584AA_AS.1:0):0.012177874,(HEL_AA7311AA_AS.1:0.00235876,Khanty47.1:0.000847718)0.937:0.003306102)0.735:0.002115466)0.866:0.003379966)0.417:0.0020282,((HEL_BA9243AA_AS.1:0.012343959,((((Koryak37.1:0.000797601,Koryak38.1:5e-09)0.836:0.000797402,(HEL_BA9287AA_AS.1:0.000800269,Koryak28.1:0.000797057)0.953:0.002406593)0.403:5e-09,HEL_BA9726AA_AS.1:0.007315406)0.976:0.004011446,HEL_BA8817AA_AS.1:5e-09)0.854:0.002429547)0.231:0.001578173,HEL_BA9127AA_AS.1:5e-09)0.972:0.005460625)0.436:0.001555805)0.975:0.00915932,((HpGP-CHI-105.1:0.006448404,HpGP-CHI-116.1:0.001658357)0.996:0.009532189,((HpGP-CAN-019.1:0.014637706,(((CAN_095.1:0,CAN_136.1:0,CAN_172.1:0,HpGP-CAN-006.1:0,HpGP-CAN-011.1:0):5e-09,(CAN_258.1:0,HEL_CA2453AA_AS.1:0):0.000797087)0.862:0.002162786,(HpGP-CAN-018.1:0.002505623,((Aklavik86.1:0,CAN_019.1:0,CAN_290.1:0,HEL_CA2371AA_AS.1:0,HpGP-CAN-010.1:0,HpGP-CAN-015.1:0):0.00088376,HpGP-CAN-016.1:0.003948049)0.801:0.002394809)0.974:0.005049689)0.894:0.004053383)0.737:0.001176198,(((CAN_243.1:0.006916675,(HEL_AA5916AA_AS.1:0.000799123,(HEL_AA6037AA_AS.1:0,HpGP-CAN-007.1:0):5e-09)0.988:0.006085878)0.500:0.002387938,(((HEL_BA9060AA_AS.1:0,HEL_BA9258AA_AS.1:0):0.004168762,HEL_BA9526AA_AS.1:0.005536758)0.950:0.004828739,HEL_AA7337AA_AS.1:0.017786837)0.879:0.002226879)0.000:5e-09,((Ca_97_34.1:0,HEL_AA6016AA_AS.1:0,HEL_AA7297AA_AS.1:0):0.005562547,(HEL_AA5967AA_AS.1:0,HEL_AA6482AA_AS.1:0,HEL_BA9172AA_AS.1:0):0.00829405)0.955:0.004156035)0.155:0.003084435)0.951:0.005128142)0.543:0.00344816)0.807:0.011251207)0.998:0.03276651)0.890:0.017158428)0.995:0,Hcetorum:0.349691111)Root;
