# Supplementary material for: An ancient ecospecies of Helicobacter pylori
Source: Nature. 2024 Oct 16;635(8037):178–85. doi: 10.1038/s41586-024-07991-z (PMC11541087; doi:10.1038/s41586-024-07991-z)
Supplement: Supplementary file 8 — Data underlying Figs. 1–4 and Supplementary Figs. 1–6 and 8–13. [file 41586_2024_7991_MOESM8_ESM.zip › SOURCE_DATA/S10/81.nwk]

(((((((((((((((((((((((((HEL_CA2267AA_AS.1:0.013929267,HEL_CA2268AA_AS.1:0.004545164)0.747:0.002270963,(((((HEL_AA7373AA_AS.1:5e-09,(HEL_AA7249AA_AS.1:6e-09,HEL_BA9748AA_AS.1:0.004536111)0.850:0.002258258)0.917:0.002261932,((((HEL_BA9841AA_AS.1:0.006864958,(HEL_BA8814AA_AS.1:5e-09,HEL_BA8880AA_AS.1:0.002261925)0.606:5e-09)0.868:0.002268821,(HEL_BA9411AA_AS.1:5e-09,(HEL_AA7264AA_AS.1:0.009166119,(HEL_BA9348AA_AS.1:5e-09,(HEL_BA9341AA_AS.1:0.002264833,HEL_BA9759AA_AS.1:0.002254693)0.869:5e-09)0.896:5e-09)0.075:0.00225825)0.900:0.004533015)0.889:5e-09,(BURYAT9.1:0.002268815,HEL_BA9162AA_AS.1:0.002254928)0.874:5e-09)0.553:5e-09,(HEL_BA8868AA_AS.1:0,HEL_BA8883AA_AS.1:0,HEL_BA9220AA_AS.1:0,HEL_BA9256AA_AS.1:0,HEL_BA9614AA_AS.1:0,HEL_BA9780AA_AS.1:0,HEL_BA9797AA_AS.1:0):5e-09)0.906:5e-09)0.895:0.002259847,(HEL_BA9735AA_AS.1:0.004546446,HEL_BA9736AA_AS.1:5e-09)0.869:0.002254753)0.741:5e-09,(HEL_BA9649AA_AS.1:0.002256787,((HEL_BA9098AA_AS.1:0.004544003,HEL_BA9159AA_AS.1:0.006896759)0.743:0.002290246,(HEL_BA8847AA_AS.1:0.006861859,HEL_BA9315AA_AS.1:5e-09)0.457:0.002290875)0.871:0.004603917)0.799:0.002299836)0.843:0.002258276,HEL_BA9656AA_AS.1:5e-09)0.806:0.002263592):0.002258773,(HEL_BA8864AA_AS.1:5e-09,((((Cuz20.1:0,Shi169.1:0):0.002258254,(HEL_CA2265AA_AS.1:0,HEL_CA2266AA_AS.1:0):5e-09)0.920:0.004560116,(HEL_CA2272AA_AS.1:0.007021319,HpGP-KGZ-006.1:0.011738142)0.198:0.004456986)0.912:6e-09,(HEL_CA2279AA_AS.1:0.002268824,(HEL_BA5605AA_AS.1:0.004536769,(((CO1766.1:0,Hui1764.1:0,Hui1766.1:0):0.002261596,(HpGP-PER-121.1:0.00452438,((HEL_CA2261AA_AS.1:0,HEL_CA2286AA_AS.1:0,HEL_CA2287AA_AS.1:0):0.002264191,HpGP-PER-138.1:0.013855636)0.729:5e-09)0.815:0.002271529)0.802:0.002267352,HEL_AA6759AA_AS.1:5e-09)0.365:5e-09)0.875:0.002261917)0.833:6e-09)0.908:5e-09)0.919:5e-09)0.807:5e-09,(((((((HEL_BA8663AA_AS.1:0.014166081,HpGP-MAL-012.1:0.011671321)0.879:0.006630437,(HEL_BA8817AA_AS.1:0.039496543,HEL_BA9837AA_AS.1:0.022514306)0.853:0.008896977)0.748:0.00262764,CK69.1:0.002331669)0.767:0.002204264,BT143.1:0.007003864)0.878:0.004560811,(((ID0498.1:0.008841405,(HEL_BA9027AA_AS.1:0.002176875,(HEL_BA8956AA_AS.1:5e-09,HEL_BA9732AA_AS.1:0.009182475)0.526:0.004679843)0.996:0.019006048)0.774:5e-09,HEL_CA2643AA_AS.1:0.009512194)0.211:0.002191544,HEL_BA9915AA_AS.1:0.018534716)0.401:0.002657702)0.430:5e-09,HEL_CA0082AA_AS.1:0.00685326)0.845:0.002255948,(((((JP0170.1:0.002302546,MMM_67.1:0.002247741)0.968:0.011662034,((HEL_BA9249AA_AS.1:0.014013773,(BT215.1:0.004621511,HEL_AA4439AA_AS.1:0.009295444)0.743:0.002353535)0.288:0.002312878,(((BTM231.1:0.009367755,HEL_BA5460AA_AS.1:0.004628249)0.874:0.004525446,(HEL_BA8921AA_AS.1:0.002298098,HEL_BA9129AA_AS.1:0.002259242)0.774:0.00241144)0.761:0.002313886,HEL_BA9566AA_AS.1:0.011720358)0.840:0.004384567)0.804:0.002505018)0.705:5e-09,HpGP-KOR-001.1:0.009189449)0.813:0.00230435,(HEL_BA9576AA_AS.1:0.002266776,(HEL_CA0551AA_AS.1:0.018835902,(((HEL_CA2709AA_AS.1:0.002278992,(HpGP-MAL-010.1:0.004570012,(HEL_CA2092AA_AS.1:0.002262834,Nanai30.1:0.009169095)0.478:5e-09)0.923:0.004569262)0.696:0.002249624,(EKB32.1:0.006995492,HpGP-JAP-026.1:0.016448735)0.743:0.0067988)0.783:5e-09,(HEL_CA0525AA_AS.1:0.004526329,HEL_CA2671AA_AS.1:0.011648355)0.885:0.004630205)0.006:0.002311604)0.773:0.002243575)0.762:0.002287828)0.897:0.004574223,(((Puno135.1:0.004579817,(HpGP-MEX-028.1:0.002261135,HpGP-PER-111.1:0.006903193)0.791:0.002282236)0.744:0.0022808,((HEL_BA9433AA_AS.1:0.004552236,Puno120.1:0.004539092)0.909:5e-09,HEL_CA2283AA_AS.1:0.002256307)0.852:5e-09)0.777:0.002260525,(BT333.1:0.006860166,Shi470.1:0.006854021)0.739:0.002294868)0.814:0.002266872)0.183:5e-09)0.865:0.002249275)0.796:0.002242604,((((HEL_BA9559AA_AS.1:0,HEL_BA9669AA_AS.1:0):0.002283198,HEL_BA9218AA_AS.1:0.00927928)0.158:0.002260902,(HEL_CA0410AA_AS.1:0.004552446,(HEL_BA9040AA_AS.1:0.00226006,HEL_BA9514AA_AS.1:0.004530384)0.685:5e-09)0.925:0.004557069)0.899:5e-09,((((HEL_BA9304AA_AS.1:0.011516757,HEL_CA0046AA_AS.1:0.004539077)0.800:5e-09,((HpGP-PER-019.1:0.006855416,((HEL_CA2260AA_AS.1:0,HEL_CA2262AA_AS.1:0,HEL_CA2284AA_AS.1:0,Sat464.1:0):0.004524058,(HEL_CA2257AA_AS.1:0.002255266,Shi112.1:5e-09)0.810:0.006846548)0.588:6e-09)0.795:0.002273718,(HEL_CA2270AA_AS.1:0.009146762,(((HEL_BA8832AA_AS.1:0,HEL_BA9479AA_AS.1:0):5e-09,(BURYAT14.1:0.00226192,HEL_BA9534AA_AS.1:5e-09)0.887:0.002258259)0.863:0.002262263,((HEL_AA6077AA_AS.1:0,HEL_CA0052AA_AS.1:0,HEL_CA0052AA_AS.2:0):5e-09,HEL_CA0054AA_AS.1:0.002261922)0.854:0.00225621)0.534:6e-09)0.813:0.002259838)0.792:0.002273263)0.465:5e-09,(HpGP-CAN-020.1:5e-09,HpGP-USA-205.1:0.002257136)0.923:0.004537277)0.846:0.002264846,(HpGP-CAN-001.1:5e-09,(((HEL_AA6006AA_AS.1:0,HEL_CA0053AA_AS.1:0):0.002255517,((HEL_BA9621AA_AS.1:0.006879013,(HEL_AA7212AA_AS.1:0.001569876,HEL_CA0045AA_AS.1:5e-09)0.750:0.005275083)0.800:0.002282685,(HEL_AA7214AA_AS.1:0.004603123,HEL_AA7246AA_AS.1:0.004602946)0.751:0.002226675)0.829:5e-09)0.877:0.002265474,Sakhalin60.1:0.00453907)0.630:5e-09)0.920:0.002252357)0.736:5e-09)0.955:5e-09)0.835:0.004512551,(((((HEL_BA8889AA_AS.1:0.012041087,HEL_BA9776AA_AS.1:0.009319508)0.783:0.004383478,((HEL_BA9608AA_AS.1:5e-09,(((((HEL_BA9407AA_AS.1:0.01644004,((((HEL_BA4991AA_AS.1:0.019162323,Tuvac46.1:0.009500385)0.842:0.004422615,HEL_BA9115AA_AS.1:0.004589274)0.745:0.002248761,((mong49.1:0.01163184,((((HEL_BA9605AA_AS.1:5e-09,(HEL_BA9538AA_AS.1:0.006321319,HEL_CA0270AA_AS.1:0.003473298)0.912:0.00631694)0.755:0.002214165,HEL_BA9606AA_AS.1:0.011594118)0.772:0.002323696,Tuvac80.1:0.002263118)0.147:5e-09,HEL_BA9440AA_AS.1:0.004552058)0.775:0.002231662)0.798:0.002322488,((HEL_BA9556AA_AS.1:5e-09,((HEL_BA8825AA_AS.1:0,HEL_BA9671AA_AS.1:0,HEL_CA0266AA_AS.1:0):5e-09,HEL_BA9564AA_AS.1:0.00225525)0.848:0.002258242)0.579:5e-09,(Kazakhstan3173.1:5e-09,HEL_BA8932AA_AS.1:0.009184305)0.855:0.002268817)0.783:0.002275221)0.778:0.002282266)0.282:0.004462975,(((HEL_BA9544AA_AS.1:0,HEL_BA9761AA_AS.1:0,HEL_BA9792AA_AS.1:0,HEL_BA9838AA_AS.1:0,Keto60.1:0):0.011509375,(HEL_BA9676AA_AS.1:0,HEL_BA9686AA_AS.1:0):0.004575279)0.056:0.002255604,((HEL_BA8858AA_AS.1:0,HEL_BA9404AA_AS.1:0,HEL_BA9445AA_AS.1:0):0.004545706,(mong44.1:0.006950025,(BURYAT19.1:0.004555492,HEL_BA9018AA_AS.1:5e-09)0.969:0.011699207)0.847:0.006965974)0.879:5e-09)0.911:0.006924724)0.172:5e-09)0.778:0.00227817,HEL_BA9739AA_AS.1:0.004671989)0.771:0.003600184,(HEL_BA8957AA_AS.1:0.007891223,HEL_CA0261AA_AS.1:0.010805378)0.421:0.004550518)0.791:0.003140561,(((((BD0063.1:0.002262308,(M006.1:0.004587381,(HEL_BA4205AA_AS.1:0.007046021,HEL_CA0027AA_AS.1:5e-09)0.981:0.012025197)0.763:0.002270446)0.781:0.002272049,((((HEL_BA3985AA_AS.1:0.011989806,HpGP-IND-007.1:0.001967166)0.962:0.010919636,HpGP-BGD-003.1:0.008279043)0.195:0.001833281,HEL_CA0208AA_AS.1:0.015682472)0.951:0.010695527,India7.1:0.002286158)0.762:0.002268595)0.957:0.006896173,(HEL_BA9650AA_AS.1:0.002265694,(HEL_BA9140AA_AS.1:0.011524268,(HEL_BA8976AA_AS.1:0.011579428,HEL_BA9770AA_AS.1:0.002329394)0.720:0.004632865)0.766:0.002348496)0.950:0.006858449)0.883:5e-09,(HpGP-USA-422.1:0.004540428,(HEL_AA6079AA_AS.1:0.006829682,(HEL_BA5769AA_AS.1:0.018804943,(HpGP-MMR-004.1:5e-09,MMM_148.1:0.006833921)0.702:5e-09)0.859:0.00226889)0.156:5e-09)0.905:0.002256768)0.852:0.002258431,(((HEL_BA9170AA_AS.1:0.006853279,HEL_BA9569AA_AS.1:5e-09)0.946:0.010665262,(HEL_BA8829AA_AS.1:0.008183935,(HEL_BA9571AA_AS.1:0,HEL_BA9807AA_AS.1:0):0.012937279)0.380:0.002201023)0.895:0.005701782,((MMM_127.1:0.002275331,(HpGP-MMR-011.1:0.005487066,NP110.1:0.00952492)0.926:0.008381564)0.889:0.004543651,((29009.1:0.013400765,NP49.1:0.019789725)0.599:0.007673477,TH0213.1:0.006851702)0.762:5e-09)0.785:0.002353496)0.756:0.002186845)0.906:5e-09)0.856:0.00456595,((HEL_BA7799AA_AS.1:0.004558199,MS178.1:0.004583243)0.769:0.002248883,((HpGP-MAL-002.1:0.015293473,(Mandalay03.1:0.019108972,SLK40.1:0.016555262)0.632:0.004351223)0.851:0.005968132,BD0013.1:0.00941296)0.884:0.006888327)0.866:0.004635542)0.862:0.006862398)0.314:0.003948122,BTM275.1:0.019820814)0.824:0.007023137)0.816:0.004557877,(HEL_BA9302AA_AS.1:0,HEL_BA9612AA_AS.1:0,HEL_CA0289AA_AS.1:0):0.012904685)0.924:0.010830525,altai59.1:5e-09)0.804:0.002259682,(((HEL_BA9130AA_AS.1:0,HEL_BA9166AA_AS.1:0):6e-09,HEL_BA9390AA_AS.1:0.002268799)0.984:0.00922457,(HEL_BA9160AA_AS.1:0,HEL_BA9379AA_AS.1:0,HEL_BA9391AA_AS.1:0):5e-09)0.169:0.002271758)0.790:0.0022544)0.959:5e-09,((HEL_AA7332AA_AS.1:0.006642073,(HEL_BA8856AA_AS.1:0.009212685,HEL_BA9167AA_AS.1:0.002286269)0.787:0.002569065)0.797:0.004642003,((Evenky11.1:0.002255694,(HEL_BA9546AA_AS.1:0,HEL_BA9760AA_AS.1:0):5e-09)0.910:6e-09,(BT0282.1:0.00950224,HEL_BA9079AA_AS.1:0.014353246)0.075:0.004423899)0.840:0.006642229)0.756:0.002547521)0.827:0.006867973,HEL_BA9259AA_AS.1:0.004719674)0.939:0.002242463,(((HEL_AA0105AA_AS.1:0,PeCan4.1:0):0.004684697,HpGP-SPA-706.1:0.00947109)0.756:0.002375103,(((((HEL_AA7365AA_AS.1:0,HEL_CA0047AA_AS.1:0):0.002332986,(((HEL_BA9778AA_AS.1:0,HEL_CA0057AA_AS.1:0,HEL_CA0057AA_AS.2:0):6e-09,((HEL_BA9774AA_AS.1:0.007073568,((Khanty04.1:0.007026707,(HEL_BA9415AA_AS.1:0.004693703,HEL_BA8815AA_AS.1:0.004685409)0.415:5e-09)0.285:0.002337192,(HEL_BA9476AA_AS.1:0.002354618,(HEL_BA9014AA_AS.1:5e-09,Nanai40.1:0.004687305)0.781:0.002344837)0.485:0.004741117)0.801:5e-09)0.217:5e-09,HEL_BA9234AA_AS.1:5e-09)0.915:0.002334293)0.374:5e-09,((HEL_BA9677AA_AS.1:0.01190934,((HEL_BA9263AA_AS.1:0,HEL_BA9518AA_AS.1:0,HEL_BA9819AA_AS.1:0):0.002334635,HEL_BA9472AA_AS.1:0.002345529)0.767:0.002333415)0.789:0.002350196,(HEL_BA9467AA_AS.1:5e-09,(HEL_AA7283AA_AS.1:0,HEL_BA9448AA_AS.1:0):0.004702868)0.745:5e-09)0.839:0.002340412)0.850:0.002344665)0.875:5e-09,(HEL_AA7339AA_AS.1:0.002330664,HpGP-CAN-023.1:0.00467693)0.910:5e-09)0.906:5e-09,((CAN_196.1:0.002357768,(Aklavik117.1:0.00475323,(Shi417.1:0.007034976,(HpGP-PER-011.1:0.009578118,v225d.1:0.009638848)0.913:5e-09)0.377:0.002343573)0.876:0.004681253)0.785:0.002344301,((HEL_CA0278AA_AS.1:0.007110397,((CO1768.1:0,COL0002.1:0,Hui1769.1:0):0.004702411,(HEL_AA5991AA_AS.1:0.009495854,HEL_BA9201AA_AS.1:0.004715841)0.331:5e-09)0.799:0.002357491)0.693:0.002323771,(HEL_BA9437AA_AS.1:0.009762638,TUVAB15.1:0.022600119)0.792:0.009595632)0.729:5e-09)0.900:0.002340172)0.816:0.002329493,(((HEL_BA9049AA_AS.1:0.009160827,HEL_BA8915AA_AS.1:0.015766655)0.376:0.005462709,((Khanty30.1:5e-09,Khanty40.1:0.002329842)0.905:0.008579032,((Khanty16.1:0,Khanty17.1:0,Khanty26.1:0,Khanty27.1:0,Khanty39.1:0,N34.1:0,Nentsy28.1:0,Nentsy29.1:0,Nentsy32.1:0,Nentsy37.1:0,Nentsy38.1:0,Nentsy65.1:0,Nentsy90.1:0):5e-09,((HEL_BA8918AA_AS.1:0,HEL_BA8996AA_AS.1:0,HEL_BA9046AA_AS.1:0,HEL_BA9260AA_AS.1:0,HEL_BA9604AA_AS.1:0,HEL_BA9705AA_AS.1:0,HEL_BA9825AA_AS.1:0):5e-09,HEL_BA9169AA_AS.1:0.002335169)0.915:0.002332748)0.917:0.008210315)0.912:0.014343653)0.129:0.004785835,altai11.1:0.018320635)0.367:0.006590036)0.456:6e-09)0.803:0.002479035)0.786:0.002616182,(HEL_BA9042AA_AS.1:0,HEL_BA9253AA_AS.1:0):0.009216733)0.748:0.00673893,(HEL_BA9562AA_AS.1:5e-09,HEL_BA9568AA_AS.1:0.023675376)0.936:0.011419952)0.803:0.010002988,(HEL_BA8823AA_AS.1:0,HEL_BA8911AA_AS.1:0,HEL_BA9545AA_AS.1:0):0.019985706)0.927:0.004344614,(((ID0090.1:0.002291917,(ID0082.1:0.004603143,(ID0985.1:0,ID0987.1:0,ID1001.1:0):5e-09)0.326:5e-09)0.936:0.007346495,(((ID1017.1:0.002350549,((HEL_BA9658AA_AS.1:0,HEL_BA9674AA_AS.1:0,Neuguinea25.1:0,Neuguinea63.1:0):0.002332664,((HEL_BA9408AA_AS.1:0,Neuguinea66.1:0):0.002330178,Neuguinea12.1:5e-09)0.786:5e-09)0.943:0.007097376)0.463:0.002339406,ID0084.1:0.004697004)0.195:5e-09,ID0992.1:0.002342744)0.854:0.004643355)0.899:0.008287679,(HEL_AA6010AA_AS.1:0.008574801,((HEL_BA3813AA_AS.1:0,HEL_BA3814AA_AS.1:0,HEL_BA4578AA_AS.1:0):0.002746192,((HPJ071.1:0.006854958,(HEL_BA3812AA_AS.1:0.011489352,HEL_BA4574AA_AS.1:0.006812063)0.780:6e-09)0.916:0.006824966,(((ausabrJ05.1:0,HPJ023.1:0):0.001627958,((HEL_BA4580AA_AS.1:0,HEL_BA4584AA_AS.1:0,HEL_BA9332AA_AS.1:0):0.013272199,HPJ156.1:0.002893299)0.234:0.002270183)0.802:0.002894065,(HPAS23.1:0.014072068,HEL_AA6024AA_AS.1:0.013868677)0.764:0.00275777)0.388:5e-09)0.617:0.002748879)0.775:0.002878355)0.985:0.016693447)0.854:0.006435713)0.830:0.004645021,(((HEL_BA9611AA_AS.1:5e-09,(HEL_BA8872AA_AS.1:0.014813458,HEL_BA9244AA_AS.1:0.012290225)0.892:0.007122239)0.855:0.004722727,((SSR5.1:0.010829934,(21580.1:0.009210306,33375.1:0.015103221)0.795:0.007178978)0.744:0.003394708,(Hp_A_27.1:0.014518822,(HpGP-LIT-001.1:0.022851719,HEL_BA9734AA_AS.1:0.014636115)0.653:0.00983233)0.422:6e-09)0.370:0.004893137)0.744:0.002471539,HEL_BA9153AA_AS.1:0.012041753)0.790:0.00244412)0.865:5e-09,((HEL_BA8959AA_AS.1:0,HEL_BA9575AA_AS.1:0,HEL_BA9641AA_AS.1:0):0.009670824,Nentsy81.1:0.014741052)0.534:0.007270731)0.445:0.006989798,HEL_BA8830AA_AS.1:0.007081766)0.943:5e-09,((BURYAT27.1:5e-09,HEL_BA9184AA_AS.1:0.029593174)0.984:0.012017859,(((HEL_AA7314AA_AS.1:0.003787306,((HEL_BA8860AA_AS.1:0,HEL_BA9261AA_AS.1:0):0.010121502,HEL_BA9443AA_AS.1:0.01321993)0.288:0.003150161)0.793:0.003293357,((((HEL_BA9592AA_AS.1:0,HpGP-KAZ-002.1:0):0.0121934,HEL_BA9627AA_AS.1:0.004651644)0.772:0.002359495,((HEL_BA9059AA_AS.1:0.009539926,HpGP-TUR-009.1:0.007247496)0.606:0.00473439,(VN0032.1:0.009498742,(HEL_BA9653AA_AS.1:0.028801037,(HEL_BA9168AA_AS.1:0.008806911,GC65_HL.1:0.017968457)0.255:0.00476863)0.732:0.003366521)0.838:0.004882692)0.749:5e-09)0.913:0.004811425,(HEL_BA9176AA_AS.1:0.007304127,HEL_BA8958AA_AS.1:0.009708823)0.746:0.002189329)0.205:5e-09)0.874:0.004671451,((HEL_BA9058AA_AS.1:0.019534686,HpGP-NPL-009.1:0.007156064)0.902:6e-09,HEL_BA8279AA_AS.1:0.009448335)0.172:0.002356901)0.859:0.004830817)0.881:5e-09)0.693:0.009331831,((((SSR3.1:0.007639748,(HEL_BA9451AA_AS.1:0.016784216,(((HEL_BA8057AA_AS.1:0.007565068,(HpGP-USA-207.1:0.029645453,IRANL97.1:0.012006168)0.886:0.019362517)0.935:0.016618438,(((HE_C50.1:0.027078222,(448.1:0.014485819,SSR7.1:0.009377657)0.000:5e-09)0.883:0.007149339,30950.1:0.017216472)0.916:0.009771986,(GC31_B.1:0.008432651,(((HUP_B14.1:0.021888865,(Hp_A_14.1:0.00706264,(31181.1:0.024513697,(IRANL125.1:0.009229703,(HEL_CA2362AA_AS.1:0.014076299,Pt_7757.1:0.002400947)0.046:0.002165607)0.000:6e-09)0.972:0.011717446)0.902:0.009521743)0.000:0.002860326,P12.1:0.016268353)0.428:0.005738234,HE_C33.1:0.016565474)0.885:0.010769168)0.438:0.006209884)0.656:0.002695264)0.809:0.005197227,(HPAG1.1:0.007774959,(SW21C.1:5e-09,(HEL_AA6718AA_AS.1:0.003697469,SSR8.1:0.042564244)0.929:0.013117363)0.986:0.018259164)0.162:0.00518091)0.753:0.007977442)0.129:0.002678713)0.765:0.003874991,(SSR9.1:0.004593918,yak97.1:0.011670288)0.730:0.002262863)0.871:0.004577392,((HEL_BA9032AA_AS.1:0.002239217,((HEL_BA9339AA_AS.1:0,HEL_BA9830AA_AS.1:0):5e-09,(HEL_BA9410AA_AS.1:0.011601669,((HEL_BA9266AA_AS.1:0,Keto18.1:0):5e-09,HEL_BA9294AA_AS.1:0.002330182)0.994:0.011946599)0.918:5e-09)0.773:0.002305116)0.904:0.006814117,(HEL_BA9640AA_AS.1:0.002425575,HEL_BA9706AA_AS.1:0.014034805)0.880:0.007114337)0.536:0.004847243)0.773:5e-09,(((HEL_BA9209AA_AS.1:0,HEL_BA9814AA_AS.1:0):0.021539422,HEL_BA9628AA_AS.1:0.00477371)0.748:0.004036398,((HEL_BA9096AA_AS.1:0.008002512,HEL_CA0264AA_AS.1:0.010830384)0.534:0.003683878,(HEL_AA7380AA_AS.1:0.015975079,HEL_BA9354AA_AS.1:0.017840376)0.728:0.007279577)0.251:0.007473255)0.763:0.002891165)0.807:0.002303043)0.945:5e-09,(HE_NC24_6.1:0.032591445,Pt_7901.1:0.027295854)0.866:0.016367446)0.430:0.004536439,((HEL_BA9085AA_AS.1:5e-09,(((Evenky01.1:0,Evenky73.1:0,HEL_BA8842AA_AS.1:0,HEL_BA9047AA_AS.1:0,HEL_BA9406AA_AS.1:0):0.002270306,(HEL_BA8812AA_AS.1:5e-09,(HEL_BA9471AA_AS.1:0.006898373,(HEL_BA8993AA_AS.1:0.014004117,(HEL_BA9651AA_AS.1:0.002259795,((HEL_AA7221AA_AS.1:0,HEL_BA9063AA_AS.1:0,HEL_BA9095AA_AS.1:0,HEL_BA9208AA_AS.1:0,HEL_BA9321AA_AS.1:0,HEL_BA9333AA_AS.1:0,HEL_BA9347AA_AS.1:0,HEL_BA9487AA_AS.1:0,HEL_BA9626AA_AS.1:0,HEL_BA9636AA_AS.1:0):5e-09,(HEL_BA9037AA_AS.1:0.002259796,(HEL_BA8914AA_AS.1:0,HEL_BA8962AA_AS.1:0,HEL_BA9175AA_AS.1:0,HEL_BA9398AA_AS.1:0):0.002254694)0.899:5e-09)0.978:5e-09)0.929:5e-09)0.945:0.006933889)0.888:0.004642613)0.790:0.002255577)0.033:0.002254495,(HEL_BA9483AA_AS.1:0.008672737,(HEL_CA0258AA_AS.1:0.007039298,(HEL_BA9383AA_AS.1:0.008322916,(HEL_BA9773AA_AS.1:0.017023139,((Evenky65.1:0.020896751,((HpGP-CHI-105.1:0.007287746,HpGP-CHI-116.1:0.013369362)0.971:0.016595097,((((HEL_BA9303AA_AS.1:0,HEL_BA9707AA_AS.1:0):0.105748712,((HEL_BA9722AA_AS.1:0.00522255,HEL_BA9746AA_AS.1:0.025245869)0.747:0.002366737,(((HEL_BA9287AA_AS.1:0,Koryak28.1:0):5e-09,(HEL_BA9243AA_AS.1:0.002239628,HEL_BA9726AA_AS.1:5e-09)0.864:0.002239636)0.944:0.013450082,((HEL_AA7311AA_AS.1:0.004509188,Khanty47.1:5e-09)0.956:0.009279403,((HEL_BA8849AA_AS.1:0,HEL_BA9070AA_AS.1:0):0.004675141,HEL_BA9584AA_AS.1:0.006638864)0.766:0.00228296)0.896:0.009366642)0.658:0.004939791)0.842:0.013512168)0.682:0.005744484,((CAN_243.1:0.006770322,(HEL_AA5916AA_AS.1:0,HEL_AA6037AA_AS.1:0,HpGP-CAN-007.1:0):0.002276381)0.993:0.020161531,(HpGP-CAN-019.1:0.008853334,(HpGP-CAN-016.1:0.006869381,((Aklavik86.1:0,CAN_019.1:0,CAN_290.1:0,HEL_CA2371AA_AS.1:0,HpGP-CAN-010.1:0,HpGP-CAN-015.1:0):0.006773615,(CAN_095.1:0,CAN_136.1:0,CAN_172.1:0,CAN_258.1:0,HEL_CA2453AA_AS.1:0,HpGP-CAN-006.1:0,HpGP-CAN-011.1:0,HpGP-CAN-018.1:0):5e-09)0.950:0.009131695)0.944:0.009632483)0.735:0.005907138)0.971:0.014278639)0.757:0.003437929,(HEL_BA9127AA_AS.1:0.012514948,(((HEL_BA9060AA_AS.1:0,HEL_BA9258AA_AS.1:0):0.004558076,(HEL_AA7337AA_AS.1:0.004511276,HEL_BA9526AA_AS.1:6e-09)0.953:0.011450886)0.948:0.016203376,((HEL_BA9629AA_AS.1:0,Koryak37.1:0,Koryak38.1:0):6e-09,((Ca_97_34.1:0,HEL_AA6016AA_AS.1:0,HEL_AA7297AA_AS.1:0):5e-09,(HEL_AA5967AA_AS.1:0,HEL_AA6482AA_AS.1:0,HEL_BA9172AA_AS.1:0):0.013710626)0.987:0.011425525)0.000:5e-09)0.651:0.012958093)0.836:0.01105227)0.868:0.007969826)0.975:0.02105709)0.917:0.017701747,HEL_BA9603AA_AS.1:0.016987019)0.987:0.027620358)0.937:0.017251602)0.946:0.014824782)0.738:0.008850883)0.783:0.005162773)0.206:5e-09)0.770:0.002321398,HEL_BA9607AA_AS.1:0.011538246)0.998:0.023883915)0.504:0.010764717,(((MG2005_98.1:0.004467982,MM2004_20.1:0.002367887)0.956:0.009532345,((((IL_3172.1:0.007313355,22087.1:0.021793459)0.727:0.001886659,(HEL_BA4700AA_AS.1:0.007026106,(SSR43.1:0.004643439,(HEL_BA5257AA_AS.1:0.004502097,(HEL_CA2246AA_AS.1:0,HpGP-MEX-046.1:0):0.002306181)0.953:0.009300307)0.833:0.004528253)0.897:0.006905181)0.753:0.002402001,(((IRANL104.1:0.013977855,((HE_NC32_5.1:0.006903071,(G27.1:0.023406126,HpGP-POL-110.1:0.009521537)0.803:0.004682402)0.856:0.004868734,((((IL_3184.1:0.011797754,(VN0805.1:0.014136762,(HEL_CA2513AA_AS.1:0.004532025,(CK59.1:0.002256336,HEL_CA2718AA_AS.1:0.00225635)0.767:5e-09)0.850:0.004586235)0.942:0.009423895)0.892:0.007139763,((GR_20.1:0.02118725,((HEL_CA2176AA_AS.1:0.019611206,(GR_15.1:0.015810204,HEL_BA9043AA_AS.1:0.012537813)0.256:0.004166884)0.882:0.008588157,Hp_A_11.1:0.010762216)0.342:0.006880339)0.790:0.004034102,(HEL_CA0440AA_AS.1:0.013718883,Evenky58.1:0.015144963)0.761:0.006794697)0.745:0.003341465)0.767:0.002142155,(((GR_21.1:5e-09,HEL_BA4846AA_AS.1:0.002261921)0.803:0.005087338,((HEL_AA8621AA_AS.1:5e-09,(HEL_BA4875AA_AS.1:0.011794985,HEL_CA2212AA_AS.1:0.006888909)0.903:0.009378628)0.813:0.006388178,((444.1:0.014556292,MMM_60.1:0.024391115)0.835:0.006506014,(26695.1:0.009459461,SW7C.1:0.014094126)0.766:0.002745517)0.936:0.013273685)0.534:5e-09)0.900:0.009871319,HN_G260.1:0.012459956)0.940:0.014419229)0.811:0.007123031,HEL_BA4743AA_AS.1:0.01395918)0.718:5e-09)0.466:0.002415792)0.096:5e-09,(IRANL124_91.1:0.009154675,(HpGP-ZAF-009.1:0.011740488,HpGP-ISR-001.1:0.006954544)0.429:0.004569709)0.713:5e-09)0.760:0.002353923,((22352.1:0.012684033,(38185.1:0.023539117,22360.1:0.015575167)0.204:0.004108306)0.966:0.013406793,(((((HEL_BA4973AA_AS.1:0.006827105,(HEL_BA9463AA_AS.1:0.013086733,(HEL_AA6699AA_AS.1:0.011170855,IRANL110.1:0.007566328)0.744:0.005892191)0.721:0.006639091)0.762:5e-09,(HEL_BA8987AA_AS.1:0.00455651,((HEL_BA9595AA_AS.1:0.002264843,((HEL_BA4686AA_AS.1:0,HEL_CA2615AA_AS.1:0,HEL_CA2627AA_AS.1:0):0.008288854,(HEL_BA9598AA_AS.1:0.015244103,HEL_BA4944AA_AS.1:0.008395296)0.756:0.004552507)0.758:0.003227418)0.892:5e-09,(HEL_BA9028AA_AS.1:0.002256291,HEL_BA9457AA_AS.1:5e-09)0.923:0.002256289)0.835:5e-09)0.814:0.002285274)0.940:0.006859612,(HEL_AA6511AA_AS.1:0.009432274,MM2012_26.1:0.016581284)0.854:0.004352469)0.756:5e-09,(IL_3173.1:0.009628516,SUD_C8_1.1:0.01435923)0.719:0.001925806)0.852:0.002265231,(((((CAM-107A1.1:0.002448914,(HpGP-RUS-009.1:0.00704833,HEL_BA8928AA_AS.1:0.004424075)0.756:0.002312013)0.802:0.002395414,(SUD-S72.1:0.009643377,((SUD_C5_1.1:0.007457179,(HEL_BA4168AA_AS.1:0.02926618,SUD-C1-1a.1:0.00759718)0.930:0.011130239)0.794:0.004580342,(HEL_BA9765AA_AS.1:0.004553135,(HEL_BA9462AA_AS.1:0.002253866,(HpGP-IDN-001.1:0,ID0561.1:0):0.004540096)0.779:0.002279381)0.869:0.004987788)0.718:0.001471652)0.899:0.004697899)0.756:5e-09,((CAM_106A1.1:0.009199338,(SUD-I14.1:0.011472899,SUD-SO49-1.1:0.002258567)0.000:6e-09)0.755:0.004428009,(HpGP-NGA-010.1:0.011186832,(CAM-23A1.1:0.002823132,(CAM-109A1.1:0.004535932,CAM_125C1.1:5e-09)0.743:0.008689402)0.877:0.011848521)0.836:0.005386588)0.522:0.00454132)0.843:0.004526987,SUD_SO41_1.1:0.004859108)0.338:0.004308748,(((((HEL_BA9125AA_AS.1:0.0091829,(CAM_110A1.1:0.01155976,nigh1448.1:0.004538819)0.756:0.002304019)0.922:0.006854404,(HEL_BA9281AA_AS.1:0.006856233,(((HEL_BA9413AA_AS.1:0.004797622,(CAM_118A1.1:0.014089032,CAM_22A1.1:0.004577739)0.995:0.021756164)0.818:0.004364173,((HEL_BA9309AA_AS.1:0.016396539,(((CAM_149C1.1:5e-09,nigh2494.1:0.026085314)0.588:0.002309714,HpGP-NGA-006.1:0.011641564)0.751:0.0022116,HEL_AA0447AA_AS.1:0.004614445)0.754:0.002243773)0.920:0.006925491,(IRANL112_91.1:0.009212076,(SUD-C14-1.1:0.009181096,SUD-C16-3.1:0.002269075)0.089:5e-09)0.784:0.00225541)0.767:5e-09)0.972:0.009206474,(((((ckin59.1:0.002303749,((HEL_BA8861AA_AS.1:0.011654358,(HEL_BA5572AA_AS.1:0.006676863,nigh2495.1:0.009614864)0.095:0.003466315)0.167:0.003407679,CAM_153C1.1:0.010093758)0.775:0.003717383)0.170:0.002286557,(CAM_14C1.1:5e-09,(34320.1:0.011996887,MCms1055.1:0.011911731)0.722:0.001878047)0.844:0.004513099)0.275:5e-09,nigh2496.1:0.006883084)0.829:0.004359078,((SUD-C13-1.1:0.004584474,((CAM-117A1.1:0,CAM-121A1.1:0):5e-09,(CAM-135C1.1:0,CAM-140C1.1:0,CAM-146C1.1:0):0.009159273)0.816:0.004584375)0.749:0.002403827,HEL_AA5951AA_AS.1:0.011478638)0.803:0.00710758)0.414:0.002467845,(SUD-SO50-1.1:0.004565209,(CAM-126C1.1:0.00231676,SUD-SO42.1:0.013978694)0.860:0.004528617)0.099:0.002282731)0.744:5e-09)0.726:5e-09)0.789:5e-09)0.849:0.002257439,(HEL_AA6060AA_AS.1:0.009492645,HEL_AA5699AA_AS.1:0.014325721)0.838:0.004452742)0.721:6e-09,(IRANL133_91.1:0.008371693,((B47.1:0.020189589,B40.1:0.023333744)0.936:0.01424863,(B25.1:0.015354217,HEL_BA9180AA_AS.1:0.010516393)0.740:0.00211446)0.858:0.004671149)0.191:0.005440061)0.888:0.007046471,(HEL_BA4404AA_AS.1:0.031119191,HEL_CA2258AA_AS.1:6e-09)0.994:0.019028616)0.836:0.004390947)0.828:5e-09)0.675:5e-09)0.918:0.004611005)0.774:0.002183617)0.957:0.015997397,(((HEL_CA2271AA_AS.1:0.00874797,(HEL_AA9177AA_AS.1:0.031736141,HEL_BA5224AA_AS.1:0.005405367)0.318:0.004591784)0.901:0.008380753,(B45.1:0.033694717,((HEL_BA3942AA_AS.1:0.04152999,((((HEL_AA5463AA_AS.1:0.004563132,((((HEL_BA5527AA_AS.1:0.004529868,((ckin129.1:0.002282551,ckin28.1:0.00457098)0.753:0.002243023,((HpGP-USA-417.1:0.002256306,(ckin106.1:0.002258267,MGms203.1:0.004542352)0.579:5e-09)0.229:5e-09,((HEL_BA5101AA_AS.1:0.002274013,HpGP-USA-403.1:0.004548757)0.775:0.002254848,DR76_2016.1:0.009210262)0.785:0.00226683)0.781:0.002271825)0.814:0.002271706)0.227:5e-09,(HEL_AA6578AA_AS.1:0.004535949,HEL_CA2451AA_AS.1:5e-09)0.920:0.004545167)0.774:0.002253897,((HEL_CA2149AA_AS.1:0.010693217,((HEL_AA8698AA_AS.1:0.024596267,(CAM-144C1.1:0.008410313,HEL_CA2181AA_AS.1:0.019754182)0.772:0.007903859)0.517:0.005372267,HEL_BA4465AA_AS.1:0.009144748)0.877:0.008010731)0.298:0.004589731,CAN_219.1:0.015486882)0.886:0.006041381)0.213:0.002265922,((DR59_2016.1:0.020228924,NYPt189.1:0.003099212)0.797:0.004510602,HEL_BA4947AA_AS.1:0.034534618)0.951:0.010932777)0.783:5e-09)0.869:0.005287545,((SA35C.1:0.002256306,((SA224.1:0,SA252C.1:0):0.006853644,(HpGP-HON-015.1:5e-09,((ckin130.1:0,kin71.1:0,kin81.1:0):5e-09,(((kin62.1:0.00225631,(((HEL_AA7352AA_AS.1:0,HpGP-COG-003.1:0):5e-09,((ckin65.1:0.009148075,((((HEL_AA8702AA_AS.1:5e-09,(HpGP-POR-006.1:0.004526884,kin77.1:0.011833178)0.913:5e-09)0.428:5e-09,HpGP-BRA-023.1:0.002256288)0.868:0.00232716,HEL_BA8806AA_AS.1:5e-09)0.143:5e-09,HEL_AA7374AA_AS.1:0.00225629)0.944:0.004677361)0.433:5e-09,kin79.1:0.002259803)0.517:5e-09)0.422:5e-09,ckin24.1:0.002254707)0.359:6e-09)0.915:0.002322049,kin86.1:5e-09)0.677:5e-09,HEL_BA3663AA_AS.1:0.004533667)0.829:0.002336593)0.853:0.002322045)0.917:0.002323498)0.496:5e-09)0.000:5e-09,((((HEL_AA9174AA_AS.1:0.006650719,((HEL_AA9180AA_AS.1:5e-09,(HEL_BA8361AA_AS.1:0.004552999,SA220C.1:6e-09)0.935:0.004543311)0.928:0.004544144,(((HpGP-SPA-402.1:0.006816641,(HEL_BA8101AA_AS.1:5e-09,(HpGP-USA-303.1:0.004535123,HEL_BA8835AA_AS.1:0.002256289)0.333:5e-09)0.428:5e-09)0.665:5e-09,(HEL_BA5197AA_AS.1:0.012766974,(GAM245Ai.1:0.012693141,HEL_BA5547AA_AS.1:0.004183032)0.274:0.002622261)0.866:0.005894234)0.937:0.006849607,DR150.1:0.002258703)0.419:5e-09)0.819:0.007071612)0.373:0.002300417,HEL_BA3551AA_AS.1:0.018509789)0.787:0.001724961,HEL_BA9555AA_AS.1:0.00100656)0.914:0.004243872,(HEL_BA4163AA_AS.1:0.00924609,(HEL_BA5558AA_AS.1:0.006874943,HEL_CA2150AA_AS.1:0.006922181)0.860:0.00464078)0.398:0.004538134)0.000:5e-09)0.657:0.001619989)0.986:0.020164245,HEL_BA4236AA_AS.1:0.009742885)0.909:0.013492045,HEL_AA6798AA_AS.1:0.015019194)0.693:0.015149779)0.809:0.006117462,GC34_HL.1:0.01889419)0.941:0.014404161)0.009:0.00444459)0.862:0.007071114,HpGP-SPA-802.1:0.015994133)0.396:0.005994315)0.961:0.015491374)0.751:5e-09,HEL_BA9531AA_AS.1:0.031881796)0.466:0.014590351)0.883:0.016870229,HEL_BA9148AA_AS.1:0.023506011)0.790:0.064656269,(HEL_AA7371AA_AS.1:0.055853778,(HpGP-ZAF-006.1:5e-09,(((SouthAfrica50.1:0.00461046,((HEL_AA7199AA_AS.1:0,HEL_AA7200AA_AS.1:0):5e-09,HEL_AA7329AA_AS.1:0.002238606)1.000:0.036142782)0.732:0.002148522,(SA169C.1:0,SouthAfrica20.1:0):5e-09)0.780:0.002237958,((((HEL_BA5677AA_AS.1:0,HEL_BA9328AA_AS.1:0,SA166A.1:0):0.004650014,HEL_BA8291AA_AS.1:0.002142652)1.000:0.018764094,(SA29A.1:0.004495188,((HEL_BA5706AA_AS.1:0.002238286,(HEL_BA5739AA_AS.1:0.004501349,HEL_BA5731AA_AS.1:0.004509277)0.756:5e-09)0.880:0.002241736,((HEL_BA8309AA_AS.1:0,HEL_BA9749AA_AS.1:0,SA233C.1:0):0.002254763,(HEL_BA5666AA_AS.1:0.002249501,(HEL_AA7378AA_AS.1:5e-09,HpGP-ZAF-001.1:0.004491743)0.806:0.002249925)0.776:0.002237062)0.806:0.002252263)0.199:5e-09)0.800:5e-09)0.922:0.004518649,(SA251C.1:5e-09,(((((HEL_AA7351AA_AS.1:0.00224167,((HEL_BA5715AA_AS.1:0.002241562,SouthAfrica7.1:5e-09)0.935:0.00449788,(HEL_AA7350AA_AS.1:0,HEL_AA7375AA_AS.1:0,HEL_AA7376AA_AS.1:0):0.002247973)0.621:5e-09)0.521:5e-09,(HEL_BA4919AA_AS.1:0.006825874,(SA175A.1:0.002244498,SA253C1.1:0.002249662)0.769:0.002238169)0.884:0.004534856)0.849:0.002242122,((HEL_BA4143AA_AS.1:0.004502228,HpGP-ZAF-007.1:5e-09)0.976:0.006810568,HEL_AA7362AA_AS.1:0.006800501)0.623:5e-09)0.866:0.00224378,(SA172C1.1:0.021039776,(HEL_BA9494AA_AS.1:0.011375335,((HEL_BA9540AA_AS.1:0.009078635,(HEL_AA7293AA_AS.1:0.013765283,((HEL_AA7268AA_AS.1:0,HEL_AA7368AA_AS.1:0):5e-09,HEL_AA7356AA_AS.1:0.002241566)0.824:0.004503579)0.234:5e-09)0.937:0.006819473,(((HEL_AA7309AA_AS.1:5e-09,K26A1.1:0.004504399)0.983:0.011459133,HEL_AA7206AA_AS.1:0.006780346)0.766:5e-09,((HEL_BA5709AA_AS.1:0.004526075,((HEL_AA7288AA_AS.1:0,HEL_BA9306AA_AS.1:0):0.009399804,HEL_BA8916AA_AS.1:0.014059425)0.747:0.002009093)0.786:0.00224169,HEL_AA7215AA_AS.1:0.011426596)0.782:0.00226722)0.740:0.00223628)0.770:0.002313029)0.744:0.004536152)0.775:0.002288547)0.581:5e-09,(HEL_BA5671AA_AS.1:0,HEL_BA8345AA_AS.1:0,SA144A.1:0):5e-09)0.519:5e-09)0.766:0.002245957)0.776:0.00227293)0.885:0.00454069)0.875:0.009496882)0.808:0.018978861)0.996:0.038109269,(HEL_AA0408AA_AS.1:0.005600885,HEL_BA9262AA_AS.1:0.017602964)0.928:0.047306114)0.759:0,Hcetorum:0.420642814)Root;
