# Supplementary material for: An ancient ecospecies of Helicobacter pylori
Source: Nature. 2024 Oct 16;635(8037):178–85. doi: 10.1038/s41586-024-07991-z (PMC11541087; doi:10.1038/s41586-024-07991-z)
Supplement: Supplementary file 8 — Data underlying Figs. 1–4 and Supplementary Figs. 1–6 and 8–13. [file 41586_2024_7991_MOESM8_ESM.zip › SOURCE_DATA/S11.nwk]

((((((((((HpGP-NGA-010.1:0.017210457,((HpGP-USA-403.1:0.011085864,(HpGP-USA-303.1:0.023006422,HpGP-USA-417.1:0.006310903)0.801:0.004213543)0.156:0.002987304,(HpGP-MEX-046.1:0.012506659,HpGP-SPA-402.1:0.014033159)0.193:0.001728007)0.409:0.00378241):0.003522507,HpGP-COG-003.1:0.007544524)0.882:0.010248673,(HpGP-BRA-023.1:0.009918699,(HpGP-POR-006.1:0.017061399,HpGP-HON-015.1:0.012119089)0.443:0.002439272)0.866:0.002574565)1.000:0.009768027,HpGP-SPA-706.1:0.01285167)0.999:0.010666336,HpGP-PER-011.1:0.026578698)0.973:0.014372061,(26695.1:0.018763957,(HpGP-TUR-009.1:0.024681864,((HpGP-KAZ-002.1:0.017408235,HpGP-KGZ-006.1:0.036353177)0.928:0.005791527,((HpGP-MMR-004.1:0.01865689,((HpGP-JAP-026.1:0.015179123,HpGP-KOR-001.1:0.014200113)1.000:0.03239645,HpGP-MMR-011.1:0.012855006)0.765:0.004973366)0.988:0.007833592,(HpGP-BGD-003.1:0.013565892,(HpGP-NPL-009.1:0.020254138,HpGP-IND-007.1:0.015204282)0.905:0.00463988)0.281:0.003943258)0.998:0.010394163)0.930:0.006591272)1.000:0.019997015)1.000:0.020160175)0.999:0.035774278,HpGP-PER-121.1:0.020098794)1.000:0.054980601,((HpGP-PER-111.1:0.013650467,((((HpGP-SPA-802.2:0.026170718,(((HpGP-ZAF-009.1:0.015833169,(HpGP-ZAF-001.1:0.030372517,(HpGP-ZAF-006.1:0.008165024,HpGP-ZAF-007.1:0.010747428)0.992:0.009261676)0.749:0.02841463)1.000:0.058223924,(HpGP-POL-110.1:0.021729431,(HpGP-SPA-802.1:0.009004099,HpGP-USA-207.1:0.009024173)0.695:0.010780922)0.809:0.004773154)0.805:0.005224172,HpGP-ISR-001.1:0.014906309)0.991:0.009565089)0.996:0.011220575,(HpGP-LIT-001.1:0.015865541,HpGP-RUS-009.1:0.015131499)0.996:0.008998111)0.973:0.00605736,((((HpGP-MAL-010.1:0.014833346,(HpGP-IDN-001.1:0.024999714,HpGP-MAL-012.1:0.016226376)0.089:0.004651403)1.000:0.018554903,(HpGP-NGA-006.1:0.031585077,HpGP-USA-303.2:0.021707924)1.000:0.025056985)0.986:0.009919072,HpGP-USA-422.1:0.023946152)0.414:0.007884467,HpGP-MAL-002.1:0.02863691)0.996:0.011086912)1.000:0.020668156,((HpGP-CAN-001.1:0.023503384,(HpGP-CAN-023.1:0.016909385,HpGP-CAN-020.1:0.009284932)0.874:0.004320903)1.000:0.01345184,(HpGP-MEX-028.1:0.013157646,HpGP-USA-205.1:0.02422734)0.733:0.004351032)0.967:0.012442418)1.000:0.028963717)1.000:0.014360744,(HpGP-PER-138.1:0.012528753,(HpGP-PER-019.1:0.010302273,HpGP-PER-019.2:0.019799676)0.756:0.004160017)0.902:0.003705279)0.952:0.014381313)1.000:0.029848705,((HpGP-CHI-116.3:0.002885802,(HpGP-CHI-116.1:0.007257672,(((HpGP-CHI-105.2:0.000758767,HpGP-CHI-105.3:0.007805143)1.000:0.007391391,((HpGP-CAN-019.2:0.000566474,HpGP-CAN-019.3:0.007472259)1.000:0.010513208,(((HpGP-CAN-016.2:0.00021949,HpGP-CAN-016.3:0.008529281)0.997:0.004593291,((HpGP-CAN-018.2:5e-09,(HpGP-CAN-018.1:0.000253349,HpGP-CAN-018.3:0.006730831)0.772:0.00051551)1.000:0.005712514,((HpGP-CAN-006.2:0,HpGP-CAN-011.2:0):0.000510418,(HpGP-CAN-006.1:0,HpGP-CAN-011.1:0):0.009364182)0.985:0.002854743)0.997:0.00520439)1.000:0.006998965,((HpGP-CAN-007.2:5e-09,HpGP-CAN-007.3:0.009094141)1.000:0.00701604,((HpGP-CAN-010.2:5e-09,HpGP-CAN-015.2:0.000255695)0.893:0.000993361,(HpGP-CAN-010.1:0.000768965,HpGP-CAN-015.1:0.000254905)1.000:0.007814787)1.000:0.007717061)0.997:0.007022099)0.977:0.005421916)1.000:0.015653119)0.999:0.005718436,HpGP-CHI-116.2:5e-09)0.915:0.002387017)1.000:0.091854604)1.000:0.063123857,(HpGP-CHI-105.1:0.020076299,((HpGP-CAN-007.1:0.012095654,((HpGP-CAN-006.3:0,HpGP-CAN-011.3:0):0.014877127,(HpGP-CAN-010.3:5e-09,HpGP-CAN-015.3:0.000249866)1.000:0.015883152)0.991:0.00766268)0.532:0.006170706,(HpGP-CAN-016.1:0.023704931,HpGP-CAN-019.1:0.022060214)0.638:0.009188085)0.981:0.014957153)0.000:0.013659177)1.000:0.031720047)1.000:0,AFI05407.1:0.299315646)Root;
