# Supplementary material for: An ancient ecospecies of Helicobacter pylori
Source: Nature. 2024 Oct 16;635(8037):178–85. doi: 10.1038/s41586-024-07991-z (PMC11541087; doi:10.1038/s41586-024-07991-z)
Supplement: Supplementary file 8 — Data underlying Figs. 1–4 and Supplementary Figs. 1–6 and 8–13. [file 41586_2024_7991_MOESM8_ESM.zip › SOURCE_DATA/S9.csv]

strain	nb	pop	outliers	divergence	host	nbBlock	meanLength	ecospecies
19027	84	hpEurope	0	low	humans	67	2.07462686567164	Ubiquitous
21580	60	hpEurope	0	low	humans	51	1.82352941176471	Ubiquitous
22087	92	hpEurope	0	low	humans	82	7	Ubiquitous
22352	83	hpEurope	0	low	humans	71	3.04225352112676	Ubiquitous
22360	102	hpEurope	0	low	humans	81	5.1358024691358	Ubiquitous
26695	119	hpEurope	0	low	humans	84	1.20238095238095	Ubiquitous
27935	81	hpEurope	0	low	humans	68	1.36764705882353	Ubiquitous
28861	52	hpEurope	0	low	humans	45	1.86666666666667	Ubiquitous
29009	58	hpEurope	0	low	humans	53	1.33962264150943	Ubiquitous
29373	61	hpEurope	0	low	humans	52	3.48076923076923	Ubiquitous
30950	56	hpEurope	0	low	humans	48	2.33333333333333	Ubiquitous
31181	67	hpEurope	0	low	humans	53	11.1320754716981	Ubiquitous
33375	55	hpEurope	0	low	humans	49	1.55102040816327	Ubiquitous
34320	88	hpEurope	0	low	humans	70	2.5	Ubiquitous
35A	28	hspEAsia	0	low	humans	22	2.13636363636364	Ubiquitous
3697	84	hpEurope	0	low	humans	67	2.28358208955224	Ubiquitous
3735_2	80	hpEurope	0	low	humans	65	2.33846153846154	Ubiquitous
3738	92	hpEurope	0	low	humans	82	1.3780487804878	Ubiquitous
3745	61	hpEurope	0	low	humans	54	1.85185185185185	Ubiquitous
3754	56	hpEurope	0	low	humans	50	5.86	Ubiquitous
3800	78	hpEurope	0	low	humans	67	3.97014925373134	Ubiquitous
38185	90	hpEurope	0	low	humans	75	2.41333333333333	Ubiquitous
3843_2	77	hpEurope	0	low	humans	68	1.38235294117647	Ubiquitous
444	60	hpEurope	0	low	humans	47	12.2553191489362	Ubiquitous
448	68	hpEurope	0	low	humans	58	10.2241379310345	Ubiquitous
51	21	hspEAsia	0	low	humans	18	2.94444444444444	Ubiquitous
52	36	hspEAsia	0	low	humans	25	4.32	Ubiquitous
59	69	hpEurope	0	low	humans	59	2.22033898305085	Ubiquitous
98_10	29	hspEAsia	0	low	humans	26	1.15384615384615	Ubiquitous
AH105	34	hspEAsia	0	low	humans	26	6.26923076923077	Ubiquitous
AH113	39	hspEAsia	0	low	humans	34	2.73529411764706	Ubiquitous
AH119	42	hspEAsia	0	low	humans	34	1.88235294117647	Ubiquitous
AH126	38	hspEAsia	0	low	humans	32	2.40625	Ubiquitous
AH130	28	hspEAsia	0	low	humans	24	2.20833333333333	Ubiquitous
AH168	38	hspEAsia	0	low	humans	29	5.55172413793103	Ubiquitous
AH178	36	hspEAsia	0	low	humans	27	3.55555555555556	Ubiquitous
AH185	29	hspEAsia	0	low	humans	27	2	Ubiquitous
AH20	30	hspEAsia	0	low	humans	26	1.26923076923077	Ubiquitous
AH201	37	hspEAsia	0	low	humans	31	1.61290322580645	Ubiquitous
AH203	53	hspEAsia	0	low	humans	36	5.36111111111111	Ubiquitous
AH205	41	hspEAsia	0	low	humans	33	4.45454545454545	Ubiquitous
AH207	48	hspEAsia	0	low	humans	31	7.83870967741935	Ubiquitous
AH209	41	hspEAsia	0	low	humans	33	5.3030303030303	Ubiquitous
AH212	32	hspEAsia	0	low	humans	27	2.40740740740741	Ubiquitous
AH221	40	hspEAsia	0	low	humans	26	4.23076923076923	Ubiquitous
AH226	36	hspEAsia	0	low	humans	29	5.86206896551724	Ubiquitous
AH231	44	hspEAsia	0	low	humans	34	5.32352941176471	Ubiquitous
AH238	39	hspEAsia	0	low	humans	24	5.70833333333333	Ubiquitous
AH246	45	hspEAsia	0	low	humans	36	5.63888888888889	Ubiquitous
AH249	30	hspEAsia	0	low	humans	23	7.1304347826087	Ubiquitous
AH251	33	hspEAsia	0	low	humans	27	18.3703703703704	Ubiquitous
AH254	38	hspEAsia	0	low	humans	31	5.54838709677419	Ubiquitous
AH259	31	hspEAsia	0	low	humans	24	6.875	Ubiquitous
AH269	48	hspEAsia	0	low	humans	40	1.75	Ubiquitous
AH271	33	hspEAsia	0	low	humans	27	2.44444444444444	Ubiquitous
AH275	32	hspEAsia	0	low	humans	28	1.46428571428571	Ubiquitous
AH277	25	hspEAsia	0	low	humans	22	2.59090909090909	Ubiquitous
AH280	52	hspEAsia	0	low	humans	32	8.125	Ubiquitous
AH283	30	hspEAsia	0	low	humans	26	2.42307692307692	Ubiquitous
AH315	46	hspEAsia	0	low	humans	43	1.25581395348837	Ubiquitous
AH323	29	hspEAsia	0	low	humans	27	1.11111111111111	Ubiquitous
AH343	50	hspEAsia	0	low	humans	35	4.11428571428571	Ubiquitous
AH359	41	hspEAsia	0	low	humans	33	5.3030303030303	Ubiquitous
AH362	37	hspEAsia	0	low	humans	31	2.25806451612903	Ubiquitous
AH369	27	hspEAsia	0	low	humans	25	1.2	Ubiquitous
AH383	49	hspEAsia	0	low	humans	30	9.13333333333333	Ubiquitous
AH396	33	hspEAsia	0	low	humans	27	1.62962962962963	Ubiquitous
AH402	33	hspEAsia	0	low	humans	26	6.42307692307692	Ubiquitous
AH408	39	hspEAsia	0	low	humans	32	1.5	Ubiquitous
AH414	42	hspEAsia	0	low	humans	36	2.08333333333333	Ubiquitous
AH416	37	hspEAsia	0	low	humans	30	5.7	Ubiquitous
AH420	40	hspEAsia	0	low	humans	32	5.4375	Ubiquitous
AH439	47	hspEAsia	0	low	humans	31	7.80645161290323	Ubiquitous
AH443	45	hspEAsia	0	low	humans	37	13.8378378378378	Ubiquitous
AH445	40	hspEAsia	0	low	humans	30	2.83333333333333	Ubiquitous
AH447	42	hspEAsia	0	low	humans	34	2.88235294117647	Ubiquitous
AH451	28	hspEAsia	0	low	humans	21	13.047619047619	Ubiquitous
AH456	36	hspEAsia	0	low	humans	29	5.86206896551724	Ubiquitous
AH534	49	hspEAsia	0	low	humans	31	7.67741935483871	Ubiquitous
AH67	45	hspEAsia	0	low	humans	33	3	Ubiquitous
AH70	42	hspEAsia	0	low	humans	36	2.69444444444444	Ubiquitous
AH86	47	hspEAsia	0	low	humans	32	6.96875	Ubiquitous
Aklavik117	18	hspIndigenousNAmerica	0	low	humans	12	6.83333333333333	Ubiquitous
Aklavik86	2743	hspIndigenousNAmerica	0	high	humans	140	491.171428571429	Hardy
altai11	8	hspSiberia	0	low	humans	8	1	Ubiquitous
altai59	17	hspSiberia	0	low	humans	8	12.75	Ubiquitous
AMI	72	hpEurope	0	low	humans	57	2.63157894736842	Ubiquitous
ausabrJ05	96	hpSahul	0	low	humans	69	9.52173913043478	Ubiquitous
B23	97	hpEurope	0	low	humans	79	3.69620253164557	Ubiquitous
B25	84	hpEurope	0	low	humans	74	2.43243243243243	Ubiquitous
B40	80	hpEurope	0	low	humans	68	2.55882352941176	Ubiquitous
B45	88	hpEurope	0	low	humans	71	2.6056338028169	Ubiquitous
B47	70	hpEurope	0	low	humans	60	3.46666666666667	Ubiquitous
BD0003	66	hpEurope	0	low	humans	59	1.28813559322034	Ubiquitous
BD0013	47	hpAsia2	0	low	humans	43	6.72093023255814	Ubiquitous
BD0014	50	hpEurope	0	low	humans	45	7.4	Ubiquitous
BD0015	41	hpAsia2	0	low	humans	39	1.25641025641026	Ubiquitous
BD0016	54	hpAsia2	0	low	humans	52	5.48076923076923	Ubiquitous
BD0024	53	hpEurope	0	low	humans	44	2.56818181818182	Ubiquitous
BD0027	71	hpEurope	0	low	humans	61	5.98360655737705	Ubiquitous
BD0036	45	hpAsia2	0	low	humans	37	9.62162162162162	Ubiquitous
BD0038	46	hpAsia2	0	low	humans	42	6.78571428571429	Ubiquitous
BD0042	68	hpEurope	0	low	humans	60	1.83333333333333	Ubiquitous
BD0043	71	hpEurope	0	low	humans	65	1.16923076923077	Ubiquitous
BD0045	54	hpEurope	0	low	humans	48	1.35416666666667	Ubiquitous
BD0047	76	hpEurope	0	low	humans	60	15.2833333333333	Ubiquitous
BD0049	42	hpEurope	0	low	humans	39	7.20512820512821	Ubiquitous
BD0053	62	hpEurope	0	low	humans	58	1.56896551724138	Ubiquitous
BD0063	39	hpAsia2	0	low	humans	35	12.2857142857143	Ubiquitous
BD0065	51	hpAsia2	0	low	humans	44	7.77272727272727	Ubiquitous
BD0068	55	hpEurope	0	low	humans	49	6.24489795918367	Ubiquitous
BD0069	48	hpAsia2	0	low	humans	44	6.52272727272727	Ubiquitous
BD0070	75	hpEurope	0	low	humans	64	2.5625	Ubiquitous
BD0072	39	hpAsia2	0	low	humans	36	7.72222222222222	Ubiquitous
BD0073	65	hpEurope	0	low	humans	53	2.88679245283019	Ubiquitous
BD0080	59	hpEurope	0	low	humans	48	3.1875	Ubiquitous
BD0081	35	hpAsia2	0	low	humans	32	8.5625	Ubiquitous
BD0082	79	hpEurope	0	low	humans	65	13	Ubiquitous
BD0084	45	hpEurope	0	low	humans	40	8.175	Ubiquitous
BD0086	46	hpAsia2	0	low	humans	39	8.30769230769231	Ubiquitous
BD0090	65	hpEurope	0	low	humans	59	1.42372881355932	Ubiquitous
BD0094	50	hpAsia2	0	low	humans	45	4.31111111111111	Ubiquitous
BD0095	65	hpEurope	0	low	humans	48	9.54166666666667	Ubiquitous
BD0096	72	hpEurope	0	low	humans	62	2.19354838709677	Ubiquitous
BD0097	55	hpEurope	0	low	humans	50	1.36	Ubiquitous
BD0104	64	hpEurope	0	low	humans	54	7.85185185185185	Ubiquitous
BD0107	48	hpAsia2	0	low	humans	44	6.88636363636364	Ubiquitous
BD0109	40	hpAsia2	0	low	humans	36	7.58333333333333	Ubiquitous
BD0110	69	hpEurope	0	low	humans	59	1.54237288135593	Ubiquitous
BD0111	70	hpEurope	0	low	humans	59	6.22033898305085	Ubiquitous
BD0112	43	hpAsia2	0	low	humans	36	8.58333333333333	Ubiquitous
BD0114	68	hpEurope	0	low	humans	60	1.65	Ubiquitous
BD0115	48	hpEurope	0	low	humans	39	9.02564102564103	Ubiquitous
BD0119	55	hpAsia2	0	low	humans	45	2.66666666666667	Ubiquitous
BD0120	49	hpAsia2	0	low	humans	42	8.04761904761905	Ubiquitous
BD0127	59	hpEurope	0	low	humans	52	2.19230769230769	Ubiquitous
BD0130	41	hpAsia2	0	low	humans	37	7.56756756756757	Ubiquitous
BD0133	67	hpEurope	0	low	humans	55	2.89090909090909	Ubiquitous
BD0134	59	hpAsia2	0	low	humans	54	5.57407407407407	Ubiquitous
BD0135	43	hpAsia2	0	low	humans	39	7.66666666666667	Ubiquitous
BD0136	35	hpAsia2	0	low	humans	33	9.06060606060606	Ubiquitous
BD0137	46	hpAsia2	0	low	humans	43	6.62790697674419	Ubiquitous
BD0138	41	hpAsia2	0	low	humans	37	7.78378378378378	Ubiquitous
BD0139	57	hpAsia2	0	low	humans	50	6.54	Ubiquitous
BD0142	57	hpEurope	0	low	humans	48	7.4375	Ubiquitous
BD0143	66	hpEurope	0	low	humans	59	1.33898305084746	Ubiquitous
BD0144	33	hspEAsia	0	low	humans	28	2.10714285714286	Ubiquitous
BHB_10-3	67	hpEurope	0	low	humans	56	4.125	Ubiquitous
BHB_13-3	82	hpEurope	0	low	humans	70	3.95714285714286	Ubiquitous
BHB_15-3	64	hpEurope	0	low	humans	56	1.96428571428571	Ubiquitous
BHB_16-3	51	hspEAsia	0	low	humans	39	17.9230769230769	Ubiquitous
BHB_17-3	64	hpEurope	0	low	humans	55	3.85454545454545	Ubiquitous
BHB_2-3	64	hpEurope	0	low	humans	56	3.67857142857143	Ubiquitous
BHB_21-3	58	hpEurope	0	low	humans	52	4.69230769230769	Ubiquitous
BHB_23-3	44	hspEAsia	0	low	humans	37	4.91891891891892	Ubiquitous
BHB_25-3	63	hpEurope	0	low	humans	57	9.29824561403509	Ubiquitous
BHB_29-3	56	hspEAsia	0	low	humans	46	4.08695652173913	Ubiquitous
BHB_32-3	58	hpEurope	0	low	humans	52	2.55769230769231	Ubiquitous
BHB_37-3	60	hspEAsia	0	low	humans	49	2.87755102040816	Ubiquitous
BHB_4-3	56	hpAsia2	0	low	humans	49	4.16326530612245	Ubiquitous
BHB_45-3	72	hpEurope	0	low	humans	62	2.03225806451613	Ubiquitous
BHB_46-3	51	hspEAsia	0	low	humans	43	1.83720930232558	Ubiquitous
BHB_47-3	66	hpEurope	0	low	humans	57	2.29824561403509	Ubiquitous
BHB_49-3	62	hpEurope	0	low	humans	55	1.92727272727273	Ubiquitous
BHB_5-3	64	hpEurope	0	low	humans	55	2.72727272727273	Ubiquitous
BHB_8-3	68	hpEurope	0	low	humans	59	4.25423728813559	Ubiquitous
Bhutan_199-4	56	hspEAsia	0	low	humans	25	20.12	Ubiquitous
Bhutan_239-4	29	hspEAsia	0	low	humans	22	4.54545454545455	Ubiquitous
Bhutan_27-4	36	hspEAsia	0	low	humans	31	2.2258064516129	Ubiquitous
Bhutan_343-4	50	hspEAsia	0	low	humans	28	6.03571428571429	Ubiquitous
Bhutan_357-4	61	hspEAsia	0	low	humans	30	11.9	Ubiquitous
Bhutan_358-4	55	hspEAsia	0	low	humans	29	6.75862068965517	Ubiquitous
Bhutan_61-4	39	hspEAsia	0	low	humans	24	5.41666666666667	Ubiquitous
BON254	63	hpEurope	0	low	humans	51	2.01960784313725	Ubiquitous
BT0002	39	hpAsia2	0	low	humans	36	7.5	Ubiquitous
BT004	32	hspEAsia	0	low	humans	25	6.32	Ubiquitous
BT0082	34	hspEAsia	0	low	humans	30	1.43333333333333	Ubiquitous
BT011	73	hpEurope	0	low	humans	65	11.8769230769231	Ubiquitous
BT013	29	hspEAsia	0	low	humans	25	1.52	Ubiquitous
BT014	38	hspEAsia	0	low	humans	29	4.3448275862069	Ubiquitous
BT0142	26	hspEAsia	0	low	humans	24	2.125	Ubiquitous
BT0144	52	hspEAsia	0	low	humans	30	6.26666666666667	Ubiquitous
BT015	51	hspEAsia	0	low	humans	30	5.33333333333333	Ubiquitous
BT0154	49	hpEurope	0	low	humans	44	7.97727272727273	Ubiquitous
BT0162	60	hpEurope	0	low	humans	54	6.05555555555556	Ubiquitous
BT018	45	hspEAsia	0	low	humans	25	5.84	Ubiquitous
BT0181	65	hspEAsia	0	low	humans	26	14.4230769230769	Ubiquitous
BT0202	41	hspEAsia	0	low	humans	26	4.88461538461539	Ubiquitous
BT0205	46	hspEAsia	0	low	humans	27	5.44444444444444	Ubiquitous
BT0214	47	hspEAsia	0	low	humans	26	5.73076923076923	Ubiquitous
BT0224	33	hspEAsia	0	low	humans	29	2.27586206896552	Ubiquitous
BT0238	46	hpAsia2	0	low	humans	40	3.375	Ubiquitous
BT0247	45	hspEAsia	0	low	humans	24	7.25	Ubiquitous
BT025	50	hspEAsia	0	low	humans	24	7.83333333333333	Ubiquitous
BT0258	39	hpAsia2	0	low	humans	34	11.0882352941176	Ubiquitous
BT026	46	hspEAsia	0	low	humans	27	5.85185185185185	Ubiquitous
BT0262	44	hspEAsia	0	low	humans	28	5.21428571428571	Ubiquitous
BT0263	44	hspEAsia	0	low	humans	25	5.8	Ubiquitous
BT0282	30	hspEAsia	0	low	humans	25	5.12	Ubiquitous
BT030	31	hspEAsia	0	low	humans	20	3.9	Ubiquitous
BT0303	37	hspEAsia	0	low	humans	23	4.26086956521739	Ubiquitous
BT031	36	hspEAsia	0	low	humans	21	5.76190476190476	Ubiquitous
BT032	56	hspEAsia	0	low	humans	26	12.6153846153846	Ubiquitous
BT0326	52	hspEAsia	0	low	humans	25	11.56	Ubiquitous
BT036	48	hspEAsia	0	low	humans	27	5.81481481481481	Ubiquitous
BT0363	47	hspEAsia	0	low	humans	25	7	Ubiquitous
BT038	39	hspEAsia	0	low	humans	34	1.41176470588235	Ubiquitous
BT0383	45	hspEAsia	0	low	humans	26	5.61538461538461	Ubiquitous
BT039	26	hspEAsia	0	low	humans	21	6.28571428571429	Ubiquitous
BT0391	60	hpEurope	0	low	humans	52	1.46153846153846	Ubiquitous
BT056	58	hspEAsia	0	low	humans	24	13.625	Ubiquitous
BT059	39	hspEAsia	0	low	humans	30	6.7	Ubiquitous
BT060	26	hspEAsia	0	low	humans	22	1.59090909090909	Ubiquitous
BT064	42	hspEAsia	0	low	humans	22	6.86363636363636	Ubiquitous
BT069	18	hspEAsia	0	low	humans	15	2.33333333333333	Ubiquitous
BT074	40	hspEAsia	0	low	humans	20	12.2	Ubiquitous
BT075	48	hspEAsia	0	low	humans	23	17.0869565217391	Ubiquitous
BT076	27	hspEAsia	0	low	humans	21	2.71428571428571	Ubiquitous
BT077	50	hspEAsia	0	low	humans	27	6.88888888888889	Ubiquitous
BT087	44	hspEAsia	0	low	humans	23	7.47826086956522	Ubiquitous
BT088	30	hspEAsia	0	low	humans	28	1.10714285714286	Ubiquitous
BT091	50	hspEAsia	0	low	humans	25	9.16	Ubiquitous
BT093	22	hspEAsia	0	low	humans	20	1.15	Ubiquitous
BT096	40	hspEAsia	0	low	humans	23	4.73913043478261	Ubiquitous
BT101	43	hspEAsia	0	low	humans	26	21.4615384615385	Ubiquitous
BT106	55	hspEAsia	0	low	humans	27	10.2222222222222	Ubiquitous
BT107	53	hspEAsia	0	low	humans	26	11.5384615384615	Ubiquitous
BT108	48	hspEAsia	0	low	humans	22	7.81818181818182	Ubiquitous
BT110	50	hspEAsia	0	low	humans	28	6.64285714285714	Ubiquitous
BT112	47	hspEAsia	0	low	humans	20	9.4	Ubiquitous
BT115	39	hspEAsia	0	low	humans	20	7	Ubiquitous
BT117	44	hspEAsia	0	low	humans	24	5.75	Ubiquitous
BT120	34	hspEAsia	0	low	humans	27	3.14814814814815	Ubiquitous
BT121	57	hspEAsia	0	low	humans	27	9.7037037037037	Ubiquitous
BT123	49	hspEAsia	0	low	humans	20	18.85	Ubiquitous
BT125	47	hspEAsia	0	low	humans	27	5.77777777777778	Ubiquitous
BT135	49	hspEAsia	0	low	humans	32	11	Ubiquitous
BT138	38	hspEAsia	0	low	humans	23	3.52173913043478	Ubiquitous
BT140	53	hspEAsia	0	low	humans	23	17.1739130434783	Ubiquitous
BT143	64	hspEAsia	0	low	humans	26	12.4615384615385	Ubiquitous
BT146	56	hspEAsia	0	low	humans	26	15.3076923076923	Ubiquitous
BT150	51	hspEAsia	0	low	humans	32	9.40625	Ubiquitous
BT151	56	hspEAsia	0	low	humans	27	9.59259259259259	Ubiquitous
BT152	44	hspEAsia	0	low	humans	25	9.04	Ubiquitous
BT156	44	hspEAsia	0	low	humans	25	6.64	Ubiquitous
BT157	66	hspEAsia	0	low	humans	27	16.1851851851852	Ubiquitous
BT159	49	hspEAsia	0	low	humans	22	11.4090909090909	Ubiquitous
BT164	40	hspEAsia	0	low	humans	20	7.45	Ubiquitous
BT166	48	hspEAsia	0	low	humans	29	5.3448275862069	Ubiquitous
BT170	53	hspEAsia	0	low	humans	27	6.55555555555556	Ubiquitous
BT171	44	hspEAsia	0	low	humans	25	11.4	Ubiquitous
BT174	45	hspEAsia	0	low	humans	24	6.91666666666667	Ubiquitous
BT176	54	hspEAsia	0	low	humans	31	6.12903225806452	Ubiquitous
BT187	58	hspEAsia	0	low	humans	28	14.2857142857143	Ubiquitous
BT189	33	hspEAsia	0	low	humans	24	4	Ubiquitous
BT192	59	hspEAsia	0	low	humans	26	14.0384615384615	Ubiquitous
BT193	58	hspEAsia	0	low	humans	26	13.2692307692308	Ubiquitous
BT206	32	hspEAsia	0	low	humans	26	2.96153846153846	Ubiquitous
BT209	48	hspEAsia	0	low	humans	26	6.84615384615385	Ubiquitous
BT210	52	hspEAsia	0	low	humans	29	6.48275862068965	Ubiquitous
BT211	37	hspEAsia	0	low	humans	27	3.55555555555556	Ubiquitous
BT215	23	hspEAsia	0	low	humans	20	1.2	Ubiquitous
BT220	34	hspEAsia	0	low	humans	28	2.53571428571429	Ubiquitous
BT223	46	hspEAsia	0	low	humans	24	7.33333333333333	Ubiquitous
BT226	40	hspEAsia	0	low	humans	25	6.52	Ubiquitous
BT228	24	hspEAsia	0	low	humans	21	1.57142857142857	Ubiquitous
BT236	53	hspEAsia	0	low	humans	25	10.96	Ubiquitous
BT240	56	hspEAsia	0	low	humans	36	5.02777777777778	Ubiquitous
BT241	33	hspEAsia	0	low	humans	26	4.69230769230769	Ubiquitous
BT249	35	hspEAsia	0	low	humans	23	2.47826086956522	Ubiquitous
BT259	46	hspEAsia	0	low	humans	27	5.81481481481481	Ubiquitous
BT260	49	hspEAsia	0	low	humans	28	6.57142857142857	Ubiquitous
BT265	26	hspEAsia	0	low	humans	20	3.1	Ubiquitous
BT268	60	hspEAsia	0	low	humans	32	6.53125	Ubiquitous
BT271	51	hspEAsia	0	low	humans	28	6.28571428571429	Ubiquitous
BT273	50	hspEAsia	0	low	humans	27	6.88888888888889	Ubiquitous
BT274	43	hspEAsia	0	low	humans	23	9	Ubiquitous
BT276	53	hspEAsia	0	low	humans	24	10.6666666666667	Ubiquitous
BT281	44	hspEAsia	0	low	humans	23	6.65217391304348	Ubiquitous
BT283	27	hspEAsia	0	low	humans	25	1.12	Ubiquitous
BT288	46	hspEAsia	0	low	humans	27	5.44444444444444	Ubiquitous
BT289	46	hspEAsia	0	low	humans	22	9.09090909090909	Ubiquitous
BT292	48	hspEAsia	0	low	humans	20	12.55	Ubiquitous
BT295	48	hspEAsia	0	low	humans	28	6.28571428571429	Ubiquitous
BT307	46	hspEAsia	0	low	humans	27	5.44444444444444	Ubiquitous
BT308	58	hspEAsia	0	low	humans	28	14.2857142857143	Ubiquitous
BT318	33	hspEAsia	0	low	humans	20	7.95	Ubiquitous
BT319	53	hspEAsia	0	low	humans	30	6.3	Ubiquitous
BT320	32	hspEAsia	0	low	humans	21	9.19047619047619	Ubiquitous
BT321	54	hspEAsia	0	low	humans	24	13.4166666666667	Ubiquitous
BT322	47	hspEAsia	0	low	humans	28	5.28571428571429	Ubiquitous
BT327	43	hspEAsia	0	low	humans	22	8.09090909090909	Ubiquitous
BT331	66	hspEAsia	0	low	humans	27	15.6296296296296	Ubiquitous
BT333	69	hspEAsia	0	low	humans	35	22.7714285714286	Ubiquitous
BT335	29	hspEAsia	0	low	humans	24	2.58333333333333	Ubiquitous
BT340	33	hspEAsia	0	low	humans	14	9.57142857142857	Ubiquitous
BT341	58	hspEAsia	0	low	humans	30	6.63333333333333	Ubiquitous
BT344	53	hspEAsia	0	low	humans	30	6.13333333333333	Ubiquitous
BT345	25	hspEAsia	0	low	humans	20	1.7	Ubiquitous
BT348	43	hspEAsia	0	low	humans	22	6.90909090909091	Ubiquitous
BT349	56	hspEAsia	0	low	humans	26	9.42307692307692	Ubiquitous
BT350	55	hspEAsia	0	low	humans	29	6.75862068965517	Ubiquitous
BT351	65	hspEAsia	0	low	humans	26	17.3076923076923	Ubiquitous
BT352	56	hspEAsia	0	low	humans	30	6.56666666666667	Ubiquitous
BT353	42	hspEAsia	0	low	humans	26	4.46153846153846	Ubiquitous
BTM110	52	hspEAsia	0	low	humans	23	11.0869565217391	Ubiquitous
BTM112	72	hspEAsia	0	low	humans	31	14.4516129032258	Ubiquitous
BTM113	32	hspEAsia	0	low	humans	17	10.7058823529412	Ubiquitous
BTM115	51	hspEAsia	0	low	humans	28	6.67857142857143	Ubiquitous
BTM116	44	hspEAsia	0	low	humans	24	6.375	Ubiquitous
BTM119	62	hspEAsia	0	low	humans	34	8	Ubiquitous
BTM120	38	hspEAsia	0	low	humans	20	6.95	Ubiquitous
BTM122	46	hspEAsia	0	low	humans	25	6.96	Ubiquitous
BTM126	29	hspEAsia	0	low	humans	26	1.46153846153846	Ubiquitous
BTM142	24	hspEAsia	0	low	humans	21	1.57142857142857	Ubiquitous
BTM145	44	hspEAsia	0	low	humans	22	6.59090909090909	Ubiquitous
BTM148	50	hspEAsia	0	low	humans	26	8.07692307692308	Ubiquitous
BTM150	56	hspEAsia	0	low	humans	25	12.4	Ubiquitous
BTM151	22	hspEAsia	0	low	humans	19	1.63157894736842	Ubiquitous
BTM153	38	hspEAsia	0	low	humans	19	6.78947368421053	Ubiquitous
BTM156	40	hspEAsia	0	low	humans	25	7.92	Ubiquitous
BTM158	39	hspEAsia	0	low	humans	20	7.5	Ubiquitous
BTM160	39	hspEAsia	0	low	humans	28	6.28571428571429	Ubiquitous
BTM161	56	hspEAsia	0	low	humans	28	10.4642857142857	Ubiquitous
BTM162	57	hspEAsia	0	low	humans	26	13.2307692307692	Ubiquitous
BTM166	45	hspEAsia	0	low	humans	26	5.61538461538461	Ubiquitous
BTM169	42	hspEAsia	0	low	humans	23	6.21739130434783	Ubiquitous
BTM173	39	hspEAsia	0	low	humans	19	8.10526315789474	Ubiquitous
BTM175	46	hspEAsia	0	low	humans	22	10.5909090909091	Ubiquitous
BTM181	37	hspEAsia	0	low	humans	22	12	Ubiquitous
BTM182	32	hspEAsia	0	low	humans	27	1.92592592592593	Ubiquitous
BTM188	60	hspEAsia	0	low	humans	31	8.90322580645161	Ubiquitous
BTM205	62	hspEAsia	0	low	humans	29	11.7241379310345	Ubiquitous
BTM207	32	hspEAsia	0	low	humans	25	2.8	Ubiquitous
BTM223	42	hspEAsia	0	low	humans	26	5.23076923076923	Ubiquitous
BTM231	52	hspEAsia	0	low	humans	32	6.40625	Ubiquitous
BTM233	35	hpAsia2	0	low	humans	32	8.5625	Ubiquitous
BTM235	41	hspEAsia	0	low	humans	22	6.45454545454545	Ubiquitous
BTM237	52	hspEAsia	0	low	humans	24	10.625	Ubiquitous
BTM245	50	hspEAsia	0	low	humans	20	14.45	Ubiquitous
BTM249	60	hspEAsia	0	low	humans	32	12.3125	Ubiquitous
BTM252	48	hspEAsia	0	low	humans	24	11.7083333333333	Ubiquitous
BTM255	57	hspEAsia	0	low	humans	26	10.9230769230769	Ubiquitous
BTM258	48	hspEAsia	0	low	humans	29	5.13793103448276	Ubiquitous
BTM261	22	hspEAsia	0	low	humans	20	1.15	Ubiquitous
BTM273	29	hspEAsia	0	low	humans	25	1.88	Ubiquitous
BTM275	58	hspEAsia	0	low	humans	29	12.8965517241379	Ubiquitous
BTM277	63	hpEurope	0	low	humans	53	3.20754716981132	Ubiquitous
BTM279	49	hspEAsia	0	low	humans	23	10.6086956521739	Ubiquitous
BTM285	48	hspEAsia	0	low	humans	23	11.0434782608696	Ubiquitous
BTM294	66	hspEAsia	0	low	humans	43	4.11627906976744	Ubiquitous
BTM303	33	hspEAsia	0	low	humans	19	4.94736842105263	Ubiquitous
BTM304	25	hspEAsia	0	low	humans	17	2.88235294117647	Ubiquitous
BTM305	43	hspEAsia	0	low	humans	22	12.0909090909091	Ubiquitous
BTM306	45	hspEAsia	0	low	humans	26	5.61538461538461	Ubiquitous
BTM308	56	hspEAsia	0	low	humans	27	9.59259259259259	Ubiquitous
BTM312	63	hspEAsia	0	low	humans	31	10.9354838709677	Ubiquitous
BTM314	63	hspEAsia	0	low	humans	27	11.8888888888889	Ubiquitous
BTM315	51	hspEAsia	0	low	humans	26	7.73076923076923	Ubiquitous
BTM317	49	hspEAsia	0	low	humans	28	6.60714285714286	Ubiquitous
BTM319	46	hspEAsia	0	low	humans	27	6.7037037037037	Ubiquitous
BTM325	43	hspEAsia	0	low	humans	20	9.85	Ubiquitous
BTM326	36	hspEAsia	0	low	humans	21	6.47619047619048	Ubiquitous
BTM328	62	hspEAsia	0	low	humans	29	14.2413793103448	Ubiquitous
BTM329	47	hspEAsia	0	low	humans	27	8.81481481481481	Ubiquitous
BTM330	60	hspEAsia	0	low	humans	31	9.70967741935484	Ubiquitous
BTM342	49	hspEAsia	0	low	humans	23	11.3478260869565	Ubiquitous
BTM343	50	hspEAsia	0	low	humans	23	15.2173913043478	Ubiquitous
BTM344	47	hspEAsia	0	low	humans	21	10.047619047619	Ubiquitous
BTM351	33	hspEAsia	0	low	humans	23	6.69565217391304	Ubiquitous
BTM352	53	hspEAsia	0	low	humans	26	9.19230769230769	Ubiquitous
BTM353	35	hspEAsia	0	low	humans	15	15.5333333333333	Ubiquitous
BTM354	62	hspEAsia	0	low	humans	29	12.3448275862069	Ubiquitous
BTM355	58	hspEAsia	0	low	humans	29	12.4827586206897	Ubiquitous
BTM361	64	hspEAsia	0	low	humans	30	15.6333333333333	Ubiquitous
BTM363	57	hpEurope	0	low	humans	50	6.48	Ubiquitous
BTM366	42	hspEAsia	0	low	humans	19	9.36842105263158	Ubiquitous
BTM368	38	hspEAsia	0	low	humans	27	4.14814814814815	Ubiquitous
BTM369	54	hspEAsia	0	low	humans	24	16.5	Ubiquitous
BTM370	54	hspEAsia	0	low	humans	30	7.53333333333333	Ubiquitous
BTM383	30	hspEAsia	0	low	humans	27	1.44444444444444	Ubiquitous
BTM388	51	hspEAsia	0	low	humans	27	7.51851851851852	Ubiquitous
BTM392	67	hspEAsia	0	low	humans	33	11	Ubiquitous
BTM393	43	hspEAsia	0	low	humans	23	6.30434782608696	Ubiquitous
BTM396	40	hspEAsia	0	low	humans	21	6.71428571428571	Ubiquitous
BTM398	51	hspEAsia	0	low	humans	29	6.20689655172414	Ubiquitous
BTM401	46	hspEAsia	0	low	humans	24	8.20833333333333	Ubiquitous
BTM402	41	hspEAsia	0	low	humans	21	7.23809523809524	Ubiquitous
BTM410	54	hspEAsia	0	low	humans	29	11.1034482758621	Ubiquitous
BTM411	48	hspEAsia	0	low	humans	28	6.28571428571429	Ubiquitous
BTM413	50	hspEAsia	0	low	humans	27	8.18518518518519	Ubiquitous
BTM415	22	hspEAsia	0	low	humans	19	3.05263157894737	Ubiquitous
BTM416	47	hspEAsia	0	low	humans	22	9.72727272727273	Ubiquitous
BTM417	55	hspEAsia	0	low	humans	24	15.1666666666667	Ubiquitous
BTM418	49	hspEAsia	0	low	humans	25	9.08	Ubiquitous
BTM419	61	hspEAsia	0	low	humans	31	9.51612903225806	Ubiquitous
BTM420	52	hspEAsia	0	low	humans	22	17.9090909090909	Ubiquitous
BTM423	25	hspEAsia	0	low	humans	22	2.36363636363636	Ubiquitous
BTM426	55	hspEAsia	0	low	humans	26	12.2692307692308	Ubiquitous
BTM427	63	hspEAsia	0	low	humans	29	11.448275862069	Ubiquitous
BTM429	50	hspEAsia	0	low	humans	24	10.0416666666667	Ubiquitous
BTM430	26	hspEAsia	0	low	humans	23	1.52173913043478	Ubiquitous
BTM431	45	hspEAsia	0	low	humans	23	8.56521739130435	Ubiquitous
BTM432	42	hspEAsia	0	low	humans	21	8.09523809523809	Ubiquitous
BTM438	41	hspEAsia	0	low	humans	30	5.16666666666667	Ubiquitous
BTM440	31	hspEAsia	0	low	humans	24	6.625	Ubiquitous
BTM442	56	hspEAsia	0	low	humans	28	9.42857142857143	Ubiquitous
BTM443	58	hspEAsia	0	low	humans	32	7.65625	Ubiquitous
BTM444	51	hpAsia2	0	low	humans	43	6.95348837209302	Ubiquitous
BTM448	40	hspEAsia	0	low	humans	21	6.71428571428571	Ubiquitous
BTM449	58	hspEAsia	0	low	humans	26	12.2307692307692	Ubiquitous
BTM450	50	hspEAsia	0	low	humans	24	7.25	Ubiquitous
BTM451	35	hspEAsia	0	low	humans	28	3.14285714285714	Ubiquitous
BTM452	47	hspEAsia	0	low	humans	28	6.5	Ubiquitous
BTM453	48	hspEAsia	0	low	humans	29	5.13793103448276	Ubiquitous
BTM454	27	hspEAsia	0	low	humans	24	1.5	Ubiquitous
BTM460	35	hspEAsia	0	low	humans	20	5.65	Ubiquitous
BTM463	56	hspEAsia	0	low	humans	33	6.87878787878788	Ubiquitous
BTM467	31	hspEAsia	0	low	humans	27	2.07407407407407	Ubiquitous
BTM474	48	hspEAsia	0	low	humans	22	11.3636363636364	Ubiquitous
BTM478	53	hspEAsia	0	low	humans	24	10.6666666666667	Ubiquitous
BTM479	43	hspEAsia	0	low	humans	24	7.41666666666667	Ubiquitous
BTM480	60	hspEAsia	0	low	humans	25	16.2	Ubiquitous
BTM482	53	hspEAsia	0	low	humans	27	9.18518518518519	Ubiquitous
BTM49	41	hspEAsia	0	low	humans	22	6.45454545454545	Ubiquitous
BTM494	57	hspEAsia	0	low	humans	29	13.4827586206897	Ubiquitous
BTM495	44	hspEAsia	0	low	humans	28	4.53571428571429	Ubiquitous
BTM499	60	hspEAsia	0	low	humans	32	9.5625	Ubiquitous
BTM500	34	hspEAsia	0	low	humans	30	1.63333333333333	Ubiquitous
BTM501	53	hspEAsia	0	low	humans	26	8.57692307692308	Ubiquitous
BTM502	53	hspEAsia	0	low	humans	24	12.5833333333333	Ubiquitous
BTM505	54	hspEAsia	0	low	humans	23	17	Ubiquitous
BTM53	46	hspEAsia	0	low	humans	24	6.54166666666667	Ubiquitous
BTM54	42	hspEAsia	0	low	humans	24	8.5	Ubiquitous
BTM60	35	hspEAsia	0	low	humans	25	7.6	Ubiquitous
BURYAT14	7	hpNorthAsia	0	low	humans	6	1.33333333333333	Ubiquitous
BURYAT19	7	hspSiberia	0	low	humans	7	1	Ubiquitous
BURYAT27	15	hspSiberia	0	low	humans	7	5.28571428571429	Ubiquitous
BURYAT9	15	hpNorthAsia	0	low	humans	10	4	Ubiquitous
Ca_97_34	2725	hspIndigenousNAmerica	0	high	humans	148	455.97972972973	Hardy
CAM_104A1	123	hpNEAfrica	0	low	humans	100	2.11	Ubiquitous
CAM_106A1	111	hpNEAfrica	0	low	humans	89	3.1685393258427	Ubiquitous
CAM_110A1	143	hpNEAfrica	0	low	humans	113	6.25663716814159	Ubiquitous
CAM_116A1	123	hpNEAfrica	0	low	humans	98	2.88775510204082	Ubiquitous
CAM_118A1	111	hpNEAfrica	0	low	humans	93	2.60215053763441	Ubiquitous
CAM_125C1	120	hpNEAfrica	0	low	humans	99	2.56565656565657	Ubiquitous
CAM_141C1	116	hpNEAfrica	0	low	humans	92	4.68478260869565	Ubiquitous
CAM_149C1	136	hpNEAfrica	0	low	humans	110	6.74545454545455	Ubiquitous
CAM_14C1	127	hpNEAfrica	0	low	humans	102	2.26470588235294	Ubiquitous
CAM_153C1	111	hpNEAfrica	0	low	humans	90	2.93333333333333	Ubiquitous
CAM_22A1	112	hpNEAfrica	0	low	humans	86	2.3953488372093	Ubiquitous
CAM-105A1	108	hpNEAfrica	0	low	humans	90	2.72222222222222	Ubiquitous
CAM-107A1	132	hpNEAfrica	0	low	humans	103	3.52427184466019	Ubiquitous
CAM-108A1	116	hpNEAfrica	0	low	humans	97	2.03092783505155	Ubiquitous
CAM-109A1	116	hpNEAfrica	0	low	humans	96	2.625	Ubiquitous
CAM-117A1	118	hpNEAfrica	0	low	humans	98	2.53061224489796	Ubiquitous
CAM-121A1	114	hpNEAfrica	0	low	humans	91	2.95604395604396	Ubiquitous
CAM-126C1	105	hpNEAfrica	0	low	humans	84	2.38095238095238	Ubiquitous
CAM-132C1	116	hpNEAfrica	0	low	humans	94	2.73404255319149	Ubiquitous
CAM-133C1	120	hpNEAfrica	0	low	humans	92	4.55434782608696	Ubiquitous
CAM-135C1	110	hpNEAfrica	0	low	humans	92	2.06521739130435	Ubiquitous
CAM-140C1	109	hpNEAfrica	0	low	humans	88	2.39772727272727	Ubiquitous
CAM-144C1	114	hpNEAfrica	0	low	humans	92	2.83695652173913	Ubiquitous
CAM-146C1	104	hpNEAfrica	0	low	humans	84	2.42857142857143	Ubiquitous
CAM-147C1	107	hpNEAfrica	0	low	humans	89	1.9438202247191	Ubiquitous
CAM-21A1	122	hpNEAfrica	0	low	humans	95	3.04210526315789	Ubiquitous
CAM-23A1	109	hpNEAfrica	0	low	humans	94	2.27659574468085	Ubiquitous
CAN_004	166	hpAfrica1	0	low	humans	122	12.844262295082	Ubiquitous
CAN_019	2743	hspIndigenousNAmerica	0	high	humans	140	491.171428571429	Hardy
CAN_095	2743	hspIndigenousNAmerica	0	high	humans	140	491.171428571429	Hardy
CAN_136	2743	hspIndigenousNAmerica	0	high	humans	140	491.171428571429	Hardy
CAN_172	2743	hspIndigenousNAmerica	0	high	humans	140	491.171428571429	Hardy
CAN_196	12	hspIndigenousSAmerica	0	low	humans	11	2.18181818181818	Ubiquitous
CAN_219	51	hspIndigenousNAmerica	0	low	humans	27	43	Ubiquitous
CAN_243	2711	hspIndigenousNAmerica	0	high	humans	150	440.706666666667	Hardy
CAN_258	2743	hspIndigenousNAmerica	0	high	humans	140	491.171428571429	Hardy
CAN_290	2743	hspIndigenousNAmerica	0	high	humans	140	491.171428571429	Hardy
CG4	48	hspEAsia	0	low	humans	39	6.79487179487179	Ubiquitous
CHA185	83	hpEurope	0	low	humans	71	1.6056338028169	Ubiquitous
CHC122	42	hspEAsia	0	low	humans	35	4.54285714285714	Ubiquitous
CHC130	52	hspEAsia	0	low	humans	45	2.17777777777778	Ubiquitous
CHC143	43	hspEAsia	0	low	humans	34	3.91176470588235	Ubiquitous
CHC159	29	hspEAsia	0	low	humans	25	1.6	Ubiquitous
CHC28	60	hspEAsia	0	low	humans	48	14.1041666666667	Ubiquitous
CHC53	54	hspEAsia	0	low	humans	44	2.31818181818182	Ubiquitous
CHC98	46	hspEAsia	0	low	humans	35	5.17142857142857	Ubiquitous
CHN48	48	hspEAsia	0	low	humans	38	17.3421052631579	Ubiquitous
CHN56	36	hspEAsia	0	low	humans	33	2.06060606060606	Ubiquitous
CHN99	51	hspEAsia	0	low	humans	41	4.78048780487805	Ubiquitous
CK100	36	hspEAsia	0	low	humans	29	2.37931034482759	Ubiquitous
CK101	48	hspEAsia	0	low	humans	44	1.95454545454545	Ubiquitous
CK102	46	hpAsia2	0	low	humans	42	6.83333333333333	Ubiquitous
CK11	59	hpEurope	0	low	humans	53	2.0188679245283	Ubiquitous
CK14	38	hspEAsia	0	low	humans	33	1.81818181818182	Ubiquitous
CK18	50	hspEAsia	0	low	humans	42	2.47619047619048	Ubiquitous
CK2	40	hspEAsia	0	low	humans	36	1.36111111111111	Ubiquitous
CK20	74	hspEAsia	0	low	humans	38	17.9473684210526	Ubiquitous
CK22	46	hspEAsia	0	low	humans	38	14.1315789473684	Ubiquitous
CK26	44	hspEAsia	0	low	humans	36	3.41666666666667	Ubiquitous
CK27	80	hpEurope	0	low	humans	53	13.0566037735849	Ubiquitous
CK30	52	hspEAsia	0	low	humans	43	14.953488372093	Ubiquitous
CK37	38	hspEAsia	0	low	humans	32	16.25	Ubiquitous
CK44	86	hpEurope	0	low	humans	74	1.78378378378378	Ubiquitous
CK53	43	hspEAsia	0	low	humans	36	5.19444444444444	Ubiquitous
CK54	56	hpEurope	0	low	humans	50	4.66	Ubiquitous
CK59	36	hpAsia2	0	low	humans	33	8.33333333333333	Ubiquitous
CK6	49	hpAsia2	0	low	humans	46	6.26086956521739	Ubiquitous
CK60	42	hspEAsia	0	low	humans	35	2.31428571428571	Ubiquitous
CK61	42	hspEAsia	0	low	humans	37	1.54054054054054	Ubiquitous
CK63	41	hspEAsia	0	low	humans	36	2.05555555555556	Ubiquitous
CK64	80	hpEurope	0	low	humans	72	1.41666666666667	Ubiquitous
CK65	47	hpAsia2	0	low	humans	44	6.5	Ubiquitous
CK67	30	hspEAsia	0	low	humans	25	2.52	Ubiquitous
CK69	31	hspEAsia	0	low	humans	27	19.1481481481481	Ubiquitous
CK75	45	hspEAsia	0	low	humans	36	2.25	Ubiquitous
CK81	41	hspEAsia	0	low	humans	38	1.92105263157895	Ubiquitous
CK88	39	hspEAsia	0	low	humans	34	1.79411764705882	Ubiquitous
CK89	52	hspEAsia	0	low	humans	41	3	Ubiquitous
CK91	51	hspEAsia	0	low	humans	42	16.1904761904762	Ubiquitous
CK93	47	hspEAsia	0	low	humans	38	5.84210526315789	Ubiquitous
CK98	51	hpEurope	0	low	humans	45	3.55555555555556	Ubiquitous
ckin1	179	hpAfrica1	0	low	humans	145	3.07586206896552	Ubiquitous
ckin106	167	hpAfrica1	0	low	humans	136	5.59558823529412	Ubiquitous
ckin111	168	hpAfrica1	0	low	humans	136	10.8382352941176	Ubiquitous
ckin116	102	hpNEAfrica	0	low	humans	89	1.65168539325843	Ubiquitous
ckin125	171	hpAfrica1	0	low	humans	140	7.08571428571429	Ubiquitous
ckin129	174	hpAfrica1	0	low	humans	139	5.84892086330935	Ubiquitous
ckin130	180	hpAfrica1	0	low	humans	145	5.60689655172414	Ubiquitous
ckin132	165	hpAfrica1	0	low	humans	133	5.87218045112782	Ubiquitous
ckin24	178	hpAfrica1	0	low	humans	143	6.95104895104895	Ubiquitous
ckin28	176	hpAfrica1	0	low	humans	145	5.51724137931035	Ubiquitous
ckin3	177	hpAfrica1	0	low	humans	143	3.27272727272727	Ubiquitous
ckin34	175	hpAfrica1	0	low	humans	141	4.83687943262411	Ubiquitous
ckin35	164	hpAfrica1	0	low	humans	132	5.83333333333333	Ubiquitous
ckin36	169	hpAfrica1	0	low	humans	137	7.08029197080292	Ubiquitous
ckin37	176	hpAfrica1	0	low	humans	148	4.69594594594595	Ubiquitous
ckin5	172	hpAfrica1	0	low	humans	140	6.96428571428571	Ubiquitous
ckin59	125	hpNEAfrica	0	low	humans	106	2.07547169811321	Ubiquitous
ckin65	171	hpAfrica1	0	low	humans	142	2.97887323943662	Ubiquitous
ckin74	131	hpEurope	0	low	humans	94	3.84042553191489	Ubiquitous
ckin79	172	hpAfrica1	0	low	humans	137	5.94890510948905	Ubiquitous
ckin8	171	hpAfrica1	0	low	humans	136	5.73529411764706	Ubiquitous
CM-22013	116	hpEurope	0	low	humans	101	1.77227722772277	Ubiquitous
CM-22021	92	hpEurope	0	low	humans	78	8.67948717948718	Ubiquitous
CM-22046	113	hpEurope	0	low	humans	93	7.09677419354839	Ubiquitous
CM-22341	122	hpEurope	0	low	humans	103	6.87378640776699	Ubiquitous
CO1766	41	hspIndigenousSAmerica	0	low	humans	30	4	Ubiquitous
CO1768	41	hspIndigenousSAmerica	0	low	humans	31	2.58064516129032	Ubiquitous
COL0002	41	hspIndigenousSAmerica	0	low	humans	31	2.58064516129032	Ubiquitous
COL1	121	hpEurope	0	low	humans	90	3.75555555555556	Ubiquitous
COL10	105	hpEurope	0	low	humans	81	5.5679012345679	Ubiquitous
COL116	81	hpEurope	0	low	humans	72	1.76388888888889	Ubiquitous
COL12	105	hpEurope	0	low	humans	88	10.6818181818182	Ubiquitous
COL13	88	hpEurope	0	low	humans	78	1.55128205128205	Ubiquitous
COL14	167	hpAfrica1	0	low	humans	138	9.03623188405797	Ubiquitous
COL152	80	hpEurope	0	low	humans	69	2.1304347826087	Ubiquitous
COL16	85	hpEurope	0	low	humans	74	1.72972972972973	Ubiquitous
COL178	87	hpEurope	0	low	humans	75	8.22666666666667	Ubiquitous
COL18	103	hpEurope	0	low	humans	86	7.77906976744186	Ubiquitous
COL19	123	hpEurope	0	low	humans	90	7.05555555555556	Ubiquitous
COL199	74	hpEurope	0	low	humans	61	2.62295081967213	Ubiquitous
COL2	113	hpEurope	0	low	humans	99	4.66666666666667	Ubiquitous
COL20	108	hpEurope	0	low	humans	96	4.69791666666667	Ubiquitous
COL21	107	hpEurope	0	low	humans	97	4.62886597938144	Ubiquitous
COL22	110	hpEurope	0	low	humans	88	10.8409090909091	Ubiquitous
COL23	101	hpEurope	0	low	humans	87	7.04597701149425	Ubiquitous
COL24	68	hpEurope	0	low	humans	58	2.27586206896552	Ubiquitous
COL25	102	hpEurope	0	low	humans	83	3.02409638554217	Ubiquitous
COL288	88	hpEurope	0	low	humans	68	2.97058823529412	Ubiquitous
COL4	94	hpEurope	0	low	humans	87	1.13793103448276	Ubiquitous
COL401	75	hpEurope	0	low	humans	64	2.21875	Ubiquitous
COL446	91	hpEurope	0	low	humans	81	2.03703703703704	Ubiquitous
COL447	95	hpEurope	0	low	humans	75	2.36	Ubiquitous
COL5	81	hpEurope	0	low	humans	68	2.11764705882353	Ubiquitous
COL6	105	hpEurope	0	low	humans	78	5.46153846153846	Ubiquitous
COL8	162	hpAfrica1	0	low	humans	132	10.0227272727273	Ubiquitous
COL9	98	hpEurope	0	low	humans	83	11.1686746987952	Ubiquitous
CPY1124	52	hspEAsia	0	low	humans	35	5.34285714285714	Ubiquitous
CS_12	51	hpAsia2	0	low	humans	44	7.70454545454545	Ubiquitous
CS16	50	hspEAsia	0	low	humans	44	4.06818181818182	Ubiquitous
CS24	39	hspEAsia	0	low	humans	34	14.7941176470588	Ubiquitous
CS30	65	hpEurope	0	low	humans	56	5.96428571428571	Ubiquitous
CS31	42	hspEAsia	0	low	humans	37	2.16216216216216	Ubiquitous
CS36	38	hspEAsia	0	low	humans	29	3.68965517241379	Ubiquitous
CS39	56	hpEurope	0	low	humans	50	1.88	Ubiquitous
CS40	81	hpEurope	0	low	humans	68	6.02941176470588	Ubiquitous
CS43	47	hpAsia2	0	low	humans	43	6.67441860465116	Ubiquitous
CS46	59	hpEurope	0	low	humans	52	1.69230769230769	Ubiquitous
CS8	37	hspEAsia	0	low	humans	31	16.6451612903226	Ubiquitous
CS9	60	hpEurope	0	low	humans	53	8.28301886792453	Ubiquitous
Cuz20	34	hspIndigenousSAmerica	0	low	humans	27	2.55555555555556	Ubiquitous
DR100	37	hspEAsia	0	low	humans	23	4.26086956521739	Ubiquitous
DR100_2016	95	hpEurope	0	low	humans	78	1.80769230769231	Ubiquitous
DR105	100	hpEurope	0	low	humans	84	1.73809523809524	Ubiquitous
DR115	73	hpEurope	0	low	humans	64	1.6875	Ubiquitous
DR117	71	hspEAsia	0	low	humans	61	1.81967213114754	Ubiquitous
DR12_2016	95	hpEurope	0	low	humans	78	6.61538461538461	Ubiquitous
DR130	72	hpEurope	0	low	humans	60	2.41666666666667	Ubiquitous
DR134	177	hpAfrica1	0	low	humans	142	4.17605633802817	Ubiquitous
DR137	174	hpAfrica1	0	low	humans	137	12.7591240875912	Ubiquitous
DR14	165	hpAfrica1	0	low	humans	139	5.45323741007194	Ubiquitous
DR142	163	hpAfrica1	0	low	humans	131	11.3511450381679	Ubiquitous
DR146	169	hpAfrica1	0	low	humans	131	9.63358778625954	Ubiquitous
DR15_2016	178	hpAfrica1	0	low	humans	141	11.7163120567376	Ubiquitous
DR150	176	hpAfrica1	0	low	humans	133	13.8721804511278	Ubiquitous
DR19_2016	97	hpEurope	0	low	humans	79	2.36708860759494	Ubiquitous
DR2_2016	170	hpAfrica1	0	low	humans	144	7.48611111111111	Ubiquitous
DR21_2016	125	hpEurope	0	low	humans	100	3.53	Ubiquitous
DR23_2016	186	hpAfrica1	0	low	humans	147	6.38775510204082	Ubiquitous
DR24_2016	75	hpEurope	0	low	humans	64	2.28125	Ubiquitous
DR25_2016	173	hpAfrica1	0	low	humans	136	9.16911764705882	Ubiquitous
DR28_2016	105	hpEurope	0	low	humans	91	1.96703296703297	Ubiquitous
DR29_2016	125	hpEurope	0	low	humans	107	8.20560747663551	Ubiquitous
DR35_2016	173	hpAfrica1	0	low	humans	136	9.66176470588235	Ubiquitous
DR37_2016	88	hpEurope	0	low	humans	77	1.32467532467532	Ubiquitous
DR4_2016	92	hpEurope	0	low	humans	75	2.41333333333333	Ubiquitous
DR44	177	hpAfrica1	0	low	humans	138	8.68840579710145	Ubiquitous
DR46_2016	81	hpEurope	0	low	humans	69	2.15942028985507	Ubiquitous
DR48	180	hpAfrica1	0	low	humans	141	11.6524822695035	Ubiquitous
DR49_2016	95	hpEurope	0	low	humans	77	1.93506493506494	Ubiquitous
DR5	151	hpAfrica1	0	low	humans	117	9.35042735042735	Ubiquitous
DR52_2016	119	hpEurope	0	low	humans	98	3.81632653061224	Ubiquitous
DR55_2016	109	hpEurope	0	low	humans	85	3.83529411764706	Ubiquitous
DR57_2016	112	hpEurope	0	low	humans	89	2.43820224719101	Ubiquitous
DR59_2016	179	hpAfrica1	0	low	humans	140	8.55714285714286	Ubiquitous
DR63	85	hpEurope	0	low	humans	75	1.61333333333333	Ubiquitous
DR64_2016	179	hpAfrica1	0	low	humans	140	11.8214285714286	Ubiquitous
DR66_2016	104	hpEurope	0	low	humans	93	1.56989247311828	Ubiquitous
DR72_2016	76	hpEurope	0	low	humans	66	1.57575757575758	Ubiquitous
DR76_2016	160	hpAfrica1	0	low	humans	128	9.9609375	Ubiquitous
DR77_2016	128	hpEurope	0	low	humans	100	7.66	Ubiquitous
DR79	180	hpAfrica1	0	low	humans	148	7.13513513513514	Ubiquitous
DR81	83	hpEurope	0	low	humans	75	1.52	Ubiquitous
DR82_2016	181	hpAfrica1	0	low	humans	141	9.59574468085106	Ubiquitous
DR84_2016	95	hpEurope	0	low	humans	78	6.17948717948718	Ubiquitous
DR86	90	hpEurope	0	low	humans	75	2.45333333333333	Ubiquitous
DR91	69	hspEAsia	0	low	humans	39	7.12820512820513	Ubiquitous
DR94_2016	182	hpAfrica1	0	low	humans	143	6.05594405594406	Ubiquitous
DR95_2016	161	hpAfrica1	0	low	humans	136	4.53676470588235	Ubiquitous
DR96_2016	166	hpAfrica1	0	low	humans	128	6.921875	Ubiquitous
DR97_2016	122	hpEurope	0	low	humans	97	7.10309278350515	Ubiquitous
DR98_2016	91	hpEurope	0	low	humans	80	2.85	Ubiquitous
DR99	89	hpEurope	0	low	humans	81	1.39506172839506	Ubiquitous
DU_31	37	hspEAsia	0	low	humans	33	2.33333333333333	Ubiquitous
DU1829	40	hspEAsia	0	low	humans	31	3	Ubiquitous
DU1838	38	hspEAsia	0	low	humans	33	2.15151515151515	Ubiquitous
DU1867	42	hspEAsia	0	low	humans	34	2.61764705882353	Ubiquitous
DU1888	41	hspEAsia	0	low	humans	25	6.4	Ubiquitous
DUHN11	56	hspEAsia	0	low	humans	42	8.85714285714286	Ubiquitous
DUHN13	57	hspEAsia	0	low	humans	47	1.76595744680851	Ubiquitous
DUHN15	51	hspEAsia	0	low	humans	40	2.65	Ubiquitous
DUHN17	49	hspEAsia	0	low	humans	38	5.26315789473684	Ubiquitous
DUHN19	47	hspEAsia	0	low	humans	38	6.05263157894737	Ubiquitous
DUHN20	44	hspEAsia	0	low	humans	36	1.97222222222222	Ubiquitous
DUHN25	46	hspEAsia	0	low	humans	36	2.80555555555556	Ubiquitous
DUHN30	59	hspEAsia	0	low	humans	50	3.82	Ubiquitous
DUHN8	59	hpEurope	0	low	humans	53	1.64150943396226	Ubiquitous
EKA_11-3	68	hpEurope	0	low	humans	57	2.24561403508772	Ubiquitous
EKA_13-3	62	hpEurope	0	low	humans	53	3.18867924528302	Ubiquitous
EKA_26-3	63	hpEurope	0	low	humans	55	1.4	Ubiquitous
EKA_9-3	63	hpEurope	0	low	humans	53	3.24528301886792	Ubiquitous
EKA15	72	hpEurope	0	low	humans	62	2.03225806451613	Ubiquitous
EKA17	71	hspEAsia	0	low	humans	59	11.3220338983051	Ubiquitous
EKA22	44	hspEAsia	0	low	humans	39	4.30769230769231	Ubiquitous
EKA34	64	hpEurope	0	low	humans	55	2.21818181818182	Ubiquitous
EKA37	63	hpEurope	0	low	humans	55	3.21818181818182	Ubiquitous
EKA39	66	hpEurope	0	low	humans	56	3.39285714285714	Ubiquitous
EKA43	46	hspEAsia	0	low	humans	38	2.68421052631579	Ubiquitous
EKA44	79	hpEurope	0	low	humans	66	3.56060606060606	Ubiquitous
EKA47	69	hpEurope	0	low	humans	60	1.78333333333333	Ubiquitous
EKA48	65	hpEurope	0	low	humans	62	1.20967741935484	Ubiquitous
EKA49	68	hspEAsia	0	low	humans	56	2.375	Ubiquitous
EKB14	70	hpEurope	0	low	humans	59	3.13559322033898	Ubiquitous
EKB16	50	hspEAsia	0	low	humans	42	4.30952380952381	Ubiquitous
EKB20	49	hspEAsia	0	low	humans	40	2.275	Ubiquitous
EKB22	47	hpEurope	0	low	humans	37	5.72972972972973	Ubiquitous
EKB27	71	hpEurope	0	low	humans	63	1.77777777777778	Ubiquitous
EKB32	43	hspEAsia	0	low	humans	38	1.5	Ubiquitous
EKB34	46	hspEAsia	0	low	humans	39	1.51282051282051	Ubiquitous
EKB4	34	hspEAsia	0	low	humans	31	3.67741935483871	Ubiquitous
EKB44	66	hpEurope	0	low	humans	56	3.30357142857143	Ubiquitous
EKB46	66	hpEurope	0	low	humans	57	4.12280701754386	Ubiquitous
EKB48	63	hpEurope	0	low	humans	56	2.66071428571429	Ubiquitous
EKB5	38	hspEAsia	0	low	humans	29	7.75862068965517	Ubiquitous
Evenky01	5	hspSiberia	0	low	humans	5	1	Ubiquitous
Evenky11	10	hspSiberia	0	low	humans	5	7.6	Ubiquitous
Evenky58	4	hspSiberia	0	low	humans	2	3.5	Ubiquitous
Evenky65	19	hspSiberia	0	low	humans	13	14.6923076923077	Ubiquitous
Evenky73	14	hspSiberia	0	low	humans	8	3.375	Ubiquitous
F16	31	hspEAsia	0	low	humans	26	2.53846153846154	Ubiquitous
F216	41	hspEAsia	0	low	humans	34	5.14705882352941	Ubiquitous
F219	42	hspEAsia	0	low	humans	32	4.625	Ubiquitous
F221	38	hspEAsia	0	low	humans	28	2.71428571428571	Ubiquitous
F225	35	hspEAsia	0	low	humans	29	3.3448275862069	Ubiquitous
F226	44	hspEAsia	0	low	humans	31	4.45161290322581	Ubiquitous
F227	43	hspEAsia	0	low	humans	36	4.91666666666667	Ubiquitous
F228	33	hspEAsia	0	low	humans	29	1.44827586206897	Ubiquitous
F232	41	hspEAsia	0	low	humans	34	2.41176470588235	Ubiquitous
F233	34	hspEAsia	0	low	humans	28	2.67857142857143	Ubiquitous
F234	38	hspEAsia	0	low	humans	29	2.79310344827586	Ubiquitous
F235	41	hspEAsia	0	low	humans	37	1.35135135135135	Ubiquitous
F30	36	hspEAsia	0	low	humans	32	2.09375	Ubiquitous
F93	41	hspEAsia	0	low	humans	31	2.61290322580645	Ubiquitous
FD662	29	hpAsia2	0	low	humans	27	9.62962962962963	Ubiquitous
G27	89	hpEurope	0	low	humans	73	2.24657534246575	Ubiquitous
GAM100Ai	196	hpAfrica1	0	low	humans	159	5.63522012578616	Ubiquitous
GAM101Biv	200	hpAfrica1	0	low	humans	170	5.40588235294118	Ubiquitous
GAM103Bi	202	hpAfrica1	0	low	humans	161	10.5590062111801	Ubiquitous
GAM105Ai	204	hpAfrica1	0	low	humans	162	10.0061728395062	Ubiquitous
GAM115Ai	191	hpAfrica1	0	low	humans	156	7.69871794871795	Ubiquitous
GAM118Bi	201	hpAfrica1	0	low	humans	165	9.58181818181818	Ubiquitous
GAM119Bi	198	hpAfrica1	0	low	humans	158	8.61392405063291	Ubiquitous
GAM120Ai	186	hpAfrica1	0	low	humans	147	7.84353741496599	Ubiquitous
GAM121Aii	203	hpAfrica1	0	low	humans	168	6.86904761904762	Ubiquitous
GAM201Ai	195	hpAfrica1	0	low	humans	163	5.74233128834356	Ubiquitous
GAM239Bi	209	hpAfrica1	0	low	humans	171	5.74269005847953	Ubiquitous
GAM245Ai	203	hpAfrica1	0	low	humans	167	8.40718562874251	Ubiquitous
Gambia94_24	197	hpAfrica1	0	low	humans	163	10.8895705521472	Ubiquitous
GAMchjs106B	188	hpAfrica1	0	low	humans	158	5.45569620253165	Ubiquitous
GC31_B	60	hpEurope	0	low	humans	52	2.23076923076923	Ubiquitous
GC34_HL	60	hpEurope	0	low	humans	55	1.72727272727273	Ubiquitous
GC62-HL-2	64	hpEurope	0	low	humans	56	2.05357142857143	Ubiquitous
GC65_HL	58	hpEurope	0	low	humans	49	2.3469387755102	Ubiquitous
GR_15	60	hpEurope	0	low	humans	54	1.24074074074074	Ubiquitous
GR_20	61	hpEurope	0	low	humans	53	1.49056603773585	Ubiquitous
GR_21	60	hpEurope	0	low	humans	49	2.73469387755102	Ubiquitous
GR-1	56	hpEurope	0	low	humans	45	3.31111111111111	Ubiquitous
GR-10	54	hpEurope	0	low	humans	48	1.41666666666667	Ubiquitous
GR-11	67	hpEurope	0	low	humans	60	2.58333333333333	Ubiquitous
GR-12	60	hpEurope	0	low	humans	52	3.01923076923077	Ubiquitous
GR-14	57	hpEurope	0	low	humans	46	2.91304347826087	Ubiquitous
GR-17	56	hpEurope	0	low	humans	48	2.85416666666667	Ubiquitous
GR-18	59	hpEurope	0	low	humans	51	1.54901960784314	Ubiquitous
GR-19	96	hpEurope	0	low	humans	76	3.23684210526316	Ubiquitous
GR-2	59	hpEurope	0	low	humans	50	1.54	Ubiquitous
GR-23	70	hpEurope	0	low	humans	54	12.9814814814815	Ubiquitous
GR-24	70	hpEurope	0	low	humans	61	2.78688524590164	Ubiquitous
GR-25	56	hpEurope	0	low	humans	49	2.51020408163265	Ubiquitous
GR-26	53	hpEurope	0	low	humans	49	1.22448979591837	Ubiquitous
GR-27	60	hpEurope	0	low	humans	52	2.48076923076923	Ubiquitous
GR-28	57	hpEurope	0	low	humans	51	1.68627450980392	Ubiquitous
GR-29	60	hpEurope	0	low	humans	52	2	Ubiquitous
GR-3	69	hpEurope	0	low	humans	58	2.03448275862069	Ubiquitous
GR-30	54	hpEurope	0	low	humans	45	2.93333333333333	Ubiquitous
GR-31	69	hpEurope	0	low	humans	61	2.04918032786885	Ubiquitous
GR-32	64	hpEurope	0	low	humans	53	2.28301886792453	Ubiquitous
GR-33	71	hpEurope	0	low	humans	60	2.71666666666667	Ubiquitous
GR-34	54	hpEurope	0	low	humans	47	1.46808510638298	Ubiquitous
GR-35	65	hpEurope	0	low	humans	52	2.92307692307692	Ubiquitous
GR-36	60	hpEurope	0	low	humans	51	2.41176470588235	Ubiquitous
GR-6	52	hpEurope	0	low	humans	47	2.17021276595745	Ubiquitous
GR-7	63	hpEurope	0	low	humans	53	2.71698113207547	Ubiquitous
GR-8	67	hpEurope	0	low	humans	58	1.81034482758621	Ubiquitous
GR-9	53	hpEurope	0	low	humans	48	1.70833333333333	Ubiquitous
GRA247	95	hpEurope	0	low	humans	83	1.67469879518072	Ubiquitous
GU1861	23	hspEAsia	0	low	humans	19	2.52631578947368	Ubiquitous
GU1862	41	hspEAsia	0	low	humans	34	2.05882352941176	Ubiquitous
GU1871	39	hspEAsia	0	low	humans	32	2.9375	Ubiquitous
GU1882	46	hspEAsia	0	low	humans	32	3.625	Ubiquitous
GU1883	53	hspEAsia	0	low	humans	35	4.34285714285714	Ubiquitous
HA101	55	hspEAsia	0	low	humans	26	9.69230769230769	Ubiquitous
HA106	58	hspEAsia	0	low	humans	27	12.8148148148148	Ubiquitous
HA109	28	hspEAsia	0	low	humans	26	1.11538461538462	Ubiquitous
HA116	62	hspEAsia	0	low	humans	25	14.68	Ubiquitous
HA117	45	hspEAsia	0	low	humans	24	8.20833333333333	Ubiquitous
HA119	32	hspEAsia	0	low	humans	18	5.16666666666667	Ubiquitous
HA12	51	hspEAsia	0	low	humans	25	11.76	Ubiquitous
HA121	44	hspEAsia	0	low	humans	22	8.90909090909091	Ubiquitous
HA123	42	hspEAsia	0	low	humans	29	3.55172413793103	Ubiquitous
HA126	64	hspEAsia	0	low	humans	32	10.59375	Ubiquitous
HA129	50	hspEAsia	0	low	humans	23	11.5217391304348	Ubiquitous
HA134	27	hspEAsia	0	low	humans	24	1.16666666666667	Ubiquitous
HA136	49	hspEAsia	0	low	humans	29	7.06896551724138	Ubiquitous
HA139	43	hspEAsia	0	low	humans	27	5.37037037037037	Ubiquitous
HA14	47	hspEAsia	0	low	humans	33	3.90909090909091	Ubiquitous
HA142	56	hspEAsia	0	low	humans	23	10.6521739130435	Ubiquitous
HA148	43	hspEAsia	0	low	humans	25	6.44	Ubiquitous
HA149	62	hspEAsia	0	low	humans	27	10.4444444444444	Ubiquitous
HA15	67	hspEAsia	0	low	humans	27	32.4814814814815	Ubiquitous
HA151	59	hspEAsia	0	low	humans	25	13.92	Ubiquitous
HA152	22	hspEAsia	0	low	humans	19	2.47368421052632	Ubiquitous
HA157	34	hspEAsia	0	low	humans	32	1.09375	Ubiquitous
HA16	71	hspEAsia	0	low	humans	27	20.2592592592593	Ubiquitous
HA162	45	hspEAsia	0	low	humans	21	8.85714285714286	Ubiquitous
HA165	51	hspEAsia	0	low	humans	30	5.96666666666667	Ubiquitous
HA167	35	hspEAsia	0	low	humans	26	6.61538461538461	Ubiquitous
HA168	36	hspEAsia	0	low	humans	25	6.92	Ubiquitous
HA170	43	hspEAsia	0	low	humans	26	7.73076923076923	Ubiquitous
HA172	61	hspEAsia	0	low	humans	34	8.55882352941176	Ubiquitous
HA175	62	hspEAsia	0	low	humans	27	13.2962962962963	Ubiquitous
HA18	48	hspEAsia	0	low	humans	19	14.2631578947368	Ubiquitous
HA181	35	hspEAsia	0	low	humans	30	1.53333333333333	Ubiquitous
HA184	44	hspEAsia	0	low	humans	19	8.31578947368421	Ubiquitous
HA187	46	hspEAsia	0	low	humans	22	9.36363636363636	Ubiquitous
HA190	24	hspEAsia	0	low	humans	21	1.57142857142857	Ubiquitous
HA191	24	hspEAsia	0	low	humans	22	1.13636363636364	Ubiquitous
HA199	43	hspEAsia	0	low	humans	24	6.75	Ubiquitous
HA203	40	hspEAsia	0	low	humans	24	11.125	Ubiquitous
HA21	46	hspEAsia	0	low	humans	26	6.69230769230769	Ubiquitous
HA210	38	hspEAsia	0	low	humans	22	7.90909090909091	Ubiquitous
HA211	48	hspEAsia	0	low	humans	28	8.46428571428571	Ubiquitous
HA212	55	hspEAsia	0	low	humans	29	9.41379310344828	Ubiquitous
HA214	21	hspEAsia	0	low	humans	18	2.11111111111111	Ubiquitous
HA215	70	hspEAsia	0	low	humans	26	21	Ubiquitous
HA216	48	hspEAsia	0	low	humans	24	8.66666666666667	Ubiquitous
HA217	50	hspEAsia	0	low	humans	28	10.3214285714286	Ubiquitous
HA218	51	hspEAsia	0	low	humans	25	7	Ubiquitous
HA219	55	hspEAsia	0	low	humans	27	11.1851851851852	Ubiquitous
HA225	52	hspEAsia	0	low	humans	21	13.1428571428571	Ubiquitous
HA229	44	hspEAsia	0	low	humans	21	8.57142857142857	Ubiquitous
HA233	36	hspEAsia	0	low	humans	22	4.40909090909091	Ubiquitous
HA234	35	hspEAsia	0	low	humans	23	26.4347826086957	Ubiquitous
HA237	36	hspEAsia	0	low	humans	28	4.60714285714286	Ubiquitous
HA238	53	hspEAsia	0	low	humans	24	12	Ubiquitous
HA239	50	hspEAsia	0	low	humans	27	6.88888888888889	Ubiquitous
HA243	38	hspEAsia	0	low	humans	23	6.8695652173913	Ubiquitous
HA248	37	hspEAsia	0	low	humans	22	12	Ubiquitous
HA249	28	hspEAsia	0	low	humans	24	2.20833333333333	Ubiquitous
HA251	39	hspEAsia	0	low	humans	19	7.78947368421053	Ubiquitous
HA252	43	hspEAsia	0	low	humans	30	3.2	Ubiquitous
HA254	46	hspEAsia	0	low	humans	33	8.72727272727273	Ubiquitous
HA257	29	hspEAsia	0	low	humans	24	2.79166666666667	Ubiquitous
HA262	51	hspEAsia	0	low	humans	29	6.68965517241379	Ubiquitous
HA265	42	hspEAsia	0	low	humans	30	6.23333333333333	Ubiquitous
HA271	46	hspEAsia	0	low	humans	27	5.81481481481481	Ubiquitous
HA272	52	hspEAsia	0	low	humans	32	5.625	Ubiquitous
HA273	45	hspEAsia	0	low	humans	23	9.30434782608696	Ubiquitous
HA274	23	hspEAsia	0	low	humans	18	6.72222222222222	Ubiquitous
HA275	53	hspEAsia	0	low	humans	31	6.06451612903226	Ubiquitous
HA276	48	hspEAsia	0	low	humans	24	9.79166666666667	Ubiquitous
HA277	63	hspEAsia	0	low	humans	28	28.75	Ubiquitous
HA278	50	hspEAsia	0	low	humans	30	5.93333333333333	Ubiquitous
HA279	28	hspEAsia	0	low	humans	25	1.16	Ubiquitous
HA281	49	hspEAsia	0	low	humans	30	5	Ubiquitous
HA283	54	hspEAsia	0	low	humans	29	7.48275862068965	Ubiquitous
HA285	26	hspEAsia	0	low	humans	15	9.53333333333333	Ubiquitous
HA287	48	hspEAsia	0	low	humans	20	13.15	Ubiquitous
HA289	46	hspEAsia	0	low	humans	25	11	Ubiquitous
HA290	49	hspEAsia	0	low	humans	26	7.11538461538461	Ubiquitous
HA291	42	hspEAsia	0	low	humans	22	6.86363636363636	Ubiquitous
HA293	47	hspEAsia	0	low	humans	28	5.78571428571429	Ubiquitous
HA294	51	hspEAsia	0	low	humans	28	6.67857142857143	Ubiquitous
HA295	38	hpEurope	0	low	humans	35	1.37142857142857	Ubiquitous
HA297	51	hspEAsia	0	low	humans	25	9.12	Ubiquitous
HA3	26	hspEAsia	0	low	humans	24	1.125	Ubiquitous
HA30	54	hspEAsia	0	low	humans	26	12.1153846153846	Ubiquitous
HA303	31	hspEAsia	0	low	humans	26	3.80769230769231	Ubiquitous
HA304	48	hspEAsia	0	low	humans	24	9.125	Ubiquitous
HA306	22	hspEAsia	0	low	humans	18	1.66666666666667	Ubiquitous
HA307	35	hspEAsia	0	low	humans	31	1.41935483870968	Ubiquitous
HA308	32	hspEAsia	0	low	humans	28	1.46428571428571	Ubiquitous
HA31	40	hspEAsia	0	low	humans	23	5.34782608695652	Ubiquitous
HA33	52	hpEurope	0	low	humans	48	1.3125	Ubiquitous
HA38	42	hspEAsia	0	low	humans	30	5.33333333333333	Ubiquitous
HA4	33	hspEAsia	0	low	humans	20	4.95	Ubiquitous
HA40	25	hspEAsia	0	low	humans	21	2.52380952380952	Ubiquitous
HA44	33	hspEAsia	0	low	humans	27	2.55555555555556	Ubiquitous
HA49	50	hspEAsia	0	low	humans	42	1.5952380952381	Ubiquitous
HA5	54	hspEAsia	0	low	humans	28	10.6071428571429	Ubiquitous
HA54	28	hspEAsia	0	low	humans	23	1.69565217391304	Ubiquitous
HA55	78	hspEAsia	0	low	humans	40	20.7	Ubiquitous
HA60	25	hspEAsia	0	low	humans	22	1.54545454545455	Ubiquitous
HA62	29	hspEAsia	0	low	humans	27	1.11111111111111	Ubiquitous
HA63	59	hspEAsia	0	low	humans	28	12.0714285714286	Ubiquitous
HA65	49	hspEAsia	0	low	humans	24	8.83333333333333	Ubiquitous
HA66	54	hspEAsia	0	low	humans	26	12.2307692307692	Ubiquitous
HA7	59	hspEAsia	0	low	humans	25	11.16	Ubiquitous
HA70	48	hspEAsia	0	low	humans	25	7.36	Ubiquitous
HA72	45	hspEAsia	0	low	humans	28	4.82142857142857	Ubiquitous
HA76	42	hspEAsia	0	low	humans	34	1.73529411764706	Ubiquitous
HA82	66	hspEAsia	0	low	humans	33	8.90909090909091	Ubiquitous
HA84	47	hspEAsia	0	low	humans	26	6.57692307692308	Ubiquitous
HA86	37	hspEAsia	0	low	humans	34	1.11764705882353	Ubiquitous
HA88	43	hspEAsia	0	low	humans	29	3.31034482758621	Ubiquitous
HA95	59	hspEAsia	0	low	humans	33	8.51515151515152	Ubiquitous
HA97	44	hspEAsia	0	low	humans	25	5.8	Ubiquitous
HA98	57	hspEAsia	0	low	humans	24	11.5	Ubiquitous
HCM_66	40	hspEAsia	0	low	humans	33	2.21212121212121	Ubiquitous
HCM100	56	hpEurope	0	low	humans	50	3.84	Ubiquitous
HCM135	42	hspEAsia	0	low	humans	37	1.43243243243243	Ubiquitous
HCM43	39	hspEAsia	0	low	humans	34	15	Ubiquitous
HCM45	45	hspEAsia	0	low	humans	35	6.68571428571429	Ubiquitous
HCM49	62	hpEurope	0	low	humans	53	2.73584905660377	Ubiquitous
HCM55	47	hspEAsia	0	low	humans	43	1.34883720930233	Ubiquitous
HCM62	44	hspEAsia	0	low	humans	38	1.68421052631579	Ubiquitous
HCM64	50	hspEAsia	0	low	humans	39	4.97435897435897	Ubiquitous
HCM65	44	hspEAsia	0	low	humans	33	17.1818181818182	Ubiquitous
HCM69	43	hspEAsia	0	low	humans	32	9.375	Ubiquitous
HCM70	35	hspEAsia	0	low	humans	30	5.4	Ubiquitous
HCM72	52	hspEAsia	0	low	humans	39	5.69230769230769	Ubiquitous
HCM73	51	hspEAsia	0	low	humans	38	6.07894736842105	Ubiquitous
HCM95	49	hpEurope	0	low	humans	46	1.43478260869565	Ubiquitous
HE_C33	53	hpEurope	0	low	humans	48	1.16666666666667	Ubiquitous
HE_C50	44	hpEurope	0	low	humans	39	1.25641025641026	Ubiquitous
HE_NC24_6	52	hpEurope	0	low	humans	46	1.65217391304348	Ubiquitous
HE_NC32_5	44	hpEurope	0	low	humans	39	1.20512820512821	Ubiquitous
HE-NC1-2	48	hpEurope	0	low	humans	41	3.1219512195122	Ubiquitous
HEL_AA0103AA_AS	43	hspEAsia	0	low	humans	34	2.11764705882353	Ubiquitous
HEL_AA0105AA_AS	149	hspIndigenousSAmerica	1	outliers	humans	69	19.9710144927536	Ubiquitous
HEL_AA0111AA_AS	114	hpEurope	0	low	humans	94	2.63829787234043	Ubiquitous
HEL_AA0112AA_AS	109	hpEurope	0	low	humans	91	2.30769230769231	Ubiquitous
HEL_AA0113AA_AS	141	hpAfrica1	0	low	humans	119	10.4117647058824	Ubiquitous
HEL_AA0118AA_AS	164	hpAfrica1	0	low	humans	129	6.48837209302326	Ubiquitous
HEL_AA0121AA_AS	136	hpAfrica1	0	low	humans	113	4.90265486725664	Ubiquitous
HEL_AA0125AA_AS	91	hpEurope	0	low	humans	77	2.50649350649351	Ubiquitous
HEL_AA0155AA_AS	160	hpAfrica1	0	low	humans	134	5	Ubiquitous
HEL_AA0156AA_AS	146	hpAfrica1	0	low	humans	121	6.05785123966942	Ubiquitous
HEL_AA0157AA_AS	153	hpAfrica1	0	low	humans	127	6.30708661417323	Ubiquitous
HEL_AA0160AA_AS	94	hpEurope	0	low	humans	79	3.15189873417722	Ubiquitous
HEL_AA0165AA_AS	42	hspEAsia	0	low	humans	34	3.38235294117647	Ubiquitous
HEL_AA0167AA_AS	52	hspEAsia	0	low	humans	39	2.66666666666667	Ubiquitous
HEL_AA0168AA_AS	41	hspEAsia	0	low	humans	34	2.44117647058824	Ubiquitous
HEL_AA0169AA_AS	39	hspEAsia	0	low	humans	31	2.64516129032258	Ubiquitous
HEL_AA0170AA_AS	50	hspEAsia	0	low	humans	32	7.78125	Ubiquitous
HEL_AA0171AA_AS	32	hspEAsia	0	low	humans	28	1.46428571428571	Ubiquitous
HEL_AA0172AA_AS	38	hspEAsia	0	low	humans	31	2	Ubiquitous
HEL_AA0173AA_AS	39	hspEAsia	0	low	humans	33	3.87878787878788	Ubiquitous
HEL_AA0174AA_AS	39	hspEAsia	0	low	humans	29	2.68965517241379	Ubiquitous
HEL_AA0176AA_AS	31	hspEAsia	0	low	humans	30	1.06666666666667	Ubiquitous
HEL_AA0178AA_AS	34	hspEAsia	0	low	humans	29	2.31034482758621	Ubiquitous
HEL_AA0179AA_AS	45	hspEAsia	0	low	humans	34	2.97058823529412	Ubiquitous
HEL_AA0180AA_AS	38	hspEAsia	0	low	humans	33	1.42424242424242	Ubiquitous
HEL_AA0181AA_AS	59	hpEurope	0	low	humans	51	1.70588235294118	Ubiquitous
HEL_AA0196AA_AS	29	hspEAsia	0	low	humans	24	1.58333333333333	Ubiquitous
HEL_AA0199AA_AS	34	hspEAsia	0	low	humans	31	1.90322580645161	Ubiquitous
HEL_AA0202AA_AS	39	hspEAsia	0	low	humans	32	5.59375	Ubiquitous
HEL_AA0205AA_AS	44	hspEAsia	0	low	humans	30	4.6	Ubiquitous
HEL_AA0210AA_AS	35	hspEAsia	0	low	humans	27	8.22222222222222	Ubiquitous
HEL_AA0211AA_AS	44	hspEAsia	0	low	humans	39	2.15384615384615	Ubiquitous
HEL_AA0212AA_AS	50	hspEAsia	0	low	humans	35	6.94285714285714	Ubiquitous
HEL_AA0213AA_AS	60	hspEAsia	0	low	humans	52	11.0576923076923	Ubiquitous
HEL_AA0214AA_AS	79	hpEurope	0	low	humans	70	8.24285714285714	Ubiquitous
HEL_AA0215AA_AS	83	hpEurope	0	low	humans	72	2.44444444444444	Ubiquitous
HEL_AA0216AA_AS	82	hpEurope	0	low	humans	76	1.60526315789474	Ubiquitous
HEL_AA0217AA_AS	58	hpEurope	0	low	humans	51	1.29411764705882	Ubiquitous
HEL_AA0218AA_AS	94	hpEurope	0	low	humans	80	1.9625	Ubiquitous
HEL_AA0219AA_AS	102	hpEurope	0	low	humans	88	2.61363636363636	Ubiquitous
HEL_AA0220AA_AS	106	hpEurope	0	low	humans	90	2.63333333333333	Ubiquitous
HEL_AA0222AA_AS	97	hpEurope	0	low	humans	84	1.53571428571429	Ubiquitous
HEL_AA0224AA_AS	120	hpEurope	0	low	humans	97	12.4639175257732	Ubiquitous
HEL_AA0225AA_AS	155	hpAfrica1	0	low	humans	125	7.472	Ubiquitous
HEL_AA0227AA_AS	51	hpEurope	0	low	humans	47	1.48936170212766	Ubiquitous
HEL_AA0238AA_AS	41	hspEAsia	0	low	humans	35	2.11428571428571	Ubiquitous
HEL_AA0239AA_AS	37	hspEAsia	0	low	humans	30	2.2	Ubiquitous
HEL_AA0241AA_AS	37	hspEAsia	0	low	humans	33	2.12121212121212	Ubiquitous
HEL_AA0243AA_AS	46	hspEAsia	0	low	humans	29	5.82758620689655	Ubiquitous
HEL_AA0246AA_AS	32	hspEAsia	0	low	humans	26	2.57692307692308	Ubiquitous
HEL_AA0247AA_AS	35	hspEAsia	0	low	humans	29	2.3448275862069	Ubiquitous
HEL_AA0248AA_AS	52	hspEAsia	0	low	humans	41	2.58536585365854	Ubiquitous
HEL_AA0249AA_AS	29	hspEAsia	0	low	humans	24	1.83333333333333	Ubiquitous
HEL_AA0250AA_AS	68	hspEAsia	0	low	humans	52	5.17307692307692	Ubiquitous
HEL_AA0251AA_AS	46	hspEAsia	0	low	humans	35	10	Ubiquitous
HEL_AA0252AA_AS	29	hspEAsia	0	low	humans	24	2.70833333333333	Ubiquitous
HEL_AA0253AA_AS	58	hspEAsia	0	low	humans	35	4.94285714285714	Ubiquitous
HEL_AA0254AA_AS	41	hspEAsia	0	low	humans	34	2.5	Ubiquitous
HEL_AA0255AA_AS	42	hspEAsia	0	low	humans	35	1.57142857142857	Ubiquitous
HEL_AA0256AA_AS	48	hspEAsia	0	low	humans	36	2.47222222222222	Ubiquitous
HEL_AA0318AA_AS	172	hpAfrica1	0	low	humans	139	9.66187050359712	Ubiquitous
HEL_AA0319AA_AS	26	hspEAsia	0	low	humans	22	2.59090909090909	Ubiquitous
HEL_AA0322AA_AS	51	hpEurope	0	low	humans	46	1.41304347826087	Ubiquitous
HEL_AA0324AA_AS	48	hspEAsia	0	low	humans	38	14.7368421052632	Ubiquitous
HEL_AA0326AA_AS	44	hspEAsia	0	low	humans	28	23.2857142857143	Ubiquitous
HEL_AA0328AA_AS	49	hspEAsia	0	low	humans	33	8.72727272727273	Ubiquitous
HEL_AA0331AA_AS	29	hspEAsia	0	low	humans	27	2	Ubiquitous
HEL_AA0332AA_AS	82	hpEurope	0	low	humans	72	2.16666666666667	Ubiquitous
HEL_AA0333AA_AS	61	hpEurope	0	low	humans	52	2.86538461538462	Ubiquitous
HEL_AA0335AA_AS	55	hspEAsia	0	low	humans	47	5.08510638297872	Ubiquitous
HEL_AA0356AA_AS	186	hpAfrica1	0	low	humans	144	10.6944444444444	Ubiquitous
HEL_AA0359AA_AS	35	hspEAsia	0	low	humans	28	2.60714285714286	Ubiquitous
HEL_AA0364AA_AS	41	hpAsia2	0	low	humans	37	7.56756756756757	Ubiquitous
HEL_AA0367AA_AS	53	hpEurope	0	low	humans	44	1.97727272727273	Ubiquitous
HEL_AA0372AA_AS	91	hpEurope	0	low	humans	82	1.26829268292683	Ubiquitous
HEL_AA0376AA_AS	93	hpEurope	0	low	humans	81	2.14814814814815	Ubiquitous
HEL_AA0381AA_AS	83	hpEurope	0	low	humans	70	8.22857142857143	Ubiquitous
HEL_AA0384AA_AS	41	hspEAsia	0	low	humans	31	5.09677419354839	Ubiquitous
HEL_AA0389AA_AS	58	hpEurope	0	low	humans	52	1.30769230769231	Ubiquitous
HEL_AA0390AA_AS	103	hpEurope	0	low	humans	83	6.89156626506024	Ubiquitous
HEL_AA0391AA_AS	75	hpEurope	0	low	humans	66	1.53030303030303	Ubiquitous
HEL_AA0393AA_AS	67	hpEurope	0	low	humans	52	3.26923076923077	Ubiquitous
HEL_AA0394AA_AS	31	hspEAsia	0	low	humans	26	3.30769230769231	Ubiquitous
HEL_AA0395AA_AS	33	hspEAsia	0	low	humans	27	3.62962962962963	Ubiquitous
HEL_AA0396AA_AS	70	hpEurope	0	low	humans	56	3.08928571428571	Ubiquitous
HEL_AA0397AA_AS	27	hspEAsia	0	low	humans	22	7.31818181818182	Ubiquitous
HEL_AA0399AA_AS	64	hpEurope	0	low	humans	55	2.38181818181818	Ubiquitous
HEL_AA0400AA_AS	67	hpEurope	0	low	humans	53	3.20754716981132	Ubiquitous
HEL_AA0403AA_AS	41	hpEurope	0	low	humans	34	1.35294117647059	Ubiquitous
HEL_AA0408AA_AS	1524	Hacinonychis	0	high	Hacinonychis	542	44.7380073800738	Hardy_Hacinonychis
HEL_AA0422AA_AS	111	hpEurope	0	low	humans	92	2.28260869565217	Ubiquitous
HEL_AA0423AA_AS	113	hpEurope	0	low	humans	94	2.02127659574468	Ubiquitous
HEL_AA0427AA_AS	152	hpAfrica1	0	low	humans	123	6.13008130081301	Ubiquitous
HEL_AA0428AA_AS	129	hpAfrica1	0	low	humans	100	5.12	Ubiquitous
HEL_AA0431AA_AS	155	hpAfrica1	0	low	humans	120	7.51666666666667	Ubiquitous
HEL_AA0440AA_AS	38	hspEAsia	0	low	humans	27	3.48148148148148	Ubiquitous
HEL_AA0443AA_AS	37	hspEAsia	0	low	humans	26	3.5	Ubiquitous
HEL_AA0446AA_AS	41	hspEAsia	0	low	humans	33	5	Ubiquitous
HEL_AA0447AA_AS	102	hpEurope	0	low	humans	82	2.18292682926829	Ubiquitous
HEL_AA0448AA_AS	169	hpAfrica1	0	low	humans	136	6.11764705882353	Ubiquitous
HEL_AA1822AA_AS	49	hpEurope	0	low	humans	44	2.25	Ubiquitous
HEL_AA1847AA_AS	191	hpAfrica1	0	low	humans	155	10.6709677419355	Ubiquitous
HEL_AA1850AA_AS	76	hpEurope	0	low	humans	69	1.23188405797101	Ubiquitous
HEL_AA1862AA_AS	57	hpEurope	0	low	humans	51	1.23529411764706	Ubiquitous
HEL_AA1866AA_AS	84	hpEurope	0	low	humans	77	1.20779220779221	Ubiquitous
HEL_AA1868AA_AS	81	hpEurope	0	low	humans	66	2.34848484848485	Ubiquitous
HEL_AA1870AA_AS	73	hpEurope	0	low	humans	59	3.22033898305085	Ubiquitous
HEL_AA1872AA_AS	94	hpEurope	0	low	humans	77	3.76623376623377	Ubiquitous
HEL_AA1875AA_AS	83	hpEurope	0	low	humans	72	1.97222222222222	Ubiquitous
HEL_AA1876AA_AS	103	hpEurope	0	low	humans	82	3.02439024390244	Ubiquitous
HEL_AA1878AA_AS	86	hpEurope	0	low	humans	70	3.17142857142857	Ubiquitous
HEL_AA1879AA_AS	43	hspEAsia	0	low	humans	27	8.7037037037037	Ubiquitous
HEL_AA1880AA_AS	43	hpEurope	0	low	humans	41	1.29268292682927	Ubiquitous
HEL_AA1881AA_AS	38	hpEurope	0	low	humans	37	1.43243243243243	Ubiquitous
HEL_AA1882AA_AS	85	hpEurope	0	low	humans	73	2.86301369863014	Ubiquitous
HEL_AA1999AA_AS	48	hspEAsia	0	low	humans	38	14.3421052631579	Ubiquitous
HEL_AA2000AA_AS	54	hspEAsia	0	low	humans	41	2.68292682926829	Ubiquitous
HEL_AA2001AA_AS	58	hspEAsia	0	low	humans	36	5.30555555555556	Ubiquitous
HEL_AA2002AA_AS	54	hspEAsia	0	low	humans	35	7.65714285714286	Ubiquitous
HEL_AA2003AA_AS	86	hpEurope	0	low	humans	62	6.54838709677419	Ubiquitous
HEL_AA2004AA_AS	39	hspEAsia	0	low	humans	34	2.11764705882353	Ubiquitous
HEL_AA2005AA_AS	52	hspEAsia	0	low	humans	37	17.7567567567568	Ubiquitous
HEL_AA2006AA_AS	55	hspEAsia	0	low	humans	43	13.2790697674419	Ubiquitous
HEL_AA2008AA_AS	55	hspEAsia	0	low	humans	39	17.8717948717949	Ubiquitous
HEL_AA2009AA_AS	67	hspEAsia	0	low	humans	48	3.20833333333333	Ubiquitous
HEL_AA4346AA_AS	138	hpAfrica1	0	low	humans	111	6.62162162162162	Ubiquitous
HEL_AA4350AA_AS	74	hpEurope	0	low	humans	63	2.63492063492063	Ubiquitous
HEL_AA4369AA_AS	166	hpAfrica1	0	low	humans	139	5.38848920863309	Ubiquitous
HEL_AA4372AA_AS	47	hpAsia2	0	low	Primate	44	6.38636363636364	Hardy_Primates
HEL_AA4373AA_AS	41	hspEAsia	0	low	humans	37	13.4594594594595	Ubiquitous
HEL_AA4428AA_AS	168	hpAfrica1	0	low	humans	136	6.84558823529412	Ubiquitous
HEL_AA4430AA_AS	47	hspEAsia	0	low	humans	38	2.81578947368421	Ubiquitous
HEL_AA4432AA_AS	57	hspEAsia	0	low	humans	37	4.89189189189189	Ubiquitous
HEL_AA4433AA_AS	32	hspEAsia	0	low	humans	29	1.41379310344828	Ubiquitous
HEL_AA4434AA_AS	46	hspEAsia	0	low	humans	33	3.81818181818182	Ubiquitous
HEL_AA4436AA_AS	41	hspEAsia	0	low	humans	35	2.11428571428571	Ubiquitous
HEL_AA4437AA_AS	31	hspEAsia	0	low	humans	29	1.3448275862069	Ubiquitous
HEL_AA4438AA_AS	35	hspEAsia	0	low	humans	28	2.46428571428571	Ubiquitous
HEL_AA4439AA_AS	36	hspEAsia	0	low	humans	29	1.89655172413793	Ubiquitous
HEL_AA4440AA_AS	33	hspEAsia	0	low	humans	27	2.44444444444444	Ubiquitous
HEL_AA4441AA_AS	46	hspEAsia	0	low	humans	36	3.30555555555556	Ubiquitous
HEL_AA4442AA_AS	43	hspEAsia	0	low	humans	31	4.58064516129032	Ubiquitous
HEL_AA4445AA_AS	30	hspEAsia	0	low	humans	24	3.125	Ubiquitous
HEL_AA4446AA_AS	37	hspEAsia	0	low	humans	30	2.53333333333333	Ubiquitous
HEL_AA4447AA_AS	37	hspEAsia	0	low	humans	33	1.39393939393939	Ubiquitous
HEL_AA4448AA_AS	36	hspEAsia	0	low	humans	28	3.42857142857143	Ubiquitous
HEL_AA4449AA_AS	41	hspEAsia	0	low	humans	24	11.0416666666667	Ubiquitous
HEL_AA4450AA_AS	32	hspEAsia	0	low	humans	27	2.40740740740741	Ubiquitous
HEL_AA4451AA_AS	36	hspEAsia	0	low	humans	30	1.8	Ubiquitous
HEL_AA4452AA_AS	35	hspEAsia	0	low	humans	30	2.23333333333333	Ubiquitous
HEL_AA4453AA_AS	47	hspEAsia	0	low	humans	40	3.65	Ubiquitous
HEL_AA4454AA_AS	46	hspEAsia	0	low	humans	37	5.51351351351351	Ubiquitous
HEL_AA4455AA_AS	31	hspEAsia	0	low	humans	26	2.46153846153846	Ubiquitous
HEL_AA4457AA_AS	35	hspEAsia	0	low	humans	30	1.46666666666667	Ubiquitous
HEL_AA4458AA_AS	39	hspEAsia	0	low	humans	31	3.29032258064516	Ubiquitous
HEL_AA4459AA_AS	39	hspEAsia	0	low	humans	34	2.11764705882353	Ubiquitous
HEL_AA4464AA_AS	34	hspEAsia	0	low	humans	29	2.03448275862069	Ubiquitous
HEL_AA4466AA_AS	57	hpEurope	0	low	humans	49	7.02040816326531	Ubiquitous
HEL_AA4482AA_AS	45	hpEurope	0	low	humans	42	1.19047619047619	Ubiquitous
HEL_AA4486AA_AS	33	hspEAsia	0	low	humans	26	2.69230769230769	Ubiquitous
HEL_AA4492AA_AS	57	hpEurope	0	low	humans	51	1.37254901960784	Ubiquitous
HEL_AA4493AA_AS	40	hpAsia2	0	low	humans	33	2.96969696969697	Ubiquitous
HEL_AA4494AA_AS	58	hpEurope	0	low	humans	51	1.72549019607843	Ubiquitous
HEL_AA4644AA_AS	105	hpEurope	0	low	humans	91	1.65934065934066	Ubiquitous
HEL_AA4646AA_AS	80	hpEurope	0	low	humans	68	1.60294117647059	Ubiquitous
HEL_AA4649AA_AS	85	hpEurope	0	low	humans	70	2.55714285714286	Ubiquitous
HEL_AA4651AA_AS	98	hpEurope	0	low	humans	79	2.44303797468354	Ubiquitous
HEL_AA4652AA_AS	93	hpEurope	0	low	humans	82	1.60975609756098	Ubiquitous
HEL_AA4654AA_AS	102	hpEurope	0	low	humans	83	4.14457831325301	Ubiquitous
HEL_AA4655AA_AS	71	hpEurope	0	low	humans	67	1.19402985074627	Ubiquitous
HEL_AA4657AA_AS	102	hpEurope	0	low	humans	84	2.3452380952381	Ubiquitous
HEL_AA4661AA_AS	76	hpEurope	0	low	humans	60	2.23333333333333	Ubiquitous
HEL_AA4662AA_AS	95	hpEurope	0	low	humans	81	2.08641975308642	Ubiquitous
HEL_AA4667AA_AS	102	hpEurope	0	low	humans	84	3.35714285714286	Ubiquitous
HEL_AA4668AA_AS	83	hpEurope	0	low	humans	74	1.35135135135135	Ubiquitous
HEL_AA4669AA_AS	93	hpEurope	0	low	humans	82	7.23170731707317	Ubiquitous
HEL_AA4673AA_AS	89	hpEurope	0	low	humans	77	1.61038961038961	Ubiquitous
HEL_AA4682AA_AS	70	hpEurope	0	low	humans	61	4.52459016393443	Ubiquitous
HEL_AA4684AA_AS	74	hpEurope	0	low	humans	66	1.36363636363636	Ubiquitous
HEL_AA4688AA_AS	83	hpEurope	0	low	humans	75	6.46666666666667	Ubiquitous
HEL_AA4910AA_AS	47	hpEurope	0	low	humans	38	5.92105263157895	Ubiquitous
HEL_AA4916AA_AS	64	hpEurope	0	low	humans	57	2.07017543859649	Ubiquitous
HEL_AA4924AA_AS	69	hpEurope	0	low	humans	64	1.265625	Ubiquitous
HEL_AA4925AA_AS	90	hpEurope	0	low	humans	77	2.06493506493507	Ubiquitous
HEL_AA5308AA_AS	162	hpAfrica1	0	low	humans	132	8.78030303030303	Ubiquitous
HEL_AA5309AA_AS	103	hpEurope	0	low	humans	85	7.02352941176471	Ubiquitous
HEL_AA5310AA_AS	113	hpEurope	0	low	humans	90	6.88888888888889	Ubiquitous
HEL_AA5311AA_AS	134	hpEurope	0	low	humans	114	6.08771929824561	Ubiquitous
HEL_AA5312AA_AS	118	hpEurope	0	low	humans	92	3.73913043478261	Ubiquitous
HEL_AA5313AA_AS	136	hpEurope	0	low	humans	105	11.2666666666667	Ubiquitous
HEL_AA5314AA_AS	94	hpEurope	0	low	humans	78	2.16666666666667	Ubiquitous
HEL_AA5315AA_AS	152	hpEurope	0	low	humans	123	10.3414634146341	Ubiquitous
HEL_AA5316AA_AS	109	hpEurope	0	low	humans	96	2.29166666666667	Ubiquitous
HEL_AA5317AA_AS	124	hpEurope	0	low	humans	98	7.24489795918367	Ubiquitous
HEL_AA5318AA_AS	105	hpAfrica1	0	low	humans	90	1.88888888888889	Ubiquitous
HEL_AA5319AA_AS	191	hpAfrica1	0	low	humans	151	10.1986754966887	Ubiquitous
HEL_AA5320AA_AS	152	hpAfrica1	0	low	humans	121	10.0330578512397	Ubiquitous
HEL_AA5329AA_AS	46	hpAsia2	0	low	humans	44	6.29545454545455	Ubiquitous
HEL_AA5337AA_AS	58	hspEAsia	0	low	humans	37	4.56756756756757	Ubiquitous
HEL_AA5340AA_AS	49	hspEAsia	0	low	humans	35	18.4857142857143	Ubiquitous
HEL_AA5345AA_AS	58	hspEAsia	0	low	humans	47	13.936170212766	Ubiquitous
HEL_AA5462AA_AS	182	hpAfrica1	0	low	humans	149	7.46308724832215	Ubiquitous
HEL_AA5463AA_AS	192	hpAfrica1	0	low	humans	157	5.71974522292994	Ubiquitous
HEL_AA5464AA_AS	181	hpAfrica1	0	low	humans	146	8.65753424657534	Ubiquitous
HEL_AA5477AA_AS	200	hpAfrica1	0	low	humans	164	5.07317073170732	Ubiquitous
HEL_AA5478AA_AS	199	hpAfrica1	0	low	humans	163	4.49079754601227	Ubiquitous
HEL_AA5479AA_AS	196	hpAfrica1	0	low	humans	157	7.07643312101911	Ubiquitous
HEL_AA5480AA_AS	201	hpAfrica1	0	low	humans	163	7.86503067484663	Ubiquitous
HEL_AA5481AA_AS	190	hpAfrica1	0	low	humans	154	5.75324675324675	Ubiquitous
HEL_AA5483AA_AS	203	hpAfrica1	0	low	humans	169	4.70414201183432	Ubiquitous
HEL_AA5484AA_AS	199	hpAfrica1	0	low	humans	163	8.39263803680982	Ubiquitous
HEL_AA5485AA_AS	197	hpAfrica1	0	low	humans	155	6.29032258064516	Ubiquitous
HEL_AA5487AA_AS	186	hpAfrica1	0	low	humans	157	8.2484076433121	Ubiquitous
HEL_AA5488AA_AS	201	hpAfrica1	0	low	humans	163	5.58895705521472	Ubiquitous
HEL_AA5489AA_AS	200	hpAfrica1	0	low	humans	166	6.63855421686747	Ubiquitous
HEL_AA5490AA_AS	192	hpAfrica1	0	low	humans	157	10.2866242038217	Ubiquitous
HEL_AA5492AA_AS	208	hpAfrica1	0	low	humans	163	9.92024539877301	Ubiquitous
HEL_AA5493AA_AS	201	hpAfrica1	0	low	humans	165	5.49090909090909	Ubiquitous
HEL_AA5494AA_AS	199	hpAfrica1	0	low	humans	159	10.2012578616352	Ubiquitous
HEL_AA5498AA_AS	196	hpAfrica1	0	low	humans	156	6.73076923076923	Ubiquitous
HEL_AA5503AA_AS	212	hpAfrica1	0	low	humans	164	9.32926829268293	Ubiquitous
HEL_AA5506AA_AS	177	hpAfrica1	0	low	humans	144	6.45138888888889	Ubiquitous
HEL_AA5508AA_AS	196	hpAfrica1	0	low	humans	158	5.55063291139241	Ubiquitous
HEL_AA5509AA_AS	192	hpAfrica1	0	low	humans	152	10.9868421052632	Ubiquitous
HEL_AA5687AA_AS	99	hpEurope	0	low	humans	80	2.5375	Ubiquitous
HEL_AA5689AA_AS	93	hpEurope	0	low	humans	78	2.20512820512821	Ubiquitous
HEL_AA5690AA_AS	80	hpEurope	0	low	humans	69	2	Ubiquitous
HEL_AA5691AA_AS	75	hpEurope	0	low	humans	67	8.35820895522388	Ubiquitous
HEL_AA5696AA_AS	76	hpEurope	0	low	humans	62	2.40322580645161	Ubiquitous
HEL_AA5697AA_AS	115	hpEurope	0	low	humans	98	5.8469387755102	Ubiquitous
HEL_AA5698AA_AS	85	hpEurope	0	low	humans	73	2.06849315068493	Ubiquitous
HEL_AA5699AA_AS	91	hpEurope	0	low	humans	82	1.34146341463415	Ubiquitous
HEL_AA5700AA_AS	92	hpEurope	0	low	humans	83	2.32530120481928	Ubiquitous
HEL_AA5726AA_AS	36	hspEAsia	0	low	humans	23	4.91304347826087	Ubiquitous
HEL_AA5727AA_AS	46	hspEAsia	0	low	humans	36	1.83333333333333	Ubiquitous
HEL_AA5874AA_AS	190	hpAfrica1	0	low	humans	151	9.79470198675497	Ubiquitous
HEL_AA5898AA_AS	41	hspEAsia	0	low	humans	33	4.57575757575758	Ubiquitous
HEL_AA5899AA_AS	38	hspEAsia	0	low	humans	30	3	Ubiquitous
HEL_AA5914AA_AS	51	hpEurope	0	low	humans	43	12.5813953488372	Ubiquitous
HEL_AA5916AA_AS	2686	hspIndigenousNAmerica	0	high	humans	147	459.557823129252	Hardy
HEL_AA5918AA_AS	84	hpEurope	0	low	humans	70	2	Ubiquitous
HEL_AA5920AA_AS	47	hpAsia2	0	low	humans	44	6.36363636363636	Ubiquitous
HEL_AA5921AA_AS	41	hpAsia2	0	low	humans	36	7.86111111111111	Ubiquitous
HEL_AA5922AA_AS	105	hpEurope	0	low	humans	89	8.01123595505618	Ubiquitous
HEL_AA5923AA_AS	53	hspEAsia	0	low	humans	36	11.2222222222222	Ubiquitous
HEL_AA5924AA_AS	37	hpEurope	0	low	humans	31	9.35483870967742	Ubiquitous
HEL_AA5926AA_AS	33	hpEurope	0	low	humans	31	2.58064516129032	Ubiquitous
HEL_AA5927AA_AS	86	hpEurope	0	low	humans	70	2.55714285714286	Ubiquitous
HEL_AA5929AA_AS	64	hspEAsia	0	low	humans	30	10.7333333333333	Ubiquitous
HEL_AA5930AA_AS	21	hspEAsia	0	low	humans	17	1.76470588235294	Ubiquitous
HEL_AA5931AA_AS	107	hpNEAfrica	0	low	humans	93	1.81720430107527	Ubiquitous
HEL_AA5935AA_AS	80	hpEurope	0	low	humans	68	3.08823529411765	Ubiquitous
HEL_AA5936AA_AS	179	hpAfrica1	0	low	humans	146	5.83561643835616	Ubiquitous
HEL_AA5944AA_AS	95	hpEurope	0	low	humans	84	1.82142857142857	Ubiquitous
HEL_AA5946AA_AS	67	hpEurope	0	low	humans	57	10.2631578947368	Ubiquitous
HEL_AA5948AA_AS	180	hpAfrica1	0	low	humans	149	8.7248322147651	Ubiquitous
HEL_AA5949AA_AS	191	hpAfrica1	0	low	humans	154	7.81818181818182	Ubiquitous
HEL_AA5950AA_AS	34	hpEurope	0	low	humans	26	12.2692307692308	Ubiquitous
HEL_AA5951AA_AS	118	hpNEAfrica	0	low	humans	97	2.62886597938144	Ubiquitous
HEL_AA5952AA_AS	69	hpSahul	0	low	humans	53	10	Ubiquitous
HEL_AA5953AA_AS	69	hspEAsia	0	low	humans	37	15.4864864864865	Ubiquitous
HEL_AA5954AA_AS	31	hpEurope	0	low	humans	27	1.37037037037037	Ubiquitous
HEL_AA5963AA_AS	60	hspEAsia	0	low	humans	37	20.9189189189189	Ubiquitous
HEL_AA5965AA_AS	51	hpEurope	0	low	humans	46	1.82608695652174	Ubiquitous
HEL_AA5967AA_AS	2731	hspIndigenousNAmerica	0	high	humans	147	461.190476190476	Hardy
HEL_AA5970AA_AS	34	hpEurope	0	low	humans	31	1.2258064516129	Ubiquitous
HEL_AA5973AA_AS	155	hpEurope	0	low	humans	126	6.76984126984127	Ubiquitous
HEL_AA5974AA_AS	25	hpEurope	0	low	humans	20	1.75	Ubiquitous
HEL_AA5975AA_AS	98	hpNEAfrica	0	low	humans	84	2.19047619047619	Ubiquitous
HEL_AA5977AA_AS	28	hpEurope	0	low	humans	22	1.90909090909091	Ubiquitous
HEL_AA5978AA_AS	27	hpEurope	0	low	humans	20	4.05	Ubiquitous
HEL_AA5979AA_AS	67	hpEurope	0	low	humans	59	3.05084745762712	Ubiquitous
HEL_AA5981AA_AS	67	hpEurope	0	low	humans	57	2.73684210526316	Ubiquitous
HEL_AA5982AA_AS	52	hpEurope	0	low	humans	45	2.33333333333333	Ubiquitous
HEL_AA5983AA_AS	50	hpEurope	0	low	humans	42	2.16666666666667	Ubiquitous
HEL_AA5984AA_AS	79	hpEurope	0	low	humans	68	2.16176470588235	Ubiquitous
HEL_AA5985AA_AS	61	hpEurope	0	low	humans	52	2.69230769230769	Ubiquitous
HEL_AA5986AA_AS	75	hpEurope	0	low	humans	39	15.2307692307692	Ubiquitous
HEL_AA5989AA_AS	63	hpEurope	0	low	humans	53	2.54716981132075	Ubiquitous
HEL_AA5991AA_AS	34	hspIndigenousSAmerica	0	low	humans	26	2	Ubiquitous
HEL_AA5992AA_AS	55	hpEurope	0	low	humans	50	1.7	Ubiquitous
HEL_AA5993AA_AS	52	hpEurope	0	low	humans	43	3.09302325581395	Ubiquitous
HEL_AA5996AA_AS	67	hpEurope	0	low	humans	57	3.45614035087719	Ubiquitous
HEL_AA5997AA_AS	56	hpEurope	0	low	humans	49	1.57142857142857	Ubiquitous
HEL_AA5998AA_AS	69	hpEurope	0	low	humans	61	1.98360655737705	Ubiquitous
HEL_AA5999AA_AS	83	hpEurope	0	low	humans	73	2.01369863013699	Ubiquitous
HEL_AA6000AA_AS	83	hpEurope	0	low	humans	67	2.83582089552239	Ubiquitous
HEL_AA6001AA_AS	73	hpEurope	0	low	humans	60	2.46666666666667	Ubiquitous
HEL_AA6003AA_AS	50	hpEurope	0	low	humans	48	1.14583333333333	Ubiquitous
HEL_AA6006AA_AS	22	hspIndigenousNAmerica	0	low	humans	9	6.33333333333333	Ubiquitous
HEL_AA6010AA_AS	86	hpSahul	0	low	humans	66	9.04545454545454	Ubiquitous
HEL_AA6012AA_AS	30	hpEurope	0	low	humans	25	10.68	Ubiquitous
HEL_AA6013AA_AS	60	hpEurope	0	low	humans	49	3	Ubiquitous
HEL_AA6014AA_AS	51	hpAsia2	0	low	humans	45	6.66666666666667	Ubiquitous
HEL_AA6015AA_AS	50	hspEAsia	0	low	humans	36	21.5277777777778	Ubiquitous
HEL_AA6016AA_AS	2725	hspIndigenousNAmerica	0	high	humans	148	455.97972972973	Hardy
HEL_AA6017AA_AS	66	hpEurope	0	low	humans	60	1.28333333333333	Ubiquitous
HEL_AA6018AA_AS	59	hpEurope	0	low	humans	51	1.56862745098039	Ubiquitous
HEL_AA6019AA_AS	34	hpEurope	0	low	humans	34	1	Ubiquitous
HEL_AA6020AA_AS	68	hpEurope	0	low	humans	62	1.35483870967742	Ubiquitous
HEL_AA6021AA_AS	57	hpEurope	0	low	humans	47	2.91489361702128	Ubiquitous
HEL_AA6022AA_AS	67	hpEurope	0	low	humans	53	2.0188679245283	Ubiquitous
HEL_AA6023AA_AS	56	hspEAsia	0	low	humans	22	25.3181818181818	Ubiquitous
HEL_AA6024AA_AS	97	hpSahul	0	low	humans	70	8.9	Ubiquitous
HEL_AA6033AA_AS	35	hpAsia2	0	low	humans	28	1.82142857142857	Ubiquitous
HEL_AA6034AA_AS	55	hspEAsia	0	low	humans	39	5.35897435897436	Ubiquitous
HEL_AA6037AA_AS	2695	hspIndigenousNAmerica	0	high	humans	153	429.856209150327	Hardy
HEL_AA6038AA_AS	31	hpEurope	0	low	humans	25	2.24	Ubiquitous
HEL_AA6040AA_AS	37	hspEAsia	0	low	humans	28	4.39285714285714	Ubiquitous
HEL_AA6041AA_AS	93	hpEurope	0	low	humans	75	4.21333333333333	Ubiquitous
HEL_AA6042AA_AS	38	hspEAsia	0	low	humans	27	11.2962962962963	Ubiquitous
HEL_AA6043AA_AS	44	hpEurope	0	low	humans	35	2.22857142857143	Ubiquitous
HEL_AA6044AA_AS	61	hpEurope	0	low	humans	50	2.66	Ubiquitous
HEL_AA6046AA_AS	61	hspEAsia	0	low	humans	23	28.4347826086957	Ubiquitous
HEL_AA6048AA_AS	95	hpEurope	0	low	humans	81	2	Ubiquitous
HEL_AA6053AA_AS	42	hpEurope	0	low	humans	34	2.88235294117647	Ubiquitous
HEL_AA6058AA_AS	121	hpNEAfrica	0	low	humans	98	2.53061224489796	Ubiquitous
HEL_AA6060AA_AS	101	hpNEAfrica	0	low	humans	82	2.6219512195122	Ubiquitous
HEL_AA6061AA_AS	78	hpEurope	0	low	humans	72	1.19444444444444	Ubiquitous
HEL_AA6063AA_AS	25	hpEurope	0	low	humans	22	3.36363636363636	Ubiquitous
HEL_AA6064AA_AS	91	hpEurope	0	low	humans	76	1.71052631578947	Ubiquitous
HEL_AA6065AA_AS	80	hpEurope	0	low	humans	64	3.578125	Ubiquitous
HEL_AA6066AA_AS	44	hpAsia2	0	low	humans	34	9.94117647058824	Ubiquitous
HEL_AA6067AA_AS	74	hpEurope	0	low	humans	60	2.43333333333333	Ubiquitous
HEL_AA6068AA_AS	107	hpEurope	0	low	humans	90	6.44444444444444	Ubiquitous
HEL_AA6069AA_AS	103	hpEurope	0	low	humans	88	6.07954545454545	Ubiquitous
HEL_AA6070AA_AS	68	hpEurope	0	low	humans	62	2.01612903225806	Ubiquitous
HEL_AA6071AA_AS	72	hpEurope	0	low	humans	59	9.88135593220339	Ubiquitous
HEL_AA6072AA_AS	65	hpEurope	0	low	humans	59	1.23728813559322	Ubiquitous
HEL_AA6073AA_AS	79	hpEurope	0	low	humans	69	4.17391304347826	Ubiquitous
HEL_AA6074AA_AS	44	hpAsia2	0	low	humans	38	10.1842105263158	Ubiquitous
HEL_AA6076AA_AS	40	hspEAsia	0	low	humans	35	15.0571428571429	Ubiquitous
HEL_AA6077AA_AS	21	hspIndigenousNAmerica	0	low	humans	8	7	Ubiquitous
HEL_AA6078AA_AS	58	hspEAsia	0	low	humans	38	19.2631578947368	Ubiquitous
HEL_AA6079AA_AS	47	hpAsia2	0	low	humans	40	8.5	Ubiquitous
HEL_AA6080AA_AS	40	hspEAsia	0	low	humans	31	2.70967741935484	Ubiquitous
HEL_AA6081AA_AS	27	hspEAsia	0	low	humans	25	1.12	Ubiquitous
HEL_AA6083AA_AS	31	hpEurope	0	low	humans	21	16.1428571428571	Ubiquitous
HEL_AA6085AA_AS	106	hpEurope	0	low	humans	82	9.59756097560976	Ubiquitous
HEL_AA6086AA_AS	32	hpAsia2	0	low	humans	27	9.96296296296296	Ubiquitous
HEL_AA6482AA_AS	2731	hspIndigenousNAmerica	0	high	humans	147	461.190476190476	Hardy
HEL_AA6484AA_AS	54	hpEurope	0	low	humans	45	4.42222222222222	Ubiquitous
HEL_AA6485AA_AS	77	hpEurope	0	low	humans	67	1.38805970149254	Ubiquitous
HEL_AA6489AA_AS	80	hpEurope	0	low	humans	68	2.76470588235294	Ubiquitous
HEL_AA6493AA_AS	73	hpEurope	0	low	humans	69	1.31884057971015	Ubiquitous
HEL_AA6495AA_AS	121	hpEurope	0	low	humans	98	3.69387755102041	Ubiquitous
HEL_AA6497AA_AS	91	hpEurope	0	low	humans	71	11.4366197183099	Ubiquitous
HEL_AA6498AA_AS	103	hpEurope	0	low	humans	91	2.43956043956044	Ubiquitous
HEL_AA6500AA_AS	51	hpEurope	0	low	humans	44	1.75	Ubiquitous
HEL_AA6502AA_AS	111	hpEurope	0	low	humans	88	4.35227272727273	Ubiquitous
HEL_AA6503AA_AS	54	hpEurope	0	low	humans	42	4.42857142857143	Ubiquitous
HEL_AA6505AA_AS	59	hpEurope	0	low	humans	45	3.35555555555556	Ubiquitous
HEL_AA6511AA_AS	37	hspIndigenousSAmerica	0	low	humans	35	1.28571428571429	Ubiquitous
HEL_AA6512AA_AS	41	hpEurope	0	low	humans	31	4.58064516129032	Ubiquitous
HEL_AA6513AA_AS	81	hpEurope	0	low	humans	64	5.84375	Ubiquitous
HEL_AA6514AA_AS	66	hpEurope	0	low	humans	58	2.79310344827586	Ubiquitous
HEL_AA6518AA_AS	86	hpEurope	0	low	humans	73	8.31506849315068	Ubiquitous
HEL_AA6526AA_AS	54	hspEAsia	0	low	humans	44	12.7272727272727	Ubiquitous
HEL_AA6529AA_AS	82	hpEurope	0	low	humans	70	1.47142857142857	Ubiquitous
HEL_AA6532AA_AS	89	hpEurope	0	low	humans	77	8.77922077922078	Ubiquitous
HEL_AA6536AA_AS	82	hpEurope	0	low	humans	65	2.36923076923077	Ubiquitous
HEL_AA6538AA_AS	57	hpEurope	0	low	humans	49	1.73469387755102	Ubiquitous
HEL_AA6539AA_AS	87	hpEurope	0	low	humans	73	2.49315068493151	Ubiquitous
HEL_AA6540AA_AS	107	hpEurope	0	low	humans	84	6.36904761904762	Ubiquitous
HEL_AA6541AA_AS	65	hpEurope	0	low	humans	58	1.22413793103448	Ubiquitous
HEL_AA6542AA_AS	32	hpEurope	0	low	humans	25	2.2	Ubiquitous
HEL_AA6546AA_AS	74	hpEurope	0	low	humans	62	2.43548387096774	Ubiquitous
HEL_AA6548AA_AS	93	hpEurope	0	low	humans	82	1.69512195121951	Ubiquitous
HEL_AA6551AA_AS	60	hpEurope	0	low	humans	52	2.46153846153846	Ubiquitous
HEL_AA6552AA_AS	64	hpEurope	0	low	humans	54	2.24074074074074	Ubiquitous
HEL_AA6555AA_AS	80	hpEurope	0	low	humans	69	1.92753623188406	Ubiquitous
HEL_AA6559AA_AS	68	hpEurope	0	low	humans	56	2.375	Ubiquitous
HEL_AA6560AA_AS	52	hpEurope	0	low	humans	46	1.54347826086957	Ubiquitous
HEL_AA6563AA_AS	84	hpEurope	0	low	humans	70	8.62857142857143	Ubiquitous
HEL_AA6568AA_AS	89	hpEurope	0	low	humans	72	2.97222222222222	Ubiquitous
HEL_AA6573AA_AS	155	hpAfrica1	0	low	humans	128	3.109375	Ubiquitous
HEL_AA6577AA_AS	123	hpEurope	0	low	humans	97	3.48453608247423	Ubiquitous
HEL_AA6578AA_AS	146	hpAfrica1	0	low	humans	115	4.2	Ubiquitous
HEL_AA6579AA_AS	86	hpEurope	0	low	humans	72	2	Ubiquitous
HEL_AA6581AA_AS	92	hpEurope	0	low	humans	75	8.61333333333333	Ubiquitous
HEL_AA6583AA_AS	103	hpNEAfrica	0	low	humans	89	1.71910112359551	Ubiquitous
HEL_AA6584AA_AS	53	hpEurope	0	low	humans	45	1.84444444444444	Ubiquitous
HEL_AA6588AA_AS	52	hpEurope	0	low	humans	48	1.1875	Ubiquitous
HEL_AA6590AA_AS	55	hpEurope	0	low	humans	47	2.74468085106383	Ubiquitous
HEL_AA6591AA_AS	42	hpEurope	0	low	humans	40	1.1	Ubiquitous
HEL_AA6593AA_AS	63	hpEurope	0	low	humans	56	3.125	Ubiquitous
HEL_AA6596AA_AS	58	hpEurope	0	low	humans	46	2.56521739130435	Ubiquitous
HEL_AA6597AA_AS	67	hpEurope	0	low	humans	56	2.375	Ubiquitous
HEL_AA6600AA_AS	107	hpEurope	0	low	humans	86	9.24418604651163	Ubiquitous
HEL_AA6601AA_AS	83	hpEurope	0	low	humans	66	3.5	Ubiquitous
HEL_AA6602AA_AS	115	hpEurope	0	low	humans	93	3.8494623655914	Ubiquitous
HEL_AA6608AA_AS	52	hpEurope	0	low	humans	44	1.97727272727273	Ubiquitous
HEL_AA6610AA_AS	87	hpEurope	0	low	humans	78	1.35897435897436	Ubiquitous
HEL_AA6618AA_AS	45	hpEurope	0	low	humans	41	1.34146341463415	Ubiquitous
HEL_AA6620AA_AS	85	hpEurope	0	low	humans	71	3.90140845070423	Ubiquitous
HEL_AA6628AA_AS	68	hpEurope	0	low	humans	56	10.4107142857143	Ubiquitous
HEL_AA6629AA_AS	42	hpEurope	0	low	humans	41	1.02439024390244	Ubiquitous
HEL_AA6636AA_AS	78	hpEurope	0	low	humans	65	3.32307692307692	Ubiquitous
HEL_AA6637AA_AS	72	hpEurope	0	low	humans	60	2.53333333333333	Ubiquitous
HEL_AA6644AA_AS	87	hpEurope	0	low	humans	74	3.12162162162162	Ubiquitous
HEL_AA6646AA_AS	93	hpEurope	0	low	humans	76	8.23684210526316	Ubiquitous
HEL_AA6648AA_AS	102	hpEurope	0	low	humans	85	1.83529411764706	Ubiquitous
HEL_AA6653AA_AS	92	hpEurope	0	low	humans	74	3.83783783783784	Ubiquitous
HEL_AA6655AA_AS	91	hpEurope	0	low	humans	73	2.72602739726027	Ubiquitous
HEL_AA6656AA_AS	114	hpEurope	0	low	humans	91	9.89010989010989	Ubiquitous
HEL_AA6657AA_AS	70	hpEurope	0	low	humans	60	2.25	Ubiquitous
HEL_AA6658AA_AS	44	hpEurope	0	low	humans	42	1.16666666666667	Ubiquitous
HEL_AA6659AA_AS	114	hpEurope	0	low	humans	94	6.62765957446809	Ubiquitous
HEL_AA6660AA_AS	111	hpEurope	0	low	humans	92	6.6195652173913	Ubiquitous
HEL_AA6662AA_AS	48	hpEurope	0	low	humans	45	1.2	Ubiquitous
HEL_AA6663AA_AS	183	hpAfrica1	0	low	humans	143	3.76223776223776	Ubiquitous
HEL_AA6664AA_AS	148	hpAfrica1	0	low	humans	118	7.25423728813559	Ubiquitous
HEL_AA6665AA_AS	178	hpAfrica1	0	low	humans	138	8.7536231884058	Ubiquitous
HEL_AA6669AA_AS	84	hpEurope	0	low	humans	67	9.61194029850746	Ubiquitous
HEL_AA6670AA_AS	93	hpEurope	0	low	humans	79	1.60759493670886	Ubiquitous
HEL_AA6671AA_AS	89	hpEurope	0	low	humans	70	4.05714285714286	Ubiquitous
HEL_AA6672AA_AS	71	hpEurope	0	low	humans	59	2.38983050847458	Ubiquitous
HEL_AA6674AA_AS	36	hpEurope	0	low	humans	34	1.20588235294118	Ubiquitous
HEL_AA6685AA_AS	83	hpEurope	0	low	humans	74	1.5	Ubiquitous
HEL_AA6689AA_AS	56	hpEurope	0	low	humans	51	2.41176470588235	Ubiquitous
HEL_AA6691AA_AS	91	hpEurope	0	low	humans	81	6.98765432098765	Ubiquitous
HEL_AA6692AA_AS	87	hpEurope	0	low	humans	74	2	Ubiquitous
HEL_AA6693AA_AS	52	hpEurope	0	low	humans	47	1.4468085106383	Ubiquitous
HEL_AA6694AA_AS	60	hpEurope	0	low	humans	54	1.37037037037037	Ubiquitous
HEL_AA6695AA_AS	84	hpEurope	0	low	humans	77	1.58441558441558	Ubiquitous
HEL_AA6697AA_AS	78	hpEurope	0	low	humans	67	1.6865671641791	Ubiquitous
HEL_AA6698AA_AS	76	hpEurope	0	low	humans	61	3.19672131147541	Ubiquitous
HEL_AA6699AA_AS	100	hpNEAfrica	0	low	humans	84	2.07142857142857	Ubiquitous
HEL_AA6701AA_AS	39	hpEurope	0	low	humans	39	1	Ubiquitous
HEL_AA6702AA_AS	54	hpEurope	0	low	humans	46	6.45652173913043	Ubiquitous
HEL_AA6706AA_AS	80	hpEurope	0	low	humans	68	4.02941176470588	Ubiquitous
HEL_AA6707AA_AS	103	hpEurope	0	low	humans	88	2.53409090909091	Ubiquitous
HEL_AA6708AA_AS	76	hpEurope	0	low	humans	70	1.24285714285714	Ubiquitous
HEL_AA6710AA_AS	93	hpEurope	0	low	humans	74	5.06756756756757	Ubiquitous
HEL_AA6711AA_AS	81	hpEurope	0	low	humans	71	1.3943661971831	Ubiquitous
HEL_AA6712AA_AS	107	hpEurope	0	low	humans	90	3.53333333333333	Ubiquitous
HEL_AA6714AA_AS	45	hpEurope	0	low	humans	39	2.82051282051282	Ubiquitous
HEL_AA6718AA_AS	35	hpEurope	0	low	humans	31	1.48387096774194	Ubiquitous
HEL_AA6719AA_AS	99	hpEurope	0	low	humans	80	2.275	Ubiquitous
HEL_AA6721AA_AS	80	hpEurope	0	low	humans	62	4.17741935483871	Ubiquitous
HEL_AA6722AA_AS	89	hpEurope	0	low	humans	81	7.04938271604938	Ubiquitous
HEL_AA6723AA_AS	103	hpEurope	0	low	humans	88	1.97727272727273	Ubiquitous
HEL_AA6724AA_AS	48	hpEurope	0	low	humans	41	4.34146341463415	Ubiquitous
HEL_AA6725AA_AS	49	hpEurope	0	low	humans	45	1.24444444444444	Ubiquitous
HEL_AA6726AA_AS	53	hpEurope	0	low	humans	46	2.10869565217391	Ubiquitous
HEL_AA6727AA_AS	53	hpEurope	0	low	humans	44	2.04545454545455	Ubiquitous
HEL_AA6729AA_AS	51	hpEurope	0	low	humans	46	1.47826086956522	Ubiquitous
HEL_AA6732AA_AS	41	hpEurope	0	low	humans	37	1.2972972972973	Ubiquitous
HEL_AA6733AA_AS	59	hpEurope	0	low	humans	51	1.58823529411765	Ubiquitous
HEL_AA6734AA_AS	168	hpAfrica1	0	low	humans	138	5.76086956521739	Ubiquitous
HEL_AA6737AA_AS	78	hpEurope	0	low	humans	68	1.52941176470588	Ubiquitous
HEL_AA6740AA_AS	132	hpEurope	0	low	humans	107	2.80373831775701	Ubiquitous
HEL_AA6741AA_AS	112	hpEurope	0	low	humans	88	3.75	Ubiquitous
HEL_AA6742AA_AS	51	hpEurope	0	low	humans	47	1.21276595744681	Ubiquitous
HEL_AA6744AA_AS	93	hpEurope	0	low	humans	78	3.08974358974359	Ubiquitous
HEL_AA6746AA_AS	102	hpEurope	0	low	humans	86	7.31395348837209	Ubiquitous
HEL_AA6747AA_AS	111	hpEurope	0	low	humans	83	8.10843373493976	Ubiquitous
HEL_AA6749AA_AS	100	hpEurope	0	low	humans	84	2.35714285714286	Ubiquitous
HEL_AA6753AA_AS	60	hpEurope	0	low	humans	46	4.80434782608696	Ubiquitous
HEL_AA6759AA_AS	28	hspIndigenousSAmerica	0	low	humans	24	1.83333333333333	Ubiquitous
HEL_AA6761AA_AS	124	hpEurope	0	low	humans	100	3.45	Ubiquitous
HEL_AA6768AA_AS	73	hpEurope	0	low	humans	56	4.75	Ubiquitous
HEL_AA6771AA_AS	137	hpEurope	0	low	humans	110	4.81818181818182	Ubiquitous
HEL_AA6772AA_AS	76	hpEurope	0	low	humans	64	2.515625	Ubiquitous
HEL_AA6776AA_AS	184	hpAfrica1	0	low	humans	144	6.84027777777778	Ubiquitous
HEL_AA6784AA_AS	54	hpEurope	0	low	humans	43	2.83720930232558	Ubiquitous
HEL_AA6787AA_AS	118	hpEurope	0	low	humans	98	2.58163265306122	Ubiquitous
HEL_AA6790AA_AS	104	hpEurope	0	low	humans	87	2.1264367816092	Ubiquitous
HEL_AA6791AA_AS	117	hpEurope	0	low	humans	91	9.37362637362637	Ubiquitous
HEL_AA6795AA_AS	46	hspEAsia	0	low	humans	36	16.1666666666667	Ubiquitous
HEL_AA6798AA_AS	95	hpEurope	0	low	humans	79	1.69620253164557	Ubiquitous
HEL_AA6802AA_AS	65	hpEurope	0	low	humans	59	2	Ubiquitous
HEL_AA6803AA_AS	86	hpEurope	0	low	humans	78	1.28205128205128	Ubiquitous
HEL_AA6804AA_AS	48	hpEurope	0	low	humans	43	1.53488372093023	Ubiquitous
HEL_AA6807AA_AS	57	hpEurope	0	low	humans	45	2.2	Ubiquitous
HEL_AA6815AA_AS	77	hpEurope	0	low	humans	62	11.6129032258065	Ubiquitous
HEL_AA6816AA_AS	65	hpEurope	0	low	humans	59	9.01694915254237	Ubiquitous
HEL_AA6817AA_AS	70	hpEurope	0	low	humans	58	2.27586206896552	Ubiquitous
HEL_AA6818AA_AS	70	hpEurope	0	low	humans	61	2.13114754098361	Ubiquitous
HEL_AA6819AA_AS	49	hpEurope	0	low	humans	44	3.45454545454545	Ubiquitous
HEL_AA6820AA_AS	49	hpEurope	0	low	humans	44	2.29545454545455	Ubiquitous
HEL_AA6825AA_AS	43	hpEurope	0	low	humans	41	1.04878048780488	Ubiquitous
HEL_AA6831AA_AS	46	hpEurope	0	low	humans	41	1.68292682926829	Ubiquitous
HEL_AA6832AA_AS	101	hpEurope	0	low	humans	86	1.75581395348837	Ubiquitous
HEL_AA6834AA_AS	110	hpEurope	0	low	humans	90	4.13333333333333	Ubiquitous
HEL_AA6836AA_AS	83	hpEurope	0	low	humans	66	2.72727272727273	Ubiquitous
HEL_AA6841AA_AS	86	hpEurope	0	low	humans	76	7.80263157894737	Ubiquitous
HEL_AA6844AA_AS	78	hpEurope	0	low	humans	69	2.53623188405797	Ubiquitous
HEL_AA6848AA_AS	40	hpEurope	0	low	humans	40	1	Ubiquitous
HEL_AA6853AA_AS	91	hpEurope	0	low	humans	74	2.41891891891892	Ubiquitous
HEL_AA6854AA_AS	89	hpEurope	0	low	humans	78	2.1025641025641	Ubiquitous
HEL_AA6855AA_AS	77	hpEurope	0	low	humans	66	1.53030303030303	Ubiquitous
HEL_AA6857AA_AS	92	hpEurope	0	low	humans	78	2.57692307692308	Ubiquitous
HEL_AA6860AA_AS	63	hpEurope	0	low	humans	53	1.58490566037736	Ubiquitous
HEL_AA6862AA_AS	55	hpEurope	0	low	humans	48	2.41666666666667	Ubiquitous
HEL_AA6865AA_AS	69	hpEurope	0	low	humans	58	2.62068965517241	Ubiquitous
HEL_AA6868AA_AS	62	hpEurope	0	low	humans	57	1.19298245614035	Ubiquitous
HEL_AA6869AA_AS	46	hpEurope	0	low	humans	41	1.51219512195122	Ubiquitous
HEL_AA6874AA_AS	158	hpAfrica1	0	low	humans	129	5.7984496124031	Ubiquitous
HEL_AA6877AA_AS	59	hpEurope	0	low	humans	47	2.29787234042553	Ubiquitous
HEL_AA6880AA_AS	101	hpEurope	0	low	humans	82	2.28048780487805	Ubiquitous
HEL_AA6883AA_AS	52	hpEurope	0	low	humans	44	1.43181818181818	Ubiquitous
HEL_AA6884AA_AS	38	hpEurope	0	low	humans	31	1.83870967741935	Ubiquitous
HEL_AA6885AA_AS	46	hpEurope	0	low	humans	44	1.13636363636364	Ubiquitous
HEL_AA6886AA_AS	63	hpEurope	0	low	humans	55	10.4363636363636	Ubiquitous
HEL_AA7199AA_AS	322	hpAfrica2	0	low	humans	253	5.20948616600791	Ubiquitous
HEL_AA7200AA_AS	320	hpAfrica2	0	low	humans	253	5.14624505928854	Ubiquitous
HEL_AA7201AA_AS	172	hpAfrica1	0	low	humans	139	5.64028776978417	Ubiquitous
HEL_AA7202AA_AS	79	hpEurope	0	low	humans	67	5.53731343283582	Ubiquitous
HEL_AA7206AA_AS	331	hpAfrica2	0	low	humans	258	5.8953488372093	Ubiquitous
HEL_AA7210AA_AS	58	hpEurope	0	low	humans	51	1.76470588235294	Ubiquitous
HEL_AA7212AA_AS	18	hspIndigenousNAmerica	0	low	humans	9	10.6666666666667	Ubiquitous
HEL_AA7213AA_AS	50	hpEurope	0	low	humans	40	2.25	Ubiquitous
HEL_AA7214AA_AS	11	hspIndigenousNAmerica	0	low	humans	6	4.33333333333333	Ubiquitous
HEL_AA7215AA_AS	309	hpAfrica2	0	low	humans	244	5.42213114754098	Ubiquitous
HEL_AA7216AA_AS	37	hpEurope	0	low	humans	35	1.54285714285714	Ubiquitous
HEL_AA7217AA_AS	54	hpEurope	0	low	humans	46	2.54347826086957	Ubiquitous
HEL_AA7219AA_AS	66	hpEurope	0	low	humans	59	1.71186440677966	Ubiquitous
HEL_AA7221AA_AS	61	hspSiberia	0	low	humans	24	54.2083333333333	Ubiquitous
HEL_AA7222AA_AS	23	hpEurope	0	low	humans	19	4.10526315789474	Ubiquitous
HEL_AA7227AA_AS	66	hpEurope	0	low	humans	61	1.44262295081967	Ubiquitous
HEL_AA7242AA_AS	36	hpEurope	0	low	humans	24	12.7083333333333	Ubiquitous
HEL_AA7246AA_AS	26	hspSiberia	0	low	humans	11	13.9090909090909	Ubiquitous
HEL_AA7249AA_AS	20	hpNorthAsia	0	low	humans	14	4.5	Ubiquitous
HEL_AA7253AA_AS	53	hpEurope	0	low	humans	48	1.5	Ubiquitous
HEL_AA7254AA_AS	58	hpEurope	0	low	humans	50	10.1	Ubiquitous
HEL_AA7258AA_AS	52	hpEurope	0	low	humans	46	1.76086956521739	Ubiquitous
HEL_AA7259AA_AS	56	hpEurope	0	low	humans	49	2.28571428571429	Ubiquitous
HEL_AA7260AA_AS	31	hpEurope	0	low	humans	31	1	Ubiquitous
HEL_AA7262AA_AS	46	hpEurope	0	low	humans	43	1.37209302325581	Ubiquitous
HEL_AA7264AA_AS	8	hspSiberia	0	low	humans	8	1	Ubiquitous
HEL_AA7268AA_AS	305	hpAfrica2	0	low	humans	247	4.46558704453441	Ubiquitous
HEL_AA7271AA_AS	35	hpEurope	0	low	humans	32	1.1875	Ubiquitous
HEL_AA7272AA_AS	49	hpEurope	0	low	humans	41	3.02439024390244	Ubiquitous
HEL_AA7273AA_AS	55	hspEAsia	0	low	humans	23	15.0869565217391	Ubiquitous
HEL_AA7275AA_AS	129	hpEurope	0	low	humans	54	43.1481481481481	Ubiquitous
HEL_AA7276AA_AS	44	hpEurope	0	low	humans	34	15.4705882352941	Ubiquitous
HEL_AA7277AA_AS	62	hpEurope	0	low	humans	56	1.58928571428571	Ubiquitous
HEL_AA7278AA_AS	49	hpEurope	0	low	humans	45	1.13333333333333	Ubiquitous
HEL_AA7280AA_AS	55	hpEurope	0	low	humans	46	9.41304347826087	Ubiquitous
HEL_AA7283AA_AS	23	hspIndigenousNAmerica	0	low	humans	12	4.33333333333333	Ubiquitous
HEL_AA7285AA_AS	52	hpEurope	0	low	humans	45	3.35555555555556	Ubiquitous
HEL_AA7288AA_AS	321	hpAfrica2	0	low	humans	257	5.16342412451362	Ubiquitous
HEL_AA7289AA_AS	52	hpEurope	0	low	humans	48	1.375	Ubiquitous
HEL_AA7293AA_AS	327	hpAfrica2	0	low	humans	261	4.93103448275862	Ubiquitous
HEL_AA7294AA_AS	84	hpEurope	0	low	humans	75	10.9066666666667	Ubiquitous
HEL_AA7296AA_AS	149	hpAfrica1	0	low	humans	116	13.8362068965517	Ubiquitous
HEL_AA7297AA_AS	2725	hspIndigenousNAmerica	0	high	humans	148	455.97972972973	Hardy
HEL_AA7298AA_AS	43	hpEurope	0	low	humans	38	2.47368421052632	Ubiquitous
HEL_AA7299AA_AS	182	hpAfrica1	0	low	humans	152	5.57894736842105	Ubiquitous
HEL_AA7300AA_AS	50	hpEurope	0	low	humans	43	12.8372093023256	Ubiquitous
HEL_AA7301AA_AS	68	hpEurope	0	low	humans	51	3.23529411764706	Ubiquitous
HEL_AA7302AA_AS	39	hpEurope	0	low	humans	34	1.35294117647059	Ubiquitous
HEL_AA7309AA_AS	325	hpAfrica2	0	low	humans	262	4.55343511450382	Ubiquitous
HEL_AA7310AA_AS	77	hpEurope	0	low	humans	66	2.16666666666667	Ubiquitous
HEL_AA7311AA_AS	2653	hspSiberia	0	high	humans	164	381.256097560976	Hardy
HEL_AA7312AA_AS	116	hpEurope	0	low	humans	95	6.46315789473684	Ubiquitous
HEL_AA7313AA_AS	89	hpEurope	0	low	humans	79	1.55696202531646	Ubiquitous
HEL_AA7314AA_AS	8	hspSiberia	0	low	humans	8	1	Ubiquitous
HEL_AA7315AA_AS	97	hpEurope	0	low	humans	85	1.63529411764706	Ubiquitous
HEL_AA7316AA_AS	97	hpEurope	0	low	humans	83	2.56626506024096	Ubiquitous
HEL_AA7317AA_AS	195	hpAfrica1	0	low	humans	160	5.1625	Ubiquitous
HEL_AA7318AA_AS	45	hpEurope	0	low	humans	39	2.23076923076923	Ubiquitous
HEL_AA7319AA_AS	58	hpEurope	0	low	humans	50	4.42	Ubiquitous
HEL_AA7320AA_AS	33	hpEurope	0	low	humans	26	11.4230769230769	Ubiquitous
HEL_AA7329AA_AS	318	hpAfrica2	0	low	humans	252	5.61507936507936	Ubiquitous
HEL_AA7331AA_AS	62	hpEurope	0	low	humans	53	2.20754716981132	Ubiquitous
HEL_AA7332AA_AS	43	hspSiberia	0	low	humans	23	28	Ubiquitous
HEL_AA7336AA_AS	52	hpEurope	0	low	humans	47	1.31914893617021	Ubiquitous
HEL_AA7337AA_AS	2695	hspIndigenousNAmerica	0	high	humans	157	422.764331210191	Hardy
HEL_AA7339AA_AS	15	hspIndigenousNAmerica	0	low	humans	13	1.30769230769231	Ubiquitous
HEL_AA7340AA_AS	31	hpEurope	0	low	humans	25	2.24	Ubiquitous
HEL_AA7344AA_AS	67	hpEurope	0	low	humans	56	2.28571428571429	Ubiquitous
HEL_AA7345AA_AS	49	hpEurope	0	low	humans	44	1.43181818181818	Ubiquitous
HEL_AA7346AA_AS	89	hpEurope	0	low	humans	76	2.18421052631579	Ubiquitous
HEL_AA7350AA_AS	330	hpAfrica2	0	low	humans	263	4.98479087452472	Ubiquitous
HEL_AA7351AA_AS	336	hpAfrica2	0	low	humans	265	5.68301886792453	Ubiquitous
HEL_AA7352AA_AS	168	hpAfrica1	0	low	humans	135	5.82222222222222	Ubiquitous
HEL_AA7356AA_AS	301	hpAfrica2	0	low	humans	248	5	Ubiquitous
HEL_AA7359AA_AS	180	hpAfrica1	0	low	humans	149	5.26174496644295	Ubiquitous
HEL_AA7360AA_AS	63	hpEurope	0	low	humans	56	2.10714285714286	Ubiquitous
HEL_AA7362AA_AS	294	hpAfrica2	0	low	humans	234	4.32478632478632	Ubiquitous
HEL_AA7365AA_AS	15	hspIndigenousNAmerica	0	low	humans	14	1.5	Ubiquitous
HEL_AA7368AA_AS	305	hpAfrica2	0	low	humans	246	4.94308943089431	Ubiquitous
HEL_AA7371AA_AS	324	hpAfrica2	0	low	humans	260	5.19615384615385	Ubiquitous
HEL_AA7373AA_AS	13	hpNorthAsia	0	low	humans	5	11	Ubiquitous
HEL_AA7374AA_AS	151	hpAfrica1	0	low	humans	125	9.408	Ubiquitous
HEL_AA7375AA_AS	327	hpAfrica2	0	low	humans	259	5.22779922779923	Ubiquitous
HEL_AA7376AA_AS	323	hpAfrica2	0	low	humans	258	5.01162790697674	Ubiquitous
HEL_AA7378AA_AS	323	hpAfrica2	0	low	humans	257	5.82490272373541	Ubiquitous
HEL_AA7380AA_AS	44	hspSiberia	0	low	humans	16	24.0625	Ubiquitous
HEL_AA7388AA_AS	35	hpEurope	0	low	humans	30	9.63333333333333	Ubiquitous
HEL_AA7390AA_AS	158	hpAfrica1	0	low	humans	120	15.0416666666667	Ubiquitous
HEL_AA7391AA_AS	45	hpAsia2	0	low	humans	40	7.075	Ubiquitous
HEL_AA8614AA_AS	35	hpEurope	0	low	humans	30	1.96666666666667	Ubiquitous
HEL_AA8615AA_AS	96	hpEurope	0	low	humans	83	1.75903614457831	Ubiquitous
HEL_AA8617AA_AS	46	hpEurope	0	low	humans	40	2.8	Ubiquitous
HEL_AA8618AA_AS	44	hpEurope	0	low	humans	40	1.65	Ubiquitous
HEL_AA8619AA_AS	39	hpEurope	0	low	humans	38	1.05263157894737	Ubiquitous
HEL_AA8621AA_AS	50	hpEurope	0	low	humans	44	2.38636363636364	Ubiquitous
HEL_AA8622AA_AS	50	hpEurope	0	low	humans	41	2.80487804878049	Ubiquitous
HEL_AA8623AA_AS	40	hpEurope	0	low	humans	37	1.62162162162162	Ubiquitous
HEL_AA8624AA_AS	28	hpEurope	0	low	humans	27	1.11111111111111	Ubiquitous
HEL_AA8627AA_AS	54	hpEurope	0	low	humans	44	4.20454545454545	Ubiquitous
HEL_AA8628AA_AS	39	hpEurope	0	low	humans	35	1.22857142857143	Ubiquitous
HEL_AA8629AA_AS	59	hpEurope	0	low	humans	46	2.45652173913043	Ubiquitous
HEL_AA8630AA_AS	46	hpEurope	0	low	humans	39	1.48717948717949	Ubiquitous
HEL_AA8631AA_AS	159	hpAfrica1	0	low	humans	134	5.34328358208955	Ubiquitous
HEL_AA8632AA_AS	97	hpEurope	0	low	humans	80	2.3625	Ubiquitous
HEL_AA8634AA_AS	54	hpEurope	0	low	humans	43	4.44186046511628	Ubiquitous
HEL_AA8635AA_AS	32	hpEurope	0	low	humans	31	1.09677419354839	Ubiquitous
HEL_AA8636AA_AS	131	hpEurope	0	low	humans	103	4.67961165048544	Ubiquitous
HEL_AA8638AA_AS	44	hpEurope	0	low	humans	38	1.31578947368421	Ubiquitous
HEL_AA8639AA_AS	30	hpEurope	0	low	humans	27	1.85185185185185	Ubiquitous
HEL_AA8641AA_AS	46	hpEurope	0	low	humans	40	3.2	Ubiquitous
HEL_AA8642AA_AS	43	hpEurope	0	low	humans	37	1.37837837837838	Ubiquitous
HEL_AA8644AA_AS	43	hpEurope	0	low	humans	35	1.51428571428571	Ubiquitous
HEL_AA8645AA_AS	58	hpEurope	0	low	humans	49	2.85714285714286	Ubiquitous
HEL_AA8647AA_AS	40	hpEurope	0	low	humans	35	2.62857142857143	Ubiquitous
HEL_AA8648AA_AS	39	hpEurope	0	low	humans	34	1.52941176470588	Ubiquitous
HEL_AA8651AA_AS	94	hpEurope	0	low	humans	79	7.9746835443038	Ubiquitous
HEL_AA8652AA_AS	43	hpEurope	0	low	humans	38	1.52631578947368	Ubiquitous
HEL_AA8653AA_AS	78	hpEurope	0	low	humans	65	1.52307692307692	Ubiquitous
HEL_AA8654AA_AS	39	hpEurope	0	low	humans	30	2.3	Ubiquitous
HEL_AA8656AA_AS	41	hpEurope	0	low	humans	35	2.28571428571429	Ubiquitous
HEL_AA8657AA_AS	54	hpEurope	0	low	humans	47	2.29787234042553	Ubiquitous
HEL_AA8658AA_AS	41	hpEurope	0	low	humans	36	1.69444444444444	Ubiquitous
HEL_AA8659AA_AS	53	hpEurope	0	low	humans	43	1.88372093023256	Ubiquitous
HEL_AA8660AA_AS	34	hpEurope	0	low	humans	33	1.09090909090909	Ubiquitous
HEL_AA8664AA_AS	65	hpEurope	0	low	humans	53	11.2452830188679	Ubiquitous
HEL_AA8665AA_AS	53	hpEurope	0	low	humans	44	1.72727272727273	Ubiquitous
HEL_AA8666AA_AS	154	hpAfrica1	0	low	humans	124	11.2741935483871	Ubiquitous
HEL_AA8667AA_AS	55	hpEurope	0	low	humans	47	2.36170212765957	Ubiquitous
HEL_AA8668AA_AS	145	hpAfrica1	0	low	humans	118	3.88135593220339	Ubiquitous
HEL_AA8669AA_AS	48	hpEurope	0	low	humans	41	1.39024390243902	Ubiquitous
HEL_AA8670AA_AS	41	hpEurope	0	low	humans	37	1.18918918918919	Ubiquitous
HEL_AA8671AA_AS	36	hpEurope	0	low	humans	35	1.02857142857143	Ubiquitous
HEL_AA8672AA_AS	151	hpAfrica1	0	low	humans	127	5.80314960629921	Ubiquitous
HEL_AA8673AA_AS	114	hpEurope	0	low	humans	86	4.02325581395349	Ubiquitous
HEL_AA8674AA_AS	59	hpEurope	0	low	humans	47	2.63829787234043	Ubiquitous
HEL_AA8675AA_AS	174	hpAfrica1	0	low	humans	137	10.6788321167883	Ubiquitous
HEL_AA8678AA_AS	68	hpEurope	0	low	humans	61	1.50819672131148	Ubiquitous
HEL_AA8681AA_AS	46	hpEurope	0	low	humans	41	2.4390243902439	Ubiquitous
HEL_AA8682AA_AS	58	hpEurope	0	low	humans	46	3.6304347826087	Ubiquitous
HEL_AA8683AA_AS	50	hpEurope	0	low	humans	47	1.40425531914894	Ubiquitous
HEL_AA8684AA_AS	52	hpEurope	0	low	humans	42	3	Ubiquitous
HEL_AA8685AA_AS	101	hpEurope	0	low	humans	81	2.40740740740741	Ubiquitous
HEL_AA8687AA_AS	51	hpEurope	0	low	humans	44	2.36363636363636	Ubiquitous
HEL_AA8688AA_AS	39	hpEurope	0	low	humans	35	1.6	Ubiquitous
HEL_AA8689AA_AS	59	hpEurope	0	low	humans	49	2.08163265306122	Ubiquitous
HEL_AA8690AA_AS	33	hpEurope	0	low	humans	28	1.92857142857143	Ubiquitous
HEL_AA8691AA_AS	53	hpEurope	0	low	humans	45	1.42222222222222	Ubiquitous
HEL_AA8692AA_AS	48	hpEurope	0	low	humans	43	1.18604651162791	Ubiquitous
HEL_AA8693AA_AS	60	hpEurope	0	low	humans	48	4.4375	Ubiquitous
HEL_AA8694AA_AS	54	hpEurope	0	low	humans	48	1.60416666666667	Ubiquitous
HEL_AA8695AA_AS	38	hpEurope	0	low	humans	31	2.96774193548387	Ubiquitous
HEL_AA8696AA_AS	47	hpEurope	0	low	humans	42	1.57142857142857	Ubiquitous
HEL_AA8697AA_AS	42	hpEurope	0	low	humans	35	1.85714285714286	Ubiquitous
HEL_AA8698AA_AS	146	hpAfrica1	0	low	humans	118	6.64406779661017	Ubiquitous
HEL_AA8699AA_AS	45	hpEurope	0	low	humans	38	3.55263157894737	Ubiquitous
HEL_AA8700AA_AS	96	hpEurope	0	low	humans	79	2.79746835443038	Ubiquitous
HEL_AA8701AA_AS	41	hpEurope	0	low	humans	35	1.94285714285714	Ubiquitous
HEL_AA8702AA_AS	145	hpAfrica1	0	low	humans	116	6.86206896551724	Ubiquitous
HEL_AA8703AA_AS	52	hpEurope	0	low	humans	44	1.59090909090909	Ubiquitous
HEL_AA8704AA_AS	129	hpAfrica1	0	low	humans	110	5.40909090909091	Ubiquitous
HEL_AA8705AA_AS	52	hpEurope	0	low	humans	42	4.38095238095238	Ubiquitous
HEL_AA8706AA_AS	51	hpEurope	0	low	humans	40	2.3	Ubiquitous
HEL_AA8707AA_AS	49	hpEurope	0	low	humans	42	1.97619047619048	Ubiquitous
HEL_AA8708AA_AS	44	hpEurope	0	low	humans	40	1.575	Ubiquitous
HEL_AA8709AA_AS	48	hpEurope	0	low	humans	44	1.13636363636364	Ubiquitous
HEL_AA8710AA_AS	127	hpEurope	0	low	humans	104	2.98076923076923	Ubiquitous
HEL_AA8712AA_AS	35	hpEurope	0	low	humans	32	1.65625	Ubiquitous
HEL_AA8713AA_AS	44	hpEurope	0	low	humans	40	1.225	Ubiquitous
HEL_AA8714AA_AS	42	hpEurope	0	low	humans	38	1.73684210526316	Ubiquitous
HEL_AA8715AA_AS	46	hpEurope	0	low	humans	37	3.16216216216216	Ubiquitous
HEL_AA8716AA_AS	56	hpEurope	0	low	humans	49	1.3469387755102	Ubiquitous
HEL_AA8717AA_AS	141	hpAfrica1	0	low	humans	114	7.24561403508772	Ubiquitous
HEL_AA8718AA_AS	149	hpAfrica1	0	low	humans	126	2.31746031746032	Ubiquitous
HEL_AA8720AA_AS	38	hpEurope	0	low	humans	35	1.14285714285714	Ubiquitous
HEL_AA8721AA_AS	36	hpEurope	0	low	humans	30	2.1	Ubiquitous
HEL_AA8722AA_AS	45	hpEurope	0	low	humans	38	1.57894736842105	Ubiquitous
HEL_AA8723AA_AS	34	hpEurope	0	low	humans	32	1.21875	Ubiquitous
HEL_AA8724AA_AS	46	hpEurope	0	low	humans	38	5.68421052631579	Ubiquitous
HEL_AA8725AA_AS	53	hpEurope	0	low	humans	46	1.32608695652174	Ubiquitous
HEL_AA8726AA_AS	54	hpEurope	0	low	humans	47	1.51063829787234	Ubiquitous
HEL_AA8727AA_AS	50	hpEurope	0	low	humans	43	3.48837209302326	Ubiquitous
HEL_AA8728AA_AS	54	hpEurope	0	low	humans	44	4.20454545454545	Ubiquitous
HEL_AA8729AA_AS	44	hpEurope	0	low	humans	43	1.02325581395349	Ubiquitous
HEL_AA8730AA_AS	42	hpEurope	0	low	humans	29	2.96551724137931	Ubiquitous
HEL_AA8731AA_AS	32	hpEurope	0	low	humans	27	1.51851851851852	Ubiquitous
HEL_AA8732AA_AS	33	hpEurope	0	low	humans	31	8.48387096774194	Ubiquitous
HEL_AA8733AA_AS	62	hpEurope	0	low	humans	51	3.76470588235294	Ubiquitous
HEL_AA8734AA_AS	41	hpEurope	0	low	humans	34	3.88235294117647	Ubiquitous
HEL_AA8736AA_AS	43	hpEurope	0	low	humans	40	1.225	Ubiquitous
HEL_AA8737AA_AS	53	hpEurope	0	low	humans	49	1.22448979591837	Ubiquitous
HEL_AA8738AA_AS	48	hpEurope	0	low	humans	44	1.52272727272727	Ubiquitous
HEL_AA8739AA_AS	46	hpEurope	0	low	humans	38	2.97368421052632	Ubiquitous
HEL_AA8740AA_AS	39	hpEurope	0	low	humans	35	1.65714285714286	Ubiquitous
HEL_AA8741AA_AS	40	hpEurope	0	low	humans	35	2.05714285714286	Ubiquitous
HEL_AA8742AA_AS	41	hpEurope	0	low	humans	38	1.15789473684211	Ubiquitous
HEL_AA8743AA_AS	48	hpEurope	0	low	humans	40	1.525	Ubiquitous
HEL_AA8744AA_AS	41	hpEurope	0	low	humans	38	1.21052631578947	Ubiquitous
HEL_AA8745AA_AS	44	hpEurope	0	low	humans	39	1.64102564102564	Ubiquitous
HEL_AA8746AA_AS	42	hpEurope	0	low	humans	34	3.17647058823529	Ubiquitous
HEL_AA8747AA_AS	43	hpEurope	0	low	humans	37	1.91891891891892	Ubiquitous
HEL_AA8748AA_AS	128	hpEurope	0	low	humans	103	3.58252427184466	Ubiquitous
HEL_AA8749AA_AS	46	hpEurope	0	low	humans	38	1.92105263157895	Ubiquitous
HEL_AA8750AA_AS	54	hpEurope	0	low	humans	49	2.22448979591837	Ubiquitous
HEL_AA9174AA_AS	167	hpAfrica1	0	low	humans	133	12.3383458646617	Ubiquitous
HEL_AA9177AA_AS	147	hpAfrica1	0	low	humans	126	4.25396825396825	Ubiquitous
HEL_AA9180AA_AS	153	hpAfrica1	0	low	humans	130	4.89230769230769	Ubiquitous
HEL_AA9182AA_AS	129	hpEurope	0	low	humans	106	2.60377358490566	Ubiquitous
HEL_AA9189AA_AS	132	hpAfrica1	0	low	humans	108	7.02777777777778	Ubiquitous
HEL_AA9190AA_AS	85	hpEurope	0	low	humans	75	1.62666666666667	Ubiquitous
HEL_AA9194AA_AS	149	hpAfrica1	0	low	humans	127	5.48031496062992	Ubiquitous
HEL_BA0139AA_AS	67	hpEurope	0	low	humans	60	1.4	Ubiquitous
HEL_BA0144AA_AS	90	hpEurope	0	low	humans	74	3.81081081081081	Ubiquitous
HEL_BA0156AA_AS	65	hpEurope	0	low	humans	58	2.36206896551724	Ubiquitous
HEL_BA0176AA_AS	82	hpEurope	0	low	humans	64	4.390625	Ubiquitous
HEL_BA0179AA_AS	51	hpEurope	0	low	humans	42	2.88095238095238	Ubiquitous
HEL_BA0200AA_AS	39	hspEAsia	0	low	humans	33	5.09090909090909	Ubiquitous
HEL_BA0204AA_AS	42	hpEurope	0	low	humans	37	1.67567567567568	Ubiquitous
HEL_BA0250AA_AS	107	hpEurope	0	low	humans	90	2.6	Ubiquitous
HEL_BA0251AA_AS	87	hpEurope	0	low	humans	74	3.14864864864865	Ubiquitous
HEL_BA0252AA_AS	87	hpEurope	0	low	humans	81	1.38271604938272	Ubiquitous
HEL_BA0253AA_AS	124	hpEurope	0	low	humans	102	3.61764705882353	Ubiquitous
HEL_BA0867AA_AS	83	hpEurope	0	low	humans	76	1.32894736842105	Ubiquitous
HEL_BA0868AA_AS	98	hpEurope	0	low	humans	83	2.4578313253012	Ubiquitous
HEL_BA0869AA_AS	71	hpEurope	0	low	humans	63	2.65079365079365	Ubiquitous
HEL_BA3233AA_AS	73	hpEurope	0	low	humans	62	3.17741935483871	Ubiquitous
HEL_BA3234AA_AS	102	hpEurope	0	low	humans	81	2.66666666666667	Ubiquitous
HEL_BA3236AA_AS	82	hpEurope	0	low	humans	68	2.63235294117647	Ubiquitous
HEL_BA3238AA_AS	94	hpEurope	0	low	humans	82	6.4390243902439	Ubiquitous
HEL_BA3239AA_AS	77	hpEurope	0	low	humans	69	1.18840579710145	Ubiquitous
HEL_BA3530AA_AS	126	hpEurope	0	low	humans	105	5.95238095238095	Ubiquitous
HEL_BA3531AA_AS	133	hpEurope	0	low	humans	107	10.9252336448598	Ubiquitous
HEL_BA3532AA_AS	157	hpAfrica1	0	low	humans	122	8.69672131147541	Ubiquitous
HEL_BA3533AA_AS	36	hspEAsia	0	low	humans	29	2.48275862068966	Ubiquitous
HEL_BA3534AA_AS	115	hpEurope	0	low	humans	96	7.5	Ubiquitous
HEL_BA3535AA_AS	130	hpEurope	0	low	humans	101	3.58415841584158	Ubiquitous
HEL_BA3536AA_AS	89	hpEurope	0	low	humans	81	1.24691358024691	Ubiquitous
HEL_BA3537AA_AS	90	hpEurope	0	low	humans	84	1.27380952380952	Ubiquitous
HEL_BA3538AA_AS	79	hpEurope	0	low	humans	66	2.53030303030303	Ubiquitous
HEL_BA3539AA_AS	125	hpEurope	0	low	humans	102	2.09803921568627	Ubiquitous
HEL_BA3540AA_AS	120	hpEurope	0	low	humans	93	7.08602150537634	Ubiquitous
HEL_BA3541AA_AS	128	hpEurope	0	low	humans	104	2.53846153846154	Ubiquitous
HEL_BA3542AA_AS	88	hpEurope	0	low	humans	74	2.51351351351351	Ubiquitous
HEL_BA3543AA_AS	150	hpAfrica1	0	low	humans	121	3.46280991735537	Ubiquitous
HEL_BA3544AA_AS	100	hpEurope	0	low	humans	80	3.175	Ubiquitous
HEL_BA3545AA_AS	128	hpEurope	0	low	humans	101	2.5049504950495	Ubiquitous
HEL_BA3547AA_AS	116	hpEurope	0	low	humans	93	5.45161290322581	Ubiquitous
HEL_BA3549AA_AS	108	hpEurope	0	low	humans	89	6.95505617977528	Ubiquitous
HEL_BA3550AA_AS	137	hpEurope	0	low	humans	113	2.07964601769911	Ubiquitous
HEL_BA3551AA_AS	132	hpAfrica1	0	low	humans	103	7.03883495145631	Ubiquitous
HEL_BA3552AA_AS	112	hpEurope	0	low	humans	97	1.95876288659794	Ubiquitous
HEL_BA3553AA_AS	75	hpEurope	0	low	humans	67	1.71641791044776	Ubiquitous
HEL_BA3558AA_AS	76	hpEurope	0	low	humans	61	5.01639344262295	Ubiquitous
HEL_BA3559AA_AS	66	hpEurope	0	low	humans	59	1.25423728813559	Ubiquitous
HEL_BA3560AA_AS	62	hpEurope	0	low	humans	52	1.92307692307692	Ubiquitous
HEL_BA3561AA_AS	65	hpEurope	0	low	humans	60	1.15	Ubiquitous
HEL_BA3562AA_AS	29	hpEurope	0	low	humans	24	1.33333333333333	Ubiquitous
HEL_BA3563AA_AS	64	hpEurope	0	low	humans	58	1.18965517241379	Ubiquitous
HEL_BA3565AA_AS	70	hpEurope	0	low	humans	56	2.85714285714286	Ubiquitous
HEL_BA3568AA_AS	69	hpEurope	0	low	humans	54	2.55555555555556	Ubiquitous
HEL_BA3569AA_AS	59	hpEurope	0	low	humans	52	2.05769230769231	Ubiquitous
HEL_BA3570AA_AS	54	hpEurope	0	low	humans	48	1.54166666666667	Ubiquitous
HEL_BA3571AA_AS	54	hpEurope	0	low	humans	47	1.5531914893617	Ubiquitous
HEL_BA3572AA_AS	44	hpEurope	0	low	humans	38	1.5	Ubiquitous
HEL_BA3575AA_AS	57	hpEurope	0	low	humans	48	7.41666666666667	Ubiquitous
HEL_BA3576AA_AS	47	hpEurope	0	low	humans	41	1.75609756097561	Ubiquitous
HEL_BA3577AA_AS	54	hpEurope	0	low	humans	45	1.55555555555556	Ubiquitous
HEL_BA3579AA_AS	60	hpEurope	0	low	humans	54	1.35185185185185	Ubiquitous
HEL_BA3580AA_AS	59	hpEurope	0	low	humans	53	2.13207547169811	Ubiquitous
HEL_BA3581AA_AS	56	hpEurope	0	low	humans	49	2.18367346938776	Ubiquitous
HEL_BA3583AA_AS	60	hpEurope	0	low	humans	50	2.06	Ubiquitous
HEL_BA3584AA_AS	49	hpEurope	0	low	humans	39	3.51282051282051	Ubiquitous
HEL_BA3586AA_AS	57	hpEurope	0	low	humans	49	1.36734693877551	Ubiquitous
HEL_BA3588AA_AS	60	hpEurope	0	low	humans	54	1.2962962962963	Ubiquitous
HEL_BA3590AA_AS	71	hpEurope	0	low	humans	63	2.15873015873016	Ubiquitous
HEL_BA3591AA_AS	59	hpEurope	0	low	humans	51	2.3921568627451	Ubiquitous
HEL_BA3603AA_AS	138	hpEurope	0	low	humans	112	3.47321428571429	Ubiquitous
HEL_BA3622AA_AS	146	hpAfrica1	0	low	humans	125	5.424	Ubiquitous
HEL_BA3625AA_AS	140	hpAfrica1	0	low	humans	109	4.3394495412844	Ubiquitous
HEL_BA3642AA_AS	89	hpEurope	0	low	humans	78	2.19230769230769	Ubiquitous
HEL_BA3650AA_AS	120	hpEurope	0	low	humans	100	2.04	Ubiquitous
HEL_BA3660AA_AS	80	hpEurope	0	low	humans	73	1.23287671232877	Ubiquitous
HEL_BA3662AA_AS	133	hpEurope	0	low	humans	109	4.3302752293578	Ubiquitous
HEL_BA3663AA_AS	147	hpAfrica1	0	low	humans	114	6.82456140350877	Ubiquitous
HEL_BA3665AA_AS	81	hpEurope	0	low	humans	74	1.55405405405405	Ubiquitous
HEL_BA3690AA_AS	180	hpAfrica1	0	low	humans	137	12.4379562043796	Ubiquitous
HEL_BA3694AA_AS	185	hpAfrica1	0	low	humans	134	18.1194029850746	Ubiquitous
HEL_BA3697AA_AS	49	hspEAsia	0	low	humans	37	17.5135135135135	Ubiquitous
HEL_BA3701AA_AS	187	hpAfrica1	0	low	humans	146	7.72602739726027	Ubiquitous
HEL_BA3705AA_AS	174	hpAfrica1	0	low	humans	138	11.195652173913	Ubiquitous
HEL_BA3709AA_AS	70	hpEurope	0	low	humans	59	2.50847457627119	Ubiquitous
HEL_BA3715AA_AS	100	hpEurope	0	low	humans	81	2.1358024691358	Ubiquitous
HEL_BA3716AA_AS	81	hpEurope	0	low	humans	73	1.45205479452055	Ubiquitous
HEL_BA3723AA_AS	153	hpAfrica1	0	low	humans	126	6.03174603174603	Ubiquitous
HEL_BA3730AA_AS	186	hpAfrica1	0	low	humans	141	13.1631205673759	Ubiquitous
HEL_BA3745AA_AS	42	hspEAsia	0	low	humans	31	4.90322580645161	Ubiquitous
HEL_BA3746AA_AS	46	hspEAsia	0	low	humans	34	4.32352941176471	Ubiquitous
HEL_BA3754AA_AS	55	hspEAsia	0	low	humans	42	17.6190476190476	Ubiquitous
HEL_BA3757AA_AS	35	hspEAsia	0	low	humans	31	2.19354838709677	Ubiquitous
HEL_BA3763AA_AS	44	hspEAsia	0	low	humans	38	2.07894736842105	Ubiquitous
HEL_BA3766AA_AS	38	hspEAsia	0	low	humans	36	1.08333333333333	Ubiquitous
HEL_BA3768AA_AS	38	hspEAsia	0	low	humans	29	8.3448275862069	Ubiquitous
HEL_BA3773AA_AS	55	hspEAsia	0	low	humans	37	8.35135135135135	Ubiquitous
HEL_BA3776AA_AS	36	hspEAsia	0	low	humans	28	3.96428571428571	Ubiquitous
HEL_BA3782AA_AS	96	hpEurope	0	low	humans	78	6.91025641025641	Ubiquitous
HEL_BA3785AA_AS	148	hpAfrica1	0	low	humans	117	4.17948717948718	Ubiquitous
HEL_BA3796AA_AS	163	hpAfrica1	0	low	humans	133	6.80451127819549	Ubiquitous
HEL_BA3807AA_AS	89	hpSahul	0	low	humans	64	11.078125	Ubiquitous
HEL_BA3812AA_AS	92	hpSahul	0	low	humans	67	8.73134328358209	Ubiquitous
HEL_BA3813AA_AS	100	hpSahul	0	low	humans	76	8.01315789473684	Ubiquitous
HEL_BA3814AA_AS	100	hpSahul	0	low	humans	75	8.05333333333333	Ubiquitous
HEL_BA3828AA_AS	66	hspEAsia	0	low	humans	47	17.2340425531915	Ubiquitous
HEL_BA3835AA_AS	51	hspEAsia	0	low	humans	35	4.6	Ubiquitous
HEL_BA3836AA_AS	40	hspEAsia	0	low	humans	37	1.97297297297297	Ubiquitous
HEL_BA3839AA_AS	56	hpEurope	0	low	humans	47	7	Ubiquitous
HEL_BA3840AA_AS	48	hspEAsia	0	low	humans	39	1.84615384615385	Ubiquitous
HEL_BA3843AA_AS	56	hpEurope	0	low	humans	48	14.1666666666667	Ubiquitous
HEL_BA3844AA_AS	46	hspEAsia	0	low	humans	39	2.15384615384615	Ubiquitous
HEL_BA3846AA_AS	45	hspEAsia	0	low	humans	38	2.15789473684211	Ubiquitous
HEL_BA3850AA_AS	53	hpEurope	0	low	humans	49	1.30612244897959	Ubiquitous
HEL_BA3857AA_AS	42	hspEAsia	0	low	humans	35	6.48571428571429	Ubiquitous
HEL_BA3859AA_AS	47	hspEAsia	0	low	humans	42	3.04761904761905	Ubiquitous
HEL_BA3865AA_AS	51	hpAsia2	0	low	humans	49	1.10204081632653	Ubiquitous
HEL_BA3868AA_AS	73	hpEurope	0	low	humans	61	12.8360655737705	Ubiquitous
HEL_BA3870AA_AS	78	hpEurope	0	low	humans	66	7.5	Ubiquitous
HEL_BA3871AA_AS	75	hpEurope	0	low	humans	64	2.65625	Ubiquitous
HEL_BA3872AA_AS	44	hspEAsia	0	low	humans	34	6.82352941176471	Ubiquitous
HEL_BA3882AA_AS	56	hpEurope	0	low	humans	54	1.09259259259259	Ubiquitous
HEL_BA3892AA_AS	54	hpEurope	0	low	humans	48	1.83333333333333	Ubiquitous
HEL_BA3897AA_AS	47	hpEurope	0	low	humans	43	1.3953488372093	Ubiquitous
HEL_BA3907AA_AS	49	hpEurope	0	low	humans	46	1.17391304347826	Ubiquitous
HEL_BA3919AA_AS	45	hspEAsia	0	low	humans	31	21.5483870967742	Ubiquitous
HEL_BA3920AA_AS	60	hpEurope	0	low	humans	51	2.25490196078431	Ubiquitous
HEL_BA3922AA_AS	64	hpEurope	0	low	humans	55	2.23636363636364	Ubiquitous
HEL_BA3923AA_AS	61	hpEurope	0	low	humans	55	1.83636363636364	Ubiquitous
HEL_BA3932AA_AS	55	hpEurope	0	low	humans	48	3.22916666666667	Ubiquitous
HEL_BA3937AA_AS	52	hpEurope	0	low	humans	48	1.22916666666667	Ubiquitous
HEL_BA3938AA_AS	76	hpEurope	0	low	humans	63	2.76190476190476	Ubiquitous
HEL_BA3942AA_AS	58	hspIndigenousSAmerica	0	low	humans	34	7.5	Ubiquitous
HEL_BA3943AA_AS	60	hpEurope	0	low	humans	48	3.02083333333333	Ubiquitous
HEL_BA3945AA_AS	62	hpEurope	0	low	humans	56	1.76785714285714	Ubiquitous
HEL_BA3946AA_AS	75	hpEurope	0	low	humans	63	2.33333333333333	Ubiquitous
HEL_BA3950AA_AS	80	hpEurope	0	low	humans	71	1.73239436619718	Ubiquitous
HEL_BA3954AA_AS	78	hpEurope	0	low	humans	70	1.34285714285714	Ubiquitous
HEL_BA3958AA_AS	84	hpEurope	0	low	humans	69	5	Ubiquitous
HEL_BA3959AA_AS	38	hspEAsia	0	low	humans	34	1.94117647058824	Ubiquitous
HEL_BA3972AA_AS	73	hpEurope	0	low	humans	64	1.40625	Ubiquitous
HEL_BA3973AA_AS	70	hpEurope	0	low	humans	60	2.63333333333333	Ubiquitous
HEL_BA3976AA_AS	62	hpEurope	0	low	humans	53	2.13207547169811	Ubiquitous
HEL_BA3978AA_AS	57	hpEurope	0	low	humans	50	2.36	Ubiquitous
HEL_BA3981AA_AS	58	hpEurope	0	low	humans	49	2.30612244897959	Ubiquitous
HEL_BA3985AA_AS	41	hpAsia2	0	low	humans	37	1.64864864864865	Ubiquitous
HEL_BA3994AA_AS	48	hpEurope	0	low	humans	43	1.48837209302326	Ubiquitous
HEL_BA3997AA_AS	76	hpEurope	0	low	humans	65	2.07692307692308	Ubiquitous
HEL_BA3998AA_AS	54	hpEurope	0	low	humans	49	1.28571428571429	Ubiquitous
HEL_BA3999AA_AS	57	hpEurope	0	low	humans	52	1.92307692307692	Ubiquitous
HEL_BA4003AA_AS	82	hpEurope	0	low	humans	73	1.72602739726027	Ubiquitous
HEL_BA4005AA_AS	79	hpEurope	0	low	humans	67	2.08955223880597	Ubiquitous
HEL_BA4007AA_AS	44	hpEurope	0	low	humans	39	1.53846153846154	Ubiquitous
HEL_BA4008AA_AS	72	hpEurope	0	low	humans	61	2.57377049180328	Ubiquitous
HEL_BA4013AA_AS	75	hpEurope	0	low	humans	61	2.98360655737705	Ubiquitous
HEL_BA4024AA_AS	111	hpEurope	0	low	humans	94	9.32978723404255	Ubiquitous
HEL_BA4027AA_AS	55	hpEurope	0	low	humans	40	3.75	Ubiquitous
HEL_BA4029AA_AS	60	hpEurope	0	low	humans	54	1.38888888888889	Ubiquitous
HEL_BA4035AA_AS	59	hpEurope	0	low	humans	53	1.67924528301887	Ubiquitous
HEL_BA4037AA_AS	66	hpEurope	0	low	humans	56	2.46428571428571	Ubiquitous
HEL_BA4046AA_AS	42	hpEurope	0	low	humans	40	1.075	Ubiquitous
HEL_BA4053AA_AS	131	hpAfrica1	0	low	humans	105	9.17142857142857	Ubiquitous
HEL_BA4056AA_AS	109	hpEurope	0	low	humans	92	6.68478260869565	Ubiquitous
HEL_BA4064AA_AS	82	hpEurope	0	low	humans	70	2.3	Ubiquitous
HEL_BA4073AA_AS	95	hpEurope	0	low	humans	77	2.53246753246753	Ubiquitous
HEL_BA4074AA_AS	99	hpEurope	0	low	humans	81	2.83950617283951	Ubiquitous
HEL_BA4075AA_AS	78	hpEurope	0	low	humans	65	2.38461538461538	Ubiquitous
HEL_BA4076AA_AS	146	hpAfrica1	0	low	humans	117	9.25641025641026	Ubiquitous
HEL_BA4080AA_AS	106	hpEurope	0	low	humans	84	2.69047619047619	Ubiquitous
HEL_BA4082AA_AS	85	hpEurope	0	low	humans	66	3.56060606060606	Ubiquitous
HEL_BA4089AA_AS	73	hpEurope	0	low	humans	63	2.68253968253968	Ubiquitous
HEL_BA4091AA_AS	192	hpAfrica1	0	low	humans	151	5.80794701986755	Ubiquitous
HEL_BA4101AA_AS	67	hpEurope	0	low	humans	60	1.55	Ubiquitous
HEL_BA4102AA_AS	51	hpEurope	0	low	humans	45	2.28888888888889	Ubiquitous
HEL_BA4104AA_AS	54	hpEurope	0	low	humans	50	1.32	Ubiquitous
HEL_BA4108AA_AS	176	hpAfrica1	0	low	humans	139	9.89928057553957	Ubiquitous
HEL_BA4109AA_AS	61	hpEurope	0	low	humans	47	11.6595744680851	Ubiquitous
HEL_BA4111AA_AS	56	hpEurope	0	low	humans	49	1.3469387755102	Ubiquitous
HEL_BA4114AA_AS	53	hpEurope	0	low	humans	45	1.6	Ubiquitous
HEL_BA4116AA_AS	46	hpEurope	0	low	humans	36	3.72222222222222	Ubiquitous
HEL_BA4119AA_AS	32	hpEurope	0	low	humans	29	1.24137931034483	Ubiquitous
HEL_BA4123AA_AS	48	hspEAsia	0	low	humans	39	3.53846153846154	Ubiquitous
HEL_BA4128AA_AS	79	hpEurope	0	low	humans	66	2.25757575757576	Ubiquitous
HEL_BA4130AA_AS	123	hpEurope	0	low	humans	104	1.90384615384615	Ubiquitous
HEL_BA4135AA_AS	98	hpNEAfrica	0	low	humans	81	2.77777777777778	Ubiquitous
HEL_BA4143AA_AS	304	hpAfrica2	0	low	humans	244	4.61885245901639	Ubiquitous
HEL_BA4145AA_AS	47	hpEurope	0	low	humans	43	1.27906976744186	Ubiquitous
HEL_BA4149AA_AS	28	hpEurope	0	low	humans	24	1.29166666666667	Ubiquitous
HEL_BA4151AA_AS	68	hpEurope	0	low	humans	56	6.82142857142857	Ubiquitous
HEL_BA4152AA_AS	35	hspEAsia	0	low	humans	31	2.19354838709677	Ubiquitous
HEL_BA4155AA_AS	185	hpAfrica1	0	low	humans	152	6.49342105263158	Ubiquitous
HEL_BA4156AA_AS	62	hpEurope	0	low	humans	51	1.6078431372549	Ubiquitous
HEL_BA4157AA_AS	47	hspEAsia	0	low	humans	38	2.84210526315789	Ubiquitous
HEL_BA4158AA_AS	46	hspEAsia	0	low	humans	39	14.4102564102564	Ubiquitous
HEL_BA4162AA_AS	48	hpEurope	0	low	humans	46	1.39130434782609	Ubiquitous
HEL_BA4163AA_AS	168	hpAfrica1	0	low	humans	134	6.48507462686567	Ubiquitous
HEL_BA4165AA_AS	81	hpEurope	0	low	humans	68	1.86764705882353	Ubiquitous
HEL_BA4168AA_AS	101	hpNEAfrica	0	low	humans	85	1.91764705882353	Ubiquitous
HEL_BA4171AA_AS	67	hpEurope	0	low	humans	59	2.20338983050847	Ubiquitous
HEL_BA4172AA_AS	64	hpEurope	0	low	humans	54	3.24074074074074	Ubiquitous
HEL_BA4174AA_AS	49	hpEurope	0	low	humans	41	2.95121951219512	Ubiquitous
HEL_BA4179AA_AS	78	hspEAsia	0	low	humans	50	6.46	Ubiquitous
HEL_BA4180AA_AS	58	hpEurope	0	low	humans	53	1.15094339622642	Ubiquitous
HEL_BA4183AA_AS	33	hspEAsia	0	low	humans	29	1.44827586206897	Ubiquitous
HEL_BA4184AA_AS	50	hspEAsia	0	low	humans	30	5.46666666666667	Ubiquitous
HEL_BA4187AA_AS	41	hpEurope	0	low	humans	33	3.06060606060606	Ubiquitous
HEL_BA4189AA_AS	34	hspEAsia	0	low	humans	32	2.03125	Ubiquitous
HEL_BA4190AA_AS	61	hspEAsia	0	low	humans	49	1.89795918367347	Ubiquitous
HEL_BA4192AA_AS	56	hpEurope	0	low	humans	53	1.37735849056604	Ubiquitous
HEL_BA4197AA_AS	59	hpEurope	0	low	humans	50	2.26	Ubiquitous
HEL_BA4203AA_AS	125	hpNEAfrica	0	low	humans	90	3.82222222222222	Ubiquitous
HEL_BA4205AA_AS	66	hpAsia2	0	low	humans	57	5.52631578947368	Ubiquitous
HEL_BA4217AA_AS	73	hpEurope	0	low	humans	61	3.09836065573771	Ubiquitous
HEL_BA4219AA_AS	55	hspEAsia	0	low	humans	33	8.84848484848485	Ubiquitous
HEL_BA4220AA_AS	50	hspEAsia	0	low	humans	38	15.1578947368421	Ubiquitous
HEL_BA4221AA_AS	49	hpEurope	0	low	humans	38	3.86842105263158	Ubiquitous
HEL_BA4223AA_AS	52	hspEAsia	0	low	humans	41	6.53658536585366	Ubiquitous
HEL_BA4227AA_AS	202	hpAfrica1	0	low	humans	158	9.74683544303798	Ubiquitous
HEL_BA4228AA_AS	77	hpEurope	0	low	humans	59	4.44067796610169	Ubiquitous
HEL_BA4231AA_AS	67	hpEurope	0	low	humans	57	2.59649122807018	Ubiquitous
HEL_BA4235AA_AS	34	hspEAsia	0	low	humans	29	2.31034482758621	Ubiquitous
HEL_BA4236AA_AS	186	hpAfrica1	0	low	humans	141	3.72340425531915	Ubiquitous
HEL_BA4239AA_AS	180	hpAfrica1	0	low	humans	146	5.43835616438356	Ubiquitous
HEL_BA4240AA_AS	58	hpEurope	0	low	humans	48	2.58333333333333	Ubiquitous
HEL_BA4273AA_AS	74	hpEurope	0	low	humans	62	1.87096774193548	Ubiquitous
HEL_BA4310AA_AS	54	hpEurope	0	low	humans	49	1.20408163265306	Ubiquitous
HEL_BA4333AA_AS	108	hpEurope	0	low	humans	93	1.89247311827957	Ubiquitous
HEL_BA4377AA_AS	117	hpAfrica1	0	low	humans	95	6.17894736842105	Ubiquitous
HEL_BA4393AA_AS	107	hpEurope	0	low	humans	86	2.19767441860465	Ubiquitous
HEL_BA4396AA_AS	113	hpEurope	0	low	humans	85	8.50588235294118	Ubiquitous
HEL_BA4399AA_AS	129	hpAfrica1	0	low	humans	101	5.26732673267327	Ubiquitous
HEL_BA4400AA_AS	72	hpEurope	0	low	humans	66	1.16666666666667	Ubiquitous
HEL_BA4401AA_AS	86	hpEurope	0	low	humans	72	2.29166666666667	Ubiquitous
HEL_BA4402AA_AS	104	hpEurope	0	low	humans	91	2.1978021978022	Ubiquitous
HEL_BA4403AA_AS	151	hpAfrica1	0	low	humans	123	6.28455284552845	Ubiquitous
HEL_BA4404AA_AS	99	hpEurope	0	low	humans	84	2.32142857142857	Ubiquitous
HEL_BA4405AA_AS	102	hpEurope	0	low	humans	86	2.27906976744186	Ubiquitous
HEL_BA4406AA_AS	96	hpEurope	0	low	humans	78	6.83333333333333	Ubiquitous
HEL_BA4407AA_AS	96	hpEurope	0	low	humans	85	6.96470588235294	Ubiquitous
HEL_BA4408AA_AS	149	hpAfrica1	0	low	humans	122	3.13114754098361	Ubiquitous
HEL_BA4409AA_AS	94	hpEurope	0	low	humans	78	1.91025641025641	Ubiquitous
HEL_BA4410AA_AS	81	hpEurope	0	low	humans	74	1.37837837837838	Ubiquitous
HEL_BA4413AA_AS	92	hpEurope	0	low	humans	83	6.79518072289157	Ubiquitous
HEL_BA4414AA_AS	81	hpEurope	0	low	humans	64	2.375	Ubiquitous
HEL_BA4415AA_AS	96	hpEurope	0	low	humans	85	2.18823529411765	Ubiquitous
HEL_BA4418AA_AS	113	hpEurope	0	low	humans	92	3.52173913043478	Ubiquitous
HEL_BA4420AA_AS	121	hpEurope	0	low	humans	97	10.340206185567	Ubiquitous
HEL_BA4421AA_AS	90	hpEurope	0	low	humans	75	2.01333333333333	Ubiquitous
HEL_BA4422AA_AS	86	hpEurope	0	low	humans	68	9.01470588235294	Ubiquitous
HEL_BA4427AA_AS	124	hpEurope	0	low	humans	100	10.23	Ubiquitous
HEL_BA4435AA_AS	99	hpEurope	0	low	humans	81	8.58024691358025	Ubiquitous
HEL_BA4457AA_AS	162	hpAfrica1	0	low	humans	124	9.95967741935484	Ubiquitous
HEL_BA4458AA_AS	76	hspEAsia	0	low	humans	35	26.4571428571429	Ubiquitous
HEL_BA4460AA_AS	57	hspEAsia	0	low	humans	37	19.1081081081081	Ubiquitous
HEL_BA4464AA_AS	117	hpEurope	0	low	humans	94	4.09574468085106	Ubiquitous
HEL_BA4465AA_AS	140	hpAfrica1	0	low	humans	108	6.96296296296296	Ubiquitous
HEL_BA4469AA_AS	77	hpEurope	0	low	humans	66	2.37878787878788	Ubiquitous
HEL_BA4471AA_AS	93	hpEurope	0	low	humans	83	1.62650602409639	Ubiquitous
HEL_BA4475AA_AS	193	hpAfrica1	0	low	humans	138	12.195652173913	Ubiquitous
HEL_BA4477AA_AS	186	hpAfrica1	0	low	humans	147	6.57823129251701	Ubiquitous
HEL_BA4479AA_AS	178	hpAfrica1	0	low	humans	139	8.17985611510791	Ubiquitous
HEL_BA4481AA_AS	169	hpAfrica1	0	low	humans	139	5.63309352517986	Ubiquitous
HEL_BA4482AA_AS	177	hpAfrica1	0	low	humans	138	13.4927536231884	Ubiquitous
HEL_BA4486AA_AS	108	hpEurope	0	low	humans	93	1.6989247311828	Ubiquitous
HEL_BA4487AA_AS	162	hpAfrica1	0	low	humans	128	7.1171875	Ubiquitous
HEL_BA4488AA_AS	191	hpAfrica1	0	low	humans	146	10.7191780821918	Ubiquitous
HEL_BA4489AA_AS	186	hpAfrica1	0	low	humans	144	13.7638888888889	Ubiquitous
HEL_BA4490AA_AS	169	hpAfrica1	0	low	humans	131	12.4274809160305	Ubiquitous
HEL_BA4491AA_AS	187	hpAfrica1	0	low	humans	147	10.9183673469388	Ubiquitous
HEL_BA4494AA_AS	71	hpEurope	0	low	humans	60	2.75	Ubiquitous
HEL_BA4495AA_AS	168	hpAfrica1	0	low	humans	128	11.546875	Ubiquitous
HEL_BA4497AA_AS	141	hpAfrica1	0	low	humans	112	15.0178571428571	Ubiquitous
HEL_BA4498AA_AS	81	hpEurope	0	low	humans	72	2.23611111111111	Ubiquitous
HEL_BA4503AA_AS	51	hspEAsia	0	low	humans	41	4.07317073170732	Ubiquitous
HEL_BA4504AA_AS	46	hspEAsia	0	low	humans	39	1.8974358974359	Ubiquitous
HEL_BA4505AA_AS	30	hspEAsia	0	low	humans	25	2.52	Ubiquitous
HEL_BA4506AA_AS	26	hspEAsia	0	low	humans	21	2.14285714285714	Ubiquitous
HEL_BA4507AA_AS	32	hspEAsia	0	low	humans	27	2.81481481481481	Ubiquitous
HEL_BA4508AA_AS	39	hspEAsia	0	low	humans	34	2.11764705882353	Ubiquitous
HEL_BA4509AA_AS	46	hspEAsia	0	low	humans	39	1.8974358974359	Ubiquitous
HEL_BA4510AA_AS	35	hspEAsia	0	low	humans	26	20.1153846153846	Ubiquitous
HEL_BA4511AA_AS	40	hspEAsia	0	low	humans	34	1.55882352941176	Ubiquitous
HEL_BA4512AA_AS	30	hspEAsia	0	low	humans	25	1.96	Ubiquitous
HEL_BA4513AA_AS	46	hspEAsia	0	low	humans	35	16.1142857142857	Ubiquitous
HEL_BA4516AA_AS	45	hspEAsia	0	low	humans	39	13.5128205128205	Ubiquitous
HEL_BA4517AA_AS	33	hspEAsia	0	low	humans	28	2.82142857142857	Ubiquitous
HEL_BA4518AA_AS	48	hspEAsia	0	low	humans	32	3.90625	Ubiquitous
HEL_BA4519AA_AS	33	hspEAsia	0	low	humans	30	1.93333333333333	Ubiquitous
HEL_BA4520AA_AS	37	hspEAsia	0	low	humans	26	7.46153846153846	Ubiquitous
HEL_BA4521AA_AS	48	hspEAsia	0	low	humans	29	7.6551724137931	Ubiquitous
HEL_BA4522AA_AS	52	hspEAsia	0	low	humans	38	3.84210526315789	Ubiquitous
HEL_BA4524AA_AS	48	hspEAsia	0	low	humans	36	4.97222222222222	Ubiquitous
HEL_BA4525AA_AS	48	hspEAsia	0	low	humans	36	5.16666666666667	Ubiquitous
HEL_BA4528AA_AS	79	hspEAsia	0	low	humans	56	5.66071428571429	Ubiquitous
HEL_BA4529AA_AS	34	hspEAsia	0	low	humans	28	2.60714285714286	Ubiquitous
HEL_BA4530AA_AS	29	hspEAsia	0	low	humans	27	1.11111111111111	Ubiquitous
HEL_BA4531AA_AS	35	hspEAsia	0	low	humans	29	3.75862068965517	Ubiquitous
HEL_BA4533AA_AS	56	hspEAsia	0	low	humans	33	6.18181818181818	Ubiquitous
HEL_BA4534AA_AS	47	hspEAsia	0	low	humans	33	5.51515151515152	Ubiquitous
HEL_BA4536AA_AS	45	hspEAsia	0	low	humans	24	7.25	Ubiquitous
HEL_BA4538AA_AS	28	hspEAsia	0	low	humans	23	1.8695652173913	Ubiquitous
HEL_BA4539AA_AS	56	hspEAsia	0	low	humans	34	5.55882352941176	Ubiquitous
HEL_BA4540AA_AS	38	hspEAsia	0	low	humans	31	16.7741935483871	Ubiquitous
HEL_BA4541AA_AS	54	hspEAsia	0	low	humans	35	4.45714285714286	Ubiquitous
HEL_BA4543AA_AS	44	hspEAsia	0	low	humans	38	14.5526315789474	Ubiquitous
HEL_BA4544AA_AS	28	hspEAsia	0	low	humans	24	2.5	Ubiquitous
HEL_BA4546AA_AS	38	hspEAsia	0	low	humans	32	5.375	Ubiquitous
HEL_BA4547AA_AS	34	hspEAsia	0	low	humans	28	1.92857142857143	Ubiquitous
HEL_BA4549AA_AS	104	hpEurope	0	low	humans	85	2.50588235294118	Ubiquitous
HEL_BA4552AA_AS	102	hpEurope	0	low	humans	84	3.19047619047619	Ubiquitous
HEL_BA4556AA_AS	102	hpEurope	0	low	humans	81	2.23456790123457	Ubiquitous
HEL_BA4557AA_AS	167	hpAfrica1	0	low	humans	127	7.77165354330709	Ubiquitous
HEL_BA4558AA_AS	125	hpEurope	0	low	humans	92	9.57608695652174	Ubiquitous
HEL_BA4564AA_AS	118	hpEurope	0	low	humans	98	4.20408163265306	Ubiquitous
HEL_BA4566AA_AS	100	hpEurope	0	low	humans	78	13.1410256410256	Ubiquitous
HEL_BA4571AA_AS	50	hpEurope	0	low	humans	38	2.18421052631579	Ubiquitous
HEL_BA4572AA_AS	49	hpEurope	0	low	humans	40	2.075	Ubiquitous
HEL_BA4574AA_AS	96	hpSahul	0	low	humans	68	8.83823529411765	Ubiquitous
HEL_BA4575AA_AS	44	hpEurope	0	low	humans	35	2.22857142857143	Ubiquitous
HEL_BA4578AA_AS	90	hpSahul	0	low	humans	67	9.16417910447761	Ubiquitous
HEL_BA4580AA_AS	90	hpSahul	0	low	humans	66	9.04545454545454	Ubiquitous
HEL_BA4584AA_AS	100	hpSahul	0	low	humans	73	9.05479452054795	Ubiquitous
HEL_BA4596AA_AS	63	hspEAsia	0	low	humans	51	1.92156862745098	Ubiquitous
HEL_BA4598AA_AS	79	hpEurope	0	low	humans	68	8.27941176470588	Ubiquitous
HEL_BA4599AA_AS	71	hpEurope	0	low	humans	61	8.9672131147541	Ubiquitous
HEL_BA4600AA_AS	75	hpEurope	0	low	humans	63	6.68253968253968	Ubiquitous
HEL_BA4601AA_AS	55	hpAsia2	0	low	humans	44	9.04545454545454	Ubiquitous
HEL_BA4602AA_AS	58	hspEAsia	0	low	humans	33	8.33333333333333	Ubiquitous
HEL_BA4603AA_AS	39	hspEAsia	0	low	humans	33	2.24242424242424	Ubiquitous
HEL_BA4606AA_AS	50	hpEurope	0	low	humans	43	9.90697674418605	Ubiquitous
HEL_BA4607AA_AS	47	hspEAsia	0	low	humans	42	1.52380952380952	Ubiquitous
HEL_BA4610AA_AS	47	hspEAsia	0	low	humans	41	1.51219512195122	Ubiquitous
HEL_BA4611AA_AS	49	hspEAsia	0	low	humans	44	1.93181818181818	Ubiquitous
HEL_BA4614AA_AS	56	hspEAsia	0	low	humans	51	1.35294117647059	Ubiquitous
HEL_BA4616AA_AS	72	hpEurope	0	low	humans	64	3.03125	Ubiquitous
HEL_BA4617AA_AS	77	hpEurope	0	low	humans	64	12.953125	Ubiquitous
HEL_BA4618AA_AS	62	hpEurope	0	low	humans	56	8.10714285714286	Ubiquitous
HEL_BA4620AA_AS	54	hpEurope	0	low	humans	50	1.44	Ubiquitous
HEL_BA4621AA_AS	61	hpEurope	0	low	humans	53	3.45283018867925	Ubiquitous
HEL_BA4622AA_AS	57	hpEurope	0	low	humans	51	1.6078431372549	Ubiquitous
HEL_BA4623AA_AS	63	hpEurope	0	low	humans	56	2.64285714285714	Ubiquitous
HEL_BA4624AA_AS	63	hspEAsia	0	low	humans	53	3.62264150943396	Ubiquitous
HEL_BA4625AA_AS	40	hpAsia2	0	low	humans	38	1.26315789473684	Ubiquitous
HEL_BA4627AA_AS	62	hpEurope	0	low	humans	57	2.71929824561404	Ubiquitous
HEL_BA4629AA_AS	46	hspEAsia	0	low	humans	38	6.36842105263158	Ubiquitous
HEL_BA4630AA_AS	70	hpEurope	0	low	humans	59	9.71186440677966	Ubiquitous
HEL_BA4631AA_AS	76	hpEurope	0	low	humans	66	14.9090909090909	Ubiquitous
HEL_BA4632AA_AS	50	hspEAsia	0	low	humans	47	1.23404255319149	Ubiquitous
HEL_BA4633AA_AS	49	hpEurope	0	low	humans	39	7.28205128205128	Ubiquitous
HEL_BA4635AA_AS	42	hspEAsia	0	low	humans	37	1.45945945945946	Ubiquitous
HEL_BA4636AA_AS	37	hspEAsia	0	low	humans	31	2.61290322580645	Ubiquitous
HEL_BA4638AA_AS	58	hpEurope	0	low	humans	47	7.87234042553191	Ubiquitous
HEL_BA4642AA_AS	59	hpEurope	0	low	humans	52	1.96153846153846	Ubiquitous
HEL_BA4643AA_AS	78	hpEurope	0	low	humans	66	3.22727272727273	Ubiquitous
HEL_BA4644AA_AS	39	hspEAsia	0	low	humans	34	14.8235294117647	Ubiquitous
HEL_BA4645AA_AS	52	hspEAsia	0	low	humans	43	2.95348837209302	Ubiquitous
HEL_BA4646AA_AS	52	hspEAsia	0	low	humans	44	3.97727272727273	Ubiquitous
HEL_BA4647AA_AS	61	hpEurope	0	low	humans	56	1.30357142857143	Ubiquitous
HEL_BA4648AA_AS	50	hspEAsia	0	low	humans	46	6.32608695652174	Ubiquitous
HEL_BA4665AA_AS	109	hpEurope	0	low	humans	92	1.79347826086957	Ubiquitous
HEL_BA4667AA_AS	50	hpEurope	0	low	humans	46	1.45652173913043	Ubiquitous
HEL_BA4668AA_AS	65	hpEurope	0	low	humans	55	1.41818181818182	Ubiquitous
HEL_BA4670AA_AS	144	hpAfrica1	0	low	humans	117	7.79487179487179	Ubiquitous
HEL_BA4671AA_AS	33	hspEAsia	0	low	humans	30	1.4	Ubiquitous
HEL_BA4677AA_AS	52	hpEurope	0	low	humans	45	1.66666666666667	Ubiquitous
HEL_BA4683AA_AS	42	hspEAsia	0	low	humans	33	6.18181818181818	Ubiquitous
HEL_BA4684AA_AS	36	hspEAsia	0	low	humans	32	1.40625	Ubiquitous
HEL_BA4685AA_AS	109	hpEurope	0	low	humans	96	2.08333333333333	Ubiquitous
HEL_BA4686AA_AS	58	hpNEAfrica	0	low	humans	50	2	Ubiquitous
HEL_BA4687AA_AS	49	hspEAsia	0	low	humans	38	2.78947368421053	Ubiquitous
HEL_BA4690AA_AS	85	hpEurope	0	low	humans	69	4.04347826086957	Ubiquitous
HEL_BA4693AA_AS	59	hpEurope	0	low	humans	49	2.61224489795918	Ubiquitous
HEL_BA4695AA_AS	84	hpEurope	0	low	humans	69	2.28985507246377	Ubiquitous
HEL_BA4697AA_AS	67	hpEurope	0	low	humans	57	2.12280701754386	Ubiquitous
HEL_BA4698AA_AS	60	hpEurope	0	low	humans	52	1.36538461538462	Ubiquitous
HEL_BA4699AA_AS	65	hpEurope	0	low	humans	56	2.33928571428571	Ubiquitous
HEL_BA4700AA_AS	67	hpEurope	0	low	humans	55	8.76363636363636	Ubiquitous
HEL_BA4702AA_AS	47	hpEurope	0	low	humans	41	1.8780487804878	Ubiquitous
HEL_BA4704AA_AS	56	hpEurope	0	low	humans	46	2.82608695652174	Ubiquitous
HEL_BA4705AA_AS	62	hpEurope	0	low	humans	52	1.94230769230769	Ubiquitous
HEL_BA4709AA_AS	96	hpNEAfrica	0	low	humans	80	2.3875	Ubiquitous
HEL_BA4710AA_AS	50	hpEurope	0	low	humans	43	2.41860465116279	Ubiquitous
HEL_BA4716AA_AS	41	hpEurope	0	low	humans	39	1.12820512820513	Ubiquitous
HEL_BA4717AA_AS	72	hpEurope	0	low	humans	63	1.66666666666667	Ubiquitous
HEL_BA4718AA_AS	55	hpEurope	0	low	humans	49	1.26530612244898	Ubiquitous
HEL_BA4720AA_AS	63	hpEurope	0	low	humans	57	1.43859649122807	Ubiquitous
HEL_BA4722AA_AS	60	hpEurope	0	low	humans	50	2.02	Ubiquitous
HEL_BA4724AA_AS	96	hpEurope	0	low	humans	80	2.375	Ubiquitous
HEL_BA4729AA_AS	174	hpAfrica1	0	low	humans	138	10.5652173913043	Ubiquitous
HEL_BA4730AA_AS	56	hpEurope	0	low	humans	49	1.38775510204082	Ubiquitous
HEL_BA4731AA_AS	86	hpEurope	0	low	humans	73	2.16438356164384	Ubiquitous
HEL_BA4732AA_AS	51	hspEAsia	0	low	humans	28	9.64285714285714	Ubiquitous
[truncated: 4,869 more rows]
