# Supplementary material for: An ancient ecospecies of Helicobacter pylori
Source: Nature. 2024 Oct 16;635(8037):178–85. doi: 10.1038/s41586-024-07991-z (PMC11541087; doi:10.1038/s41586-024-07991-z)
Supplement: Supplementary file 8 — Data underlying Figs. 1–4 and Supplementary Figs. 1–6 and 8–13. [file 41586_2024_7991_MOESM8_ESM.zip › SOURCE_DATA/S5.csv]

pos	FST	pval	col
208	0.00507614213197971	0.0165588283095689	grey
212	0	0.168665297828276	grey
213	0.188580681549406	0.0429615242101482	grey
215	0.0304568527918783	0.0676021790096364	grey
216	0.0101522842639594	0.0251991706823346	grey
217	0.0456852791878172	0.0619263949481546	grey
218	0.0683453908362976	0.434777379762359	grey
220	0.0585708707536119	0.262574295357575	grey
222	0	0	grey
224	0.0761421319796955	0.0463758804694081	grey
228	0.133333333333333	0.229645303816022	grey
237	-0.00604847358261251	0.0121702374699491	grey
238	0.0137269120846307	0.129746145427233	grey
240	0.0203045685279188	0.133205581229508	grey
244	0.0862944162436549	0.151010313048418	grey
247	0.263715163369245	0.0321104907005011	grey
250	0.0448821346195578	0.0523577227659812	grey
253	0.0913705583756345	0.0200471578328288	grey
259	-0.0138983142864899	0.126632147229517	grey
262	0.0303757642594185	0.204973358906539	grey
265	0	0.05015085784253	grey
271	0.0941471469634885	0.162955366903554	grey
277	0	0	grey
283	0.0137269120846307	0.346461017587356	grey
289	-0.0102933092731525	0.129880365972555	grey
298	0.0512605644357271	0.115645856279372	grey
301	0.0253807106598986	0.36382608404609	grey
307	0.0101522842639594	0.00492818105434155	grey
309	0	0.0504311958266947	grey
313	-0.013936317489617	0.0885352747206749	grey
316	0.0311973470986575	0.141725715225662	grey
319	0.0456852791878172	0.0626296151165722	grey
325	0.218274111675127	0.155573832925818	grey
328	0	0.167759974313838	grey
331	0	0.0224725704452549	grey
333	0	0.244087572773057	grey
334	0	0.168665297828276	grey
337	0.284263959390863	0.390643287424071	grey
340	0.035532994923858	0.0341309432048202	grey
342	0.035532994923858	0.0341309432048202	grey
346	0.116751269035533	0.0847502552054752	grey
352	0	0.176131946479594	grey
358	0	0.0218897133366669	grey
360	0.00507614213197971	0.0173094099433753	grey
373	0.0220578710328518	0.0585533084894877	grey
382	0.0772768763010487	0.0149514961575844	grey
385	0.0435220404154969	0.110469126964526	grey
391	0.0304568527918783	0.0865684983128358	grey
392	0.0101522842639594	0.0218897133366669	grey
401	0	0.0796824254139366	grey
403	0	0.244087572773057	grey
406	0.0101522842639594	0.0308414168149724	grey
412	0.238578680203046	0.354849089500678	grey
415	0	0.167759974313838	grey
418	0.2	0.187033576577609	grey
424	0.0419826813974322	0.011096562482484	grey
427	0	0.180280721205671	grey
430	0	0.230115818069791	grey
438	0	0.0547499559619582	grey
439	0.177664974619289	0.209265326727998	grey
442	0.208121827411168	0.179629571827688	grey
445	0	0.168665297828276	grey
448	-0.012471747749083	0.156996974687045	grey
451	0.0169168349617015	0.0775442892811981	grey
457	0	0.0180304650283544	grey
461	0.106598984771574	0.0753586843834392	grey
462	0.106598984771574	0.0753586843834392	grey
465	0.0755046629677725	0.209463714171108	grey
467	0.119601852879498	0.0493017101986224	grey
469	0.111675126903553	0.153062823578661	grey
472	0.232901980410381	0.403368923973338	grey
490	0.00507614213197971	0	grey
496	0.000875216465859974	0.113300394976586	grey
499	-0.0100891079653558	0.0520862091841674	grey
504	0	0.023598150771751	grey
507	0.0253807106598986	0.0349097124421653	grey
508	-0.012544702900033	0.0356732832169514	grey
511	0.00507614213197971	0	grey
514	0.0203045685279188	0.113595467857724	grey
520	0	0.230115818069791	grey
523	0.0321766561514195	0.0329320151667829	grey
527	0	0.0382386320065988	grey
534	0.00507614213197971	0.18543932139251	grey
535	-0.0047790021047418	0.259850083950732	grey
537	0.0203045685279188	0.0173094099433753	grey
542	0	0.0416600973656443	grey
544	-0.00633566430281163	0.114477416007118	grey
554	0.0101522842639594	0.07774057151024	grey
562	-0.013936317489617	0.0520862091841674	grey
563	0.187236544956324	0.121226468447167	grey
564	0	0.783325342416768	grey
567	0	0.0493017101986224	grey
574	0.0101522842639594	0.127721219381626	grey
577	-0.00604847358261251	0.0230417268776928	grey
591	-0.0138983142864899	0.125948171114703	grey
592	0.0304568527918783	0.0534320861248742	grey
601	0.0558375634517766	0.0262163835341595	grey
604	0.345177664974619	0.0451601761710203	grey
607	-0.0127510747334416	0.230491847692618	grey
610	0	0.0493017101986224	grey
613	0.000609854531757215	0.123325128578643	grey
621	0	0.20225158789808	grey
628	0.0666666666666668	0.35310254852625	grey
638	0	0.048149683725243	grey
639	0	0	grey
644	0.00540363517275255	0.25274976884742	grey
647	0.00540363517275255	0.25274976884742	grey
648	0.035809875403784	0.183836728387111	grey
651	0	0.048149683725243	grey
653	0.0152284263959391	0.0173094099433753	grey
660	0	0.0876454777915528	grey
662	-0.0138983142864899	0.465186173735354	grey
665	0.052299721152241	0.057057402757792	grey
668	0	0	grey
677	0.219875382546214	0.31633985000235	grey
679	0	0.0308414168149724	grey
680	-0.013936317489617	0.445393111368472	grey
686	0	0.0267116406465647	grey
695	0.0101522842639594	0.156049144667721	grey
698	0.0152284263959391	0.0173094099433753	grey
701	0	0	grey
704	0.0405788727938042	0.198281882110917	grey
707	0	0.0180304650283544	grey
710	0.0109589041095891	0.0621615281903844	grey
713	0.00263959390862933	0.300482859205842	grey
721	0	1.12582859092656	grey
722	0	0.110769602954771	grey
725	0	0	grey
728	0	0	grey
730	0	0	grey
742	0.106598984771574	0.0484398866882058	grey
749	0.165785755403213	0.0423151738260879	grey
752	0.0993324970589574	0.102276427458159	grey
755	0	0.230115818069791	grey
761	0.00263959390862933	0.849760535265773	grey
767	0.0381929469750748	0.0536978374897788	grey
773	0.33502538071066	0.142609133522682	grey
776	0.133333333333333	0.229645303816022	grey
782	0.0101522842639594	0.0193968051454778	grey
788	0.0406091370558376	0	grey
790	0.00507614213197971	0.0121702374699491	grey
796	0.0203045685279188	0.0241427013765352	grey
797	0.0336004028608824	0.00492818105434155	grey
798	0.0507614213197969	0.0988943409158296	grey
799	-0.0125127948026988	0.0495861370478806	grey
800	-0.0113079845480955	0.131483654940754	grey
806	0.052299721152241	0.244633731422883	grey
809	0.0555236764020698	0.0445416012851011	grey
812	0	0.0304077935324995	grey
815	0.00507614213197971	0.0224725704452549	grey
821	0.035532994923858	0.292899834582046	grey
824	0.181302951151653	0.216438390171077	grey
830	-0.00531610521458248	0	grey
833	0.0101522842639594	0.0392925388656734	grey
842	0.0253807106598986	0	grey
845	0.00507614213197971	0.119954951892251	grey
848	0.0109589041095891	0.316259913612528	grey
851	0	0.029968502433711	grey
860	-0.00320499096423688	0.0998692967623278	grey
862	0	0.05015085784253	grey
866	0	0	grey
871	0.0304568527918783	0.190302733082238	grey
875	0.00507614213197971	0	grey
878	0	0	grey
881	0.0321766561514195	0.38046970948556	grey
886	0.0101522842639594	0	grey
892	0	0.029968502433711	grey
894	-0.0108115235018786	0.0352933377376041	grey
896	-0.0131576293407738	0.023598150771751	grey
900	0.0843717712591527	0.357877564157966	grey
901	0	0.176131946479594	grey
902	0.0217682552381167	0.521381833943222	grey
907	0.0456852791878172	0	grey
908	-0.0126152100234638	0.0308414168149724	grey
909	0.0266525600189089	0.0399815245008568	grey
916	0.0456852791878172	0	grey
917	0	0	grey
922	0.0456852791878172	0	grey
923	0.0304568527918783	0.0378815918308938	grey
926	0.0152284263959391	0.162030010307185	grey
928	0.0456852791878172	0.0360496610626252	grey
935	0	0.0349097124421653	grey
938	0.033613795980808	0.0851162956095993	grey
947	0.0655604459643904	0.283620371347411	grey
949	-0.00527710885119803	0.0676021790096364	grey
953	0.00507614213197971	0.0439154947242743	grey
962	0	0.023598150771751	grey
968	0.0172401693606867	0.149794400680704	grey
970	0	0.0484398866882058	grey
973	0.035532994923858	0.132809568219124	grey
977	0.0152284263959391	0.0451601761710203	grey
983	0	0.0267116406465647	grey
989	0	0.0308414168149724	grey
992	0.00507614213197971	0.0200471578328288	grey
995	0.0738979428266094	0	grey
1000	0.0406091370558376	0.0165588283095689	grey
1004	0.132254123554908	0.0829013831762671	grey
1007	0	0.257553746697064	grey
1012	0.207260149221427	0.0869286285438493	grey
1013	0.134598498169713	0.140329997677868	grey
1016	0	0.029968502433711	grey
1025	0.0101522842639594	0.00698575924048062	grey
1031	-0.0138983142864899	0.0416600973656443	grey
1034	0.045204976314476	0.00857107030242713	grey
1037	0	0.0246761454625167	grey
1046	-0.013936317489617	0.11315265195963	grey
1047	0	0.0290719191563557	grey
1055	0.0101522842639594	0.0836447268934752	grey
1058	0.0456852791878172	0.452690921234023	grey
1060	-0.0138983142864899	0.0392925388656734	grey
1062	0.117661787803601	0.563135362686273	grey
1064	0.00507614213197971	0.102276427458159	grey
1068	0.0304568527918783	0.0140828634662134	grey
1069	0	0.0149514961575844	grey
1073	0.0507614213197969	0	grey
1076	0.228426395939086	0.380396104995275	grey
1078	0.0793064803217088	0.179085840456352	grey
1079	0.497455891896787	0.484668931643471	grey
1080	0	0.0406602372045244	grey
1082	-0.00779781833891358	0.135043149645152	grey
1097	0.0101522842639594	0.172590885397704	grey
1100	0	0.0180304650283544	grey
1101	0.119601852879498	0.0406602372045244	grey
1110	0	0.0406602372045244	grey
1130	0	0	grey
1132	0.00507614213197971	0	grey
1133	-0.0124813377127502	0.523662040899956	grey
1139	0.0101522842639594	0.0140828634662134	grey
1142	0.00159126712601243	0.00991192483630514	grey
1144	0.00507614213197971	0.0385927527369395	grey
1145	-0.0124596215966775	0.157351460280706	grey
1146	-0.0108115235018786	0.237943310458584	grey
1147	0.0929239801846982	0.0749559018022688	grey
1148	0.0812182741116751	0.340071335972431	grey
1149	0.00507614213197971	0.0800663553417265	grey
1153	0.0101522842639594	0.262135901601888	grey
1156	0.0304568527918783	0.0916836857862607	grey
1159	0.0444444444444444	0.525873816107514	grey
1160	0	0	grey
1162	-0.00480595110117221	0.118387855883775	grey
1166	-0.01308712137874	0.161101272940633	grey
1167	-0.00427671105225724	0.111816678360566	grey
1170	0.133333333333333	0	grey
1171	0	0.138154460680175	grey
1173	0	0.0484398866882058	grey
1175	-0.013936317489617	0.0439154947242743	grey
1177	0	0.204872928302485	grey
1184	0.0135461074224247	0.24997008354177	grey
1186	0.0222222222222221	0.136345364190301	grey
1187	-0.00383945965210963	0.0286140808531319	grey
1190	-0.00544531610521481	0.11211454865762	grey
1193	0	0.619174372787197	grey
1196	0.0101522842639594	0.100515362901631	grey
1198	-0.00210855134712973	0.116805949290341	grey
1199	0.190282110444547	0.299006600941177	grey
1202	0.0152284263959391	0.00991192483630514	grey
1203	0	0.0796824254139366	grey
1216	0.0555236764020698	0.144614824930688	grey
1217	-0.00779781833891358	0.191768125389452	grey
1220	-0.0123531291043981	0.191036269330135	grey
1227	0.0152284263959391	0.0193968051454778	grey
1229	0	0.505321326019702	grey
1232	0.0380219420337317	0.108805827954894	grey
1234	0.0360392030035012	0.0218897133366669	grey
1235	0.0862944162436549	0.0691229923919897	grey
1243	0.0203045685279188	0.033335949419386	grey
1244	0	0	grey
1250	-0.0115401433487328	0.0304077935324995	grey
1251	-0.0123531291043981	0.184585654717035	grey
1254	-0.0138983142864899	0.033335949419386	grey
1255	0.035532994923858	0.0751575069556727	grey
1256	0.0054931683810483	0.164566757139273	grey
1272	0	0.0180304650283544	grey
1274	0.0964467005076143	0.0955913561823357	grey
1277	0	0	grey
1278	0	0.0389440305949744	grey
1284	0	0.00857107030242713	grey
1285	0	0.322229170880283	grey
1286	0.0109589041095891	0.390570494951743	grey
1289	0.101647068902739	0.0878239888114913	grey
1304	-0.0127510747334416	0.0626296151165722	grey
1307	0.059935935916707	0.0312696007094619	grey
1313	0.00507614213197971	0	grey
1315	0.00507614213197971	0.00698575924048062	grey
1319	0.00507614213197971	0.074753865700537	grey
1320	0.00507614213197971	0.338601030321377	grey
1325	0.0101522842639594	0.047564732287265	grey
1328	0.0304568527918783	0.119813086774064	grey
1331	0	0.0212920581665262	grey
1334	0.0253807106598986	0.0520862091841674	grey
1337	0.186485595622651	0.0813989390850129	grey
1340	-0.0123531291043981	0.0286140808531319	grey
1342	-0.00826446280991733	0.121648228218748	grey
1343	0.0220578710328518	0.106970042228614	grey
1351	0.0406091370558376	0.011096562482484	grey
1352	-0.013936317489617	0.18265608389328	grey
1354	0	0.38421560287985	grey
1355	0.0203045685279188	0.0583062113335339	grey
1361	-0.00826446280991733	0.283451800588004	grey
1364	-0.0108115235018786	0.0419887506708112	grey
1367	0.0101522842639594	0.0345222891462397	grey
1376	0.0101522842639594	0.0680394985400022	grey
1377	0.0210297316896302	0.0642458157006877	grey
1379	0	0.0360496610626252	grey
1382	0.00507614213197971	0.137639215047668	grey
1385	-0.00826446280991733	0.298760214670289	grey
1387	0	0	grey
1391	0.0101522842639594	0.0295232986475682	grey
1394	0.0101522842639594	0.0460745502500509	grey
1412	0	0.0628625840787438	grey
1418	0	0.0290719191563557	grey
1420	0	0.00857107030242713	grey
1421	-0.00311141949384663	0.00991192483630514	grey
1422	0	0.0360496610626252	grey
1424	-0.0123531291043981	0.11709469465177	grey
1427	0.0141606164175785	0.0847502552054752	grey
1438	0.0862944162436549	0	grey
1454	-0.013936317489617	0.16662397714899	grey
1455	0	0	grey
1456	0	0.0662762336947992	grey
1457	0	0.0662762336947992	grey
1460	0.00388530662642328	0.0276777813262617	grey
1461	0.0101522842639594	0.00698575924048062	grey
1462	-0.00753948826303175	0.53604596022713	grey
1465	0	0.0149514961575844	grey
1468	0	0.230115818069791	grey
1475	0	0	grey
1476	0.00762227056643294	0.149672453974958	grey
1477	0	0.00857107030242713	grey
1483	0.00507614213197971	0	grey
1485	0.133333333333333	0	grey
1486	0	0.505321326019702	grey
1488	0.0222863049503906	0.195299487944627	grey
1490	0.00507614213197971	0.15234046797523	grey
1493	0.129805794474622	0.125811066552464	grey
1496	0.192893401015228	0.153543163803671	grey
1505	0	0.168665297828276	grey
1513	-0.0113160827039742	0.0552696891511373	grey
1514	-0.0124631062485285	0	grey
1517	-0.0112082322533447	0.24033771650691	grey
1520	0	0.0406602372045244	grey
1523	0.0101522842639594	0.0187253432346402	grey
1538	-0.0082863505948918	0.218767202918894	grey
1547	0.0311973470986575	0.0276777813262617	grey
1553	0.0456852791878172	0.0451601761710203	grey
1556	0.0152284263959391	0.162030010307185	grey
1559	0.00507614213197971	0.118101353804223	grey
1562	0.0761421319796955	0.0902947071343924	grey
1565	0.0304568527918783	0.0697665608802181	grey
1567	0.00939715568234256	0.0743484875587006	grey
1571	0.160775074753203	0	grey
1573	0.00507614213197971	0.023598150771751	grey
1574	0.0203045685279188	0.0276777813262617	grey
1576	0.00507614213197971	0.0378815918308938	grey
1580	0.00507614213197971	0.153663096259075	grey
1583	0.0558375634517766	0.0435995203649205	grey
1586	0	0.257553746697064	grey
1587	0	1.00420711991348	grey
1591	0.00507614213197971	0.0937377934319978	grey
1592	0.0499742121121638	0	grey
1595	0	0	grey
1598	0	0.176131946479594	grey
1600	0.0101522842639594	0.183729587753891	grey
1604	0	0.00991192483630514	grey
1610	0.0203045685279188	0.0708286966216064	grey
1613	-0.00826446280991733	0.437770953625266	grey
1618	-0.012198046067903	0.0920284416215285	grey
1622	0.00134767098415767	0.643316003741949	grey
1625	-0.00783176214648296	0.0849334275626753	grey
1628	0.0101522842639594	0.0267116406465647	grey
1631	0.0507614213197969	0.0290719191563557	grey
1643	0.243179335603675	0.0982403832795157	grey
1644	0	1.2392183255321	grey
1646	0.18858432036097	0.153062823578661	grey
1649	0.0507614213197969	0.00991192483630514	grey
1651	0.133333333333333	0	grey
1653	0	0.0241427013765352	grey
1654	0	0.0218897133366669	grey
1655	0.07045480500762	0.205875953492178	grey
1656	0.0304568527918783	0.359840046314425	grey
1657	0	0.322229170880283	grey
1658	0.0293552219462145	0.0399815245008568	grey
1659	0.0297376142984159	0.0426394159055057	grey
1661	0.120283448280885	0.129342909413251	grey
1662	0.00507614213197971	0.0962587175932215	grey
1664	0.0101522842639594	0	grey
1666	0	0	grey
1667	0.0101522842639594	0.078910185349839	grey
1670	0.0203045685279188	0.415790467870426	grey
1673	-0.0138983142864899	0.0733272670392787	grey
1674	0	0.505321326019702	grey
1676	0.00507614213197971	0.101638648472524	grey
1697	0.0152284263959391	0.124434259797249	grey
1703	0.0326552100711797	0.119813086774064	grey
1705	0	0.110769602954771	grey
1712	0.124775142469883	0.160519072341402	grey
1714	0	0.0547499559619582	grey
1721	0.00210224068092091	0.0557853542345766	grey
1722	-0.00783176214648296	0.023598150771751	grey
1723	0.0203045685279188	0.0660531455917039	grey
1727	0.0101522842639594	0.153663096259075	grey
1729	0.0115736040609138	0.193850031935396	grey
1731	0	0.230115818069791	grey
1733	-0.013936317489617	0.181902341042272	grey
1734	0.0203045685279188	0.00991192483630514	grey
1736	0.0101522842639594	0	grey
1738	0.0152284263959391	0.074753865700537	grey
1739	-0.00199969235502229	0.00698575924048062	grey
1742	0	0.0212920581665262	grey
1745	0.00507614213197971	0.0682573078453517	grey
1748	-0.0136128889869787	0	grey
1751	0	0.0526280501943938	grey
1754	0.0101522842639594	0	grey
1757	-0.0138983142864899	0.0597760441311272	grey
1763	0.0152284263959391	0.047564732287265	grey
1766	-0.0127510747334416	0.106970042228614	grey
1769	-0.013936317489617	0.146354776256511	grey
1772	0.0710659898477157	0.214291096898784	grey
1775	0.0755046629677725	0.398399915696943	grey
1779	0.00507614213197971	0.18543932139251	grey
1781	0	0.0890658857311973	grey
1784	0.0456852791878172	0.00698575924048062	grey
1790	0.0253807106598986	0.172368073668981	grey
1793	0.0253807106598986	0.00991192483630514	grey
1802	0	0.011096562482484	grey
1805	0	0.0484398866882058	grey
1808	0	0.230115818069791	grey
1814	0	0.230115818069791	grey
1818	0.0101522842639594	0.0286140808531319	grey
1820	0	0.26650297837479	grey
1822	0.0203045685279188	0.0840144858421288	grey
1823	0.0499742121121638	0.190722103370369	grey
1829	0.0869234018869569	0.11967110318046	grey
1832	0.00939715568234256	0.127856901784741	grey
1833	0.302556123059656	0.525418713504512	grey
1835	0.0456852791878172	0.291404996075142	grey
1840	0.00507614213197971	0.111965684707967	grey
1841	0	0.0329320151667829	grey
1842	0	0	grey
1847	0.228094597016861	0.0911647017269359	grey
1853	0	0	grey
1854	0.065989847715736	0.662423003239073	grey
1855	0	0.230773648134129	grey
1856	0.0456852791878172	0.0792970420028113	grey
1859	0	0.300974165582111	grey
1862	0.0456852791878172	0.0329320151667829	grey
1863	0.00507614213197971	0.151010313048418	grey
1865	-0.0134368468199462	0.0557853542345766	grey
1871	0	0.164337172964461	grey
1877	-0.012198046067903	0.0908174636896673	grey
1880	0.0203045685279188	0.0218897133366669	grey
1883	0.035809875403784	0.0806395671028594	grey
1889	0.00507614213197971	0.201846547461295	grey
1892	0.0203045685279188	0.1484493778973	grey
1895	0.0321766561514195	0.251765288438458	grey
1901	0.091368013943488	0.0992201164226066	grey
1904	0	0.0241427013765352	grey
1907	0.0101522842639594	0.0224725704452549	grey
1909	0	0	grey
1912	0.0539759036144578	0.291321839162095	grey
1913	-0.013936317489617	0.133600793010998	grey
1914	0.0152284263959391	0.0445416012851011	grey
1915	-0.0123489773503132	0.0187253432346402	grey
1921	0.0772768763010487	0.0173094099433753	grey
1922	0	0	grey
1924	0.111111111111111	0.0157745887560216	grey
1929	0.0250021509076831	0.336739655001893	grey
1930	0.0570144524556242	0.0783270937081065	grey
1931	0.0152284263959391	0.0913379448383794	grey
1936	0.0101522842639594	0.0241427013765352	grey
1937	0.0101522842639594	0.0241427013765352	grey
1938	0	0.0509879327543927	grey
1945	0	0.0526280501943938	grey
1948	0.0101522842639594	0	grey
1950	0.0101522842639594	0.0933978142883354	grey
1951	-0.0123531291043981	0.0312696007094619	grey
1959	0.00507614213197971	0.0385927527369395	grey
1962	-0.0123531291043981	0.229174256710903	grey
1966	0	0.0212920581665262	grey
1977	-0.0123531291043981	0.336894947798808	grey
1980	0.0253807106598986	0.180497451192774	grey
1997	0	0	grey
2004	-0.0138304069235249	0.0944149807450672	grey
2006	0	0.0360496610626252	grey
2016	0.0203045685279188	0	grey
2017	0.0720812182741116	0.0308414168149724	grey
2022	-0.0102149526853419	0.19260249628538	grey
2023	0	0.0200471578328288	grey
2031	-0.00932588388186018	0.0794899166183608	grey
2034	-0.0059261008145437	0.21702191806892	grey
2038	0	0.0200471578328288	grey
2039	0	0.0200471578328288	grey
2045	0	0	grey
2046	0	0.0484398866882058	grey
2051	0	0.38421560287985	grey
2052	0.0152284263959391	0.00698575924048062	grey
2055	0.00163127579882161	0.232273398840907	grey
2057	0.172896139857348	0.074753865700537	grey
2070	0.157360406091371	0.151736795664388	grey
2071	0	0.0246761454625167	grey
2078	0.00507614213197971	0.0435995203649205	grey
2080	0	0.0212920581665262	grey
2085	0.133333333333333	0.229645303816022	grey
2103	0.0311973470986575	0.0869286285438493	grey
2107	0	0	grey
2119	0.0101522842639594	0.011096562482484	grey
2120	0.0812182741116751	0.143864870758648	grey
2121	0.0253807106598986	0	grey
2122	0.0406091370558376	0	grey
2123	0.0152284263959391	0.0281494783280391	grey
2124	-0.00719066248504641	0.0389440305949744	grey
2129	0.0311973470986575	0.134257716013482	grey
2130	0.00507614213197971	0.713565563969717	grey
2131	0	0	grey
2132	0	0.505321326019702	grey
2133	0	0	grey
2136	-0.0119896197252043	0.00698575924048062	grey
2139	0.00507614213197971	0.18543932139251	grey
2148	0.0683175387465982	0.0813989390850129	grey
2150	0	0	grey
2151	0.00507614213197971	0.0286140808531319	grey
2154	0.00939715568234256	0	grey
2157	0.201414855245469	0.0785218352461541	grey
2158	0.00507614213197971	0	grey
2160	0.0406091370558376	0.0466755336105055	grey
2162	0	0.126222069994808	grey
2163	-0.0110894181960173	0.199508260032311	grey
2164	0.091368013943488	0.18543932139251	grey
2166	0.0406091370558376	0.0466755336105055	grey
2167	0	0.0218897133366669	grey
2178	0.0406091370558376	0.0349097124421653	grey
2181	0	0.230115818069791	grey
2183	0.0101522842639594	0.103069554478366	grey
2187	-0.000673085245584515	0.213016469375664	grey
2189	-0.00826446280991733	0.0321104907005011	grey
2190	0.244823873250269	0.105111026830261	grey
2193	0.00507614213197971	0.0262163835341595	grey
2199	0	0	grey
2201	-0.0107754937930342	0.0901199430098209	grey
2202	0.061617711765274	0.0295232986475682	grey
2205	0.00507614213197971	0.0140828634662134	grey
2206	0	0.0180304650283544	grey
2210	0	0.0945837069356964	grey
2211	-0.0136128889869787	0.209066831007277	grey
2217	0	0.0547499559619582	grey
2223	0.0710659898477157	0.141725715225662	grey
2225	0.0178101497898452	0.151131551860222	grey
2232	0	0.00857107030242713	grey
2233	-0.00948768417948975	0.164796138515719	grey
2234	0	0.138154460680175	grey
2240	0	0.00492818105434155	grey
2243	0	0.0180304650283544	grey
2246	0	0	grey
2250	0.0106012294977426	0.342772308854214	grey
2253	0.0101522842639594	0.296785557603342	grey
2254	0.0203045685279188	0	grey
2257	0.0556979879083503	0.138668414661068	grey
2259	0	0	grey
2261	0.0862944162436549	0.202352773997497	grey
2262	-0.013936317489617	0.105266859248579	grey
2264	0.0964467005076143	0.104485998430716	grey
2268	-0.00826446280991733	0	grey
2269	0	0.0187253432346402	grey
2270	0.0406091370558376	0.181794508103428	grey
2271	0.0101522842639594	0	grey
2274	0.00507614213197971	0.0706172966198903	grey
2276	0.0380219420337317	0.0378815918308938	grey
2277	0.00507614213197971	0	grey
2280	0.0101522842639594	0	grey
2283	0.0217258883248732	0.242262280364642	grey
2289	0	0.0246761454625167	grey
2290	0	0.0621615281903844	grey
2292	0.065989847715736	0.0684745569409962	grey
2297	0.00507614213197971	0.0432815443579408	grey
2298	0.0101522842639594	0.0416600973656443	grey
2303	0	0	grey
2304	0.0203045685279188	0.133995209913344	grey
2307	0.00857549542757241	0.131350560646252	grey
2310	-0.0127510747334416	0.253732229444151	grey
2313	0.0406091370558376	0.0544885294394165	grey
2319	0.0253807106598986	0.0686912508054448	grey
2324	0.0913705583756345	0.0544885294394165	grey
2327	-0.00847814214988496	0.0602593705939925	grey
2331	0.0101522842639594	1.0363674831912	grey
2336	0	0.362324167021667	grey
2337	0.0220578710328518	0.141852142608311	grey
2338	-0.0119001517609503	0	grey
2340	0.0573651249485982	0.033335949419386	grey
2343	-0.00826446280991733	0.0927150383847808	grey
2345	0	0.0628625840787438	grey
2354	0	0.230115818069791	grey
2355	0	0.0389440305949744	grey
2356	0	0.0308414168149724	grey
2357	0	0.0979121864421617	grey
2358	0.10868663759205	0.0673826584474228	grey
2364	0.00507614213197971	0.167759974313838	grey
2366	0.0101522842639594	0.529250346626368	grey
2367	0.0101522842639594	0.0656051203487339	grey
2371	0.0152284263959391	0	grey
2372	0	0.0187253432346402	grey
2373	0.00507614213197971	0.792826752604128	grey
2376	0.232519235066884	0.0286140808531319	grey
2379	0.0112725896051118	0.213703345978005	grey
2380	0	0.00857107030242713	grey
2382	0	0.164337172964461	grey
2384	0.198972054724839	0.158764295660045	grey
2385	0.0222222222222221	0.552237927197345	grey
2397	0.135866276983028	0.297115109806569	grey
2399	0	0.0836447268934752	grey
2400	-0.0123531291043981	0.417208594721659	grey
2403	0.106598984771574	0	grey
2404	0	0.131350560646252	grey
2405	0.101522842639594	0.0557853542345766	grey
2418	0.0225002951245424	0.167759974313838	grey
2420	0.0304568527918783	0.0378815918308938	grey
2421	0.0266375569508475	0.271437005865222	grey
2424	0	0.0312696007094619	grey
2433	0.0101522842639594	0	grey
2436	0.00507614213197971	0.0439154947242743	grey
2439	0.00507614213197971	0.0635572818705454	grey
2440	0	0.0246761454625167	grey
2442	0.159018053522017	0.0578093849614303	grey
2444	0	0.0371584291353928	grey
2446	0	0.0180304650283544	grey
2447	0	0.025712396550418	grey
2448	0	0.0149514961575844	grey
2457	-0.0132856280328271	0.147712343232894	grey
2459	0.191672884257922	0.0329320151667829	grey
2466	0.0109589041095891	0.262135901601888	grey
2467	0	0.138154460680175	grey
2469	0.0609137055837564	0.121226468447167	grey
2481	0.00507614213197971	0	grey
2514	0	0.0206783527767403	grey
2517	0.0101522842639594	0.101957905749705	grey
2518	0	0.00991192483630514	grey
2519	0.00507614213197971	0	grey
2520	0.0152284263959391	0.095256362577789	grey
2521	0.0101522842639594	0.048149683725243	grey
2526	-0.00636046724970951	0.168099829742551	grey
2529	0.0406091370558376	0.0484398866882058	grey
2535	0.0101522842639594	0.0737371052986044	grey
2538	0	0.0290719191563557	grey
2539	0.0304568527918783	0.0262163835341595	grey
2553	0.0454356328534578	0.118530923152835	grey
2554	0	0	grey
2556	0.00507614213197971	0.0704053873856641	grey
2562	0.242562972895316	0.131483654940754	grey
2564	0	0.023598150771751	grey
2571	0.106598984771574	0.0490158753460182	grey
2578	0.0101522842639594	0.078910185349839	grey
2581	0	0.0484398866882058	grey
2594	0.0842852578893188	0.011096562482484	grey
2604	0.0152284263959391	0.104329313171577	grey
2607	0.00507614213197971	0	grey
2609	0.00507614213197971	0.0607395128438088	grey
2613	0.0253807106598986	0.0426394159055057	grey
2615	0.167778672710585	0.132280293383034	grey
2616	-0.0138983142864899	0.184906059446874	grey
2617	0.0152284263959391	0.217701579727009	grey
2641	0	0.0364225778747037	grey
2643	0.065989847715736	0.0200471578328288	grey
2644	-0.00826446280991733	0.280493652529525	grey
2648	0.248467294136948	0.0316925587084856	grey
2649	0	0.0509879327543927	grey
2666	0	0.26650297837479	grey
2670	-0.0138983142864899	0.453582837105718	grey
2671	0.0558375634517766	0.0389440305949744	grey
2690	0	0.363225641751248	grey
2693	0.00507614213197971	0.074753865700537	grey
2700	0	0.080829931612038	grey
2704	0	0.0796824254139366	grey
2705	0	0	grey
2707	0	0.0364225778747037	grey
2714	0	0.0460745502500509	grey
2727	0.00210224068092091	0.0802577813042248	grey
2736	0.0152284263959391	0.0413291629707321	grey
2745	0	0.0281494783280391	grey
2757	0	0.0389440305949744	grey
2758	0.00263959390862933	0.122907405563639	grey
2759	0	0.0180304650283544	grey
2760	0	0.0157745887560216	grey
2763	0.00507614213197971	0.14210477189334	grey
2768	0	0.023598150771751	grey
2769	0.0609137055837564	0.0478579743884002	grey
2775	-0.00199969235502229	0.029968502433711	grey
2784	0.0152284263959391	0.0241427013765352	grey
2786	0.00507614213197971	0.074753865700537	grey
2787	0.0710659898477157	0	grey
2794	0.00507614213197971	0.00698575924048062	grey
2796	0.0645082942705172	0.165597386999773	grey
2799	0.00505977627878695	0.182333283725518	grey
2804	0.00507614213197971	0.00857107030242713	grey
2808	0	0.0218897133366669	grey
2814	0.0101522842639594	0.771652608512205	grey
2815	0	1.23064561926847	grey
2832	0.0101522842639594	0.0520862091841674	grey
2835	0.0123618990743507	0.17436698929096	grey
2838	-0.0123531291043981	0.105422523169014	grey
2842	-0.0082863505948918	0.0423151738260879	grey
2843	0.00507614213197971	0.0871082648234069	grey
2853	0.035532994923858	0.231805300190251	grey
2864	0	0.0246761454625167	grey
2865	0.152976022292156	0.102435414433627	grey
2874	0.0253807106598986	0.117814358977616	grey
2876	0.0152284263959391	0.0173094099433753	grey
2883	0.0406091370558376	0.140457264479674	grey
2884	0.00507614213197971	0	grey
2892	0	2.23387112427714	grey
2898	0	0.183729587753891	grey
2901	-0.0108115235018786	0.0157745887560216	grey
2904	0.0558375634517766	0.172033519309273	grey
2907	0	0.0371584291353928	grey
2910	0.035532994923858	0.179520906352238	grey
2913	0.00507614213197971	0	grey
2916	0.00507614213197971	0	grey
2919	0.065989847715736	0.117670675766442	grey
2925	0.0444444444444444	0.0682573078453517	grey
2927	0.0558375634517766	0.0246761454625167	grey
2934	0.111675126903553	0.54518993752951	grey
2935	0.0456852791878172	0.0352933377376041	grey
2936	0.0253807106598986	0	grey
2938	0.0941471469634885	0	grey
2940	0.319020780045744	0.531777895671686	grey
2943	0.309644670050761	0.397244043583981	grey
2946	0.0997174918680427	0.497720489677805	grey
2947	0.0862944162436549	0.189146597790474	grey
2948	0.0321766561514195	0.412663721325509	grey
2949	0.0152284263959391	0.023598150771751	grey
2955	0.035532994923858	0.0518134917577384	grey
2959	0.0867403577019782	0.0647015053042269	grey
2962	0	0.230115818069791	grey
2964	0.035532994923858	0.0337355430074924	grey
2973	0.0152284263959391	0.0308414168149724	grey
2976	0	0.176131946479594	grey
2982	0.0793064803217088	0	grey
2985	0.0203780156252775	0.224624529729948	grey
2988	0.0862944162436549	0.0149514961575844	grey
2990	0	0.230115818069791	grey
2991	0.0558375634517766	0.0140828634662134	grey
2997	0.0507614213197969	0.0536978374897788	grey
2998	0.00507614213197971	0.00857107030242713	grey
2999	0	0	grey
3000	-0.00344633098002611	0.0962587175932215	grey
3008	0.0438386497044139	0.317298347249117	grey
3013	0	0.167759974313838	grey
3018	0.00507614213197971	0.0498691788239223	grey
3022	0.111675126903553	0.0712499858693426	grey
3024	0.109441624365482	0.0796824254139366	grey
3027	-0.0127510747334416	0	grey
3028	0	0.0241427013765352	grey
3030	0.0222222222222221	0.226431530097158	grey
3031	0	0.00492818105434155	grey
3033	0.00507614213197971	0.00698575924048062	grey
3034	-0.0138304069235249	0.418766307376427	grey
3045	0.38567202128529	0.0304077935324995	grey
3048	0.125196336611466	0.0442295084777068	grey
3051	0.0970538114482743	0.0262163835341595	grey
3057	0.0812182741116751	0.220889721977022	grey
3063	-0.0109881611531151	0.00698575924048062	grey
3066	-0.00826446280991733	0.271609295069986	grey
3072	-0.00531610521458248	0.254356389070829	grey
3081	0	0.783325342416768	grey
3087	0.0152284263959391	0.0308414168149724	grey
3090	0.0203045685279188	0.0389440305949744	grey
3093	0.0152284263959391	0.0206783527767403	grey
3095	0.175374683578212	0.185865263631856	grey
3096	0.00624490226747154	0.167419685137035	grey
3098	0.065989847715736	0.107890770988063	grey
3102	0	0.244087572773057	grey
3108	0.00507614213197971	0.0290719191563557	grey
3110	0	0.011096562482484	grey
3111	0.387313579663952	0.131350560646252	grey
3113	0	0.164337172964461	grey
3114	0.0203045685279188	0.0364225778747037	grey
3123	0.124698764292673	0.0463758804694081	grey
3127	0.0222222222222221	0.129746145427233	grey
3128	-0.00826446280991733	0.182225606295186	grey
3129	0.00507614213197971	0.0507102139296599	grey
3134	-0.0107729144717938	0.277093637528457	grey
3138	0.0558375634517766	0.0498691788239223	grey
3141	0.0456852791878172	0.0871082648234069	grey
3142	-0.00527710885119803	0.25050936039314	grey
3143	-0.00344633098002611	0.0552696891511373	grey
3150	0	0.0406602372045244	grey
3153	0	0.0509879327543927	grey
3155	0	0.230115818069791	grey
3156	0	0.230115818069791	grey
3159	0.0547840245187244	0.214291096898784	grey
3171	0.0101522842639594	0.0520862091841674	grey
3174	0	0.0308414168149724	grey
3177	0	0.05015085784253	grey
3180	0.40820932776173	0.0580582403622788	grey
3183	0	0	grey
3185	0	2.23387112427714	grey
3186	0.0101522842639594	0.00991192483630514	grey
3195	-0.0082863505948918	0.309510711932924	grey
3198	0.208121827411168	0	grey
3200	0.0456852791878172	0.0187253432346402	grey
3202	0.0842852578893188	0.0140828634662134	grey
3204	0.0203045685279188	0.0920284416215285	grey
3208	0.0101522842639594	0.0200471578328288	grey
3210	0.0152284263959391	0	grey
3211	0.0253807106598986	0.076358265675775	grey
3213	0.00507614213197971	0.0180304650283544	grey
3216	0.0137268147690646	0.163532020465798	grey
3217	0	0.244087572773057	grey
3222	0.059935935916707	0.0802577813042248	grey
3223	0.0842852578893188	0.0157745887560216	grey
3225	0.0637511388780424	0.098404175801448	grey
3234	0.0253807106598986	1.02933513940871	grey
3240	0	0.176131946479594	grey
3243	0.113810891080963	0.324839328087196	grey
3246	0.035532994923858	0.0173094099433753	grey
3252	0.0152284263959391	0.00857107030242713	grey
3253	-0.0123531291043981	0.525873816107514	grey
3256	0.0797773047322744	0.0349097124421653	grey
3258	0.0203045685279188	0.160868554315801	grey
3259	-0.0123531291043981	0.136604796640077	grey
3263	0	0.230115818069791	grey
3267	0.00689924463773572	0.104329313171577	grey
3272	0	0	grey
3280	0.0321766561514195	0.344157652737558	grey
3286	0	0.0290719191563557	grey
3288	0.0280120035444056	0.269192140433083	grey
3291	0.0623811318245295	0.19940623131876	grey
3294	-0.0123531291043981	0.19694824570711	grey
3297	0.312390779728718	0	grey
3301	0	0.180280721205671	grey
3303	0.035237202650212	0.0403221336755938	grey
3306	0.0367982064152121	0.0812096153418865	grey
3309	0.0101522842639594	0.0432815443579408	grey
3310	-0.0109881611531151	0.320483586815734	grey
3315	-0.00531610521458248	0.278881244143442	grey
3316	0	0.0180304650283544	grey
3325	0	0.174809262012865	grey
3333	0.0321766561514195	0.344542025895855	grey
3336	-0.00772315323459205	0.19643388833302	grey
3339	0.0456852791878172	0.0337355430074924	grey
3342	0.00507614213197971	0.0498691788239223	grey
3354	-0.000673085245584515	0.126905021481556	grey
3356	0	0.00857107030242713	grey
3357	0.00507614213197971	0	grey
3363	0.035532994923858	0.20966199360126	grey
3369	0.0101522842639594	0	grey
3370	-0.0138983142864899	0.0945837069356964	grey
3371	-0.00991800078094496	0.271695418794896	grey
3372	0	0	grey
3375	0.035532994923858	0.357424013349138	grey
3377	-0.013936317489617	0.105422523169014	grey
3378	0	0.0241427013765352	grey
3384	0.0253807106598986	0.06447398935708	grey
3397	0	0	grey
3399	0.0253807106598986	0.0131598326333844	grey
3401	-0.0134209525308571	0.278796250947229	grey
3406	0	0.0149514961575844	grey
3409	0	0.0251991706823346	grey
3410	0.395455644186609	0.119813086774064	grey
3411	0.00507614213197971	0.0829013831762671	grey
3412	0.0203045685279188	0.072502062248434	grey
3415	0.0253807106598986	0.79713593402785	grey
3420	0.0981996726677576	0.0290719191563557	grey
3421	0.035532994923858	0.0224725704452549	grey
3422	0.0152284263959391	0.0812096153418865	grey
3424	0.0253807106598986	0	grey
3425	-0.0136128889869787	0.0872876173861572	grey
3427	0.0827212457322472	0.475402510838173	grey
3428	-0.0127510747334416	0.0642458157006877	grey
3436	0	0.180280721205671	grey
3437	0	0.00492818105434155	grey
3438	-0.0082863505948918	0	grey
3440	-0.0123531291043981	0.619544142890982	grey
3444	0.0222222222222221	0.136345364190301	grey
3448	0	0.295548145482899	grey
3449	0	0.0290719191563557	grey
3450	0.0253807106598986	0	grey
3451	0.00507614213197971	0.368390420537387	grey
3453	0	0.00492818105434155	grey
3454	0.0178959827776586	0.208271760015711	grey
3458	-0.00779781833891358	0	grey
3462	0.0304568527918783	0.0157745887560216	grey
3465	0.0444444444444444	0.239142137332003	grey
3468	0	0.0360496610626252	grey
3469	0	0.167759974313838	grey
3472	0	0.00857107030242713	grey
3475	0	0.363225641751248	grey
3480	0	0.0290719191563557	grey
3489	0	0.38421560287985	grey
3495	0.00507614213197971	0.00857107030242713	grey
3496	0	0	grey
3507	0	0.38421560287985	grey
3510	0	0.023598150771751	grey
3511	0.0694156570436361	0.144365127745709	grey
3516	0.0222222222222221	0.740392079331977	grey
3517	0	0.167759974313838	grey
3525	0.00507614213197971	0.0165588283095689	grey
3538	0.0913705583756345	0.12234889184823	grey
3539	0	0.164337172964461	grey
3541	0	0	grey
3544	0.035532994923858	0.122907405563639	grey
3546	0.0178959827776586	0.315299933624781	grey
3547	-0.00826446280991733	0.61713942024154	grey
3549	0.100740698184982	0.20936453396772	grey
3551	0	0	grey
3552	0.0266525600189089	0.0883578638938426	grey
3555	0.0140857207688405	0	grey
3556	0.00507614213197971	0.074753865700537	grey
3564	0.0321766561514195	0.105111026830261	grey
3567	0.065989847715736	0.0267116406465647	grey
3570	0	0.0241427013765352	grey
3573	0.0137269120846307	0.225196033227772	grey
3576	0.0304568527918783	0.10147874201504	grey
3582	0.0558375634517766	0.168213018896298	grey
3584	0	0.0849334275626753	grey
3585	0.0220578710328518	0.0286140808531319	grey
3586	0	0.0662762336947992	grey
3587	0	0.564659238346319	grey
3588	-0.00880159868031383	0.23757378080443	grey
3591	0.0101522842639594	0.00698575924048062	grey
3599	0.195407452481225	0.440132339608392	grey
3600	0.035532994923858	0.244451751268586	grey
3601	0.00507614213197971	0.0131598326333844	grey
3606	0.0135407739468654	0.0251991706823346	grey
3611	0	0.0547499559619582	grey
3612	0.0304568527918783	1.09565350047597	grey
3616	0	0	grey
3621	0	0.0218897133366669	grey
3624	0	0.0218897133366669	grey
3630	0.0203045685279188	0.18522612816807	grey
3633	-0.00586744271290351	0.278626225457235	grey
3636	0	0	grey
3642	0	0.0600181099096518	grey
3643	-0.0133184801554294	0.0878239888114913	grey
3645	0	0.00857107030242713	grey
3646	-0.0082863505948918	0.0920284416215285	grey
3648	0.131979695431472	0.0749559018022688	grey
3649	0	0.0149514961575844	grey
3651	-0.0126464874349816	0.0800663553417265	grey
3653	0.00134767098415767	0.191768125389452	grey
3656	-0.00416091116327544	0.202656155285453	grey
3657	0.145554017754946	0.00492818105434155	grey
3658	0.0203045685279188	0.0463758804694081	grey
3659	0	0	grey
3660	0.0609137055837564	0.0149514961575844	grey
3663	0.0973016297087897	0.0439154947242743	grey
3666	0.00507614213197971	0.0507102139296599	grey
3668	0.00159126712601243	0.188197504876022	grey
3669	0.00507614213197971	0.552557573881099	grey
3672	0	0.0662762336947992	grey
3673	0.0964467005076143	0.074551395387566	grey
3676	-0.0124813377127502	0.193538596763074	grey
3677	0.0172916325528083	0.0658294431079737	grey
3679	0.0304568527918783	0.0562970570873526	grey
3681	0.0304568527918783	0.0743484875587006	grey
3682	0	0.0504311958266947	grey
3685	0	0.0547499559619582	grey
3693	0.0101522842639594	0	grey
3697	0.00507614213197971	0.0385927527369395	grey
3699	0	0.0212920581665262	grey
3700	0.0152284263959391	0.0562970570873526	grey
3701	0.255599106142061	0.0874666878435672	grey
3703	0.0203045685279188	0.0614539096814071	grey
3705	0	0.564659238346319	grey
3707	0.0304568527918783	0.044851811488285	grey
3708	0.035532994923858	0.195609255894752	grey
3709	0.0101522842639594	0.0439154947242743	grey
3710	0	0	grey
3712	0.154497519309628	0.351047369721088	grey
3714	0.0304568527918783	0.0922004533008845	grey
3716	-0.00826446280991733	0.292733926484401	grey
3717	0.0101522842639594	0.0878239888114913	grey
3718	0.00507614213197971	0.20966199360126	grey
3721	-0.00199969235502229	0.147589268674736	grey
3723	0.0101522842639594	0.245724093680169	grey
3726	-0.00941144189875165	0.0371584291353928	grey
3730	-0.0127755164991383	0.11967110318046	grey
3731	0.148223350253807	0.104955025230085	grey
3732	-0.0127755164991383	0.12853382842348	grey
3735	0.0620044066269827	0.0716692884336077	grey
3736	0.213688454835386	0.0927150383847808	grey
3738	-0.0127755164991383	0.12853382842348	grey
3746	0	0.0890658857311973	grey
3750	0	0.0218897133366669	grey
3753	0.0821545305775042	0.162493108016575	grey
3755	-0.00199969235502229	0.373078920145039	grey
3758	-0.0123531291043981	0.439091159292976	grey
3760	0.0760293288212068	0.313134918862977	grey
3762	0	0.0630948466710417	grey
3770	-0.00826446280991733	0.237111428891753	grey
3771	-0.00826446280991733	0.0454667312172227	grey
3787	0	0.0267116406465647	grey
3792	0.0913705583756345	0.0325235841526648	grey
3793	0	0.0304077935324995	grey
3794	0	1.12582859092656	grey
3795	0.00507614213197971	0.0735324135106219	grey
3796	0	0.168665297828276	grey
3798	0.035532994923858	0.0371584291353928	grey
3799	0.045168567945709	0.528666478311642	grey
3803	0.047866866140978	0.0385927527369395	grey
3804	0.0793064803217088	0.0364225778747037	grey
3805	0.0908092251791137	0.126632147229517	grey
3810	0.0181469990550182	0.189462326843142	grey
3817	0.035532994923858	0.074753865700537	grey
3818	0	0.00492818105434155	grey
3819	0.0253807106598986	0.0578093849614303	grey
3820	0.0152284263959391	0.0337355430074924	grey
3822	0.0152284263959391	0.0445416012851011	grey
3825	0.120193296101226	0.00857107030242713	grey
3827	0	0.0349097124421653	grey
3828	0.0203045685279188	0.107123896530421	grey
3831	-0.0126607359895412	0.144490012142296	grey
3834	0.0321766561514195	0.127313572907031	grey
3843	-0.000673085245584515	0.00991192483630514	grey
3849	0.0913705583756345	0.0246761454625167	grey
3852	0.0101522842639594	0	grey
3853	0.00507614213197971	0.372113534129848	grey
3855	0.0101522842639594	0.0121702374699491	grey
3861	0	0.0364225778747037	grey
3868	0.0222222222222221	0.226431530097158	grey
3870	0.0152284263959391	0.0840144858421288	grey
3873	0.11244970859184	0.171921911078704	grey
3874	0.077612739911335	0.130148521469371	grey
3876	0.00507614213197971	0.00857107030242713	grey
3879	0	0	grey
3882	0.0141836282095511	0.287483869993138	grey
3883	0.00507614213197971	0.0555280234800675	grey
3885	0.157695615477233	0.0523577227659812	grey
3886	0.127355654147292	0.724364053891969	grey
3892	0.00507614213197971	0	grey
3894	0.0152284263959391	0.100354135309158	grey
3900	0	0.0406602372045244	grey
3901	0.0222222222222221	0.226431530097158	grey
3903	0.0321766561514195	0.103700838274653	grey
3904	0	0.230115818069791	grey
3907	0.00507614213197971	0.436170735418524	grey
3909	0	0.0246761454625167	grey
3913	-0.0138983142864899	0.108196413693609	grey
3914	0.0313835116718054	0.461648602998282	grey
3915	-0.0126152100234638	0.272985612441942	grey
3918	0	0.0364225778747037	grey
3921	0	0	grey
3927	0.0570144524556242	0.150646214072698	grey
3928	0.0152284263959391	0.176790991428836	grey
3929	0.0152284263959391	0.285303345646709	grey
3930	0	0.0399815245008568	grey
3931	0.0101522842639594	0.0193968051454778	grey
3932	0	0.090643466113822	grey
3937	0.00857549542757241	0.0621615281903844	grey
3938	-0.000901441927796176	0.0852988611561297	grey
3939	0.0101522842639594	0.156523522760612	grey
3943	0.0964467005076143	0.104485998430716	grey
3944	-0.00636046724970951	0.0399815245008568	grey
3946	0.0507614213197969	0.146849394984179	grey
3948	0.0558375634517766	0.525158593812097	grey
3960	-0.00753948826303175	0.153902778933168	grey
3963	-0.00779781833891358	0.0664987132195391	grey
3968	0	0.230115818069791	grey
3969	0.0203045685279188	0.0286140808531319	grey
3973	0	0.0979121864421617	grey
3976	-0.0123531291043981	0.0290719191563557	grey
3977	0.0558375634517766	0.455707030924613	grey
3979	0	0.451867020275301	grey
3982	0.00689924463773572	0.244906565674567	grey
3984	-0.0115401433487328	0	grey
3985	0.065989847715736	0.0630948466710417	grey
3992	0	0	grey
3998	0	0.20225158789808	grey
3999	-0.013936317489617	0.109866398011379	grey
4000	0	0	grey
4003	0.133333333333333	0	grey
4004	0.0101522842639594	0.0547499559619582	grey
4005	0.0152284263959391	0	grey
4006	0	0	grey
4009	0	0.0979121864421617	grey
4010	0	0.0435995203649205	grey
4012	0	0.0836447268934752	grey
4016	0	0.0796824254139366	grey
4017	0.0203045685279188	0.0276777813262617	grey
4018	0.0867403577019782	0.101638648472524	grey
4022	0.00507614213197971	0.0534320861248742	grey
4025	0.04727583766528	0.145113363287884	grey
4029	0	0.230115818069791	grey
4030	0.0203045685279188	0	grey
4032	0	0.0662762336947992	grey
4035	0.197969543147208	0.0382386320065988	grey
4037	0	0.0180304650283544	grey
4038	0	0.00492818105434155	grey
4046	0.0101522842639594	0.243905374155338	grey
4047	0	0.0796824254139366	grey
4057	0	0	grey
4059	-0.0127510747334416	0.00991192483630514	grey
4061	0.00507614213197971	0.0759596819450468	grey
4067	0	0	grey
4068	-0.000946925596485571	0.109261270085265	grey
4076	0.0253807106598986	0.0312696007094619	grey
4078	0.0304568527918783	0.0224725704452549	grey
4080	-0.00991800078094496	0.295465561586691	grey
4087	0.00507614213197971	0.011096562482484	grey
4088	0.2499662682168	0.0729155957265879	grey
4089	0.0444444444444444	0.525873816107514	grey
4096	0.0913705583756345	0.192289860263808	grey
4099	0.0109589041095891	0.227852466037694	grey
4101	-0.0125394429962955	0.128127968669152	grey
4104	0.0103332720614229	0.102435414433627	grey
4105	0	0.0460745502500509	grey
4107	0	0.0662762336947992	grey
4108	0	0.0662762336947992	grey
4110	0	0.0460745502500509	grey
4119	0.0253807106598986	0.364351117729609	grey
4121	0	0.0509879327543927	grey
4122	0.0913705583756345	0.00698575924048062	grey
4124	0.0456852791878172	0	grey
4128	0.160624681223132	0.111816678360566	grey
4129	0	0.0157745887560216	grey
4130	0.0456852791878172	0.011096562482484	grey
4134	0.00507614213197971	0.436170735418524	grey
4135	0.0101522842639594	0.275556762493197	grey
4137	0.00507614213197971	0.175361130345066	grey
4138	0.035532994923858	0.140838602230743	grey
4143	0.0507614213197969	0	grey
4144	0.0152284263959391	0.0876454777915528	grey
4146	0.0507614213197969	0	grey
4152	0.035532994923858	0.0140828634662134	grey
4154	0.0812182741116751	0.364351117729609	grey
4155	0	0.0200471578328288	grey
4161	0.133333333333333	0.109564136173371	grey
4162	0.0101522842639594	0.0781319710175915	grey
4163	-0.00826446280991733	0.517922343358871	grey
4164	0.00507614213197971	0.205274479506453	grey
4165	0.0278037633996351	0.29802046342293	grey
4174	0.0101522842639594	0.106661849185367	grey
4177	0.119601852879498	0.0193968051454778	grey
4181	0	0.060978412072021	grey
4182	0.0558375634517766	0.0575596343004158	grey
4183	0	0.0547499559619582	grey
4185	0.0558375634517766	0.122767943853359	grey
4187	0	0.082340464873911	grey
4188	0.14275092936803	0.183943831116046	grey
4190	0	0.167759974313838	grey
4192	0.0253807106598986	0.0804488511081553	grey
4193	0.0152284263959391	0.119813086774064	grey
4197	0	0.0212920581665262	grey
4206	-0.00662802448628752	0.205875953492178	grey
4209	0.00507614213197971	0	grey
4213	0	0.0547499559619582	grey
4215	0	0	grey
4218	0.071193401692951	0.0630948466710417	grey
4224	0.0203045685279188	0.0821528315521475	grey
4241	0	0	grey
4242	0.0152284263959391	0	grey
4243	0	0.106353005962953	grey
4246	0.135475165456532	0	grey
4259	0.0892836234149971	0.189987841876717	grey
4304	-0.0123531291043981	0.615349419427993	grey
4328	0	0.0241427013765352	grey
4329	0	0.0356732832169514	grey
4330	0.0203045685279188	0.0371584291353928	grey
4334	-0.0138304069235249	0	grey
4336	0	0.230115818069791	grey
4348	0.228426395939086	0.296373366664621	grey
4350	0	0.20225158789808	grey
4357	0.00507614213197971	0.160519072341402	grey
4360	0	0.0212920581665262	grey
4361	0	0.25967381909481	grey
4363	0.00154557163421465	0.0587995422337287	grey
4365	0.0456852791878172	0.10147874201504	grey
4367	0	0.0775442892811981	grey
4368	0.00507614213197971	0.0658294431079737	grey
4370	0	0.0557853542345766	grey
4371	0.00507614213197971	0.0206783527767403	grey
4372	0	0.0775442892811981	grey
4375	0	0.0630948466710417	grey
4377	0.0253807106598986	0.100997901723687	grey
4378	0.134861507826399	0.0575596343004158	grey
4380	0.0101522842639594	0.101158369451495	grey
4421	0	0	grey
4446	0.0203045685279188	0.305866188736552	grey
4462	0	0.0290719191563557	grey
4481	0	0	grey
4486	0.0253807106598986	0.0308414168149724	grey
4488	0	0.0149514961575844	grey
4490	0.0304568527918783	0.0512643723746377	grey
4494	0.0253807106598986	0.0308414168149724	grey
4506	0	0.362324167021667	grey
4579	0.0101522842639594	0.134388838203406	grey
4585	0	0.0406602372045244	grey
4592	0.00507614213197971	0	grey
4600	0	0.0180304650283544	grey
4605	0.0152284263959391	0.163532020465798	grey
4611	0.0222222222222221	0.267458784530347	grey
4616	0	0.0435995203649205	grey
4618	0	0	grey
4695	0	0.00492818105434155	grey
4696	0	0.230115818069791	grey
4698	0	0.230115818069791	grey
4699	0	0.0416600973656443	grey
4701	0.0222222222222221	0.740392079331977	grey
4733	-0.0138983142864899	0.372781992506828	grey
4764	0.0203045685279188	0.208072718898292	grey
4784	0	0	grey
4785	0	0.0389440305949744	grey
4789	0	0.048149683725243	grey
4790	0	0.0371584291353928	grey
4791	0.0203045685279188	0.0180304650283544	grey
4795	0.0101522842639594	0.0426394159055057	grey
4809	0	0.295548145482899	grey
4812	0.0101522842639594	0.0667205898772529	grey
4813	0.0101522842639594	0.0897696385975603	grey
4827	0	0.0212920581665262	grey
4828	0.0203045685279188	0.0193968051454778	grey
4829	0	0.230115818069791	grey
4847	0	0.0460745502500509	grey
4848	0	0.230115818069791	grey
4852	0	0.00857107030242713	grey
4855	0.0152284263959391	0.0251991706823346	grey
4856	0.154398547012527	0.0781319710175915	grey
4857	0.0253807106598986	0.0759596819450468	grey
7602	0.00507614213197971	0.0329320151667829	grey
7612	-0.00199969235502229	0.220793493250529	grey
7621	0.0406091370558376	0.126222069994808	grey
7635	0	0.0399815245008568	grey
7639	0.0253807106598986	0.175140512187207	grey
7641	0	0.095423969667639	grey
7659	0.0444444444444444	0.190512487296841	grey
7660	0.0558375634517766	0.361496955454522	grey
7662	0	0.00991192483630514	grey
7663	0.00507614213197971	0.132809568219124	grey
7664	0.00507614213197971	0	grey
7665	0.275137527264759	0.13994773199297	grey
7666	0.285616091338288	0.141725715225662	grey
7667	0.0152284263959391	0.316819269014363	grey
7668	0	0	grey
7670	0	0.0246761454625167	grey
7672	-0.0123531291043981	1.02023240053977	grey
7675	0.0253807106598986	0.0504311958266947	grey
7693	0.00507614213197971	0.0812096153418865	grey
7696	0	0.0630948466710417	grey
7699	0.00507614213197971	0.0520862091841674	grey
7711	0	0.0979121864421617	grey
7714	0.00507614213197971	0.106970042228614	grey
7716	0.0694156570436361	0.0562970570873526	grey
7717	0.0253807106598986	0.0409958945781722	grey
7726	0.0101522842639594	0.076358265675775	grey
7732	0.00689924463773572	0.0583062113335339	grey
7741	0.102631965024501	0.127041306323944	grey
7743	0.0259772881888116	0.0281494783280391	grey
7744	0	0	grey
7747	0.0321766561514195	0.281763330994861	grey
7750	-0.00662802448628752	0.0628625840787438	grey
7756	0.0203045685279188	0.0378815918308938	grey
7759	0.0862944162436549	0.00492818105434155	grey
7762	0.0444444444444444	0.406452905341061	grey
7764	0.0253807106598986	0.93462631545529	grey
7765	0.108460003500788	0.0630948466710417	grey
7768	0.0152284263959391	0.126632147229517	grey
7780	-0.00199969235502229	0.627968951216637	grey
7792	0.0558375634517766	0.0881801803178549	grey
7795	0	1.12582859092656	grey
7803	0.265673728684762	0.0463758804694081	grey
7804	0.00507614213197971	0.494402842167864	grey
7810	-0.013936317489617	0.0649283700384704	grey
7813	0.0321766561514195	0.31594007291684	grey
7822	0.00689924463773572	0	grey
7828	0.0203045685279188	0.0218897133366669	grey
7837	0	0.023598150771751	grey
7845	0.0490167526299317	0.168778248562181	grey
7846	0.16243654822335	0.0997072958024301	grey
7858	0.00507614213197971	0.103700838274653	grey
7861	0.00507614213197971	0.05953316400184	grey
7864	0.0253807106598986	0.0673826584474228	grey
7867	0.00159126712601243	0.0290719191563557	grey
7876	0.0444444444444444	0.525873816107514	grey
7882	0.0558375634517766	0.048149683725243	grey
7885	0.0406091370558376	0	grey
7894	0	0.140457264479674	grey
7897	0.0761421319796955	0.0396383477415592	grey
7900	0	0.0180304650283544	grey
7902	0.01588473568169	0.184371864139228	grey
7903	-0.013936317489617	0.483664868045823	grey
7906	0.0710659898477157	0.0271986318240339	grey
7915	0	0	grey
7918	0.250841835452581	0.169680153865144	grey
7930	-0.0138983142864899	0.659219670851854	grey
7933	0	0.05015085784253	grey
7936	-0.00311141949384663	0.0472699302519773	grey
7939	0	0.0945837069356964	grey
7951	0.262079881757598	0.0691229923919897	grey
7952	0.288957215373459	0.136734387952367	grey
7954	0.262079881757598	0.116661386431854	grey
7956	0.00507614213197971	0.517660923850733	grey
7957	0.270881116383623	0.12717749003526	grey
7960	0	0.0406602372045244	grey
7962	0.21252701796711	0.0796824254139366	grey
7965	0	0.564659238346319	grey
7978	0.0152284263959391	0.0251991706823346	grey
7981	0.0558375634517766	0.114623935409663	grey
7984	0.134641431212974	0.132147748512551	grey
7987	0.0203045685279188	0.162608751131576	grey
7990	-0.0134571768009504	0.0628625840787438	grey
7996	0.00507614213197971	0	grey
8002	0.0137269120846307	0.0791037990839472	grey
8011	0.242720947772514	0.265806738153293	grey
8017	0.00507614213197971	0.127313572907031	grey
8029	0.131979695431472	0.090643466113822	grey
8032	0.0137269120846307	0.100515362901631	grey
8041	0	0.0149514961575844	grey
8044	0.0256624700910126	0.400995595863996	grey
8047	0.0710659898477157	0.0349097124421653	grey
8053	-0.0135999727455456	0.200221605620097	grey
8059	0.142131979695431	0.168213018896298	grey
8062	0	0.204872928302485	grey
8068	0	0.0173094099433753	grey
8077	0	0	grey
8086	0	0.0187253432346402	grey
8092	-0.013936317489617	0.150403161271083	grey
8104	0	0.00492818105434155	grey
8110	0.00507614213197971	0.434359033257262	grey
8113	0.0101522842639594	0.337903559943778	grey
8116	0	0.00857107030242713	grey
8119	0.0222222222222221	0.740392079331977	grey
8122	0	0	grey
8125	0	0	grey
8131	0	0.0241427013765352	grey
8134	-0.00719066248504641	0.469864799527834	grey
8137	0.0217258883248732	0.0180304650283544	grey
8143	0.0253807106598986	0.0647015053042269	grey
8152	0	0.564659238346319	grey
8154	0	0.0180304650283544	grey
8161	-0.0138983142864899	0.00991192483630514	grey
8164	0.00507614213197971	0	grey
8167	0.0221859358915196	0.0819648644555793	grey
8174	0	0.174809262012865	grey
8176	0	0.0979121864421617	grey
8179	-0.0138983142864899	0.109109609019209	grey
8182	0	0.00857107030242713	grey
8185	-0.0108115235018786	0.472028718025074	grey
8188	0.00540363517275255	0.0131598326333844	grey
8191	0.0221859358915196	0.0325235841526648	grey
8194	0	0.0187253432346402	grey
8203	0	0.0371584291353928	grey
8206	0.0710659898477157	0.0637874687300639	grey
8207	0.00134767098415767	0.162724341919081	grey
8209	0.064469872953053	0.163070801296036	grey
8215	0	0	grey
8218	0.00507614213197971	0.127313572907031	grey
8220	0	0.0621615281903844	grey
8221	0.0215078022184623	0.0806395671028594	grey
8229	0.0178101497898452	0.176790991428836	grey
8230	0.0101522842639594	0.327203785280521	grey
8233	0.00507614213197971	0.00492818105434155	grey
8238	0	0.00492818105434155	grey
8251	0.00263959390862933	0	grey
8254	0.0152284263959391	0.395000576748924	grey
8260	0.0152284263959391	0.153062823578661	grey
8263	0.00507614213197971	0.0680394985400022	grey
8269	0.0456852791878172	0.144614824930688	grey
8275	0	0	grey
8281	0	0.0251991706823346	grey
8287	-0.0127510747334416	0.0913379448383794	grey
8296	0	1.12582859092656	grey
8302	0.152976022292156	0.14918401382682	grey
8305	0	0.0218897133366669	grey
8320	0	0.230773648134129	grey
8322	0.385735985373641	0.0423151738260879	grey
8324	0.397877746389601	0	grey
8332	0.185124360653944	0.0180304650283544	grey
8335	0.0203045685279188	0.342001584291051	grey
8341	0.00263959390862933	0.0977477802460079	grey
8344	0.0205325564854779	0.0794899166183608	grey
8347	0.0725813740243672	0.0678211239713772	grey
8353	0.404184044858369	0.320086244340269	grey
8354	0.00507614213197971	0	grey
8356	-0.00286553695145253	0.609969711069008	grey
8364	0.0152284263959391	0.0187253432346402	grey
8365	-0.00826446280991733	0.152942585285434	grey
8367	-0.0121471190667022	0.228608292863325	grey
8368	0.0423651294887375	0.640511717523574	grey
8371	0.00507614213197971	0.254267272805594	grey
8374	0	0.36382608404609	grey
8382	0.0152284263959391	0.0669418692911708	grey
8383	0	0	grey
8386	0	0.180280721205671	grey
8395	-0.0126464874349816	0.0466755336105055	grey
8398	0.0456852791878172	0.00698575924048062	grey
8401	0.0456852791878172	0.751608579755957	grey
8410	0	0.0308414168149724	grey
8416	-0.00722893480454068	0.154142219461121	grey
8422	-0.0127510747334416	0.240613162534156	grey
8425	0.0101522842639594	0.0251991706823346	grey
8426	0	0.0251991706823346	grey
8428	0.00507614213197971	0.201542455213553	grey
8437	0	0.00492818105434155	grey
8440	0.0406091370558376	0.23840478471246	grey
8446	0.00507614213197971	0.0193968051454778	grey
8455	0.00507614213197971	0.142357101726106	grey
8461	0.00507614213197971	0.0157745887560216	grey
8463	-0.0135790612947975	0.0733272670392787	grey
8467	-0.0082863505948918	0.444287580061469	grey
8479	0	0.00492818105434155	grey
8482	0	0.0389440305949744	grey
8488	0	0.00492818105434155	grey
8517	0.0101522842639594	0.146107052309363	grey
8518	0.111675126903553	0.0583062113335339	grey
8536	0.0761421319796955	0.0785218352461541	grey
8538	0.0413197275607107	0.0660531455917039	grey
8539	0	0.0187253432346402	grey
8541	0.00507614213197971	0.0751575069556727	grey
8542	-0.0113079845480955	0.139436951683977	grey
8545	0.0540992852717909	0.268239505111013	grey
8548	0.035532994923858	0.0304077935324995	grey
8551	-0.0123531291043981	0.104955025230085	grey
8554	0.0101522842639594	0.137122664770996	grey
8560	0	2.23387112427714	grey
8561	0	0.0246761454625167	grey
8563	0.040481497118283	0.199508260032311	grey
8566	0	0	grey
8578	-0.00826446280991733	0.089944920627951	grey
8590	0.0152284263959391	0.0751575069556727	grey
8593	0.00507614213197971	0.0651545899497314	grey
8611	0	0.0435995203649205	grey
8625	0.00507614213197971	0.00698575924048062	grey
8626	0.0564580638891173	0.130148521469371	grey
8638	0.050302931062715	0.225291205232954	grey
8644	0	0	grey
8647	0.00507614213197971	0.0531652152257781	grey
8650	-0.0102885904176775	0.0578093849614303	grey
8671	0.0222222222222221	0.333704891939693	grey
8674	0.0786002252436058	0.0140828634662134	grey
8677	0	0.0360496610626252	grey
8680	0.233510636759368	0.0385927527369395	grey
8686	0.0642761195085051	0.176021957652372	grey
8688	0.0406091370558376	0.0246761454625167	grey
8689	0.0304568527918783	0.0230417268776928	grey
8692	0.0406091370558376	0.0697665608802181	grey
8701	-0.00779781833891358	0.154500928408247	grey
8707	0	0.0149514961575844	grey
8710	0.0178101497898452	0.340148640772189	grey
8713	0	0.00492818105434155	grey
8719	0.0101522842639594	0.19019780404805	grey
8722	0.0101522842639594	0.214975648258125	grey
8725	0	0	grey
8728	0	0.090643466113822	grey
8731	0.065989847715736	0	grey
8737	0.0913705583756345	0.0623959323443942	grey
8755	0.0304568527918783	0.0523577227659812	grey
8761	0.0444444444444444	0.272727822187521	grey
8764	0	0.0246761454625167	grey
8767	0.0152284263959391	0.176681255974951	grey
8770	0.0406091370558376	0.201745213149816	grey
8773	0.00154557163421465	0.0131598326333844	grey
8780	0.0222222222222221	0.226431530097158	grey
8781	0	0	grey
8785	0.0101522842639594	0.011096562482484	grey
8788	0	0.971553354585609	grey
8791	0.0152284263959391	0	grey
8794	0	0	grey
8797	0.0253807106598986	0.0121702374699491	grey
8800	0	0.180280721205671	grey
8806	0.0502012952914406	0.0925437504458519	grey
8812	0.0109589041095891	0.115791319723562	grey
8818	0	1.23064561926847	grey
8827	0.0321766561514195	0.667671505214296	grey
8830	0.0152284263959391	0	grey
8833	0.045204976314476	0.0218897133366669	grey
8839	0.0761421319796955	0	grey
8842	-0.0138983142864899	0.143990043248916	grey
8857	0.00507614213197971	0.224719836561977	grey
8862	-0.00826446280991733	0.400851572867314	grey
8863	0.0304568527918783	0.0552696891511373	grey
8866	0.132366947511644	0.0604998352673789	grey
8878	0.00689924463773572	0.76115410984609	grey
8881	0	0	grey
8884	0.00159126712601243	0.0923722224949532	grey
8890	0	0.0550103378707702	grey
8895	0.0152284263959391	0.075759768753844	grey
8896	0	0.26554540595568	grey
8908	0.00507614213197971	0.106507509168179	grey
8911	0	0.0550103378707702	grey
8917	-0.00826446280991733	0.400851572867314	grey
8920	0	0.0575596343004158	grey
8923	-0.0108115235018786	0.00857107030242713	grey
8926	0	0.0550103378707702	grey
8929	0.0311973470986575	0.110469126964526	grey
8932	0.0141836282095511	0.265893819482011	grey
8935	0.00263959390862933	0.00991192483630514	grey
8937	0.0109589041095891	0.0180304650283544	grey
8938	-0.0107449641667734	0.0193968051454778	grey
8941	-0.0069578970847668	0.0498691788239223	grey
8947	0.00507614213197971	0	grey
8950	0.021945484453684	0.184478778208376	grey
8953	0	0.0416600973656443	grey
8964	0.0862944162436549	0.0281494783280391	grey
8965	0	0	grey
8971	0.035532994923858	0.0507102139296599	grey
8977	0.0222222222222221	0.129746145427233	grey
8980	0.0220578710328518	0.213605297919534	grey
9001	0	0.230115818069791	grey
9004	0.00507614213197971	0	grey
9007	0	0.0662762336947992	grey
9010	0.0863590804746355	0.0463758804694081	grey
9013	0	0.244087572773057	grey
9016	-0.0123531291043981	0.214291096898784	grey
9025	0.0406091370558376	0.285555365804182	grey
9031	0.0710659898477157	0.0487286089204735	grey
9036	0.00507614213197971	0	grey
9037	-0.0115864958504552	0.214584628223861	grey
9043	0.0333344538945104	0.325549499467137	grey
9046	-0.0123531291043981	0.229456949072942	grey
9049	-0.000385086644494992	0.0442295084777068	grey
9054	0	0.0267116406465647	grey
9055	0.0269052740256388	0.702068289878664	grey
9058	-0.00344633098002611	0.302200740913887	grey
9059	0.0101522842639594	0	grey
9061	0.126487962715588	0.80550755524237	grey
9079	0.0304568527918783	0.335962701913207	grey
9091	0.0942998735980419	0.0495861370478806	grey
9097	0.00507614213197971	0.168778248562181	grey
9104	0	0	grey
9112	0.0253807106598986	0.102117258156676	grey
9127	0.0609137055837564	0	grey
9130	0.00507614213197971	0	grey
9133	0.0101522842639594	0.0378815918308938	grey
9136	0.00540363517275255	0.0825277665305859	grey
9142	-0.00991800078094496	0.264411430222103	grey
9146	0.00507614213197971	0.0345222891462397	grey
9151	-0.01308712137874	0	grey
9157	0.0456852791878172	0.00698575924048062	grey
9160	-0.013936317489617	0.00492818105434155	grey
9166	0.0135407739468654	0	grey
9172	-0.0137050022967653	0.0649283700384704	grey
9178	-0.00531610521458248	0.0792970420028113	grey
9181	0.111111111111111	0.0157745887560216	grey
9184	0.0203045685279188	0.125811066552464	grey
9185	0.0761421319796955	0.0555280234800675	grey
9187	-0.0123531291043981	0.210651779748448	grey
9190	-0.013936317489617	0.11967110318046	grey
9193	0.0101522842639594	0.0509879327543927	grey
9199	0	0.0187253432346402	grey
9201	0.00939715568234256	0.0623959323443942	grey
9211	0.0929239801846982	0.0836447268934752	grey
9214	0.248036452120274	0.241163544284413	grey
9229	0.035809875403784	0.00857107030242713	grey
9246	0.00507614213197971	0	grey
9249	0.00507614213197971	0.00991192483630514	grey
9258	0	0.0246761454625167	grey
9264	0.0304568527918783	0.145486523181575	grey
9269	0.00507614213197971	0.0490158753460182	grey
9281	0	0	grey
9295	0.0222222222222221	0.226431530097158	grey
9296	0.00507614213197971	0.0671625569973264	grey
9304	0	0.130550044676479	grey
9305	0	1.00420711991348	grey
9306	0	0.230115818069791	grey
9307	0	0.230115818069791	grey
9310	0.0203045685279188	0.0451601761710203	grey
9313	0.00507614213197971	0.177010336439932	grey
9315	0	0.230115818069791	grey
9316	0.0456852791878172	0	grey
9319	0	0.230115818069791	grey
9322	0.0152284263959391	0.0640169777301935	grey
9327	0	0.0304077935324995	grey
9329	0.121063693445631	0.0290719191563557	grey
9332	0.0631572350692486	0.0149514961575844	grey
9333	0.217663334950229	0	grey
9336	0	0.0304077935324995	grey
9343	0.110977921839643	0.0783270937081065	grey
9349	0	0.230115818069791	grey
9352	0	0.230115818069791	grey
9353	0.0101522842639594	0.0794899166183608	grey
9354	0	0.230115818069791	grey
9356	0.0152284263959391	0	grey
9357	0.553845314120408	0.150524719778601	black
9361	0	0.230115818069791	grey
9364	0.154497519309628	0.352265895007786	grey
9367	0.00507614213197971	0.170242321938631	grey
9372	0.0203045685279188	0.0399815245008568	grey
9373	-0.00948768417948975	0.0308414168149724	grey
9381	0.0253807106598986	0.127992484786041	grey
9382	0	0.20225158789808	grey
9387	0.237417194895863	0	grey
9394	0	0.0575596343004158	grey
9400	0.0152284263959391	0.385899893603571	grey
9401	0.32994923857868	0.131616657042575	grey
9402	0.127666633489267	0.0708286966216064	grey
9405	0	0.023598150771751	grey
9406	0	0	grey
9414	0	0.300974165582111	grey
9422	0	0.0180304650283544	grey
9423	-0.000797786592086736	0.28973963116035	grey
9424	0.111675126903553	0.133600793010998	grey
9427	0	0.0290719191563557	grey
9430	0	0.0149514961575844	grey
9445	0.00171180851457997	0.0995450993438685	grey
9448	0	0.0193968051454778	grey
9450	0.00507614213197971	0	grey
9453	0	0.26650297837479	grey
9454	0.00507614213197971	0.0206783527767403	grey
9457	0	0.230115818069791	grey
9460	0.00507614213197971	0	grey
9463	0.0135720010686614	0.311687636308628	grey
9465	0	0	grey
9466	0.155555555555556	0.127449555229703	grey
9469	-0.0108115235018786	0.0856630918984121	grey
9472	0.0101522842639594	0.033335949419386	grey
9475	0	0.0557853542345766	grey
9477	0.0981996726677576	0.0312696007094619	grey
9478	0.00507614213197971	0.154859098104949	grey
9481	0.0405788727938042	0.078910185349839	grey
9490	0	0.0364225778747037	grey
9493	0.0152284263959391	0.0212920581665262	grey
9496	0.0223889747173789	0.196124891555551	grey
9505	0.00507614213197971	0.074551395387566	grey
9507	0	0.230115818069791	grey
9510	0	0.167759974313838	grey
9523	-0.0123531291043981	0.0251991706823346	grey
9541	-0.00826446280991733	0.33276858482693	grey
9544	-0.0108115235018786	0.225956783818683	grey
9547	-0.0138983142864899	0.202656155285453	grey
9550	0.0539759036144578	0.139564764412094	grey
9556	0.0406091370558376	0.850212601617866	grey
9562	-0.0110894181960173	0.0684745569409962	grey
9568	0.0456852791878172	0.117814358977616	grey
9598	0.0101522842639594	0.080829931612038	grey
9601	0.00507614213197971	0	grey
9609	0.00507614213197971	0.0121702374699491	grey
9613	0.122934101614305	0.00857107030242713	grey
9625	0.155837563451777	0.162145863720019	grey
9627	0.187050090483102	0.210750611464266	grey
9629	0.0761421319796955	0.0286140808531319	grey
9661	0.028518689432395	0.194368430995011	grey
9666	0	0.0662762336947992	grey
9672	0.225123940824429	0.195918733665073	grey
9674	0.269901205541652	0.293148610407471	grey
9677	0.269901205541652	0.293148610407471	grey
9684	0.00507614213197971	0	grey
9686	0.065989847715736	0.121507755803534	grey
9688	-0.0138983142864899	0.0523577227659812	grey
9699	0	0.0371584291353928	grey
9707	0.00507614213197971	0.0251991706823346	grey
9708	0.0203045685279188	0.0526280501943938	grey
9728	-0.00826446280991733	0.0403221336755938	grey
9732	0.0710659898477157	0.230209857223921	grey
9736	0	0	grey
9737	0.0444444444444444	0.0682573078453517	grey
9745	0.0220578710328518	0.135434704992222	grey
9747	0	0.0206783527767403	grey
9753	0.065989847715736	0.074753865700537	grey
9763	0	0.0504311958266947	grey
9764	0	0.0775442892811981	grey
9766	0	0.0547499559619582	grey
9768	0	0.023598150771751	grey
9771	0.111111111111111	0.44656658337438	grey
9774	0.0152284263959391	0.103227641328619	grey
9793	0.0290257679453833	0.206776260874846	grey
9796	0.0126044161290692	0.0887124143078623	grey
9797	0.0101522842639594	0.134126506659872	grey
9799	0.126903553299492	0.270229415484271	grey
9801	0	0.0389440305949744	grey
9853	0	0.0526280501943938	grey
9862	0.0304568527918783	0.19694824570711	grey
9863	0	0.0251991706823346	grey
9864	0.0304568527918783	0.19694824570711	grey
9868	0.0304568527918783	0.19694824570711	grey
9870	0.0338184805274133	0.00698575924048062	grey
9876	0.0253807106598986	0.0985677656341854	grey
9881	0.0507614213197969	0.0466755336105055	grey
9884	0.202289486327839	0.0439154947242743	grey
9889	-0.0134571768009504	0.128398640207722	grey
9890	0.0304568527918783	0.19694824570711	grey
9893	-0.0136852791878173	0.14373962582672	grey
9895	0.228483681555623	0.557153694772077	grey
9900	0	0.00857107030242713	grey
9902	0	0.023598150771751	grey
9937	0.0152284263959391	0	grey
9941	0	0.230115818069791	grey
9943	0.0253807106598986	0.0787161982603991	grey
9947	0.00507614213197971	0.0389440305949744	grey
9948	0	0.0389440305949744	grey
9955	0.0707529238131444	0.104015423927065	grey
9961	0	0.0349097124421653	grey
9964	0.0600044140366365	0.0165588283095689	grey
9967	0.00507614213197971	0.0871082648234069	grey
9971	0.0253807106598986	0.0557853542345766	grey
9972	0	0	grey
9976	0.176125226735872	0.230961409817726	grey
9980	0	0.183729587753891	grey
9988	0.00507614213197971	0.364950753985503	grey
9990	0.0842852578893188	0.0121702374699491	grey
9991	0.0141606164175785	0.0493017101986224	grey
9994	0.126903553299492	0.0469735403020102	grey
9996	0.00507614213197971	0.074753865700537	grey
10000	0.0152284263959391	0.0495861370478806	grey
10003	0.106598984771574	0.462874293518132	grey
10006	0.035809875403784	0.114183974553473	grey
10012	0	0	grey
10015	0	0.00492818105434155	grey
10018	0.00507614213197971	0.0531652152257781	grey
10030	0.00507614213197971	0.00492818105434155	grey
10033	0.0539759036144578	0.366597555046556	grey
10036	0.0456852791878172	0.771710506988403	grey
10039	0	0.164337172964461	grey
10041	0	0.167306158621307	grey
10042	0.0862944162436549	0.152461015314565	grey
10045	-0.00930851663846588	0.159233447502134	grey
10048	0.0101522842639594	0.0367921350506176	grey
10054	-0.00344633098002611	0.170691221327367	grey
10055	0.00507614213197971	0.00991192483630514	grey
10062	0.3248730964467	0.370253991869524	grey
10064	0.0141606164175785	0.13854004655575	grey
10066	0.00534336287840931	0.221370512895352	grey
10069	0	0.230115818069791	grey
10078	0	0.505321326019702	grey
10081	0	0.106353005962953	grey
10084	-0.0127510747334416	0.0495861370478806	grey
10096	0.0654258319232939	0.0597760441311272	grey
10098	0	0.0193968051454778	grey
10102	0.0743492173965669	0.232740979936893	grey
10105	0.0101522842639594	0.0251991706823346	grey
10108	0.00507614213197971	0.0173094099433753	grey
10120	0.157360406091371	0.0883578638938426	grey
10128	0.0101522842639594	0.072294587888194	grey
10129	0.0115352119340035	0.317218524487461	grey
10130	0.0321766561514195	0.0583062113335339	grey
10138	0.248036452120274	0.0218897133366669	grey
10139	0	0.0364225778747037	grey
10144	0.00507614213197971	0	grey
10148	0	0.0193968051454778	grey
10150	0	0	grey
10154	0.0152284263959391	0.191663676758536	grey
10156	-0.00532393149686028	0.0262163835341595	grey
10157	0.152284263959391	0.20225158789808	grey
10159	0.0609137055837564	0	grey
10162	0	0.0371584291353928	grey
10164	0.00507614213197971	0.0157745887560216	grey
10165	0.00507614213197971	0.0542260439985469	grey
10168	0.0444444444444444	0.0682573078453517	grey
10171	0.0152284263959391	0	grey
10172	0	0.0493017101986224	grey
10173	0.00507614213197971	0.0212920581665262	grey
10174	0	0.20225158789808	grey
10179	0	0.0979121864421617	grey
10180	0.0964467005076143	0.150403161271083	grey
10183	0.00507614213197971	0.470473774763481	grey
10184	0.218274111675127	0.242627929247639	grey
10187	0.116751269035533	0.312492074146267	grey
10189	0.0101522842639594	0.0304077935324995	grey
10192	0.0329108460386758	0.153663096259075	grey
10195	0.0351521111349644	0.29090587939608	grey
10196	0.137055837563452	0.0761591799089564	grey
10198	0	2.23387112427714	grey
10200	0	0	grey
10201	0	0.244087572773057	grey
10207	0.0304568527918783	0.0526280501943938	grey
10208	0	0	grey
10209	-0.0136555075878573	0.0932274742890749	grey
10210	0.0101522842639594	0.0352933377376041	grey
10215	0.00692809728342725	0.104642511725831	grey
10216	0.0862944162436549	0.0817765614525269	grey
10217	0.0444444444444444	0.190512487296841	grey
10219	0.0152284263959391	0.139820154374938	grey
10220	0	0.0187253432346402	grey
10224	0	0	grey
10226	0	0.00492818105434155	grey
10229	0	0.0187253432346402	grey
10231	0.0456852791878172	0.157941129479778	grey
10232	0	0	grey
10233	0	0	grey
10237	-0.00662802448628752	0.0121702374699491	grey
10246	0	0.0180304650283544	grey
10250	-0.0127510747334416	0	grey
10252	0.00159126712601243	0.702602826797592	grey
10253	0.00507614213197971	0.0337355430074924	grey
10255	0.0403157093653645	0.0838297641464226	grey
10258	0.0720812182741116	0.118959394670573	grey
10259	0.0135407739468654	0.164222304593881	grey
10261	0	1.12582859092656	grey
10273	0.0101522842639594	0.0512643723746377	grey
10282	0.00507614213197971	0.011096562482484	grey
10283	0.0304568527918783	0.186609246582358	grey
10285	0.0311973470986575	0.130282456948285	grey
10288	0.0507614213197969	0.157587498413329	grey
10297	0.035532994923858	0	grey
10300	0	0.0389440305949744	grey
10303	0.111675126903553	0.0432815443579408	grey
10309	0	0	grey
10310	0	0	grey
10319	0	0.0149514961575844	grey
10324	0.383445209424507	0.118530923152835	grey
10326	0	0.047564732287265	grey
10327	0	0.230115818069791	grey
10329	0	0.0360496610626252	grey
10330	-0.0126607359895412	0	grey
10333	0.0609137055837564	0.0416600973656443	grey
10334	0.132493013175155	0.162608751131576	grey
10337	0	0.0241427013765352	grey
10338	0.0862944162436549	0.056551454523181	grey
10339	0.0101522842639594	0.173480349362261	grey
10341	0	0	grey
10348	0	0.230115818069791	grey
10351	0.00716300056401586	0.0329320151667829	grey
10360	0.0222222222222221	0.840706885235444	grey
10363	0.0636908818628781	0.277178893221457	grey
10364	0	0.106353005962953	grey
10365	0.0109589041095891	0.400779553401996	grey
10366	-0.0082863505948918	0.533719368847351	grey
10368	0	0.230115818069791	grey
10369	0.0152284263959391	0.0262163835341595	grey
10370	0	0.0218897133366669	grey
10372	0.0101522842639594	0.0218897133366669	grey
10373	0.0101522842639594	0.029968502433711	grey
10377	0	0.00492818105434155	grey
10378	0.119601852879498	0.130282456948285	grey
10379	0.00805432200080758	0	grey
10380	0.0406091370558376	0.0909912084504855	grey
10381	0	0.0775442892811981	grey
10393	0.0547840245187244	0.0656051203487339	grey
10395	0.00507614213197971	0.212033016673538	grey
10396	0.0101522842639594	0.0602593705939925	grey
10397	0.147513435021657	0.0856630918984121	grey
10399	0.111675126903553	0.149550442078575	grey
10401	0	0.0180304650283544	grey
10405	0.0101522842639594	0.0720866367158133	grey
10407	0	0.082340464873911	grey
10408	0.0842852578893188	0.00492818105434155	grey
10410	0	0.140457264479674	grey
10411	0.345177664974619	0.401211590558738	grey
10417	0	0	grey
10420	0.00507614213197971	0.0735324135106219	grey
10423	0.0406091370558376	0.326652787253345	grey
10426	-0.0123531291043981	0.135955587757886	grey
10429	0	0.971553354585609	grey
10430	0.127594905172682	0.0909912084504855	grey
10432	0.0507614213197969	0.0206783527767403	grey
10435	0.00507614213197971	0.0445416012851011	grey
10438	0	0.106353005962953	grey
10440	0	0.106353005962953	grey
10446	0.224652582606214	0.273586642695657	grey
10447	0	0.106353005962953	grey
10448	0.101712220204939	0.528212205316249	grey
10450	0	0.106353005962953	grey
10451	0	0.106353005962953	grey
10453	0	0.106353005962953	grey
10455	0.3195237986843	1.10323897848336	grey
10457	0.0152284263959391	0.033335949419386	grey
10459	0	0.0547499559619582	grey
10463	0.00939715568234256	0.470203155268757	grey
10466	0	0	grey
10468	0.0812182741116751	0.0165588283095689	grey
10471	0	0.0241427013765352	grey
10474	0.035532994923858	0.0781319710175915	grey
10483	0.0101522842639594	0.100515362901631	grey
10486	0.0304568527918783	0.433940529270294	grey
10489	0	0.0149514961575844	grey
10492	0	0	grey
10500	0.035809875403784	0.121226468447167	grey
10501	0.00507614213197971	0.0281494783280391	grey
10503	0	0	grey
10507	0.0304568527918783	0.360066184652681	grey
10508	0.0221859358915196	0.201035037562262	grey
10509	0	0.180280721205671	grey
10516	0	0.0371584291353928	grey
10519	0.035532994923858	0.0290719191563557	grey
10528	-0.0126464874349816	0.244360733943955	grey
10534	-0.00786340562990295	0.0557853542345766	grey
10537	-0.0082863505948918	0.0785218352461541	grey
10549	0.0152284263959391	0	grey
10551	-0.0136128889869787	0.195506032212528	grey
10552	0.0481358305618763	0.0852988611561297	grey
10555	-0.0128374211300348	0.272039774770831	grey
10564	0.00507614213197971	0.0385927527369395	grey
10567	0.0666666666666668	0.647698001962626	grey
10573	0.0507614213197969	0.0349097124421653	grey
10578	0.127355654147292	0.0693380497117638	grey
10580	0.00507614213197971	0.0399815245008568	grey
10585	0	0.230115818069791	grey
10597	0.0444444444444444	0.743141973852754	grey
10600	0.00507614213197971	0.158411846825591	grey
10603	0.0913705583756345	0.0604998352673789	grey
10606	-0.013652167928875	0.0403221336755938	grey
10615	0.230467107624468	0.147096292242596	grey
10621	0.0101522842639594	0.0935679202789851	grey
10622	0	0.0547499559619582	grey
10630	-0.0107754937930342	0.111965684707967	grey
10631	0.0101522842639594	0.0356732832169514	grey
10632	0.0101522842639594	0.122767943853359	grey
10633	-0.00991800078094496	0.0484398866882058	grey
10636	0.105214228757026	0.294721798704164	grey
10639	0.0295755306720594	0.101638648472524	grey
10641	0	0.138154460680175	grey
10642	0.0304568527918783	0.548973991532667	grey
10648	0.092660090793609	0.668996805345608	grey
10652	0	0.0876454777915528	grey
10653	0	0.0304077935324995	grey
10654	0	0.0504311958266947	grey
10657	0	0.230115818069791	grey
10658	-0.0123531291043981	0.0897696385975603	grey
10660	0	0.230115818069791	grey
10663	0.0152284263959391	0.0224725704452549	grey
10666	-0.00826446280991733	0.0575596343004158	grey
10669	0.111111111111111	0.23562859117791	grey
10675	0	0.0460745502500509	grey
10678	0	0.0364225778747037	grey
10680	-0.0108115235018786	0.345310195817859	grey
10684	0.0101522842639594	0.00698575924048062	grey
10687	0.00507614213197971	0	grey
10693	0	0.033335949419386	grey
10696	0.0304568527918783	0.216048875639965	grey
10697	0.00507614213197971	0	grey
10698	0.0609137055837564	0.0419887506708112	grey
10711	0.0152284263959391	0.0923722224949532	grey
10714	0.0101522842639594	0	grey
10716	0.101522842639594	0.0329320151667829	grey
10734	-0.00826446280991733	0.382087487293686	grey
10735	0.0101522842639594	0.0230417268776928	grey
10741	-0.013936317489617	0.393187478924791	grey
10743	0.0109589041095891	0.430096840484588	grey
10750	0.00507614213197971	0.00857107030242713	grey
10759	-0.0138983142864899	0.308298157671517	grey
10768	0.0456852791878172	0.095256362577789	grey
10770	0	0.167759974313838	grey
10771	0.00507614213197971	0.132677384721927	grey
10774	-0.013263468151302	0.211441691045185	grey
10775	0	0.0308414168149724	grey
10777	0.0512605644357271	0.321674237112389	grey
10783	0.0306487295325509	0.113004770572461	grey
10786	-0.00930851663846588	0.401859288662946	grey
10789	0.035809875403784	0.0560416945018121	grey
10792	0.00507614213197971	0.222713623200416	grey
10806	0.0203045685279188	0.0206783527767403	grey
10810	0.035532994923858	0.104642511725831	grey
10813	0	0.0399815245008568	grey
10814	0	0.0504311958266947	grey
10816	0.0253807106598986	0.0251991706823346	grey
10818	0.00507614213197971	0	grey
10822	-0.00150382668184967	0.0121702374699491	grey
10837	0.0101522842639594	0.0131598326333844	grey
10844	0.0018097550209667	0.155573832925818	grey
10846	0.0610926347317036	0.0515395523525337	grey
10855	-0.0108115235018786	0.0165588283095689	grey
10861	0.035532994923858	0.0550103378707702	grey
10864	0.149274762569222	0.129611829330303	grey
10870	0.106598984771574	0.219829904940504	grey
10873	0.0152284263959391	0.044851811488285	grey
10874	0.035532994923858	0.17247950193357	grey
10876	0.0551087684211418	0.300564770558479	grey
10877	0.0121166866505359	0.210552921420886	grey
10888	0.0203045685279188	0.0173094099433753	grey
10890	0	0.0271986318240339	grey
10891	-0.0047790021047418	0.0180304650283544	grey
10897	0.0761421319796955	0.247354804324054	grey
10900	0.0710659898477157	0.116226932010888	grey
10908	0	0.0187253432346402	grey
10912	0.0101522842639594	0.106816026658815	grey
10914	0	0	grey
10915	0	0.0493017101986224	grey
10920	0.0863590804746355	0.146725843559805	grey
10921	0.00101522842639601	0.322070663841013	grey
10924	0.0101522842639594	0.00698575924048062	grey
10925	0.0304568527918783	0.5132752632145	grey
10926	0.0101522842639594	0.0935679202789851	grey
10933	0.0101522842639594	0.025712396550418	grey
10939	-0.00344633098002611	0.436101108889823	grey
10940	0.104380148048878	0	grey
10944	0.104380148048878	0	grey
10946	-0.0118068521763397	0	grey
10950	-0.0126464874349816	0.194575560839395	grey
10951	0	0	grey
10952	0.0135407739468654	0.102594219857331	grey
10953	0.035809875403784	0.0262163835341595	grey
10954	0.0152284263959391	0	grey
10960	0	0.230115818069791	grey
10961	0.0101522842639594	0.0276777813262617	grey
10962	0	0.0241427013765352	grey
10963	0	0.230115818069791	grey
10966	0.0152284263959391	0.14857198294352	grey
10972	0.121827411167513	0.281932405068014	grey
10977	0.00689924463773572	0	grey
10984	0	0.130550044676479	grey
10985	0.00507614213197971	0.276496476621892	grey
10986	0.365482233502538	0.222138561970585	grey
10987	-0.00540764529161919	0.274529767627802	grey
10988	0	0.0945837069356964	grey
10990	0	0.0945837069356964	grey
10993	0.0862944162436549	0.33712782603005	grey
10994	0.0710659898477157	0.331283626869423	grey
10995	0.223350253807106	0.322387641613404	grey
10998	0.0507614213197969	0.114770321217212	grey
11008	0.0304568527918783	0.147466126447584	grey
11009	0	0.0945837069356964	grey
11011	0.00171180851457997	0.16028581379261	grey
11012	0	0.0246761454625167	grey
11017	0	0	grey
11026	0.00507614213197971	0	grey
11029	0.131979695431472	0.448014534450169	grey
11032	0.0311973470986575	0.346077600716703	grey
11033	0	0.0621615281903844	grey
11035	0.0290029454158049	0.0759596819450468	grey
11038	0	0.0349097124421653	grey
11041	0	0	grey
11044	0.00507614213197971	0.152099186568133	grey
[truncated: 283,793 more rows]
