# Supplementary material for: An ancient ecospecies of Helicobacter pylori
Source: Nature. 2024 Oct 16;635(8037):178–85. doi: 10.1038/s41586-024-07991-z (PMC11541087; doi:10.1038/s41586-024-07991-z)
Supplement: Supplementary file 8 — Data underlying Figs. 1–4 and Supplementary Figs. 1–6 and 8–13. [file 41586_2024_7991_MOESM8_ESM.zip › SOURCE_DATA/S3.csv]

strain	PC1	PC2	PC3	PC4	PC5	PC6	PC7	PC8	PC9	PC10	PC11	PC12	PC13	PC14	PC15	PC16	PC17	PC18	PC19	PC20	pop	divergence	host	ecospecies
19027	0.0119093	-0.00435825	-0.00272895	-0.0045919	0.00137292	-0.00695336	-0.00321222	-0.00168055	0.00392376	0.00100197	-0.000955156	-0.00731067	4.95305e-05	-0.0045219	0.00021721	0.00188144	-0.00220533	-3.54572e-05	-0.000326361	0.00352542	hpEurope	other	humans	Ubiquitous
21580	0.0101377	-0.00476921	-0.00847525	-0.00449705	-0.000424291	-0.00634709	-0.000403059	0.000347117	-0.00178176	0.0008398	-0.000371305	0.00347005	0.000449101	0.00560142	-0.00251702	0.00103145	-0.000247092	0.000290479	0.000253379	0.0022896	hpEurope	other	humans	Ubiquitous
22087	0.0124886	-0.00412579	0.00306551	-0.00420958	0.000665951	-0.00700759	-0.0014827	-0.00140529	0.0023419	0.00190083	0.00056784	-0.00915459	-0.00127219	-0.00574405	-0.010374	-0.00129494	0.0285817	-0.00163163	-0.00119583	-0.00882163	hpEurope	other	humans	Ubiquitous
22352	0.0121698	-0.00387893	0.00502523	-0.00303089	-0.000211018	-0.00520137	-0.000722067	-0.000446243	0.00092162	0.00147827	0.000270808	-0.00578702	-0.00136499	-0.00425581	-0.00717965	-0.000638749	0.020878	-0.000694748	-0.000938787	-0.00763348	hpEurope	other	humans	Ubiquitous
22360	0.0125182	-0.00410545	0.0043069	-0.0034356	7.76024e-05	-0.00591977	-0.000754095	-0.00139001	0.00195256	0.00143011	0.000405715	-0.0069075	-0.00102123	-0.00478438	-0.0075364	-0.00100212	0.0210746	-0.00150017	-0.000141595	-0.00673507	hpEurope	other	humans	Ubiquitous
26695	0.00933595	-0.00502905	-0.0162619	-0.00475875	-0.00368202	-0.00708651	0.00377512	0.00600157	-0.0195064	-0.00126735	0.000634614	0.052661	0.00289441	0.0839304	-0.0208491	-0.000981576	-0.0327115	0.0156243	-0.0122885	-0.0490842	hpEurope	other	humans	Ubiquitous
27935	0.0102264	-0.00476284	-0.00760036	-0.00482905	0.000957593	-0.00655963	-0.00112097	-0.000686595	-6.63287e-05	0.00049278	-0.000590769	4.87953e-05	-0.000116719	0.00293352	-0.00205128	0.000841082	-0.000921389	0.000802303	-0.000251982	0.00314657	hpEurope	other	humans	Ubiquitous
28861	0.00885204	-0.00466581	-0.012305	-0.0041152	0.000727121	-0.0051333	-0.000383861	-8.09544e-06	-0.00129703	0.000720497	-0.000436931	0.00294121	0.000708204	0.00386782	-0.000382676	0.00121486	-0.00437594	-0.000290804	-0.000306127	0.00304121	hpEurope	other	humans	Ubiquitous
29009	0.0103557	-0.00460495	-0.00787699	-0.00488196	0.00115088	-0.00694275	-0.00186542	-0.00151967	0.0019895	0.000758864	-0.00097347	-0.00431981	0.000399366	-0.00136048	4.70476e-05	0.00185338	-0.0042439	0.000398581	0.000229434	0.00436065	hpEurope	other	humans	Ubiquitous
29373	0.00926561	-0.0044057	-0.00961968	-0.00402326	-0.00082245	-0.00628865	0.000828101	0.000409901	-0.00252608	-0.000893641	0.00015852	0.00556668	0.000227766	0.00573959	-0.00289562	0.000601853	9.91509e-05	-0.000187872	-0.000105584	0.0026154	hpEurope	other	humans	Ubiquitous
30950	0.00848674	-0.00479163	-0.0116378	-0.00392903	0.000321101	-0.00478524	-0.000510506	0.000483957	-0.00233691	0.000694636	-0.000403073	0.00295105	0.000504577	0.00394083	-0.000290007	0.00145981	-0.00432148	0.000202438	0.000506997	0.00288066	hpEurope	other	humans	Ubiquitous
31181	0.0102557	-0.00470329	-0.00839418	-0.00424759	0.00030647	-0.00641649	-0.00123566	-0.00060057	-0.000775287	0.000805912	-0.000585938	0.00253246	0.000172041	0.00473596	-0.00154869	0.000766332	-0.00151009	0.000437088	0.000106073	0.00231706	hpEurope	other	humans	Ubiquitous
33375	0.00963899	-0.00474094	-0.00973576	-0.00419814	-0.000767021	-0.00552765	-8.13835e-05	0.00168495	-0.00388277	1.3357e-05	-0.000396799	0.00691157	0.000821488	0.00768231	-0.00215	0.000967772	-0.00174906	0.000369618	-0.000363177	0.000595662	hpEurope	other	humans	Ubiquitous
34320	0.0125309	-0.00406563	0.000516957	-0.00388957	0.00063008	-0.00605446	-0.00159048	-0.00146519	0.00107724	0.00111797	-0.000363831	-0.00464028	-0.000473643	-0.00105018	-0.0045365	0.000428814	0.0101373	6.37175e-05	-0.000588417	-0.00182474	hpEurope	other	humans	Ubiquitous
35A	-0.0161221	0.00180667	0.00614633	-0.00403544	0.00216893	-0.00417422	0.000205778	0.00130665	-0.0104402	-6.94519e-05	-0.000190649	-0.0174051	-0.0350297	0.0104835	-0.00851334	0.00384877	-0.00971409	-4.49521e-05	0.00057472	-0.00869144	hspEAsia	other	humans	Ubiquitous
3697	0.0131447	-0.00401572	-0.00179849	-0.00447385	0.000399237	-0.00772733	-0.00185786	-0.00172952	0.0025541	0.000129664	-0.00039455	-0.00661071	-0.00131801	-0.00547331	-0.00134643	0.000399811	0.00456379	-0.00120628	-2.44787e-05	0.00140716	hpEurope	other	humans	Ubiquitous
3735_2	0.0131198	-0.00354268	0.00397162	-0.00251301	0.000940863	-0.00490521	-0.0021269	-0.00205151	0.00323777	0.00057446	-0.000843609	-0.00743952	-0.000275204	-0.00542568	-0.000107264	0.00111705	0.00176015	-0.000324561	0.000288357	-3.8032e-05	hpEurope	other	humans	Ubiquitous
3738	0.0121098	-0.00405958	-5.18569e-05	-0.00381339	0.00103898	-0.00610147	-0.00139299	-0.00106361	0.00148845	0.00126579	8.2878e-05	-0.00435634	-0.000401292	-0.000497827	-0.00443748	0.000374596	0.00853442	0.000252396	-0.000454962	-0.00211931	hpEurope	other	humans	Ubiquitous
3745	0.0103037	-0.00438534	-0.00786261	-0.00403519	-0.0023546	-0.00702505	-0.0003737	-0.000831539	-0.00143129	-0.00021966	0.00369659	0.00220934	-0.000179776	0.00446963	-0.00461841	-0.00574804	0.00110525	0.00100431	0.000324815	0.00328053	hpEurope	other	humans	Ubiquitous
3754	0.00713578	-0.0038537	-0.0136723	0.0019386	0.0039798	0.012417	-0.00281913	-0.00196307	0.00528182	0.00185091	-0.000430011	-0.00615612	-0.00167218	-0.00128774	0.00130805	0.00128177	-0.00399571	-2.63756e-05	0.000604352	-0.000735072	hpEurope	other	humans	Ubiquitous
3800	0.0128956	-0.00435825	-0.00269902	-0.00513239	0.000915344	-0.00946632	-0.00153876	-0.00192844	0.00390356	8.76694e-05	0.000480952	-0.00922006	-0.00156049	-0.00522208	-0.0050412	-0.00141024	0.0102463	-0.000572453	-4.08856e-05	0.000361032	hpEurope	other	humans	Ubiquitous
38185	0.0133669	-0.00305858	0.0042753	-0.00246934	0.000936321	-0.00440537	-0.00120892	-0.000940368	0.00148417	0.000762795	-0.000446231	-0.00451736	-0.000760868	-0.00179043	-0.00333901	6.78375e-05	0.00906404	0.000227162	-0.000677634	-0.00329729	hpEurope	other	humans	Ubiquitous
3843_2	0.0117225	-0.00406181	-0.00417343	-0.00457573	0.000571045	-0.00737923	-0.00121089	-0.00081204	0.00131381	-4.40124e-05	-0.000287349	-0.0037978	-1.73048e-05	-0.000840509	-0.00328369	0.000481438	0.00407863	0.000155881	0.000137538	0.00281548	hpEurope	other	humans	Ubiquitous
444	0.00905506	-0.00473691	-0.0098501	-0.00379847	-0.00107176	-0.00554045	0.00112638	0.000892646	-0.00472139	5.47121e-05	-0.00019033	0.00900938	0.000542859	0.0103856	-0.00336339	0.00082125	-0.0020815	0.000984434	0.000273717	0.00191458	hpEurope	other	humans	Ubiquitous
448	0.00910398	-0.00488493	-0.010986	-0.00373216	-0.00142907	-0.00541434	0.0011572	0.00214385	-0.00579857	-9.27427e-05	0.000691238	0.0125694	0.00130021	0.0127342	-0.00336249	-0.00075814	-0.00336062	0.00138797	-0.000812925	0.000390986	hpEurope	other	humans	Ubiquitous
51	-0.0139909	0.00153861	0.00302832	-0.00256386	-0.00130873	-0.00186595	0.00182374	0.00192284	-0.00749077	0.000337506	-0.000192042	-0.00103879	-0.00843286	-0.00271329	0.00364056	-0.000483598	0.00102967	0.000733482	-0.000168828	0.00163689	hspEAsia	other	humans	Ubiquitous
52	-0.0117255	0.000549697	0.000727988	-0.00207531	-0.00186979	-0.000434589	0.00165293	0.00324835	-0.00670709	0.000705677	0.000102964	0.000332412	-0.00623593	-0.00230425	0.00299756	-0.000752625	-0.000414971	-4.13395e-05	-0.000498054	0.00206705	hspEAsia	other	humans	Ubiquitous
59	0.0114975	-0.00497777	-0.00701194	-0.00587842	0.00241479	-0.00855757	-0.00248637	-0.00259544	0.00479154	0.000890098	-0.000889638	-0.00805155	-0.000575606	-0.00371887	-0.000248481	0.00192843	-0.00256907	-0.000508319	0.000156902	0.00498329	hpEurope	other	humans	Ubiquitous
98_10	-0.0157746	0.00168741	0.0056488	-0.00361149	0.00153717	-0.00342892	0.000445141	0.00123209	-0.00885441	6.83976e-05	8.81507e-05	-0.0131268	-0.0278463	0.00775014	-0.00599612	0.00278958	-0.00682535	-0.00046921	0.000577911	-0.00595048	hspEAsia	other	humans	Ubiquitous
AH105	-0.0157032	0.00185198	0.00543727	-0.00359427	0.000420798	-0.00393629	0.00126697	0.00239481	-0.0100891	-0.000239515	-5.72439e-05	-0.0153364	-0.034173	0.00954818	-0.00726864	0.00369722	-0.00913528	-0.000205537	0.000287688	-0.00844656	hspEAsia	other	humans	Ubiquitous
AH113	-0.016142	0.00184331	0.00611822	-0.00419164	0.000702111	-0.00442495	0.00160917	0.00208521	-0.0127681	-0.000290744	-0.000240612	-0.0197648	-0.0447043	0.012066	-0.00967586	0.00470997	-0.0125602	-0.00110467	0.000389574	-0.0113799	hspEAsia	other	humans	Ubiquitous
AH119	-0.0161371	0.00175027	0.00609325	-0.00421066	0.00150659	-0.00434032	0.000733668	0.00257488	-0.0121065	-0.000249369	-0.000220414	-0.0192122	-0.0432453	0.0122494	-0.0100914	0.00474677	-0.012296	-0.000955787	0.000369127	-0.010911	hspEAsia	other	humans	Ubiquitous
AH126	-0.0157802	0.00161002	0.00578678	-0.0037975	0.000918458	-0.00382746	0.00115662	0.00166804	-0.0102923	-4.58186e-05	-0.000212281	-0.0150419	-0.0369147	0.0102908	-0.00723504	0.00380248	-0.00953919	-0.000177129	0.000384226	-0.00984859	hspEAsia	other	humans	Ubiquitous
AH130	-0.0145391	0.0018296	0.00403688	-0.00294346	-0.000556198	-0.0030145	0.00139067	0.00182908	-0.00801707	-0.000140226	7.62472e-05	-0.00928104	-0.0254585	0.00436702	-0.00376088	0.00200727	-0.00551377	-0.000923261	0.000143232	-0.00562953	hspEAsia	other	humans	Ubiquitous
AH168	-0.0159749	0.00178647	0.00580725	-0.00420106	0.00114152	-0.00421657	0.000811446	0.00242786	-0.0119669	9.08967e-05	-0.000235226	-0.0188604	-0.042009	0.0122316	-0.00928582	0.00462448	-0.0117383	-0.000837406	-0.000165199	-0.0106668	hspEAsia	other	humans	Ubiquitous
AH178	-0.0156827	0.00159115	0.00522191	-0.00387816	0.00126172	-0.00375555	0.000772309	0.0012858	-0.0103679	0.000217703	-0.000399165	-0.0150805	-0.0333107	0.00982314	-0.00696829	0.00366347	-0.0089004	-0.000496324	0.000730297	-0.00814088	hspEAsia	other	humans	Ubiquitous
AH185	-0.0155911	0.00187019	0.00506547	-0.00284298	-6.89559e-05	-0.00343065	0.0014812	0.00187156	-0.00906526	-0.000695815	0.000121636	-0.0126208	-0.0305712	0.00631342	-0.00570685	0.00334206	-0.00708655	-0.000168787	-0.00029078	-0.0069855	hspEAsia	other	humans	Ubiquitous
AH201	-0.0160328	0.00196396	0.00574177	-0.00336953	0.000653278	-0.00374305	0.00131168	0.00215388	-0.010123	-0.000158122	-0.000241587	-0.0165322	-0.0397276	0.0102495	-0.00833136	0.00428777	-0.0103877	-0.000212376	0.000275049	-0.00990213	hspEAsia	other	humans	Ubiquitous
AH203	-0.0156851	0.00159692	0.00550876	-0.00379957	0.000845365	-0.00392911	0.00135352	0.00207214	-0.0111133	-0.00022632	-0.000258001	-0.0169096	-0.0374189	0.0101354	-0.00795676	0.00411153	-0.0106143	-0.000509178	0.000299232	-0.00928833	hspEAsia	other	humans	Ubiquitous
AH205	-0.0160176	0.001727	0.00586644	-0.0038431	0.000929501	-0.0042759	0.000653453	0.00226896	-0.0110999	-0.000228168	-5.9025e-05	-0.0163545	-0.0352411	0.00975986	-0.00724449	0.00406438	-0.00974541	-0.000462307	0.000592686	-0.00889664	hspEAsia	other	humans	Ubiquitous
AH207	-0.0160929	0.00169438	0.00603243	-0.00413291	0.00109063	-0.00424337	0.00102128	0.00204079	-0.0112463	-4.58047e-05	-0.000255189	-0.0184193	-0.0385929	0.0113145	-0.00894152	0.00459433	-0.0111409	-0.000800232	0.000745957	-0.00987179	hspEAsia	other	humans	Ubiquitous
AH209	-0.0159366	0.00176941	0.00589075	-0.00407914	0.00122053	-0.00455388	0.00127528	0.00237247	-0.0131759	-0.000137038	-0.000167756	-0.0206372	-0.0458802	0.0127351	-0.0102524	0.00509748	-0.0133159	-0.00103509	-0.000233602	-0.0122487	hspEAsia	other	humans	Ubiquitous
AH20	-0.0154828	0.00192784	0.00509421	-0.00338356	-9.85721e-05	-0.00379998	0.00162678	0.00197427	-0.0111661	-0.000733176	0.000146089	-0.0152916	-0.0369728	0.00875515	-0.00668208	0.00380154	-0.0102745	-0.000312956	0.000471531	-0.00957085	hspEAsia	other	humans	Ubiquitous
AH212	-0.0160998	0.00193583	0.00589367	-0.00386786	0.000758281	-0.00404565	0.000847709	0.00170585	-0.0105238	-2.35481e-05	-0.000365624	-0.0160606	-0.0377748	0.0103276	-0.00743293	0.00379388	-0.00978815	-0.000325944	0.000746984	-0.00898847	hspEAsia	other	humans	Ubiquitous
AH221	-0.015872	0.0019263	0.0055301	-0.00379496	0.000269458	-0.00403351	0.00143978	0.00240491	-0.0113956	-8.00521e-05	-0.000161098	-0.0158791	-0.0384006	0.00865672	-0.00710046	0.00372825	-0.00987376	-0.000286363	0.000619154	-0.00939401	hspEAsia	other	humans	Ubiquitous
AH226	-0.0161563	0.0017739	0.0060061	-0.00411536	0.00107648	-0.00456523	0.00141524	0.00196882	-0.012649	-0.00045985	-0.000218769	-0.0187434	-0.0419856	0.0116924	-0.00929693	0.0047802	-0.0117046	-0.000501756	0.000173756	-0.0101758	hspEAsia	other	humans	Ubiquitous
AH231	-0.0155127	0.00156112	0.00535273	-0.00348496	0.00103582	-0.00319553	0.000495779	0.0017292	-0.00873452	0.000222986	0.000161701	-0.0115987	-0.0262498	0.00670594	-0.00510224	0.00308157	-0.0062863	-0.000394604	0.000366601	-0.00598476	hspEAsia	other	humans	Ubiquitous
AH238	-0.0150231	0.00145312	0.00421152	-0.0028566	-1.89081e-05	-0.00244298	0.00147275	0.00178182	-0.00836912	0.000262637	0.000194661	-0.00569286	-0.0177345	0.0021967	-0.000934981	0.000591791	-0.00218571	0.000367677	-9.73521e-05	-0.00197636	hspEAsia	other	humans	Ubiquitous
AH246	-0.0162927	0.00174743	0.00612004	-0.00445632	0.00151037	-0.00467021	0.00093239	0.00224155	-0.0126018	-0.00016335	-0.00021653	-0.0210872	-0.045499	0.0140019	-0.0106148	0.0049131	-0.013005	-0.000855559	-0.000134146	-0.0117521	hspEAsia	other	humans	Ubiquitous
AH249	-0.0160886	0.00194309	0.00588908	-0.00379528	0.00136228	-0.00444408	0.000964969	0.00251464	-0.012979	-0.000195353	-0.000260521	-0.0201098	-0.0470617	0.0127312	-0.0105711	0.00512295	-0.0134006	-0.00108111	0.000442766	-0.0125533	hspEAsia	other	humans	Ubiquitous
AH251	-0.0159076	0.00160758	0.00583036	-0.00409975	0.00183142	-0.00379412	0.000739717	0.0020155	-0.0109545	-0.000102817	-9.79274e-05	-0.0156494	-0.0361199	0.010334	-0.0081812	0.00370179	-0.00889389	-0.000219551	0.000382839	-0.00854669	hspEAsia	other	humans	Ubiquitous
AH254	-0.0161314	0.0018527	0.00616573	-0.00407661	0.00098314	-0.00419361	0.0011358	0.00199397	-0.0111982	8.23351e-05	-0.000135649	-0.0178928	-0.0419459	0.0122056	-0.00887892	0.00472889	-0.0113861	-0.000617668	0.000688917	-0.0108498	hspEAsia	other	humans	Ubiquitous
AH259	-0.0157323	0.00173001	0.00539957	-0.00440925	0.000705524	-0.00485716	0.00150013	0.00240734	-0.0125358	-0.00077893	-1.80525e-05	-0.0197378	-0.0434764	0.0112513	-0.00922726	0.00444917	-0.0109554	-0.000627673	0.000415781	-0.0107923	hspEAsia	other	humans	Ubiquitous
AH269	-0.0158266	0.00182992	0.00556142	-0.00358247	0.000197447	-0.00389058	0.00132998	0.00178383	-0.0101037	-0.000353156	-0.000275301	-0.0145922	-0.036322	0.0085297	-0.00666716	0.00352083	-0.00928946	-0.000111625	0.000150011	-0.00914978	hspEAsia	other	humans	Ubiquitous
AH271	-0.0159073	0.0018042	0.00547232	-0.00356319	0.000252496	-0.00329452	0.000673023	0.00150897	-0.00932378	0.000129578	-0.000177962	-0.0137646	-0.0318019	0.00787595	-0.00631757	0.00313177	-0.00782599	-0.000209696	0.000533348	-0.00727909	hspEAsia	other	humans	Ubiquitous
AH275	-0.0162296	0.00174445	0.00605908	-0.00454393	0.001668	-0.00450431	0.000931184	0.00203295	-0.01261	-0.00024471	-0.000119544	-0.0203734	-0.0441337	0.0134141	-0.0101524	0.00503514	-0.0124982	-0.000858481	0.000567993	-0.0111435	hspEAsia	other	humans	Ubiquitous
AH277	-0.0149748	0.00180757	0.00426237	-0.00253526	-0.00273923	-0.00342865	0.00299993	0.00347259	-0.00928447	4.22015e-05	-0.000117422	-0.00964401	-0.0292035	0.00271705	-0.00195386	0.0021348	-0.00546391	-0.00058669	0.00102005	-0.00663448	hspEAsia	other	humans	Ubiquitous
AH280	-0.0161904	0.00191853	0.00594157	-0.00395877	0.00098105	-0.00426429	0.000938	0.00220756	-0.0109874	-1.08709e-05	-0.000175588	-0.0176057	-0.0376654	0.0109379	-0.00828246	0.00442831	-0.0105548	-0.000936907	0.000104639	-0.00955623	hspEAsia	other	humans	Ubiquitous
AH283	-0.0154819	0.00149595	0.00495253	-0.00375177	0.00108078	-0.00331982	0.000726737	0.00205852	-0.0086337	-9.29132e-05	0.000100434	-0.0103526	-0.0252895	0.00638487	-0.00459988	0.00201731	-0.0056929	-0.00020308	0.000460655	-0.00413179	hspEAsia	other	humans	Ubiquitous
AH315	-0.0161677	0.00162135	0.00594349	-0.00419622	0.00117905	-0.00435567	0.00157688	0.00245271	-0.0123408	-0.00035357	-0.000122494	-0.0188081	-0.041839	0.0117488	-0.00908886	0.00388789	-0.0115884	-0.000727593	4.07858e-05	-0.00996391	hspEAsia	other	humans	Ubiquitous
AH323	-0.0160213	0.00206701	0.00560489	-0.00391204	0.000999655	-0.00385039	0.000903957	0.0019313	-0.0100633	-0.000167132	0.00013849	-0.0157219	-0.0367656	0.0100716	-0.00744964	0.00365611	-0.00921082	0.000728135	-0.00033145	-0.00831424	hspEAsia	other	humans	Ubiquitous
AH343	-0.0160973	0.00190713	0.00587946	-0.0039416	0.000915477	-0.00416951	0.000746795	0.00184367	-0.0105639	-8.38815e-05	-0.00033746	-0.01651	-0.0355515	0.00985407	-0.00789111	0.00416858	-0.00994667	-0.000484074	0.000626359	-0.00836213	hspEAsia	other	humans	Ubiquitous
AH359	-0.0158637	0.00179961	0.00556457	-0.00390871	0.000858528	-0.00442868	0.000897857	0.00242203	-0.0123611	-0.000446799	-0.000100246	-0.0180308	-0.0426554	0.0115963	-0.00840328	0.00421207	-0.011548	-0.00107448	-0.000513006	-0.0109088	hspEAsia	other	humans	Ubiquitous
AH362	-0.0159154	0.00186258	0.005773	-0.00375036	-0.000226856	-0.00441256	0.00206675	0.00290666	-0.0120286	-5.21966e-05	-9.84375e-06	-0.0183209	-0.0432077	0.0105059	-0.00854184	0.0046148	-0.0113658	-0.00103897	8.69344e-05	-0.0109527	hspEAsia	other	humans	Ubiquitous
AH369	-0.0162358	0.00148729	0.00609719	-0.00436548	0.00176852	-0.00409557	0.000893283	0.00208412	-0.011657	5.26205e-05	-4.56817e-05	-0.018041	-0.0420112	0.0117885	-0.00978816	0.00469616	-0.0117486	-0.000474165	0.000237309	-0.0119056	hspEAsia	other	humans	Ubiquitous
AH383	-0.0159446	0.00184847	0.00589047	-0.00353208	0.000782614	-0.00391504	0.00165784	0.00224257	-0.0108681	-0.000268346	-0.000316861	-0.0172468	-0.0394002	0.0107913	-0.00854954	0.00441361	-0.0111463	-0.000842424	-0.000530607	-0.0098343	hspEAsia	other	humans	Ubiquitous
AH396	-0.0160411	0.00151341	0.00612712	-0.00434544	0.00208354	-0.0042663	0.000826618	0.00213891	-0.0118285	-0.000159122	-0.000103784	-0.0188061	-0.0430199	0.0129939	-0.00974243	0.00477104	-0.0119979	-0.000502288	0.000208589	-0.0119184	hspEAsia	other	humans	Ubiquitous
AH402	-0.0155129	0.00205533	0.0053582	-0.00365378	3.70431e-05	-0.00489256	0.00173854	0.00236354	-0.0123525	-0.0011283	-0.000122634	-0.0195026	-0.0467872	0.0109701	-0.00961566	0.00457579	-0.0125376	-0.00119949	0.000117641	-0.0127188	hspEAsia	other	humans	Ubiquitous
AH408	-0.0159607	0.00186031	0.00549115	-0.00374626	0.000796778	-0.00408498	0.0008099	0.00186188	-0.0105385	4.14259e-05	-0.00011898	-0.0160808	-0.037383	0.0100657	-0.00766481	0.00367798	-0.0100525	-0.000775904	0.000430135	-0.009555	hspEAsia	other	humans	Ubiquitous
AH414	-0.0160223	0.00196681	0.0053846	-0.00383251	0.000991835	-0.00430204	0.000852822	0.00232829	-0.0104647	-0.000299743	-0.00037463	-0.016286	-0.0363402	0.0100114	-0.00752119	0.00407186	-0.0101521	-0.000415261	0.000244693	-0.0085182	hspEAsia	other	humans	Ubiquitous
AH416	-0.0160389	0.00171616	0.0059091	-0.00401217	0.00085747	-0.0043281	0.00143835	0.0020617	-0.012039	7.03715e-05	-0.000247182	-0.0188307	-0.0427882	0.0121245	-0.00897933	0.00480905	-0.0119998	-0.00121498	0.000894732	-0.0112198	hspEAsia	other	humans	Ubiquitous
AH420	-0.0161724	0.00177875	0.0060572	-0.0039964	0.00142805	-0.00448757	0.000797954	0.00222524	-0.0127012	-0.000200449	-0.000162931	-0.0192603	-0.0434468	0.0121649	-0.00973993	0.00517949	-0.0120692	-0.000631555	0.000743943	-0.0102807	hspEAsia	other	humans	Ubiquitous
AH439	-0.0163249	0.001744	0.00598229	-0.00443178	0.00131957	-0.00456436	0.00130003	0.0023534	-0.0125759	2.27435e-05	-7.55074e-05	-0.0200586	-0.0443842	0.0130102	-0.0100748	0.00518166	-0.0124663	-0.000617238	0.000242226	-0.0114192	hspEAsia	other	humans	Ubiquitous
AH443	-0.01584	0.00196547	0.0057973	-0.0033541	0.00275749	-0.00346696	-0.00141705	-0.00102905	-0.00186592	-0.00027525	4.20135e-05	-0.00556004	-0.0178326	0.00726307	-0.00451378	0.00211481	-0.00198786	0.000136764	0.000639344	0.000725436	hspEAsia	other	humans	Ubiquitous
AH445	-0.0160614	0.00196309	0.00587649	-0.0038366	0.000452553	-0.00440993	0.00171664	0.00274215	-0.0125539	0.000129956	4.03358e-05	-0.0181756	-0.0428828	0.0111599	-0.00894568	0.0049027	-0.0123222	-0.000516686	0.000287588	-0.0109092	hspEAsia	other	humans	Ubiquitous
AH447	-0.0158912	0.00181818	0.00554141	-0.00336443	0.000807233	-0.0035597	0.000664322	0.00133675	-0.00848097	-0.000256184	-0.000122814	-0.0124046	-0.029866	0.00753926	-0.00629044	0.0030618	-0.00689611	-0.000143479	0.000663492	-0.00587521	hspEAsia	other	humans	Ubiquitous
AH451	-0.0158058	0.00174305	0.00550385	-0.00355628	-0.000136242	-0.00384166	0.0014898	0.0023605	-0.010632	-0.000360423	-5.45623e-05	-0.0163874	-0.0369854	0.00887671	-0.00796641	0.00392942	-0.00980566	-0.0004791	0.000335627	-0.00887408	hspEAsia	other	humans	Ubiquitous
AH456	-0.016098	0.00181287	0.00592422	-0.00410603	0.000981366	-0.00462326	0.00151502	0.0024445	-0.0131634	-0.000233897	0.000158801	-0.0192965	-0.0445591	0.0118552	-0.00992005	0.0052118	-0.0127075	-0.000873918	7.58877e-05	-0.0114799	hspEAsia	other	humans	Ubiquitous
AH534	-0.0153369	0.00204085	0.00488356	-0.00366141	-0.000946324	-0.00403988	0.00175147	0.0023742	-0.00964982	-0.00116305	-8.9059e-05	-0.0138651	-0.0335444	0.0059301	-0.00556115	0.00292606	-0.00729341	-0.000677481	0.000230862	-0.00709914	hspEAsia	other	humans	Ubiquitous
AH67	-0.0153335	0.0015963	0.00567078	-0.00344491	0.00346806	-0.00299679	-0.00255561	-0.00154654	0.00273282	-0.000773848	0.00132015	-0.000123396	-0.00786116	0.00511626	-0.00289012	0.002038	0.00204901	0.00035186	3.20006e-05	0.00718597	hspEAsia	other	humans	Ubiquitous
AH70	-0.0153985	0.00186841	0.00506318	-0.00283544	-0.00017456	-0.00376063	0.00132003	0.00155195	-0.00939906	-0.000625524	-0.000146171	-0.0121554	-0.0297765	0.00642885	-0.00532433	0.00316595	-0.00708522	0.000415772	-0.000283223	-0.00639186	hspEAsia	other	humans	Ubiquitous
AH86	-0.0164579	0.00184568	0.00633406	-0.0043163	0.00147978	-0.00486302	0.000836341	0.00183117	-0.0132637	1.51603e-06	-7.75976e-05	-0.0211176	-0.0474617	0.0137689	-0.010543	0.00538304	-0.0132606	-0.000785911	0.000463036	-0.0119878	hspEAsia	other	humans	Ubiquitous
Aklavik117	-0.0104215	0.00322147	-0.00240788	0.00704916	-0.0342866	-0.00176047	0.0200383	0.00975181	0.00417882	-0.00276481	0.000942666	0.00778785	-0.00642242	-0.0225889	0.0110757	-0.00179341	0.0102048	0.000299123	0.000321298	-0.00489195	hspIndigenousNAmerica	low	humans	Ubiquitous
Aklavik86	-0.00955288	0.0108477	-0.00264691	0.031868	-0.12988	-0.00349233	0.042451	0.00230523	0.0792691	0.0109789	-0.00511783	-0.058978	0.0314136	0.0703143	-0.0497807	0.0123688	-0.018503	0.00198236	0.0017075	0.00553947	hspIndigenousNAmerica	high	humans	Hardy
altai11	-0.00541957	-0.000543118	-0.00990022	0.00248495	-0.0115725	0.00479544	0.00990272	0.00931138	-0.0149696	0.000578429	0.000690314	0.0198142	-0.00211368	-0.0141489	0.014446	-0.0026832	0.00035426	-0.000476778	-2.98007e-06	0.000787397	hspSiberia	low	humans	Ubiquitous
altai59	-0.0063435	-9.22778e-05	-0.00994092	0.00337244	-0.0139872	0.00530399	0.0118154	0.0101989	-0.0152459	0.000842203	0.000688593	0.0201478	-0.00446253	-0.0192836	0.0175318	-0.00348318	0.00123964	-0.000309559	-0.000383097	-0.000441643	hspSiberia	low	humans	Ubiquitous
AMI	0.0106573	-0.00495699	-0.00807281	-0.00528257	0.00128415	-0.00731016	-0.00280062	-0.00184953	0.00245119	0.000777782	0.00138487	-0.00566793	-8.14859e-05	-0.00165279	-0.000836582	-0.000340233	-0.00269906	0.000627045	-0.000114155	0.00508332	hpEurope	other	humans	Ubiquitous
ausabrJ05	-0.00109748	0.00871483	-0.0113845	0.0932781	0.0193908	-0.0334592	0.00968965	0.00197874	-0.016526	-0.21523	0.00826848	-0.0259575	0.0157898	0.0014775	-0.00456711	-1.50772e-05	0.00317461	0.00195561	0.0351661	-0.00232098	hpSahul	other	humans	Ubiquitous
B23	0.013498	-0.00234299	0.00285391	-0.00215411	-0.00248145	-0.00669963	-0.00432392	-0.00286435	0.00377037	2.7121e-06	0.0154635	-0.00767909	-0.00181687	-0.00563487	-0.00609338	-0.0198296	0.00403694	0.000571255	-0.000239187	-0.00128242	hpEurope	other	humans	Ubiquitous
B25	0.0132121	-0.00350395	0.00114037	-0.00371616	0.000851495	-0.0073463	-0.00173511	-0.00187451	0.00409177	-6.99903e-05	-0.000433412	-0.00839762	-0.00138526	-0.00598858	-0.0010673	0.000113785	0.00416862	-0.000619349	0.000527279	0.000240051	hpEurope	other	humans	Ubiquitous
B40	0.0119514	-0.00446302	-0.005925	-0.00533042	0.000916866	-0.00896576	-0.00202666	-0.00179337	0.00320233	-0.000315533	-0.000733758	-0.00750329	-0.000804363	-0.00621205	-7.02829e-06	0.00126197	5.83937e-05	-0.000593589	0.000129667	0.00412005	hpEurope	other	humans	Ubiquitous
B45	0.0122386	-0.00341111	-0.00108079	-0.00393193	0.000576712	-0.00645166	-0.00208434	-0.0027548	0.00282052	0.000541894	0.0013697	-0.00640646	-0.000753981	-0.00412106	-0.00122374	0.000206852	0.0013301	-0.000210107	0.000196608	0.00229388	hpEurope	other	humans	Ubiquitous
B47	0.0121832	-0.00455301	-0.00581382	-0.00549699	0.000977273	-0.00907178	-0.00169631	-0.00205344	0.00362896	-0.000607086	-0.00045814	-0.00757508	-0.00111988	-0.00493544	-0.00147768	0.000676116	0.00275477	-0.000674536	0.000714726	0.00332805	hpEurope	other	humans	Ubiquitous
BD0003	0.00853009	-0.00338426	-0.00966885	0.00281247	0.00451816	0.0128422	-0.0030551	-0.00230935	0.00695246	0.00193306	-0.000848082	-0.0126749	-0.00275061	-0.00880365	0.00203329	0.00290517	-0.00663524	0.000642414	5.22518e-05	0.00649602	hpEurope	other	humans	Ubiquitous
BD0013	0.00255339	-0.00216492	-0.0192656	0.0151535	0.0075838	0.0427297	-0.00310584	-0.000709427	0.00543172	0.00257982	0.00104354	-0.00774095	-0.00730444	-0.00186384	-0.00599703	0.000899699	0.00489994	0.000423977	0.00103998	0.00586176	hpAsia2	other	humans	Ubiquitous
BD0014	0.00591939	-0.00345665	-0.0146278	0.00626981	0.00467894	0.0207621	-0.0023176	-0.00100553	0.00406474	0.00242364	-0.00016879	-0.00707415	-0.00347279	-0.00219874	-0.0033061	0.0013569	0.00132661	-8.34577e-05	0.000506213	0.0057392	hpEurope	other	humans	Ubiquitous
BD0015	0.00188519	-0.00216146	-0.0209147	0.0168459	0.00748337	0.0459419	-0.00158488	-0.000171926	0.00500629	0.00257205	0.00146563	-0.00706051	-0.00752205	-5.92884e-05	-0.00757393	0.000223881	0.00779972	3.6128e-05	0.000585143	0.00625054	hpAsia2	other	humans	Ubiquitous
BD0016	0.00246857	-0.00210551	-0.0202709	0.0153001	0.00704264	0.0431019	-0.00180159	-0.000257066	0.00555998	0.00259785	0.00107243	-0.0060866	-0.00761421	-0.0010185	-0.00579177	0.000543888	0.00628099	-0.00058618	0.000860447	0.00577391	hpAsia2	other	humans	Ubiquitous
BD0024	0.00804948	-0.00341872	-0.0130227	0.00138572	0.00332341	0.00883018	-0.00188511	-0.00112006	0.00450343	0.000706865	-3.54357e-05	-0.00708564	-0.00286446	-0.00364016	-0.00112215	0.000751365	0.000568586	-0.000694656	0.000659204	0.00520766	hpEurope	other	humans	Ubiquitous
BD0027	0.00988606	-0.00295255	-0.00426616	0.00124352	0.00280879	0.00563338	-0.00322764	-0.00228692	0.00611067	0.000721757	-0.000656855	-0.010149	-0.00249321	-0.00858611	0.00373844	0.00223798	-0.00702801	5.71246e-05	0.00010906	0.00236401	hpEurope	other	humans	Ubiquitous
BD0036	0.00267428	-0.00224892	-0.0196318	0.0143204	0.0071971	0.0413888	-0.00210627	-0.000573353	0.00463846	0.00214993	0.00114606	-0.00658798	-0.00777497	-0.000830407	-0.00565847	0.000460177	0.00628986	-0.000542819	0.000247137	0.00523036	hpAsia2	other	humans	Ubiquitous
BD0038	0.00127003	-0.00184779	-0.022049	0.0190276	0.00862327	0.0528915	-0.00251058	5.57323e-05	0.00568901	0.00287948	0.00173562	-0.00726813	-0.00922998	-9.10428e-05	-0.00939702	0.000651417	0.00961551	-0.000206533	-7.81631e-05	0.00687709	hpAsia2	other	humans	Ubiquitous
BD0042	0.00893718	-0.00385287	-0.008968	0.00017328	0.00405301	0.00680914	-0.00267889	-0.00261395	0.00624226	0.00156281	-0.00113377	-0.012206	-0.00153259	-0.00866881	0.00270055	0.00350661	-0.00877644	0.00059452	0.000513101	0.00626711	hpEurope	other	humans	Ubiquitous
BD0043	0.00871693	-0.00340237	-0.0089305	0.00294942	0.00456695	0.0126779	-0.0035107	-0.00266208	0.00770779	0.00121045	-0.00103119	-0.0140924	-0.00348146	-0.0101245	0.00267193	0.00334537	-0.00873649	0.00115418	0.00035952	0.00785394	hpEurope	other	humans	Ubiquitous
BD0045	0.00851489	-0.00423954	-0.0128752	0.000387351	0.00283813	0.00649948	-0.00196486	-0.00186349	0.00412402	0.000928776	5.26614e-05	-0.00739309	-0.00207373	-0.00399383	-0.00135871	0.000910796	0.000543671	-0.00022475	0.00042708	0.00469041	hpEurope	other	humans	Ubiquitous
BD0047	0.0063713	-0.00349154	-0.0139763	0.0043414	0.00394299	0.0157581	-0.0024065	-0.00140347	0.00368485	0.000999589	-1.69758e-05	-0.00612155	-0.00336767	-0.00219	-0.00154055	0.000966169	0.000332116	-0.000278351	-0.000183085	0.00461715	hpEurope	other	humans	Ubiquitous
BD0049	0.00509999	-0.00325287	-0.0164036	0.00589963	0.00358178	0.0208075	-0.00163788	-0.000595911	0.00125555	0.00170987	0.000156151	-0.00153852	-0.00346332	0.00110877	-0.00178666	0.000859389	-0.000622064	-0.000121415	0.000521183	0.00184731	hpEurope	other	humans	Ubiquitous
BD0053	0.00942512	-0.00439471	-0.0109253	-0.00275196	0.00228605	-0.000294359	-0.00242689	-0.0018321	0.00301685	0.00149437	-0.000487892	-0.00653731	-0.00103416	-0.00265154	-0.000594694	0.00135788	-0.00215485	-0.000132459	0.000142684	0.00459881	hpEurope	other	humans	Ubiquitous
BD0063	0.00187996	-0.00177952	-0.0210756	0.0174032	0.00786275	0.0486072	-0.00238661	0.000159746	0.00571523	0.00239812	0.00122135	-0.0073374	-0.00791951	-0.00138419	-0.00714311	0.00047812	0.00666196	-0.000952372	-6.66711e-05	0.00622832	hpAsia2	other	humans	Ubiquitous
BD0065	0.00181277	-0.00186943	-0.0211756	0.0177602	0.00808299	0.0501006	-0.00193679	-0.000504244	0.00547482	0.00276158	0.00158117	-0.00786846	-0.00909718	-0.00128746	-0.00838558	0.000198855	0.00871366	-0.000472603	9.31283e-05	0.00692107	hpAsia2	other	humans	Ubiquitous
BD0068	0.00924182	-0.00408752	-0.0112455	-0.00158819	0.00254097	0.00142426	-0.00212343	-0.00190793	0.00417152	0.000143065	-0.000454454	-0.00761537	-0.00184274	-0.00430109	-0.00102394	0.00119159	-0.000448149	-0.000161787	0.000830505	0.00680318	hpEurope	other	humans	Ubiquitous
BD0069	0.00156023	-0.00195351	-0.0211394	0.0174673	0.00797076	0.0489785	-0.00216884	-0.000147327	0.0054997	0.00304124	0.00131151	-0.00714963	-0.0078711	-0.000742381	-0.00735989	0.000103623	0.00765067	-0.000384001	0.0007823	0.00637805	hpAsia2	other	humans	Ubiquitous
BD0070	0.00864539	-0.0038913	-0.0115059	-0.00101602	0.00246749	0.0027647	-0.00210305	-0.00124685	0.00327858	0.000548963	-0.000342167	-0.00612549	-0.00136064	-0.00391802	-0.00168582	0.00102525	0.000203912	-0.000754834	-0.000108197	0.00646422	hpEurope	other	humans	Ubiquitous
BD0072	0.00169366	-0.00187578	-0.0216144	0.0180486	0.00831935	0.0505659	-0.00234561	-0.000345868	0.00557223	0.00297534	0.00154433	-0.00814548	-0.00877859	-0.000385428	-0.00812595	0.000138615	0.00877461	3.857e-05	0.000261315	0.00675324	hpAsia2	other	humans	Ubiquitous
BD0073	0.00649993	-0.00297624	-0.0130704	0.00606601	0.0056963	0.0211212	-0.00254795	-0.00158189	0.00591271	0.00219509	-0.000106384	-0.010613	-0.00396346	-0.00699757	-0.00104708	0.00213517	-0.002419	0.000613266	0.000659288	0.00689514	hpEurope	other	humans	Ubiquitous
BD0080	0.00902852	-0.00431602	-0.0111765	-0.00282835	0.00160658	-0.00188598	-0.00207517	-0.0012027	0.00317872	0.000275972	-0.000257131	-0.00603467	-0.00174536	-0.00367116	-0.000400105	0.00122284	-0.000342046	-0.00051476	-0.000374914	0.00575336	hpEurope	other	humans	Ubiquitous
BD0081	0.00232587	-0.00202133	-0.021123	0.016586	0.00735922	0.0460575	-0.00227541	-0.000461431	0.00558231	0.00217074	0.00135321	-0.00835572	-0.00872584	-0.00101597	-0.00754649	5.96845e-05	0.00894575	-0.000261726	0.000599173	0.00632478	hpAsia2	other	humans	Ubiquitous
BD0082	0.00881903	-0.00435551	-0.0103111	-0.00250707	0.00251813	-0.00100119	-0.00196509	-0.00210556	0.0021206	0.00140901	-0.000537377	-0.00497007	-0.00082162	-0.00131166	-0.000966753	0.00112329	-0.00246445	-0.000531691	0.000318905	0.00450567	hpEurope	other	humans	Ubiquitous
BD0084	0.00846974	-0.00426726	-0.0119682	-0.000691916	0.00287586	0.0043542	-0.00189793	-0.00166706	0.00392746	0.00108448	-0.000621452	-0.00631677	-0.00198781	-0.0039755	-3.0954e-05	0.00150389	-0.00194317	-0.000652921	0.000105411	0.00529556	hpEurope	other	humans	Ubiquitous
BD0086	0.00310803	-0.00239143	-0.0194278	0.0148133	0.00769045	0.0423355	-0.00274493	-0.000814733	0.00570177	0.00249685	0.00103351	-0.00820328	-0.00749397	-0.0021594	-0.00693525	0.000727332	0.00685402	-0.000168084	0.000252308	0.00667478	hpAsia2	other	humans	Ubiquitous
BD0090	0.00901967	-0.00416054	-0.0118653	-0.00152039	0.00235787	0.00233416	-0.00210092	-0.00196032	0.0038811	0.000964631	-4.9602e-05	-0.00747765	-0.00182689	-0.00389769	-0.000915837	0.000971399	-0.000921946	0.000281256	8.10775e-05	0.00506425	hpEurope	other	humans	Ubiquitous
BD0094	0.00236611	-0.00222605	-0.0202179	0.015891	0.00757624	0.0454075	-0.00256313	-0.000666909	0.00565906	0.00255615	0.00118287	-0.00805137	-0.00811599	-0.00183556	-0.0070654	0.000839807	0.0073769	-0.00017671	-0.000191157	0.00702318	hpAsia2	other	humans	Ubiquitous
BD0095	0.00907247	-0.00382945	-0.0082195	-0.000456752	0.00321367	0.00360074	-0.00284487	-0.00246872	0.00564568	0.00162028	-0.00134472	-0.0115999	-0.000977575	-0.00887987	0.00331842	0.00338542	-0.00968349	0.000467123	0.000603592	0.00649765	hpEurope	other	humans	Ubiquitous
BD0096	0.0100105	-0.0046747	-0.0111255	-0.00433783	0.0018892	-0.00338528	-0.00161579	-0.00145104	0.00271239	0.000533143	-0.000724081	-0.00637384	-0.000395868	-0.00362358	0.000166035	0.00142808	-0.00237939	-2.8185e-05	-5.48546e-05	0.0049702	hpEurope	other	humans	Ubiquitous
BD0097	0.00740234	-0.00390118	-0.0139755	0.00263782	0.00328613	0.0116156	-0.00215151	-0.00169922	0.00400899	0.000475733	0.000328918	-0.00767607	-0.00275638	-0.00301135	-0.00291436	0.00104833	0.00156922	-0.00075602	0.000340508	0.00662548	hpEurope	other	humans	Ubiquitous
BD0104	0.00776628	-0.00289913	-0.0105617	0.00535668	0.00548997	0.0193214	-0.00351547	-0.00250921	0.00763739	0.00175818	-0.00058187	-0.0147428	-0.00412232	-0.00976545	0.00133438	0.00326736	-0.00617248	0.00070864	0.000175159	0.00850428	hpEurope	other	humans	Ubiquitous
BD0107	0.00117816	-0.00172207	-0.0216627	0.0184354	0.00802006	0.0515577	-0.00212485	0.000206838	0.00527668	0.00272304	0.00158646	-0.00742176	-0.00855021	-0.00103924	-0.00827928	0.000372714	0.00843589	-0.000161419	0.00012195	0.00633521	hpAsia2	other	humans	Ubiquitous
BD0109	0.00346418	-0.00260464	-0.0184416	0.0126214	0.00710976	0.037212	-0.00247946	-0.000393494	0.004803	0.00181089	0.00110293	-0.0069013	-0.006269	-0.00072387	-0.00503469	0.000405778	0.00563251	-0.000127795	0.00034236	0.00566789	hpAsia2	other	humans	Ubiquitous
BD0110	0.00891199	-0.00435595	-0.0114402	-0.00229412	0.00179677	0.000451706	-0.00186064	-0.00208952	0.00334856	0.000322754	0.000221583	-0.0063411	-0.00132902	-0.00328304	-0.00157632	0.00082798	-0.000250117	-0.000532612	0.000132007	0.00661088	hpEurope	other	humans	Ubiquitous
BD0111	0.0090706	-0.0041789	-0.0119669	-0.00128276	0.00282575	0.00283463	-0.00196433	-0.00171726	0.00410262	0.000364399	-0.000280906	-0.00760293	-0.00194279	-0.0037625	-0.00194532	0.00115061	0.000173078	-0.000299028	4.07819e-05	0.0058428	hpEurope	other	humans	Ubiquitous
BD0112	0.00231121	-0.00236382	-0.02071	0.0165213	0.00754958	0.0459853	-0.00229027	-0.000232526	0.00556884	0.00242412	0.00130568	-0.00712304	-0.00772412	-0.000513722	-0.00677661	0.000188852	0.00717871	-0.000451489	0.000237484	0.00542763	hpAsia2	other	humans	Ubiquitous
BD0114	0.00840744	-0.00407203	-0.011815	-0.000256844	0.0026952	0.00427856	-0.00183988	-0.00121518	0.00448779	0.000433687	-0.000264164	-0.00728324	-0.00246528	-0.00367287	-0.00142702	0.00102784	3.62513e-05	-0.000403282	0.000846652	0.00629312	hpEurope	other	humans	Ubiquitous
BD0115	0.0039491	-0.00281313	-0.0177382	0.0106093	0.00508108	0.0305112	-0.00169506	-0.000357372	0.00271925	0.00202308	0.000784051	-0.00397635	-0.00493264	-6.80994e-05	-0.00340471	0.00042146	0.0015454	-0.000228155	0.000123714	0.0036368	hpEurope	other	humans	Ubiquitous
BD0119	0.00305685	-0.00219445	-0.019044	0.0133073	0.00572939	0.0385014	-0.00227679	-0.000722389	0.00456322	0.00244904	0.000995513	-0.00638018	-0.00662159	-0.000705232	-0.00491341	0.000417674	0.00423326	-0.000792153	8.16689e-05	0.00445463	hpAsia2	other	humans	Ubiquitous
BD0120	0.00250144	-0.00207387	-0.01963	0.0152366	0.00749405	0.0435709	-0.00253461	-0.00070002	0.00503849	0.00344433	0.0010579	-0.00814751	-0.00780974	-0.00166578	-0.00561722	0.000856197	0.00556342	0.000570361	-3.31672e-05	0.00643086	hpAsia2	other	humans	Ubiquitous
BD0127	0.00716861	-0.00414392	-0.012304	0.00112757	0.00291368	0.00793255	-0.00148663	-0.000863062	0.00252263	0.00133103	-0.000326116	-0.00477958	-0.00153208	-0.0024155	-0.00068695	0.00140915	-0.00119582	-1.24193e-05	5.41136e-06	0.00417793	hpEurope	other	humans	Ubiquitous
BD0130	0.00118549	-0.00170789	-0.0221249	0.0188536	0.00830761	0.0521134	-0.00203484	0.000512781	0.00489472	0.00266644	0.00156231	-0.00647175	-0.00869111	-0.000943659	-0.00790875	0.000108024	0.00896786	-0.000204515	0.00066362	0.00650788	hpAsia2	other	humans	Ubiquitous
BD0133	0.00931443	-0.00363921	-0.00885743	3.91173e-06	0.00345653	0.00576608	-0.00290331	-0.00311777	0.00568883	0.001942	-0.00117931	-0.011568	-0.00176217	-0.00846449	0.00245323	0.00319834	-0.00770059	0.000252828	-5.04701e-05	0.0067024	hpEurope	other	humans	Ubiquitous
BD0134	0.0037599	-0.00275711	-0.0179238	0.0128385	0.00706192	0.0382698	-0.00256123	-0.00096471	0.00684377	0.00187211	0.000623389	-0.00927242	-0.00680009	-0.00356656	-0.00403113	0.00115737	0.00292738	-0.000492025	-7.7281e-05	0.00641614	hpAsia2	other	humans	Ubiquitous
BD0135	0.00190772	-0.00198715	-0.0210757	0.0168341	0.00773868	0.0468646	-0.00235002	0.000116896	0.00513975	0.00210149	0.00150627	-0.00728644	-0.00774342	-0.000699728	-0.00749877	0.000571102	0.00867096	-0.000706457	0.000803713	0.00717118	hpAsia2	other	humans	Ubiquitous
BD0136	0.00178962	-0.00189647	-0.0214396	0.0173885	0.00763085	0.0494359	-0.00222041	-8.49574e-06	0.00598288	0.00225817	0.0015328	-0.00755112	-0.00883337	-0.000620098	-0.00774429	0.000738118	0.00843218	-0.000743906	0.000661743	0.00609756	hpAsia2	other	humans	Ubiquitous
BD0137	0.00166887	-0.00183958	-0.0214947	0.017599	0.00777144	0.0496413	-0.00225766	0.0001891	0.00520073	0.00284059	0.00158492	-0.00659582	-0.00932904	-0.000761707	-0.00728521	0.000188146	0.00862776	-0.00120069	-3.12473e-05	0.00587066	hpAsia2	other	humans	Ubiquitous
BD0138	0.00290783	-0.00230238	-0.0194555	0.0141816	0.00705591	0.0412989	-0.00222408	-0.00107311	0.00495229	0.00298681	0.000861103	-0.00746256	-0.0075149	-0.00135988	-0.0060499	0.000968413	0.00558868	0.000157318	0.000261885	0.00534932	hpAsia2	other	humans	Ubiquitous
BD0139	0.00463047	-0.0026654	-0.0157091	0.0109606	0.00579932	0.0319357	-0.00254916	-0.00135632	0.00384861	0.00157309	0.000718376	-0.00607605	-0.00604388	-0.00269026	-0.00293298	0.000589008	0.00336245	-8.96414e-05	0.000199129	0.00359974	hpAsia2	other	humans	Ubiquitous
BD0142	0.00895401	-0.00409352	-0.0116747	-0.0015174	0.00243632	0.00235596	-0.00180824	-0.00172511	0.00407728	0.000237914	-0.000264842	-0.00768269	-0.00136139	-0.00403359	-0.000690913	0.0012012	-0.000464294	-4.46393e-05	0.000900678	0.00627975	hpEurope	other	humans	Ubiquitous
BD0143	0.00925575	-0.00365435	-0.00828192	-0.000300786	0.00345718	0.00512858	-0.00284168	-0.00258818	0.00642802	0.0020642	-0.00120111	-0.0123149	-0.00194698	-0.00913061	0.0028643	0.0033238	-0.00925086	0.000827883	0.000670566	0.00673923	hpEurope	other	humans	Ubiquitous
BD0144	-0.0158063	0.00192619	0.00561644	-0.00303809	0.0010394	-0.00365573	-0.000215934	0.000864698	-0.00759455	3.53928e-05	-0.000135434	-0.0117271	-0.0244146	0.00718742	-0.00517404	0.00264238	-0.00624122	-0.000219437	-0.000302896	-0.00444017	hspEAsia	other	humans	Ubiquitous
BHB_10-3	0.00400582	-0.00308799	-0.00899809	-0.000130246	0.00535859	0.00497001	-0.00487666	-0.00521076	0.0134139	0.000366703	-0.00362906	0.000640387	0.00843912	0.00999709	0.0330793	-0.000427232	-0.0422189	-0.000807194	0.00154613	-0.0814061	hpEurope	other	humans	Ubiquitous
BHB_13-3	0.00694224	-0.00204638	0.001449	0.00222766	0.00611691	0.00730244	-0.00561972	-0.00632279	0.0176412	0.000212049	-0.00388818	-0.0109337	0.0062045	-0.00633841	0.0302928	0.000661059	-0.0315742	0.000244869	0.00035	-0.0438662	hpEurope	other	humans	Ubiquitous
BHB_15-3	0.00499821	-0.003654	-0.0127943	5.96849e-05	0.00547857	0.00711797	-0.00397028	-0.00391548	0.0132043	0.00116342	-0.00403619	0.0027015	0.00916458	0.0162227	0.0409675	0.000135395	-0.0598108	-0.00113724	0.00255889	-0.12256	hpEurope	other	humans	Ubiquitous
BHB_16-3	-0.0129669	0.00105244	0.00460068	-0.00244452	0.00785937	-0.0015291	-0.00737845	-0.00806949	0.0243855	-0.00209377	-0.00470532	0.0118525	0.016482	0.01861	0.0267103	-0.0115931	0.0243706	-5.11507e-05	0.00152788	0.0131372	hspEAsia	other	humans	Ubiquitous
BHB_17-3	0.00346595	-0.00308484	-0.0102774	0.000162832	0.00485138	0.00466076	-0.00418677	-0.00338096	0.0105842	0.00042919	-0.00294683	0.00186954	0.00582311	0.00885231	0.0258469	-0.000110783	-0.0344718	-0.000226293	0.00126954	-0.0665548	hpEurope	other	humans	Ubiquitous
BHB_21-3	0.00397247	-0.00301371	-0.00783113	-0.000102613	0.00585025	0.00526701	-0.00487268	-0.00476207	0.0141451	0.000371954	-0.00338177	8.85059e-05	0.0076307	0.00828983	0.0321146	-0.000288013	-0.0398768	-0.000279065	0.00138304	-0.0751895	hpEurope	other	humans	Ubiquitous
BHB_23-3	-0.0117875	0.000642885	0.00317644	-0.00176629	0.0066168	0.000167825	-0.00562905	-0.00571117	0.0164393	-0.00184624	-0.00296021	0.00594792	0.00889222	0.00847291	0.0127391	-0.00470556	0.00789051	0.00042807	3.60657e-05	0.00189743	hspEAsia	other	humans	Ubiquitous
BHB_2-3	0.00438797	-0.00374085	-0.012831	3.32959e-05	0.0051101	0.00616462	-0.00423419	-0.00353171	0.0123638	0.000699087	-0.00383404	0.00355692	0.0087852	0.0160857	0.0373298	-0.000110538	-0.0540882	-0.00116819	0.00175635	-0.110344	hpEurope	other	humans	Ubiquitous
BHB_25-3	-0.00141039	-0.00195394	-0.0054873	0.000171479	0.00627495	0.00455914	-0.00489979	-0.00502196	0.0140911	0.000112293	-0.00341777	0.00162964	0.0078466	0.00843855	0.0269782	-0.00107677	-0.0308561	-0.000578267	0.000912678	-0.0639079	hpEurope	other	humans	Ubiquitous
BHB_29-3	-0.0084014	0.00119847	0.000563078	0.00231801	0.006347	0.00201111	-0.00619347	-0.00702781	0.0167986	-0.00214756	-0.00226639	0.00795843	0.00709733	-0.00266183	0.00350653	-0.00112337	-0.00710528	-0.00012758	0.000372823	-0.0130279	hspEAsia	other	humans	Ubiquitous
BHB_32-3	0.00417305	-0.0033541	-0.0118626	0.000268008	0.00516721	0.00567219	-0.00439758	-0.00379321	0.0122977	0.000901318	-0.00333441	0.00304645	0.00835336	0.0131816	0.0333911	-5.18758e-05	-0.0475601	-0.0012227	0.00197107	-0.0971845	hpEurope	other	humans	Ubiquitous
BHB_37-3	-0.00664504	0.000117475	0.000702437	-0.000605326	0.00528586	0.00169465	-0.00467988	-0.00465637	0.012147	-8.42941e-05	-0.00222299	0.00176724	0.00448381	0.00382665	0.0128903	-0.000798224	-0.0110842	9.98351e-05	0.000159292	-0.0211928	hspEAsia	other	humans	Ubiquitous
BHB_4-3	0.00191282	-0.00225548	-0.016777	0.0112323	0.00699249	0.0331757	-0.00335842	-0.00182452	0.00876259	0.00156634	-0.000501937	-0.00306423	-0.00105482	0.00493492	0.0106224	-0.000473387	-0.0159016	-0.000276254	0.0007828	-0.0378902	hpAsia2	other	humans	Ubiquitous
BHB_45-3	0.0027051	-0.00310783	-0.0110681	0.000290776	0.00568461	0.00650633	-0.00387666	-0.00404562	0.0126647	0.000604514	-0.00369237	0.00325285	0.00870672	0.0140068	0.034664	-0.000245826	-0.0482744	-0.000865013	0.00207443	-0.0989345	hpEurope	other	humans	Ubiquitous
BHB_46-3	-0.00812362	0.00106793	0.000122329	0.00215393	0.00626737	0.00215091	-0.0062077	-0.0066811	0.0162896	-0.00199681	-0.00250686	0.00816056	0.00723172	-0.00197386	0.0040138	-0.000603687	-0.00797733	-0.000143825	0.000456501	-0.0154379	hspEAsia	other	humans	Ubiquitous
BHB_47-3	0.00393007	-0.00307242	-0.00883254	-0.000294496	0.00547866	0.00502446	-0.00476471	-0.00462361	0.0136075	0.000475924	-0.00365277	0.000777913	0.00820118	0.00982343	0.0333827	-0.00046778	-0.0424126	-0.000871584	0.00174995	-0.0815882	hpEurope	other	humans	Ubiquitous
BHB_49-3	0.00499574	-0.00349831	-0.0120172	0.000928022	0.00547562	0.0080231	-0.00403107	-0.00370839	0.0122781	0.00116888	-0.00347396	0.000880398	0.00795242	0.0123637	0.0355244	0.000415366	-0.0503767	-0.000697686	0.00218531	-0.0992898	hpEurope	other	humans	Ubiquitous
BHB_5-3	0.0045841	-0.00303615	-0.0119523	0.000878259	0.00486805	0.00697423	-0.00353426	-0.00362599	0.0107256	0.00060041	-0.00301063	0.00194338	0.00609803	0.01053	0.0278442	0.00016828	-0.0383281	-0.0010273	0.000561061	-0.0743078	hpEurope	other	humans	Ubiquitous
BHB_8-3	0.0044863	-0.00227554	-0.00479439	0.000156779	0.00520545	0.00366588	-0.00531606	-0.00546097	0.0150573	0.000197431	-0.00284568	-0.00859198	0.00435654	-0.00492793	0.019915	0.000347673	-0.0194056	0.000484766	0.000695911	-0.0282513	hpEurope	other	humans	Ubiquitous
Bhutan_199-4	-0.0129335	0.000520371	0.000384728	-0.00248862	0.000407807	0.00284012	0.0029821	0.00546081	-0.0195256	0.00461156	0.000408124	-0.0105303	0.024266	-0.00504471	-0.00583475	0.00136281	-0.00241839	0.000778555	-2.99588e-06	-0.00257995	hspEAsia	other	humans	Ubiquitous
Bhutan_239-4	-0.0137701	0.000550597	0.00130917	-0.00306614	0.000889056	0.00256103	0.0031904	0.00619723	-0.0234325	0.00503008	0.000570871	-0.0145443	0.0307289	-0.00578291	-0.0091053	0.00235151	-0.00384393	-0.000179682	0.000265487	-0.00447836	hspEAsia	other	humans	Ubiquitous
Bhutan_27-4	-0.0136048	0.000472044	0.0012534	-0.00248238	0.00106104	0.00334437	0.00345761	0.00642974	-0.0244338	0.00521605	0.000636151	-0.0153342	0.0331577	-0.00635455	-0.00976737	0.00241196	-0.00347025	-0.000154126	-0.000282639	-0.00433995	hspEAsia	other	humans	Ubiquitous
Bhutan_343-4	-0.0133363	0.00062877	0.00104586	-0.00248242	0.000858072	0.00273154	0.00318003	0.0054704	-0.0216999	0.00450225	0.000794745	-0.0133378	0.0278437	-0.00575158	-0.00742475	0.00181786	-0.00318242	-0.000311128	-0.000479369	-0.00413464	hspEAsia	other	humans	Ubiquitous
Bhutan_357-4	-0.0133507	0.00059047	0.000921418	-0.00231066	0.000515575	0.00295941	0.00356093	0.00590799	-0.0242394	0.00519374	0.000591742	-0.014288	0.0325448	-0.00610707	-0.00893731	0.00259327	-0.00366398	0.000349674	0.000108385	-0.00374623	hspEAsia	other	humans	Ubiquitous
Bhutan_358-4	-0.0133478	0.000523494	0.00078049	-0.00281314	0.0008902	0.00296077	0.00360003	0.00633993	-0.0241953	0.00526575	0.00058564	-0.0150714	0.0329285	-0.00602398	-0.00998908	0.00275976	-0.00453258	-1.81465e-05	-0.000106675	-0.00519254	hspEAsia	other	humans	Ubiquitous
Bhutan_61-4	-0.0137365	0.000672027	0.00124564	-0.00304671	0.000981749	0.0030754	0.00350013	0.00645913	-0.0247408	0.00543756	0.000525448	-0.0157242	0.0331799	-0.00708596	-0.0100977	0.00266917	-0.00339634	-0.000128736	0.000455169	-0.00508436	hspEAsia	other	humans	Ubiquitous
BON254	0.0111361	-0.0047272	-0.00836755	-0.00612345	0.000504866	-0.0090487	-0.00142093	-0.000910007	0.00183316	-0.000140423	-0.000238431	-0.00373573	-0.000574126	-0.00016177	-0.00157111	0.00135429	0.000350061	-0.000327249	0.00019386	0.00496988	hpEurope	other	humans	Ubiquitous
BT0002	0.00266393	-0.00254668	-0.019252	0.0115499	0.00493006	0.0319938	-0.00162253	0.00113835	0.0010114	0.00260056	0.000666114	-0.00177916	-0.00383811	0.000846894	-0.00364118	0.000444381	0.000814745	-0.000956269	-0.000261458	0.00244137	hpAsia2	other	humans	Ubiquitous
BT004	-0.0131645	0.000652655	0.000699787	-0.00256575	0.00110176	0.00357715	0.00312523	0.00590599	-0.0232201	0.00529457	0.000483644	-0.0153795	0.0308701	-0.00559033	-0.00971101	0.00227549	-0.00432478	0.000177815	0.000547718	-0.00447654	hspEAsia	other	humans	Ubiquitous
BT0082	-0.013904	0.000882742	0.0016771	-0.00171261	0.00243054	0.00451961	0.00156186	0.00464713	-0.0202328	0.00465927	0.000275675	-0.0156506	0.0283702	-0.00519441	-0.00921954	0.0022827	-0.00384492	0.00022019	0.000430837	-0.00385616	hspEAsia	other	humans	Ubiquitous
BT011	0.00795454	-0.00412746	-0.012053	-0.00094709	0.00207612	0.00352718	-0.00262698	-0.001427	0.00261143	0.00164365	-0.000365028	-0.00505165	-0.00105294	-0.00162355	0.000258335	0.00190169	-0.00398689	0.000162163	0.000813604	0.00265165	hpEurope	other	humans	Ubiquitous
BT013	-0.0134342	0.000556163	0.00121606	-0.00239595	0.000936467	0.00246348	0.00234049	0.00537566	-0.019589	0.00428928	0.000294847	-0.0126214	0.0253576	-0.00458168	-0.00633687	0.00132231	-0.00331935	-3.88582e-05	0.000127709	-0.00319696	hspEAsia	other	humans	Ubiquitous
BT0142	-0.0133889	0.000653926	0.000940325	-0.00194475	0.00103924	0.00321533	0.00247434	0.00544108	-0.0215586	0.00498468	0.00057054	-0.013674	0.028015	-0.00580048	-0.00825009	0.00213595	-0.00343311	7.09667e-06	0.000194647	-0.00424319	hspEAsia	other	humans	Ubiquitous
BT0144	-0.0137877	0.00064507	0.00132554	-0.0029455	0.000877655	0.00299777	0.00342519	0.00684699	-0.026649	0.00620777	0.000700104	-0.0176635	0.0388367	-0.00834472	-0.0110362	0.00288343	-0.00486947	-9.67321e-05	0.000217186	-0.00629334	hspEAsia	other	humans	Ubiquitous
BT014	-0.0128415	0.000433895	0.000122129	-0.00229498	-4.70108e-05	0.00316822	0.00360367	0.00588839	-0.0204361	0.00429878	0.000655573	-0.00966546	0.0257798	-0.00457098	-0.00586523	0.00168702	-0.00310342	6.73143e-05	0.00018662	-0.00378348	hspEAsia	other	humans	Ubiquitous
BT0154	0.00344501	-0.0030644	-0.0182396	0.00908408	0.00365448	0.0263688	-0.000190518	0.000749244	-0.000981388	0.00173068	0.000627546	0.000104035	-0.00344802	0.001021	-0.00376459	0.000463943	0.00104943	-0.000632139	-5.8222e-05	0.00237806	hpEurope	other	humans	Ubiquitous
BT015	-0.0133587	0.000305756	0.00123963	-0.00340881	0.00112341	0.00356712	0.00400281	0.0075665	-0.0287651	0.00673707	0.000700858	-0.0201428	0.0418107	-0.00810086	-0.0130967	0.00346944	-0.00534345	-0.000275761	-0.000612282	-0.00739381	hspEAsia	other	humans	Ubiquitous
BT0162	0.00425455	-0.00303687	-0.0150262	0.00690745	0.00460876	0.0238425	-0.00193646	-0.00035376	0.00303081	0.00226609	0.000435858	-0.00893995	-0.00289699	-0.00337838	-0.0038777	0.00106543	0.00142021	-0.000453098	2.06934e-05	0.00450797	hpEurope	other	humans	Ubiquitous
BT0181	-0.0134297	0.000499737	0.000891167	-0.00274084	0.000767653	0.00275743	0.00271317	0.00535932	-0.0200935	0.00391896	0.000628399	-0.0115406	0.0245914	-0.00501321	-0.00664516	0.00182038	-0.00282712	0.000546687	0.000287705	-0.00299539	hspEAsia	other	humans	Ubiquitous
BT018	-0.0131933	0.000615458	0.000835845	-0.00270682	0.000895555	0.00283189	0.00256508	0.00535248	-0.0198015	0.00428252	0.000652622	-0.0109245	0.026207	-0.00539109	-0.00664835	0.00150363	-0.00256058	0.000266948	-0.000223141	-0.00256437	hspEAsia	other	humans	Ubiquitous
BT0202	-0.0132734	0.000550274	0.000853052	-0.00230466	0.00103225	0.00368208	0.00312566	0.00594665	-0.022469	0.00555773	0.000383216	-0.0140931	0.0312029	-0.00648671	-0.00895431	0.0021339	-0.00345681	-4.2882e-05	0.000959926	-0.004675	hspEAsia	other	humans	Ubiquitous
BT0205	-0.0139508	0.00055112	0.00158662	-0.00356057	0.00161471	0.00391014	0.00438875	0.00853127	-0.0332507	0.00740342	0.00087774	-0.0247166	0.0507101	-0.0100818	-0.0168318	0.00449513	-0.00713882	-4.46795e-05	-0.000225375	-0.0101378	hspEAsia	other	humans	Ubiquitous
BT0214	-0.0136135	0.000587232	0.00106227	-0.00261236	0.00130411	0.0043014	0.00287091	0.00603589	-0.0238817	0.0054304	0.000436226	-0.0165585	0.0331296	-0.00637606	-0.0100937	0.00242773	-0.00425648	0.000264943	-0.0001422	-0.00487663	hspEAsia	other	humans	Ubiquitous
BT0224	-0.0131254	0.000479148	0.0008364	-0.00282389	0.000608041	0.00292046	0.00366891	0.00670427	-0.024382	0.00498044	0.000466844	-0.0152656	0.0323533	-0.00643384	-0.00966301	0.00245275	-0.00417011	0.000125355	-0.000201664	-0.00547959	hspEAsia	other	humans	Ubiquitous
BT0238	0.00318735	-0.00299414	-0.0173304	0.00887083	0.00476084	0.0279439	-0.000955095	0.000479429	0.000577013	0.00245447	0.00079499	-0.00299654	-0.00303002	-0.000285059	-0.00383542	0.000546195	0.000729287	-0.000513048	-0.000172016	0.00342923	hpAsia2	other	humans	Ubiquitous
BT0247	-0.0128756	0.000490216	0.000226292	-0.00175438	0.0010934	0.00520611	0.00345284	0.00674342	-0.0247565	0.00600186	0.000675427	-0.0170624	0.0365225	-0.00792105	-0.010467	0.00286564	-0.00444653	-0.000504968	-2.47172e-05	-0.00631278	hspEAsia	other	humans	Ubiquitous
BT0258	0.00255212	-0.00263869	-0.0186981	0.0107235	0.00468344	0.0318939	-0.00169646	0.00080735	0.000514527	0.00250282	0.000776945	-0.0029693	-0.00429439	0.000539117	-0.00421987	0.000641217	0.000978911	-0.000277014	3.21238e-05	0.00253773	hpAsia2	other	humans	Ubiquitous
BT025	-0.0138603	0.000506769	0.00137151	-0.00352406	0.00106079	0.00355613	0.00430079	0.00855738	-0.0318642	0.00706151	0.000877826	-0.0221117	0.0471404	-0.0101353	-0.0154382	0.0040859	-0.00635562	0.00020344	-0.00043483	-0.00891237	hspEAsia	other	humans	Ubiquitous
BT0262	-0.0127189	0.000489392	0.000696673	-0.00185931	0.0011885	0.00445855	0.00268267	0.00588366	-0.022068	0.00533809	0.000406662	-0.0146352	0.0313895	-0.00652611	-0.00937846	0.00223517	-0.00359695	9.04805e-05	0.000702618	-0.00479064	hspEAsia	other	humans	Ubiquitous
BT0263	-0.0139414	0.000648196	0.0014271	-0.00356895	0.00202658	0.00463969	0.00483845	0.0089716	-0.034972	0.00791776	0.000932276	-0.0263378	0.0539508	-0.0107482	-0.0178502	0.00468918	-0.00766999	0.000310914	-0.000431657	-0.0107811	hspEAsia	other	humans	Ubiquitous
BT026	-0.013365	0.000486583	0.00114998	-0.00251993	0.000283021	0.00323971	0.00348624	0.0065298	-0.0242771	0.00560566	0.000512787	-0.0143014	0.033165	-0.00677927	-0.00913197	0.00232489	-0.00381453	1.98413e-05	0.000309428	-0.00506517	hspEAsia	other	humans	Ubiquitous
BT0282	-0.0136673	0.000671958	0.00127116	-0.0024832	0.00119688	0.00296478	0.00289838	0.00584103	-0.0223284	0.00471891	0.000397692	-0.0140779	0.0302488	-0.00632373	-0.00875621	0.00233865	-0.00303379	5.62482e-05	-0.000530747	-0.00373429	hspEAsia	other	humans	Ubiquitous
BT0303	-0.0125074	0.000649377	0.000310107	-0.00168387	0.000910345	0.00393705	0.00254439	0.00575696	-0.0207585	0.00485484	0.000895735	-0.0122258	0.0278673	-0.0052572	-0.00824733	0.0017402	-0.00308958	-0.000424267	7.25189e-05	-0.00396492	hspEAsia	other	humans	Ubiquitous
BT030	-0.0139093	0.000841555	0.00151289	-0.002558	0.0015142	0.00316205	0.00278204	0.00557788	-0.0218673	0.00493105	0.000576807	-0.0150858	0.0286103	-0.00475826	-0.00854737	0.00221499	-0.00364249	7.21629e-05	0.000151075	-0.00380652	hspEAsia	other	humans	Ubiquitous
BT031	-0.0131773	0.000446875	0.000573416	-0.00230961	0.00180776	0.00560505	0.00398469	0.00736046	-0.0289226	0.00674188	0.000783032	-0.0209519	0.0432084	-0.00842253	-0.0142473	0.00376824	-0.00622353	-5.16247e-05	0.000109138	-0.00785007	hspEAsia	other	humans	Ubiquitous
BT0326	-0.0138496	0.000556342	0.00126943	-0.00339341	0.00174664	0.00449137	0.00466649	0.00854012	-0.0335312	0.00773789	0.000832795	-0.0249571	0.0517359	-0.0103134	-0.0169171	0.0044976	-0.00737266	0.000238736	-0.000464354	-0.0100318	hspEAsia	other	humans	Ubiquitous
BT032	-0.0135024	0.000578327	0.00094792	-0.00254423	0.000341553	0.00292176	0.00328137	0.00570122	-0.0208109	0.00397086	0.000616722	-0.0122377	0.0256669	-0.00544866	-0.00720022	0.00169658	-0.00260791	2.75765e-05	6.97743e-05	-0.00303742	hspEAsia	other	humans	Ubiquitous
BT0363	-0.0131093	0.000512008	0.00114019	-0.00261586	0.00094388	0.00293336	0.00310783	0.0054775	-0.0210768	0.00443653	0.000535915	-0.0126745	0.027916	-0.00582554	-0.00730659	0.00179146	-0.0027984	-0.000178883	-0.000329174	-0.00408823	hspEAsia	other	humans	Ubiquitous
BT036	-0.0137702	0.000398857	0.00147312	-0.00328253	0.00115291	0.00371978	0.00427879	0.00805405	-0.0307992	0.00703044	0.000864863	-0.0224138	0.0456686	-0.00867419	-0.0148936	0.0039401	-0.0062874	0.000274316	-0.000323836	-0.00865384	hspEAsia	other	humans	Ubiquitous
BT0383	-0.013614	0.000703737	0.00128114	-0.0033175	0.000722572	0.00356403	0.00444161	0.0080258	-0.0325768	0.00664177	0.00102887	-0.0243358	0.0494173	-0.0108584	-0.0160956	0.00381682	-0.00640162	0.000182564	-0.000391858	-0.00935666	hspEAsia	other	humans	Ubiquitous
BT038	-0.0119193	0.000426015	-0.000280505	-0.00170926	0.00066291	0.0046355	0.00237767	0.00562921	-0.0213977	0.00505132	0.000553886	-0.0137785	0.0298542	-0.00639613	-0.00863028	0.00221512	-0.00343282	-7.24947e-05	6.41053e-05	-0.0036663	hspEAsia	other	humans	Ubiquitous
BT0391	0.00818915	-0.00432409	-0.0113024	-0.000894872	0.00232002	0.00381091	-0.00162212	-0.00149451	0.00306592	0.00161746	-0.000565086	-0.00599064	-0.00167556	-0.00360026	-0.00041921	0.00195141	-0.0039037	-0.000162734	5.31694e-05	0.00501799	hpEurope	other	humans	Ubiquitous
BT039	-0.0125512	0.000605553	0.000328134	-0.00192351	0.000164978	0.00370699	0.00251931	0.00507812	-0.0192964	0.00441684	0.00037901	-0.0121043	0.0248852	-0.00478935	-0.00666072	0.00150128	-0.00286533	-1.85452e-05	0.000494022	-0.00265538	hspEAsia	other	humans	Ubiquitous
BT056	-0.0135092	0.000621443	0.00125618	-0.00305384	0.000394195	0.00216382	0.00326322	0.00553011	-0.021966	0.00441863	0.000502713	-0.0124627	0.0270506	-0.00574257	-0.00753111	0.00152393	-0.00308724	-0.000223414	9.0164e-05	-0.00420615	hspEAsia	other	humans	Ubiquitous
BT059	-0.00804533	-0.000491662	-0.00760358	0.00260384	-3.78598e-05	0.0128795	0.00376797	0.00640413	-0.017109	0.00393028	0.0011269	-0.00321864	0.0178908	-0.00261193	-0.00545225	0.00131203	-0.00188255	2.95048e-05	-0.00047322	-0.000861454	hspEAsia	other	humans	Ubiquitous
BT060	-0.0138804	0.000614271	0.00185984	-0.00314932	0.00122508	0.00210693	0.00268821	0.00562891	-0.0217611	0.00441902	0.000647149	-0.0151335	0.0296892	-0.00572253	-0.00824542	0.00177504	-0.00360042	0.00023846	0.00031813	-0.00429143	hspEAsia	other	humans	Ubiquitous
BT064	-0.0138306	0.000630604	0.00138095	-0.00353904	0.00139169	0.00341923	0.00334964	0.00731518	-0.0281046	0.00625864	0.000736366	-0.0190707	0.0400838	-0.00815042	-0.0121943	0.00306785	-0.00535165	-0.000362796	5.22132e-05	-0.00703455	hspEAsia	other	humans	Ubiquitous
BT069	-0.0138215	0.000456048	0.00151544	-0.00337233	0.000730407	0.00268965	0.00359115	0.00678963	-0.0256083	0.00543198	0.000576	-0.0168684	0.0353659	-0.00773831	-0.0103989	0.00243469	-0.0047988	-0.000333476	-0.000263822	-0.0056065	hspEAsia	other	humans	Ubiquitous
BT074	-0.0130219	0.000414079	0.000410671	-0.00235753	0.000223982	0.0034227	0.00333598	0.0059469	-0.0220856	0.00455275	0.000517741	-0.0130601	0.0288079	-0.00548137	-0.00767114	0.00182425	-0.00335965	0.000140385	9.04094e-05	-0.00357391	hspEAsia	other	humans	Ubiquitous
BT075	-0.0137485	0.000780863	0.00151848	-0.00284108	0.000819944	0.00264906	0.00353973	0.00659225	-0.0258149	0.00570715	0.000669563	-0.0158353	0.0356576	-0.00718065	-0.0102529	0.00242024	-0.00403638	-5.80966e-05	3.40291e-06	-0.00551408	hspEAsia	other	humans	Ubiquitous
BT076	-0.0129547	0.000578016	0.000580405	-0.00206683	0.00124196	0.00488324	0.00266022	0.0054372	-0.0213051	0.00490224	0.000565206	-0.0138858	0.0289634	-0.00549653	-0.00790357	0.00190931	-0.00265273	-1.6515e-05	-1.71541e-05	-0.00313121	hspEAsia	other	humans	Ubiquitous
BT077	-0.0134189	0.000429296	0.000910169	-0.00256986	0.0012013	0.00371403	0.0031253	0.00617425	-0.0235408	0.00538042	0.000582817	-0.0153777	0.0320598	-0.00627218	-0.00964168	0.00222849	-0.0041384	-3.50722e-05	0.000332769	-0.00445759	hspEAsia	other	humans	Ubiquitous
BT087	-0.0134932	0.000635208	0.00109866	-0.00291224	0.00109278	0.00325279	0.00301822	0.00591228	-0.0236092	0.00533958	0.000559605	-0.0160724	0.0322986	-0.00638138	-0.010555	0.00256182	-0.00417352	-0.000378082	-0.000432304	-0.00501503	hspEAsia	other	humans	Ubiquitous
BT088	-0.0123404	0.000437592	0.000550252	-0.00229263	0.00126567	0.00362866	0.00294325	0.00550461	-0.0215621	0.00434964	0.000440985	-0.0143064	0.0294098	-0.00613173	-0.00802378	0.00183105	-0.00330275	5.19211e-05	0.000353196	-0.00405591	hspEAsia	other	humans	Ubiquitous
BT091	-0.0136228	0.000352165	0.000905756	-0.00299432	0.00152176	0.00394921	0.00374356	0.00744535	-0.0286244	0.00638565	0.000760538	-0.0200189	0.0414448	-0.00801847	-0.0133179	0.00363163	-0.0059029	-0.000306898	0.000151085	-0.00703567	hspEAsia	other	humans	Ubiquitous
BT093	-0.012994	0.000738574	0.000836838	-0.00283486	0.000196215	0.00224348	0.00370486	0.00594806	-0.0211385	0.00343546	0.000837562	-0.0135545	0.0272581	-0.00690183	-0.00788998	0.00142103	-0.00192822	0.000173903	0.000217233	-0.00346488	hspEAsia	other	humans	Ubiquitous
BT096	-0.0132189	0.00043231	0.000745637	-0.00252615	0.000725108	0.00289433	0.00313596	0.00680345	-0.0228678	0.00466865	0.000409345	-0.0131354	0.0291978	-0.00596188	-0.00762018	0.00198794	-0.00413281	-0.00010214	0.000321735	-0.00495958	hspEAsia	other	humans	Ubiquitous
BT101	-0.0132862	0.000746584	0.00073319	-0.0025939	0.00100611	0.00340625	0.00317968	0.0059309	-0.0227159	0.00508472	0.000418182	-0.0136803	0.0291547	-0.00570724	-0.00812916	0.00209664	-0.0030733	-0.000139388	4.89546e-05	-0.00403149	hspEAsia	other	humans	Ubiquitous
BT106	-0.0134794	0.000638886	0.000844812	-0.00253103	0.000880503	0.00369609	0.00310801	0.00664795	-0.0239125	0.00469195	0.000755308	-0.016227	0.0331031	-0.00671442	-0.00996956	0.00223312	-0.0044915	0.000300419	-1.33113e-05	-0.00509639	hspEAsia	other	humans	Ubiquitous
BT107	-0.0122084	0.000539352	-0.000680013	-0.00119438	-0.00084442	0.00424917	0.00330182	0.00496359	-0.0201435	0.00385846	0.000500393	-0.00906434	0.0234682	-0.00506172	-0.00593955	0.00170451	-0.00249257	-0.000305721	-0.00010794	-0.00226898	hspEAsia	other	humans	Ubiquitous
BT108	-0.0127733	0.000536616	0.000429068	-0.00243831	0.000724072	0.00386438	0.003086	0.00639543	-0.0226325	0.00494771	0.000571521	-0.0138113	0.0314661	-0.00619027	-0.00846634	0.00218476	-0.00325904	-2.16969e-05	-3.21489e-07	-0.00411523	hspEAsia	other	humans	Ubiquitous
BT110	-0.0138136	0.000722405	0.00127372	-0.00285678	0.00145105	0.00345147	0.00290257	0.0061679	-0.0237515	0.00484547	0.000693824	-0.0159128	0.031974	-0.00618018	-0.00978739	0.00222265	-0.00420291	-0.000584792	-0.000473878	-0.00444691	hspEAsia	other	humans	Ubiquitous
BT112	-0.0132149	0.000490645	0.000953055	-0.00271685	0.000677996	0.00212756	0.00295979	0.00567106	-0.0204483	0.00418041	0.000513706	-0.0105701	0.0246384	-0.00471634	-0.00589051	0.00154495	-0.00225848	-5.90242e-05	0.000227708	-0.00298741	hspEAsia	other	humans	Ubiquitous
BT115	-0.0140068	0.000567938	0.00159455	-0.00327584	0.00122041	0.0033375	0.00421545	0.00799247	-0.0306292	0.00674704	0.000766954	-0.02141	0.0452297	-0.00924582	-0.014164	0.00391563	-0.00630825	-3.3126e-05	-0.000336694	-0.0080998	hspEAsia	other	humans	Ubiquitous
BT117	-0.0138557	0.000644948	0.00146263	-0.00260128	0.00101984	0.00378866	0.00295738	0.00563085	-0.0232311	0.00530605	0.000426614	-0.015867	0.0310977	-0.00522109	-0.00985155	0.00258338	-0.00409016	-0.000160206	-0.000198414	-0.00457787	hspEAsia	other	humans	Ubiquitous
BT120	-0.0134412	0.000591786	0.00108201	-0.00239948	0.000505533	0.00254638	0.00257748	0.00511085	-0.021537	0.00476261	0.000438033	-0.0132657	0.0284224	-0.00641327	-0.00839972	0.00217032	-0.00308439	3.78527e-05	0.000681865	-0.00330749	hspEAsia	other	humans	Ubiquitous
BT121	-0.0119631	0.000245596	0.000346504	-0.00255844	0.00114107	0.00372094	0.00333226	0.00631836	-0.0257225	0.00644997	0.000557313	-0.0191701	0.0385124	-0.00838947	-0.0120888	0.00307474	-0.00577254	-0.000452188	0.000565586	-0.0066362	hspEAsia	other	humans	Ubiquitous
BT123	-0.0134989	0.000413786	0.000531252	-0.00243525	0.000372433	0.00240564	0.00298174	0.00633392	-0.0210198	0.00464148	0.000375309	-0.0114865	0.0261151	-0.0052363	-0.00693406	0.00177085	-0.00280012	0.000803321	-0.000276825	-0.004228	hspEAsia	other	humans	Ubiquitous
BT125	-0.0132662	0.000550178	0.000870572	-0.00220169	0.000335773	0.00287897	0.00289262	0.00524078	-0.0204594	0.00432212	0.000611652	-0.0116262	0.0256171	-0.00580272	-0.00673375	0.00174785	-0.00253078	-2.93205e-06	0.000588747	-0.00295189	hspEAsia	other	humans	Ubiquitous
BT135	-0.0135568	0.000442708	0.00111956	-0.00257047	0.000919768	0.00215637	0.00283276	0.00541314	-0.0208063	0.00418873	0.000338809	-0.0112933	0.0261644	-0.00506826	-0.00658704	0.00165308	-0.00355607	-0.000169987	0.000136769	-0.00336178	hspEAsia	other	humans	Ubiquitous
BT138	-0.0135176	0.000850356	0.00104662	-0.00265224	0.000570627	0.00269282	0.00288153	0.005598	-0.021509	0.0046519	0.00109983	-0.0127231	0.0268149	-0.00513895	-0.0073897	0.00181385	-0.00312154	-0.000267228	0.000447057	-0.00362686	hspEAsia	other	humans	Ubiquitous
BT140	-0.0138391	0.000730549	0.00127418	-0.00297862	0.00055605	0.00289606	0.0040488	0.0073341	-0.0274333	0.00624735	0.000862629	-0.0168895	0.0385844	-0.0081503	-0.0112864	0.00251279	-0.00465777	-6.50714e-05	8.77909e-05	-0.00621101	hspEAsia	other	humans	Ubiquitous
BT143	-0.0135338	0.000686793	0.00119009	-0.00226931	0.00120933	0.00360793	0.00229195	0.00540167	-0.0216758	0.00471006	0.000566575	-0.0144922	0.0287016	-0.00548898	-0.00828511	0.00217613	-0.00307523	-0.000212432	0.000181295	-0.00499887	hspEAsia	other	humans	Ubiquitous
BT146	-0.013847	0.000654633	0.00126131	-0.00310239	0.000562939	0.00264623	0.0042053	0.00744121	-0.0274069	0.00624978	0.00082167	-0.017001	0.038636	-0.00836858	-0.0113409	0.00264575	-0.00449746	-0.000138901	0.000126926	-0.00659821	hspEAsia	other	humans	Ubiquitous
BT150	-0.0138923	0.000585641	0.00111199	-0.00316191	0.00090859	0.00317252	0.00380702	0.0069892	-0.0271948	0.00584832	0.000794656	-0.0173788	0.0375493	-0.00742057	-0.0115828	0.0025196	-0.00491323	-9.93342e-05	-0.000170101	-0.00634842	hspEAsia	other	humans	Ubiquitous
BT151	-0.0137131	0.000658407	0.00129406	-0.0030518	0.00143598	0.00369891	0.00390456	0.00718489	-0.02925	0.00699436	0.000645686	-0.0210165	0.0430555	-0.00895761	-0.0138276	0.00345244	-0.00605182	-0.000460294	0.000741121	-0.0076702	hspEAsia	other	humans	Ubiquitous
BT152	-0.0132127	0.000435818	0.00079993	-0.00243144	0.000486092	0.00277696	0.00289202	0.00542671	-0.0214185	0.0044314	0.00039721	-0.0126319	0.0267658	-0.00525955	-0.00713765	0.00185521	-0.00355411	0.000507248	0.000300065	-0.00365547	hspEAsia	other	humans	Ubiquitous
BT156	-0.0124865	0.000319258	-0.000238489	-0.00201971	0.000560233	0.00344096	0.00301125	0.00606895	-0.0210381	0.00466813	0.000429378	-0.0116463	0.027682	-0.00503655	-0.00721399	0.00173498	-0.00426306	-0.000245679	-5.56845e-05	-0.00490766	hspEAsia	other	humans	Ubiquitous
BT157	-0.0128438	0.000757868	0.000590393	-0.00189279	-0.000386155	0.00260797	0.00327795	0.00479795	-0.0190132	0.00407015	0.000341823	-0.0103406	0.0226556	-0.00394035	-0.00530262	0.00130815	-0.00244121	-1.76766e-05	-0.000297867	-0.00251214	hspEAsia	other	humans	Ubiquitous
BT159	-0.013262	0.000606358	0.00095701	-0.00285922	0.000974239	0.00314164	0.00360729	0.00683889	-0.0255004	0.00543384	0.000662926	-0.0159791	0.0355972	-0.00612725	-0.00991274	0.00264041	-0.00428628	-0.00025635	-0.000476986	-0.0057362	hspEAsia	other	humans	Ubiquitous
BT164	-0.0139265	0.000496204	0.00202631	-0.00287121	0.00133528	0.00282793	0.00254384	0.00547332	-0.0227715	0.00511384	0.000508826	-0.0148846	0.0305283	-0.00572697	-0.0089488	0.00226269	-0.00335194	-0.000120215	5.35603e-06	-0.00422332	hspEAsia	other	humans	Ubiquitous
BT166	-0.0129347	0.000485727	0.000698264	-0.00210745	0.000328639	0.00271454	0.00272028	0.00493908	-0.020956	0.00424792	0.000476773	-0.0111609	0.0264383	-0.00503989	-0.0067039	0.00173019	-0.00253865	-0.000404943	-0.000522966	-0.00289583	hspEAsia	other	humans	Ubiquitous
BT170	-0.0130696	0.000390007	0.000594001	-0.00231477	0.00101762	0.00393769	0.00270475	0.00626526	-0.0236292	0.00536849	0.000809708	-0.0149405	0.0333978	-0.0062534	-0.00943665	0.00179309	-0.00403585	0.000176887	0.000379164	-0.00514025	hspEAsia	other	humans	Ubiquitous
BT171	-0.0126347	0.000649789	-5.5757e-05	-0.00173923	-0.00138456	0.00226906	0.00288966	0.00482056	-0.0168872	0.00348932	0.00117762	-0.00750434	0.0186484	-0.00331869	-0.00348617	-1.79767e-05	-0.00171055	-0.000357876	0.000260196	-0.000556856	hspEAsia	other	humans	Ubiquitous
BT174	-0.0134221	0.000707156	0.00138454	-0.00230672	0.000708181	0.00262893	0.0030859	0.00509445	-0.0206335	0.00418127	0.000582163	-0.0124851	0.0258453	-0.00528835	-0.0063223	0.00167301	-0.00288184	0.000275361	-0.000292593	-0.00290243	hspEAsia	other	humans	Ubiquitous
BT176	-0.0131598	0.000648665	0.000186461	-0.00201066	0.00127444	0.00509263	0.00306201	0.00588601	-0.0237189	0.00543042	0.000743843	-0.015504	0.0323843	-0.00685942	-0.0103918	0.00219015	-0.00369779	4.54346e-05	0.000152863	-0.00487237	hspEAsia	other	humans	Ubiquitous
BT187	-0.0139021	0.000630567	0.00132756	-0.00294375	0.000476996	0.00284524	0.00427051	0.00723857	-0.0272933	0.00633206	0.000849671	-0.0173397	0.0387506	-0.00828053	-0.0114299	0.00260305	-0.00450617	-0.000223294	-7.84293e-05	-0.00658246	hspEAsia	other	humans	Ubiquitous
BT189	-0.013818	0.000541637	0.00128038	-0.0031805	0.000897914	0.00314243	0.00368313	0.00721929	-0.0271325	0.00573606	0.000484518	-0.0175933	0.0377867	-0.0072446	-0.0112692	0.00287073	-0.00460336	-0.000265768	-0.000309798	-0.00676378	hspEAsia	other	humans	Ubiquitous
BT192	-0.0128046	0.000918804	0.000156077	-0.00168252	-0.00132645	0.00262283	0.00306833	0.00561975	-0.0176717	0.00400659	0.000353047	-0.0087169	0.0215279	-0.00385404	-0.00429113	0.0011835	-0.00221877	0.000483136	0.000482138	-0.00178894	hspEAsia	other	humans	Ubiquitous
BT193	-0.0133117	0.00095271	0.0011267	-0.00211532	-0.00126511	0.00212619	0.00319642	0.00562073	-0.0192373	0.00461614	0.000670894	-0.011452	0.0234022	-0.00418265	-0.00596207	0.00150244	-0.00312291	-0.00025345	0.000773636	-0.0030455	hspEAsia	other	humans	Ubiquitous
BT206	-0.0121372	0.000427009	0.000136599	-0.00187441	0.000276207	0.00326416	0.00313099	0.00554963	-0.0205784	0.00461004	0.000544243	-0.011563	0.0262535	-0.00571941	-0.00675703	0.00199782	-0.00325955	0.000267422	0.000207234	-0.00320907	hspEAsia	other	humans	Ubiquitous
BT209	-0.0135947	0.000445403	0.00099369	-0.00289224	0.000542787	0.00279555	0.00360716	0.00654485	-0.0258513	0.00522123	0.00101767	-0.0146735	0.0342677	-0.0066497	-0.00919859	0.00276119	-0.00466446	0.000153303	1.6445e-05	-0.0055107	hspEAsia	other	humans	Ubiquitous
BT210	-0.0129833	0.000698525	0.00111245	-0.00264135	0.00144109	0.00324481	0.00243944	0.00569411	-0.0215721	0.00498674	0.000503586	-0.0154241	0.0299527	-0.00585285	-0.00927238	0.00204419	-0.00396577	-0.000235798	-0.000158223	-0.00451043	hspEAsia	other	humans	Ubiquitous
BT211	-0.0136696	0.000724873	0.00144687	-0.00299463	0.000954527	0.00242829	0.0027644	0.00545894	-0.0228085	0.00508221	0.000648339	-0.0139455	0.0308024	-0.00587945	-0.00837186	0.00197368	-0.00364632	0.000176832	0.000168273	-0.00354699	hspEAsia	other	humans	Ubiquitous
BT215	-0.0132397	0.000479331	0.0011346	-0.00246224	0.00115551	0.0026173	0.00284545	0.00507648	-0.022194	0.0050411	0.000515075	-0.0134395	0.0296746	-0.00571821	-0.00826542	0.00196879	-0.00321734	0.000145031	-9.8638e-05	-0.00345839	hspEAsia	other	humans	Ubiquitous
BT220	-0.0133278	0.000613781	0.000662002	-0.00256028	0.000909585	0.00407636	0.00283942	0.00627961	-0.0234223	0.00517542	0.000616002	-0.0147098	0.0313209	-0.00608631	-0.00907652	0.00223852	-0.00382941	-0.000505806	0.000200034	-0.00470065	hspEAsia	other	humans	Ubiquitous
BT223	-0.0128758	0.000685639	0.000111665	-0.00224914	0.000226809	0.00368599	0.00342344	0.00596409	-0.0222983	0.00467154	0.000493302	-0.0115562	0.0270253	-0.00553098	-0.00813511	0.00221745	-0.00366925	-0.000152462	0.00040806	-0.00336798	hspEAsia	other	humans	Ubiquitous
BT226	-0.013227	0.000816165	0.0010715	-0.00253902	0.000440128	0.00188416	0.00288951	0.00433283	-0.0189584	0.00420055	0.000712957	-0.0100511	0.0222531	-0.00423089	-0.00531643	0.00093349	-0.00270128	-4.35702e-05	0.000676059	-0.00140023	hspEAsia	other	humans	Ubiquitous
BT228	-0.0134939	0.00070203	0.00107629	-0.00288828	0.000497073	0.00344045	0.00378465	0.00689676	-0.0252521	0.00541928	0.000427122	-0.0158957	0.0343968	-0.00670232	-0.0104797	0.00268748	-0.00436893	-0.000545384	0.000533836	-0.00564128	hspEAsia	other	humans	Ubiquitous
BT236	-0.0135389	0.000510576	0.00100345	-0.00276156	0.000796146	0.00302136	0.00310361	0.00591968	-0.0228086	0.00482889	0.000554466	-0.0148212	0.031056	-0.00592665	-0.00872648	0.00201701	-0.00397249	0.000157191	0.000290669	-0.00456624	hspEAsia	other	humans	Ubiquitous
BT240	-0.0131599	0.000511991	0.000210086	-0.00212696	0.000464937	0.00342375	0.00293245	0.00622266	-0.0223791	0.00470102	0.000709153	-0.0123993	0.0288448	-0.00567017	-0.00800119	0.00212533	-0.00335811	0.000470523	-0.00031142	-0.00411517	hspEAsia	other	humans	Ubiquitous
BT241	-0.0114882	0.000547575	-0.00124232	-0.00107995	0.0013615	0.00622082	0.00224739	0.00475724	-0.0180922	0.00416888	0.000405764	-0.0118137	0.023046	-0.00450886	-0.00746098	0.00154955	-0.00253387	0.000247508	-0.00031283	-0.00275253	hspEAsia	other	humans	Ubiquitous
BT249	-0.0127356	0.000523238	-0.000579941	-0.00148995	-0.000485618	0.00368161	0.00308686	0.00545496	-0.019346	0.0041749	0.000408662	-0.00919692	0.0228255	-0.00475113	-0.00531733	0.00156672	-0.00249481	-0.000582021	-0.000135407	-0.00354726	hspEAsia	other	humans	Ubiquitous
BT259	-0.013167	0.00039584	0.000470692	-0.0025371	0.000569306	0.00310574	0.00350551	0.00566455	-0.0212951	0.00433661	0.000420611	-0.0117839	0.026524	-0.00612932	-0.00690975	0.00166916	-0.00273464	-4.48725e-05	0.000850997	-0.00362634	hspEAsia	other	humans	Ubiquitous
BT260	-0.0131623	0.000501379	0.000839535	-0.00258181	0.000544167	0.00304484	0.00310599	0.00545519	-0.0196661	0.00418921	0.000485094	-0.0106843	0.025356	-0.00550284	-0.00630014	0.00159215	-0.00271361	-0.000523565	0.000544051	-0.00337632	hspEAsia	other	humans	Ubiquitous
BT265	-0.0136103	0.000867783	0.00128055	-0.00271131	0.00107347	0.00353082	0.00271052	0.00590604	-0.0232572	0.00488548	0.000413602	-0.0154885	0.0311174	-0.00541291	-0.00927369	0.00231426	-0.003539	3.55329e-05	7.04503e-05	-0.00391664	hspEAsia	other	humans	Ubiquitous
BT268	-0.0122733	0.000488292	0.000324507	-0.00260594	0.000692149	0.00277354	0.00313212	0.00638792	-0.0231711	0.00467956	0.000617976	-0.0161781	0.0331932	-0.00778686	-0.00968454	0.00242794	-0.00401839	-0.00035434	-8.71737e-05	-0.00517806	hspEAsia	other	humans	Ubiquitous
BT271	-0.0123948	0.000272324	-0.00034699	-0.00190964	0.000911861	0.00455251	0.00288548	0.00534832	-0.0202943	0.00435089	0.000572268	-0.0109056	0.0253534	-0.00467569	-0.00640298	0.00161892	-0.00253586	9.16696e-05	-0.000128222	-0.00308921	hspEAsia	other	humans	Ubiquitous
BT273	-0.0134688	0.000616681	0.00129876	-0.00299559	0.00140612	0.00339531	0.00281909	0.00588318	-0.0231633	0.00524863	0.000574236	-0.0155406	0.031545	-0.00561914	-0.00946819	0.00220803	-0.00411688	-0.000115552	-0.000215867	-0.00455647	hspEAsia	other	humans	Ubiquitous
BT274	-0.0125675	0.000517499	-8.27035e-05	-0.00201441	-0.000521919	0.00220908	0.00312067	0.00521764	-0.0168722	0.00332129	0.00023685	-0.00612804	0.0173987	-0.00389157	-0.00309155	0.000961747	-0.00275508	0.000303585	-0.00050637	-0.00295631	hspEAsia	other	humans	Ubiquitous
BT276	-0.0136504	0.000647118	0.00133594	-0.00325528	0.00126208	0.00358011	0.00400556	0.00750063	-0.0286122	0.00681506	0.000615824	-0.0209375	0.0428293	-0.00884887	-0.01423	0.00351418	-0.00584158	-0.000155571	0.000870427	-0.00759702	hspEAsia	other	humans	Ubiquitous
BT281	-0.0122325	0.000257609	-0.00112567	-0.00101877	0.00240303	0.00864413	0.00344647	0.00728584	-0.0282222	0.00642612	0.000898668	-0.0215722	0.0424973	-0.00912801	-0.0150492	0.0038626	-0.00551133	-0.000348231	-0.000566817	-0.00791473	hspEAsia	other	humans	Ubiquitous
BT283	-0.0132066	0.000507428	0.000902174	-0.00246608	0.00076582	0.00281161	0.00305238	0.00555123	-0.0213552	0.00455166	0.000393914	-0.0133343	0.0283568	-0.00532849	-0.0078768	0.0017979	-0.00302851	-0.000350041	-6.53901e-05	-0.00398138	hspEAsia	other	humans	Ubiquitous
BT288	-0.0140032	0.000577582	0.00161555	-0.00364759	0.0017391	0.0038253	0.00454692	0.00858382	-0.0329954	0.00739959	0.000899812	-0.0239564	0.0496938	-0.010052	-0.0165701	0.00438391	-0.00712198	0.000226498	-0.000474943	-0.00989472	hspEAsia	other	humans	Ubiquitous
BT289	-0.0137291	0.000659555	0.00168735	-0.00286903	0.000850903	0.00252629	0.00283376	0.00569264	-0.0206175	0.00423541	0.000473309	-0.0125306	0.026476	-0.00561725	-0.00738974	0.00183441	-0.00265939	4.07575e-05	0.00033771	-0.0034912	hspEAsia	other	humans	Ubiquitous
BT292	-0.0138395	0.000594219	0.00137438	-0.00344894	0.00129248	0.00324908	0.00393413	0.0074256	-0.0284547	0.00645588	0.000819778	-0.0196427	0.0415006	-0.0084459	-0.0129163	0.00339406	-0.00562528	3.08574e-05	0.00038343	-0.00692954	hspEAsia	other	humans	Ubiquitous
BT295	-0.0130592	0.000607783	0.000292862	-0.00179255	0.00102667	0.0049753	0.00341517	0.0066147	-0.0247457	0.00608606	0.000683802	-0.0167409	0.0352105	-0.00724721	-0.00988395	0.00266318	-0.00398995	-0.000571705	-0.000321558	-0.00650578	hspEAsia	other	humans	Ubiquitous
BT307	-0.0140605	0.000609483	0.00160261	-0.00354275	0.0015757	0.0040685	0.00473681	0.00885763	-0.0342759	0.00775186	0.000927082	-0.0254214	0.0528496	-0.0104286	-0.0173342	0.00463912	-0.00751792	0.000382971	-0.000294285	-0.0106627	hspEAsia	other	humans	Ubiquitous
BT308	-0.0136213	0.000785202	0.00128984	-0.00298508	0.000863841	0.00263299	0.00397745	0.00650735	-0.0259668	0.00581614	0.000653891	-0.0158191	0.0355935	-0.00763318	-0.0101092	0.00230832	-0.00428419	-0.000267542	-1.82935e-05	-0.00527517	hspEAsia	other	humans	Ubiquitous
BT318	-0.0130601	0.000534343	0.000813977	-0.00206321	0.00100636	0.00383727	0.00256816	0.00508598	-0.0198121	0.00418367	0.000606679	-0.0125806	0.0254933	-0.00482531	-0.00721696	0.00203974	-0.00335423	-0.000250495	-0.000206888	-0.00289209	hspEAsia	other	humans	Ubiquitous
BT319	-0.013714	0.000743734	0.0013276	-0.0029564	0.00135688	0.00309586	0.00314876	0.00596699	-0.0239796	0.00540949	0.00068241	-0.0173015	0.0331838	-0.00654252	-0.0101224	0.0025498	-0.00392621	-0.000218016	0.000220259	-0.00470782	hspEAsia	other	humans	Ubiquitous
BT320	-0.0132724	0.000723744	0.000880022	-0.0023861	0.000336814	0.00273063	0.00306323	0.0054286	-0.0201808	0.00388407	0.00036061	-0.0113612	0.0243546	-0.00562673	-0.0068055	0.00176697	-0.00259282	-0.000551547	8.25809e-05	-0.00401104	hspEAsia	other	humans	Ubiquitous
BT321	-0.0134866	0.000534287	0.0011223	-0.00275193	0.000303167	0.00279009	0.00344079	0.00606315	-0.0235357	0.00515164	0.000644404	-0.0143161	0.0310068	-0.00602411	-0.00834134	0.00227961	-0.00335833	-0.00058226	-0.000337806	-0.004678	hspEAsia	other	humans	Ubiquitous
BT322	-0.014065	0.000552291	0.00158139	-0.00357662	0.00171553	0.00411838	0.00479541	0.0090502	-0.0349277	0.00793314	0.000906549	-0.0263699	0.054088	-0.0109248	-0.0180566	0.00487258	-0.00792141	0.000216803	-0.000512079	-0.0109447	hspEAsia	other	humans	Ubiquitous
BT327	-0.0136169	0.000723801	0.00149649	-0.00242142	0.00093374	0.00322983	0.00269088	0.00539443	-0.0208434	0.00425113	0.000391268	-0.0128821	0.0277432	-0.00509197	-0.00771032	0.00187687	-0.00267622	-0.000507874	0.000242542	-0.00339789	hspEAsia	other	humans	Ubiquitous
BT331	-0.013003	0.000576136	0.000663056	-0.0020387	0.000630996	0.00360973	0.00310743	0.00547659	-0.0219206	0.00435673	0.000659162	-0.0129249	0.028987	-0.00610668	-0.00819318	0.00191451	-0.00280662	-0.000483139	0.000355799	-0.0035078	hspEAsia	other	humans	Ubiquitous
BT333	-0.0133359	0.000746358	0.00116646	-0.00253597	-0.000676162	0.00220835	0.00300552	0.00549488	-0.0206836	0.00448294	0.00147104	-0.0125375	0.0260059	-0.00494149	-0.00753516	0.00114405	-0.00318678	0.000131339	-0.000186212	-0.00284111	hspEAsia	other	humans	Ubiquitous
BT335	-0.0134286	0.000586108	0.000947638	-0.00273903	0.00119675	0.0027582	0.00280253	0.00593609	-0.0225241	0.00463282	0.000515367	-0.0141803	0.0295	-0.0054672	-0.0089561	0.00219172	-0.00353064	-0.000310815	0.000472263	-0.00410025	hspEAsia	other	humans	Ubiquitous
BT340	-0.0140941	0.000632253	0.0016223	-0.00338388	0.00201229	0.0033643	0.00412669	0.00802861	-0.0322735	0.00712562	0.000752989	-0.0227967	0.0474306	-0.00924144	-0.0152565	0.00412743	-0.00701319	0.000232397	0.00016646	-0.00914896	hspEAsia	other	humans	Ubiquitous
BT341	-0.0126379	0.000323107	0.000394972	-0.00253668	0.00138699	0.00399633	0.00294937	0.00626156	-0.0231634	0.00529706	0.000663722	-0.0154281	0.0329263	-0.00699643	-0.00934151	0.00267561	-0.0041982	-0.000437725	-0.0002647	-0.00525148	hspEAsia	other	humans	Ubiquitous
BT344	-0.0131473	0.000634163	0.000426639	-0.00252255	5.49851e-05	0.00297619	0.00293597	0.00581371	-0.0207863	0.00376233	0.000456213	-0.0112006	0.0263938	-0.00448123	-0.00588298	0.00135115	-0.00287261	0.000675611	-0.00030681	-0.00388901	hspEAsia	other	humans	Ubiquitous
BT345	-0.0137391	0.000584776	0.00145712	-0.00265302	0.00145672	0.00321716	0.00269366	0.00581721	-0.0225961	0.00505089	0.000624485	-0.0148949	0.0313335	-0.00585484	-0.00910157	0.00220027	-0.00361964	-0.000736205	0.000131776	-0.00378264	hspEAsia	other	humans	Ubiquitous
BT348	-0.0138037	0.000439257	0.00111459	-0.0030282	0.00107232	0.00307151	0.00400072	0.00701346	-0.0270092	0.00592274	0.000514331	-0.0165738	0.0363308	-0.00718081	-0.0109545	0.00287496	-0.00481386	-0.000118007	0.000202213	-0.00566981	hspEAsia	other	humans	Ubiquitous
BT349	-0.0132168	0.000585478	0.000694829	-0.00269143	0.000690801	0.0029299	0.00330102	0.00546558	-0.0212927	0.00457176	0.000348458	-0.0125217	0.0273978	-0.00598674	-0.0073936	0.00202893	-0.00259759	-0.000185965	0.000292164	-0.00379198	hspEAsia	other	humans	Ubiquitous
BT350	-0.0132647	0.00044103	0.000820721	-0.00281653	0.000826969	0.00294442	0.00337973	0.00594121	-0.0229883	0.00494808	0.000531581	-0.0139267	0.0310749	-0.00548096	-0.00965616	0.00253717	-0.00401569	-7.39876e-05	0.000178593	-0.00455038	hspEAsia	other	humans	Ubiquitous
BT351	-0.0129865	0.000866616	0.000689267	-0.00233562	-0.000946556	0.00257359	0.00203668	0.00523922	-0.0187489	0.00407036	0.000334116	-0.00963774	0.0226925	-0.00417861	-0.00491338	0.0013382	-0.00234351	-0.000175284	0.000265693	-0.00222439	hspEAsia	other	humans	Ubiquitous
BT352	-0.0134238	0.00041542	0.000988899	-0.00288122	0.00107622	0.00289532	0.00361495	0.00648615	-0.0246788	0.00535139	0.000535859	-0.0154127	0.0338448	-0.00626588	-0.0101594	0.00265911	-0.0044961	-9.63771e-05	-0.000325287	-0.00537593	hspEAsia	other	humans	Ubiquitous
BT353	-0.0131882	0.000629173	0.000926267	-0.00217158	0.000909744	0.00356372	0.00284664	0.00544749	-0.019818	0.00423361	0.000662263	-0.0115624	0.0248829	-0.00523476	-0.00681689	0.00189042	-0.00305264	-0.000154054	0.000165509	-0.00291183	hspEAsia	other	humans	Ubiquitous
BTM110	-0.013682	0.000625113	0.00125481	-0.00323185	0.00125393	0.00389359	0.00412636	0.00758712	-0.0300215	0.00732706	0.000684657	-0.0218747	0.0448243	-0.00937304	-0.0144514	0.00356502	-0.00617748	-0.000168137	0.000652786	-0.00787158	hspEAsia	other	humans	Ubiquitous
BTM112	-0.0137553	0.000697769	0.00147847	-0.00276672	0.000847992	0.00343894	0.00328575	0.00649126	-0.0249658	0.00520383	0.000604271	-0.0163279	0.0335449	-0.00657145	-0.0103996	0.00257919	-0.00373882	-0.00019088	0.00022196	-0.00491159	hspEAsia	other	humans	Ubiquitous
BTM113	-0.0135844	0.000643516	0.00109374	-0.00240262	0.000939433	0.00299084	0.00290237	0.00555198	-0.0206506	0.00453261	0.000360811	-0.0131855	0.0260005	-0.00496329	-0.00722783	0.00193127	-0.00222727	0.000427558	-0.000342459	-0.0041088	hspEAsia	other	humans	Ubiquitous
BTM115	-0.0133419	0.000739801	0.0012465	-0.00258248	0.000283065	0.00250945	0.00299076	0.00590874	-0.0222346	0.00491743	0.000534388	-0.0141455	0.030289	-0.00601939	-0.00827176	0.00204402	-0.00349653	0.000212168	0.000341201	-0.00391763	hspEAsia	other	humans	Ubiquitous
BTM116	-0.013951	0.000674951	0.00141043	-0.00341862	0.00147865	0.00406878	0.00462272	0.00865304	-0.0330772	0.00728412	0.000872115	-0.023864	0.04981	-0.00982868	-0.0161491	0.00430856	-0.007348	0.000406422	-2.92875e-05	-0.0100376	hspEAsia	other	humans	Ubiquitous
BTM119	-0.0136191	0.000657021	0.00116155	-0.00254957	0.000156461	0.00275461	0.0041252	0.00673958	-0.0246982	0.00541702	0.000626698	-0.0144324	0.0335308	-0.00717859	-0.00959561	0.00222662	-0.00366876	-0.000225354	-0.000308088	-0.00500947	hspEAsia	other	humans	Ubiquitous
BTM120	-0.013255	0.000682549	0.00108893	-0.003271	0.000137095	0.0019691	0.00369102	0.00632638	-0.0237736	0.00463837	0.00049306	-0.0160965	0.0330129	-0.00786196	-0.00964337	0.00198385	-0.00360111	-0.000158663	0.000437773	-0.00453039	hspEAsia	other	humans	Ubiquitous
BTM122	-0.0134378	0.000501773	0.00104055	-0.00284476	0.00036853	0.00277609	0.00367405	0.00614755	-0.0234355	0.00511853	0.000726675	-0.0142656	0.0313715	-0.00576419	-0.00828274	0.00223139	-0.00335563	-0.00029225	-0.000217712	-0.00471453	hspEAsia	other	humans	Ubiquitous
BTM126	-0.0125953	0.000646668	8.9088e-05	-0.00208719	-3.87183e-05	0.00347598	0.0033253	0.00588128	-0.0221079	0.00474217	0.000636842	-0.0146576	0.0302874	-0.00680619	-0.0084476	0.0019268	-0.0030341	-0.00063525	-8.97432e-07	-0.00405864	hspEAsia	other	humans	Ubiquitous
BTM142	-0.0133796	0.000511903	0.000701879	-0.00235922	0.000987219	0.00387737	0.00312408	0.00547686	-0.0221545	0.00465293	0.000353415	-0.0143045	0.0295144	-0.00530463	-0.00932971	0.00222362	-0.00331353	0.000165225	-3.798e-06	-0.00425264	hspEAsia	other	humans	Ubiquitous
BTM145	-0.0137914	0.000585634	0.00150096	-0.00306303	0.00124154	0.00359581	0.00366917	0.00703623	-0.0288428	0.00662876	0.000600459	-0.0203782	0.0423227	-0.00893889	-0.0137723	0.00331829	-0.00597283	-8.34332e-05	0.000283059	-0.00755774	hspEAsia	other	humans	Ubiquitous
BTM148	-0.0135465	0.000544739	0.000640655	-0.0022327	0.00137577	0.00408216	0.00292022	0.00654749	-0.0252153	0.00524133	0.000667083	-0.0166783	0.0342959	-0.00715458	-0.0106172	0.00262728	-0.00456443	0.000216429	0.000191386	-0.00518585	hspEAsia	other	humans	Ubiquitous
BTM150	-0.01283	0.000491516	1.84566e-05	-0.00231886	-0.000872918	0.00223007	0.00324992	0.00507448	-0.0189762	0.00364877	0.000522932	-0.00861273	0.0215548	-0.00429574	-0.00444182	0.0011844	-0.00252501	3.9867e-05	0.000271191	-0.00289874	hspEAsia	other	humans	Ubiquitous
BTM151	-0.0134991	0.000553917	0.00169257	-0.00280692	0.00135747	0.00296809	0.00247139	0.0049927	-0.0215881	0.00466575	0.000405924	-0.0145516	0.028169	-0.00574973	-0.00845	0.00197412	-0.0027421	0.000293495	0.000534111	-0.00356883	hspEAsia	other	humans	Ubiquitous
BTM153	-0.0139714	0.000384647	0.001278	-0.00331008	0.0017106	0.00370141	0.00387248	0.00810801	-0.0311214	0.00692636	0.000786764	-0.0216823	0.0452848	-0.00857647	-0.0146533	0.0039461	-0.00626897	6.24798e-05	-0.000315529	-0.00880045	hspEAsia	other	humans	Ubiquitous
BTM156	-0.0131474	0.000653279	0.000674315	-0.00248225	0.00098597	0.00368876	0.00310552	0.00589517	-0.0235449	0.00549676	0.000452264	-0.0157597	0.0315478	-0.00567085	-0.00966108	0.00218299	-0.00436141	0.000403184	0.000171581	-0.00501815	hspEAsia	other	humans	Ubiquitous
BTM158	-0.0130647	0.000444422	0.000822279	-0.00278581	0.00114107	0.00345145	0.00325041	0.00635144	-0.0237204	0.00523162	0.000578354	-0.0146466	0.0328232	-0.0060392	-0.00918798	0.0023344	-0.00369637	0.000221887	6.18793e-05	-0.00441817	hspEAsia	other	humans	Ubiquitous
BTM160	-0.0133398	0.000660754	0.00106809	-0.00260196	0.000668208	0.00249416	0.00266105	0.00548492	-0.0209561	0.00437652	0.000553664	-0.0128561	0.0269786	-0.00543009	-0.00734124	0.0019589	-0.00298647	-1.2409e-05	-0.000286172	-0.00361807	hspEAsia	other	humans	Ubiquitous
BTM161	-0.0134729	0.000354972	0.000900529	-0.00308324	0.00129281	0.0034077	0.00389203	0.00754603	-0.0286124	0.00631025	0.000667135	-0.0198859	0.0424557	-0.00843921	-0.0132134	0.0038354	-0.00569229	7.98334e-05	-0.000529709	-0.00784652	hspEAsia	other	humans	Ubiquitous
BTM162	-0.0132373	0.000371199	0.00101652	-0.00325873	0.00185787	0.0038476	0.00417114	0.00789458	-0.0310358	0.00681137	0.00082128	-0.0222648	0.0463232	-0.00951292	-0.0150823	0.00393601	-0.00658719	-0.000225243	-8.36276e-05	-0.00869543	hspEAsia	other	humans	Ubiquitous
BTM166	-0.0138997	0.000602565	0.0014614	-0.00335692	0.00140007	0.00404531	0.00447063	0.00839575	-0.0327946	0.0073558	0.000848759	-0.0238455	0.0498992	-0.00978302	-0.0162332	0.00437619	-0.00701062	0.000263291	-0.000370129	-0.00976639	hspEAsia	other	humans	Ubiquitous
BTM169	-0.0139339	0.000530323	0.00137446	-0.003318	0.00144919	0.00362839	0.00377378	0.00802194	-0.0308531	0.0069673	0.000753716	-0.021629	0.0450234	-0.00904929	-0.014675	0.00373811	-0.0060474	-7.62142e-05	8.63993e-05	-0.00831386	hspEAsia	other	humans	Ubiquitous
BTM173	-0.0133283	0.000485007	0.00082761	-0.00236324	0.00123935	0.00492304	0.0034324	0.00700741	-0.0276389	0.00638523	0.000721457	-0.0195565	0.0403303	-0.00825141	-0.0132533	0.00337337	-0.00545486	-0.000180009	7.78233e-05	-0.00715305	hspEAsia	other	humans	Ubiquitous
BTM175	-0.01333	0.000568319	0.00120143	-0.0026283	0.000607077	0.00260721	0.00334215	0.00562013	-0.0217781	0.00474458	0.00049952	-0.0130679	0.0284945	-0.00572882	-0.00790394	0.00188205	-0.00308589	-0.00040646	0.000382316	-0.00384158	hspEAsia	other	humans	Ubiquitous
BTM181	-0.0139856	0.000714012	0.00175205	-0.00309058	0.000774565	0.0030007	0.00328554	0.00690224	-0.0261678	0.00569012	0.0006951	-0.0180067	0.0367399	-0.00716927	-0.0107959	0.00263451	-0.00490761	-0.000320668	0.000666143	-0.00611191	hspEAsia	other	humans	Ubiquitous
BTM182	-0.0131084	0.000471145	0.000734297	-0.00282079	0.00104944	0.00299604	0.00308052	0.00537312	-0.0224344	0.00489287	0.000669985	-0.0139148	0.028707	-0.00569889	-0.00831371	0.00212633	-0.00322016	-0.000465218	0.00011804	-0.00430966	hspEAsia	other	humans	Ubiquitous
BTM188	-0.0137088	0.000759139	0.00168573	-0.00260096	0.000667739	0.00198761	0.00322886	0.00551718	-0.0212249	0.00384042	0.000657464	-0.0125681	0.0269253	-0.00517386	-0.00716163	0.00173741	-0.00215944	0.000289078	0.000677443	-0.00274108	hspEAsia	other	humans	Ubiquitous
BTM205	-0.0137616	0.000719202	0.00152537	-0.00248226	0.0013214	0.00315645	0.00298321	0.00592586	-0.0224583	0.00514967	0.000494828	-0.0148451	0.0308114	-0.00616233	-0.00891061	0.00224443	-0.00362643	0.000264801	0.000782857	-0.00429164	hspEAsia	other	humans	Ubiquitous
BTM207	-0.0132418	0.000579714	0.000829803	-0.00215807	0.000807363	0.0036312	0.00232008	0.00548185	-0.0206775	0.00424945	0.000445979	-0.0126667	0.0258846	-0.00530961	-0.00754637	0.00175227	-0.0033116	-0.000347744	0.000112125	-0.00354036	hspEAsia	other	humans	Ubiquitous
BTM223	-0.0126515	0.000571677	0.000556727	-0.00251052	0.000862576	0.00330742	0.00239292	0.00537254	-0.0214693	0.00451783	0.00032496	-0.0133917	0.0303064	-0.00630128	-0.00812846	0.0021872	-0.00320128	0.000396368	0.000120915	-0.00422167	hspEAsia	other	humans	Ubiquitous
BTM231	-0.013274	0.000600747	0.000808197	-0.00248568	0.000631377	0.00321701	0.00260406	0.00581649	-0.0221725	0.00488378	0.000724115	-0.0130992	0.0290721	-0.00610389	-0.00877597	0.002272	-0.0037934	6.76912e-05	0.000170175	-0.00450809	hspEAsia	other	humans	Ubiquitous
BTM233	-0.00220459	-0.00133495	-0.0206308	0.0186538	0.00790009	0.0514729	-0.00132702	0.0015277	0.00139924	0.00312891	0.00189297	-0.00827658	-0.00548249	0.000328649	-0.00947685	0.000659198	0.00741139	-0.000451498	-0.000931596	0.00486431	hpAsia2	other	humans	Ubiquitous
BTM235	-0.0139509	0.000529946	0.0013957	-0.00332364	0.00141308	0.00399283	0.00440079	0.00863613	-0.0327903	0.00739611	0.000983109	-0.0238303	0.0495504	-0.00987787	-0.0159615	0.00413297	-0.00709094	0.000210805	-5.34688e-05	-0.00984642	hspEAsia	other	humans	Ubiquitous
BTM237	-0.0136829	0.000608035	0.00119703	-0.00295219	0.00126555	0.00392375	0.00392065	0.00725214	-0.0282465	0.00677941	0.000609003	-0.0203652	0.0418694	-0.00846526	-0.0133503	0.00320889	-0.0057669	-0.000390737	0.000636056	-0.00720392	hspEAsia	other	humans	Ubiquitous
BTM245	-0.0133683	0.00039995	0.000474543	-0.00255889	0.000129627	0.00276364	0.00316084	0.00600789	-0.021715	0.00476399	0.000321235	-0.0115044	0.0275524	-0.00534899	-0.00701344	0.00171315	-0.00334609	7.45193e-05	0.000244406	-0.00436275	hspEAsia	other	humans	Ubiquitous
BTM249	-0.0132993	0.000526687	0.0011242	-0.00283982	0.000642368	0.00242325	0.00306217	0.00573941	-0.0213296	0.00467334	0.000456631	-0.0131592	0.0268639	-0.00537888	-0.00719792	0.00182139	-0.00330327	-0.000194349	0.000467989	-0.0035399	hspEAsia	other	humans	Ubiquitous
BTM252	-0.0132962	0.000571069	0.000707568	-0.00265166	0.000839985	0.00353414	0.00333378	0.00662792	-0.0245672	0.00546041	0.000538447	-0.0167201	0.0343412	-0.00716887	-0.0104998	0.00265988	-0.00472412	-0.000192798	1.13363e-05	-0.00498285	hspEAsia	other	humans	Ubiquitous
BTM255	-0.0137091	0.000754409	0.00154621	-0.00282697	0.00109378	0.00351837	0.00375098	0.00670812	-0.0269079	0.0062668	0.000576609	-0.0185379	0.0385528	-0.00812579	-0.0122539	0.00282077	-0.00513428	-0.000247282	0.000568018	-0.00634075	hspEAsia	other	humans	Ubiquitous
BTM258	-0.0139149	0.000524459	0.00129768	-0.00333916	0.00166933	0.00414367	0.00445771	0.00863139	-0.0331257	0.00739504	0.000919518	-0.0245903	0.0514541	-0.0106986	-0.0164939	0.00443169	-0.00733101	0.000188017	-0.000305234	-0.0103471	hspEAsia	other	humans	Ubiquitous
BTM261	-0.01382	0.000553179	0.00164921	-0.00274501	0.00115122	0.00238157	0.0030484	0.00568041	-0.0208748	0.00411084	0.000403511	-0.0126063	0.0274958	-0.00543753	-0.00766815	0.00176875	-0.00281628	-0.000710139	3.27522e-05	-0.00372364	hspEAsia	other	humans	Ubiquitous
BTM273	-0.0136188	0.000705129	0.0013146	-0.00250398	0.000436567	0.00207205	0.00330659	0.00532509	-0.0200083	0.00424858	0.000272384	-0.0112322	0.0261327	-0.00528422	-0.006636	0.0017315	-0.00270268	8.07457e-05	8.51635e-05	-0.00327449	hspEAsia	other	humans	Ubiquitous
BTM275	-0.0133665	0.000643023	0.00104011	-0.00256983	-0.000425685	0.00249348	0.00291945	0.00513075	-0.0197062	0.00409405	0.000281292	-0.010586	0.0232135	-0.00522855	-0.00553176	0.00161892	-0.00202338	-0.000154916	-0.000181617	-0.00259584	hspEAsia	other	humans	Ubiquitous
BTM277	0.00953842	-0.00466201	-0.0113454	-0.00430249	0.000892625	-0.00493019	-0.000748349	-0.00081685	0.00128634	0.000582593	-0.000376015	-0.0023515	-0.000711416	-0.00186475	-0.000112864	0.00111983	-0.00128203	-0.00123686	0.00068391	0.00449814	hpEurope	other	humans	Ubiquitous
BTM279	-0.0128785	0.000578086	0.000665915	-0.00253289	0.001039	0.00384478	0.00320868	0.00595149	-0.0226274	0.00510795	0.000799657	-0.0137834	0.0307117	-0.00492794	-0.00850132	0.00245437	-0.0034101	-0.0002589	-0.000227625	-0.00368486	hspEAsia	other	humans	Ubiquitous
BTM285	-0.0136586	0.000560866	0.00126749	-0.00282559	0.00112852	0.00277768	0.00312597	0.005895	-0.0222172	0.00474705	0.0005321	-0.0138132	0.0295285	-0.0059003	-0.00803495	0.00196547	-0.00288603	-0.000154741	-4.7426e-05	-0.0036015	hspEAsia	other	humans	Ubiquitous
BTM294	-0.00422496	-3.31237e-05	0.00984133	-0.000817281	0.00122983	0.00509978	0.00333116	0.00674615	-0.0237935	0.00549219	0.000483161	-0.0148449	0.0346422	-0.00533693	-0.0112947	0.00266305	-0.00265893	-0.00048519	-0.000321646	-0.00982885	hspEAsia	other	humans	Ubiquitous
BTM303	-0.0133613	0.000704985	0.00105278	-0.00304249	0.00073951	0.00271462	0.00313671	0.00577232	-0.0224311	0.00512543	0.000550484	-0.0141994	0.0296672	-0.00633298	-0.00808368	0.00220477	-0.00340894	0.000174401	0.000447085	-0.00446228	hspEAsia	other	humans	Ubiquitous
BTM304	-0.0135793	0.000680792	0.00139183	-0.00253399	0.000859147	0.00241568	0.0024254	0.00562335	-0.0199503	0.00462545	0.00045902	-0.0125954	0.0249123	-0.00495268	-0.00635377	0.00145694	-0.00219035	-0.000163948	0.000134789	-0.00237198	hspEAsia	other	humans	Ubiquitous
BTM305	-0.0128421	0.000610948	0.000774656	-0.00257838	0.000797225	0.00231776	0.00273346	0.00511826	-0.0198124	0.00421177	0.000285157	-0.0119686	0.0246803	-0.00523375	-0.00665913	0.00173114	-0.0024677	-0.000442167	7.89073e-05	-0.00276704	hspEAsia	other	humans	Ubiquitous
BTM306	-0.0139233	0.000539664	0.00150435	-0.00346528	0.00145569	0.00387191	0.0041786	0.00838461	-0.0324256	0.00733867	0.000814657	-0.0242902	0.0495211	-0.00968278	-0.0166651	0.0042822	-0.00682731	0.000189438	-0.000536621	-0.00960281	hspEAsia	other	humans	Ubiquitous
BTM308	-0.0137014	0.000721345	0.00106542	-0.00297302	0.000919235	0.00363182	0.00377052	0.00739223	-0.0279152	0.00674039	0.000635864	-0.019613	0.0406526	-0.00881991	-0.0126426	0.00310052	-0.00565412	-0.000366502	0.000409348	-0.0068304	hspEAsia	other	humans	Ubiquitous
BTM312	-0.0130479	0.000623896	0.000736329	-0.00232391	-0.00042895	0.00228809	0.00291803	0.00547638	-0.0186262	0.00371385	0.000261635	-0.00940765	0.0218835	-0.00415213	-0.00495602	0.00145219	-0.00235196	-0.00072386	0.000630742	-0.00213685	hspEAsia	other	humans	Ubiquitous
BTM314	-0.0133927	0.000586301	0.00175216	-0.00240997	1.45839e-05	0.0022839	0.00297707	0.00512989	-0.0194999	0.00452215	0.000295165	-0.0106335	0.0239244	-0.00445335	-0.00583804	0.00143359	-0.00156228	0.000441524	-2.40348e-05	-0.00290505	hspEAsia	other	humans	Ubiquitous
BTM315	-0.0137684	0.000513206	0.00140628	-0.00240012	0.000718546	0.00252723	0.0031115	0.00558742	-0.0213259	0.00449736	0.000391229	-0.0127872	0.0264473	-0.00548164	-0.00689669	0.00179086	-0.00292459	-3.35117e-05	7.65356e-05	-0.00350582	hspEAsia	other	humans	Ubiquitous
BTM317	-0.0134648	0.000705919	0.00117826	-0.00238545	0.000788017	0.00314029	0.00276851	0.00583542	-0.0220396	0.00509445	0.000564227	-0.0143929	0.0291502	-0.00574713	-0.00857856	0.00208485	-0.00415163	-0.000297481	0.0001303	-0.00444628	hspEAsia	other	humans	Ubiquitous
BTM319	-0.0132016	0.000502705	0.000608783	-0.0024049	0.000519827	0.00277072	0.00322677	0.00547177	-0.021678	0.00424444	0.000387374	-0.0118184	0.0266216	-0.00576889	-0.00661934	0.00163226	-0.00307969	-6.60696e-05	0.000854056	-0.00357622	hspEAsia	other	humans	Ubiquitous
BTM325	-0.0133896	0.000461826	0.000941398	-0.00311644	0.00102426	0.00272718	0.00320196	0.00606795	-0.02346	0.00517226	0.000560249	-0.0151116	0.0323324	-0.00638268	-0.00929267	0.00222861	-0.00421493	-0.000194539	7.94501e-05	-0.00477226	hspEAsia	other	humans	Ubiquitous
BTM326	-0.0136329	0.000658933	0.00139571	-0.00274843	0.00146313	0.00321243	0.00291174	0.005891	-0.0230675	0.00524196	0.000539269	-0.0157977	0.0306461	-0.00559688	-0.00905898	0.00235465	-0.00363005	-0.000449575	6.34865e-05	-0.00407918	hspEAsia	other	humans	Ubiquitous
BTM328	-0.0135916	0.000447711	0.000742731	-0.00284128	0.000385825	0.00295554	0.00380693	0.00625668	-0.0242758	0.00521355	0.000851827	-0.0136952	0.0322224	-0.00636944	-0.00823119	0.00239718	-0.00428717	-0.000586668	3.12866e-05	-0.00473267	hspEAsia	other	humans	Ubiquitous
BTM329	-0.0132732	0.000622161	0.00101016	-0.00276813	0.000922337	0.00231337	0.0029279	0.0049802	-0.0184745	0.00431614	0.00044206	-0.011007	0.0235462	-0.00469514	-0.00581511	0.00131745	-0.00230561	0.000123004	0.000405534	-0.00257929	hspEAsia	other	humans	Ubiquitous
BTM330	-0.0134552	0.000537055	0.000392708	-0.00272286	0.000413679	0.00331203	0.00316149	0.00589757	-0.0220835	0.00455702	0.000409987	-0.0126072	0.0280103	-0.0059921	-0.00719703	0.00187206	-0.00340183	-0.000135064	0.000387361	-0.00474156	hspEAsia	other	humans	Ubiquitous
BTM342	-0.0131443	0.000989456	0.000758335	-0.0024929	-4.7115e-05	0.00213437	0.00335116	0.00540674	-0.0200623	0.00341944	0.000608046	-0.0119313	0.0246453	-0.0058844	-0.00548838	0.00141453	-0.00187802	-0.000618915	0.000119149	-0.00275571	hspEAsia	other	humans	Ubiquitous
BTM343	-0.0135424	0.000735137	0.00121192	-0.00283473	0.000578105	0.00296008	0.00310673	0.00486907	-0.0243425	0.0051329	0.0016053	-0.0143966	0.0308416	-0.00632703	-0.00821404	0.00272996	-0.00400856	-0.000357025	0.000578479	-0.00441868	hspEAsia	other	humans	Ubiquitous
BTM344	-0.0137892	0.000554269	0.00150169	-0.00299242	0.00120772	0.00357946	0.0038226	0.00732536	-0.028137	0.00665572	0.000659303	-0.0201118	0.0415912	-0.00890604	-0.0128556	0.00317292	-0.00554047	-7.22327e-05	0.000674167	-0.00701684	hspEAsia	other	humans	Ubiquitous
BTM351	-0.012628	0.000536626	-6.67497e-05	-0.00236832	-0.000560887	0.00257175	0.00305116	0.00513896	-0.0175142	0.00325227	0.000651748	-0.00671614	0.0193778	-0.00429353	-0.00333688	0.000968707	-0.00135185	-0.00033373	0.000156409	-0.000920223	hspEAsia	other	humans	Ubiquitous
BTM352	-0.0134268	0.000709876	0.000989587	-0.00255061	0.000694411	0.00279816	0.00262258	0.005414	-0.0212789	0.0051352	0.000303922	-0.0131188	0.0273021	-0.00537841	-0.00717934	0.00194352	-0.00368764	-0.000140416	-6.34984e-05	-0.00369325	hspEAsia	other	humans	Ubiquitous
BTM353	-0.0134708	0.000635413	0.00130377	-0.00242405	0.000561709	0.00227801	0.00339159	0.00530738	-0.0196717	0.00403313	0.000504768	-0.0108078	0.0241126	-0.00497205	-0.00588948	0.00139186	-0.00274194	-0.000166519	0.000223228	-0.00291676	hspEAsia	other	humans	Ubiquitous
BTM354	-0.0133875	0.00061799	0.000484523	-0.00250328	0.000410131	0.00342886	0.00333027	0.00590449	-0.0216814	0.00428163	0.000447256	-0.0125964	0.0276315	-0.00598699	-0.00715875	0.00185854	-0.00302474	-0.000196846	0.000394896	-0.00451497	hspEAsia	other	humans	Ubiquitous
BTM355	-0.0132228	0.00047066	0.000439339	-0.00223705	0.00121794	0.00544947	0.003344	0.00648331	-0.0255117	0.00606718	0.000572844	-0.0181059	0.0373759	-0.00764079	-0.0116645	0.00296564	-0.00466285	7.0138e-05	0.000516264	-0.00638072	hspEAsia	other	humans	Ubiquitous
BTM361	-0.0135426	0.000691415	0.00124786	-0.00281146	-1.39379e-05	0.00256719	0.00346093	0.00598521	-0.020677	0.00425913	0.000426646	-0.0111784	0.025855	-0.00520343	-0.00617495	0.00159024	-0.00232682	-0.00032185	-0.000121965	-0.00250533	hspEAsia	other	humans	Ubiquitous
BTM363	0.00469647	-0.00330184	-0.0151053	0.00704285	0.0052293	0.0244004	-0.00238858	-0.000823219	0.00354406	0.00256421	0.000290842	-0.00773693	-0.00368528	-0.00226402	-0.00330459	0.00121599	0.000768995	-0.000449995	2.42891e-05	0.00444571	hpEurope	other	humans	Ubiquitous
BTM366	-0.0135613	0.000811535	0.00116839	-0.00276861	0.000828468	0.00312471	0.00319449	0.00628481	-0.0238492	0.00541851	0.000585034	-0.015786	0.0327087	-0.00648413	-0.0102634	0.00264883	-0.00459809	-0.000107128	0.000690689	-0.00468697	hspEAsia	other	humans	Ubiquitous
BTM368	-0.0122599	0.000285573	0.00040853	-0.00214563	0.00096687	0.00299037	0.00225312	0.00483781	-0.0198923	0.00444104	0.000208817	-0.0127998	0.0261833	-0.00440094	-0.00749277	0.00197289	-0.00314974	-8.71846e-06	-0.000385232	-0.00280651	hspEAsia	other	humans	Ubiquitous
BTM369	-0.0138558	0.000724995	0.00124875	-0.00298771	0.000623457	0.00281004	0.0042392	0.00734332	-0.0272188	0.00628198	0.000863158	-0.0169426	0.0379396	-0.00816065	-0.0111073	0.00252791	-0.00425104	-8.45665e-05	2.51654e-05	-0.00636485	hspEAsia	other	humans	Ubiquitous
BTM370	-0.0136013	0.000468961	0.000795414	-0.00280093	0.00060945	0.00296206	0.00389592	0.00655373	-0.0243735	0.00532639	0.000954757	-0.0139781	0.0321557	-0.00673192	-0.00806031	0.00237941	-0.00413009	-0.000719172	-0.000152311	-0.00484233	hspEAsia	other	humans	Ubiquitous
BTM383	-0.0130076	0.000620347	0.000970361	-0.00292341	0.000558877	0.00319698	0.0032212	0.00583411	-0.0234291	0.00569925	0.000703258	-0.0153987	0.0332911	-0.00720789	-0.009461	0.00223853	-0.00447593	-5.05654e-05	0.000149642	-0.00527702	hspEAsia	other	humans	Ubiquitous
BTM388	-0.0134998	0.000487448	0.000881586	-0.00280616	0.00042033	0.002995	0.00382843	0.00665025	-0.0253799	0.00557243	0.000824637	-0.0151492	0.0346407	-0.00647792	-0.0095989	0.00246656	-0.00385905	-8.6977e-05	0.00028628	-0.00533717	hspEAsia	other	humans	Ubiquitous
BTM392	-0.0135509	0.000455591	0.000514276	-0.0029313	0.000340847	0.00344283	0.00364767	0.00636307	-0.0240789	0.0052034	0.000488522	-0.014556	0.0317779	-0.0068761	-0.00865761	0.00218777	-0.00410665	-0.000300566	0.000571107	-0.00552585	hspEAsia	other	humans	Ubiquitous
BTM393	-0.0124806	0.000341209	-9.37926e-05	-0.00142743	0.000732241	0.00491676	0.00274272	0.00527636	-0.0193125	0.00425787	0.000605907	-0.0108619	0.0235114	-0.00405109	-0.00635658	0.00161366	-0.002211	-0.000209187	0.000331495	-0.00274369	hspEAsia	other	humans	Ubiquitous
BTM396	-0.0139169	0.000400859	0.00134858	-0.00362953	0.000997161	0.00346773	0.00430351	0.00808699	-0.0309142	0.00697736	0.000755969	-0.0217269	0.0451134	-0.00892656	-0.0143272	0.00383753	-0.00610094	-0.000254791	-0.00039451	-0.00829639	hspEAsia	other	humans	Ubiquitous
BTM398	-0.0132115	0.000457025	0.00058008	-0.0023077	0.00144618	0.00554483	0.00335199	0.00636989	-0.0259839	0.00638095	0.000592683	-0.0187975	0.0380852	-0.00804663	-0.0120069	0.00301028	-0.00494555	7.40903e-05	0.000335758	-0.00637796	hspEAsia	other	humans	Ubiquitous
BTM401	-0.0139155	0.000788186	0.00155059	-0.00264071	0.000705054	0.00252067	0.00293556	0.00571187	-0.0220973	0.00466069	0.000775207	-0.0135541	0.0277618	-0.0055308	-0.00754631	0.00209708	-0.00299629	0.000171032	-0.000181704	-0.00387003	hspEAsia	other	humans	Ubiquitous
BTM402	-0.0127024	0.000291528	0.0004175	-0.00232526	0.000670251	0.00407276	0.00316214	0.00551417	-0.0209808	0.00495101	0.000641268	-0.0127081	0.0276807	-0.00531819	-0.0077438	0.00195207	-0.00296477	-9.31112e-05	0.00060358	-0.00372089	hspEAsia	other	humans	Ubiquitous
BTM410	-0.013557	0.000401705	0.000795033	-0.0029755	0.000473665	0.00287201	0.00370473	0.00644609	-0.0249057	0.00507182	0.000953411	-0.0138048	0.0331003	-0.00656912	-0.00831408	0.00239923	-0.00439635	-9.4169e-05	-0.000213492	-0.00527676	hspEAsia	other	humans	Ubiquitous
BTM411	-0.0134626	0.000447166	0.000646963	-0.00282859	0.000469706	0.00293552	0.00367043	0.0064198	-0.02476	0.00494256	0.00112312	-0.0135137	0.0324546	-0.00669901	-0.00813209	0.002394	-0.00447511	-0.000355912	0.000251884	-0.00537047	hspEAsia	other	humans	Ubiquitous
BTM413	-0.0136542	0.000457851	0.000878382	-0.0028426	0.000564061	0.00288388	0.00366114	0.00647215	-0.025321	0.00517698	0.00125965	-0.0140001	0.0336739	-0.0069129	-0.0084089	0.00252483	-0.00420245	-0.000186886	0.000183607	-0.00538836	hspEAsia	other	humans	Ubiquitous
BTM415	-0.0139481	0.000778878	0.00191007	-0.00278372	0.00100673	0.00175064	0.00284163	0.00564995	-0.0200877	0.00414715	0.000390748	-0.0125602	0.026634	-0.00510964	-0.00741755	0.00192033	-0.00295188	-0.00039653	-0.000414291	-0.00363802	hspEAsia	other	humans	Ubiquitous
BTM416	-0.0130929	0.000572417	0.000645177	-0.00227341	0.00101053	0.00346956	0.00268532	0.00516701	-0.0205199	0.00468247	0.000719427	-0.0127812	0.0260282	-0.0050982	-0.00653763	0.00184457	-0.00296796	-1.59224e-05	-0.000209615	-0.0039029	hspEAsia	other	humans	Ubiquitous
BTM417	-0.0138018	0.000598437	0.00117595	-0.00297581	0.000559772	0.00272272	0.00349785	0.0059386	-0.0226584	0.0048254	0.00117573	-0.0132013	0.0300571	-0.00582799	-0.00777756	0.00238612	-0.00286037	-0.000608638	-8.31181e-05	-0.00346234	hspEAsia	other	humans	Ubiquitous
BTM418	-0.0136863	0.000695346	0.0011765	-0.00245044	0.000587359	0.00295664	0.00298111	0.0056228	-0.0221903	0.00464508	0.000763272	-0.0133367	0.0284484	-0.00625228	-0.00754584	0.00225695	-0.00306191	0.000229933	-7.6794e-05	-0.00349412	hspEAsia	other	humans	Ubiquitous
BTM419	-0.0140571	0.000518078	0.00154543	-0.0032749	0.00129666	0.00369198	0.00427274	0.00812663	-0.0306684	0.00670236	0.000767421	-0.0222452	0.0454834	-0.00964279	-0.0141691	0.00388633	-0.00645435	7.44667e-05	-0.000612516	-0.00859121	hspEAsia	other	humans	Ubiquitous
BTM420	-0.0135782	0.0005345	0.000904403	-0.0027303	0.00058205	0.00272824	0.00396832	0.00661705	-0.0248187	0.00552496	0.000691629	-0.0152401	0.034282	-0.00731398	-0.00995338	0.00235607	-0.00421031	-0.00022288	-0.000354613	-0.00584436	hspEAsia	other	humans	Ubiquitous
BTM423	-0.0139377	0.000542614	0.00180184	-0.00284838	0.0011312	0.00236044	0.00300059	0.00572438	-0.0214006	0.00420353	0.000416753	-0.0128653	0.0284022	-0.0056614	-0.00823918	0.00186648	-0.00259072	-0.000525293	0.000153158	-0.00385897	hspEAsia	other	humans	Ubiquitous
BTM426	-0.0133742	0.000505532	0.00100983	-0.00274062	0.000306188	0.00296674	0.00364354	0.00657726	-0.024177	0.00530486	0.000797393	-0.0144419	0.0323807	-0.00595851	-0.00871252	0.00229684	-0.00325786	-0.000248205	-0.000220813	-0.00495693	hspEAsia	other	humans	Ubiquitous
BTM427	-0.013292	0.000615824	0.000485438	-0.00240838	0.000212711	0.00330755	0.00362709	0.00613417	-0.0217764	0.00485433	0.000459012	-0.0124807	0.0273857	-0.00581882	-0.00670192	0.00145852	-0.0030931	4.14062e-05	0.000186173	-0.00451925	hspEAsia	other	humans	Ubiquitous
BTM429	-0.0131128	0.000654846	0.000735822	-0.00242703	-7.42429e-05	0.0026805	0.00309282	0.00485356	-0.0186861	0.00349855	0.000810137	-0.00969812	0.0225364	-0.00525135	-0.00589552	0.00156789	-0.00193161	0.000208477	-4.15894e-05	-0.00268958	hspEAsia	other	humans	Ubiquitous
BTM430	-0.0133796	0.000569954	0.000550284	-0.00293329	0.000736438	0.00309306	0.00410201	0.00684988	-0.0259852	0.00609896	0.000823535	-0.0155564	0.035208	-0.00710211	-0.00996738	0.0019341	-0.00425824	0.000114041	0.000137661	-0.00583458	hspEAsia	other	humans	Ubiquitous
BTM431	-0.0136778	0.000487664	0.000758068	-0.0026092	2.09636e-05	0.00291435	0.00302625	0.00616495	-0.0244526	0.0055249	0.0165527	-0.0136875	0.034364	-0.00649431	-0.00715579	0.00855639	-0.00484801	-0.000317558	0.000241825	-0.0056411	hspEAsia	other	humans	Ubiquitous
BTM432	-0.0134829	0.000530275	0.000708022	-0.00289824	0.00058892	0.0028755	0.00356359	0.0060502	-0.0234657	0.00525255	0.000784224	-0.0131946	0.0298311	-0.00617152	-0.00752533	0.00231274	-0.0039165	-0.000180906	0.000210768	-0.00451846	hspEAsia	other	humans	Ubiquitous
BTM438	-0.0130908	0.000481466	0.00166871	-0.00313033	0.00106839	0.00339969	0.00361499	0.00653072	-0.0256884	0.00541716	0.00051348	-0.0176358	0.0362519	-0.00771397	-0.0109932	0.00294562	-0.00506718	0.000386763	0.000118567	-0.00573839	hspEAsia	other	humans	Ubiquitous
BTM440	-0.0117466	0.000330731	-0.000677886	-0.00102371	0.000866914	0.00538322	0.00252308	0.00493879	-0.0181635	0.00418945	0.000816835	-0.0115055	0.0222945	-0.00398417	-0.00682422	0.00087187	-0.0027004	0.00013614	0.000373297	-0.00201686	hspEAsia	other	humans	Ubiquitous
BTM442	-0.0138116	0.000808852	0.00176213	-0.0025966	0.000755633	0.00210124	0.0031146	0.00552633	-0.0219353	0.00408558	0.0006131	-0.0131032	0.0283935	-0.00554959	-0.00766607	0.00199361	-0.00259755	-0.000173182	0.000692461	-0.00322846	hspEAsia	other	humans	Ubiquitous
BTM443	-0.0134316	0.000598896	0.00112901	-0.00251588	0.000427843	0.00222811	0.00251731	0.0053701	-0.0198218	0.00368274	0.000399788	-0.011777	0.0243878	-0.00523823	-0.00672723	0.00183153	-0.0031313	-0.000105436	-0.00047175	-0.00277303	hspEAsia	other	humans	Ubiquitous
BTM444	0.00357525	-0.00299859	-0.0180185	0.00901346	0.00471621	0.0279628	-0.00110514	0.000732019	0.000810711	0.00269252	0.00047543	-0.00195234	-0.00325217	2.41165e-05	-0.00292567	0.000700609	-0.000608745	0.000249665	-0.000962125	0.00210417	hpAsia2	other	humans	Ubiquitous
BTM448	-0.0140095	0.000649347	0.00141861	-0.00339768	0.00163997	0.0039642	0.00439243	0.00851778	-0.0329303	0.0070961	0.00093395	-0.0239516	0.0495629	-0.009771	-0.0159556	0.00432173	-0.00701467	0.000239301	-0.000163915	-0.0099011	hspEAsia	other	humans	Ubiquitous
BTM449	-0.012632	0.000739068	0.000197176	-0.00154447	-0.00204333	0.00242203	0.00280826	0.00466569	-0.0163026	0.00345477	0.000558623	-0.00584077	0.0175997	-0.00331426	-0.00261985	0.000748778	-0.00195968	0.000349052	-9.68664e-05	-0.00202986	hspEAsia	other	humans	Ubiquitous
BTM450	-0.0131883	0.000371446	0.00090322	-0.00263651	0.000894901	0.00343135	0.00323443	0.00655237	-0.0239591	0.00546515	0.000654282	-0.0149662	0.033679	-0.00645181	-0.00950012	0.00214839	-0.00375943	0.000295425	0.000137353	-0.00451184	hspEAsia	other	humans	Ubiquitous
BTM451	-0.0114208	0.000177763	-0.000821722	-0.00188867	0.000969587	0.00393757	0.0027788	0.00551305	-0.0196439	0.00430245	0.000676571	-0.0119509	0.0264574	-0.00496296	-0.0071668	0.00187176	-0.00385659	5.33321e-05	0.000115347	-0.00350032	hspEAsia	other	humans	Ubiquitous
BTM452	-0.0132917	0.000496908	0.000628128	-0.0027001	0.000651562	0.00284463	0.00329466	0.00586198	-0.021887	0.00450815	0.000502825	-0.0123717	0.0270843	-0.00568923	-0.00716672	0.00164201	-0.00291628	-0.000279626	0.000741769	-0.00397538	hspEAsia	other	humans	Ubiquitous
BTM453	-0.0138971	0.000562937	0.00139802	-0.00341466	0.00117201	0.00378138	0.00448313	0.00824444	-0.0315049	0.00704921	0.000790428	-0.0228088	0.0473356	-0.00931963	-0.0151962	0.00401265	-0.00701251	6.81679e-05	-0.000432426	-0.00945782	hspEAsia	other	humans	Ubiquitous
BTM454	-0.0131973	0.000595106	0.000999293	-0.00309397	0.000445255	0.00285973	0.00335808	0.00597592	-0.0248783	0.00587924	0.000498343	-0.0164653	0.0358626	-0.00733894	-0.0100528	0.00244769	-0.00470499	-1.32205e-05	-6.01164e-05	-0.00590364	hspEAsia	other	humans	Ubiquitous
BTM460	-0.0134721	0.000770485	0.00115015	-0.00229024	0.000644841	0.00308967	0.00291791	0.00617407	-0.0228158	0.00485628	0.000339237	-0.0141371	0.0313945	-0.00664258	-0.00916775	0.00231895	-0.00372533	0.000330751	0.000682247	-0.00486167	hspEAsia	other	humans	Ubiquitous
BTM463	-0.0136107	0.000449125	0.000648234	-0.00271668	0.000376532	0.00299836	0.00349121	0.00663137	-0.0253364	0.00552762	0.00108786	-0.0141069	0.0336039	-0.00666457	-0.00829609	0.00251774	-0.00453487	-0.000371368	0.000261412	-0.00568428	hspEAsia	other	humans	Ubiquitous
BTM467	-0.0129088	0.000434149	0.000787621	-0.00242987	0.000257522	0.00313231	0.00283013	0.00552878	-0.0221027	0.00505548	0.0007995	-0.0141618	0.0301931	-0.00635063	-0.0084115	0.00235431	-0.00364996	-0.000275761	0.000336443	-0.004667	hspEAsia	other	humans	Ubiquitous
BTM474	-0.0137904	0.000727992	0.0017594	-0.00298561	0.00092772	0.00248398	0.00306488	0.00602171	-0.0222892	0.00445381	0.000904533	-0.0143003	0.02829	-0.00587064	-0.00834267	0.0021052	-0.0030636	-9.84725e-05	-0.000151783	-0.00411025	hspEAsia	other	humans	Ubiquitous
BTM478	-0.0138296	0.000652559	0.00137845	-0.00310308	0.00120236	0.00365469	0.00400267	0.00750332	-0.0292278	0.00714244	0.000695501	-0.0210738	0.0437815	-0.00886369	-0.0141033	0.00340857	-0.00589112	-0.000301221	0.000606445	-0.00779238	hspEAsia	other	humans	Ubiquitous
BTM479	-0.0133209	0.000542499	0.000753466	-0.0026525	0.000571118	0.00263539	0.00346143	0.005951	-0.0223005	0.00464771	0.000513839	-0.0126334	0.0280458	-0.00583651	-0.00746768	0.00178041	-0.00314889	-0.000370474	0.000949795	-0.00421239	hspEAsia	other	humans	Ubiquitous
BTM480	-0.0131702	0.000505777	0.000505043	-0.00226284	0.000595154	0.00265821	0.00326219	0.00558051	-0.0206242	0.00410176	0.000443861	-0.0110888	0.0262914	-0.00549967	-0.00634228	0.0019687	-0.00378123	-0.000368815	-8.88141e-05	-0.00289019	hspEAsia	other	humans	Ubiquitous
BTM482	-0.0128681	0.000566399	0.00046042	-0.00240238	0.00107928	0.00406575	0.00330042	0.00586666	-0.0223599	0.00496785	0.000745586	-0.0134755	0.0301784	-0.00493139	-0.0082206	0.00222404	-0.0032555	-0.000152459	0.000206113	-0.00358812	hspEAsia	other	humans	Ubiquitous
BTM494	-0.0136536	0.000606006	0.00122534	-0.00281114	0.000573845	0.002596	0.00304976	0.00615551	-0.0223055	0.00479161	0.000535218	-0.0135678	0.0284789	-0.00565725	-0.00811814	0.00197873	-0.0035112	-0.000169514	0.000392194	-0.0038827	hspEAsia	other	humans	Ubiquitous
BTM495	-0.0137244	0.000510777	0.00135228	-0.00286312	0.000973468	0.00306181	0.00378536	0.00703936	-0.0265962	0.00591936	0.000625904	-0.0163224	0.0368945	-0.00736597	-0.0108533	0.00271622	-0.00402958	-0.000361158	-0.000365257	-0.00674115	hspEAsia	other	humans	Ubiquitous
BTM499	-0.0136263	0.000468336	0.000782564	-0.00280312	0.000703423	0.00293629	0.00385117	0.0064054	-0.0252147	0.00512158	0.00118014	-0.0139188	0.0334929	-0.00696901	-0.00857091	0.00247278	-0.00430845	5.20838e-06	-8.59973e-05	-0.00534377	hspEAsia	other	humans	Ubiquitous
BTM49	-0.0138046	0.000535498	0.00114658	-0.0032238	0.00170824	0.00447742	0.00421911	0.00786242	-0.0322979	0.00744819	0.000956628	-0.0234461	0.0483826	-0.00992037	-0.015799	0.00398408	-0.00681536	0.000217929	-0.000160896	-0.00953061	hspEAsia	other	humans	Ubiquitous
BTM500	-0.0107474	-0.00028118	-0.00174572	-0.000425076	0.00146298	0.00645131	0.00174086	0.00444974	-0.0160614	0.00351751	0.000733659	-0.0102985	0.0201637	-0.00367587	-0.0058593	0.0010801	-0.00241057	-9.39055e-05	-8.34478e-06	-0.00258999	hspEAsia	other	humans	Ubiquitous
BTM501	-0.0132645	0.000586901	0.000625475	-0.00215007	0.000609663	0.00373863	0.00296714	0.00609225	-0.0220031	0.00490622	0.00073629	-0.0129044	0.0300238	-0.00640463	-0.00836929	0.00207289	-0.00295884	0.000229047	-3.77963e-05	-0.00382257	hspEAsia	other	humans	Ubiquitous
BTM502	-0.012263	0.000684009	-0.000520084	-0.00140405	0.000361478	0.00457772	0.00192571	0.00432792	-0.0187442	0.00408192	0.000387697	-0.0096005	0.0224897	-0.0042013	-0.0056231	0.0014656	-0.00188087	-0.000692134	0.000314867	-0.00266189	hspEAsia	other	humans	Ubiquitous
BTM505	-0.0124249	0.000790839	-0.000224465	-0.00117836	-0.00113772	0.00209354	0.00306092	0.00447119	-0.0140048	0.00246411	0.000527126	-0.00446203	0.011614	-0.00300108	-0.000896623	0.000441736	-0.000850341	6.54126e-05	-0.000482916	-0.000212355	hspEAsia	other	humans	Ubiquitous
BTM53	-0.0131243	0.000732145	0.000691562	-0.00273639	0.000383558	0.00316172	0.00330074	0.00622588	-0.0225263	0.00427602	0.000592445	-0.0148123	0.0302101	-0.00666309	-0.0088784	0.00196304	-0.00278198	-0.000155848	0.000497777	-0.00361244	hspEAsia	other	humans	Ubiquitous
BTM54	-0.0134042	0.000624755	0.00113936	-0.00273103	0.00029838	0.00229671	0.00318499	0.00575141	-0.0217185	0.0040568	0.000594686	-0.0132261	0.0295877	-0.00624573	-0.00837172	0.00205167	-0.00297746	-5.47904e-05	1.59854e-05	-0.0035905	hspEAsia	other	humans	Ubiquitous
BTM60	-0.00743471	-0.000550599	-0.00799929	0.00258122	0.00083835	0.0138425	0.00309937	0.00618826	-0.0167057	0.00427955	0.000701914	-0.00421492	0.0180252	-0.00228545	-0.00559775	0.000953537	-0.00170519	-0.000178991	-0.000203449	-0.00146562	hspEAsia	other	humans	Ubiquitous
BURYAT14	-0.0111015	0.00224812	-0.00289462	0.00188567	-0.0194522	-0.000401473	0.0166337	0.0128833	-0.0137545	-0.00267556	0.00044917	0.0234272	-0.0166674	-0.0499699	0.0360596	-0.00833688	0.0113897	-0.00142064	-0.000302785	-0.00132126	hpNorthAsia	other	humans	Ubiquitous
BURYAT19	-0.00665716	0.000102934	-0.00884047	0.00246591	-0.0123789	0.00521976	0.0111942	0.01037	-0.015672	0.000570418	0.000851289	0.0198311	-0.00370997	-0.0180452	0.0169019	-0.00330533	0.000678696	-7.98332e-05	0.000192938	0.000398513	hspSiberia	low	humans	Ubiquitous
BURYAT27	-0.00566279	-0.000158519	-0.00930309	0.00201582	-0.012632	0.00444255	0.0108979	0.00982118	-0.0148802	0.000203034	0.000616241	0.0204205	-0.00343531	-0.016544	0.0151643	-0.00287398	0.00051137	-0.00104674	-0.000613281	0.000638555	hspSiberia	low	humans	Ubiquitous
BURYAT9	-0.0100594	0.00155972	-0.00308655	0.00145798	-0.0175958	-0.00056595	0.0155274	0.0119381	-0.0137434	-0.00286792	0.000408211	0.023043	-0.0158833	-0.0482589	0.0342535	-0.00803168	0.0107867	-0.0010454	0.000108902	-0.00143787	hpNorthAsia	other	humans	Ubiquitous
Ca_97_34	-0.0103674	0.0103655	-0.00390162	0.027488	-0.112591	-0.00330969	0.0373915	0.00484976	0.0550053	0.00582628	-0.00391804	-0.0294928	0.0128064	0.0198499	-0.0103762	0.00288377	-0.00440149	-0.00100942	0.000984885	0.000870344	hspIndigenousNAmerica	high	humans	Hardy
CAM_104A1	0.0139748	-0.00139756	0.0128194	0.00029475	0.00193307	-0.00354555	-0.00536834	-0.00464728	0.0117339	-4.40787e-05	-0.00292249	-0.0229286	-0.000215052	-0.0254424	0.0135739	0.00532697	-0.0216522	0.00196291	-0.00141113	0.00625644	hpNEAfrica	other	humans	Ubiquitous
CAM-105A1	0.0142859	-0.00150754	0.0130192	0.000518316	0.00235183	-0.00366984	-0.00533909	-0.00500199	0.0123943	-2.73695e-05	-0.00303005	-0.0231098	-0.000145154	-0.0268134	0.0152686	0.00504397	-0.0225243	0.00129342	-0.000619453	0.00397604	hpNEAfrica	other	humans	Ubiquitous
CAM_106A1	0.0142142	-0.00146843	0.0133825	0.000241655	0.00220908	-0.0027358	-0.00476981	-0.00527933	0.0120303	-0.000285807	-0.00315347	-0.0227905	-0.000313215	-0.0264163	0.0136999	0.00527933	-0.0234784	0.00167865	-0.00182678	0.00661191	hpNEAfrica	other	humans	Ubiquitous
CAM-107A1	0.0140887	-0.00153273	0.0124981	0.000245534	0.00134742	-0.00368247	-0.00423705	-0.00601243	0.0119508	-0.000104411	-0.00292527	-0.0236876	-0.000395171	-0.0267327	0.0139234	0.00561946	-0.0214145	0.00106738	-0.00109364	0.00455563	hpNEAfrica	other	humans	Ubiquitous
CAM-108A1	0.0141737	-0.00148181	0.0131749	0.000451981	0.0018157	-0.00334493	-0.0052104	-0.00580476	0.0130265	-0.000292541	-0.00318625	-0.0246922	-0.000210085	-0.0286397	0.0150492	0.00625431	-0.0254839	0.00198864	-0.00179378	0.00684224	hpNEAfrica	other	humans	Ubiquitous
CAM-109A1	0.0141363	-0.00141486	0.0135012	0.000458767	0.00189429	-0.00336171	-0.00579699	-0.0057598	0.0128992	8.46441e-05	-0.00302502	-0.0247114	5.97635e-05	-0.0286588	0.0150695	0.00631292	-0.0255709	0.00174921	-0.00228387	0.00684737	hpNEAfrica	other	humans	Ubiquitous
CAM_110A1	0.014741	-0.00141096	0.0170248	0.00142805	0.00119324	-9.56598e-05	-0.00372387	-0.00437211	0.00904759	-0.000129325	-0.0025208	-0.0173101	0.000442953	-0.0211721	0.0115525	0.00413858	-0.0189438	0.000841504	-0.000458274	0.00427174	hpNEAfrica	other	humans	Ubiquitous
CAM_116A1	0.0142004	-0.00161381	0.0126948	2.68265e-05	0.00193997	-0.00333783	-0.00475435	-0.00552587	0.0115134	-0.000560948	-0.00290979	-0.0233307	-0.000118543	-0.0268841	0.0135469	0.00522495	-0.0216333	0.00205715	-0.00192198	0.00422895	hpNEAfrica	other	humans	Ubiquitous
CAM-117A1	0.0143031	-0.00158172	0.0130631	0.000794972	0.0013962	-0.0031959	-0.00447517	-0.0051103	0.0116711	-0.000764739	-0.00251653	-0.0223787	-0.000364075	-0.0258193	0.0135248	0.00511542	-0.0217007	0.00128391	-0.00140911	0.00603519	hpNEAfrica	other	humans	Ubiquitous
CAM_118A1	0.0144245	-0.00139283	0.0138501	9.40383e-05	0.00219589	-0.00269141	-0.00507124	-0.0047461	0.0114961	3.90029e-06	-0.00303117	-0.0226872	8.53963e-05	-0.0265096	0.013802	0.00514279	-0.0224892	0.00198391	-0.00169812	0.00565688	hpNEAfrica	other	humans	Ubiquitous
CAM-121A1	0.0141026	-0.00180638	0.0129154	-3.23408e-06	0.00189139	-0.00321963	-0.00471666	-0.00557507	0.0119055	-0.000246131	-0.00279907	-0.0234407	-0.000200337	-0.0275492	0.0139674	0.00519436	-0.02255	0.0018034	-0.00140932	0.00483335	hpNEAfrica	other	humans	Ubiquitous
CAM_125C1	0.014123	-0.00150733	0.0128587	0.000330325	0.00236083	-0.00329012	-0.00451469	-0.00545083	0.0116323	0.000337405	-0.00292609	-0.0231076	-4.7469e-06	-0.0264189	0.0135079	0.00503989	-0.0221475	0.00167456	-0.000572706	0.00490785	hpNEAfrica	other	humans	Ubiquitous
CAM-126C1	0.0141962	-0.00166129	0.0132292	0.00016924	0.00179125	-0.00300043	-0.00485312	-0.00513448	0.0111778	-8.25425e-06	-0.00274213	-0.0216677	-0.000240086	-0.0244885	0.0124695	0.0046246	-0.0191319	0.00131478	-0.00160881	0.00272669	hpNEAfrica	other	humans	Ubiquitous
CAM-132C1	0.0140774	-0.000688371	0.0113692	-0.000399393	0.00118795	-0.00458528	-0.00497308	-0.00433379	0.0119705	-0.00117545	-0.00244894	-0.023325	-0.000763204	-0.0265045	0.0127291	0.0043357	-0.0179823	0.00170106	-0.00101333	0.00588532	hpNEAfrica	other	humans	Ubiquitous
CAM-133C1	0.0140709	-0.00151767	0.0126385	-0.000131971	0.00200393	-0.00315496	-0.00473298	-0.00595149	0.0123397	-6.95276e-06	-0.00299774	-0.0241476	-8.21704e-05	-0.0277621	0.0141863	0.00552008	-0.0223379	0.00140305	-0.00169847	0.00463609	hpNEAfrica	other	humans	Ubiquitous
CAM-135C1	0.0143162	-0.0015542	0.0146917	0.000857513	0.00204803	-0.00202273	-0.00460771	-0.00473811	0.0111364	0.000183082	-0.0030093	-0.0224002	6.34964e-05	-0.0270514	0.0140729	0.00572996	-0.0231916	0.00119099	-0.00192044	0.00589647	hpNEAfrica	other	humans	Ubiquitous
CAM-140C1	0.014271	-0.0017699	0.0139583	0.000494446	0.0022676	-0.00289265	-0.00531519	-0.00514073	0.0119157	0.000108128	-0.00315501	-0.0239406	-0.000236327	-0.0286584	0.0143245	0.00608965	-0.0230395	0.00131617	-0.00188551	0.00516629	hpNEAfrica	other	humans	Ubiquitous
CAM_141C1	0.0143235	-0.00164983	0.01355	0.000124443	0.00155941	-0.00322991	-0.0048773	-0.00511275	0.0112057	-0.000277789	-0.00297362	-0.0229056	-0.000331196	-0.0263809	0.0143609	0.00508249	-0.0221134	0.000894778	-0.00116774	0.00482879	hpNEAfrica	other	humans	Ubiquitous
CAM-144C1	0.0146916	-0.0014665	0.0163066	0.000975002	0.00170652	-0.00098466	-0.00421739	-0.00456861	0.00984895	-6.50596e-05	-0.00250143	-0.0193443	0.000748714	-0.0226211	0.0117257	0.00440285	-0.016194	0.000895485	-0.00148317	0.000535211	hpNEAfrica	other	humans	Ubiquitous
CAM-146C1	0.0142189	-0.00168135	0.0141915	0.000623669	0.00199859	-0.00234702	-0.00478225	-0.00485504	0.010938	4.54272e-05	-0.00293473	-0.0225174	-5.96385e-05	-0.0271066	0.0139089	0.00581954	-0.022847	0.00147249	-0.00208347	0.00563689	hpNEAfrica	other	humans	Ubiquitous
CAM-147C1	0.0144029	-0.00146066	0.0141645	0.00067098	0.00178344	-0.00227747	-0.00388817	-0.00442264	0.0104169	-0.000168122	-0.00284325	-0.0215023	-0.000380486	-0.0253394	0.0130541	0.00517383	-0.0219506	0.00164104	-0.00135948	0.00595394	hpNEAfrica	other	humans	Ubiquitous
CAM_149C1	0.0145928	-0.00162689	0.0151113	0.000691922	0.00215891	-0.00172335	-0.00435619	-0.00455487	0.0106308	-2.27652e-05	-0.00254411	-0.0190316	-0.000568265	-0.0229219	0.011821	0.00436252	-0.020767	0.00119547	-0.00141287	0.00429265	hpNEAfrica	other	humans	Ubiquitous
CAM_14C1	0.0146806	-0.0011858	0.014465	0.000618303	0.00150593	-0.00260391	-0.00426417	-0.00441979	0.0106592	-0.000788029	-0.00253054	-0.0196704	-0.000416945	-0.0231566	0.0104311	0.00411391	-0.0143729	0.00125396	-0.00138018	0.00146277	hpNEAfrica	other	humans	Ubiquitous
CAM_153C1	0.0141889	-0.00168282	0.0127478	0.00051476	0.00183184	-0.00300844	-0.00515324	-0.00548912	0.0114956	-0.000254411	-0.00255321	-0.023037	0.000116202	-0.0261389	0.0135101	0.00506538	-0.0217948	0.00117267	-0.00153029	0.00489433	hpNEAfrica	other	humans	Ubiquitous
CAM-21A1	0.0146823	-0.00170874	0.0145667	0.000651986	0.00189904	-0.0020754	-0.00450857	-0.00524999	0.0111212	-3.20694e-05	-0.00224353	-0.0220261	9.66798e-05	-0.0252927	0.0132315	0.00443461	-0.019097	0.00144059	-0.00152753	0.00312701	hpNEAfrica	other	humans	Ubiquitous
CAM_22A1	0.0140822	-0.00163732	0.012513	-0.000407494	0.00182149	-0.00394967	-0.00495322	-0.00576914	0.0125088	-0.000755606	-0.00299649	-0.0240061	-7.93773e-05	-0.0277699	0.014174	0.00529854	-0.0212103	0.00172926	-0.00130276	0.00476229	hpNEAfrica	other	humans	Ubiquitous
CAM-23A1	0.0141902	-0.00153936	0.0125171	4.93776e-05	0.00155475	-0.0038552	-0.00499017	-0.00580111	0.012693	-0.000192216	-0.00307413	-0.0240443	4.07873e-06	-0.0274419	0.0140877	0.00523688	-0.0219841	0.00143245	-0.0013679	0.00565563	hpNEAfrica	other	humans	Ubiquitous
CAN_004	0.0125763	0.000837705	0.0272815	0.00817193	-0.0102124	0.00899927	0.00657244	0.00517887	-0.00348352	-0.000216035	-0.000297902	0.00850457	-0.000360013	0.00461693	-0.00379773	-0.00149715	0.0211047	-1.82914e-05	0.000100272	-0.0227366	hpAfrica1	other	humans	Ubiquitous
CAN_019	-0.00954178	0.0108547	-0.0026689	0.0318953	-0.129895	-0.00343996	0.0424423	0.00226892	0.0793733	0.0110228	-0.0043233	-0.0591538	0.0315898	0.0704142	-0.0499634	0.0112704	-0.0187953	0.00202881	0.00162605	0.00555716	hspIndigenousNAmerica	high	humans	Hardy
CAN_095	-0.0104193	0.0111982	-0.00371189	0.0321201	-0.134705	-0.0045891	0.0438673	0.00225128	0.0834131	0.0104759	-0.00636886	-0.0657258	0.032126	0.0786352	-0.0558463	0.014169	-0.0215659	0.00298048	0.00278817	0.0080621	hspIndigenousNAmerica	high	humans	Hardy
CAN_136	-0.01038	0.0111591	-0.00376662	0.0320719	-0.134497	-0.00457845	0.0435932	0.00230414	0.0831911	0.0104299	-0.00636552	-0.0655104	0.0320514	0.0785611	-0.0557678	0.0141665	-0.0215941	0.00296955	0.00276618	0.00805879	hspIndigenousNAmerica	high	humans	Hardy
CAN_172	-0.0104258	0.0111775	-0.00371684	0.0321352	-0.134747	-0.00458466	0.0438777	0.00224795	0.0834807	0.0104711	-0.0063819	-0.0657543	0.0321358	0.0786987	-0.0558898	0.0141872	-0.021607	0.00297162	0.00279373	0.00801992	hspIndigenousNAmerica	high	humans	Hardy
CAN_196	-0.00829904	0.00253615	-0.00243678	0.00560127	-0.0273894	-0.00243353	0.0164256	0.00799551	0.0031802	-0.00319138	0.0012383	0.00734114	-0.00607486	-0.0203889	0.0100879	-0.00194599	0.00889771	-0.000221391	0.000651353	-0.00304888	hspIndigenousSAmerica	low	humans	Ubiquitous
CAN_219	-0.00715198	0.00301888	0.00221696	0.00728315	-0.0302774	-0.000329138	0.0176464	0.00835448	0.00313758	-0.00247962	0.00063854	0.00768951	-0.00527821	-0.0173082	0.00771113	-0.00145149	0.0115115	0.000856003	0.000434116	-0.00726343	hspIndigenousNAmerica	low	humans	Ubiquitous
CAN_243	-0.00958893	0.0101526	-0.00321732	0.0250064	-0.102022	-0.00318107	0.0315426	0.00308188	0.0481895	0.00530143	-0.00335616	-0.0262278	0.0118482	0.0199892	-0.0111151	0.00266222	-0.00276631	-0.000296944	0.000424378	0.00150059	hspIndigenousNAmerica	high	humans	Hardy
CAN_258	-0.0104235	0.0112222	-0.00376532	0.0323204	-0.134969	-0.00455728	0.0439515	0.00232195	0.0836065	0.0103703	-0.00649239	-0.0661314	0.0322707	0.0790086	-0.0561148	0.0144403	-0.0216285	0.00299833	0.00288156	0.00807468	hspIndigenousNAmerica	high	humans	Hardy
CAN_290	-0.0095584	0.0108512	-0.00267946	0.0318856	-0.129853	-0.00343981	0.0425171	0.00224265	0.0792253	0.0109885	-0.00510394	-0.0590131	0.0315034	0.0703004	-0.049606	0.012352	-0.0185428	0.00203461	0.00164538	0.00555241	hspIndigenousNAmerica	high	humans	Hardy
CG4	-0.0120352	0.000860823	0.00323441	-0.00109512	0.00664907	-0.000341973	-0.00569505	-0.00592043	0.0168588	-0.00161087	-0.00307762	0.00726812	0.00997309	0.00757481	0.0123071	-0.00436278	0.0076052	0.000353491	0.000227456	0.0026199	hspEAsia	other	humans	Ubiquitous
CHA185	0.0114081	-0.00435149	-0.00380239	-0.00389104	0.000441259	-0.00604957	-0.00121515	-0.000641692	-0.000226783	0.00115199	-0.000514762	-9.66777e-05	-0.000499691	0.00249994	-0.00288159	0.000809041	0.00190792	0.00053922	0.000342257	0.00166803	hpEurope	other	humans	Ubiquitous
CHC122	-0.0120442	0.000956103	0.00360968	-0.00188906	0.0077067	-0.000727193	-0.00697576	-0.00738761	0.0197011	-0.00095401	-0.0035907	0.00824556	0.0116456	0.00920586	0.0156431	-0.0060589	0.0102155	-3.95572e-05	0.000310666	0.00319919	hspEAsia	other	humans	Ubiquitous
CHC130	-0.0120657	0.000869554	0.00342845	-0.0015878	0.00677755	-0.00036896	-0.00607592	-0.00638871	0.0164232	-0.00115812	-0.0032333	0.00563541	0.00937479	0.008202	0.0125047	-0.00465813	0.00718737	0.000268572	0.000911164	0.00182757	hspEAsia	other	humans	Ubiquitous
CHC143	-0.0133491	0.00100789	0.0046196	-0.00252094	0.00792008	-0.00145088	-0.00740584	-0.00814724	0.0245076	-0.002005	-0.00462757	0.011773	0.0168903	0.0191958	0.0268368	-0.0117206	0.0241244	-0.000196976	0.00152113	0.0128688	hspEAsia	other	humans	Ubiquitous
CHC159	-0.0125671	0.00100751	0.00358506	-0.001848	0.00772784	-0.000866943	-0.00700476	-0.00713007	0.0210242	-0.00212688	-0.00358364	0.00910988	0.0124703	0.0105397	0.0163878	-0.00636754	0.0114983	0.000390314	0.000242297	0.0042002	hspEAsia	other	humans	Ubiquitous
CHC28	-0.0125962	0.00111986	0.00373282	-0.0016465	0.00724462	-0.000238767	-0.0063829	-0.00644182	0.0179962	-0.00175479	-0.00293823	0.00709275	0.00988124	0.00877746	0.0124139	-0.00475744	0.00833267	0.000254986	0.000535805	0.00263475	hspEAsia	other	humans	Ubiquitous
CHC53	-0.0123131	0.000943723	0.00378642	-0.00189493	0.00679272	-0.000571179	-0.00642027	-0.00659837	0.0182124	-0.00166392	-0.00289552	0.00761873	0.0102759	0.00906553	0.0135515	-0.00504034	0.00906965	0.000553596	0.000371349	0.00349946	hspEAsia	other	humans	Ubiquitous
CHC98	-0.0125514	0.000984859	0.00367146	-0.00181828	0.00754683	-0.000181802	-0.00691024	-0.00705792	0.0202012	-0.0016762	-0.00346556	0.00868924	0.0115744	0.0100141	0.0157321	-0.00629413	0.0106073	5.23065e-06	0.000363177	0.00368125	hspEAsia	other	humans	Ubiquitous
CHN48	-0.013223	0.00131513	0.00413271	-0.00165003	0.00506324	-0.00111139	-0.00457923	-0.00485986	0.0111853	-0.00154038	-0.00204596	0.00463285	0.00576349	0.00500788	0.0071558	-0.00292099	0.0052161	0.000628586	-0.000314154	0.00288219	hspEAsia	other	humans	Ubiquitous
CHN56	-0.0125066	0.00132947	0.00350211	-0.00162128	0.00479189	-0.00167232	-0.00700583	-0.00788995	0.0161268	-0.000683773	0.00365665	0.00722191	0.00967095	0.00782825	0.0087701	-0.016817	0.00633326	0.000500681	-0.00028839	0.00433398	hspEAsia	other	humans	Ubiquitous
CHN99	-0.0132461	0.00125896	0.00391213	-0.00173788	0.00623701	-0.00101206	-0.00533884	-0.00578033	0.0153546	-0.00177218	-0.00267781	0.00661703	0.00898093	0.00737006	0.0108156	-0.00422652	0.00860559	7.02288e-06	-0.000299246	0.00358617	hspEAsia	other	humans	Ubiquitous
CK100	-0.0149375	0.00146009	0.00463224	-0.00257098	0.00258561	-0.00218288	-0.00184608	-0.000532974	-0.000827186	0.000522418	-0.000534624	-0.00207145	0.000257364	0.002677	-0.00130967	-6.95105e-05	0.00165555	0.000726392	-0.000271154	0.00385942	hspEAsia	other	humans	Ubiquitous
CK101	-0.0144592	0.00194423	0.00502138	-0.000410409	0.00499478	-0.00101801	-0.00514024	-0.00486033	0.0125765	-0.00138602	-0.000271292	0.00610287	0.00569905	0.00228359	0.00234309	-0.00132883	0.00321887	-0.00054728	-0.000649145	0.0029877	hspEAsia	other	humans	Ubiquitous
CK102	-5.82901e-05	-0.00131952	-0.0186111	0.0166088	0.00813546	0.0449103	-0.0030217	-0.000954749	0.00705706	0.00209525	0.0014682	-0.00741172	-0.00678298	-0.000446412	-0.00542251	0.000230563	0.00722108	-0.000659334	1.87748e-05	0.00424884	hpAsia2	other	humans	Ubiquitous
CK11	0.00378604	-0.00330233	-0.0116948	0.00145159	0.00527654	0.00803944	-0.00433136	-0.0031562	0.00964037	0.000809689	-0.00213777	-0.000766525	0.00405507	0.00621901	0.0176126	-0.000117679	-0.0220538	0.000365543	0.000571695	-0.0411648	hpEurope	other	humans	Ubiquitous
CK14	-0.0105732	0.000885854	0.000813921	0.000548683	0.00641342	0.0040903	-0.00547481	-0.00537968	0.015227	-0.00143228	-0.00253899	0.00560552	0.00676307	0.00537976	0.00861973	-0.00328066	0.00527028	-6.09571e-05	0.000748024	0.00116589	hspEAsia	other	humans	Ubiquitous
CK18	-0.0139279	0.0019603	0.00482246	-0.000523329	0.00511801	-0.00129684	-0.00502201	-0.00539145	0.0134309	-0.00185725	-0.00195299	0.00729714	0.00495803	0.00188937	0.00174524	-0.0013457	0.00424945	0.000835292	8.55878e-05	0.00295554	hspEAsia	other	humans	Ubiquitous
CK20	-0.0114262	0.000934832	0.00315074	-0.00119189	0.00640514	0.000505927	-0.00616091	-0.00588096	0.0163551	-0.000731929	-0.00235972	0.00623445	0.00752639	0.00642655	0.0109772	-0.00399499	0.00664184	-0.000288975	2.06368e-05	0.00252078	hspEAsia	other	humans	Ubiquitous
CK22	-0.0126352	0.00150019	0.00270518	0.000311582	0.0047906	0.00186167	-0.00423068	-0.00426951	0.00804147	-0.00055487	-0.00150737	0.00236028	0.00510298	0.00130699	0.00184052	-0.00113115	0.00110377	0.000343715	-0.00036277	0.00123925	hspEAsia	other	humans	Ubiquitous
CK26	-0.0140867	0.00208866	0.00478134	-0.000649245	0.00489035	-0.00173541	-0.0048405	-0.00542238	0.0118401	-0.00127044	-0.00196509	0.00764794	0.00354505	0.00113065	0.0016262	-0.00111044	0.00372303	0.000293757	-0.000109909	0.00430758	hspEAsia	other	humans	Ubiquitous
CK27	-0.00128731	-0.00109405	-0.00642838	0.00451546	0.00574667	0.0140417	-0.00445477	-0.00402365	0.0116064	4.91103e-05	-0.00188377	-0.00280019	0.00330524	0.000840889	0.0134528	-0.000850956	-0.00899838	0.000610541	0.000637411	-0.0177312	hpEurope	other	humans	Ubiquitous
CK2	-0.0146001	0.00206493	0.00485069	-0.00105889	0.005151	-0.00146516	-0.00448292	-0.00407579	0.00769987	-0.000964829	-0.00141825	0.0034026	0.00624351	0.002142	0.00243156	-0.00126819	0.00326099	0.000500448	-7.18984e-05	0.00226017	hspEAsia	other	humans	Ubiquitous
CK30	-0.0144673	0.00193003	0.00484082	-0.000648089	0.00494548	-0.00122568	-0.00449037	-0.00485211	0.0109446	-0.000916018	-0.00170029	0.00582278	0.00517421	0.00246726	0.00147745	-0.00130059	0.00327545	0.000172426	-0.000668991	0.00301149	hspEAsia	other	humans	Ubiquitous
CK37	-0.0132443	0.00183343	0.00284716	0.00134083	0.0046211	0.00322174	-0.005327	-0.00397796	0.0107791	-0.000671752	-0.00140677	0.00597124	0.00306004	0.000845532	-0.000146774	-0.000949863	0.00389505	0.000443341	-0.000111447	0.00311328	hspEAsia	other	humans	Ubiquitous
CK44	0.0058113	-0.00187647	0.000242529	0.00202299	0.0061532	0.00715301	-0.00601258	-0.00570541	0.0178458	0.000688675	-0.00392798	-0.0100571	0.00641084	-0.00541999	0.0267821	-8.29892e-05	-0.0235506	9.38834e-05	-0.000173775	-0.0322002	hpEurope	other	humans	Ubiquitous
CK53	-0.0144565	0.00197035	0.00500522	-0.000742041	0.00525173	-0.000739203	-0.00455896	-0.00496648	0.011558	-0.00150044	-0.0014787	0.00558792	0.00549342	0.00237442	0.00271321	-0.00117148	0.00370255	-0.000322567	-4.445e-05	0.00290952	hspEAsia	other	humans	Ubiquitous
CK54	0.00224076	-0.00149122	0.0021005	0.000174114	0.00730017	0.00458812	-0.00675771	-0.00720591	0.02136	-5.30315e-06	-0.0046198	-0.00819751	0.010136	-0.00407342	0.0340491	-0.00145775	-0.0266721	0.000583803	0.00123442	-0.0421987	hpEurope	other	humans	Ubiquitous
CK59	0.00363979	-0.00281618	-0.0167177	0.0100991	0.00717598	0.0308343	-0.00331325	-0.00174946	0.00719423	0.00221205	0.000310107	-0.00840882	-0.00342151	-0.00181847	-0.000979531	0.00100863	0.000310954	-0.000520711	0.00092534	-0.00171522	hpAsia2	other	humans	Ubiquitous
CK60	-0.0146099	0.0020439	0.00509003	-0.00107899	0.00491437	-0.00100683	-0.00471261	-0.00501696	0.0119421	-0.00150642	-0.00159695	0.00598421	0.0054341	0.00256656	0.00295633	-0.00165582	0.00444187	0.000851873	-0.000243031	0.00336016	hspEAsia	other	humans	Ubiquitous
CK61	-0.0130366	0.00141182	0.00442974	-0.00122916	0.00566779	-0.000794084	-0.00480352	-0.0047179	0.0129802	-0.00124656	-0.0021649	0.00553602	0.00595758	0.00411435	0.00580361	-0.00203594	0.00422155	-0.000223785	0.000345466	0.00232286	hspEAsia	other	humans	Ubiquitous
CK63	-0.012702	0.00101734	0.00393539	-0.00200807	0.00741345	-0.000766006	-0.0060021	-0.00659105	0.0180756	-0.00161919	-0.00338877	0.00693862	0.010279	0.0106762	0.0151378	-0.00579485	0.00947184	0.000536972	0.000218071	0.00265466	hspEAsia	other	humans	Ubiquitous
CK64	0.00464588	-0.00172945	0.0018705	0.00102687	0.0061407	0.00448534	-0.00615751	-0.00624434	0.0182943	0.000237193	-0.00400773	-0.00913637	0.00676169	-0.00526573	0.0278544	-0.000344529	-0.0241718	-3.43556e-06	-0.000864442	-0.033449	hpEurope	other	humans	Ubiquitous
CK65	0.000507437	-0.00171608	-0.0193234	0.0162627	0.00804169	0.045056	-0.00258723	-0.000858716	0.00588546	0.00181908	0.00136162	-0.00564946	-0.00694916	-0.000122531	-0.0052015	-5.73168e-06	0.007593	0.000343062	0.000575202	0.00374076	hpAsia2	other	humans	Ubiquitous
CK67	-0.0141334	0.00107081	0.00362935	-0.00296967	0.00253498	-0.00134947	-0.00102838	-0.000364637	-0.00258918	0.000530745	5.84046e-05	-0.00164237	-0.000103342	0.00226949	0.000402811	-0.00018585	0.00167832	0.000543082	-4.01442e-05	0.00380478	hspEAsia	other	humans	Ubiquitous
CK69	-0.0148777	0.00175992	0.00510047	-0.000458044	0.00446329	-0.00116888	-0.00429497	-0.00406615	0.00828718	-0.00067513	-0.00122106	0.00477549	0.00477977	0.0017838	0.000994812	-0.00142448	0.00297567	0.000757914	-0.000480317	0.00356955	hspEAsia	other	humans	Ubiquitous
CK6	-7.40004e-05	-0.00111096	-0.0225424	0.0217499	0.0089265	0.0585583	-0.00302198	-0.000533135	0.00611402	0.00256776	0.00195585	-0.00868139	-0.0119824	-0.00251477	-0.0095327	0.000172337	0.0107308	-0.000923134	-0.000447615	0.00689076	hpAsia2	other	humans	Ubiquitous
CK75	-0.00854624	-1.29185e-05	-0.000924926	-0.000198091	0.00688432	0.0055727	-0.00550067	-0.00511317	0.0150285	-0.000340287	-0.00286148	0.000791935	0.00766287	0.00766444	0.0139331	-0.00380047	0.00226439	0.000779432	0.000305687	-0.00459736	hspEAsia	other	humans	Ubiquitous
CK81	-0.0145392	0.00203406	0.00481451	-0.000925447	0.00493795	-0.00142925	-0.00418396	-0.00406945	0.0111623	-0.00116752	-0.00161115	0.0064499	0.00441852	0.00198803	0.00242536	-0.0014902	0.00407047	0.000704986	-0.000293779	0.00300409	hspEAsia	other	humans	Ubiquitous
CK88	-0.0133453	0.00166598	0.00330491	0.000361996	0.00523517	0.00249622	-0.00467232	-0.0048191	0.0119261	-0.000881324	-0.00157651	0.0049278	0.00391827	0.00262461	0.00165702	-0.000980855	0.00384509	-0.000196525	-0.000418837	0.00360353	hspEAsia	other	humans	Ubiquitous
CK89	-0.00966914	0.000631077	0.000234894	0.00109482	0.00616948	0.00418491	-0.00509502	-0.00499471	0.0138373	-0.000985993	-0.00160763	0.00441784	0.0051116	0.00281203	0.00502877	-0.00244135	0.00300502	0.000588162	-7.49513e-05	0.00147823	hspEAsia	other	humans	Ubiquitous
CK91	-0.013914	0.00160789	0.00385082	-0.000540129	0.00464981	0.000153282	-0.00369037	-0.00301474	0.00679631	-0.000376389	-0.00112409	0.00204034	0.00503143	0.00232716	0.00126035	-0.00039304	0.00252207	0.000754159	0.000292313	0.0020857	hspEAsia	other	humans	Ubiquitous
CK93	-0.0138882	0.00183687	0.00434458	-0.000636766	0.00505929	-0.000628008	-0.00475331	-0.00500149	0.0108847	-0.00105858	-0.001188	0.00659806	0.00453235	0.0015968	0.0019754	-0.000839839	0.00291235	-8.61864e-05	-0.000381561	0.0025394	hspEAsia	other	humans	Ubiquitous
CK98	0.00385866	-0.00291013	-0.0118695	0.00173916	0.00400675	0.0075966	-0.00384859	-0.0026823	0.0088871	0.000218113	-0.00230813	0.00074487	0.00448129	0.0080106	0.0193289	-0.00014952	-0.0247122	-0.00060237	0.00115484	-0.0465229	hpEurope	other	humans	Ubiquitous
ckin106	0.0172503	0.000896801	0.0407837	0.00996052	-0.00158409	0.0171291	0.00410601	0.003834	-0.00747854	-0.000212151	-0.000419389	0.0130569	0.00211543	0.00902386	0.0124762	0.00142825	-0.0529582	0.00228751	0.00179223	0.0441802	hpAfrica1	other	humans	Ubiquitous
ckin111	0.0160538	0.000983339	0.030178	0.00662378	-0.000898028	0.00959806	0.000774044	0.000459527	-0.0010146	-0.000339149	0.00242366	0.00139108	0.000503649	-0.00207053	0.010374	-0.00764541	-0.0402227	0.00200322	0.00106032	0.0290157	hpAfrica1	other	humans	Ubiquitous
ckin116	0.0134034	-0.000437211	0.00797009	-0.0002415	0.00068533	-0.00624921	-0.00733514	-0.00680861	0.015199	0.000149413	0.00833136	-0.0288074	-0.00097984	-0.0331793	0.0138357	-0.00193893	-0.0287719	0.00211116	-0.000771453	0.0109699	hpNEAfrica	other	humans	Ubiquitous
ckin125	0.0168336	0.000461802	0.0393862	0.00951601	-0.0012104	0.0156065	0.00354519	0.0036017	-0.00645376	8.22043e-05	-0.00152537	0.011081	0.00151773	0.00724922	0.0113364	0.00164456	-0.0431169	0.00192774	0.00135701	0.0359903	hpAfrica1	other	humans	Ubiquitous
ckin129	0.0170453	0.0012388	0.0400131	0.00965294	-0.00101029	0.0167817	0.00390988	0.00418148	-0.00671838	-0.000511223	-0.00146583	0.012774	0.00221189	0.00822934	0.0129993	0.00244833	-0.0519552	0.00343574	0.00161111	0.0442482	hpAfrica1	other	humans	Ubiquitous
ckin130	0.0172243	0.000761813	0.0411116	0.0102082	-0.00135458	0.0176413	0.00456557	0.00419907	-0.00689049	-0.000245968	-0.00173071	0.013381	0.00226827	0.00910715	0.0135484	0.00258299	-0.0557019	0.00309302	0.00169635	0.0464751	hpAfrica1	other	humans	Ubiquitous
ckin132	0.0170721	0.000500645	0.0400093	0.00948428	-0.00146333	0.016338	0.00418415	0.00362017	-0.00729237	-1.66073e-06	-0.000950251	0.0127376	0.00230784	0.00818426	0.0119284	0.00109381	-0.0506282	0.0033967	0.00119808	0.0431381	hpAfrica1	other	humans	Ubiquitous
ckin1	0.0171061	0.000587338	0.0410978	0.0102077	-0.00133671	0.0174743	0.00435781	0.00399774	-0.00725903	-0.000404188	-0.00128973	0.0132884	0.00217329	0.00881471	0.0128544	0.00189145	-0.0546039	0.00303345	0.0015874	0.0462843	hpAfrica1	other	humans	Ubiquitous
ckin24	0.017324	0.00114958	0.0410387	0.00977776	-0.00109088	0.0173048	0.00411259	0.00417366	-0.00721003	-0.000447395	-0.00163329	0.013137	0.00224528	0.00881243	0.0134492	0.00259558	-0.0534193	0.00324733	0.0015201	0.044617	hpAfrica1	other	humans	Ubiquitous
ckin28	0.0168282	0.000805347	0.0365713	0.0086311	-0.00097406	0.0144025	0.00299587	0.00305705	-0.00465098	-0.000720209	-0.0016781	0.0080542	0.00142244	0.00457194	0.0113652	0.00210781	-0.0413179	0.00142465	0.000433354	0.0327603	hpAfrica1	other	humans	Ubiquitous
ckin34	0.0173889	0.000662875	0.0414545	0.0104815	-0.00159263	0.0173852	0.0038808	0.00404047	-0.00744525	-0.00014185	-0.00168895	0.013444	0.0026316	0.00903093	0.0132099	0.00231864	-0.0558689	0.00339053	0.00182766	0.0473019	hpAfrica1	other	humans	Ubiquitous
ckin35	0.0171814	0.000799693	0.0401628	0.00953684	-0.00161282	0.0166544	0.00415292	0.00377278	-0.00762136	0.000172195	-0.00122211	0.0125428	0.00211687	0.00870861	0.0122132	0.0020598	-0.05108	0.00365034	0.00153517	0.0435712	hpAfrica1	other	humans	Ubiquitous
ckin36	0.0172831	0.000659978	0.0407889	0.0101693	-0.00154472	0.0168136	0.00374349	0.00425175	-0.00687057	-0.00019908	-0.001819	0.0129847	0.00208093	0.00823243	0.0126626	0.00226578	-0.0504128	0.00378933	0.00102661	0.0429741	hpAfrica1	other	humans	Ubiquitous
ckin37	0.0166664	0.000907906	0.0351805	0.00807129	-0.000901779	0.012931	0.00296377	0.00242909	-0.00389002	-0.000640192	-0.00175359	0.00720362	0.00119794	0.00249791	0.0120919	0.00250736	-0.042941	0.00226976	0.00148022	0.0345333	hpAfrica1	other	humans	Ubiquitous
ckin3	0.0172306	0.000751409	0.0408436	0.0100666	-0.00138878	0.0170894	0.00418213	0.00420611	-0.0069645	-0.000333914	-0.00161977	0.0132326	0.00237559	0.00882708	0.0132264	0.00206869	-0.0548171	0.00291876	0.00220307	0.0467265	hpAfrica1	other	humans	Ubiquitous
ckin59	0.0150254	-0.00102228	0.0174515	0.00161555	0.00135635	-1.15016e-05	-0.00336915	-0.0036801	0.00896502	0.000476941	-0.00196496	-0.0172582	-0.000138183	-0.0200708	0.0122677	0.00468173	-0.0197561	0.00112229	0.000177097	0.00420893	hpNEAfrica	other	humans	Ubiquitous
ckin5	0.0171017	0.000534595	0.0400236	0.00961194	-0.00166404	0.0164005	0.00399173	0.00397209	-0.00654526	-0.000325701	-0.00134553	0.0121789	0.00205914	0.00845445	0.0104591	0.00189972	-0.0428784	0.00235605	0.00100613	0.0346155	hpAfrica1	other	humans	Ubiquitous
ckin65	0.0173302	0.00119534	0.0402518	0.00945758	-0.00106476	0.0168997	0.00431789	0.00413083	-0.00716929	-0.000108006	-0.00179867	0.012697	0.00195666	0.00819593	0.0129209	0.00256331	-0.0515384	0.00317339	0.00155586	0.0429013	hpAfrica1	other	humans	Ubiquitous
ckin74	0.0138485	0.0013392	0.00759518	-0.000822134	0.00074698	-0.00474127	-0.00534307	-0.00519668	0.0109381	-0.000526707	-0.0025362	-0.0211683	-0.000757364	-0.0246407	0.0126868	0.00498101	-0.0246408	0.00307302	-0.00134107	0.0144439	hpEurope	other	humans	Ubiquitous
ckin79	0.0170687	0.000983624	0.0388726	0.00914744	-0.00118169	0.0156885	0.00318254	0.00335485	-0.00600141	-0.000453399	-0.00162592	0.0105483	0.00168227	0.00646646	0.0117899	0.00222412	-0.0464079	0.00237498	0.000741858	0.0383595	hpAfrica1	other	humans	Ubiquitous
ckin8	0.0170491	0.000768707	0.0392384	0.00940668	-0.00151344	0.015876	0.00375751	0.00331231	-0.00670507	-0.000326177	-0.00136726	0.01195	0.00228016	0.00779155	0.0119162	0.00233147	-0.047787	0.00278719	0.00170498	0.0413038	hpAfrica1	other	humans	Ubiquitous
CM-22013	0.0126191	-0.00399365	0.00408408	-0.00328867	0.00027602	-0.00564611	-0.000857414	-0.00116425	0.00238005	0.00155377	0.000198611	-0.00732564	-0.00141362	-0.00504459	-0.00876854	-0.000776407	0.0239244	-0.000646964	-0.000416415	-0.00808684	hpEurope	other	humans	Ubiquitous
CM-22021	0.0115403	-0.00392775	0.00323225	-0.00340435	-0.000259457	-0.00599273	-0.000475369	-0.000742604	0.00212764	0.0014776	4.76038e-05	-0.00647764	-0.00139992	-0.00501107	-0.00840333	-0.00046378	0.0250184	-0.00120054	-0.00107959	-0.0087105	hpEurope	other	humans	Ubiquitous
CM-22046	0.0126762	-0.00399018	0.00418824	-0.00330903	0.000116363	-0.00584946	-0.00108299	-0.00149355	0.00209854	0.00143813	-0.000110417	-0.0072635	-0.000727687	-0.00495401	-0.00746785	-0.000216541	0.0219834	-0.000355393	-0.000494905	-0.00739307	hpEurope	other	humans	Ubiquitous
CM-22341	0.0125608	-0.0041686	0.0032206	-0.00369729	0.000247965	-0.00629149	-0.00106335	-0.00137306	0.00177022	0.00183607	-1.16339e-05	-0.0067725	-0.00116861	-0.00388854	-0.00670683	-0.000417388	0.0185239	-0.000965714	0.000344291	-0.00678967	hpEurope	other	humans	Ubiquitous
CO1766	-0.011355	0.0022579	-0.000512546	0.0045625	-0.0200712	-0.00141718	0.012631	0.00644011	-0.000378778	-0.00232831	0.00157442	0.0132894	-0.00872304	-0.0293058	0.0112836	-0.00205089	0.0181723	8.48373e-05	-0.00273308	-0.00809974	hspIndigenousSAmerica	low	humans	Ubiquitous
CO1768	-0.00997454	0.00156627	-0.000235904	0.00506046	-0.0184182	-0.000836408	0.012461	0.00734453	-0.000908399	-0.00230692	0.000274136	0.0128855	-0.00841475	-0.026217	0.0107751	-0.00153108	0.0171273	0.000913043	-0.00162059	-0.0093966	hspIndigenousSAmerica	low	humans	Ubiquitous
COL0002	-0.0099757	0.00158316	-0.000236935	0.00507156	-0.0184074	-0.000819538	0.0124431	0.00732136	-0.000874092	-0.00229589	0.000272141	0.0128573	-0.00835583	-0.0261943	0.0107763	-0.0015462	0.0170679	0.000936907	-0.00161866	-0.00943016	hspIndigenousSAmerica	low	humans	Ubiquitous
COL10	0.0128848	-0.00345483	0.00842824	-0.00194663	-0.000355405	-0.00345808	-0.000150126	7.47317e-05	0.00111022	0.00156366	-1.01084e-05	-0.00494311	-0.000776621	-0.00396127	-0.00697295	-0.000572741	0.0216016	-0.000697736	-0.00112167	-0.00921805	hpEurope	other	humans	Ubiquitous
COL116	0.0125408	-0.00459705	-0.00291586	-0.0054263	0.000653557	-0.00884216	-0.00168745	-0.0013927	0.00298425	0.000206654	0.000372388	-0.00772547	-0.000665458	-0.00555071	-0.00446092	-0.00149409	0.0107603	-0.000776904	0.000419004	-0.00020273	hpEurope	other	humans	Ubiquitous
COL12	0.0124869	-0.00391137	0.00350239	-0.00316115	-0.000258722	-0.00481456	-0.000471189	-0.000494717	0.000513193	0.00107863	0.000224463	-0.00514599	-0.00101408	-0.00319361	-0.00815909	-5.54197e-05	0.0214064	-0.000536069	-0.000776195	-0.00876448	hpEurope	other	humans	Ubiquitous
COL13	0.0126872	-0.0041047	0.00230531	-0.00342351	0.000752823	-0.00665505	-0.00145259	-0.00102155	0.00261204	0.00145787	0.000469424	-0.00697309	-0.000633847	-0.00402577	-0.00615497	-0.00103589	0.0154659	-0.00058847	3.46278e-05	-0.00410977	hpEurope	other	humans	Ubiquitous
COL14	0.0165986	0.000279451	0.0346464	0.00768181	-0.00273307	0.0115533	0.0022265	0.00334869	-0.00576382	-0.000631944	-0.000137445	0.00773893	-0.000351679	0.00489298	-0.00151949	-0.00128375	0.0114373	0.000213968	-0.000851823	-0.0131321	hpAfrica1	other	humans	Ubiquitous
COL152	0.0126889	-0.00403722	-0.000563434	-0.00494104	0.000693169	-0.00889485	-0.00198211	-0.00191808	0.00392466	0.000344462	0.00326074	-0.00986535	-0.00158864	-0.00714678	-0.00574436	-0.00797228	0.0120334	-0.000815331	-7.83626e-06	-0.000149922	hpEurope	other	humans	Ubiquitous
COL16	0.0121811	-0.00408792	0.00293362	-0.00388308	-0.000109024	-0.00638772	-0.000893529	-0.00112526	0.00193617	0.00158589	0.000116098	-0.00709853	-0.00139573	-0.00495441	-0.00836024	-0.000307991	0.0229972	-0.00135913	-0.000842184	-0.00720182	hpEurope	other	humans	Ubiquitous
COL178	0.0130886	-0.00414409	0.000887169	-0.00425447	-0.000181199	-0.00735651	-0.000968237	-0.00124857	0.00246779	0.000289894	0.000379759	-0.00780764	-0.00132556	-0.00616226	-0.00498826	-0.00133123	0.0159312	-0.00121806	-0.000372426	-0.00477389	hpEurope	other	humans	Ubiquitous
COL18	0.0122996	-0.0040172	0.0029076	-0.00383355	0.000216362	-0.00642159	-0.000945675	-0.0010938	0.00207787	0.00173727	6.89608e-05	-0.00755679	-0.00138242	-0.0046399	-0.00712287	-0.000758566	0.0199672	-0.000833325	-0.000277137	-0.00621152	hpEurope	other	humans	Ubiquitous
COL199	0.0133408	-0.00236732	-0.000557043	-0.0019925	-0.0161745	-0.0200465	-0.0306387	-0.0295141	0.0256956	0.0157352	0.452108	-0.0327599	-0.00485342	-0.0530395	-0.105666	-0.651232	-0.101923	0.0114421	-0.00530465	-0.0385206	hpEurope	other	humans	Ubiquitous
COL19	0.0124977	-0.00365909	0.00416314	-0.00334284	-0.000619485	-0.00621194	-0.00107574	-0.000592349	0.0024094	0.00114136	0.000106963	-0.00712614	-0.00147613	-0.00563011	-0.0071959	-0.000463341	0.0218444	-0.00134924	-1.4348e-05	-0.00651222	hpEurope	other	humans	Ubiquitous
COL1	0.0125711	-0.00391628	0.00483765	-0.00334815	8.69353e-05	-0.00572074	-0.000861033	-0.000674843	0.0014429	0.00136336	0.000173943	-0.00675752	-0.000497553	-0.0048162	-0.00825231	-0.000401858	0.0219564	-0.000810937	-0.000444964	-0.00661063	hpEurope	other	humans	Ubiquitous
COL20	0.0127796	-0.0038353	0.00517153	-0.0032349	-0.000187099	-0.00554302	-0.000886936	-0.00114743	0.00144144	0.00203681	0.000149834	-0.0063173	-0.00071579	-0.00443249	-0.00880893	-0.000317706	0.0256904	-0.00188185	-0.00081396	-0.00952414	hpEurope	other	humans	Ubiquitous
COL21	0.0127124	-0.0038828	0.00459325	-0.00326497	-0.000218733	-0.00532943	-0.00125996	-0.00115448	0.00167644	0.00179303	5.25196e-05	-0.00624036	-0.000487244	-0.00415986	-0.00814255	-0.000748143	0.0238018	-0.00160912	-0.000765279	-0.00935074	hpEurope	other	humans	Ubiquitous
COL22	0.012146	-0.00413212	0.00282252	-0.00369276	-0.000199808	-0.00604311	-0.000752847	-0.000718731	0.00202454	0.00168048	-4.56167e-05	-0.00658117	-0.0015388	-0.00423304	-0.00763655	-0.000310061	0.0209385	-0.000759544	-0.00063084	-0.00762713	hpEurope	other	humans	Ubiquitous
COL23	0.0131426	-0.00350588	0.00604933	-0.00260489	-0.000600014	-0.00489174	-0.000442831	-4.35997e-05	0.00177753	0.00046811	0.000352626	-0.00550451	-0.00127747	-0.00406518	-0.00616801	-0.00129579	0.0196293	-0.000638858	-0.000182391	-0.00732477	hpEurope	other	humans	Ubiquitous
COL24	0.0126611	-0.00404777	-0.000687437	-0.00520961	0.000519319	-0.00881415	-0.00154026	-0.00174935	0.00365507	0.000444002	0.00305472	-0.00992399	-0.00142301	-0.00654805	-0.0061907	-0.00716603	0.0125635	-0.000575826	0.000338205	-0.000977061	hpEurope	other	humans	Ubiquitous
COL25	0.0124099	-0.00375172	0.00438155	-0.00304129	-2.04178e-05	-0.00568878	-0.000566809	-0.000822229	0.00150216	0.00135273	0.000551876	-0.00736491	-0.00116399	-0.00459865	-0.00851909	-0.00115683	0.0247894	-0.00116655	-0.000345615	-0.00871514	hpEurope	other	humans	Ubiquitous
COL288	0.0125774	-0.0044096	-0.00206723	-0.00520009	0.000209618	-0.00860322	-0.00119128	-0.00129008	0.00271816	-7.46786e-05	0.00128411	-0.00673497	-0.00151384	-0.00506858	-0.00450511	-0.00264867	0.0108276	-0.000899259	-0.000170406	-0.000688143	hpEurope	other	humans	Ubiquitous
COL2	0.0128454	-0.00407765	0.00437517	-0.00280429	-0.000367476	-0.00434326	4.76416e-06	4.59017e-05	0.000641335	0.00140051	0.000407068	-0.00425455	-0.00126846	-0.0029031	-0.00747102	-0.000339291	0.0202738	-0.000398161	-0.00086728	-0.00871189	hpEurope	other	humans	Ubiquitous
COL401	0.0121822	-0.00405628	-0.00109994	-0.00469583	0.000393122	-0.00811598	-0.00142456	-0.00162186	0.00297548	3.9113e-05	0.000212408	-0.00754359	-0.00123903	-0.00454429	-0.00411837	-0.000706814	0.0101257	-0.000702519	0.000182714	0.000507519	hpEurope	other	humans	Ubiquitous
COL446	0.0127427	-0.00421059	-0.000657964	-0.00520009	0.000676235	-0.00915779	-0.00189496	-0.00226902	0.00425538	0.000381929	0.00394922	-0.0105943	-0.0019157	-0.00729951	-0.0064877	-0.00942452	0.0122454	-0.000234804	-5.71447e-05	-0.000630175	hpEurope	other	humans	Ubiquitous
COL447	0.0124523	-0.00393707	0.00374775	-0.0024589	-7.71727e-05	-0.00473203	-0.000432549	-0.000213352	0.00128862	0.00106411	0.000445247	-0.00389238	-0.00107772	-0.00252157	-0.00523216	-0.00088494	0.013902	-0.000366904	-0.000164232	-0.00595892	hpEurope	other	humans	Ubiquitous
COL4	0.0123804	-0.00380139	0.00406202	-0.00342773	0.000228405	-0.00584754	-0.000882995	-0.000695038	0.00223743	0.00123146	0.000407932	-0.00719143	-0.00127153	-0.00498453	-0.00807118	-0.000887849	0.0225153	-0.000941642	-0.000698104	-0.00767577	hpEurope	other	humans	Ubiquitous
COL5	0.0124998	-0.00433501	0.00011591	-0.0048611	0.000567923	-0.00787267	-0.00210721	-0.00176382	0.00362875	0.00104362	0.00382964	-0.0098538	-0.00114314	-0.00733449	-0.00582487	-0.00882335	0.0125713	-0.000887398	-0.000248467	-0.00204087	hpEurope	other	humans	Ubiquitous
COL6	0.0128302	-0.00411806	0.00483163	-0.00350092	0.000329731	-0.0057578	-0.000881548	-0.000624827	0.00173358	0.00149141	-1.63251e-05	-0.00711503	-0.00100826	-0.00467858	-0.00719442	-0.000378918	0.0201755	-0.00100572	-1.42563e-05	-0.00772333	hpEurope	other	humans	Ubiquitous
COL8	0.0165812	-0.000108718	0.0339225	0.00721324	-0.00167503	0.0113083	0.00245674	0.00311189	-0.00472394	0.000224681	0.000390651	0.00658907	0.000121067	0.00468972	-0.00314537	-0.00115709	0.0132195	-0.000490467	-0.00054706	-0.0148873	hpAfrica1	other	humans	Ubiquitous
COL9	0.0128044	-0.00430472	0.00450151	-0.00385054	0.000366859	-0.00610288	-0.00109335	-0.000749822	0.00233074	0.00142593	0.000236567	-0.00732279	-0.00154172	-0.00488982	-0.0093826	-0.000911598	0.0269891	-0.00144134	-0.000622058	-0.00920737	hpEurope	other	humans	Ubiquitous
CPY1124	-0.0156693	0.00159216	0.00573935	-0.00351028	0.00102029	-0.00394405	0.000391616	0.00150458	-0.00802801	1.26054e-05	0.000569024	-0.0137805	-0.0325534	0.00901186	-0.00775766	0.00331525	-0.00812593	-0.000106607	0.000506759	-0.00646734	hspEAsia	other	humans	Ubiquitous
CS_12	0.000194892	-0.0015662	-0.0204444	0.0183958	0.00875507	0.0506842	-0.0028226	-0.000880549	0.00665613	0.00319156	0.00170277	-0.00923921	-0.00938642	-0.000419615	-0.00755341	-7.95257e-05	0.00890788	-0.000222675	0.000173958	0.00581273	hpAsia2	other	humans	Ubiquitous
CS16	-0.0139545	0.00191418	0.00436151	-0.000742168	0.00418603	-0.000148468	-0.00408841	-0.00376281	0.0101352	-0.00099661	-0.00114472	0.00568215	0.00423036	0.00119982	0.00139213	-0.00100036	0.00389858	0.000741196	0.000348209	0.00322634	hspEAsia	other	humans	Ubiquitous
CS24	-0.00938738	0.000329814	0.000125253	-0.00105928	0.00669817	0.00310215	-0.0055031	-0.00558669	0.0148996	-0.000817075	-0.00299818	0.00220882	0.00776554	0.00687352	0.0135795	-0.00353173	0.00158919	0.000495912	-0.000116976	-0.00523563	hspEAsia	other	humans	Ubiquitous
CS30	0.00416868	-0.00253071	-0.0106916	0.00345928	0.0055221	0.0119252	-0.00376185	-0.00330559	0.0086781	0.000701657	-0.00101155	-0.00634782	-4.62912e-05	-0.000779557	0.00578215	0.000541971	-0.00505873	-0.000169977	-2.45328e-05	-0.0061296	hpEurope	other	humans	Ubiquitous
CS31	-0.0143151	0.00201716	0.00491627	-0.000969778	0.00483338	-0.00112174	-0.00444114	-0.00482607	0.0115222	-0.00126201	-0.00180802	0.00631868	0.00543154	0.00230885	0.00183596	-0.00126353	0.00324961	0.000108227	-0.00035357	0.00292358	hspEAsia	other	humans	Ubiquitous
CS36	-0.0133028	0.00161645	0.00279329	-0.00171242	0.00233242	-0.00125592	-0.00141257	-0.000465067	-0.000725471	1.95413e-05	9.48674e-05	-0.00334634	0.00505629	0.000718823	0.000648717	-0.00195672	0.000727064	0.000157136	0.000156523	0.00188353	hspEAsia	other	humans	Ubiquitous
CS39	0.0045041	-0.00359457	-0.0121204	0.00158818	0.00499387	0.00837237	-0.00454436	-0.00284239	0.00922382	0.000601531	-0.00211707	-0.00114567	0.00373295	0.00559817	0.0166062	9.83458e-05	-0.0208007	-5.94634e-05	0.000785125	-0.038922	hpEurope	other	humans	Ubiquitous
CS40	0.00589187	-0.00208469	-0.00150935	0.00226216	0.0065585	0.00809781	-0.00613979	-0.00598872	0.0176593	0.00087099	-0.00378255	-0.0107493	0.00593063	-0.00504615	0.0283147	0.000284493	-0.0273159	-0.000434047	-7.75993e-05	-0.0380209	hpEurope	other	humans	Ubiquitous
CS43	-2.94461e-05	-0.00132224	-0.0190581	0.0171378	0.00839021	0.0455573	-0.00237615	-0.000496004	0.00688722	0.00223967	0.000871093	-0.00645221	-0.00714215	7.05715e-05	-0.00588614	-4.42264e-05	0.00670657	-0.000737479	0.000251994	0.00404375	hpAsia2	other	humans	Ubiquitous
CS46	0.00208043	-0.00213123	-0.00933533	0.00262608	0.0059819	0.00890519	-0.00480385	-0.00429382	0.0118198	0.000214002	-0.0018363	-0.00472742	0.00279835	0.000917639	0.0129679	-0.00103809	-0.0095642	-0.000269122	0.000999103	-0.0164614	hpEurope	other	humans	Ubiquitous
CS8	-0.0145054	0.00200936	0.00478713	-0.000785479	0.005017	-0.000969368	-0.00450852	-0.00409657	0.0101269	-0.000902185	-0.00142722	0.00586914	0.00442671	0.00186955	0.00193497	-0.00161015	0.00439966	0.000209796	-0.000206004	0.00398669	hspEAsia	other	humans	Ubiquitous
CS9	0.00430504	-0.00282398	-0.00982222	0.00325498	0.00541201	0.011445	-0.00409167	-0.00303545	0.0096909	0.0011121	-0.00141879	-0.00410529	0.00184728	-0.00101294	0.00912445	-0.000258084	-0.00847259	-0.000476483	0.000213067	-0.0119467	hpEurope	other	humans	Ubiquitous
Cuz20	-0.0113597	0.00191526	-0.000232194	0.00468407	-0.0196544	-0.00138975	0.0128759	0.00714225	-0.000551255	-0.00351142	0.000273034	0.0113234	-0.00849896	-0.0262607	0.00977184	-0.000811512	0.0163191	0.000334785	-0.00249135	-0.0069091	hspIndigenousSAmerica	low	humans	Ubiquitous
DR100_2016	0.0128251	-0.00415762	0.000137802	-0.00440404	0.000991137	-0.00684407	-0.00169547	-0.00147285	0.00235716	0.00122487	-0.000691829	-0.00662472	-0.000350504	-0.00273408	-0.004152	0.000862965	0.00934422	-0.000431118	-0.000171353	-0.00081122	hpEurope	other	humans	Ubiquitous
DR100	-0.0137256	0.00059372	0.001305	-0.00294282	0.000612967	0.00225805	0.00407414	0.00649324	-0.025807	0.0056284	0.000904047	-0.0159486	0.0351491	-0.00773926	-0.0103141	0.00257814	-0.00401115	2.39562e-05	-0.000165573	-0.0052495	hspEAsia	other	humans	Ubiquitous
DR105	0.0130689	-0.00367076	0.00135931	-0.00380968	0.00072633	-0.00638594	-0.00140345	-0.000770402	0.00216231	0.000117457	-0.000319442	-0.00589293	-0.00113146	-0.00312841	-0.00408812	0.000420581	0.0083098	-0.000298632	-0.000481118	0.000328925	hpEurope	other	humans	Ubiquitous
DR115	0.0127625	-0.00448637	-0.00253071	-0.00491588	0.000937202	-0.00840911	-0.00210476	-0.00167433	0.00277319	0.000334917	-6.8293e-06	-0.00684796	-0.00103448	-0.00476923	-0.00346937	0.00057909	0.00819787	-0.000681763	0.000376116	0.000689725	hpEurope	other	humans	Ubiquitous
DR117	-0.00452581	0.000272736	0.00762667	-0.000702164	0.000442857	0.00368408	0.00300244	0.00600646	-0.0209262	0.00436625	0.000410933	-0.0107446	0.0267491	-0.00383291	-0.0106438	0.00152487	0.0057884	-0.000752965	-0.000481209	-0.0118821	hspEAsia	other	humans	Ubiquitous
DR12_2016	0.0130515	-0.00373302	5.4827e-05	-0.0042553	0.000522378	-0.00680858	-0.00132196	-0.000992838	0.00194727	0.000151926	-2.13915e-05	-0.00579584	-0.00129167	-0.00399586	-0.00350538	0.000328956	0.00811732	-0.00056603	5.01783e-05	0.000918337	hpEurope	other	humans	Ubiquitous
DR130	0.0127524	-0.0042963	-0.00193972	-0.00525361	0.000551867	-0.00814032	-0.00158096	-0.00155501	0.00303815	-0.000286418	-0.000403913	-0.0076722	-0.000793379	-0.00468897	-0.00415031	0.000336226	0.00908089	-0.000688211	-0.000634416	0.000672164	hpEurope	other	humans	Ubiquitous
DR134	0.0174214	0.000218626	0.0376468	0.00838905	-0.00216776	0.0132922	0.00316053	0.0034264	-0.00587281	0.000302275	-0.000112392	0.00794245	-1.6321e-05	0.00573807	-0.00146986	-0.00141006	0.0102862	-0.000722172	-0.000166257	-0.0152306	hpAfrica1	other	humans	Ubiquitous
DR137	0.0171716	0.000160486	0.0380907	0.00882424	-0.00198394	0.0134614	0.0027838	0.00363257	-0.00603958	0.000209818	7.83888e-06	0.00800417	0.000285515	0.00519761	-0.00133547	-0.00111407	0.00952679	-0.000287589	-0.000762822	-0.0146165	hpAfrica1	other	humans	Ubiquitous
DR142	0.0170926	-2.40441e-05	0.0364234	0.00783026	-0.00187769	0.0126232	0.00247571	0.00316457	-0.00552329	0.000160718	-0.000128077	0.00747459	-2.68421e-05	0.00512996	-0.00157466	-0.00119292	0.0102725	-0.000830602	-6.41415e-05	-0.0141528	hpAfrica1	other	humans	Ubiquitous
DR146	0.0168962	-3.74198e-05	0.0351848	0.00772634	-0.00208192	0.0117547	0.00261978	0.00315309	-0.00504618	-0.00064525	-0.000260463	0.00618641	0.00076342	0.00372618	-0.000518788	-0.00102032	0.0052106	-2.20106e-05	0.000246315	-0.00791682	hpAfrica1	other	humans	Ubiquitous
DR14	0.0159334	-0.000205533	0.0278809	0.00514925	-0.000876788	0.00928922	0.00230239	0.00270848	-0.0040926	0.000212917	-0.00120458	0.00683204	0.00118353	0.00510874	0.00540945	0.00185865	-0.0264514	0.00169178	0.000194946	0.0257751	hpAfrica1	other	humans	Ubiquitous
DR150	0.0172363	7.65535e-05	0.0375142	0.00828588	-0.00170247	0.0134535	0.00294481	0.00340114	-0.00552644	4.94863e-06	4.95922e-05	0.00802573	0.000816403	0.00551656	-0.000265674	-0.00095871	0.00449672	-9.62823e-05	-0.00018367	-0.0102349	hpAfrica1	other	humans	Ubiquitous
DR15_2016	0.0170147	-0.000166194	0.036183	0.00822969	-0.0017398	0.012427	0.00269071	0.00347151	-0.00542872	-0.000171297	-9.56605e-05	0.00773944	0.000437296	0.00451623	-0.0012464	-0.000956592	0.00783597	-0.000284195	-5.15648e-05	-0.0114783	hpAfrica1	other	humans	Ubiquitous
DR19_2016	0.0127071	-0.00453415	-0.00123904	-0.00489223	0.00103425	-0.00747595	-0.00209578	-0.00206868	0.00245209	0.00113394	-0.000535301	-0.00726849	-0.0004296	-0.00307751	-0.00435793	0.00095153	0.00921911	-0.000469571	-0.00019858	-0.000216331	hpEurope	other	humans	Ubiquitous
DR21_2016	0.013934	-0.00364651	0.00778404	-0.0024431	0.000325722	-0.00368455	-0.000869497	-0.000749909	0.00109505	0.00127855	-5.44604e-06	-0.00612866	-0.000582627	-0.00232528	-0.00735845	0.000200743	0.0179638	-0.00090045	-0.000271192	-0.00477836	hpEurope	other	humans	Ubiquitous
DR2_2016	0.0164523	0.000790218	0.0252737	0.00503663	-0.00300244	0.00552723	0.00121338	0.00241987	-0.00484798	-0.0009314	0.00024178	0.00351779	-0.00182178	0.00244554	-0.00845101	-0.00255288	0.0317888	-0.00131762	-0.000455711	-0.0245269	hpAfrica1	other	humans	Ubiquitous
DR23_2016	0.0171974	4.32726e-05	0.0378084	0.00855258	-0.00170617	0.0135625	0.00262377	0.00325224	-0.00579662	5.03898e-05	-0.000164777	0.00802181	0.00010193	0.00567325	-0.000722202	-0.00107953	0.00822522	-0.000642619	-0.000474295	-0.0132203	hpAfrica1	other	humans	Ubiquitous
DR24_2016	0.012715	-0.00433755	-0.00288827	-0.00519638	0.000926748	-0.00829045	-0.00171063	-0.00141303	0.00250501	0.000165636	6.63111e-05	-0.00680034	-0.000958082	-0.00446741	-0.00402239	0.000443105	0.00893162	-0.000559883	0.000215476	0.000584445	hpEurope	other	humans	Ubiquitous
DR25_2016	0.0166061	4.65627e-05	0.0344699	0.0076402	-0.0016233	0.0116595	0.00267025	0.00321416	-0.00547397	0.000115741	-9.88638e-05	0.00677288	-0.000466917	0.00494936	-0.00213154	-0.000896625	0.00995298	-0.000285583	-0.000398647	-0.0133326	hpAfrica1	other	humans	Ubiquitous
DR28_2016	0.0130865	-0.00361014	0.00460222	-0.0022923	0.000372773	-0.00472232	-0.00150617	-0.00067163	0.00152033	0.000940352	-0.000256583	-0.00485106	-0.000872028	-0.00117367	-0.00555109	0.000432333	0.012482	-0.00128619	-0.000135815	-0.00231538	hpEurope	other	humans	Ubiquitous
DR29_2016	0.0134134	-0.00333185	0.00549028	-0.00226304	-0.000585359	-0.00415128	-0.00068625	-0.000164832	0.00055326	0.000107825	-0.000269481	-0.00304571	-0.00109791	-0.00198764	-0.00320479	-0.000105751	0.0110241	-0.000398362	-0.000436216	-0.00336947	hpEurope	other	humans	Ubiquitous
DR35_2016	0.0168296	8.24858e-05	0.0348975	0.00776957	-0.00153122	0.0118628	0.00240986	0.00279859	-0.00516941	0.000142396	-0.000239212	0.00714243	-9.72159e-05	0.00458072	-0.00188208	-0.00104287	0.0107581	-0.000622168	-0.000423353	-0.0142073	hpAfrica1	other	humans	Ubiquitous
DR37_2016	0.0133451	-0.00378836	0.00296551	-0.00288148	0.000985862	-0.00498831	-0.00151445	-0.000827569	0.0020014	0.000710023	-0.000519598	-0.0037617	-0.000304223	-0.00124732	-0.00282994	0.000237652	0.00686482	-0.000890293	-1.57899e-05	-0.00147415	hpEurope	other	humans	Ubiquitous
DR4_2016	0.0132977	-0.00425948	0.00187184	-0.0037561	0.000949871	-0.00566623	-0.00124311	-0.00084521	0.00108522	0.000521115	0.000219216	-0.00498129	6.62108e-05	-0.00327824	-0.00364467	0.000997861	0.00801163	-0.000593799	-0.000510584	-0.00175728	hpEurope	other	humans	Ubiquitous
DR44	0.0170652	0.000219808	0.0364447	0.00815783	-0.00187596	0.0126038	0.00276327	0.00359229	-0.00521345	0.000431377	-8.84141e-05	0.0068681	0.000253559	0.00426806	-0.00165099	-0.00114426	0.00978052	-0.000577232	-0.00110321	-0.0148321	hpAfrica1	other	humans	Ubiquitous
DR46_2016	0.0131119	-0.00403275	0.00029359	-0.00425144	0.00123422	-0.00606409	-0.00137408	-0.00120926	0.00148718	0.000743142	-9.85031e-05	-0.00514267	-0.00103482	-0.00284318	-0.00359475	0.000735195	0.00800666	4.45712e-06	-0.00011881	-0.00127896	hpEurope	other	humans	Ubiquitous
DR48	0.0171164	0.000447013	0.0382613	0.00875582	-0.00218158	0.0136208	0.00292889	0.00305849	-0.00595435	0.000197536	-0.000185762	0.00836667	-1.61425e-06	0.0058396	-0.00155809	-0.00100299	0.00948154	-0.000377275	-0.000258401	-0.0140313	hpAfrica1	other	humans	Ubiquitous
DR49_2016	0.0133577	-0.00414779	0.00264849	-0.00348384	0.00065412	-0.00572431	-0.00163914	-0.00131904	0.00190282	0.00140242	-0.000746229	-0.00589345	-0.000356582	-0.00219352	-0.00409182	0.000938399	0.00895011	-0.000497312	5.83089e-05	-0.00208121	hpEurope	other	humans	Ubiquitous
DR52_2016	0.0137503	-0.00396496	0.0059269	-0.00298204	0.000477253	-0.00503929	-0.00157532	-0.00107662	0.00179145	0.00162541	-0.000191867	-0.00710238	-0.000611541	-0.00360925	-0.00837775	-5.1557e-05	0.0216376	-0.00121699	-0.00011779	-0.00734574	hpEurope	other	humans	Ubiquitous
DR55_2016	0.0138326	-0.00380194	0.00682409	-0.00287426	0.000820836	-0.00436781	-0.00111577	-0.000720654	0.0013747	0.0013495	-4.45029e-05	-0.00606904	-0.000717794	-0.00263122	-0.00679055	0.000438019	0.017281	-0.00127332	-0.000257466	-0.00323558	hpEurope	other	humans	Ubiquitous
DR57_2016	0.0135695	-0.00351364	0.0065461	-0.00195143	0.000686009	-0.00269205	-0.000993973	-0.000617598	0.000664981	0.000784111	-0.000598477	-0.00303334	-0.000402323	-0.000745699	-0.00216154	0.000608997	0.000948088	0.000151552	-0.000332295	0.00359376	hpEurope	other	humans	Ubiquitous
DR59_2016	0.0170077	0.000261785	0.0374275	0.00895562	-0.00178885	0.0139658	0.00265432	0.00368936	-0.00566065	-4.1968e-05	-8.24944e-05	0.00739936	0.000784731	0.00558815	-0.000818939	-0.000940529	0.0076434	-0.000422319	-0.000219045	-0.0125446	hpAfrica1	other	humans	Ubiquitous
DR5	0.0160926	-0.000708792	0.0295099	0.00589197	-0.00122219	0.00915328	0.00165855	0.00260794	-0.00431695	0.000337509	-0.000481087	0.00490452	7.46948e-05	0.00296828	-0.00118064	-5.98268e-07	0.00533027	0.000546944	-0.000283245	-0.00782706	hpAfrica1	other	humans	Ubiquitous
DR63	0.0129971	-0.00317536	0.00420552	-0.00274077	-0.000445186	-0.0049345	-0.000860681	-0.000979456	0.000880401	0.000241249	-0.000399931	-0.00350699	-0.000834307	-0.00115608	-0.00457932	-3.67507e-05	0.0104519	-0.000296507	5.49394e-05	-0.00245151	hpEurope	other	humans	Ubiquitous
DR64_2016	0.0171209	0.000226991	0.0374029	0.00850239	-0.0017513	0.0130213	0.00294545	0.00367936	-0.00558159	0.000154907	-2.41297e-05	0.00784804	0.000156135	0.0052114	-0.000711113	-0.00104452	0.0070201	-0.000180005	0.000541215	-0.0113035	hpAfrica1	other	humans	Ubiquitous
DR66_2016	0.0143775	-0.00280779	0.0110631	-0.000447167	-8.6919e-05	-0.000600082	-0.000230483	0.000115582	-0.000229854	0.000595403	1.93524e-05	-0.00151933	-0.000240596	-0.000275404	-0.00296398	-0.000850345	0.00838395	-0.000977078	-0.000941153	-0.00410747	hpEurope	other	humans	Ubiquitous
DR72_2016	0.0129814	-0.0039815	0.00124782	-0.00391296	0.000733989	-0.00552239	-0.00156847	-0.00109067	0.00154359	0.000887324	0.000135751	-0.00516057	-0.000940442	-0.00261975	-0.00448105	-0.000994467	0.0102695	-0.000294208	-0.000555837	-0.00322674	hpEurope	other	humans	Ubiquitous
DR76_2016	0.0165977	-0.000423453	0.0346544	0.00778293	-0.00167221	0.0119438	0.00218578	0.0033128	-0.00511658	4.51701e-05	-0.000174182	0.00730357	0.000272248	0.00535493	-0.000152496	-0.00139005	0.00373138	0.000355874	0.00036381	-0.00776207	hpAfrica1	other	humans	Ubiquitous
DR77_2016	0.0143532	-0.00304217	0.0112477	-0.00131966	0.000147381	-0.00207529	-0.000499593	-0.000125634	0.000688396	0.00121408	0.00041049	-0.00461482	-0.000292084	-0.00256243	-0.00733934	-0.000694223	0.0187683	-0.000244458	-0.000512654	-0.00730967	hpEurope	other	humans	Ubiquitous
DR79	0.0172454	0.000322548	0.0359472	0.00819347	-0.00219679	0.0119345	0.00224692	0.00339657	-0.00552558	-0.000551014	-0.000180756	0.00678515	-0.000293839	0.00496069	-0.00160015	-0.00140208	0.00946275	-0.000699876	-0.000160605	-0.0115808	hpAfrica1	other	humans	Ubiquitous
DR81	0.0130584	-0.00388256	0.00117397	-0.00403054	-2.00588e-06	-0.00609383	-0.000857981	-0.00102188	0.00137505	-1.54905e-05	-0.00031474	-0.00455453	-0.00106944	-0.00371795	-0.00271358	0.000171407	0.0067146	-0.000783389	0.000462768	0.000694757	hpEurope	other	humans	Ubiquitous
DR82_2016	0.0169914	1.5296e-05	0.0346234	0.00751864	-0.00149115	0.0115265	0.00184637	0.00357839	-0.00508066	0.000283881	-0.000458446	0.00710401	0.000635855	0.00454482	-0.000690701	-0.0007252	0.00519176	-0.000912122	1.58608e-05	-0.00954174	hpAfrica1	other	humans	Ubiquitous
DR84_2016	0.0128001	-0.00434454	-0.000203767	-0.00438161	0.00107502	-0.00695956	-0.0020378	-0.00153628	0.00227003	0.00140042	-0.000760729	-0.00632768	-0.000413177	-0.00274523	-0.00424869	0.0010316	0.00895974	-0.000980017	-0.000149095	-0.000856393	hpEurope	other	humans	Ubiquitous
DR86	0.0125106	-0.00396275	-0.00125389	-0.00470717	0.000226213	-0.00767051	-0.00177858	-0.00115097	0.00237156	8.56321e-05	0.00151108	-0.00639689	-0.000533047	-0.0045128	-0.00324955	0.00179543	0.00908842	-0.000497222	0.00018375	0.000463631	hpEurope	other	humans	Ubiquitous
DR91	-0.00672761	0.000182864	0.00731214	-0.000302086	0.000640204	0.00482682	0.00343255	0.00535947	-0.0176715	0.00308803	5.46531e-05	-0.00644694	0.0209827	-0.00239892	-0.00255567	0.00211278	-0.0116892	-8.08442e-05	-8.69539e-05	0.00489909	hspEAsia	other	humans	Ubiquitous
DR94_2016	0.0172803	0.000434081	0.0369621	0.00882135	-0.00271445	0.0123153	0.00230151	0.00349658	-0.00548027	-0.000475408	1.81975e-05	0.00711514	-8.15491e-05	0.00449859	-0.00138137	-0.00132906	0.00833169	-2.05028e-06	-0.000648608	-0.0117285	hpAfrica1	other	humans	Ubiquitous
DR95_2016	0.0167939	0.00152916	0.0280102	0.00647933	-0.00273161	0.00745759	0.00188816	0.00267698	-0.00525221	-0.000935679	0.00028802	0.0042493	-0.00141881	0.00285791	-0.00959182	-0.00251083	0.0342971	-0.00116526	-0.000359331	-0.02711	hpAfrica1	other	humans	Ubiquitous
DR96_2016	0.0166337	0.000814339	0.0334988	0.00757752	-0.0011458	0.012469	0.00178943	0.00128809	-0.00586101	-2.30639e-05	-0.000978064	0.00881123	0.00161884	0.00580264	0.00783374	0.00137463	-0.0327272	0.00276484	0.00105992	0.0273743	hpAfrica1	other	humans	Ubiquitous
DR97_2016	0.0138618	-0.00354855	0.00818813	-0.00230876	0.000320946	-0.00360591	-0.00114597	-0.000752243	0.00100323	0.00140564	1.87371e-05	-0.00589794	-0.000560118	-0.0027132	-0.00818993	0.000147918	0.0212206	-0.0011093	-0.000241785	-0.00714469	hpEurope	other	humans	Ubiquitous
DR98_2016	0.013033	-0.00344047	0.00163035	-0.00377014	1.51004e-05	-0.00620223	-0.00114048	-0.00102926	0.00156698	6.85796e-05	-0.000366846	-0.00508942	-0.000393624	-0.00303947	-0.00403192	0.000205683	0.00940354	-0.000832604	1.28012e-05	-0.00119257	hpEurope	other	humans	Ubiquitous
DR99	0.0130354	-0.00377709	0.000266093	-0.00388453	-0.000141495	-0.00712067	-0.00147228	-0.00124381	0.00223317	9.8645e-05	0.000278358	-0.00571992	-0.00160982	-0.00316212	-0.00388011	-0.000374892	0.00894676	-0.000898206	0.000390939	0.000228172	hpEurope	other	humans	Ubiquitous
DU1829	-0.0162406	0.00180583	0.00604325	-0.00426594	0.00142173	-0.00426224	0.0009705	0.0027176	-0.0123399	-0.000361157	0.000235011	-0.0205257	-0.0444999	0.0130914	-0.0101646	0.00515277	-0.0126693	-0.00111421	3.4522e-05	-0.0111476	hspEAsia	other	humans	Ubiquitous
DU1838	-0.0161818	0.00193101	0.00561518	-0.00390484	0.00124907	-0.00409038	0.000665493	0.00148375	-0.00905467	-0.00028226	0.00101489	-0.0146695	-0.0333273	0.0086917	-0.00794579	0.00182867	-0.00840956	-0.00043859	0.000114194	-0.006861	hspEAsia	other	humans	Ubiquitous
DU1867	-0.0159751	0.00179535	0.00571822	-0.00351009	0.0012471	-0.00352245	0.000653075	0.0017039	-0.00798188	-0.000367197	-7.61986e-05	-0.01302	-0.0286356	0.00789188	-0.00675887	0.0030735	-0.00706958	-0.000242148	0.000310744	-0.00528591	hspEAsia	other	humans	Ubiquitous
DU1888	-0.01558	0.00198666	0.00520223	-0.00312371	0.00103529	-0.00334397	0.000919298	0.00153299	-0.00813783	4.29427e-05	-0.000135639	-0.0113171	-0.0249373	0.00643246	-0.00410895	0.00255056	-0.00522818	0.000481062	-0.000272372	-0.00433188	hspEAsia	other	humans	Ubiquitous
DU_31	-0.0127428	0.00102307	0.00452477	-0.00270948	0.00802635	-0.00151444	-0.00688698	-0.00768665	0.023211	-0.00216883	-0.00449116	0.01064	0.0160685	0.0181125	0.0254628	-0.0112391	0.0233008	-0.000152423	0.00116721	0.0121186	hspEAsia	other	humans	Ubiquitous
DUHN11	-0.0127656	0.00095962	0.00391142	-0.00285271	0.0074247	-0.000872328	-0.0063948	-0.0066193	0.0187012	-0.00173305	-0.00332742	0.00691373	0.0106404	0.0120206	0.0172166	-0.0065764	0.0115915	-0.000123734	0.000132021	0.00443519	hspEAsia	other	humans	Ubiquitous
DUHN13	-0.012012	0.000995265	0.0028796	-0.00141258	0.00693251	0.000399435	-0.00609604	-0.00612372	0.0175093	-0.00175107	-0.00305521	0.00686797	0.00879591	0.0081976	0.013266	-0.00504122	0.00833168	-0.000438724	0.00067116	0.00282471	hspEAsia	other	humans	Ubiquitous
DUHN15	-0.0129503	0.00131332	0.00405893	-0.00151355	0.00642731	-0.00100801	-0.00582201	-0.00630932	0.0171101	-0.00123238	-0.0030854	0.00729314	0.00913645	0.00783327	0.01153	-0.00471996	0.00859936	-7.30628e-05	0.000603775	0.00360788	hspEAsia	other	humans	Ubiquitous
DUHN17	-0.0129113	0.00119235	0.00405457	-0.00197532	0.00656531	-0.000958352	-0.00596671	-0.00542783	0.0155314	-0.00123303	-0.00295312	0.00565644	0.00898168	0.00834728	0.0114685	-0.00436934	0.007227	0.000608587	-0.000116511	0.00259315	hspEAsia	other	humans	Ubiquitous
DUHN19	-0.013097	0.00099081	0.00462598	-0.00245338	0.00790244	-0.00125655	-0.00706593	-0.00773165	0.0241072	-0.00232431	-0.00453787	0.0114607	0.0170102	0.0184586	0.0264729	-0.0117497	0.0246642	-9.93238e-05	0.00149058	0.013469	hspEAsia	other	humans	Ubiquitous
DUHN20	-0.0129217	0.0013423	0.00355867	-0.00141793	0.00626527	-0.00055561	-0.00496378	-0.0054165	0.0145676	-0.00109004	-0.00268402	0.00644062	0.00880437	0.0066509	0.0102767	-0.00433399	0.00758952	-0.000281828	0.000700808	0.00331397	hspEAsia	other	humans	Ubiquitous
DUHN25	-0.0123451	0.00124562	0.00354077	-0.00184581	0.00598827	-0.00112924	-0.00473403	-0.0046594	0.0134187	-0.00134067	-0.00230706	0.00458998	0.00778621	0.00683603	0.00899229	-0.00354297	0.0063739	0.000252233	-0.000320511	0.0025348	hspEAsia	other	humans	Ubiquitous
DUHN30	-0.0135227	0.00136831	0.00464404	-0.00201246	0.00528077	-0.00132919	-0.004723	-0.00456026	0.0122471	-0.00130645	-0.00116978	0.00718583	0.00522302	0.00473005	0.00531318	-0.00254011	0.00653735	0.000359595	-0.000124477	0.00573037	hspEAsia	other	humans	Ubiquitous
DUHN8	0.00953013	-0.00454705	-0.00903417	-0.00572308	0.000799129	-0.00835851	-0.00113397	-0.000961067	0.00163155	-2.40259e-05	-0.000735278	-0.00189406	0.000751969	5.4623e-06	0.000972067	0.000303941	0.000554407	-0.00101619	0.000162328	0.00510952	hpEurope	other	humans	Ubiquitous
EKA_11-3	0.00369139	-0.00352639	-0.0120057	1.42846e-05	0.005233	0.00631333	-0.00402658	-0.00337053	0.0123321	0.00115734	-0.00372294	0.00330058	0.00863846	0.0145397	0.0356067	2.478e-05	-0.0508954	-0.000852203	0.00176751	-0.10333	hpEurope	other	humans	Ubiquitous
EKA_13-3	0.00372928	-0.00309483	-0.00985488	0.000127356	0.00509649	0.00663718	-0.0045721	-0.00403542	0.0137896	0.000823603	-0.00388282	0.00242898	0.00819536	0.0118711	0.0345133	-0.00042773	-0.0448761	-0.000637589	0.00159051	-0.0889843	hpEurope	other	humans	Ubiquitous
EKA15	0.00231328	-0.0029485	-0.0108661	0.000552284	0.00533441	0.00654781	-0.00406478	-0.00426897	0.0126277	0.000500022	-0.00352752	0.00381424	0.00815479	0.0135812	0.033942	-7.98744e-05	-0.0478438	-0.000647054	0.00220075	-0.0971829	hpEurope	other	humans	Ubiquitous
EKA17	-0.00776257	0.000671731	-0.000581675	0.00173566	0.00619678	0.00288801	-0.00502857	-0.00514698	0.0140911	-0.00165534	-0.00242184	0.00535328	0.00685239	0.000867866	0.00915026	-0.000733517	-0.013622	-0.000499443	0.000247899	-0.026397	hspEAsia	other	humans	Ubiquitous
EKA22	-0.00797535	-1.64922e-05	-0.000211616	-0.000929247	0.00647258	0.00192265	-0.00589868	-0.00554515	0.0164139	-0.000934352	-0.00313373	0.00566578	0.0101052	0.00740342	0.0165794	-0.00371828	-0.00238357	-4.83394e-05	0.000788148	-0.0139251	hspEAsia	other	humans	Ubiquitous
EKA_26-3	0.00261922	-0.00286496	-0.0101916	-5.71613e-05	0.00451523	0.004053	-0.00397578	-0.00437793	0.0136218	-7.07371e-05	-0.0033432	0.00228278	0.00834913	0.0113717	0.0319586	-0.0005089	-0.0413178	-0.000736995	0.00214147	-0.0854754	hpEurope	other	humans	Ubiquitous
EKA34	0.00511832	-0.0034398	-0.0117175	1.79056e-06	0.00457357	0.00538811	-0.00410849	-0.00320702	0.0109998	0.000365947	-0.00336336	0.00238546	0.00728996	0.0113165	0.0301556	0.000408782	-0.043469	-0.000999653	0.0010246	-0.0832829	hpEurope	other	humans	Ubiquitous
EKA37	0.007073	-0.00255289	-0.000565415	0.000192222	0.005496	0.00353538	-0.00549289	-0.00611407	0.0156269	1.76035e-05	-0.00397083	-0.00822946	0.00719519	-0.00250265	0.0309282	0.000704611	-0.0335053	-0.00041234	0.00140773	-0.0524156	hpEurope	other	humans	Ubiquitous
EKA39	-0.00081029	-0.00181833	-0.00922411	0.00410249	0.00584605	0.0138258	-0.00417274	-0.00312261	0.0110592	0.000794929	-0.00184123	0.0013748	0.00363528	0.00507073	0.014349	-0.000378705	-0.0176492	-0.00065486	0.000591906	-0.0373888	hpEurope	other	humans	Ubiquitous
EKA43	-0.011802	0.000857656	0.00332879	-0.00174027	0.00608527	-0.000518346	-0.00604811	-0.00529856	0.0142957	-0.00164876	-0.00263253	0.00566897	0.00729073	0.00701503	0.00976266	-0.00374006	0.00601628	-0.000222356	0.000335883	0.00225699	hspEAsia	other	humans	Ubiquitous
EKA44	0.00563679	-0.00198949	-0.00216898	0.00110939	0.00564908	0.00507781	-0.00579132	-0.00577863	0.0159113	0.000513044	-0.00354907	-0.00893471	0.00498383	-0.00481059	0.0246028	0.000647792	-0.0256409	0.000329443	0.000936271	-0.0367962	hpEurope	other	humans	Ubiquitous
EKA47	0.00333442	-0.00322587	-0.0106723	0.000119644	0.00525918	0.00536317	-0.00439964	-0.00441451	0.0129669	0.000693062	-0.00347008	0.00229639	0.00820346	0.012363	0.0329655	9.95526e-06	-0.044725	-0.000565378	0.00176856	-0.0902393	hpEurope	other	humans	Ubiquitous
EKA48	0.00452037	-0.00289551	-0.00862716	0.000730584	0.00538364	0.00682123	-0.00429856	-0.00417419	0.0123759	0.00034066	-0.00351774	-0.000364584	0.00686187	0.00661183	0.027522	0.000137724	-0.0356265	0.000206991	0.000962753	-0.0649801	hpEurope	other	humans	Ubiquitous
EKA49	-0.00503552	-0.000625925	-0.000216301	-0.000600213	0.00529004	0.00191578	-0.00522734	-0.00498865	0.0136866	0.000154082	-0.0023883	0.00152633	0.00602771	0.00484381	0.0177553	-0.000977574	-0.017675	-0.000108819	0.000616099	-0.0340303	hspEAsia	other	humans	Ubiquitous
EKA_9-3	0.00364303	-0.00319022	-0.00971622	8.64702e-05	0.00513079	0.00648651	-0.0043931	-0.004158	0.013771	0.00078188	-0.00378579	0.00224795	0.00809342	0.0112165	0.0339826	-0.00045596	-0.0439174	-0.00042364	0.00170862	-0.0872606	hpEurope	other	humans	Ubiquitous
EKB14	0.00350374	-0.00320412	-0.0109975	0.000526082	0.00532008	0.00667858	-0.00441849	-0.00389285	0.0119793	0.000816674	-0.00350358	0.00257909	0.00778601	0.0116942	0.0313995	-0.000173949	-0.0417511	-0.000607985	0.0019243	-0.0834892	hpEurope	other	humans	Ubiquitous
EKB16	-0.0120778	0.00120901	0.00356645	-0.00164735	0.00745137	-0.000460385	-0.00642115	-0.00621834	0.0181301	-0.00184971	-0.00317761	0.00592044	0.00829747	0.0103538	0.015803	-0.0052678	0.00582275	0.000293263	0.000417997	-0.00293998	hspEAsia	other	humans	Ubiquitous
EKB20	-0.0128281	0.001247	0.00399123	-0.00187493	0.00626211	-0.00125436	-0.00521	-0.0056169	0.0145282	-0.00125877	-0.00246153	0.00570451	0.00672013	0.00708893	0.0107552	-0.00434552	0.00714472	-0.000233117	1.21057e-05	0.00233537	hspEAsia	other	humans	Ubiquitous
EKB22	-0.00146979	-0.00184145	-0.00639771	-0.000269411	0.0048434	0.00394702	-0.00425277	-0.00340682	0.0108194	0.000115229	-0.0026133	0.00449603	0.00617101	0.0103707	0.0230285	-0.000928264	-0.027364	-0.000308118	0.00124781	-0.0570152	hpEurope	other	humans	Ubiquitous
EKB27	0.00312329	-0.00341328	-0.0117958	0.000164321	0.00538863	0.0066947	-0.00403117	-0.00376716	0.0120507	0.00073321	-0.00379247	0.00383317	0.00843024	0.0157232	0.035951	-0.000459548	-0.0498657	-0.000664409	0.00232813	-0.103174	hpEurope	other	humans	Ubiquitous
EKB32	-0.0131108	0.00128458	0.00392211	-0.00194658	0.00680705	-0.000695173	-0.00561182	-0.00611532	0.0173057	-0.00158021	-0.003138	0.0079301	0.0099322	0.0087836	0.0119769	-0.00483616	0.00919159	-0.000606092	0.000397242	0.00389105	hspEAsia	other	humans	Ubiquitous
EKB34	-0.0143897	0.00166454	0.00486866	-0.00213246	0.00422577	-0.00214088	-0.00339899	-0.00326435	0.00844565	-0.00108275	-0.000674889	0.00507879	0.00216285	0.00328515	0.00130437	-0.00101476	0.00430949	0.000240105	-0.000372864	0.00588997	hspEAsia	other	humans	Ubiquitous
EKB44	-0.000366322	-0.00201226	-0.00933356	0.00352746	0.00577811	0.0131615	-0.00439989	-0.00385833	0.0112417	0.000807553	-0.00173658	0.00134265	0.00403967	0.00530749	0.0154719	-0.00032043	-0.019473	-0.000259152	0.000802892	-0.0410275	hpEurope	other	humans	Ubiquitous
EKB46	0.00451095	-0.00325491	-0.00968344	0.00063305	0.00499276	0.00670606	-0.00393492	-0.00356124	0.0112628	0.000350392	-0.00321374	0.000577708	0.00625515	0.00897316	0.0279154	0.0001281	-0.0366957	-0.000840193	0.00131856	-0.0701495	hpEurope	other	humans	Ubiquitous
EKB48	0.00467658	-0.00350792	-0.0119547	3.51723e-05	0.00537495	0.00674162	-0.0040751	-0.00403972	0.0135833	0.000937408	-0.00399983	0.00209693	0.00894714	0.0149674	0.0399225	0.000114477	-0.0572308	-0.00094964	0.00233977	-0.116698	hpEurope	other	humans	Ubiquitous
EKB4	-0.0102074	0.000617982	0.00156524	-0.00141931	0.00682316	0.000481824	-0.00620976	-0.00576028	0.0169719	-0.00132554	-0.00295355	0.00664452	0.0104099	0.00722405	0.0138028	-0.00426999	0.0050577	0.000133294	0.000480822	-0.00198473	hspEAsia	other	humans	Ubiquitous
EKB5	-0.0103829	0.000594895	0.00196263	-0.00100892	0.00659589	0.000772373	-0.00586638	-0.00616625	0.017884	-0.00127388	-0.00312204	0.0066877	0.0101026	0.00833671	0.0155658	-0.00457	0.00416981	0.000686548	0.000550948	-0.0053924	hspEAsia	other	humans	Ubiquitous
Evenky01	-0.00702483	0.000194387	-0.00856476	0.00322736	-0.0190684	0.00390899	0.0153873	0.0125852	-0.0149373	0.000101093	0.000628096	0.0245305	-0.0050529	-0.0258891	0.0235045	-0.00480336	0.0028273	-0.000359675	-0.00110998	-0.00143121	hspSiberia	low	humans	Ubiquitous
Evenky11	-0.00753827	0.00102895	-0.008395	0.00416449	-0.020746	0.00440177	0.0157184	0.0123462	-0.0141523	0.000338153	0.000656489	0.0236693	-0.00578945	-0.0264292	0.0229224	-0.00433342	0.00271993	-0.000874907	-0.00104625	-0.000743252	hspSiberia	low	humans	Ubiquitous
Evenky58	-0.0101295	0.00324177	-0.00376805	0.00498296	-0.0303463	-0.00223318	0.0196772	0.012474	-0.00598703	-0.00224378	0.000629629	0.0194317	-0.012503	-0.0365515	0.0268958	-0.00550452	0.0086239	-0.00040412	-0.000352831	-0.00215521	hspSiberia	low	humans	Ubiquitous
Evenky65	-0.00435704	-0.000537394	-0.00991332	0.00184108	-0.0133858	0.00388744	0.0112756	0.00986773	-0.0143812	0.000875071	0.000392999	0.0205659	-0.00314399	-0.0156739	0.0158139	-0.00293373	0.000293374	-0.000134962	-0.000462012	0.000498166	hspSiberia	low	humans	Ubiquitous
Evenky73	-0.00716899	0.000454396	-0.00853812	0.00331188	-0.0198034	0.00400951	0.0154554	0.0130092	-0.0151103	0.000114038	0.00428619	0.0254025	-0.00560265	-0.0277303	0.0241627	-0.00741296	0.00279959	7.19817e-05	-0.00101447	-0.00157252	hspSiberia	low	humans	Ubiquitous
F16	-0.0160544	0.00179232	0.00574603	-0.0034176	0.00168447	-0.00341735	0.000110481	0.00101033	-0.00841325	0.000318628	-0.000208027	-0.0125858	-0.0274216	0.00743956	-0.00642529	0.00301312	-0.00686611	0.000435108	0.000503736	-0.00460031	hspEAsia	other	humans	Ubiquitous
F216	-0.0164375	0.00190058	0.00650872	-0.00425742	0.00184449	-0.00439895	0.000281289	0.00124216	-0.0115029	-0.000498367	0.00122747	-0.0184571	-0.0396798	0.0118216	-0.00958246	0.0025186	-0.0114751	-0.000727762	8.71984e-05	-0.0096724	hspEAsia	other	humans	Ubiquitous
F219	-0.015961	0.00192823	0.00589677	-0.00354566	0.00109871	-0.00339455	0.000109662	0.00114813	-0.0085149	6.95105e-05	-2.68986e-05	-0.0130567	-0.0305982	0.00777173	-0.00558166	0.00302218	-0.00704095	0.000506377	0.000702001	-0.00591965	hspEAsia	other	humans	Ubiquitous
F221	-0.0162777	0.00165121	0.00630777	-0.00413182	0.00180215	-0.00424963	0.000372841	0.00124609	-0.010305	7.48769e-05	0.00355586	-0.0166088	-0.0339879	0.0101604	-0.00834132	0.00164308	-0.00931095	-0.000393616	0.000501931	-0.00753154	hspEAsia	other	humans	Ubiquitous
F225	-0.0160351	0.00198289	0.0055346	-0.00363592	0.00092657	-0.00379349	-0.000145774	0.00173103	-0.00954207	-0.000360182	0.000907019	-0.0138502	-0.0324962	0.00751859	-0.00631803	0.00195246	-0.00797084	-0.000385742	0.000240405	-0.00722624	hspEAsia	other	humans	Ubiquitous
F226	-0.0158918	0.00195354	0.00576334	-0.0034034	0.000915275	-0.0033879	0.000581943	0.00105467	-0.00819907	-0.000415169	-6.47879e-05	-0.0120012	-0.0283007	0.00640966	-0.00600405	0.00299667	-0.00662415	-0.000455901	0.000190318	-0.00523416	hspEAsia	other	humans	Ubiquitous
F227	-0.0165065	0.00202993	0.0064648	-0.00428788	0.0017919	-0.00444277	0.000441157	0.00143708	-0.0111206	-0.000159782	0.000609813	-0.0183246	-0.0399289	0.0114529	-0.00960233	0.00368363	-0.0111816	-0.000227026	0.000221609	-0.00947755	hspEAsia	other	humans	Ubiquitous
F228	-0.0158894	0.00174478	0.00562223	-0.00352715	0.00100001	-0.00362599	0.000149285	0.00174237	-0.00863287	-0.000116766	0.000130978	-0.0115037	-0.0277584	0.00670063	-0.0051902	0.002744	-0.00650904	-0.000380516	0.000183533	-0.00543368	hspEAsia	other	humans	Ubiquitous
F232	-0.0161565	0.00176036	0.00621511	-0.00410364	0.000707395	-0.0041009	0.000411914	0.00115533	-0.0109654	-0.000105455	0.00240126	-0.0167236	-0.0375974	0.0101512	-0.00861735	0.001965	-0.0101308	-0.000454315	0.000162222	-0.00914226	hspEAsia	other	humans	Ubiquitous
F233	-0.0160053	0.00188731	0.00583842	-0.00340247	0.00154546	-0.00357656	-6.29781e-05	0.00103881	-0.00775104	-0.000190417	0.000228582	-0.0116516	-0.0280466	0.00755175	-0.00585305	0.00280074	-0.00581045	-8.7521e-05	2.64275e-05	-0.00533516	hspEAsia	other	humans	Ubiquitous
F234	-0.0158575	0.00183092	0.00552755	-0.0035437	0.00139869	-0.00353542	0.000415604	0.00142105	-0.00893304	-9.09066e-05	-5.22656e-05	-0.0132219	-0.0298953	0.00731807	-0.00644919	0.00278495	-0.00725649	-2.01102e-05	-0.000575068	-0.00608654	hspEAsia	other	humans	Ubiquitous
F235	-0.0154997	0.00203278	0.00523775	-0.00324855	0.0010603	-0.00285904	0.000474045	0.00125231	-0.00760056	-3.59642e-05	0.00035067	-0.00970638	-0.0236607	0.00496989	-0.00433044	0.0018931	-0.0049634	-0.000399747	0.000324708	-0.00341546	hspEAsia	other	humans	Ubiquitous
F30	-0.0156655	0.00194393	0.00542433	-0.00312653	0.00121936	-0.00380579	0.000291625	0.00158615	-0.00791856	-0.000594567	-7.60537e-05	-0.0118964	-0.0267009	0.00640302	-0.00566303	0.00261452	-0.00584611	0.000455973	0.0005211	-0.00450011	hspEAsia	other	humans	Ubiquitous
F93	-0.016201	0.00218696	0.00605849	-0.0039978	0.00130338	-0.00389343	0.000457628	0.00161714	-0.0103796	-6.81294e-05	0.00256776	-0.0156955	-0.0373436	0.00980379	-0.0085922	0.00194336	-0.00959829	-0.000423294	0.000640187	-0.00874641	hspEAsia	other	humans	Ubiquitous
FD662	0.00039418	-0.00103436	-0.0235769	0.0231081	0.00926918	0.0610548	-0.0020557	0.000195342	0.00604643	0.00242662	0.00284607	-0.00814419	-0.012098	-0.00254591	-0.0105236	-0.000576944	0.0122234	0.000231492	0.00082759	0.00772601	hpAsia2	other	humans	Ubiquitous
G27	0.00980064	-0.00478116	-0.00957886	-0.00423094	0.000750526	-0.00558187	-0.000989196	9.47704e-05	-0.000752383	0.000515397	-0.000133319	0.0020894	0.000887695	0.00464878	-0.00173106	0.000185791	-0.00195181	5.06844e-05	-0.000335585	0.00293887	hpEurope	other	humans	Ubiquitous
GAM100Ai	0.0173746	0.00135947	0.0369272	0.00875039	-0.00309527	0.0125661	0.00270453	0.00288058	-0.00623418	-0.000115853	-5.6331e-05	0.00803995	-0.000318489	0.00526662	-0.00653237	-0.00215067	0.0276065	-0.000692426	-0.000256588	-0.0268968	hpAfrica1	other	humans	Ubiquitous
GAM101Biv	0.0180652	0.00273515	0.0380091	0.00990738	-0.00462145	0.012558	0.00302405	0.00336748	-0.00722805	-0.0017395	0.000357502	0.00866446	-0.000728783	0.00604353	-0.00914493	-0.00317388	0.0378325	-0.000827029	-0.000694806	-0.0347458	hpAfrica1	other	humans	Ubiquitous
GAM103Bi	0.0175269	0.00100587	0.0381048	0.00879838	-0.00256203	0.0127984	0.00213974	0.00365033	-0.00610277	-0.000111207	0.000528105	0.00753918	-0.000496064	0.00526174	-0.00603421	-0.00189071	0.0235287	-0.000245697	-0.000205861	-0.0245766	hpAfrica1	other	humans	Ubiquitous
GAM105Ai	0.0174579	0.00112051	0.0380314	0.00914857	-0.00290277	0.0131058	0.00281636	0.00370176	-0.00646273	0.000102007	7.11103e-05	0.0083614	-0.00106533	0.00576273	-0.00643645	-0.00209296	0.0260166	-0.000961673	-0.0008799	-0.025838	hpAfrica1	other	humans	Ubiquitous
GAM115Ai	0.0176175	0.000782592	0.038287	0.00871101	-0.00261469	0.0132384	0.00289004	0.00364162	-0.00607991	6.5253e-05	0.000117629	0.00857404	-0.00043176	0.00598507	-0.0060766	-0.00177085	0.0264426	-0.00102751	-0.000505649	-0.0277182	hpAfrica1	other	humans	Ubiquitous
GAM118Bi	0.0177654	0.00143275	0.038053	0.00906499	-0.00288021	0.0130063	0.00285776	0.00413684	-0.00691282	0.000176333	0.000297986	0.00809222	-0.00028027	0.00604336	-0.00715742	-0.00221472	0.0298238	-0.00113684	-0.000907643	-0.0296572	hpAfrica1	other	humans	Ubiquitous
GAM119Bi	0.0176522	0.00126127	0.0381482	0.00924188	-0.00277077	0.0129272	0.00282862	0.00354187	-0.00658728	0.000312651	0.000149937	0.008656	-0.000206814	0.0062439	-0.00669521	-0.0021083	0.028443	-0.000986416	-0.00013365	-0.0295647	hpAfrica1	other	humans	Ubiquitous
GAM120Ai	0.0177319	0.000943719	0.0385569	0.00919039	-0.00241955	0.0134173	0.00319969	0.00382505	-0.00679786	-0.000422377	-0.000162742	0.00840219	-0.000405695	0.00637902	-0.00588866	-0.00214678	0.0273621	-0.00138201	-0.000337006	-0.0290282	hpAfrica1	other	humans	Ubiquitous
GAM121Aii	0.0176218	0.00123344	0.0383869	0.00896999	-0.00285824	0.0134433	0.00299385	0.00385143	-0.0070797	-0.000338195	0.000128717	0.00888971	-0.000640889	0.00658429	-0.0072507	-0.00216664	0.0305125	-0.000874043	-0.000795911	-0.0310251	hpAfrica1	other	humans	Ubiquitous
GAM201Ai	0.0180342	0.00263062	0.0361874	0.00933656	-0.00433439	0.0116406	0.00252525	0.00410724	-0.00641297	-0.00169506	0.000291887	0.00747413	-0.00087265	0.00485065	-0.0094436	-0.00320866	0.0362682	-0.000611446	3.58568e-05	-0.0321932	hpAfrica1	other	humans	Ubiquitous
GAM239Bi	0.0180427	0.00303164	0.0377775	0.0101238	-0.00477976	0.0120701	0.00334283	0.00348419	-0.00742677	-0.0018765	0.00087755	0.00906815	-0.00196733	0.00563066	-0.0104992	-0.00388773	0.0416078	-0.000992279	-0.00051113	-0.0369367	hpAfrica1	other	humans	Ubiquitous
GAM245Ai	0.0176079	0.00147849	0.0381616	0.00897021	-0.00267558	0.0131849	0.00310368	0.00342253	-0.00671075	-0.000590819	0.000331163	0.00869836	-0.000569384	0.00611863	-0.00592109	-0.00222028	0.0279531	-0.00131585	-0.000667962	-0.0274151	hpAfrica1	other	humans	Ubiquitous
Gambia94_24	0.0178938	0.000838448	0.0390839	0.00918831	-0.00278245	0.0135912	0.00293691	0.0037352	-0.0073139	-0.000333264	0.000212696	0.0092555	-0.000167343	0.00636474	-0.00644151	-0.00181941	0.028512	-0.00199431	-0.000103607	-0.0308906	hpAfrica1	other	humans	Ubiquitous
GAMchjs106B	0.0180614	0.00289745	0.0379541	0.0098341	-0.00468639	0.0118016	0.00302264	0.00466291	-0.00723466	-0.00149617	0.000465707	0.00869618	-0.00130302	0.00586414	-0.00974502	-0.00385323	0.0390027	-0.00176914	-0.000405654	-0.0353803	hpAfrica1	other	humans	Ubiquitous
GC31_B	0.00908296	-0.0049617	-0.0107524	-0.00477331	0.000567278	-0.00646192	-0.000676911	-0.000211773	-0.00197932	0.00079898	-0.00048178	0.00281493	0.000475421	0.00443268	-0.00070749	0.00142635	-0.00331453	0.000611041	-0.000168191	0.00426846	hpEurope	other	humans	Ubiquitous
GC34_HL	0.0104597	-0.00443467	-0.00615862	-0.00369813	0.000250811	-0.00534913	-0.000578106	-0.000208638	-0.000650535	0.000300297	-0.000408404	0.00147397	0.000284936	0.00488748	-0.0025444	0.00100546	0.000858797	0.000219888	0.000137235	0.00136175	hpEurope	other	humans	Ubiquitous
GC62-HL-2	0.0101455	-0.00453125	-0.00797442	-0.00522938	0.00079607	-0.00682367	-0.00132086	-0.00109412	0.000261911	0.000939815	-0.000323186	-0.00136278	-0.000153082	0.000653421	-0.000780196	0.00054405	0.000425674	-0.000164211	-7.97988e-06	0.00405166	hpEurope	other	humans	Ubiquitous
GC65_HL	0.00922966	-0.00457854	-0.0102053	-0.00418432	9.57071e-05	-0.00586607	-0.000305741	0.000216874	-0.00275895	0.000561622	-0.000499578	0.0040347	0.000461199	0.00551083	-0.00124143	0.000898887	-0.00268315	-0.000443101	0.000224202	0.0030341	hpEurope	other	humans	Ubiquitous
GR-10	0.00949364	-0.0050326	-0.0102557	-0.00448429	0.000819118	-0.00668115	-0.00130557	-0.000622449	-0.000585945	0.000586905	-0.000131458	0.000995716	0.000252956	0.00329131	-0.00101241	0.000803978	-0.00269669	0.000162982	0.000734062	0.00385999	hpEurope	other	humans	Ubiquitous
GR-11	0.0106808	-0.00484943	-0.00860391	-0.00522471	0.00123502	-0.00780397	-0.00158391	-0.00158196	0.00104792	0.000501389	-0.00026026	-0.00218668	0.00047123	-0.000643066	-0.000460887	0.00122174	-0.00242308	-0.00016085	-0.000197308	0.00467148	hpEurope	other	humans	Ubiquitous
GR-12	0.0102739	-0.00490743	-0.0100107	-0.00516297	0.000518152	-0.00728672	-0.00162217	-0.00144599	0.000737055	0.000555957	-0.000267698	-0.000346039	0.000405273	0.0016873	0.000104409	0.00150003	-0.00284687	0.000133925	0.000378778	0.00389682	hpEurope	other	humans	Ubiquitous
GR-14	0.00971022	-0.00450812	-0.0102855	-0.00456766	0.000512862	-0.00595733	-0.00128049	-0.000559584	-0.000140333	0.000908741	-0.00047321	0.000250242	0.000526595	0.00201264	-0.000263695	0.000946576	-0.00370649	-0.000255333	-0.000358381	0.00293933	hpEurope	other	humans	Ubiquitous
GR_15	0.0110005	-0.00495712	-0.00880158	-0.00614625	0.0012597	-0.0100427	-0.00208668	-0.00241885	0.00316105	6.13057e-05	-0.000190978	-0.00708408	-0.000505136	-0.00297149	-0.000951849	0.000782951	-0.00121801	-0.000358712	0.000263205	0.00530124	hpEurope	other	humans	Ubiquitous
GR-17	0.00985105	-0.00494548	-0.0108027	-0.0049198	0.000713463	-0.0064065	-0.00100636	-0.000489291	-0.0008085	0.000557527	-0.000157417	0.000910544	0.000397896	0.00272262	-0.00106356	0.000475305	-0.00346737	-0.000457502	-0.000185452	0.00288582	hpEurope	other	humans	Ubiquitous
GR-18	0.0105098	-0.00492263	-0.00889574	-0.0053046	0.000897157	-0.00731985	-0.00223432	-0.00140519	0.00189258	0.000563878	-0.000441554	-0.00290427	0.000165963	-2.7034e-06	-0.00139553	0.00176015	-0.00230787	-5.93899e-05	-0.000707217	0.0034421	hpEurope	other	humans	Ubiquitous
GR-19	0.0134759	-0.002421	0.00720581	-0.00176327	0.00201083	-0.00446454	-0.00407336	-0.00422763	0.00951804	0.000178363	-0.00236884	-0.0171424	5.31064e-05	-0.0189313	0.0095218	0.00399627	-0.0148347	0.00155875	-0.000383475	0.00326286	hpEurope	other	humans	Ubiquitous
GR-1	0.0104769	-0.00480384	-0.00838376	-0.00541184	0.00133259	-0.00751633	-0.00254789	-0.00171319	0.001664	0.000800334	0.00179576	-0.003296	0.000455808	-0.000790621	-0.00114951	-0.00107668	-0.00284036	-0.000407103	-7.5751e-06	0.00381625	hpEurope	other	humans	Ubiquitous
GR_20	0.0102166	-0.00501897	-0.0109564	-0.00617976	0.000842464	-0.00859649	-0.00177526	-0.00176916	0.00173491	0.00030144	-0.000543554	-0.00373457	3.8632e-05	-0.00127378	-0.000519548	0.00122481	-0.00268798	-0.000520509	7.28434e-06	0.00655626	hpEurope	other	humans	Ubiquitous
GR_21	0.0107209	-0.00491257	-0.00968507	-0.0061842	0.000902616	-0.00884466	-0.00151077	-0.00112012	0.00227843	-0.000121926	-0.000517996	-0.00478117	-0.000515013	-0.00237107	-0.000572611	0.0011321	-0.00132369	4.24458e-06	0.000412614	0.00532014	hpEurope	other	humans	Ubiquitous
GR-23	0.0100028	-0.00503125	-0.0103676	-0.00510199	0.00095007	-0.00655103	-0.00156688	-0.00121306	0.000237748	0.000206212	-0.000845995	-0.000876671	0.000972991	0.00144524	-0.000696864	0.00157186	-0.00362149	-0.000279115	0.000213609	0.00385289	hpEurope	other	humans	Ubiquitous
GR-24	0.0100147	-0.00479178	-0.00936341	-0.0050784	0.00102539	-0.00658049	-0.00150399	-0.00123621	0.00101588	0.000634022	-0.000453552	-0.00102248	-0.000144099	0.00118349	-0.000773877	0.00099149	-0.00263549	-0.000726052	4.78526e-05	0.00425271	hpEurope	other	humans	Ubiquitous
GR-25	0.0100037	-0.00490461	-0.00954267	-0.00475863	0.000773254	-0.00641277	-0.00152655	-0.00114253	0.000402365	0.000916255	-0.000598158	-0.00115717	0.000442727	0.000748878	-0.000282134	0.00158404	-0.00350511	-0.000227227	-0.000348708	0.00257786	hpEurope	other	humans	Ubiquitous
GR-26	0.00990322	-0.00480227	-0.00866202	-0.00457068	0.000638746	-0.00569016	-0.00115045	-0.000500038	0.000560615	0.00102581	-0.000664763	-0.00130626	-0.000221502	0.000107444	0.00142682	0.00157114	-0.00632195	0.000351594	-0.00026283	0.00320971	hpEurope	other	humans	Ubiquitous
GR-27	0.00924879	-0.00468485	-0.00991122	-0.00488632	0.000402626	-0.00692866	-0.00137668	-0.000584317	0.00178614	0.000630251	-0.000494626	-0.00377301	-0.00130796	-0.00295255	0.000188265	0.00100492	-0.00122764	-0.000251592	0.000926887	0.00524797	hpEurope	other	humans	Ubiquitous
GR-28	0.00979324	-0.00493924	-0.0107227	-0.00468087	0.000915214	-0.00619926	-0.00109816	-0.000585535	0.000200653	0.000840736	-0.000298034	-7.76649e-05	0.000467537	0.00133558	-0.00084552	0.00121469	-0.00387857	2.73307e-05	0.000317956	0.00335814	hpEurope	other	humans	Ubiquitous
GR-29	0.0103822	-0.00486929	-0.0104232	-0.00538509	0.000338104	-0.00863367	-0.00120531	-0.00123415	0.00130284	-3.17152e-05	-0.000391445	-0.00157025	-0.000474859	5.69212e-05	-0.000566432	0.000850411	-0.00172295	-0.000719496	0.000541603	0.00444768	hpEurope	other	humans	Ubiquitous
GR-2	0.00986562	-0.004677	-0.00935936	-0.00480999	0.00116129	-0.00707888	-0.00159012	-0.000987259	0.000906352	0.000992037	0.00118289	-0.00170239	0.000155366	0.00113563	-0.00142621	0.000251289	-0.00330859	0.000152075	0.000255004	0.00409254	hpEurope	other	humans	Ubiquitous
GR-30	0.00916119	-0.00491303	-0.0112361	-0.00446947	0.000749109	-0.00620993	-0.000928162	-7.6471e-05	-0.000810756	0.00145875	-0.00038013	0.0020802	0.000816907	0.00394388	-0.000575638	0.00161008	-0.00405416	0.000390743	0.000323178	0.00315936	hpEurope	other	humans	Ubiquitous
GR-31	0.00997187	-0.00480399	-0.00996816	-0.00520119	0.000816881	-0.00717304	-0.00199096	-0.00117559	0.00042366	0.000484864	0.00400371	-0.00143939	0.000667096	0.00127841	-0.00129295	-0.000331262	-0.00385414	0.000214328	6.02175e-05	0.00426703	hpEurope	other	humans	Ubiquitous
GR-32	0.00918023	-0.00492977	-0.0113437	-0.00443396	-0.000324523	-0.00620096	-0.000392597	-0.000251097	-0.00116981	0.00118663	0.00339829	0.00233141	0.000692444	0.00327605	-0.000720266	-0.00172733	-0.0040247	-0.000681976	0.000195008	0.00364265	hpEurope	other	humans	Ubiquitous
GR-33	0.0107931	-0.00486544	-0.0095649	-0.00582587	0.000516109	-0.00879524	-0.00196319	-0.0015044	0.00179306	0.000423247	0.00311958	-0.00419043	-0.000462293	-0.00234349	-0.00144003	-0.00318834	-0.00204795	-0.000343309	0.00048382	0.00565311	hpEurope	other	humans	Ubiquitous
GR-34	0.0102769	-0.00503325	-0.00888896	-0.00535295	0.00116794	-0.00788758	-0.00228087	-0.00144796	0.00122781	0.000749486	0.003665	-0.00271457	-0.0002084	-0.000249314	-0.00140548	-0.00181959	-0.00406512	0.000612351	-0.000140094	0.00492632	hpEurope	other	humans	Ubiquitous
GR-35	0.0101155	-0.00467457	-0.00962534	-0.00506859	-0.00081402	-0.00789168	-0.00187494	-0.00159795	0.00149659	0.000552446	0.00591265	-0.00325757	0.000521208	0.000248322	-0.0034637	-0.00911703	-0.00291396	-0.000408859	0.000611808	0.00571193	hpEurope	other	humans	Ubiquitous
GR-36	0.0101003	-0.00493589	-0.00910714	-0.00524813	0.00104273	-0.00840879	-0.00211931	-0.00203107	0.00107128	0.000926987	0.00563833	-0.00239388	-0.000470928	-0.000159835	-0.00178064	-0.0046449	-0.00314606	-0.000684032	-0.000393487	0.00521516	hpEurope	other	humans	Ubiquitous
GR-3	0.0115758	-0.00467252	-0.00590103	-0.00533208	0.00122544	-0.00847966	-0.00226331	-0.00190068	0.00303424	-1.83446e-05	0.00102937	-0.00576085	-0.000239636	-0.00359955	-0.000796215	-0.000415418	-0.000999742	-0.000315776	0.000194887	0.00493264	hpEurope	other	humans	Ubiquitous
GR-6	0.0097214	-0.00509981	-0.0104215	-0.00534755	0.000759066	-0.00731567	-0.001295	-0.000366019	0.000115376	0.000799044	0.00141508	0.000373539	0.000440909	0.00126783	-0.00129293	-0.001294	-0.00272823	0.000366897	0.000464093	0.00416636	hpEurope	other	humans	Ubiquitous
GR-7	0.0096134	-0.00494343	-0.0107204	-0.0046923	0.000465722	-0.0063392	-0.0014501	-0.000865831	-0.00046333	0.000857905	0.000115567	0.00123661	0.000531713	0.00271634	-0.000751396	0.00093677	-0.00537716	0.000160734	-0.000117131	0.0040201	hpEurope	other	humans	Ubiquitous
GR-8	0.0095565	-0.00455139	-0.0109142	-0.00436187	-0.000265373	-0.00679298	-0.00124399	-0.000645714	0.000382306	0.000116094	0.000628141	-0.000726289	3.64547e-05	0.00144459	-0.00130209	0.000459989	-0.00334577	-3.31593e-06	-2.42334e-06	0.00485855	hpEurope	other	humans	Ubiquitous
GR-9	0.00991616	-0.00506989	-0.0100794	-0.00454374	0.00073697	-0.00592547	-0.00121303	-0.000300391	-0.000137302	0.00109207	0.00160067	0.000110307	9.68122e-05	0.00195195	9.31801e-06	-0.000505023	-0.00338254	-5.37715e-05	0.000326628	0.00347073	hpEurope	other	humans	Ubiquitous
GRA247	0.0129057	-0.00403065	0.00102803	-0.00361412	0.000688656	-0.00570997	-0.00150444	-0.00151372	0.00184473	0.00123265	-0.00043052	-0.00521965	-0.000843711	-0.00177037	-0.00409618	0.000950725	0.00976784	7.29679e-05	1.11818e-05	-0.00220298	hpEurope	other	humans	Ubiquitous
GU1861	-0.0159313	0.00195593	0.00572106	-0.00342939	0.000820515	-0.0036275	0.000510166	0.0016224	-0.0092952	6.03907e-05	-0.000165324	-0.014021	-0.03235	0.00850192	-0.00689454	0.0033045	-0.00832185	0.000266608	7.90712e-05	-0.0071868	hspEAsia	other	humans	Ubiquitous
GU1862	-0.0152986	0.00179044	0.00540615	-0.00326921	0.00203671	-0.00318821	-0.00132048	0.000194629	-0.00245402	-0.000281289	0.000761943	-0.0049798	-0.0174343	0.00567943	-0.00269983	0.0020625	-0.00170049	-0.000312883	-0.000188587	0.000337039	hspEAsia	other	humans	Ubiquitous
GU1871	-0.015847	0.00158536	0.0054957	-0.00382366	0.0013059	-0.00351343	0.00070876	0.00155773	-0.00859567	-0.000105068	-2.8332e-06	-0.0128536	-0.0296867	0.00768151	-0.0058195	0.00307426	-0.00674854	-0.000859019	-0.000155766	-0.00680457	hspEAsia	other	humans	Ubiquitous
GU1882	-0.0156389	0.00160719	0.00526691	-0.00392422	0.000409895	-0.0034731	0.00110747	0.00161832	-0.00961024	7.84676e-05	0.00249025	-0.0116591	-0.0310403	0.00709011	-0.00524129	0.00164829	-0.00742604	-0.000623645	0.000515002	-0.00669192	hspEAsia	other	humans	Ubiquitous
GU1883	-0.0158294	0.00169461	0.00556178	-0.00347352	0.00106535	-0.00357583	0.000437369	0.0016469	-0.00842141	-0.000268944	-0.000182955	-0.0117592	-0.0276703	0.00667194	-0.006067	0.00283585	-0.00641455	8.47282e-05	0.000523546	-0.00541447	hspEAsia	other	humans	Ubiquitous
HA101	-0.013068	0.000639841	0.000511534	-0.00257863	0.000960268	0.0034332	0.00334677	0.00596516	-0.0235006	0.00514072	0.000679483	-0.0137619	0.0319784	-0.00624497	-0.00845284	0.00236063	-0.00360496	3.01885e-05	-0.000312481	-0.00475998	hspEAsia	other	humans	Ubiquitous
HA106	-0.0136659	0.000634796	0.00111834	-0.0027416	0.000372136	0.00277689	0.00331464	0.0059899	-0.0241045	0.00538164	0.000535934	-0.0148702	0.0320303	-0.00656317	-0.00904631	0.00267899	-0.00475634	0.000191467	0.000532042	-0.00532918	hspEAsia	other	humans	Ubiquitous
HA109	-0.0134099	0.000565489	0.000778777	-0.00282325	0.000671881	0.0034174	0.0039292	0.00681427	-0.025065	0.00578885	0.000526181	-0.0159525	0.0336339	-0.00696396	-0.0098223	0.00239696	-0.00470004	0.000108062	0.000633324	-0.00529604	hspEAsia	other	humans	Ubiquitous
HA116	-0.0134723	0.000714804	0.00110166	-0.00267004	0.000775833	0.00251183	0.00319985	0.00575105	-0.0214546	0.00466817	0.00055706	-0.0129173	0.0282323	-0.00595177	-0.00745881	0.00215344	-0.00303472	5.14322e-06	0.000484165	-0.00451855	hspEAsia	other	humans	Ubiquitous
HA117	-0.0134207	0.000484202	0.000626755	-0.00269667	0.000439423	0.00307749	0.00375682	0.00644112	-0.0247963	0.00505371	0.000907562	-0.0132397	0.0321282	-0.00662272	-0.00790799	0.00219122	-0.00407329	5.42404e-06	-0.000158356	-0.00527749	hspEAsia	other	humans	Ubiquitous
HA119	-0.013333	0.000698727	0.000451109	-0.00226381	0.000105069	0.00274398	0.00342084	0.00608402	-0.0219023	0.00461144	0.000485296	-0.011719	0.0272951	-0.00533171	-0.00662289	0.00204434	-0.00382871	-0.000106201	0.000361865	-0.00460328	hspEAsia	other	humans	Ubiquitous
HA121	-0.0126112	0.000382234	0.000389165	-0.00233406	0.00119951	0.0039388	0.00255998	0.00489319	-0.0192064	0.00448131	0.000374104	-0.0115841	0.0253071	-0.0054352	-0.00670577	0.0018773	-0.00243579	-9.23407e-05	0.000301379	-0.00299245	hspEAsia	other	humans	Ubiquitous
HA123	-0.0136537	0.000609138	0.00111854	-0.0025263	0.00056325	0.00282562	0.00409544	0.00686802	-0.0258295	0.00579563	0.000752588	-0.0155897	0.0352518	-0.00773422	-0.00985032	0.00242547	-0.00441319	-0.000189378	0.000614336	-0.00557962	hspEAsia	other	humans	Ubiquitous
HA126	-0.0141225	0.000869217	0.00180427	-0.00314535	0.0010584	0.0027924	0.00350657	0.00652383	-0.0268411	0.00606885	0.000676679	-0.0186193	0.0380437	-0.00747794	-0.0115606	0.00259547	-0.00517496	-0.00040274	-0.000168116	-0.00633861	hspEAsia	other	humans	Ubiquitous
HA129	-0.013573	0.000354966	0.00113	-0.00298127	0.000794008	0.00333285	0.00351851	0.00648257	-0.0250097	0.00531996	0.000552879	-0.0159719	0.0345905	-0.00705997	-0.0102398	0.00223475	-0.00448207	-0.000564264	-9.51418e-05	-0.0054649	hspEAsia	other	humans	Ubiquitous
HA12	-0.0133571	0.000851296	0.00106388	-0.00226169	0.000300852	0.0025956	0.00323718	0.00556454	-0.0225505	0.00500959	0.000508786	-0.0135697	0.0294767	-0.0057958	-0.00770684	0.0018729	-0.00376932	0.000175875	0.000447834	-0.00414011	hspEAsia	other	humans	Ubiquitous
HA134	-0.0129573	0.000554489	0.000791768	-0.00236718	0.000958104	0.00314221	0.00289431	0.00562113	-0.022583	0.00527979	0.000578792	-0.0146156	0.0309749	-0.0057104	-0.00914308	0.0022139	-0.00374776	-7.69669e-05	0.000384141	-0.00436687	hspEAsia	other	humans	Ubiquitous
HA136	-0.0127414	0.000792974	0.0004287	-0.00199651	-0.000985701	0.00262134	0.00298528	0.0051253	-0.018852	0.00399967	0.000720416	-0.00938068	0.022598	-0.00398502	-0.0050237	0.0016838	-0.00283041	4.65399e-06	0.000414947	-0.00238789	hspEAsia	other	humans	Ubiquitous
HA139	-0.0137015	0.000694815	0.00139798	-0.00283141	0.00112215	0.00356631	0.00316607	0.00692235	-0.0255613	0.00595347	0.000525209	-0.0176483	0.0377569	-0.00772663	-0.0114028	0.00281023	-0.00459609	0.000282581	-1.18293e-05	-0.00650496	hspEAsia	other	humans	Ubiquitous
HA142	-0.0135436	0.00042839	0.000989929	-0.00281593	0.00112006	0.00391603	0.0033197	0.00676163	-0.0254647	0.00591967	0.00084743	-0.0175643	0.0360235	-0.00723181	-0.0108302	0.00242677	-0.00424966	8.78555e-05	0.000184876	-0.0056775	hspEAsia	other	humans	Ubiquitous
HA148	-0.013326	0.00059599	0.000462085	-0.00233694	0.000205262	0.00291039	0.00385301	0.00616559	-0.0223589	0.0046466	0.000435548	-0.0115955	0.0287347	-0.00509329	-0.00684904	0.00190571	-0.00403457	-0.00021045	-0.000276374	-0.00506913	hspEAsia	other	humans	Ubiquitous
HA149	-0.0130154	0.000578917	0.000603896	-0.00237566	0.000793326	0.00337321	0.00337395	0.00580921	-0.0228862	0.00514533	0.00077019	-0.0133006	0.0311282	-0.00604228	-0.00835872	0.00210613	-0.00327886	0.000241759	-0.000308754	-0.00435783	hspEAsia	other	humans	Ubiquitous
HA14	-0.0132677	0.000713649	0.000760511	-0.00257763	0.0008035	0.00317244	0.00374875	0.00679536	-0.0250921	0.00588843	0.0007473	-0.014828	0.0341087	-0.00761829	-0.00962661	0.0022424	-0.00362315	-0.000242963	7.10871e-05	-0.00550427	hspEAsia	other	humans	Ubiquitous
HA151	-0.0125807	0.000612079	0.000548944	-0.0018853	-0.00165625	0.00179836	0.00301199	0.00409405	-0.0153978	0.0025934	0.000195017	-0.00550082	0.0151891	-0.00352927	-0.00195811	0.000859572	-0.00143484	-0.000291493	0.000313562	-0.000552718	hspEAsia	other	humans	Ubiquitous
HA152	-0.0136086	0.000397946	0.000609786	-0.00265224	0.00125064	0.00385987	0.00300541	0.00616658	-0.0221547	0.00450394	0.000646228	-0.0135161	0.0285312	-0.0058034	-0.00844174	0.00171742	-0.00335307	8.14366e-06	-0.000273558	-0.00505749	hspEAsia	other	humans	Ubiquitous
HA157	-0.0132928	0.000778431	0.000358707	-0.00249768	-0.000417588	0.00248688	0.0037537	0.00665559	-0.0232447	0.00527473	0.000767215	-0.0122618	0.0307524	-0.00621817	-0.00722667	0.00167033	-0.00399021	-0.00137241	-0.000728657	-0.00455728	hspEAsia	other	humans	Ubiquitous
HA15	-0.0132025	0.000479758	0.000312655	-0.00204567	-4.31382e-06	0.00358885	0.00307653	0.00537821	-0.0219964	0.00459711	0.0020953	-0.0122675	0.027482	-0.00570229	-0.00819918	-0.000756732	-0.00359869	-0.000657044	-6.13894e-05	-0.0045691	hspEAsia	other	humans	Ubiquitous
HA162	-0.0137581	0.00107891	0.00154052	-0.00207991	0.000809757	0.00260885	0.00265701	0.0054859	-0.0212836	0.00478193	0.000483835	-0.013115	0.0267635	-0.00490719	-0.00701298	0.0020067	-0.0037679	0.000227436	4.32048e-05	-0.00379905	hspEAsia	other	humans	Ubiquitous
HA165	-0.0132345	0.000644322	0.000157046	-0.00228477	-0.000673357	0.00239875	0.00355994	0.00621102	-0.0225431	0.00527737	0.00097355	-0.0114402	0.0293372	-0.00586506	-0.00705594	0.00191972	-0.00384289	-0.00106577	-0.00122637	-0.00435482	hspEAsia	other	humans	Ubiquitous
HA167	-0.0138001	0.000500898	0.00159176	-0.00305503	0.000807752	0.00257479	0.00330479	0.00631744	-0.0253153	0.00543082	0.000575325	-0.0160629	0.0341328	-0.00676029	-0.00989143	0.00235035	-0.00425123	2.91541e-05	-0.000635906	-0.00479526	hspEAsia	other	humans	Ubiquitous
HA168	-0.0141394	0.000825192	0.00168192	-0.00329104	0.00125155	0.0027404	0.00323467	0.0065478	-0.0261235	0.00583004	0.000464612	-0.017462	0.0364774	-0.00706493	-0.0109595	0.00274658	-0.00465292	-0.000203914	-0.000468942	-0.00591817	hspEAsia	other	humans	Ubiquitous
HA16	-0.0128613	0.000562368	0.000306339	-0.00178278	0.000546967	0.00404595	0.00310699	0.00550315	-0.0209867	0.00446292	0.000642708	-0.0126406	0.027737	-0.00551632	-0.00739759	0.00167085	-0.00270464	-0.00088874	-0.00033152	-0.00286584	hspEAsia	other	humans	Ubiquitous
HA170	-0.0132805	0.000543773	0.000918832	-0.00234755	0.000327838	0.00250515	0.00320664	0.00541359	-0.0209862	0.00458448	0.000306229	-0.0115766	0.0255015	-0.00518759	-0.00634746	0.00177963	-0.00314788	0.000284957	0.000381598	-0.00345181	hspEAsia	other	humans	Ubiquitous
HA172	-0.0135524	0.000782438	0.00127625	-0.00238307	8.04938e-06	0.00261329	0.00330168	0.00593899	-0.0235484	0.00538494	0.000529264	-0.0145591	0.0318316	-0.00641374	-0.00863909	0.00189989	-0.00410861	-0.000267418	0.000373629	-0.00445717	hspEAsia	other	humans	Ubiquitous
HA175	-0.0130264	0.000535096	0.000599777	-0.00249162	0.000741554	0.00343425	0.00339871	0.00606436	-0.0229774	0.00510113	0.000833662	-0.0142354	0.031396	-0.00589486	-0.00881801	0.0022526	-0.00361709	0.000672676	-0.000401483	-0.00427466	hspEAsia	other	humans	Ubiquitous
HA181	-0.0128182	0.000541608	0.000982871	-0.00264432	0.00132296	0.00273929	0.00229405	0.00511041	-0.0201733	0.00501177	0.000593811	-0.0129407	0.0269866	-0.00536681	-0.00771378	0.00137729	-0.00286	0.000106076	-0.000188669	-0.00288325	hspEAsia	other	humans	Ubiquitous
HA184	-0.0135289	0.000852106	0.001417	-0.00250255	0.000515438	0.00221502	0.00329398	0.00525508	-0.0211696	0.00419503	0.000466532	-0.0122248	0.0259001	-0.00522198	-0.00718547	0.00187913	-0.00276982	0.000241754	0.000112621	-0.00322772	hspEAsia	other	humans	Ubiquitous
HA187	-0.0127633	0.000536845	0.000296619	-0.00212636	-0.000494474	0.00294157	0.00361765	0.00509499	-0.0200991	0.00470125	0.00139823	-0.011209	0.0250451	-0.00446676	-0.00723971	-0.000277762	-0.00336477	-0.000291638	0.000517467	-0.00269929	hspEAsia	other	humans	Ubiquitous
HA18	-0.0137234	0.000517458	0.00111487	-0.00323501	0.000837562	0.00320552	0.00370389	0.00691905	-0.0262874	0.0058355	0.000691036	-0.0171724	0.0368382	-0.00758704	-0.0107904	0.00237413	-0.00497874	-0.000395729	-0.000189719	-0.00559428	hspEAsia	other	humans	Ubiquitous
HA190	-0.0132978	0.000478402	0.000864301	-0.00296909	0.00107829	0.00300128	0.00375464	0.00664628	-0.0245162	0.00545835	0.000664379	-0.0152469	0.0331156	-0.00693442	-0.00947902	0.00193598	-0.00401253	-0.000263878	0.000649975	-0.00531536	hspEAsia	other	humans	Ubiquitous
HA191	-0.0133129	0.00037657	0.000771001	-0.00266157	0.000810213	0.00341521	0.00338011	0.00651957	-0.0242149	0.00546738	0.000557042	-0.0153634	0.0328137	-0.00661241	-0.0097634	0.00230219	-0.00408911	-0.000328129	0.000587833	-0.00473298	hspEAsia	other	humans	Ubiquitous
HA199	-0.0135879	0.000598935	0.00115014	-0.00231361	0.00129011	0.00402889	0.00243988	0.00584851	-0.0229591	0.00487834	0.000542257	-0.0164041	0.0316168	-0.00574837	-0.0100757	0.00229396	-0.00411266	-0.000242634	2.13899e-05	-0.00420031	hspEAsia	other	humans	Ubiquitous
HA203	-0.013957	0.000841603	0.00169985	-0.00293996	0.000850712	0.00285188	0.0034242	0.00714281	-0.0266311	0.00570951	0.000458429	-0.018193	0.0378752	-0.0076987	-0.0109038	0.00278718	-0.00511678	-0.000488495	0.000896677	-0.00627575	hspEAsia	other	humans	Ubiquitous
HA210	-0.0131718	0.00055606	0.00111093	-0.00259599	0.0010297	0.00315339	0.00334953	0.00613198	-0.022464	0.00470513	0.000560726	-0.0134885	0.0302658	-0.00619842	-0.00831386	0.0021587	-0.00308204	0.000211087	-4.99e-05	-0.00407081	hspEAsia	other	humans	Ubiquitous
HA211	-0.0134237	0.000678042	0.00101009	-0.00266172	0.00074984	0.00301122	0.00372683	0.00641368	-0.0246111	0.00519051	0.000599954	-0.01452	0.0331936	-0.00698664	-0.00901275	0.00218674	-0.0035738	-4.64466e-05	-4.6274e-05	-0.00523122	hspEAsia	other	humans	Ubiquitous
HA212	-0.0132834	0.000723623	0.000638869	-0.00242867	0.000934562	0.00371651	0.00287573	0.00667576	-0.0238554	0.00527651	0.000595481	-0.0160923	0.0337799	-0.0068255	-0.00980132	0.00231328	-0.0042627	-0.000117824	0.000224112	-0.00515463	hspEAsia	other	humans	Ubiquitous
HA214	-0.0136826	0.000570904	0.0012408	-0.00304744	0.000356088	0.00297835	0.00360492	0.00673142	-0.025071	0.00547279	0.000543097	-0.0160021	0.0348543	-0.00761855	-0.0102692	0.0023393	-0.00459158	-0.000436082	-0.000489126	-0.00536487	hspEAsia	other	humans	Ubiquitous
HA215	-0.0130219	0.000595314	0.000485401	-0.00196193	0.000618279	0.00375001	0.00311476	0.00535378	-0.0210911	0.00418644	0.000625564	-0.0126454	0.0277846	-0.00561612	-0.0076496	0.00183126	-0.00267542	-0.000784043	-0.000217874	-0.00300054	hspEAsia	other	humans	Ubiquitous
HA216	-0.0125205	0.000404913	9.19645e-05	-0.00210349	4.99101e-05	0.00316862	0.00326411	0.00534605	-0.0196382	0.00448417	0.00101799	-0.0100664	0.0246139	-0.00449692	-0.00563304	0.0018725	-0.00246207	-6.15948e-05	0.000323356	-0.00237315	hspEAsia	other	humans	Ubiquitous
HA217	-0.0118204	0.000193577	-0.00063171	-0.00142268	0.00086619	0.00449674	0.00312612	0.00482187	-0.0196046	0.00432518	0.000632177	-0.0112819	0.0238161	-0.00463724	-0.00703202	0.00144326	-0.00222999	-0.000749384	-2.60315e-05	-0.0025137	hspEAsia	other	humans	Ubiquitous
HA218	-0.0131676	0.000384733	0.000915769	-0.00262174	0.000899414	0.0034718	0.00320919	0.00654269	-0.0242307	0.005442	0.000859727	-0.015331	0.0342639	-0.00644463	-0.00971804	0.0021934	-0.00409772	0.000281799	0.000292504	-0.00500704	hspEAsia	other	humans	Ubiquitous
HA219	-0.0136952	0.000597489	0.00131042	-0.00249829	0.000867152	0.0030675	0.00303655	0.00607431	-0.0242957	0.00553665	0.000758203	-0.0154035	0.0333266	-0.00684992	-0.00892861	0.00230366	-0.0037723	0.000285238	-6.61957e-05	-0.00402995	hspEAsia	other	humans	Ubiquitous
HA21	-0.0129018	0.000561169	0.000266066	-0.00186474	0.00128187	0.00515292	0.00325988	0.00650593	-0.0245765	0.00575959	0.000639686	-0.0166447	0.035922	-0.00746006	-0.0100578	0.00266501	-0.00441351	-0.000662422	-2.28932e-05	-0.00658801	hspEAsia	other	humans	Ubiquitous
HA225	-0.0136341	0.000945808	0.00132017	-0.00241665	0.000816062	0.00215543	0.00314957	0.00560051	-0.0198367	0.00372445	0.000640143	-0.0114299	0.0243074	-0.00425284	-0.00610275	0.00151391	-0.00283092	0.000268119	-4.39096e-05	-0.00339248	hspEAsia	other	humans	Ubiquitous
HA229	-0.0132322	0.000599731	0.00108938	-0.00238645	0.00061826	0.00288599	0.00301303	0.00500885	-0.0208175	0.00454014	0.000878054	-0.0124495	0.0268041	-0.00527499	-0.00712519	0.00189355	-0.00260188	0.000243956	-0.000363599	-0.00363755	hspEAsia	other	humans	Ubiquitous
HA233	-0.0133086	0.000358839	0.000833574	-0.00262831	0.00133427	0.00332359	0.00272239	0.00574971	-0.0221293	0.00496659	0.000434669	-0.0149676	0.0301839	-0.00610516	-0.00871254	0.00246206	-0.00397037	-0.000258808	0.000176448	-0.00441239	hspEAsia	other	humans	Ubiquitous
HA234	-0.0130619	0.000295479	0.00042911	-0.00225762	0.000481763	0.0032356	0.00330858	0.00527521	-0.0210165	0.0045906	0.000505682	-0.0118597	0.0273338	-0.00508373	-0.00701775	0.00182643	-0.00314508	0.000150967	-0.000527156	-0.00307863	hspEAsia	other	humans	Ubiquitous
HA237	-0.0130633	0.000538701	0.000565906	-0.00203275	-0.000355286	0.00307484	0.00261229	0.00565087	-0.0207745	0.00418339	0.000423743	-0.0115071	0.0254388	-0.0043252	-0.00641178	0.00170324	-0.0027483	0.000173633	-0.000228166	-0.00379894	hspEAsia	other	humans	Ubiquitous
HA238	-0.0136523	0.000481282	0.00132297	-0.00312404	0.000553091	0.00299736	0.00355651	0.00694373	-0.0256274	0.00549234	0.000563594	-0.0168436	0.0353577	-0.0075863	-0.0103419	0.00246843	-0.00462026	-0.000333673	-0.000336269	-0.00544508	hspEAsia	other	humans	Ubiquitous
HA239	-0.0135376	0.000664763	0.000836519	-0.00206373	0.00107737	0.00447631	0.00313698	0.00590644	-0.0234223	0.00546482	0.000633174	-0.015529	0.0327707	-0.00619221	-0.00971323	0.00241997	-0.00394728	-0.00032163	0.000225634	-0.00524665	hspEAsia	other	humans	Ubiquitous
HA243	-0.0133043	0.000577126	0.000912577	-0.00255963	-0.000212699	0.00296323	0.00333358	0.00608486	-0.0223622	0.00495885	0.00069929	-0.0129286	0.0299204	-0.00633603	-0.00747129	0.00176867	-0.00307348	6.67721e-05	-5.64549e-05	-0.00334574	hspEAsia	other	humans	Ubiquitous
HA248	-0.0140143	0.000755689	0.00173456	-0.00308845	0.000582116	0.00283496	0.00348769	0.00688426	-0.0260619	0.00531568	0.000663373	-0.0176759	0.0368596	-0.00745326	-0.0107043	0.00269912	-0.00474189	-0.000172905	0.000587653	-0.00596921	hspEAsia	other	humans	Ubiquitous
HA249	-0.0132533	0.000476455	0.000188662	-0.00261723	0.000429452	0.00331795	0.00350337	0.0067806	-0.0235473	0.00459812	0.000615589	-0.0127793	0.0299801	-0.00633228	-0.00844608	0.00213443	-0.0042087	-1.55959e-05	-6.6801e-06	-0.00532085	hspEAsia	other	humans	Ubiquitous
HA251	-0.0136247	0.00064352	0.00105875	-0.00277696	0.000903198	0.00278718	0.00330634	0.00608086	-0.0234379	0.00543315	0.000593401	-0.0146235	0.031386	-0.00587298	-0.00931727	0.00207491	-0.00382512	0.000110084	0.00063544	-0.00438858	hspEAsia	other	humans	Ubiquitous
HA252	-0.0132948	0.000709301	0.00075069	-0.00252169	0.000708972	0.00315036	0.00354746	0.00643131	-0.0249805	0.00545936	0.000635684	-0.0148727	0.0334248	-0.00696484	-0.00886712	0.00221839	-0.00343559	-0.000274681	-0.000188218	-0.00511695	hspEAsia	other	humans	Ubiquitous
HA254	-0.0136821	0.000749613	0.00133198	-0.00294617	0.000427484	0.0027115	0.00376551	0.00657731	-0.0260742	0.00583471	0.000511557	-0.0157013	0.0353166	-0.00758883	-0.00994019	0.00249447	-0.00403305	-0.000299719	7.72293e-05	-0.0057648	hspEAsia	other	humans	Ubiquitous
HA257	-0.0137935	0.000689598	0.00136247	-0.0027337	0.000369668	0.00250018	0.00408107	0.00655856	-0.0251364	0.00552967	0.000690917	-0.0146303	0.0340453	-0.00744428	-0.00916908	0.00210723	-0.00364863	-0.00023458	-0.000164314	-0.00553242	hspEAsia	other	humans	Ubiquitous
HA262	-0.0131935	0.000692898	0.000229671	-0.0021377	0.000242823	0.00297324	0.00367479	0.00625459	-0.0216074	0.00460188	0.000362686	-0.0113155	0.0271046	-0.00487883	-0.0064918	0.0019592	-0.00408673	-0.000413769	1.21611e-05	-0.00502826	hspEAsia	other	humans	Ubiquitous
HA265	-0.0143114	0.000765236	0.0021134	-0.00335595	0.00113591	0.00293272	0.00320948	0.00663436	-0.026644	0.00596083	0.000571434	-0.0187029	0.0383279	-0.00757636	-0.0118806	0.00284325	-0.00483171	-0.000207842	0.000204421	-0.00644859	hspEAsia	other	humans	Ubiquitous
HA271	-0.0131429	0.000431451	0.000808657	-0.00254563	0.000647628	0.00332582	0.00341253	0.00608093	-0.023662	0.00498866	0.000719083	-0.0144931	0.0328298	-0.00710751	-0.00896183	0.00226698	-0.00414875	0.000205401	0.000236498	-0.00512822	hspEAsia	other	humans	Ubiquitous
HA272	-0.0128249	0.000455336	0.00012709	-0.00171193	0.00111199	0.00556304	0.00355666	0.00673928	-0.0246118	0.00615924	0.000738068	-0.0172975	0.0366579	-0.00792961	-0.0105927	0.00275501	-0.00436729	-0.000676862	-0.000297998	-0.0064182	hspEAsia	other	humans	Ubiquitous
HA273	-0.013714	0.000892233	0.00159734	-0.00264376	0.000502855	0.00214943	0.00244941	0.00471065	-0.020117	0.00387561	0.000491881	-0.0120257	0.0244594	-0.00464296	-0.006869	0.0019102	-0.00230413	-3.95915e-05	-0.000351935	-0.00325097	hspEAsia	other	humans	Ubiquitous
HA274	-0.0137373	0.000691055	0.00134333	-0.00294802	0.0009921	0.00281948	0.00360019	0.00647702	-0.0249871	0.00545648	0.000493896	-0.0162326	0.0342346	-0.00705867	-0.00973783	0.00250503	-0.00469199	-0.000238586	0.000530373	-0.00578938	hspEAsia	other	humans	Ubiquitous
HA275	-0.0130233	0.00035819	0.00040096	-0.00230004	0.000665652	0.00327055	0.00329934	0.00638008	-0.0217536	0.00450996	0.000533525	-0.0118743	0.0289935	-0.00566243	-0.00685605	0.00166652	-0.00344638	0.000715604	6.26281e-05	-0.00468705	hspEAsia	other	humans	Ubiquitous
HA276	-0.013285	0.000678319	0.00112645	-0.00280438	0.000587726	0.00262913	0.00322337	0.00552377	-0.0208715	0.00474014	0.000406284	-0.0119567	0.0272296	-0.00530634	-0.00733478	0.0016575	-0.00263201	-0.000594098	0.000680933	-0.00321532	hspEAsia	other	humans	Ubiquitous
HA277	-0.0135516	0.000698586	0.00147564	-0.00276592	0.000712012	0.00224253	0.00292971	0.00524491	-0.0207161	0.00409911	0.000442882	-0.0122929	0.0252808	-0.00521329	-0.00672658	0.00175823	-0.00327316	4.5953e-05	0.000258414	-0.0031376	hspEAsia	other	humans	Ubiquitous
HA278	-0.0130047	0.000627644	0.000204387	-0.00203718	0.000944001	0.00515661	0.00337317	0.0069507	-0.0257141	0.00639573	0.000738234	-0.0176605	0.0383254	-0.00843208	-0.0109509	0.00291322	-0.004524	-0.00046325	4.06082e-05	-0.00695548	hspEAsia	other	humans	Ubiquitous
HA279	-0.0141733	0.000691679	0.00218003	-0.00301927	0.00146943	0.00220369	0.002969	0.00564819	-0.0224966	0.00454855	0.000538687	-0.0155357	0.030753	-0.00587177	-0.00857842	0.00152223	-0.0034391	-5.91644e-05	0.00022634	-0.00371586	hspEAsia	other	humans	Ubiquitous
HA281	-0.0140891	0.000558783	0.00159899	-0.00360005	0.00166103	0.00403992	0.00473371	0.00914696	-0.034672	0.00790222	0.000878948	-0.0258372	0.0535221	-0.0110367	-0.0176443	0.00480642	-0.0079431	0.000117709	-0.000629151	-0.0109264	hspEAsia	other	humans	Ubiquitous
HA283	-0.0121915	0.000666576	-0.000689959	-0.00182081	-0.00188231	0.00275044	0.00348371	0.00570331	-0.0184946	0.00396451	0.000608951	-0.00717993	0.0214516	-0.00451318	-0.00402346	0.000823442	-0.00204818	0.000390491	0.000332612	-0.00177989	hspEAsia	other	humans	Ubiquitous
HA285	-0.0136049	0.000669233	0.00139743	-0.00244521	0.000890061	0.00260627	0.00299035	0.00527852	-0.0192073	0.00431137	0.000388585	-0.0108822	0.0239226	-0.00497349	-0.00583095	0.0013697	-0.0030623	2.54458e-05	-0.000426455	-0.00250053	hspEAsia	other	humans	Ubiquitous
HA287	-0.0135738	0.000479387	0.00138162	-0.00323852	0.000633326	0.00289255	0.00344152	0.00615498	-0.0238196	0.00515223	0.000500489	-0.0155696	0.03149	-0.0066094	-0.00932017	0.00219014	-0.00377637	-0.000665628	5.52691e-05	-0.00438228	hspEAsia	other	humans	Ubiquitous
HA289	-0.0135012	0.000547423	0.000856741	-0.00284039	0.000785022	0.00308456	0.00362216	0.00674662	-0.0253948	0.00578057	0.000587122	-0.0157429	0.034635	-0.00654033	-0.0103834	0.00235478	-0.00440994	-0.000206317	-0.000159244	-0.00524774	hspEAsia	other	humans	Ubiquitous
HA290	-0.0136102	0.000553094	0.00104348	-0.00267054	0.00119021	0.00363215	0.00337477	0.00625053	-0.0235723	0.00526761	0.000629309	-0.0157102	0.0320251	-0.00628467	-0.00948547	0.00225049	-0.00398835	0.000103346	1.40398e-05	-0.00473878	hspEAsia	other	humans	Ubiquitous
HA291	-0.0140592	0.000619594	0.00157239	-0.00350081	0.00149436	0.00334871	0.00392912	0.00780441	-0.0297849	0.00648609	0.00112055	-0.0208914	0.0433774	-0.00908228	-0.0136665	0.00361428	-0.00612537	-0.00048665	-3.88126e-05	-0.00807344	hspEAsia	other	humans	Ubiquitous
HA293	-0.0136286	0.000455695	0.0012017	-0.00276009	0.00135602	0.0033221	0.00326169	0.00652172	-0.0247495	0.00574276	0.000560588	-0.0156532	0.0350801	-0.00644467	-0.0102445	0.00270795	-0.00385189	-0.00016748	0.000414979	-0.00482002	hspEAsia	other	humans	Ubiquitous
HA294	-0.0136364	0.000717333	0.00161189	-0.00268672	0.000175149	0.00199432	0.00282088	0.00512841	-0.0201521	0.00397205	0.000289859	-0.0116361	0.0241404	-0.00555614	-0.00644619	0.00146914	-0.00240377	0.000134738	7.49289e-05	-0.00258227	hspEAsia	other	humans	Ubiquitous
HA295	-0.00160597	-0.00171071	-0.00751	0.000814219	0.00289569	0.00779892	-0.00117993	0.000460926	-0.00269911	0.00172138	-1.09401e-05	-0.00755854	0.0027987	-0.00181138	-0.00257412	0.000722308	-0.000997362	-5.10105e-05	-0.000476433	0.0029602	hpEurope	other	humans	Ubiquitous
HA297	-0.0132949	0.000336333	0.000705919	-0.00262297	0.000821053	0.00296148	0.00292341	0.00634247	-0.023473	0.00480152	0.000372152	-0.0136291	0.0305061	-0.00639123	-0.00841307	0.00206621	-0.00409565	-0.000406823	0.000295007	-0.00554014	hspEAsia	other	humans	Ubiquitous
HA303	-0.0136066	0.000773037	0.00157341	-0.00277228	0.000832365	0.00283802	0.00274265	0.00625469	-0.0231395	0.00490469	0.000492011	-0.0143644	0.0312811	-0.00623247	-0.00843406	0.00213791	-0.00353286	0.000110927	-0.000347466	-0.00348533	hspEAsia	other	humans	Ubiquitous
HA304	-0.0135045	0.000449237	0.000822354	-0.00280071	0.000617088	0.00284288	0.00364054	0.00620687	-0.0243398	0.00497614	0.00113707	-0.0135555	0.0321067	-0.00623015	-0.00796016	0.00259515	-0.00450215	-0.000286887	0.000207023	-0.00522309	hspEAsia	other	humans	Ubiquitous
HA306	-0.0132728	0.00055131	0.000622979	-0.00254143	0.00075218	0.00329103	0.0037137	0.00660078	-0.0233034	0.00469899	0.000671749	-0.0129521	0.0288866	-0.00604587	-0.00796798	0.00212678	-0.00404404	0.000328511	-0.000578659	-0.0048408	hspEAsia	other	humans	Ubiquitous
HA307	-0.013234	0.000658163	0.000824273	-0.00219099	0.000121602	0.0033099	0.0034416	0.00596558	-0.022653	0.00497429	0.000458004	-0.0130105	0.0301054	-0.00582116	-0.00760611	0.00191296	-0.00327588	2.4214e-05	7.78851e-05	-0.00387305	hspEAsia	other	humans	Ubiquitous
HA308	-0.0132304	0.000609739	0.000785421	-0.00209987	5.7096e-05	0.00316271	0.00343326	0.00610362	-0.022254	0.00510532	0.000518929	-0.0129669	0.029676	-0.00557658	-0.00744951	0.00182511	-0.00340282	0.000200379	0.000184411	-0.00377374	hspEAsia	other	humans	Ubiquitous
HA30	-0.013989	0.000639705	0.0016207	-0.00332986	0.00121436	0.00276304	0.00334559	0.00661458	-0.0270055	0.00618332	0.00218976	-0.0183359	0.0375701	-0.0070198	-0.0121104	0.00273317	-0.00497681	2.77002e-07	0.000395865	-0.00617219	hspEAsia	other	humans	Ubiquitous
HA31	-0.0133051	0.000392074	0.000474949	-0.00242667	0.000372016	0.00342455	0.00369836	0.00633618	-0.0233261	0.00495742	0.0006951	-0.0134756	0.030084	-0.00665973	-0.00810409	0.00196844	-0.00365966	-0.000175069	0.000575189	-0.00489878	hspEAsia	other	humans	Ubiquitous
HA33	0.00433536	-0.00312104	-0.0016185	-0.00470403	0.00136445	-0.00444334	4.62019e-05	0.00121738	-0.00720457	0.00269607	0.00100801	-0.00935515	0.0117399	-0.00472819	-0.00660671	0.000857176	0.00360943	-0.000602571	-7.42735e-05	-0.00297203	hpEurope	other	humans	Ubiquitous
HA38	-0.00410637	-0.000117566	0.00876082	-0.000673282	0.000328143	0.00450184	0.00276021	0.0050209	-0.0174933	0.00417628	0.000198802	-0.00852491	0.0220227	-0.00328693	-0.00579168	0.00117485	-0.000481818	-0.000781216	0.000434998	-0.00580598	hspEAsia	other	humans	Ubiquitous
HA3	-0.0135461	0.000653734	0.00124903	-0.00273195	0.000914797	0.00280926	0.00273691	0.00569759	-0.0221905	0.00457814	0.00056077	-0.0137348	0.0301409	-0.0058338	-0.0078865	0.00192405	-0.00320451	0.000504096	-0.00068702	-0.00406951	hspEAsia	other	humans	Ubiquitous
HA40	-0.0130332	0.000337677	0.000218629	-0.00238232	0.000491003	0.00378838	0.0037759	0.00652742	-0.0228983	0.00465532	0.000750121	-0.0132142	0.0287493	-0.00631043	-0.00822987	0.00201636	-0.00357834	0.000336227	-0.000178641	-0.00510297	hspEAsia	other	humans	Ubiquitous
HA44	-0.0133685	0.000692667	0.000965601	-0.00268417	-0.00012426	0.00248967	0.00328038	0.00591504	-0.0228051	0.00525221	0.000403788	-0.0140548	0.0301421	-0.00562864	-0.00863103	0.00207201	-0.00404929	-0.000283601	0.000128354	-0.00476204	hspEAsia	other	humans	Ubiquitous
HA49	-0.00561919	-0.000266462	0.00744661	-0.000816028	0.000439579	0.00456042	0.00301821	0.00512271	-0.0196818	0.00405501	0.000681541	-0.0100896	0.0255128	-0.00354103	-0.00675429	0.00149861	-0.00180883	8.614e-05	-0.000474875	-0.00555393	hspEAsia	other	humans	Ubiquitous
HA4	-0.0130527	0.00053317	0.000520493	-0.00223875	-9.53937e-05	0.00238728	0.00289844	0.0053085	-0.0205988	0.00475206	0.000915403	-0.0110361	0.0262338	-0.00450026	-0.00687062	0.000765298	-0.00310171	-0.000109649	-0.000224367	-0.00289952	hspEAsia	other	humans	Ubiquitous
HA54	-0.0133637	0.000661516	0.00118514	-0.00238713	4.71324e-05	0.00232768	0.00344304	0.00560628	-0.0208326	0.0041344	0.000530039	-0.0120551	0.0240584	-0.00497661	-0.00643921	0.00161684	-0.00284297	-0.000380454	0.000166929	-0.00298567	hspEAsia	other	humans	Ubiquitous
HA55	-0.00570268	0.00019353	0.0073867	-0.000509386	-0.000342808	0.00439219	0.0028553	0.0047097	-0.0169096	0.0036084	6.26687e-05	-0.0071365	0.0205125	-0.00234	-0.00547054	0.00133544	-0.00168	0.00015852	0.000118114	-0.00415078	hspEAsia	other	humans	Ubiquitous
HA5	-0.0135925	0.000774318	0.000830269	-0.00216679	0.00042058	0.00299826	0.00331214	0.00613596	-0.022905	0.00510332	0.000683982	-0.0140562	0.0312739	-0.006152	-0.00802902	0.00205715	-0.00333069	-0.000356039	0.000189651	-0.00429184	hspEAsia	other	humans	Ubiquitous
HA60	-0.0134459	0.000693115	0.000762937	-0.00287498	0.000755917	0.00348152	0.00364977	0.00615635	-0.0251167	0.00573724	0.000547884	-0.0156197	0.0336041	-0.00699213	-0.00961707	0.00225879	-0.004099	-0.000259604	0.000425102	-0.00464368	hspEAsia	other	humans	Ubiquitous
HA62	-0.0134185	0.000641153	0.000726554	-0.0028213	-0.00012848	0.00245427	0.00371778	0.00629393	-0.0237186	0.00559407	0.000721311	-0.0134935	0.0315615	-0.00573382	-0.00784094	0.00200597	-0.00403247	-0.000876217	-0.000663159	-0.00468594	hspEAsia	other	humans	Ubiquitous
HA63	-0.0133179	0.000613779	0.000730679	-0.00230562	6.34512e-05	0.00258669	0.00301454	0.00477437	-0.0204077	0.00429752	0.0015685	-0.0104904	0.0230947	-0.00539962	-0.00527673	0.00158864	-0.00236601	-0.000677996	0.000194341	-0.00396387	hspEAsia	other	humans	Ubiquitous
HA65	-0.0132944	0.000471652	0.000717946	-0.00248744	0.000451744	0.00346386	0.00349527	0.00628084	-0.0237295	0.00527373	0.000508941	-0.0144337	0.0312041	-0.00607912	-0.00878722	0.00216161	-0.00370172	-0.000373694	0.000495715	-0.00502756	hspEAsia	other	humans	Ubiquitous
HA66	-0.0127691	0.000763343	0.000620283	-0.0022963	-0.000492578	0.00230167	0.00308005	0.0055568	-0.0191904	0.00362664	0.000431762	-0.0105088	0.0244524	-0.00517652	-0.00521439	0.0012565	-0.00143386	-0.000157411	9.53028e-05	-0.00195843	hspEAsia	other	humans	Ubiquitous
HA70	-0.0131588	0.000646032	0.000652981	-0.00235248	0.000610238	0.00261979	0.00326988	0.00580442	-0.0223899	0.00456405	0.000487062	-0.0122989	0.0288211	-0.00515042	-0.00761982	0.00183634	-0.00361005	-0.000160157	-3.0696e-05	-0.00415217	hspEAsia	other	humans	Ubiquitous
HA72	-0.013786	0.000664754	0.00132075	-0.0027815	0.000544112	0.00232123	0.00423718	0.00663978	-0.0251484	0.00546239	0.000755664	-0.0147741	0.0338251	-0.00740692	-0.00935652	0.0021392	-0.00369119	-0.000452455	-0.000229868	-0.00555997	hspEAsia	other	humans	Ubiquitous
HA76	-0.0139339	0.000695061	0.0012711	-0.00263233	0.00122601	0.00295938	0.00315455	0.00647208	-0.023929	0.00523053	0.000494571	-0.0164708	0.0327435	-0.00626774	-0.010078	0.00242693	-0.00413607	-0.000760427	0.000382178	-0.00472871	hspEAsia	other	humans	Ubiquitous
HA7	-0.0135838	0.000617338	0.00122214	-0.00230155	0.000383438	0.00272991	0.00345128	0.00634134	-0.0234085	0.00510157	0.000668124	-0.0139081	0.0304121	-0.00633244	-0.00826355	0.00190444	-0.00387563	9.2499e-05	0.000118948	-0.00463758	hspEAsia	other	humans	Ubiquitous
HA82	-0.0135389	0.000604613	0.000914429	-0.00264737	0.00051582	0.00295552	0.00331047	0.00617238	-0.0241529	0.00526708	0.000475661	-0.0154763	0.0323802	-0.00678952	-0.00989797	0.0022491	-0.00396704	-3.70947e-05	-0.00025728	-0.00544899	hspEAsia	other	humans	Ubiquitous
HA84	-0.0129828	0.000580634	0.000379562	-0.00229004	0.000834148	0.00355312	0.00281032	0.00507234	-0.0194014	0.00411242	0.000598874	-0.0118263	0.0237134	-0.00431796	-0.00683167	0.00206817	-0.00234509	-0.000392436	0.000487826	-0.00281241	hspEAsia	other	humans	Ubiquitous
HA86	-0.0132874	0.000574051	0.000786268	-0.00240203	0.000606906	0.00336824	0.00360794	0.00602569	-0.0237637	0.0053409	0.000610338	-0.0140497	0.0322598	-0.00664883	-0.00881279	0.00204894	-0.0028474	-0.000328762	-3.07336e-05	-0.00482874	hspEAsia	other	humans	Ubiquitous
HA88	-0.0135741	0.000650335	0.00125961	-0.00289598	0.00112702	0.00348353	0.00371192	0.0065375	-0.0264926	0.00603026	0.000473277	-0.0182981	0.0372343	-0.00732927	-0.0115804	0.00285835	-0.00486044	-0.00042476	3.82006e-05	-0.00573326	hspEAsia	other	humans	Ubiquitous
HA95	-0.0135584	0.000803807	0.00120355	-0.0022763	6.39584e-05	0.00270548	0.00318057	0.00601986	-0.0232362	0.00534679	0.000486231	-0.0142351	0.0315287	-0.00648801	-0.0088354	0.00223836	-0.00423841	-1.11274e-06	0.000390488	-0.00460161	hspEAsia	other	humans	Ubiquitous
HA97	-0.0141773	0.000593312	0.00168472	-0.00343169	0.00157672	0.00386701	0.00447489	0.00855091	-0.033108	0.00733425	0.000879818	-0.0247977	0.0496985	-0.00955169	-0.0162065	0.00429026	-0.00728869	-3.15022e-05	-0.000383955	-0.010037	hspEAsia	other	humans	Ubiquitous
HA98	-0.0133244	0.000706702	0.000392483	-0.00239837	0.000303895	0.00299675	0.00358722	0.00630261	-0.0219166	0.00464218	0.000770829	-0.0120202	0.0284031	-0.00557396	-0.0070715	0.00182115	-0.00371021	-0.000169378	2.21064e-05	-0.00434798	hspEAsia	other	humans	Ubiquitous
HCM100	0.00184475	-0.00235005	-0.00358032	-0.00322686	0.00355443	-0.00351187	-0.00401198	-0.00425685	0.0121061	-0.00104699	-0.00212698	-0.00268467	0.00378283	-0.000740171	0.0110148	-0.00153764	-0.00304575	-2.05392e-05	0.000675953	-0.0039406	hpEurope	other	humans	Ubiquitous
HCM135	-0.0121937	0.000942086	0.00343436	-0.00173731	0.00658878	-0.000278479	-0.00594898	-0.00581158	0.0161636	-0.00174157	-0.00221945	0.00659196	0.0106103	0.00813524	0.0126587	-0.00493963	0.00810791	0.000361224	0.000163137	0.00205554	hspEAsia	other	humans	Ubiquitous
HCM43	-0.0124823	0.00100981	0.00350415	-0.00158041	0.00632674	-0.000589848	-0.00596801	-0.00599467	0.0163187	-0.00151216	-0.00285709	0.00649069	0.00969808	0.00820293	0.0118948	-0.00453698	0.0078353	0.000109855	0.000292016	0.00210837	hspEAsia	other	humans	Ubiquitous
HCM45	-0.0127219	0.00102134	0.00382928	-0.00196485	0.00695284	-0.000699997	-0.00595727	-0.00570572	0.0166802	-0.00152485	-0.00297984	0.00651779	0.00997413	0.00812066	0.0131275	-0.00468611	0.00729992	0.000479082	0.000226196	0.00145877	hspEAsia	other	humans	Ubiquitous
HCM49	0.00581059	-0.00313852	-0.00540714	-0.00453289	0.00299044	-0.00658249	-0.00384454	-0.00406487	0.00858883	-0.000376381	-0.00150133	-0.00631036	0.00152207	-0.00329583	0.00448142	0.00014031	-0.000771009	-0.000264297	-7.14329e-05	0.00230159	hpEurope	other	humans	Ubiquitous
HCM55	-0.0129703	0.00128734	0.00391713	-0.00215483	0.00564424	-0.00110722	-0.00490723	-0.00505554	0.0127389	-0.000795548	-0.00241385	0.00402471	0.00659592	0.00705749	0.0093444	-0.00363069	0.00657105	0.000730559	2.27076e-05	0.00269893	hspEAsia	other	humans	Ubiquitous
HCM62	-0.0127765	0.00102167	0.00395914	-0.00180352	0.00687898	-0.000323642	-0.00617135	-0.00681334	0.0185341	-0.00174536	-0.0031224	0.00803098	0.0109305	0.00952854	0.0144027	-0.00559727	0.00931319	0.000671446	0.000347617	0.00404814	hspEAsia	other	humans	Ubiquitous
HCM64	-0.0120151	0.000971829	0.00349499	-0.00224313	0.00683937	-0.000543349	-0.00601119	-0.00600142	0.0163784	-0.00080221	-0.00322564	0.00585284	0.0101841	0.00858737	0.014046	-0.00473731	0.00672578	0.0002535	0.000313029	0.00124362	hspEAsia	other	humans	Ubiquitous
HCM65	-0.0151168	0.00178691	0.0052629	-0.00251488	0.00326769	-0.00224568	-0.00272266	-0.00283711	0.00504185	-0.000333106	-0.000542458	0.00263003	0.00013068	0.00243559	-0.000527321	-5.10068e-05	0.00324064	0.00071403	0.000171468	0.00600599	hspEAsia	other	humans	Ubiquitous
HCM_66	-0.0120062	0.00103291	0.00329474	-0.00145953	0.00712762	-0.000396244	-0.00587007	-0.00644273	0.0180839	-0.00163184	-0.00328775	0.00768368	0.0101915	0.00811528	0.0136842	-0.00470934	0.00682058	0.000398145	0.000670264	-6.05618e-05	hspEAsia	other	humans	Ubiquitous
HCM69	-0.0120156	0.00105811	0.0036065	-0.00164502	0.00711656	0.000283379	-0.00595787	-0.00628241	0.0177644	-0.00188027	-0.00304025	0.00710394	0.0107405	0.00808494	0.0135494	-0.00506722	0.00862161	0.000833247	0.000150711	0.00212136	hspEAsia	other	humans	Ubiquitous
HCM70	-0.0129928	0.00110644	0.00417197	-0.00193836	0.00681943	-0.000729853	-0.00563852	-0.00611132	0.0161535	-0.00161145	-0.00310387	0.00623111	0.00861615	0.0087475	0.012278	-0.00487778	0.00779514	0.000704732	0.000326485	0.00237861	hspEAsia	other	humans	Ubiquitous
HCM72	-0.0119698	0.000839715	0.00398242	-0.00241324	0.00643098	-0.00149597	-0.00523199	-0.00525053	0.0150845	-0.00142091	-0.00250119	0.00584148	0.00829998	0.00821376	0.0114401	-0.00430572	0.00839669	0.000265729	2.97209e-06	0.00415626	hspEAsia	other	humans	Ubiquitous
HCM73	-0.0127891	0.000943673	0.00370612	-0.00217172	0.00665038	-0.00112145	-0.00605362	-0.00573587	0.017934	-0.00172577	-0.00342769	0.00711814	0.0103463	0.00974997	0.0143093	-0.00542843	0.00934977	0.000420545	-0.000490796	0.00382732	hspEAsia	other	humans	Ubiquitous
HCM95	0.00860287	-0.00451439	-0.0092405	-0.00551748	0.00115282	-0.00826056	-0.00135409	-0.00141078	0.00201056	0.000230279	-0.00105341	0.000837549	0.00108658	0.00477771	0.00155471	0.000318193	0.000568914	-0.00087394	0.00161948	0.0087224	hpEurope	other	humans	Ubiquitous
HE_C33	0.00776659	-0.00464222	-0.0117062	-0.00322102	-0.00176508	-0.00449696	0.00122372	0.000775693	-0.00641403	-0.000114266	9.92885e-05	0.0132314	0.000456235	0.0128872	-0.00388104	0.000561416	-0.00415792	0.000736848	-9.75302e-05	0.00349501	hpEurope	other	humans	Ubiquitous
HE_C50	0.00738213	-0.00465961	-0.0129986	-0.00343935	-0.00133723	-0.00454284	0.00237157	0.00267853	-0.00780252	-0.000289019	0.00011314	0.0163661	0.00109818	0.0148075	-0.00233596	0.000966802	-0.00508155	0.000497113	0.000257508	0.000918565	hpEurope	other	humans	Ubiquitous
HEL_AA0103AA_AS	-0.0154728	0.00192088	0.00540248	-0.00344932	0.00193143	-0.00309682	-0.000705225	0.000709927	-0.0043541	-0.000439713	-9.89887e-05	-0.00643826	-0.0184963	0.0059579	-0.00369592	0.00187849	-0.00282432	0.000259375	1.27324e-05	-0.00115488	hspEAsia	other	humans	Ubiquitous
HEL_AA0105AA_AS	-0.0016762	-0.000179558	0.00156218	0.00222286	-0.0127311	-0.00242234	0.00713096	0.00456189	0.000910545	-0.000338464	-0.000267825	0.00525467	-0.00375753	-0.0139166	0.00253614	-0.000315204	0.0124412	0.00133678	-0.000735535	-0.005256	hspIndigenousSAmerica	low	humans	Ubiquitous
HEL_AA0111AA_AS	0.0130929	-0.003381	0.00710696	-0.00196519	0.000156934	-0.00363696	-0.000470198	-0.000703881	0.00130164	0.000980516	-0.000628487	-0.00450639	-0.00062678	-0.00233744	-0.00504156	0.000889434	0.0123596	-0.000538117	-0.000458882	-0.00383235	hpEurope	other	humans	Ubiquitous
HEL_AA0112AA_AS	0.0119956	-0.0030294	0.00733441	-0.00183878	-0.0011254	-0.0041918	0.000454092	0.000147059	0.00151062	0.000520693	-0.000721028	-0.00516839	-0.0011777	-0.00412876	-0.0053036	0.000568754	0.0165308	-0.000817548	0.000505943	-0.00623429	hpEurope	other	humans	Ubiquitous
HEL_AA0113AA_AS	0.0139073	-0.000674851	0.0275921	0.0057642	-0.0028528	0.00893169	0.00371466	0.00315343	-0.00471757	0.000290251	-0.00102873	0.00764916	0.000468524	0.00303073	0.00299508	0.000936083	-0.0115362	0.000528126	0.00037439	0.0145522	hpAfrica1	other	humans	Ubiquitous
HEL_AA0118AA_AS	0.0131396	-0.00127905	0.0208642	0.00278289	-0.00274043	0.00440693	0.00259533	0.00233766	-0.00285544	0.00089606	-0.000650651	0.00362556	-0.000663704	0.00107076	-0.00235627	6.14732e-06	0.00845082	-0.000417345	0.000154517	-0.00181576	hpAfrica1	other	humans	Ubiquitous
HEL_AA0121AA_AS	0.0139281	-0.00150773	0.0207911	0.00302072	-0.00178234	0.00428432	0.00237062	0.00241281	-0.00314712	0.000937851	-0.000195187	0.00329927	-0.000418306	0.000794085	-0.00461631	-0.000687805	0.0158953	-0.000575928	0.000131821	-0.00963401	hpAfrica1	other	humans	Ubiquitous
HEL_AA0125AA_AS	0.0123275	-0.00349875	0.0024931	-0.0033091	-0.000462936	-0.00593131	-0.0011867	-0.000850958	0.00218104	-0.000132393	-0.000469708	-0.00518717	-0.00106563	-0.00345867	-0.00359602	0.000447744	0.00968341	-0.000570969	-0.000133202	-0.000958065	hpEurope	other	humans	Ubiquitous
HEL_AA0155AA_AS	0.0139959	0.000177977	0.0292824	0.00609974	-0.00321422	0.00933297	0.00374852	0.00386685	-0.00539114	0.00036563	-0.000438974	0.00719788	-0.00012573	0.0031727	-0.00288855	-0.000961451	0.0146139	-9.38604e-05	0.000414819	-0.0112377	hpAfrica1	other	humans	Ubiquitous
HEL_AA0156AA_AS	0.0146972	-0.000433585	0.0256795	0.00495577	-0.00161889	0.00816082	0.00276555	0.00173543	-0.00431323	0.000770127	-0.000880836	0.00589929	0.000467356	0.00361652	0.00292573	0.00139941	-0.0136303	0.00159262	0.00101198	0.0138823	hpAfrica1	other	humans	Ubiquitous
HEL_AA0157AA_AS	0.0131861	-0.000248836	0.025622	0.00502222	-0.00372375	0.00731871	0.00368461	0.00339449	-0.00418172	0.000736363	-0.000595966	0.00614427	-0.00072841	0.0019266	-0.00294386	-0.000163204	0.0137172	-0.000944566	9.05959e-05	-0.00941419	hpAfrica1	other	humans	Ubiquitous
HEL_AA0160AA_AS	0.0125665	-0.00361014	0.00156132	-0.0034126	-0.000737525	-0.00634975	-8.23153e-05	-0.000266429	0.00149151	-0.000400661	-0.000273652	-0.00434349	-0.00128065	-0.00385185	-0.00317418	0.00033332	0.00876306	-0.000699472	0.000144564	7.96016e-05	hpEurope	other	humans	Ubiquitous
HEL_AA0165AA_AS	-0.0144611	0.0018865	0.0045955	-0.0029545	0.00125347	-0.00353498	-0.000874605	-0.00038684	-0.000959838	-0.000937863	-0.000289771	-0.00540061	-0.0201952	0.00443993	-0.00324458	0.00124895	-0.00175233	1.97992e-05	0.000823338	-0.000129325	hspEAsia	other	humans	Ubiquitous
HEL_AA0167AA_AS	-0.0156286	0.00198381	0.0054895	-0.00301664	0.00248255	-0.00277765	-0.00268181	-0.000933951	-0.000428773	-0.000476863	5.35077e-05	-0.00348693	-0.0115689	0.00407225	-0.00338908	0.00118874	-0.00113491	0.000513445	-0.000288842	0.00138125	hspEAsia	other	humans	Ubiquitous
HEL_AA0168AA_AS	-0.0156649	0.00179199	0.00533627	-0.00346754	0.00116154	-0.00313141	0.000772188	0.00159237	-0.0086324	-0.000659762	9.02593e-05	-0.0126555	-0.0304527	0.00715004	-0.00609079	0.00296088	-0.00711588	-0.000261981	0.000671871	-0.00592145	hspEAsia	other	humans	Ubiquitous
HEL_AA0169AA_AS	-0.0152543	0.00157869	0.00561692	-0.00344105	0.0011102	-0.00333522	-0.000113933	0.00138482	-0.00829157	-6.58939e-06	-0.000157661	-0.0122516	-0.0266463	0.00733228	-0.00578076	0.00234704	-0.00594528	0.000490089	0.000859353	-0.0049843	hspEAsia	other	humans	Ubiquitous
HEL_AA0170AA_AS	-0.0154737	0.00178569	0.00531373	-0.00312244	0.00026786	-0.00364365	0.00133973	0.00218401	-0.00962448	7.78012e-05	0.000139771	-0.0135735	-0.0337179	0.00768856	-0.00586386	0.00289185	-0.00801184	-0.000867294	9.51303e-05	-0.00751445	hspEAsia	other	humans	Ubiquitous
HEL_AA0171AA_AS	-0.0160538	0.00157922	0.00600984	-0.00425912	0.00141211	-0.00386376	0.000628643	0.0021372	-0.0112964	0.000245846	0.00010294	-0.0174092	-0.0365259	0.0100653	-0.00881633	0.00435206	-0.00957909	-0.000627674	0.000607995	-0.00907868	hspEAsia	other	humans	Ubiquitous
HEL_AA0172AA_AS	-0.0160608	0.00184078	0.00600347	-0.00425043	0.00168009	-0.00421503	0.000817969	0.0014551	-0.0112573	-0.000105789	9.3561e-05	-0.017	-0.0355579	0.0104524	-0.00787131	0.00389322	-0.00923174	9.3714e-05	-0.0004047	-0.00804249	hspEAsia	other	humans	Ubiquitous
HEL_AA0173AA_AS	-0.0155039	0.00167563	0.00528358	-0.0033348	0.00126651	-0.00354991	0.000705214	0.000962517	-0.00843921	0.000422644	-0.000234533	-0.0118728	-0.027431	0.00713416	-0.00510772	0.00276477	-0.00691203	-0.000101873	0.000454109	-0.00530872	hspEAsia	other	humans	Ubiquitous
HEL_AA0174AA_AS	-0.0147685	0.00149963	0.00419848	-0.00282667	0.000171316	-0.00256468	0.000560154	0.00200548	-0.00838779	0.000184312	-1.90542e-05	-0.00708609	-0.0205653	0.00370654	-0.00186364	0.00133059	-0.00375854	0.000229655	0.000634529	-0.00288081	hspEAsia	other	humans	Ubiquitous
HEL_AA0176AA_AS	-0.0151445	0.00149016	0.00446842	-0.00343516	6.95139e-05	-0.0027636	0.00137176	0.00173045	-0.0093773	9.25823e-05	-4.79427e-05	-0.0088201	-0.0231015	0.00357611	-0.00212282	0.00184301	-0.00407414	-0.000650653	0.000379903	-0.00336181	hspEAsia	other	humans	Ubiquitous
HEL_AA0178AA_AS	-0.015583	0.00153137	0.00543428	-0.00373748	0.00169243	-0.00341878	0.000403106	0.00146025	-0.00982751	-0.000307911	3.12438e-05	-0.0137394	-0.0306074	0.00780738	-0.00725957	0.00298007	-0.00741451	-0.000378544	0.000334471	-0.00636575	hspEAsia	other	humans	Ubiquitous
HEL_AA0179AA_AS	-0.0161706	0.00168914	0.00604608	-0.00406397	0.00176146	-0.00396214	0.000551885	0.00173175	-0.00981312	-0.000212891	0.000102183	-0.0158399	-0.0352715	0.0100743	-0.00773194	0.00356607	-0.00881255	-0.000890345	0.000511303	-0.00755903	hspEAsia	other	humans	Ubiquitous
HEL_AA0180AA_AS	-0.0158171	0.00166145	0.00578271	-0.00388192	0.00161805	-0.00370777	0.000367927	0.00127249	-0.0106805	-0.00021014	-0.000120195	-0.0150976	-0.034082	0.00951843	-0.00720392	0.00362389	-0.00907484	-0.000119982	0.000292472	-0.00772604	hspEAsia	other	humans	Ubiquitous
HEL_AA0181AA_AS	0.00835007	-0.00443728	-0.0109538	-0.0037038	-0.00206449	-0.00569067	0.00153158	0.00186541	-0.00606182	-0.0011812	0.000219313	0.0110456	0.000135305	0.0115595	-0.0034493	0.000121618	-0.00222892	0.00113325	-0.000741038	0.00176325	hpEurope	other	humans	Ubiquitous
HEL_AA0196AA_AS	-0.0161901	0.00171574	0.00603793	-0.00436297	0.00212788	-0.00358245	0.000332225	0.00182043	-0.011212	0.000195188	0.000121384	-0.0164854	-0.034728	0.00978053	-0.00824667	0.00365031	-0.00890776	-0.000747071	0.0006205	-0.0080223	hspEAsia	other	humans	Ubiquitous
HEL_AA0199AA_AS	-0.0158682	0.00188003	0.00561564	-0.0033608	0.000101409	-0.00355461	0.000277538	0.00190002	-0.00921184	2.20009e-06	0.000366181	-0.0131551	-0.0331993	0.00742917	-0.00694224	0.00282556	-0.00816481	-0.000105418	0.000226503	-0.00742138	hspEAsia	other	humans	Ubiquitous
HEL_AA0202AA_AS	-0.0130602	0.00140275	0.0046388	-0.00292078	0.00204314	-0.00355908	-0.00200359	-0.00161654	0.00355288	-0.00138463	0.000425735	0.00136719	-0.00653379	0.00197042	-0.00285132	0.000319528	0.00513885	0.000352117	6.31246e-05	0.00590297	hspEAsia	other	humans	Ubiquitous
HEL_AA0205AA_AS	-0.0157525	0.00190532	0.0056092	-0.00395941	0.000413157	-0.00412244	0.0014747	0.00275851	-0.0118463	-0.000394022	-0.000228284	-0.0184838	-0.042736	0.0117135	-0.0090613	0.00466359	-0.0122788	-0.000919435	0.000488085	-0.0111299	hspEAsia	other	humans	Ubiquitous
HEL_AA0210AA_AS	-0.0132019	0.00115767	0.00419532	-0.00213294	0.00739043	-0.000793899	-0.00666061	-0.006693	0.0189441	-0.00162745	-0.00309673	0.0078677	0.0113195	0.00948078	0.0140216	-0.00557463	0.0102538	0.000694246	0.000341536	0.00378832	hspEAsia	other	humans	Ubiquitous
HEL_AA0211AA_AS	-0.0129729	0.00111961	0.00408329	-0.00195487	0.00687439	-0.000624135	-0.00666537	-0.0065129	0.0184445	-0.00203952	-0.00295213	0.00724791	0.010788	0.0088835	0.0127432	-0.00503301	0.0090117	0.000332356	0.000399436	0.00340947	hspEAsia	other	humans	Ubiquitous
HEL_AA0212AA_AS	-0.0126752	0.001231	0.00355561	-0.00140508	0.00660235	-0.000674954	-0.00546429	-0.00541589	0.015141	-0.00139071	-0.00273894	0.00586403	0.00838021	0.00767744	0.0107089	-0.00429483	0.00764746	0.000123895	0.000308752	0.0040286	hspEAsia	other	humans	Ubiquitous
HEL_AA0213AA_AS	-0.0114343	0.000915115	0.00352697	-0.00189857	0.0065251	-0.000201338	-0.00605877	-0.00642368	0.0170863	-0.00179788	-0.00313524	0.00648359	0.00868317	0.0065988	0.013772	-0.00420923	0.00640158	0.000271326	-0.000140518	2.11783e-05	hspEAsia	other	humans	Ubiquitous
HEL_AA0214AA_AS	0.012525	-0.0039376	-0.000964625	-0.0047771	0.000597715	-0.00837343	-0.00167314	-0.00170401	0.0027805	0.000458852	-0.00026338	-0.00758093	-0.00125904	-0.00412078	-0.00462318	0.000421894	0.0096299	-0.00103195	0.000179112	7.88364e-05	hpEurope	other	humans	Ubiquitous
HEL_AA0215AA_AS	0.0125839	-0.00434201	-0.00213294	-0.00483472	0.000832601	-0.008187	-0.00156506	-0.00124982	0.00236532	1.88633e-05	-0.000195367	-0.00729022	-0.000790737	-0.00354205	-0.00404426	0.000396889	0.00855992	-0.000454133	-0.000166767	0.000513215	hpEurope	other	humans	Ubiquitous
HEL_AA0216AA_AS	0.013454	-0.00404142	0.00389394	-0.00317572	0.00047904	-0.00488905	-0.00152505	-0.00165399	0.00173929	0.000988605	-0.000611632	-0.00556013	-0.000359928	-0.00240162	-0.00365654	0.000814105	0.00961372	-5.69003e-05	-0.000206197	-0.000650695	hpEurope	other	humans	Ubiquitous
HEL_AA0217AA_AS	0.0110328	-0.00464393	-0.00596198	-0.00461192	0.00142129	-0.00676699	-0.00154741	-0.0010874	0.00104034	0.000647767	-0.000652416	-0.00247092	0.000294638	0.00092321	-0.00243568	0.00129049	0.000910467	-0.000217067	0.000188236	0.00143492	hpEurope	other	humans	Ubiquitous
HEL_AA0218AA_AS	0.0127612	-0.00426873	0.000938404	-0.00391048	0.000641509	-0.00620766	-0.00201378	-0.0013778	0.00171061	0.00106671	-0.000413006	-0.0053685	-0.000966754	-0.00205232	-0.00528583	0.000488363	0.0106024	-0.000639293	0.000341811	-0.00223482	hpEurope	other	humans	Ubiquitous
HEL_AA0219AA_AS	0.0129487	-0.00458567	0.000969248	-0.00425867	0.00118302	-0.00685907	-0.00178816	-0.00149128	0.00204459	0.00143777	-0.000573655	-0.00591406	-0.000332521	-0.00316975	-0.00514413	0.000518664	0.0116937	-0.00059575	-0.000460524	-0.00233376	hpEurope	other	humans	Ubiquitous
HEL_AA0220AA_AS	0.0127562	-0.00403634	0.00154628	-0.00395716	0.000520478	-0.00617954	-0.00167177	-0.00150767	0.00149142	0.00109394	-0.000464719	-0.00545388	-0.000487587	-0.00220855	-0.00519378	0.000561614	0.0111291	0.000243505	-6.81347e-05	-0.00163666	hpEurope	other	humans	Ubiquitous
HEL_AA0222AA_AS	0.012561	-0.004327	0.000178943	-0.00422195	0.00103781	-0.00658672	-0.00193654	-0.00112415	0.00225298	0.00104845	-0.000607919	-0.00612273	-0.00105828	-0.00214396	-0.00504527	0.000700066	0.00998458	-0.000874112	-0.000252884	-0.00101319	hpEurope	other	humans	Ubiquitous
HEL_AA0224AA_AS	0.0141829	-0.00277826	0.0118367	-0.000567994	-0.000128037	-0.00161545	-0.000397914	-1.21939e-05	0.000490283	0.000982276	-0.000236473	-0.00437274	-0.00135594	-0.00136914	-0.00719106	0.000159777	0.0194745	-0.000754425	-0.000816555	-0.0103087	hpEurope	other	humans	Ubiquitous
HEL_AA0225AA_AS	0.0156113	-0.00111807	0.0220751	0.0032885	-0.00148502	0.00487264	0.000713245	0.00102913	-0.00245698	0.000603171	-0.00011684	0.00211294	-0.000386782	0.000937375	-0.00421532	-0.000613887	0.0150145	-0.00035681	-0.000722588	-0.013342	hpAfrica1	other	humans	Ubiquitous
HEL_AA0227AA_AS	0.00915349	-0.00479565	-0.0102082	-0.00490052	0.000257241	-0.00660362	-6.15566e-05	0.000100951	-0.00144856	0.000503546	-0.000501544	0.00254572	0.000851373	0.00359579	-0.000390907	0.00120137	-0.0038689	0.00039224	0.000601414	0.00436717	hpEurope	other	humans	Ubiquitous
HEL_AA0238AA_AS	-0.0160785	0.00191768	0.00575981	-0.00302662	0.00110186	-0.00357168	0.000430287	0.000882816	-0.00810825	0.00024374	-0.00014252	-0.0115202	-0.0257084	0.00620849	-0.00524671	0.00250377	-0.00605367	-0.000559783	0.000486814	-0.00535297	hspEAsia	other	humans	Ubiquitous
HEL_AA0239AA_AS	-0.0158539	0.0021085	0.00574214	-0.00359419	0.00149377	-0.00399856	-9.91502e-05	0.00130002	-0.0102539	-7.57906e-05	-0.000176384	-0.015275	-0.0325916	0.00810906	-0.00706517	0.00371011	-0.00930211	0.000481998	0.00039099	-0.00721366	hspEAsia	other	humans	Ubiquitous
HEL_AA0241AA_AS	-0.0158104	0.00193709	0.00575193	-0.0030241	0.00259694	-0.00276399	-0.00192153	-0.00108206	0.00124473	-0.000184925	-7.85958e-05	-0.00123686	-0.00903643	0.00386151	-0.0020235	0.000704562	0.000345757	0.000166936	-0.000367564	0.00336342	hspEAsia	other	humans	Ubiquitous
HEL_AA0243AA_AS	-0.0156816	0.0018971	0.00528886	-0.00304378	0.00129015	-0.00321667	-9.70855e-05	0.00140151	-0.00665211	5.22149e-05	-0.000176207	-0.0105643	-0.0251528	0.00585656	-0.00529341	0.00217707	-0.00537374	8.09291e-05	0.000493741	-0.00475196	hspEAsia	other	humans	Ubiquitous
HEL_AA0246AA_AS	-0.0159214	0.00206491	0.00566532	-0.00322451	0.0018831	-0.00386744	-5.47201e-05	0.00106407	-0.00925146	8.85592e-05	-7.171e-06	-0.013392	-0.0289457	0.00815049	-0.00657372	0.00301794	-0.00719186	0.000245146	7.77242e-05	-0.00577295	hspEAsia	other	humans	Ubiquitous
HEL_AA0247AA_AS	-0.0160538	0.0017835	0.00561992	-0.00315263	0.00140427	-0.00361014	0.000380481	0.00151364	-0.0078124	-0.000759367	-9.22401e-05	-0.0116758	-0.0264967	0.00614855	-0.00563129	0.00262666	-0.00573289	-0.000216623	0.000331729	-0.00485962	hspEAsia	other	humans	Ubiquitous
HEL_AA0248AA_AS	-0.0160153	0.00189759	0.00602233	-0.00372613	0.00193251	-0.00339786	-7.68656e-05	0.00122351	-0.00778105	-0.000158269	0.000360081	-0.012448	-0.028069	0.00832521	-0.00674151	0.00315793	-0.00650181	5.63075e-05	0.000173542	-0.00513052	hspEAsia	other	humans	Ubiquitous
HEL_AA0249AA_AS	-0.0156632	0.00206003	0.00546281	-0.00328468	0.00122839	-0.00343006	0.000604109	0.00164518	-0.00920586	0.000100326	-2.89798e-06	-0.0122236	-0.026916	0.00670609	-0.00539399	0.00309882	-0.00657281	-7.90731e-06	-0.000421094	-0.00522453	hspEAsia	other	humans	Ubiquitous
HEL_AA0250AA_AS	-0.0153405	0.00189139	0.00532559	-0.00270043	0.00304374	-0.00232907	-0.00243739	-0.00182506	0.00321729	-0.000305102	0.000584206	0.000599937	-0.00112164	0.00356743	-0.000907385	0.000542545	0.00265447	0.000341817	0.000162638	0.00527837	hspEAsia	other	humans	Ubiquitous
HEL_AA0251AA_AS	-0.0152967	0.00185164	0.00555609	-0.00241625	0.00344881	-0.00265696	-0.00299194	-0.0024718	0.0049308	-0.000964789	-0.000339444	0.00331205	-0.000573821	0.0023909	-0.000922241	-0.000438371	0.00377934	0.00082251	-0.000518993	0.0062913	hspEAsia	other	humans	Ubiquitous
HEL_AA0252AA_AS	-0.0150614	0.00168448	0.00490061	-0.00275631	0.00282697	-0.00223921	-0.00175864	-0.00150319	0.00162588	7.00274e-05	-0.000123405	0.00193554	-0.000290476	0.00216597	-0.000587381	-7.7871e-05	0.00331079	0.000237427	0.000192495	0.00552531	hspEAsia	other	humans	Ubiquitous
HEL_AA0253AA_AS	-0.0155548	0.00174735	0.00532564	-0.00306023	0.00295375	-0.00215626	-0.00229223	-0.00159282	0.00260312	-0.000479878	0.000202958	0.00158842	-0.000180419	0.00210958	-0.00134296	0.0001312	0.00307917	2.83923e-05	0.000163694	0.00558631	hspEAsia	other	humans	Ubiquitous
HEL_AA0254AA_AS	-0.0143465	0.00111608	0.00358865	-0.00298147	0.00213093	-0.00198923	-0.000327541	0.00113826	-0.00500635	0.000794379	-0.000261144	-0.00255867	-0.00180746	0.00236148	0.000205402	-0.000199122	0.00101957	0.000573759	0.000314067	0.00319486	hspEAsia	other	humans	Ubiquitous
HEL_AA0255AA_AS	-0.0154625	0.00193212	0.00540803	-0.00277029	0.00282309	-0.00219449	-0.00293888	-0.00214505	0.00285206	-0.000635447	-0.000406007	0.00177333	-0.00100936	0.00276113	-0.00114148	-0.000273508	0.00306327	-4.02373e-05	-0.000238162	0.00620099	hspEAsia	other	humans	Ubiquitous
HEL_AA0256AA_AS	-0.015324	0.00171486	0.00538747	-0.00291077	0.00317187	-0.0024961	-0.00253423	-0.00188249	0.00134509	-0.000471483	-0.00050784	0.000543816	-0.00135707	0.00267206	-0.00069421	-0.000158227	0.00231131	0.00060929	3.00466e-07	0.00481567	hspEAsia	other	humans	Ubiquitous
HEL_AA0318AA_AS	0.0153807	0.00233979	0.0287943	0.00737412	-0.000263266	0.0141685	0.00287762	0.00259825	-0.00505513	0.000162393	-0.00100297	0.00942966	0.00157188	0.00652579	0.00596335	0.00111046	-0.0286132	0.000451926	0.00105042	0.02266	hpAfrica1	other	humans	Ubiquitous
HEL_AA0319AA_AS	-0.0143337	0.00114526	0.00356023	-0.00321729	1.89138e-05	-0.00189615	0.00140004	0.00189296	-0.00631646	0.000219225	-0.000121414	-0.00264331	-0.0062008	-0.000347633	0.00112073	-0.00022466	0.0010205	-0.000320676	0.00034722	0.00222552	hspEAsia	other	humans	Ubiquitous
HEL_AA0322AA_AS	0.00958403	-0.00364277	-0.0082996	-0.00102197	0.00346117	0.00345356	-0.0026254	-0.00264286	0.0060654	0.0014686	-0.00115926	-0.0111939	-0.00134744	-0.00861128	0.00254439	0.00295977	-0.00787474	0.000671036	0.000649567	0.00695349	hpEurope	other	humans	Ubiquitous
HEL_AA0324AA_AS	-0.0146606	0.00160745	0.00503155	-0.00259636	0.00390433	-0.00229694	-0.00297004	-0.00307424	0.00630248	-0.0013858	-0.00048843	0.00423559	0.000106313	0.00197415	0.000371236	-0.000372298	0.00402088	0.000137486	-0.00102103	0.00647472	hspEAsia	other	humans	Ubiquitous
HEL_AA0326AA_AS	-0.0148395	0.00174624	0.00578019	-0.00286111	0.00417991	-0.00279873	-0.00347209	-0.00325705	0.00824324	-0.000983824	0.00135269	0.00575113	0.00055926	0.00249914	0.000128776	-0.00068801	0.00505112	-0.000562833	0.000341042	0.00974306	hspEAsia	other	humans	Ubiquitous
HEL_AA0328AA_AS	-0.0151424	0.00155809	0.00559376	-0.0024317	0.00422091	-0.00265182	-0.00398259	-0.00352133	0.00776126	-0.00081092	0.00311659	0.00523052	-0.000710571	0.00244132	-0.00120158	-0.00336245	0.00374461	9.48168e-05	-0.000355737	0.00839956	hspEAsia	other	humans	Ubiquitous
HEL_AA0331AA_AS	-0.014971	0.00167193	0.00503216	-0.00276654	0.0018801	-0.00266803	-0.000706411	-0.00047374	-0.000962295	-0.000707868	5.50594e-05	-0.00170212	-0.0139948	0.00361241	-0.00147132	0.000903586	-0.000888934	-2.15173e-05	-0.00028462	0.00115207	hspEAsia	other	humans	Ubiquitous
HEL_AA0332AA_AS	0.0125876	-0.00421419	-0.00240501	-0.00488708	0.000179126	-0.00832871	-0.00161938	-0.00103898	0.00281251	9.47951e-05	-0.000185925	-0.00569205	-0.000838303	-0.00456496	-0.00358268	0.00054358	0.00885319	-0.000310094	0.000474335	0.000339425	hpEurope	other	humans	Ubiquitous
HEL_AA0333AA_AS	0.0103322	-0.00381413	-0.00376365	-0.00443057	-0.00123668	-0.00817916	0.000293367	-0.00039651	0.00249975	-7.27421e-06	-0.00013419	-0.00509636	-0.00181659	-0.00581561	-0.00193953	0.000261317	0.0075482	-0.000613978	-0.000335902	-0.000324144	hpEurope	other	humans	Ubiquitous
HEL_AA0335AA_AS	-0.0115843	0.000741327	0.00199068	-0.00335768	0.00106318	-0.00299713	0.00030168	0.0014297	-0.00644817	-2.58087e-08	-0.000318479	-0.00879674	-0.0256435	0.00519671	-0.00440601	0.00275116	-0.00687358	-0.000528041	-0.000158559	-0.00140944	hspEAsia	other	humans	Ubiquitous
HEL_AA0356AA_AS	0.0171972	0.000701052	0.0380812	0.00886078	-0.00229006	0.0131937	0.00254254	0.00346847	-0.00513402	0.000124297	0.00309948	0.00763954	0.000368271	0.00520158	-0.00265513	-0.00615458	0.00997498	-0.000224699	-0.000599838	-0.0153474	hpAfrica1	other	humans	Ubiquitous
HEL_AA0359AA_AS	-0.0149899	0.00153754	0.0041784	-0.00315831	-0.000445075	-0.00219937	0.00153988	0.00165489	-0.0081413	5.33071e-05	-3.33525e-05	-0.00759046	-0.020046	0.00295963	-0.00132423	0.00109838	-0.0033041	1.34943e-05	-0.000279572	-0.00214727	hspEAsia	other	humans	Ubiquitous
HEL_AA0364AA_AS	0.00182032	-0.00195045	-0.0215115	0.0169064	0.00782098	0.0478372	-0.00235194	0.000308135	0.00565507	0.00298767	0.00135423	-0.00773502	-0.00800754	-0.000214349	-0.00663671	0.000457497	0.00683978	-0.000439905	-0.000364468	0.00510572	hpAsia2	other	humans	Ubiquitous
HEL_AA0367AA_AS	0.0076641	-0.00479056	-0.0125269	-0.00385177	-0.00102862	-0.00445659	0.000841462	0.00143835	-0.00455696	0.000882975	0.000246395	0.00875728	0.000612304	0.00718622	-0.00100555	0.00120234	-0.00419412	-5.51577e-05	-0.000230242	0.00312408	hpEurope	other	humans	Ubiquitous
HEL_AA0372AA_AS	0.0119208	-0.00365078	0.0040693	-0.00276885	-0.000500279	-0.00503999	-0.000690897	-0.000929742	0.00141685	0.00129697	-0.000402259	-0.00522942	-0.00200757	-0.00328648	-0.00574618	0.00029413	0.0155919	-6.53348e-06	0.000186071	-0.00463754	hpEurope	other	humans	Ubiquitous
HEL_AA0376AA_AS	0.0102211	-0.00327406	0.00349843	-0.00255819	-0.00193361	-0.00489823	0.000323596	5.98886e-05	0.00172407	0.000995796	-0.000273001	-0.00398223	-0.00156305	-0.00533034	-0.00444806	0.000212177	0.0157352	1.5027e-05	-0.000793118	-0.00538647	hpEurope	other	humans	Ubiquitous
HEL_AA0381AA_AS	0.00943491	-0.00325333	0.00332641	-0.00324276	0.000291102	-0.00598769	-0.00061455	-0.000615522	0.000611784	0.000797571	0.000370351	-0.00685233	-0.00477803	-0.00412844	-0.00669172	0.000983517	0.0164851	-0.0013461	-0.000183491	-0.00641494	hpEurope	other	humans	Ubiquitous
HEL_AA0384AA_AS	-0.0142787	0.00181918	0.00498662	-0.00207124	0.0044152	-0.00228096	-0.0039555	-0.00367746	0.00888586	-0.000997448	-0.000865241	0.00561048	0.00144992	0.002193	0.000462105	-0.000605319	0.00411295	0.000204141	-0.00116075	0.00677401	hspEAsia	other	humans	Ubiquitous
HEL_AA0389AA_AS	0.0100901	-0.00431359	-0.0101155	-0.00306269	0.00228127	-0.00125346	-0.0019881	-0.00175823	0.00411428	0.000559171	-0.000486761	-0.00803221	-0.00214966	-0.00574097	6.238e-05	0.00128331	-0.00129479	-0.000554811	0.000350136	0.00583992	hpEurope	other	humans	Ubiquitous
HEL_AA0390AA_AS	0.0106408	-0.00400811	-0.0019251	-0.0023169	-0.000714151	-0.00278432	0.000580939	0.000753669	-0.00386709	-4.75658e-05	-0.000212844	0.00809179	-9.74962e-05	0.0085565	-0.00294596	0.00066545	6.87559e-05	0.000100223	-9.24489e-05	-8.94101e-06	hpEurope	other	humans	Ubiquitous
HEL_AA0391AA_AS	0.0110519	-0.00490396	-0.00874758	-0.00511923	0.000627004	-0.00853847	-0.00114355	-0.00105206	0.00160305	0.000175123	-0.000478685	-0.00295947	-0.000653577	-0.000661029	-0.00129582	0.000668799	0.000218681	-0.000237196	-0.000288802	0.00356151	hpEurope	other	humans	Ubiquitous
HEL_AA0393AA_AS	0.00461751	-0.00384203	-0.0112535	-0.00404683	3.19949e-05	-0.00296768	0.00114654	0.00121541	-0.00436873	0.00198831	-0.000236469	-0.00501919	-0.0140021	-0.0031546	0.000480356	0.00334777	-0.0118746	-0.0006765	0.00102561	0.0105345	hpEurope	other	humans	Ubiquitous
HEL_AA0394AA_AS	-0.0132052	0.00276609	0.00262464	0.000738152	-0.00694067	-0.00411233	0.00548358	0.00464678	-0.00702909	-0.00530013	-0.000276485	-0.00633977	-0.0582571	-0.010046	-0.00239827	0.00375762	-0.00916551	2.88716e-05	0.000699983	-0.0216294	hspEAsia	other	humans	Ubiquitous
HEL_AA0395AA_AS	-0.0131165	0.0028839	0.002557	0.000513543	-0.00723164	-0.00415852	0.0055873	0.00429826	-0.00745666	-0.00520167	-0.000103057	-0.00639514	-0.0585971	-0.0105183	-0.00223939	0.00389084	-0.00952228	-0.000820295	0.000290523	-0.0217815	hspEAsia	other	humans	Ubiquitous
HEL_AA0396AA_AS	0.00581611	-0.00414072	-0.0122048	-0.00421865	-8.28459e-05	-0.00288708	0.000893835	0.00103188	-0.00387713	0.00190509	-0.000511439	-0.00495947	-0.0121547	-0.00334745	0.00101565	0.00297723	-0.0120269	-0.000547771	0.000758902	0.0112834	hpEurope	other	humans	Ubiquitous
HEL_AA0397AA_AS	-0.0130276	0.0029663	0.00251374	0.000649913	-0.00742178	-0.00421216	0.00586084	0.00462718	-0.00774084	-0.00566948	-6.61559e-05	-0.00676251	-0.0612106	-0.011336	-0.00209638	0.00409586	-0.0103571	-0.000384641	0.000234359	-0.023181	hspEAsia	other	humans	Ubiquitous
HEL_AA0399AA_AS	0.00311952	-0.00338027	-0.00987004	-0.00417564	1.87226e-05	-0.00320083	0.00101375	0.00100646	-0.00427727	0.00129842	-0.000427997	-0.0055945	-0.0148924	-0.00259312	0.000316851	0.00292691	-0.0113447	2.02323e-06	0.000723543	0.00831407	hpEurope	other	humans	Ubiquitous
HEL_AA0400AA_AS	0.00270267	-0.00336584	-0.00944017	-0.00428633	-9.40102e-05	-0.00359254	0.000867069	0.00106268	-0.00442476	0.00140146	-0.000405693	-0.00590919	-0.0153979	-0.0022584	3.51505e-05	0.00298684	-0.0114503	-0.000288763	0.00125309	0.00842327	hpEurope	other	humans	Ubiquitous
HEL_AA0403AA_AS	0.0054624	-0.00426119	-0.0155867	-0.00173015	-0.00362045	-0.00237812	0.00373637	0.0042892	-0.0116579	-0.000732005	0.000181037	0.0215976	0.000822811	0.0183351	-0.00345226	0.000338038	-0.00455242	0.00121729	0.000338999	0.00120586	hpEurope	other	humans	Ubiquitous
HEL_AA0408AA_AS	0.0179965	0.133091	-0.0199151	0.0653638	-0.188169	-0.0216621	-0.602673	0.293937	-0.0431209	-0.00333361	-0.0228955	0.0185666	-0.00540955	-0.00737021	0.0077415	0.00670069	0.00265125	-0.0164374	0.00492161	0.000302495	Hacinonychis	high	Hacinonychis	Hardy_Hacinonychis
HEL_AA0422AA_AS	0.0111825	-0.00317398	0.00756251	-0.00142896	-0.00151202	-0.00316545	0.000293474	-0.000241862	0.00090071	0.00184512	-0.000372983	-0.00313396	-0.00166181	-0.00373896	-0.00487785	0.00029341	0.0165298	-0.000729283	0.000309098	-0.00532872	hpEurope	other	humans	Ubiquitous
HEL_AA0423AA_AS	0.0120438	-0.00307	0.00831256	-0.00113521	-0.000419445	-0.00283025	0.000444044	-0.000136188	0.000805182	0.00111108	-0.000778735	-0.00343121	-0.000867705	-0.00332598	-0.0047266	0.00068121	0.0140054	-0.000433466	0.000232509	-0.00456928	hpEurope	other	humans	Ubiquitous
HEL_AA0427AA_AS	0.0152427	-0.000753533	0.0274276	0.00519813	-0.00214248	0.00831592	0.00264313	0.00275714	-0.00475829	0.000664911	-0.000560999	0.00618677	0.000131481	0.00380594	-0.000550755	5.74153e-05	0.00279709	0.000454869	4.22664e-05	-0.000461368	hpAfrica1	other	humans	Ubiquitous
HEL_AA0428AA_AS	0.0134894	-0.0010859	0.0221536	0.00378236	-0.00214536	0.0057644	0.00281907	0.00231365	-0.00323165	0.00119368	-0.000879049	0.0044536	-0.000106862	0.00127414	-4.25876e-05	0.000622672	-0.00277027	0.000435934	0.000560504	0.0064037	hpAfrica1	other	humans	Ubiquitous
HEL_AA0431AA_AS	0.0140861	-0.000202553	0.0269513	0.00539173	-0.0030367	0.00754691	0.00376154	0.00391161	-0.00457622	0.000583626	-0.000546461	0.00618263	-9.67267e-05	0.00234812	-0.00264719	-0.000202972	0.0120577	-0.000169318	3.81838e-05	-0.00712077	hpAfrica1	other	humans	Ubiquitous
HEL_AA0440AA_AS	-0.0153778	0.00141565	0.00533363	-0.00377288	0.00110717	-0.00338417	0.000531443	0.00141677	-0.00965332	1.18094e-05	-0.000125169	-0.0133424	-0.0310734	0.00762244	-0.00618786	0.00307376	-0.00719455	-0.000185658	0.000933197	-0.00548589	hspEAsia	other	humans	Ubiquitous
HEL_AA0443AA_AS	-0.0156449	0.00170543	0.00568658	-0.00345928	0.000893332	-0.00320269	0.000457366	0.00177373	-0.00873295	-0.000523735	-0.000203285	-0.0120916	-0.0282565	0.00659894	-0.00591052	0.00273277	-0.0063827	-0.000489805	0.000157272	-0.0058546	hspEAsia	other	humans	Ubiquitous
HEL_AA0446AA_AS	-0.0122493	0.00114324	0.00373428	-0.00184454	0.00716892	-0.000330179	-0.00631864	-0.00658691	0.0186074	-0.00163921	-0.00316144	0.00736993	0.0110566	0.0089974	0.0145764	-0.00556114	0.0100051	0.000434014	0.000905149	0.00397424	hspEAsia	other	humans	Ubiquitous
HEL_AA0447AA_AS	0.0127822	-0.00445381	0.000413067	-0.00394789	0.000898556	-0.00687778	-0.0020201	-0.00125781	0.00220028	0.00147465	-0.000372513	-0.00700056	-0.0010235	-0.0028575	-0.00511188	0.000459839	0.0102342	-0.000522503	0.000294166	-0.00212112	hpEurope	other	humans	Ubiquitous
HEL_AA0448AA_AS	0.0173127	0.0010338	0.0402923	0.00989835	-0.00130305	0.016946	0.00381845	0.00406076	-0.00740246	-0.000312245	-0.00155248	0.0133559	0.00217124	0.00874325	0.012249	0.00203914	-0.0504587	0.00355784	0.00167668	0.0436176	hpAfrica1	other	humans	Ubiquitous
HEL_AA1822AA_AS	0.00617565	-0.0045616	-0.0159706	-0.00285704	-0.0036104	-0.00428267	0.00402851	0.00404414	-0.0103341	-0.00212346	0.000469123	0.0204497	0.000263868	0.0183193	-0.00364973	0.000421601	-0.00478058	0.00144176	-0.000353901	0.00176708	hpEurope	other	humans	Ubiquitous
HEL_AA1847AA_AS	0.0173274	0.000549315	0.0376374	0.00873604	-0.00228139	0.013005	0.00276113	0.00320281	-0.00602789	0.00013312	-6.79368e-05	0.00799619	0.000291976	0.00513605	-0.00303274	-0.00129801	0.0136831	-2.30448e-05	-0.000332954	-0.0177828	hpAfrica1	other	humans	Ubiquitous
HEL_AA1850AA_AS	0.0126566	-0.00328351	0.00217675	-0.00254866	0.000300403	-0.00496685	-0.00202339	-0.00183117	0.00207178	0.000769509	-0.000257671	-0.0062123	-0.000499394	-0.00440547	-0.00161786	-1.88256e-05	0.00291303	-0.000116521	-0.000293381	-0.000561119	hpEurope	other	humans	Ubiquitous
HEL_AA1862AA_AS	0.007767	-0.00458588	-0.0135352	-0.00374696	-0.00291802	-0.00575042	0.0029277	0.00261552	-0.00791579	-0.00155062	9.35018e-05	0.0159138	0.000382099	0.0137398	-0.00245634	0.000384923	-0.00312741	0.00114596	-0.000126298	0.0025275	hpEurope	other	humans	Ubiquitous
HEL_AA1866AA_AS	0.0129492	-0.00441804	-0.000832086	-0.00493954	0.00102298	-0.00747376	-0.00198598	-0.00168255	0.00235425	0.000693006	-0.000436201	-0.00689041	-0.000213278	-0.0032172	-0.0045148	0.000650528	0.00971152	-0.000224365	-0.000242319	0.0004872	hpEurope	other	humans	Ubiquitous
HEL_AA1868AA_AS	0.0126885	-0.00424225	-0.00174752	-0.00504963	0.000716986	-0.00811943	-0.00198413	-0.00182485	0.00250921	0.000160565	-0.000473826	-0.00732076	-0.00148125	-0.00333465	-0.00412366	0.000384956	0.00895538	-5.35698e-05	-0.00015782	0.000678482	hpEurope	other	humans	Ubiquitous
HEL_AA1870AA_AS	0.012813	-0.00468403	-0.00371485	-0.00633992	0.00137253	-0.0101903	-0.00240723	-0.00264258	0.00525322	-0.000289401	-0.000703269	-0.0120048	-0.000367145	-0.00817147	-0.00326411	0.0011529	0.00648759	-0.000321281	0.000148987	0.00586197	hpEurope	other	humans	Ubiquitous
HEL_AA1872AA_AS	0.0124877	-0.00430459	-0.00244654	-0.00501923	0.000582825	-0.00883859	-0.00161316	-0.00165537	0.00302956	0.000215869	-0.000410526	-0.00681742	-0.000684179	-0.00364614	-0.00369804	0.000581745	0.00823329	-0.000848861	0.000273182	0.0008596	hpEurope	other	humans	Ubiquitous
HEL_AA1875AA_AS	0.0128013	-0.0044736	-0.00177965	-0.00475713	0.000271773	-0.00820415	-0.00144846	-0.00113113	0.00266962	0.000351078	-0.000453747	-0.00631304	-0.000702249	-0.00391659	-0.00379088	0.000500026	0.00999764	-0.000860558	9.66781e-05	-0.000477643	hpEurope	other	humans	Ubiquitous
HEL_AA1876AA_AS	0.0130207	-0.00400411	0.000782191	-0.0042059	0.000323766	-0.00670907	-0.0011593	-0.00105133	0.00221603	-0.000339291	-0.00042505	-0.00529603	-0.000716773	-0.00274955	-0.00274336	0.000480599	0.0043848	-0.000653953	0.000671065	0.0048322	hpEurope	other	humans	Ubiquitous
HEL_AA1878AA_AS	0.0126211	-0.00423874	-0.0022341	-0.00485296	0.000544784	-0.00798197	-0.0012718	-0.00124443	0.00236239	-0.000324467	-0.000363004	-0.00612322	-0.00043132	-0.00319367	-0.00392623	0.000308739	0.0091388	-0.000393912	-0.00015063	0.000548261	hpEurope	other	humans	Ubiquitous
HEL_AA1879AA_AS	-0.0146269	0.00154064	0.00496751	-0.00267044	0.00498357	-0.0019161	-0.00413934	-0.00363507	0.00936337	-0.0010356	0.00183155	0.00493507	0.00207124	0.00431579	0.00109027	-0.00286962	0.00479168	0.00047365	0.00011814	0.0080284	hspEAsia	other	humans	Ubiquitous
HEL_AA1880AA_AS	0.00755795	-0.00460727	-0.0137385	-0.00290944	-0.00231211	-0.00379075	0.00284243	0.00350592	-0.00998643	-0.00105187	8.50867e-05	0.0188226	0.00178178	0.0184678	-0.00442323	0.00078258	-0.00470813	0.0018228	-0.000753348	0.00124501	hpEurope	other	humans	Ubiquitous
HEL_AA1881AA_AS	0.00747301	-0.00465275	-0.0138279	-0.00282051	-0.00223592	-0.00379475	0.00299082	0.00358172	-0.0100203	-0.00115325	0.000105291	0.0190688	0.00175349	0.0187806	-0.00439644	0.00079294	-0.0046094	0.00180443	-0.00089637	0.000969209	hpEurope	other	humans	Ubiquitous
HEL_AA1882AA_AS	0.0128223	-0.00416133	-0.00148017	-0.00506566	0.000859986	-0.00762923	-0.00162362	-0.00194971	0.00313292	0.000128863	-0.000530811	-0.00752415	-0.00123393	-0.00463645	-0.00278499	0.000303507	0.0067237	-0.000416627	0.000278198	0.00160059	hpEurope	other	humans	Ubiquitous
HEL_AA1999AA_AS	-0.0134266	0.00155559	0.00542161	-0.0028537	0.00334914	-0.00305713	-0.00360676	-0.00292011	0.00597831	-0.000587936	-0.000545929	0.000797512	-0.000255972	-0.000249097	0.00074249	0.000542799	0.00125534	0.000828377	-0.000442888	0.00803205	hspEAsia	other	humans	Ubiquitous
HEL_AA2000AA_AS	-0.015248	0.00174718	0.00556541	-0.00287403	0.00364717	-0.00255823	-0.00330928	-0.00294403	0.00593798	-0.000568653	0.000901339	0.00341593	0.00091238	0.00378544	-0.000820855	0.000767879	0.00532293	0.000848503	6.11234e-05	0.00923895	hspEAsia	other	humans	Ubiquitous
HEL_AA2001AA_AS	-0.0154074	0.00168875	0.00542415	-0.0027055	0.00363503	-0.00241349	-0.00247821	-0.00169013	0.0040601	-0.000336489	-0.000273459	0.0019126	-0.000458054	0.00160343	-0.000556522	0.000359959	0.00251369	8.10197e-05	-0.000710589	0.00578322	hspEAsia	other	humans	Ubiquitous
HEL_AA2002AA_AS	-0.015262	0.00172939	0.0053645	-0.00263316	0.00322526	-0.00256935	-0.00308063	-0.00217935	0.00458682	-0.00034288	-0.000489317	0.00257296	-0.00053842	0.00283701	-0.000331926	-0.000322394	0.00358088	0.000568808	0.000102818	0.00648589	hspEAsia	other	humans	Ubiquitous
HEL_AA2003AA_AS	0.000943891	-0.000205424	0.00431203	-0.00340954	0.00454437	-0.00658987	-0.00574408	-0.0059648	0.0131671	-0.00017021	-0.00216523	-0.0172992	-0.000677292	-0.0211894	0.010571	0.00525006	-0.0163469	0.00111861	-0.000321144	0.0128461	hpEurope	other	humans	Ubiquitous
HEL_AA2004AA_AS	-0.015342	0.00167776	0.00564506	-0.00269556	0.00296088	-0.00281235	-0.003013	-0.00308822	0.00448765	-0.000523485	-0.000434426	0.00284969	-0.00165052	0.00258823	-0.000974116	8.8218e-05	0.0033282	3.43961e-05	-0.000190086	0.006257	hspEAsia	other	humans	Ubiquitous
HEL_AA2005AA_AS	-0.0153357	0.00159063	0.00543033	-0.00313434	0.00423117	-0.00270218	-0.00383951	-0.00314938	0.00635328	-0.000777094	0.00129782	0.0041318	0.00012811	0.00316109	-0.000243766	0.000676751	0.00560158	0.00042992	-0.000114497	0.0108953	hspEAsia	other	humans	Ubiquitous
HEL_AA2006AA_AS	-0.0147079	0.00194134	0.00558041	-0.00255514	0.00315866	-0.0028078	-0.00337577	-0.00325949	0.00603685	-0.0006163	-0.00054973	0.00246555	-0.000473409	0.000883406	-0.00051976	3.65136e-05	0.00252175	0.000869849	-0.000941932	0.007191	hspEAsia	other	humans	Ubiquitous
HEL_AA2008AA_AS	-0.0151501	0.00183093	0.00560333	-0.00292246	0.0040332	-0.00264824	-0.00344699	-0.00325442	0.00701871	-0.000728232	0.000605556	0.00508419	3.03925e-05	0.00306389	-0.000119249	0.000565504	0.00496574	0.00039724	-0.000226348	0.0101327	hspEAsia	other	humans	Ubiquitous
HEL_AA2009AA_AS	-0.0151884	0.00144503	0.00550039	-0.00317658	0.00418533	-0.00249452	-0.00360085	-0.0028631	0.00638189	-0.000603901	0.00155258	0.00425613	0.000839476	0.00367897	-0.000330044	0.00155667	0.00596884	0.000678311	-0.00020396	0.0115075	hspEAsia	other	humans	Ubiquitous
HEL_AA4346AA_AS	0.0145175	-0.000362013	0.0263261	0.00485162	-0.00181831	0.00797946	0.00288574	0.00231035	-0.00450065	0.000566006	-0.000849276	0.00621955	3.59279e-05	0.00331537	0.0034748	0.00107558	-0.012151	0.00108011	0.000789433	0.0126735	hpAfrica1	other	humans	Ubiquitous
HEL_AA4350AA_AS	0.0101394	-0.00429656	-0.00731332	-0.00380343	-0.000807757	-0.00609916	0.000220415	0.000125564	-0.00140254	-0.000650872	0.000217598	0.00195765	-0.000186377	0.00092335	-0.000725593	0.000861437	-0.000601913	0.00036324	1.08928e-05	0.00288585	hpEurope	other	humans	Ubiquitous
HEL_AA4369AA_AS	0.0169197	0.000329879	0.0375846	0.00868163	-0.00109489	0.0151206	0.00385539	0.00373337	-0.00681681	-0.000187523	-0.00152287	0.0118263	0.00207064	0.00773755	0.0115565	0.00216088	-0.0467727	0.0035309	0.00127882	0.040999	hpAfrica1	other	humans	Ubiquitous
HEL_AA4372AA_AS	0.000234047	-0.000609445	-0.022766	0.0216594	0.00660713	0.0555278	-0.00339661	-0.00112954	0.00301614	0.00237389	0.00248553	-0.00603247	-0.011232	-0.00275364	-0.00923944	-0.000640126	0.0096416	0.000555606	4.77955e-05	0.00638667	hpAsia2	other	Primate	Hardy_Primates
HEL_AA4373AA_AS	-0.012423	0.000933007	0.00368395	-0.00224723	0.00688551	-0.000949836	-0.00564165	-0.00566812	0.0149322	-0.0012314	-0.00251296	0.00458174	0.00984314	0.00829437	0.0119743	-0.00377872	0.0062814	-1.18504e-05	-0.00017994	0.00221764	hspEAsia	other	humans	Ubiquitous
HEL_AA4428AA_AS	0.0166636	-0.000194737	0.0347172	0.00742808	-0.00153038	0.0123963	0.00300236	0.00341767	-0.00588088	-0.000459107	-0.000506625	0.00834823	0.000184817	0.00533172	0.0014657	-0.000231658	-0.00231641	-0.000273092	0.000513326	-0.00387791	hpAfrica1	other	humans	Ubiquitous
HEL_AA4430AA_AS	-0.0159135	0.0017394	0.00577038	-0.00373793	0.000901063	-0.00374666	0.000581238	0.00146339	-0.00928934	-4.45648e-05	-3.81267e-05	-0.013375	-0.031364	0.00816742	-0.00656184	0.00304474	-0.00744717	-0.000456527	0.000172258	-0.00650562	hspEAsia	other	humans	Ubiquitous
HEL_AA4432AA_AS	-0.0158809	0.00182257	0.00568173	-0.00340893	0.0006092	-0.00345192	0.000228313	0.001276	-0.00837144	-9.75914e-05	0.000211968	-0.0122818	-0.027396	0.00756437	-0.00573874	0.00243972	-0.00602091	-3.79298e-06	-0.000111385	-0.00507197	hspEAsia	other	humans	Ubiquitous
HEL_AA4433AA_AS	-0.0158514	0.00177062	0.00572858	-0.00334757	0.000450208	-0.00349439	-0.000112915	0.000970104	-0.0095103	4.41743e-05	9.49704e-05	-0.0140497	-0.0303689	0.00837109	-0.00721924	0.00298736	-0.00709688	-0.000152335	-0.00027688	-0.0056413	hspEAsia	other	humans	Ubiquitous
HEL_AA4434AA_AS	-0.0158042	0.00177088	0.0057224	-0.00326306	0.000938319	-0.0037537	0.000721935	0.00152878	-0.00892057	-0.000166725	-2.74924e-05	-0.0137761	-0.0323946	0.0079808	-0.00694982	0.00298233	-0.00800261	-2.98637e-05	0.000681712	-0.00776108	hspEAsia	other	humans	Ubiquitous
HEL_AA4436AA_AS	-0.0159323	0.00192331	0.00553589	-0.00331556	0.00112838	-0.00316834	0.000474373	0.00112191	-0.00772143	-0.000542813	5.05747e-05	-0.0117027	-0.0291214	0.0071942	-0.00613843	0.00289074	-0.0061531	0.00022528	0.000760887	-0.00534486	hspEAsia	other	humans	Ubiquitous
HEL_AA4437AA_AS	-0.015708	0.00180173	0.00543085	-0.00382299	0.00130042	-0.00338368	0.000328821	0.00142708	-0.008292	-5.00179e-05	-7.6193e-05	-0.0123342	-0.0282618	0.0080016	-0.00632925	0.00296009	-0.00643873	-0.000484458	0.000562803	-0.00527103	hspEAsia	other	humans	Ubiquitous
HEL_AA4438AA_AS	-0.0156427	0.00169948	0.00515301	-0.00353058	0.00103467	-0.00320003	0.000560037	0.00168486	-0.00881242	-0.000373002	8.0894e-05	-0.0116834	-0.0273341	0.00690519	-0.00531414	0.00254766	-0.00594156	-0.000341171	0.000146974	-0.00475681	hspEAsia	other	humans	Ubiquitous
HEL_AA4439AA_AS	-0.0159849	0.00208408	0.00575964	-0.00313157	-0.00108696	-0.00492052	-0.0019589	0.000978285	-0.0096	0.000175261	0.0219035	-0.0165925	-0.0372068	0.00682051	-0.0156764	-0.0415306	-0.0173336	-4.75467e-05	9.829e-05	-0.00905544	hspEAsia	other	humans	Ubiquitous
HEL_AA4440AA_AS	-0.015779	0.00203609	0.0055151	-0.00341712	0.00118642	-0.00320319	-0.000234006	0.00141406	-0.00761131	-0.000392897	0.00095939	-0.0115743	-0.0283794	0.00697552	-0.00607052	0.00129606	-0.0062228	0.000250945	0.000559067	-0.00574062	hspEAsia	other	humans	Ubiquitous
HEL_AA4441AA_AS	-0.0157784	0.00158167	0.00559607	-0.00389004	0.00124143	-0.00400048	0.000790477	0.00159924	-0.0101374	0.00026032	0.000171678	-0.0149374	-0.0348743	0.00909607	-0.00803056	0.00371953	-0.00910861	-0.00012492	-0.000321344	-0.00824481	hspEAsia	other	humans	Ubiquitous
HEL_AA4442AA_AS	-0.0160562	0.00187429	0.00573768	-0.0036156	0.000956545	-0.00406194	0.000634224	0.0014882	-0.00909838	-0.000211991	7.04886e-05	-0.014575	-0.031466	0.00775344	-0.0068489	0.00342147	-0.00764885	-0.000733584	0.000698534	-0.00662085	hspEAsia	other	humans	Ubiquitous
HEL_AA4445AA_AS	-0.0158912	0.0020935	0.00567791	-0.00320514	0.0013096	-0.00347746	0.000474423	0.00154838	-0.00781287	-0.000840193	5.16158e-05	-0.0119088	-0.0300424	0.00690783	-0.00597234	0.00266433	-0.0064139	4.73673e-05	0.00065831	-0.00600496	hspEAsia	other	humans	Ubiquitous
HEL_AA4446AA_AS	-0.0160129	0.00168162	0.00570207	-0.00374604	0.00112118	-0.00344701	0.000111061	0.00139279	-0.00858474	-5.60929e-05	-3.87463e-05	-0.0110913	-0.0232987	0.00706891	-0.0050536	0.0026036	-0.00528342	-0.000105916	6.8214e-05	-0.00390972	hspEAsia	other	humans	Ubiquitous
HEL_AA4447AA_AS	-0.0159369	0.00178948	0.00566878	-0.00334863	0.00136467	-0.00315085	-2.74499e-05	0.00128753	-0.0074701	-0.000285179	2.25803e-05	-0.0109807	-0.0236522	0.00553866	-0.00488636	0.00210565	-0.00516214	0.000415275	0.000171414	-0.00401159	hspEAsia	other	humans	Ubiquitous
HEL_AA4448AA_AS	-0.0156134	0.00210402	0.0053089	-0.00320917	0.00119198	-0.00356403	0.00061511	0.000992896	-0.00753073	-0.000161678	0.000139499	-0.0111581	-0.0252695	0.00658671	-0.00502369	0.00232721	-0.00535436	7.1492e-05	0.00015006	-0.00471548	hspEAsia	other	humans	Ubiquitous
HEL_AA4449AA_AS	-0.0157924	0.00177981	0.00572728	-0.00328214	0.000778328	-0.00346289	0.000502197	0.00117274	-0.00789183	-0.00019238	0.000259184	-0.0121634	-0.0278793	0.0071106	-0.00544466	0.00283491	-0.00678183	-9.88804e-05	-0.000131097	-0.00499517	hspEAsia	other	humans	Ubiquitous
HEL_AA4450AA_AS	-0.0160061	0.00194775	0.00580819	-0.00293679	0.000879018	-0.00392974	-0.000121709	0.00106574	-0.00849185	-0.000553063	-2.5989e-05	-0.0118121	-0.027697	0.00615339	-0.0059945	0.00293619	-0.00649269	-0.000519896	0.000616583	-0.00516754	hspEAsia	other	humans	Ubiquitous
HEL_AA4451AA_AS	-0.0161028	0.00166563	0.00591966	-0.00355642	0.00154141	-0.00343428	0.000427532	0.00140595	-0.00862392	-0.000699399	0.00025544	-0.0136824	-0.0304726	0.00787892	-0.00677247	0.00326339	-0.0074404	-0.000394057	0.000535752	-0.00580928	hspEAsia	other	humans	Ubiquitous
HEL_AA4452AA_AS	-0.0161333	0.00194879	0.00615503	-0.0036267	0.00124626	-0.00416203	2.5362e-05	0.00146303	-0.00987286	-4.52068e-06	0.000375944	-0.0153027	-0.0332819	0.00967748	-0.00754072	0.00397677	-0.0081514	-0.000675316	0.000302723	-0.00759962	hspEAsia	other	humans	Ubiquitous
HEL_AA4453AA_AS	-0.0150539	0.00188717	0.00489043	-0.00287803	-0.000406977	-0.00358359	0.00123858	0.00191173	-0.00699215	-0.000623236	0.00017207	-0.0091082	-0.0238437	0.00370969	-0.00313909	0.00162264	-0.00306924	-0.00076416	0.000773077	-0.00289235	hspEAsia	other	humans	Ubiquitous
HEL_AA4454AA_AS	-0.0158829	0.00195112	0.00589097	-0.00339447	0.00112196	-0.00380599	-0.000198162	0.00177595	-0.00839875	-6.51226e-05	0.000124776	-0.0131294	-0.0282253	0.00768169	-0.006087	0.00295629	-0.00696399	-0.000413268	6.00944e-05	-0.00593572	hspEAsia	other	humans	Ubiquitous
HEL_AA4455AA_AS	-0.0157415	0.0018081	0.00551096	-0.00277581	0.00226358	-0.00285397	-0.000902552	-0.000669809	-0.00107424	-0.000263134	0.000127247	-0.00360821	-0.0131757	0.00428217	-0.00332949	0.0013903	-0.00118317	0.000257697	-1.02452e-05	0.00125388	hspEAsia	other	humans	Ubiquitous
HEL_AA4457AA_AS	-0.0155309	0.00204959	0.00526256	-0.00320945	0.000853346	-0.0029565	0.000655689	0.00108834	-0.00728091	0.000154924	0.000303102	-0.00959369	-0.0226251	0.00515441	-0.00371396	0.00173409	-0.00491804	-0.000613771	0.000109502	-0.00295359	hspEAsia	other	humans	Ubiquitous
HEL_AA4458AA_AS	-0.0157636	0.00181688	0.00552356	-0.0032495	0.000763522	-0.00374413	-0.000220701	0.000694391	-0.00921513	-7.54497e-05	7.18527e-05	-0.0132902	-0.0274773	0.00726376	-0.00648537	0.00285418	-0.00682576	0.000607071	0.000439357	-0.0049391	hspEAsia	other	humans	Ubiquitous
HEL_AA4459AA_AS	-0.0105798	0.000292957	0.000727394	-0.00251792	0.00223801	-0.000235081	-0.00129099	-0.000113339	-0.0031425	0.000942856	0.00036044	-0.00416253	0.000374585	0.0023388	0.000347447	-0.000305854	-5.4427e-05	-2.80342e-05	0.000755968	0.00319341	hspEAsia	other	humans	Ubiquitous
HEL_AA4464AA_AS	-0.0146518	0.00136602	0.0043243	-0.00295464	0.00217315	-0.00189065	-0.000720313	0.000317918	-0.00360394	0.000938445	-8.38186e-06	-0.0020187	-2.12064e-05	0.00237865	-0.000350885	-6.60113e-05	0.00155056	0.000521267	-0.000215039	0.00360879	hspEAsia	other	humans	Ubiquitous
HEL_AA4466AA_AS	0.00872382	-0.00482372	-0.0115775	-0.00477711	-0.000343917	-0.00603786	6.64274e-05	-8.67303e-05	-0.0029669	0.000571356	-0.000306099	0.005194	0.000395969	0.00487195	-0.000888678	0.000811428	-0.00386346	0.00018924	0.000120703	0.00422543	hpEurope	other	humans	Ubiquitous
HEL_AA4482AA_AS	0.00923407	-0.00459972	-0.00965368	-0.00410712	-0.000461159	-0.00554924	0.000782244	0.00111862	-0.00457664	-1.36642e-05	-0.00030265	0.00838326	0.000692312	0.0103432	-0.00370751	0.000512606	-0.000440513	0.000561645	0.00024665	0.00208952	hpEurope	other	humans	Ubiquitous
HEL_AA4486AA_AS	-0.0137181	0.000998464	0.00266657	-0.00253344	-0.00124461	-0.00150285	0.00174337	0.00287627	-0.00669976	0.000310022	0.000103599	-0.000767536	-0.00611378	-0.00224934	0.00304265	-0.000290475	0.00137279	-0.000242686	0.00013324	0.00206663	hspEAsia	other	humans	Ubiquitous
HEL_AA4492AA_AS	0.0103676	-0.00486729	-0.00936316	-0.00541276	0.00163613	-0.00716077	-0.0017425	-0.00143993	0.00158724	0.000734043	-0.000575096	-0.00340014	0.000210827	0.000451941	-0.000827518	0.00159445	-0.00262462	-0.000441281	-0.000186984	0.00504755	hpEurope	other	humans	Ubiquitous
HEL_AA4493AA_AS	-0.00150694	-0.00208081	-0.0165389	0.00702871	0.000306187	0.0229078	0.00350391	0.00528067	-0.0119659	0.00302212	0.00144722	0.00697016	0.00550913	0.00152629	-0.00350527	0.000363442	-0.000821087	0.000406915	0.000234869	0.00149694	hpAsia2	other	humans	Ubiquitous
HEL_AA4494AA_AS	0.0104122	-0.00506151	-0.0108197	-0.00582308	0.000824359	-0.00822628	-0.00117411	-0.000804273	0.00174135	0.000338711	-0.000533185	-0.00358412	-0.000229329	-0.00235751	-0.000362277	0.00127854	-0.00225345	0.000103842	0.000271887	0.00514309	hpEurope	other	humans	Ubiquitous
HEL_AA4644AA_AS	0.0128548	-0.00444618	0.00124508	-0.00413625	0.00109883	-0.00689226	-0.0019395	-0.00152123	0.00250023	0.00121682	-0.000401606	-0.00638122	-0.000749936	-0.00230861	-0.00602137	0.00030963	0.01343	-0.000129688	-0.000164388	-0.00328742	hpEurope	other	humans	Ubiquitous
HEL_AA4646AA_AS	0.0121865	-0.0041452	-0.000869192	-0.00424063	0.000941071	-0.00623688	-0.00178208	-0.00150401	0.00179356	0.00139736	-0.000628807	-0.00411968	-0.000238819	-0.00116887	-0.00373438	0.00066259	0.00824078	-0.000499588	-8.99021e-05	-0.00119389	hpEurope	other	humans	Ubiquitous
HEL_AA4649AA_AS	0.0126327	-0.00433878	-0.0005046	-0.00443637	0.00111799	-0.00727985	-0.00235897	-0.00161118	0.00220536	0.000943661	-0.000528435	-0.00644967	-0.000797498	-0.00235089	-0.00399545	0.000470775	0.00798408	-0.000660225	-0.000665332	-0.00109341	hpEurope	other	humans	Ubiquitous
HEL_AA4651AA_AS	0.0124767	-0.00441067	-0.00131281	-0.00401953	0.000892996	-0.00699825	-0.00179098	-0.00102614	0.0019542	0.000754537	-0.000474632	-0.00540129	-0.00033341	-0.00126481	-0.00506618	0.000405888	0.00882612	-0.000277298	4.05965e-05	3.59291e-05	hpEurope	other	humans	Ubiquitous
HEL_AA4652AA_AS	0.0127644	-0.00387538	0.00108408	-0.0035569	0.0011784	-0.0062642	-0.00181025	-0.00132732	0.00271943	0.00135285	-0.000129271	-0.00615359	-0.000184029	-0.00235454	-0.00444145	0.000451125	0.0101692	-0.000652465	-0.000417828	-0.00260469	hpEurope	other	humans	Ubiquitous
HEL_AA4654AA_AS	0.01296	-0.00391547	0.00361692	-0.00297523	0.000442214	-0.00547154	-0.00180994	-0.00103156	0.00185555	0.00133537	7.27957e-05	-0.00582937	-0.00105725	-0.00199642	-0.00617938	-0.000805479	0.0125702	-0.000125644	-0.000691235	-0.00356796	hpEurope	other	humans	Ubiquitous
HEL_AA4655AA_AS	0.0127676	-0.00438836	-0.00179786	-0.00464232	0.000307845	-0.00809851	-0.00194562	-0.00151639	0.00307765	1.65633e-05	-0.000425609	-0.00637473	-0.000909522	-0.00357262	-0.00350226	0.000334795	0.00937903	-0.000785332	-3.91584e-06	0.000129493	hpEurope	other	humans	Ubiquitous
HEL_AA4657AA_AS	0.0131617	-0.00391729	0.0032766	-0.00292209	0.000977058	-0.00495129	-0.00159883	-0.00110137	0.0011478	0.000757096	-0.00033353	-0.00543311	-0.000238049	-0.00210683	-0.00463743	0.000211534	0.0122789	-0.000206111	-0.00059632	-0.00407801	hpEurope	other	humans	Ubiquitous
HEL_AA4661AA_AS	0.0127799	-0.00443972	-0.000411858	-0.00427315	0.00123766	-0.00669341	-0.00150371	-0.00147969	0.00207312	0.000992462	-0.000726881	-0.00617536	-0.000638141	-0.00223323	-0.00445713	0.00119006	0.00813207	-0.000170699	0.000129209	-3.6992e-05	hpEurope	other	humans	Ubiquitous
HEL_AA4662AA_AS	0.0130295	-0.00387098	0.00230809	-0.00390256	0.000991103	-0.00615627	-0.00196944	-0.00159943	0.00261384	0.00163946	-0.000570633	-0.00568637	-0.000138125	-0.00345619	-0.00400667	0.000915907	0.0101684	-0.000551419	1.39285e-05	-0.00258649	hpEurope	other	humans	Ubiquitous
HEL_AA4667AA_AS	0.0125587	-0.00395714	0.00109962	-0.00365469	0.000992434	-0.00599784	-0.00149707	-0.00141188	0.00166531	0.00130598	-0.000452491	-0.00497891	-0.000351337	-0.0018319	-0.00539784	0.000579319	0.0118264	-0.000569925	-0.000476182	-0.00223179	hpEurope	other	humans	Ubiquitous
HEL_AA4668AA_AS	0.0125067	-0.00431116	-0.00313716	-0.00541138	0.000401787	-0.00886695	-0.00174812	-0.00178283	0.00241323	0.000160025	-0.00056105	-0.00714766	-0.00112511	-0.00306895	-0.00330472	0.000465226	0.00741408	-0.000491611	0.000289357	0.00094284	hpEurope	other	humans	Ubiquitous
HEL_AA4669AA_AS	0.0126585	-0.00446205	6.75433e-05	-0.00429459	0.00083693	-0.00712954	-0.00232308	-0.001725	0.00326705	0.00106873	0.00108137	-0.00735814	-0.00052477	-0.00314841	-0.00443476	-0.00246044	0.00949007	-0.000275849	-0.000170706	-0.00183073	hpEurope	other	humans	Ubiquitous
HEL_AA4673AA_AS	0.012385	-0.00411938	-0.000382043	-0.00410952	0.000928537	-0.00612232	-0.00167402	-0.00184684	0.00194713	0.000982121	-0.000426567	-0.00488224	-0.000235196	-0.0018231	-0.00446249	0.000409004	0.00921029	-0.000596593	-0.000522569	-0.00234918	hpEurope	other	humans	Ubiquitous
HEL_AA4682AA_AS	0.0126215	-0.00454818	-0.00290684	-0.00526149	0.000366384	-0.00820907	-0.0011271	-0.00117839	0.00284682	5.43878e-05	-1.51115e-05	-0.00579146	-0.00138712	-0.00358858	-0.00403384	-0.000493965	0.0076975	-0.000926654	-6.56731e-05	0.000248864	hpEurope	other	humans	Ubiquitous
HEL_AA4684AA_AS	0.0128131	-0.00446086	-0.00333943	-0.00580248	0.000435984	-0.00921213	-0.00144701	-0.0014859	0.00346835	0.000243197	-0.000112053	-0.00816402	-0.00134097	-0.00460103	-0.00429724	-0.000212777	0.00827686	-0.000715035	-4.86919e-06	0.000876273	hpEurope	other	humans	Ubiquitous
HEL_AA4688AA_AS	0.0130573	-0.00433878	0.00011352	-0.00418088	0.000132869	-0.00782225	-0.00138855	-0.001287	0.0024388	0.000385761	-0.00031444	-0.00649344	-0.000991605	-0.00265415	-0.0047243	0.000307743	0.0110373	-0.00117948	0.000377258	-0.000971229	hpEurope	other	humans	Ubiquitous
HEL_AA4910AA_AS	0.0069397	-0.00478846	-0.0145915	-0.00280915	-0.0025822	-0.00389348	0.00323027	0.00369789	-0.00962172	-0.00137575	0.00238014	0.0201886	0.00052046	0.018538	-0.00435609	-0.00276277	-0.0059375	0.00153583	-0.00012633	0.00131918	hpEurope	other	humans	Ubiquitous
HEL_AA4916AA_AS	0.0106838	-0.00442764	-0.00667187	-0.00365525	7.99514e-05	-0.00642595	-0.00153917	-0.000655712	7.24272e-05	0.000959032	0.00201503	-0.000280435	0.000222084	0.00329171	-0.00347177	-0.00268466	-9.02421e-05	6.48862e-05	0.000595058	0.00242112	hpEurope	other	humans	Ubiquitous
HEL_AA4924AA_AS	0.0119801	-0.0038486	-0.00202197	-0.00321352	-0.0014647	-0.00704977	-0.00332558	-0.00267988	0.0037748	0.00131271	0.0145748	-0.0059751	-0.000700515	-0.00149311	-0.00714699	-0.0166778	0.00141027	0.000441699	-0.000176357	0.000792826	hpEurope	other	humans	Ubiquitous
HEL_AA4925AA_AS	0.0129465	-0.00357318	-0.00086742	-0.00462048	0.000342356	-0.00784451	-0.00208443	-0.00233375	0.00344927	-5.3074e-05	0.000593268	-0.00737119	-0.000899557	-0.0049094	-0.00261697	-0.00113674	0.00576105	-0.00068579	0.000660894	0.00192453	hpEurope	other	humans	Ubiquitous
HEL_AA5308AA_AS	0.016187	-0.000533761	0.0313213	0.00627684	-0.00184141	0.00984046	0.0018308	0.00222933	-0.0041545	0.000505839	0.0023865	0.00495778	-0.000263288	0.00388535	-0.00165756	0.000678405	0.0076494	0.000270956	1.66958e-05	-0.0093703	hpAfrica1	other	humans	Ubiquitous
HEL_AA5309AA_AS	0.0119627	-0.00375396	0.00481205	-0.00279224	-0.000886728	-0.00505729	-0.000426448	-0.000399337	0.00169488	0.00135374	-0.000135081	-0.00467071	-0.00151049	-0.00387158	-0.00645626	3.5235e-05	0.018569	-0.000712712	-0.000421262	-0.0062469	hpEurope	other	humans	Ubiquitous
HEL_AA5310AA_AS	0.0137665	-0.00255693	0.0167358	0.00150034	-0.00156156	0.00168231	0.000889606	0.000805831	-0.00104133	0.000976494	-4.56375e-05	-0.000390846	-0.000734453	-0.000503147	-0.00527483	-0.000437441	0.0150455	-0.000654938	-0.000452208	-0.00633373	hpEurope	other	humans	Ubiquitous
HEL_AA5311AA_AS	0.0141629	-0.00239639	0.0148293	0.000672099	-0.000694573	0.000465664	9.54511e-05	0.000541304	-0.00068466	0.00106773	0.00018124	-0.00170689	-0.000966635	-0.000133973	-0.00613976	-0.00103175	0.0197417	-0.000854465	-0.000525319	-0.0114642	hpEurope	other	humans	Ubiquitous
HEL_AA5312AA_AS	0.0121808	-0.00386278	0.00474442	-0.00322404	-0.000894943	-0.00594272	-0.000642627	-0.000690518	0.00220576	0.00180975	0.000219783	-0.00729704	-0.00135986	-0.00520237	-0.00935469	-0.000461192	0.0262392	-0.000560122	-0.00112373	-0.00870684	hpEurope	other	humans	Ubiquitous
HEL_AA5313AA_AS	0.0147909	-0.00170359	0.0206859	0.00268576	-0.000634679	0.00412478	0.00143318	0.00171365	-0.0028532	0.000740858	0.000469791	0.00224088	-0.000817351	0.00150026	-0.00494277	-0.000673316	0.0155365	-0.00094923	-0.000426752	-0.0104932	hpEurope	other	humans	Ubiquitous
HEL_AA5314AA_AS	0.0124455	-0.00400606	0.00599609	-0.00274838	-0.000265588	-0.00457538	-0.000726304	-0.000757821	0.00153235	0.00177183	9.53859e-05	-0.00593745	-0.00100244	-0.00438288	-0.00824863	-0.000203576	0.0233752	-0.000463626	-0.00127873	-0.0077597	hpEurope	other	humans	Ubiquitous
HEL_AA5315AA_AS	0.015428	-0.00147382	0.0256563	0.00431082	-0.00169114	0.00602657	0.00157989	0.00163853	-0.00330653	0.000720153	9.18799e-05	0.00282824	-0.000193858	0.00245791	-0.00462463	-0.000856443	0.0163233	-0.00103151	-8.51748e-05	-0.0134599	hpEurope	other	humans	Ubiquitous
HEL_AA5316AA_AS	0.0118647	-0.00313952	0.0061621	-0.0019285	-0.00110068	-0.00348272	-0.000398009	-3.87904e-05	0.000379737	0.00140078	0.00167421	-0.00336229	-0.000922026	-0.00285724	-0.00509389	-0.00133705	0.0147351	-0.000324308	-0.000552418	-0.00567319	hpEurope	other	humans	Ubiquitous
HEL_AA5317AA_AS	0.0137582	-0.00195031	0.0181684	0.00184645	-0.00127676	0.00357751	0.00145818	0.0010943	-0.00171588	0.000859519	0.00420851	0.00231218	-0.000207831	0.00109132	0.00063081	5.32979e-05	-0.00718086	0.000104207	0.000670973	0.0113649	hpEurope	other	humans	Ubiquitous
HEL_AA5318AA_AS	0.0142622	-0.00139881	0.0219996	0.00342854	-0.0011147	0.00602304	0.00221046	0.00211382	-0.00342111	0.000703722	-0.000891934	0.00493814	0.000400303	0.00271013	0.00366826	0.00136853	-0.0166541	0.00102604	0.000466227	0.0180833	hpAfrica1	other	humans	Ubiquitous
HEL_AA5319AA_AS	0.0169259	-9.52857e-05	0.0352733	0.00748716	-0.00196735	0.0118552	0.00264928	0.00300331	-0.00578518	0.000144683	0.000132876	0.00712622	0.000206235	0.00449803	-0.00194357	-0.00146013	0.0102303	7.24556e-05	-0.00060333	-0.0133543	hpAfrica1	other	humans	Ubiquitous
HEL_AA5320AA_AS	0.0158469	-0.000291723	0.0327522	0.0069462	-0.00209264	0.0108929	0.00243092	0.00347799	-0.00528008	0.000156168	0.00409818	0.00688653	0.000312186	0.00444953	-0.00257343	-0.00175824	0.0114199	-0.000725772	-0.000618706	-0.0142845	hpAfrica1	other	humans	Ubiquitous
HEL_AA5329AA_AS	0.000448396	-0.000835056	-0.0243424	0.0242023	0.00983962	0.0641364	-0.00232993	5.01372e-05	0.00659612	0.00268641	0.00240331	-0.00935512	-0.013634	-0.00285759	-0.0111154	-1.47344e-05	0.0132966	-0.000309627	-0.000254449	0.00704045	hpAsia2	other	humans	Ubiquitous
HEL_AA5337AA_AS	-0.0150699	0.00174453	0.00559792	-0.00314055	0.00435538	-0.00221852	-0.00335913	-0.00289513	0.00645617	-0.000590767	0.00136225	0.00428922	0.000600277	0.00360378	-0.000773435	0.00116382	0.00566266	0.000431396	-0.000596854	0.0103813	hspEAsia	other	humans	Ubiquitous
HEL_AA5340AA_AS	-0.0152464	0.00170257	0.00542153	-0.00235812	0.00393979	-0.00230366	-0.00358957	-0.00286633	0.00716273	-0.00107178	4.49147e-05	0.00391866	0.000143378	0.00280029	7.9326e-07	0.000299273	0.00429661	0.000307002	-7.2183e-05	0.00742712	hspEAsia	other	humans	Ubiquitous
HEL_AA5345AA_AS	-0.0146473	0.00171351	0.00416952	-0.00112076	0.0049067	0.00135458	-0.00408227	-0.00333346	0.00796323	-0.000840706	0.00061091	0.00373862	-0.000360606	0.0032939	-0.00179503	0.000407461	0.00640463	0.000718077	-0.000715603	0.0108431	hspEAsia	other	humans	Ubiquitous
HEL_AA5462AA_AS	0.0176812	0.00112553	0.0389549	0.00914873	-0.0025827	0.0133216	0.003088	0.00391546	-0.00700739	-0.000149441	0.000205769	0.00896158	-0.000569453	0.006937	-0.00680904	-0.00199534	0.0289268	-0.00161909	-0.000885454	-0.0309942	hpAfrica1	other	humans	Ubiquitous
HEL_AA5463AA_AS	0.0180113	0.00304777	0.0372051	0.00973044	-0.00445367	0.0120482	0.00304388	0.00466423	-0.00661748	-0.00196433	0.00062138	0.00845449	-0.00073739	0.00431174	-0.00951876	-0.003702	0.0386309	-0.000728569	-0.000774509	-0.0346066	hpAfrica1	other	humans	Ubiquitous
HEL_AA5464AA_AS	0.017646	0.00120292	0.0383377	0.0089213	-0.0025446	0.0130655	0.00306552	0.0035111	-0.00667758	-5.60283e-05	-7.28108e-05	0.00805736	-0.000124314	0.00574183	-0.00674158	-0.0021861	0.0287357	-0.00108655	-0.000910774	-0.0283095	hpAfrica1	other	humans	Ubiquitous
HEL_AA5477AA_AS	0.0177912	0.00163907	0.0383518	0.00922946	-0.00316305	0.0133105	0.00291748	0.00399743	-0.0072805	-0.00063033	3.80325e-05	0.00877945	-0.00044774	0.006806	-0.0076486	-0.00278726	0.0332477	-0.000791802	-0.00134754	-0.032621	hpAfrica1	other	humans	Ubiquitous
HEL_AA5478AA_AS	0.0175344	0.00115131	0.0379464	0.00863839	-0.00253111	0.0131852	0.00277857	0.00362651	-0.00596954	-0.000168869	-0.0001143	0.0082085	0.00025037	0.00607428	-0.00642124	-0.00199387	0.0265182	-0.00122208	-0.000528421	-0.0270387	hpAfrica1	other	humans	Ubiquitous
HEL_AA5479AA_AS	0.0181987	0.00297205	0.0374132	0.00978029	-0.00432022	0.0117677	0.00286685	0.00408616	-0.00697592	-0.00192575	0.000471342	0.00808643	-0.00167235	0.00542862	-0.010104	-0.00354005	0.0410651	-0.000836941	-0.00066691	-0.0363244	hpAfrica1	other	humans	Ubiquitous
HEL_AA5480AA_AS	0.0180837	0.00317859	0.0380877	0.00995547	-0.00449515	0.012096	0.00329725	0.00437085	-0.00768557	-0.00158795	0.000453367	0.00927915	-0.0012956	0.00569995	-0.0109069	-0.00373325	0.0428145	-0.000687888	-0.00054672	-0.038282	hpAfrica1	other	humans	Ubiquitous
HEL_AA5481AA_AS	0.0181061	0.00278955	0.037991	0.00989769	-0.00467455	0.0124112	0.00276439	0.00452288	-0.00703081	-0.00173468	0.000362529	0.00834245	-0.00136829	0.00621426	-0.0101738	-0.00330574	0.0405843	-0.000965767	-0.000972742	-0.0367866	hpAfrica1	other	humans	Ubiquitous
HEL_AA5483AA_AS	0.0178037	0.00306989	0.0370145	0.009814	-0.00445089	0.0122715	0.00253464	0.00352776	-0.00744771	-0.00190509	0.000642192	0.00888299	-0.00137945	0.00387863	-0.0100025	-0.00361963	0.0383465	-0.00120951	-0.00136538	-0.0343643	hpAfrica1	other	humans	Ubiquitous
HEL_AA5484AA_AS	0.0173165	0.000732367	0.0377708	0.00909014	-0.00253006	0.0129753	0.00247672	0.00335633	-0.00598666	9.32617e-06	-4.25682e-05	0.00825086	-0.000336895	0.00552275	-0.00436135	-0.00180105	0.0191834	0.000433574	-0.000542545	-0.0208525	hpAfrica1	other	humans	Ubiquitous
HEL_AA5485AA_AS	0.0175423	0.00252777	0.0341605	0.00823568	-0.00405125	0.00989177	0.00215942	0.00365732	-0.0063132	-0.00114801	0.000369694	0.00554173	-0.00162994	0.00292389	-0.00868524	-0.00286188	0.0331854	-0.00107737	-0.000319803	-0.0272648	hpAfrica1	other	humans	Ubiquitous
HEL_AA5487AA_AS	0.0174487	0.00128531	0.0376824	0.00911174	-0.00280783	0.0128107	0.00298739	0.00338684	-0.0067389	-2.01017e-05	7.93702e-05	0.00806723	-0.000235095	0.00547644	-0.00681537	-0.00198338	0.0273547	-0.000576627	-0.00105427	-0.0268371	hpAfrica1	other	humans	Ubiquitous
HEL_AA5488AA_AS	0.0181116	0.00308668	0.0376848	0.00991014	-0.00458777	0.0120179	0.002718	0.00392673	-0.00732723	-0.00158995	0.000710427	0.00807769	-0.00190249	0.00549878	-0.00977277	-0.00374134	0.0406446	-0.000429956	-0.000700286	-0.0360566	hpAfrica1	other	humans	Ubiquitous
HEL_AA5489AA_AS	0.0177554	0.0013503	0.0389866	0.00943712	-0.00273495	0.0134132	0.00317486	0.00406928	-0.00693114	-0.000239508	6.12136e-05	0.0088633	-5.26409e-05	0.00649661	-0.0071657	-0.00240577	0.0298767	-0.000963541	-0.000435952	-0.0288575	hpAfrica1	other	humans	Ubiquitous
HEL_AA5490AA_AS	0.0175102	0.000902516	0.0378625	0.00878112	-0.00331352	0.0127288	0.00276571	0.00417371	-0.00647017	-0.000956682	0.000101605	0.00838148	-0.000666907	0.00591304	-0.00667297	-0.00221981	0.0278966	-0.000319716	-0.000167894	-0.0276669	hpAfrica1	other	humans	Ubiquitous
HEL_AA5492AA_AS	0.0176208	0.00121835	0.0375264	0.00919987	-0.00268349	0.012472	0.00295809	0.00372483	-0.00643553	-7.47312e-05	-0.000212926	0.00794494	0.000249371	0.00497674	-0.00635281	-0.00199923	0.0255101	-0.000661931	-0.00109857	-0.02569	hpAfrica1	other	humans	Ubiquitous
HEL_AA5493AA_AS	0.0179231	0.00232211	0.0372744	0.00954014	-0.0043962	0.0118038	0.0032472	0.00417553	-0.006547	-0.00160541	0.000664223	0.0085511	-0.000733873	0.00550675	-0.00955628	-0.00319661	0.0363415	-0.000235572	0.000110544	-0.0342097	hpAfrica1	other	humans	Ubiquitous
HEL_AA5494AA_AS	0.017624	0.00100523	0.0381205	0.00926603	-0.00263531	0.0131894	0.002634	0.00403004	-0.00708566	-0.000249719	6.50123e-05	0.00829804	-0.000552632	0.00569459	-0.00579647	-0.00251287	0.028138	-0.00039573	-0.000147086	-0.0284507	hpAfrica1	other	humans	Ubiquitous
HEL_AA5498AA_AS	0.0175178	0.00126515	0.0376321	0.00883718	-0.00283738	0.012618	0.00281638	0.00372626	-0.00633409	-2.80018e-05	0.000219891	0.00800199	-0.000308876	0.00559071	-0.00617516	-0.00225831	0.0262413	-0.00118501	-0.000509696	-0.0247655	hpAfrica1	other	humans	Ubiquitous
HEL_AA5503AA_AS	0.0175876	0.000983897	0.038112	0.00921284	-0.00247762	0.0131582	0.00238419	0.00383344	-0.00624929	-0.000381088	0.00177267	0.00779648	0.000472696	0.00502155	-0.0055747	-0.00272869	0.0221696	-0.000975745	-0.000311507	-0.0234493	hpAfrica1	other	humans	Ubiquitous
HEL_AA5506AA_AS	0.0178663	0.00241068	0.0376494	0.00940487	-0.00417239	0.011717	0.00257309	0.00375167	-0.00701833	-0.00158276	0.000646325	0.00868184	-0.00103809	0.00486967	-0.00918664	-0.00313184	0.036315	-0.000488623	-0.00059222	-0.032748	hpAfrica1	other	humans	Ubiquitous
HEL_AA5508AA_AS	0.018263	0.00304867	0.0377599	0.00976646	-0.00444562	0.0119527	0.00324875	0.00352956	-0.007783	-0.00126445	0.000715245	0.00913658	-0.00133736	0.0054676	-0.0104897	-0.00362164	0.0421693	-0.00131563	-0.000539451	-0.0378576	hpAfrica1	other	humans	Ubiquitous
HEL_AA5509AA_AS	0.0175712	0.000835022	0.0384965	0.00915876	-0.00253679	0.0136919	0.00251618	0.0030384	-0.0062629	0.000143613	-0.000206201	0.00812119	-0.000158211	0.00533071	-0.00321844	-0.00153566	0.0158104	0.00018952	-0.000841928	-0.0187156	hpAfrica1	other	humans	Ubiquitous
HEL_AA5687AA_AS	0.0121501	-0.00404642	-0.00154387	-0.00383118	0.00049656	-0.00608709	-0.00150726	-0.00170827	0.00154479	0.000875484	1.90474e-05	-0.00411604	0.000125664	-0.000510129	-0.00511436	0.000113768	0.0086858	-0.000140158	-0.000435421	-0.00192687	hpEurope	other	humans	Ubiquitous
HEL_AA5689AA_AS	0.0128169	-0.00426727	-0.00222075	-0.00489064	0.000268661	-0.00856552	-0.00158054	-0.0014706	0.00302859	-9.14399e-05	-0.000127723	-0.00700438	-0.000936552	-0.00378156	-0.00408606	-0.000106695	0.008293	0.000197046	-0.000104575	0.00116799	hpEurope	other	humans	Ubiquitous
HEL_AA5690AA_AS	0.0126734	-0.00443452	-0.00240164	-0.00537948	0.000510085	-0.0088255	-0.00126858	-0.00136259	0.00291285	-0.000262913	0.000364082	-0.00784044	-0.000912429	-0.00421385	-0.00450427	0.000148791	0.00929556	-0.000643259	0.000671965	0.000372586	hpEurope	other	humans	Ubiquitous
HEL_AA5691AA_AS	0.0128506	-0.00411303	-0.00183626	-0.00503714	0.000615004	-0.00845199	-0.00187343	-0.00177623	0.00332153	0.000255924	5.94484e-05	-0.00732019	-0.00083484	-0.00391152	-0.00425867	-0.000454323	0.00904502	-0.000671535	0.00042314	0.00117279	hpEurope	other	humans	Ubiquitous
HEL_AA5696AA_AS	0.0126165	-0.00460473	-0.00328443	-0.00564808	0.000814368	-0.00895017	-0.00140073	-0.0016764	0.00306316	0.000404457	-0.000317714	-0.00710202	-0.00113858	-0.00457433	-0.00383423	0.000258485	0.00861847	-0.000555846	6.63618e-05	0.001143	hpEurope	other	humans	Ubiquitous
HEL_AA5697AA_AS	0.0132536	-0.00397501	0.00358688	-0.0033199	0.000377008	-0.0055934	-0.0015479	-0.000796245	0.0017857	0.00142256	-0.000471879	-0.00525656	-0.000663035	-0.00183668	-0.00528511	0.000270401	0.0130487	-9.25708e-05	-0.00071484	-0.0032655	hpEurope	other	humans	Ubiquitous
HEL_AA5698AA_AS	0.0129301	-0.00410617	-0.00243059	-0.00483655	0.000312407	-0.00874656	-0.00160681	-0.00184364	0.00341198	0.000171041	0.000820574	-0.00702307	-0.000382049	-0.00353327	-0.00463768	-0.000288625	0.00921164	-0.000534929	0.000643386	0.000885102	hpEurope	other	humans	Ubiquitous
HEL_AA5699AA_AS	0.0127126	-0.00416407	0.000447249	-0.00428907	0.00122873	-0.00682331	-0.00189647	-0.00179561	0.0024257	0.00113781	-0.000145815	-0.0073607	-0.000854492	-0.00295701	-0.00516635	-2.44313e-05	0.0109044	-0.000183516	0.000296277	-0.00174115	hpEurope	other	humans	Ubiquitous
HEL_AA5700AA_AS	0.0127386	-0.00432442	0.000399148	-0.00398728	0.000813669	-0.00691597	-0.00191889	-0.00168361	0.0018648	0.00135739	0.00227833	-0.00593252	-0.000388246	-0.0022968	-0.00510982	-0.000402428	0.0103269	-0.00100948	-9.14403e-05	-0.00141785	hpEurope	other	humans	Ubiquitous
HEL_AA5726AA_AS	-0.0129471	0.000859019	0.00178237	-0.00273762	0.00104405	-8.2293e-05	0.000392104	0.00188626	-0.00809946	0.0017554	-0.000131767	-0.00437099	0.00650577	-0.000212645	0.000128166	6.6665e-05	-2.86273e-05	1.75377e-06	0.000187935	0.00127579	hspEAsia	other	humans	Ubiquitous
HEL_AA5727AA_AS	-0.012098	0.000816554	0.00132601	-0.00232484	0.00111591	0.000423986	-0.000107144	0.00119898	-0.00615892	0.00132094	-0.000277605	-0.00310313	0.00456019	-0.000331221	-0.000789606	7.53426e-05	0.000157156	-0.000126127	0.000551336	0.00260332	hspEAsia	other	humans	Ubiquitous
HEL_AA5874AA_AS	0.0175937	0.00133661	0.0376953	0.00892358	-0.00301113	0.0124878	0.00227398	0.00337172	-0.00650112	-0.000425099	0.000216553	0.00815302	-0.000898259	0.00620745	-0.00668568	-0.0028912	0.0261896	-0.000882105	-0.000718284	-0.0263657	hpAfrica1	other	humans	Ubiquitous
HEL_AA5898AA_AS	-0.0147118	0.00186597	0.00470636	-0.00246222	0.00259113	-0.00243295	-0.00224907	-0.0020687	0.00249905	-0.0010003	-5.16686e-05	0.00133464	-0.00090456	0.00156418	-1.43157e-05	-0.00140655	0.00389598	0.00105209	0.00013056	0.00616596	hspEAsia	other	humans	Ubiquitous
HEL_AA5899AA_AS	-0.0151158	0.00162628	0.00496396	-0.0031362	0.00198886	-0.00280426	-0.00140833	-0.00092972	-0.000889513	-0.000586163	-0.000154873	-0.00227772	-0.00040897	0.00201108	-0.00110671	-0.000106001	0.00230296	0.000476836	0.000673448	0.00455964	hspEAsia	other	humans	Ubiquitous
HEL_AA5914AA_AS	0.00637946	-0.00276175	-0.0128605	0.0112063	0.00221495	-0.0094124	0.00380713	0.00272479	-0.0101595	-0.0318906	0.00113476	0.0119433	0.00315796	0.0163906	-0.00323847	0.00051754	-0.00500699	0.00119188	0.00464484	0.000806802	hpEurope	other	humans	Ubiquitous
HEL_AA5916AA_AS	-0.00996819	0.0101467	-0.00385145	0.0256736	-0.106057	-0.00316539	0.0328482	0.00376708	0.0504084	0.00533784	-0.0031859	-0.0284231	0.0124595	0.0216292	-0.0122091	0.00359559	-0.00359512	-0.000614853	0.00102784	0.000240538	hspIndigenousNAmerica	high	humans	Hardy
HEL_AA5918AA_AS	0.0127425	-0.00454569	-0.00337087	-0.00510323	8.88995e-05	-0.00824682	-0.00115615	-0.00118641	0.00205644	1.911e-05	-0.000358089	-0.00540898	-0.00131663	-0.00307411	-0.00335723	0.000232628	0.00783903	-0.00105996	0.000512594	0.000495469	hpEurope	other	humans	Ubiquitous
HEL_AA5920AA_AS	0.00294966	-0.00246825	-0.0197653	0.0148671	0.00758887	0.0425323	-0.00302206	-0.000684605	0.00623221	0.00277605	0.000969923	-0.0078385	-0.00716947	-0.00146302	-0.00628711	0.000810693	0.00578069	0.000237634	-0.000428253	0.00624701	hpAsia2	other	humans	Ubiquitous
HEL_AA5921AA_AS	0.00232234	-0.00219248	-0.0199857	0.0152053	0.00740411	0.0438271	-0.00248757	-0.000254059	0.00482014	0.00233124	0.0010725	-0.00664086	-0.00692036	-0.00112916	-0.00578655	0.00025896	0.00637799	-0.000412641	0.000178378	0.00458973	hpAsia2	other	humans	Ubiquitous
HEL_AA5922AA_AS	0.0127213	-0.00393783	0.00237083	-0.00327019	0.000207907	-0.00568162	-0.00142563	-0.00120815	0.00118632	0.00112375	-0.000272421	-0.00528811	-0.000599672	-0.00070895	-0.00647947	0.000660188	0.0133175	-0.000427767	-0.00086927	-0.00248518	hpEurope	other	humans	Ubiquitous
HEL_AA5923AA_AS	-0.00525903	-0.00102335	-0.0108535	0.00473584	-0.00169502	0.0156722	0.00254322	0.00468036	-0.0129604	0.00321035	0.00190694	0.00385047	0.0075003	-0.000161901	-0.0026234	0.000427213	-0.00138533	9.51066e-05	-0.000382844	0.00151291	hspEAsia	other	humans	Ubiquitous
HEL_AA5924AA_AS	-0.00276521	-0.00195177	-0.0150024	0.00606003	-0.000443443	0.0214048	0.00371211	0.00526267	-0.0128791	0.003074	0.000959458	0.0065375	0.00582157	0.000569468	-0.00334517	0.000220996	-0.000519957	0.000298455	0.00067191	0.000772547	hpEurope	other	humans	Ubiquitous
HEL_AA5926AA_AS	-0.00179219	-0.00191402	-0.0157642	0.0062664	0.00013612	0.02126	0.00369912	0.00518698	-0.0126762	0.00303183	0.00119012	0.0062883	0.00579402	0.00128013	-0.00316589	0.000101967	-0.00153229	-0.000197331	-0.00101089	0.00134627	hpEurope	other	humans	Ubiquitous
HEL_AA5927AA_AS	0.0124155	-0.00430582	-0.00232447	-0.00460196	0.00208474	-0.00727549	-0.00325942	-0.00320328	0.00591311	0.000887109	-0.00146566	-0.0113469	-0.000394392	-0.00868059	0.00271915	0.00243006	-0.00568636	0.00021786	-0.000351937	0.00425155	hpEurope	other	humans	Ubiquitous
HEL_AA5929AA_AS	-0.0116981	0.000136641	-0.00103782	-0.00126431	-0.00070795	0.00401903	0.00322755	0.00559545	-0.0174352	0.00381958	0.000564605	-0.00666297	0.0191647	-0.00366468	-0.00435695	0.000911674	-0.00175991	-7.47334e-05	6.77478e-05	-0.00116075	hspEAsia	other	humans	Ubiquitous
HEL_AA5930AA_AS	-0.0086119	-8.95862e-05	-0.00468689	-0.00036847	-0.00374176	0.00354284	0.00472888	0.00579179	-0.0139184	0.00191868	0.000559202	0.0023656	0.00842276	-0.00519032	0.00220226	-0.000426618	-0.00166587	1.51746e-05	-6.79494e-05	0.000515342	hspEAsia	other	humans	Ubiquitous
HEL_AA5931AA_AS	0.0134367	-0.00108146	0.00319099	-0.00290043	0.00298266	-0.00814049	-0.00680268	-0.00715448	0.0143568	-0.000251883	-0.00321422	-0.0282822	-0.000151656	-0.0318336	0.0148207	0.00627401	-0.0247746	0.00231415	-0.00124862	0.0115261	hpNEAfrica	other	humans	Ubiquitous
HEL_AA5935AA_AS	0.011815	-0.00475947	-0.0068606	-0.00602359	0.00137678	-0.00966474	-0.00234746	-0.00259429	0.00510164	0.000383012	-0.000692359	-0.00904492	-0.000906346	-0.00568126	9.14843e-05	0.000994295	-0.00186527	-0.00095385	0.000347049	0.00549812	hpEurope	other	humans	Ubiquitous
HEL_AA5936AA_AS	0.0162894	-0.000280697	0.032241	0.00700923	-0.00169708	0.010416	0.00221499	0.00300875	-0.00521056	0.000156906	-0.000308066	0.00638826	0.000449693	0.00458842	-0.00141016	-0.000762976	0.00930749	-0.000790511	-0.000704116	-0.011942	hpAfrica1	other	humans	Ubiquitous
HEL_AA5944AA_AS	0.0129984	-0.000610451	0.00116908	-0.00259176	0.00224905	-0.00714865	-0.00436255	-0.00465015	0.0103806	-0.00010133	-0.00211303	-0.0192401	0.000180677	-0.0189303	0.00871157	0.00452746	-0.0165009	0.00209541	-0.000944084	0.0107308	hpEurope	other	humans	Ubiquitous
HEL_AA5946AA_AS	0.011736	-0.0049666	-0.0069923	-0.00650085	0.00203868	-0.00909494	-0.00267813	-0.00283421	0.00449821	0.00121002	-0.000874884	-0.00934014	-0.000661864	-0.0043069	0.000206982	0.00149021	-0.00189548	-0.000656429	-0.000354419	0.00515046	hpEurope	other	humans	Ubiquitous
HEL_AA5948AA_AS	0.0174643	0.000921829	0.0371693	0.00849283	-0.00306146	0.0124714	0.00265327	0.00364415	-0.00594795	-0.00016558	0.000136069	0.00723663	-0.00066533	0.00498475	-0.00600469	-0.00196848	0.0237223	-0.000482703	-0.000170925	-0.02387	hpAfrica1	other	humans	Ubiquitous
HEL_AA5949AA_AS	0.0178159	0.00117022	0.0383697	0.00883206	-0.00325715	0.01292	0.00294921	0.00414684	-0.00688303	-0.000497383	5.92544e-05	0.00844609	-0.000844713	0.00576323	-0.00713198	-0.00238918	0.0297214	-0.00106877	-0.000631942	-0.0293734	hpAfrica1	other	humans	Ubiquitous
HEL_AA5950AA_AS	-0.00206725	-0.00192999	-0.0162369	0.00670821	-0.000533187	0.0226257	0.00431517	0.00590018	-0.0137312	0.00319823	0.0012019	0.00746362	0.00564829	0.000916313	-0.00347506	0.000279543	-0.00136361	-0.00026354	-0.000205683	0.00221415	hpEurope	other	humans	Ubiquitous
HEL_AA5951AA_AS	0.0142604	-0.00180503	0.0133893	0.000512696	0.00213826	-0.00279167	-0.00457177	-0.00520112	0.0113076	-0.00109552	-0.00261091	-0.0211472	-7.33846e-05	-0.0244559	0.0115767	0.00496808	-0.0183218	0.00138206	-0.00117592	0.00311012	hpNEAfrica	other	humans	Ubiquitous
HEL_AA5952AA_AS	0.00195968	0.0044412	-0.0114787	0.0561401	0.0124497	-0.0221952	0.00703206	0.00172518	-0.0128606	-0.120025	0.00418633	-0.00771641	0.00871126	0.00725783	-0.00348426	0.000632175	-0.00160277	0.00106477	0.0148057	-0.000387414	hpSahul	other	humans	Ubiquitous
HEL_AA5953AA_AS	-0.00855413	-0.000364639	-0.0060578	0.00191911	-0.00171502	0.00978683	0.0034972	0.00458978	-0.0152436	0.00315564	0.000644143	-0.00106051	0.0141672	-0.00122916	-0.00366138	0.000636957	-0.00121216	0.000232278	0.000188509	0.000210781	hspEAsia	other	humans	Ubiquitous
HEL_AA5954AA_AS	-0.00210072	-0.00191145	-0.0153563	0.00596347	-0.000261125	0.0208407	0.00389041	0.00562799	-0.0133936	0.00329504	0.00108724	0.00658277	0.00594489	0.00143341	-0.00321305	8.81026e-05	-0.000828208	-0.000124898	0.000197049	-0.000359819	hpEurope	other	humans	Ubiquitous
HEL_AA5963AA_AS	-0.0142197	0.00249692	0.00495856	0.00287297	0.00581355	-0.00312249	-0.00584167	-0.00778716	0.0252096	-0.00322431	-0.00305804	0.0288826	0.00225123	-0.0191621	-0.0287178	0.00547958	-0.00783791	-0.000674262	0.00107493	-0.00162924	hspEAsia	other	humans	Ubiquitous
HEL_AA5965AA_AS	0.00803575	-0.0043696	-0.0121264	-0.00461791	-0.000501825	-0.00585014	0.000431479	0.000754857	-0.00182004	2.8014e-05	-0.000382564	0.00236795	-0.000694011	0.000647151	5.11272e-05	0.000532216	-0.00166293	8.67447e-05	0.000333742	0.00424733	hpEurope	other	humans	Ubiquitous
HEL_AA5967AA_AS	-0.010246	0.0105904	-0.00393202	0.0280428	-0.113571	-0.00362166	0.0363528	0.004697	0.0554623	0.00628469	-0.00396061	-0.0313719	0.0123561	0.0229003	-0.0122569	0.00306619	-0.00391034	2.66361e-05	0.00197538	0.000809888	hspIndigenousNAmerica	high	humans	Hardy
HEL_AA5970AA_AS	0.00413388	-0.00403458	-0.0175061	-0.00141638	-0.00484121	-0.00206312	0.0051654	0.00527866	-0.0138865	-0.00259839	0.000733702	0.0270774	0.00105424	0.0228303	-0.00418361	-0.000130817	-0.00507517	0.00177435	7.11511e-05	0.00292295	hpEurope	other	humans	Ubiquitous
HEL_AA5973AA_AS	0.0146336	-0.00170229	0.0199542	0.00275551	-0.00146041	0.00323221	0.000329798	0.00114812	-0.00188361	0.000985608	0.00803043	0.000935705	-0.000146251	0.000359288	-0.00493737	-0.00176736	0.0165125	-0.000337866	-5.83679e-05	-0.0116007	hpEurope	other	humans	Ubiquitous
HEL_AA5974AA_AS	-0.00248149	-0.00190312	-0.0153917	0.0061803	-0.000744586	0.0207562	0.00408321	0.00567435	-0.0124774	0.00281702	0.00135344	0.00713986	0.00606788	0.00055357	-0.00282424	-4.64275e-06	-0.000959083	0.000333764	0.000178636	0.00162323	hpEurope	other	humans	Ubiquitous
HEL_AA5975AA_AS	0.0132414	-0.00108366	0.00341972	-0.0028668	0.00289104	-0.00849201	-0.00618879	-0.00714276	0.0137608	0.000167076	-0.00309811	-0.0270841	-0.000803746	-0.030271	0.0135314	0.00671146	-0.024113	0.002278	-0.00135838	0.0107983	hpNEAfrica	other	humans	Ubiquitous
HEL_AA5977AA_AS	-0.00212452	-0.00218509	-0.016586	0.00690179	-8.8685e-05	0.0231418	0.00401296	0.00631895	-0.0133626	0.00345448	0.00117837	0.00755739	0.0060402	0.000944875	-0.00327772	0.000126876	-0.00112631	-0.000123306	4.82107e-05	0.000994755	hpEurope	other	humans	Ubiquitous
HEL_AA5978AA_AS	-0.00286174	-0.00174159	-0.0152186	0.00647578	-0.000817179	0.0216902	0.00362763	0.00546969	-0.0130527	0.00357495	0.0011822	0.00641384	0.00582882	0.00133208	-0.00324073	0.00038496	-0.00167218	-0.000223977	8.64679e-05	0.00103018	hpEurope	other	humans	Ubiquitous
HEL_AA5979AA_AS	0.0120087	-0.00492412	-0.00774003	-0.00649455	0.0011642	-0.0102015	-0.00246551	-0.00255965	0.00474893	2.55398e-05	-0.000707572	-0.00908662	-0.000921207	-0.00697063	-0.000322924	0.00109483	-0.00048904	-0.000496243	-0.000272722	0.00584761	hpEurope	other	humans	Ubiquitous
HEL_AA5981AA_AS	0.0116571	-0.00398048	-0.00656197	-0.00560541	0.00235587	-0.00893833	-0.00281298	-0.00273992	0.00505773	0.000715781	-0.0011259	-0.00994001	-0.000301432	-0.00613416	0.00119887	0.0019913	-0.0046311	0.000276718	3.26815e-05	0.00557342	hpEurope	other	humans	Ubiquitous
HEL_AA5982AA_AS	0.00862191	-0.0049043	-0.0118773	-0.00420276	0.000639689	-0.00480301	-0.000757001	0.000271083	-0.00207403	0.000917741	-0.000225161	0.00241409	0.000472877	0.00271122	-0.000640127	0.000963342	-0.00384357	1.45159e-05	0.000434467	0.00507818	hpEurope	other	humans	Ubiquitous
HEL_AA5983AA_AS	0.00919273	-0.00468145	-0.0120187	-0.00469027	0.000163691	-0.00591103	-0.000352063	0.000199653	-0.00106751	-1.50398e-05	-0.000473547	0.00169644	0.000385555	0.00221685	0.000212685	0.000880018	-0.00367024	-0.00115021	4.08665e-06	0.00354393	hpEurope	other	humans	Ubiquitous
HEL_AA5984AA_AS	0.0104186	-0.00482437	-0.00971892	-0.00548678	0.000706452	-0.00835906	-0.00155835	-0.00164318	0.00238522	0.000495171	-0.000304014	-0.00429181	-0.000302711	-0.0018099	-0.000793713	0.00122257	-0.00155577	-0.000206408	0.000246073	0.00577785	hpEurope	other	humans	Ubiquitous
HEL_AA5985AA_AS	0.00936068	-0.00445925	-0.0117443	-0.00519158	-0.000209364	-0.00669952	-0.000801928	-7.85e-05	0.000419429	0.000243034	-0.000457718	-0.00037576	4.59197e-05	0.0007185	-0.000250938	0.000997252	-0.0029008	-0.000378012	0.000710243	0.00460312	hpEurope	other	humans	Ubiquitous
HEL_AA5986AA_AS	0.00434913	-0.00272309	-0.0112712	-0.000963199	-0.0103435	-0.00371205	0.00695173	0.00442282	-0.00551926	-0.00108161	-0.00031734	0.0158473	0.000122604	0.0101388	-0.000913653	0.000157952	-0.00219987	0.00068009	-8.95859e-05	0.00203415	hpEurope	other	humans	Ubiquitous
HEL_AA5989AA_AS	0.0117869	-0.00469959	-0.00686085	-0.00616598	0.00145855	-0.00946419	-0.00263894	-0.00220163	0.00481813	0.000165971	-0.000626622	-0.00888634	-0.000718212	-0.00503778	-0.00012121	0.00123064	-0.00107076	-0.00133431	0.000194886	0.00588143	hpEurope	other	humans	Ubiquitous
HEL_AA5991AA_AS	-0.0099318	0.00184775	-0.000674885	0.00431313	-0.0176383	-0.00247681	0.0111131	0.00692101	0.000140372	-0.00300861	0.000660623	0.00999807	-0.00817904	-0.0226274	0.00890938	-0.0016535	0.0141468	-0.000588247	-0.00172668	-0.00484715	hspIndigenousSAmerica	low	humans	Ubiquitous
HEL_AA5992AA_AS	0.00858832	-0.00487065	-0.0113203	-0.00458376	-2.93488e-06	-0.00582692	-0.000199245	0.000119882	-0.00184611	0.000842372	-0.000542765	0.00205356	3.40712e-05	0.0018223	0.000207143	0.00121138	-0.00345794	-0.000153026	-8.76025e-05	0.00310153	hpEurope	other	humans	Ubiquitous
HEL_AA5993AA_AS	0.00828436	-0.00416986	-0.01081	-0.00416633	-0.000983315	-0.00622413	0.000640509	0.000441265	-0.00240209	0.000122147	-0.000219568	0.00409972	4.62535e-05	0.00311209	0.000180202	0.000763122	-0.00351959	-0.000580117	0.000368961	0.00517793	hpEurope	other	humans	Ubiquitous
HEL_AA5996AA_AS	0.0114741	-0.0050304	-0.00864369	-0.00640026	0.00139382	-0.00999349	-0.00229301	-0.00216294	0.00396994	-8.83643e-05	-0.000791081	-0.00760745	-0.00104172	-0.00425225	-0.000726468	0.00121978	-0.00153649	-0.000431784	0.000754001	0.00604739	hpEurope	other	humans	Ubiquitous
HEL_AA5997AA_AS	0.00865018	-0.00450188	-0.0107094	-0.00413046	0.000495751	-0.00470935	-0.000453871	-0.000140682	-0.00110363	0.000839448	-0.000604422	0.0021648	0.000808646	0.00297188	8.73733e-05	0.000937655	-0.00343354	-0.000680544	2.00659e-05	0.0027723	hpEurope	other	humans	Ubiquitous
HEL_AA5998AA_AS	0.0116633	-0.00460188	-0.00477523	-0.0052018	0.00199255	-0.00781352	-0.0026764	-0.00265437	0.00482431	0.000963022	-0.00115485	-0.00923607	-0.000530006	-0.00588884	0.00160161	0.00221722	-0.005008	-0.000187023	0.000511065	0.0046319	hpEurope	other	humans	Ubiquitous
HEL_AA5999AA_AS	0.011611	-0.00467896	-0.0079472	-0.00604998	0.00069082	-0.00889298	-0.00250479	-0.00179878	0.00411874	0.000135208	-0.000415822	-0.00735582	-0.000804257	-0.00541379	-6.47971e-06	0.00180177	-0.00177947	-2.46235e-05	-3.51737e-05	0.00592526	hpEurope	other	humans	Ubiquitous
HEL_AA6000AA_AS	0.0118427	-0.00486744	-0.00758883	-0.00631517	0.00157938	-0.00957212	-0.00249377	-0.00243582	0.00486461	-0.000203937	-0.00081627	-0.00912445	-0.000921071	-0.00510901	-0.000234954	0.00131754	-0.00102104	-0.000260338	8.10546e-05	0.0062876	hpEurope	other	humans	Ubiquitous
HEL_AA6001AA_AS	0.0119415	-0.00487175	-0.0078724	-0.00626864	0.00109868	-0.00979113	-0.002006	-0.00262012	0.00439974	-9.96966e-05	-0.000728318	-0.00828699	-0.000628704	-0.00590619	0.00022771	0.000988404	-0.00100767	-1.98538e-05	-0.000107574	0.00477863	hpEurope	other	humans	Ubiquitous
HEL_AA6003AA_AS	0.00800317	-0.00462517	-0.0124668	-0.00377137	-9.91328e-05	-0.00396107	0.000354452	0.000549672	-0.00262997	0.00087215	-0.000632122	0.00391887	0.000149895	0.00351172	0.000428306	0.00129482	-0.00512498	3.16485e-05	-0.000205467	0.0027338	hpEurope	other	humans	Ubiquitous
HEL_AA6006AA_AS	-0.0117298	0.00352758	-0.00177825	0.00528414	-0.0284394	-0.00238674	0.0203377	0.0125596	-0.00509511	-0.0052964	0.000334652	0.0169063	-0.0228648	-0.0396539	0.0264036	-0.0049783	0.00968163	-0.000117286	0.000122081	-0.0088241	hspIndigenousNAmerica	low	humans	Ubiquitous
HEL_AA6010AA_AS	-8.96493e-05	0.00771978	-0.010457	0.0781248	0.016792	-0.0287057	0.00750536	0.00046074	-0.0138916	-0.165861	0.00647375	-0.0194439	0.0120425	0.000191639	-0.00338451	-0.00027921	0.00245887	0.00112948	0.0238992	-0.00102695	hpSahul	other	humans	Ubiquitous
HEL_AA6012AA_AS	-0.00225572	-0.0021306	-0.0159843	0.00719291	-0.000400051	0.022237	0.00334164	0.00514456	-0.0125298	0.00339632	0.000885331	0.00636421	0.00618077	0.000579039	-0.00398818	0.000106994	0.000180556	0.000134232	0.000635052	0.00175493	hpEurope	other	humans	Ubiquitous
HEL_AA6013AA_AS	0.0103304	-0.00483917	-0.0104525	-0.00588031	0.000669624	-0.00850806	-0.00143784	-0.0012878	0.00166826	-0.000110657	-0.00047627	-0.004403	-3.05003e-05	-0.0017601	-0.000878385	0.00099121	-0.00137956	-0.000576176	0.000537093	0.00623898	hpEurope	other	humans	Ubiquitous
HEL_AA6014AA_AS	-0.00061334	-0.000853435	-0.0154188	0.0145145	0.00701818	0.0351936	-0.00241648	-0.00133415	0.00651882	0.000674098	0.000585104	-0.006944	-0.00438532	-0.00147615	-0.00247138	-0.00046572	0.00577396	8.47291e-05	-7.35429e-05	0.00143601	hpAsia2	other	humans	Ubiquitous
HEL_AA6015AA_AS	-0.0145516	0.00248575	0.00552271	0.000936967	0.00582916	-0.00327958	-0.00585676	-0.00820071	0.0255358	-0.00452033	-0.00303111	0.0320468	0.00145981	-0.0228651	-0.0367812	0.0077405	-0.0101568	-0.00124963	-0.00246967	-0.00355684	hspEAsia	other	humans	Ubiquitous
HEL_AA6016AA_AS	-0.0103665	0.0103832	-0.00389061	0.0274947	-0.112583	-0.00331702	0.0373556	0.00482648	0.0550248	0.00581201	-0.00387318	-0.0294314	0.0128095	0.0198054	-0.0104705	0.00276327	-0.00444634	-0.00104367	0.000990371	0.00085937	hspIndigenousNAmerica	high	humans	Hardy
HEL_AA6017AA_AS	0.0117797	-0.00410285	-0.00628235	-0.00602608	0.00206801	-0.00897611	-0.00288487	-0.002762	0.00482349	0.00113782	-0.00109703	-0.0102499	-0.000639011	-0.00732236	0.00143095	0.00221264	-0.00374706	-0.00030508	-2.79085e-05	0.00609681	hpEurope	other	humans	Ubiquitous
HEL_AA6018AA_AS	0.0115753	-0.00477547	-0.00622502	-0.00601024	0.00205062	-0.00913958	-0.00279951	-0.00255974	0.00524194	0.000893464	-0.000843986	-0.00957378	-4.82539e-05	-0.00613547	0.000231768	0.00177646	-0.00323458	-0.000203153	0.000336772	0.00540938	hpEurope	other	humans	Ubiquitous
HEL_AA6019AA_AS	-0.000877192	-0.00220021	-0.0159366	0.00583151	-0.000145633	0.020022	0.00331854	0.00486735	-0.0117052	0.003454	0.0010665	0.00530733	0.00593718	0.000957879	-0.0030969	0.000555371	-0.00128123	0.000423393	8.42247e-05	0.0020235	hpEurope	other	humans	Ubiquitous
HEL_AA6020AA_AS	0.0117652	-0.00431214	-0.00632219	-0.00606841	0.00201393	-0.00910858	-0.00290301	-0.0026089	0.00505852	0.00111087	-0.000916769	-0.0102211	-0.000245398	-0.00701091	0.00143531	0.001791	-0.00356744	-2.03504e-05	-0.000271179	0.00576651	hpEurope	other	humans	Ubiquitous
HEL_AA6021AA_AS	0.00823206	-0.00469181	-0.0122109	-0.00406038	-0.000757458	-0.00560059	0.00100003	0.000992744	-0.00377832	0.000983621	-0.000451794	0.00819989	0.000181444	0.00778501	-0.000510279	0.000947774	-0.00420732	0.000174941	-0.000661612	0.00305885	hpEurope	other	humans	Ubiquitous
HEL_AA6022AA_AS	0.00811965	-0.00417278	-0.0117244	-0.0027332	-0.00198359	-0.00409683	0.0017856	0.00263767	-0.00746375	-0.000261455	0.000658222	0.0147005	0.000888865	0.0132606	-0.00316168	-0.000304831	-0.00310131	0.000962963	-0.000290462	0.00044649	hpEurope	other	humans	Ubiquitous
HEL_AA6023AA_AS	-0.0128174	0.000694699	0.000724859	-0.0022857	-0.00046194	0.00196146	0.00285858	0.00399529	-0.0149689	0.00272282	0.000431853	-0.00551645	0.0130024	-0.0022983	-0.00265828	0.000431156	-0.000510171	-5.82993e-05	-0.000121577	-0.000307793	hspEAsia	other	humans	Ubiquitous
HEL_AA6024AA_AS	0.000188283	0.00702466	-0.0111703	0.0745454	0.0167699	-0.0273271	0.00824452	0.000321365	-0.0139893	-0.158501	0.00613367	-0.0155066	0.0109977	0.00393174	-0.0034611	0.000670456	0.000531869	-0.00012938	0.0222548	-0.000571613	hpSahul	other	humans	Ubiquitous
HEL_AA6033AA_AS	-0.00228551	-0.00200884	-0.0157496	0.0063146	-9.83593e-05	0.0214642	0.003959	0.0051635	-0.0130993	0.00321722	0.00154687	0.00662525	0.00630677	0.00087822	-0.00280313	0.000246223	-0.00213104	0.000519116	-2.8258e-05	0.000609099	hpAsia2	other	humans	Ubiquitous
HEL_AA6034AA_AS	-0.0151862	0.00177027	0.00545952	-0.00260752	0.00405517	-0.00226182	-0.00370476	-0.00381341	0.00859668	-0.00106662	-0.000180855	0.00649665	0.000241599	0.00235609	0.000253043	0.000171875	0.00500971	0.000319013	0.000159997	0.00818377	hspEAsia	other	humans	Ubiquitous
HEL_AA6037AA_AS	-0.00958278	0.00964952	-0.00415794	0.0249886	-0.102741	-0.00365493	0.0322019	0.00397977	0.0473781	0.00525285	-0.00256031	-0.0268483	0.0111393	0.0200401	-0.0108209	0.00321392	-0.00318768	-0.000834759	0.000325799	-1.47535e-05	hspIndigenousNAmerica	high	humans	Hardy
HEL_AA6038AA_AS	-0.0018078	-0.00217437	-0.0162244	0.00668518	0.000276607	0.0227424	0.00357174	0.00588743	-0.0128861	0.0036909	0.00121652	0.00645931	0.00689335	0.00094366	-0.00383592	0.000178643	-0.000930389	0.000430422	0.000284664	0.00158994	hpEurope	other	humans	Ubiquitous
HEL_AA6040AA_AS	-0.00928275	0.000182566	-0.00525244	0.00163456	-0.00192297	0.00947144	0.00334719	0.00533906	-0.0149098	0.00375849	0.000902846	-0.00310043	0.0157347	-0.000661592	-0.0037708	0.000668365	-0.0012957	-0.000188039	-0.000373238	-0.000367787	hspEAsia	other	humans	Ubiquitous
HEL_AA6041AA_AS	0.0126349	-0.00439691	-0.00326468	-0.00537215	0.000317534	-0.00793077	-0.00160487	-0.000774703	0.00224545	0.000193393	-0.000272689	-0.00549923	-0.000912282	-0.00332211	-0.00329815	0.000187093	0.00785917	-0.000342295	-9.02105e-05	0.000621551	hpEurope	other	humans	Ubiquitous
HEL_AA6042AA_AS	-0.00337703	-0.00158795	-0.014761	0.00579381	-0.000628973	0.0205533	0.00406248	0.00521493	-0.0131298	0.00310347	0.000990299	0.00583562	0.00668366	0.000731269	-0.00339953	0.000398079	-0.000860118	-0.000220547	0.000227714	0.0005442	hspEAsia	other	humans	Ubiquitous
HEL_AA6043AA_AS	-0.00233533	-0.00200068	-0.0157554	0.00640004	-9.11112e-05	0.0221576	0.00374239	0.00530702	-0.0126307	0.00313704	0.00105168	0.00612603	0.00599448	0.00140327	-0.00310178	0.00018289	-0.0010167	0.000320086	-0.000407982	0.00182435	hpEurope	other	humans	Ubiquitous
HEL_AA6044AA_AS	0.00894257	-0.00481785	-0.0106859	-0.00429896	0.00127271	-0.00489084	-0.00118316	-0.0011052	0.00188864	0.000736511	-0.000447551	-0.00525018	-0.00017755	-0.00298513	-0.000421474	0.0012132	-0.00146222	-0.000538691	0.000808797	0.00552273	hpEurope	other	humans	Ubiquitous
HEL_AA6046AA_AS	-0.0105462	0.000146172	-0.00279806	-0.00063381	-0.00186784	0.00499816	0.00367803	0.00532763	-0.0167378	0.00294053	0.000492764	-0.00672119	0.0173175	-0.00428921	-0.00352292	0.000630931	-0.00118719	-0.000315764	8.97766e-05	-0.001514	hspEAsia	other	humans	Ubiquitous
HEL_AA6048AA_AS	0.0128659	-0.00388006	0.00063981	-0.00379199	0.000874013	-0.00591224	-0.00181495	-0.00113527	0.000826141	0.000758031	-0.000365798	-0.00393029	-0.000745279	-0.00137216	-0.00497959	0.000308433	0.00926388	-0.000760235	0.000748291	-0.000368278	hpEurope	other	humans	Ubiquitous
HEL_AA6053AA_AS	0.00731089	-0.00460052	-0.013737	-0.00344595	-0.00214452	-0.00419805	0.00262161	0.00240532	-0.00924883	-3.4635e-05	5.91225e-05	0.0177389	0.00107008	0.0165693	-0.00305365	0.000521016	-0.00440992	0.000267502	-6.08189e-05	0.00277376	hpEurope	other	humans	Ubiquitous
HEL_AA6058AA_AS	0.0132753	-0.000875237	0.00321536	-0.00276686	0.00255683	-0.00848279	-0.00612778	-0.00738338	0.013856	-0.000471943	-0.00287171	-0.0275968	-0.00107081	-0.0304901	0.0132744	0.00627465	-0.0245518	0.00216203	-0.00141354	0.0108431	hpNEAfrica	other	humans	Ubiquitous
HEL_AA6060AA_AS	0.0130408	-0.000987283	0.00323332	-0.00298284	0.00257542	-0.0086936	-0.00659715	-0.00688166	0.0140087	-0.000691901	-0.00317122	-0.0280859	-0.000252417	-0.030868	0.0135417	0.00635202	-0.0243559	0.00244397	-0.0016365	0.0102364	hpNEAfrica	other	humans	Ubiquitous
HEL_AA6061AA_AS	0.0126858	-0.00410609	-2.64435e-05	-0.00425802	0.000789253	-0.00652071	-0.00164132	-0.000975371	0.00172597	0.00100746	-0.000199436	-0.00547436	-0.000410741	-0.00182712	-0.00548005	0.00100648	0.0101109	-0.00117298	-1.07691e-05	-0.00163389	hpEurope	other	humans	Ubiquitous
HEL_AA6063AA_AS	-0.00251403	-0.00186025	-0.0151182	0.00656063	0.000176338	0.0215521	0.00368151	0.00533457	-0.0123911	0.00301797	0.00120005	0.00613195	0.00614937	0.000846293	-0.00343916	0.000110861	-0.00103937	-0.00024341	-0.00056033	0.00150317	hpEurope	other	humans	Ubiquitous
HEL_AA6064AA_AS	0.012381	-0.00408287	-0.00262756	-0.00435584	-5.16349e-05	-0.00694953	-0.00110239	-0.000701224	0.00177678	-0.000307042	-0.000387829	-0.00352267	-0.000681285	-0.00158429	-0.00317088	0.000489529	0.00675678	-0.000652059	-0.000521769	0.000144287	hpEurope	other	humans	Ubiquitous
HEL_AA6065AA_AS	0.0127751	-0.00448625	-0.00326901	-0.00509566	0.000252668	-0.00840333	-0.00193599	-0.00105583	0.00268151	0.00026107	-0.000263053	-0.00603552	-0.00121636	-0.00285679	-0.00383018	1.48674e-05	0.00856413	-0.000727515	3.92206e-05	0.000654856	hpEurope	other	humans	Ubiquitous
HEL_AA6066AA_AS	-0.00211151	-0.00201679	-0.016438	0.00700546	-0.000532893	0.0234348	0.00404877	0.00587482	-0.0135159	0.00354601	0.00123216	0.00748274	0.00564811	0.00142266	-0.00344882	-7.08324e-05	-0.00096123	7.41499e-07	-0.000588795	0.000640255	hpAsia2	other	humans	Ubiquitous
HEL_AA6067AA_AS	0.0116799	-0.00480768	-0.00599386	-0.00492465	0.000541	-0.00794753	-0.00187965	-0.00110098	0.00288579	-0.000242635	-0.000672869	-0.00526173	-0.000360417	-0.00324766	-0.00116569	0.00109591	0.000959072	-0.0001344	0.000152899	0.00300937	hpEurope	other	humans	Ubiquitous
HEL_AA6068AA_AS	0.0129474	-0.0033536	0.00361502	-0.00291689	0.000588798	-0.00506063	-0.0013616	-0.00113004	0.000619375	0.00131063	-0.000656571	-0.00431432	-0.00113899	-0.0010191	-0.00567846	0.000819325	0.012409	-0.000798243	-0.000256551	-0.00447462	hpEurope	other	humans	Ubiquitous
HEL_AA6069AA_AS	0.0128756	-0.00345226	0.00302412	-0.00282242	9.79088e-05	-0.00490381	-0.00147694	-0.000861321	0.001119	0.000818167	-0.000513542	-0.00374727	-0.000410702	2.32941e-05	-0.0049795	0.000128557	0.011049	-0.000162541	0.000104998	-0.00409975	hpEurope	other	humans	Ubiquitous
HEL_AA6070AA_AS	0.0120311	-0.0045332	-0.00491461	-0.00561162	0.00130969	-0.00963929	-0.00233372	-0.00249922	0.00423066	-7.76322e-05	-0.000625631	-0.0082857	-0.000862069	-0.00521131	-0.00118582	0.000951255	0.00181382	-0.000537934	0.000457507	0.00430546	hpEurope	other	humans	Ubiquitous
HEL_AA6071AA_AS	0.0114715	-0.00386284	-0.00785299	-0.0060036	0.001883	-0.00997038	-0.00244824	-0.00265516	0.00521491	-0.000226159	-0.000923457	-0.00989156	-0.00113222	-0.00694066	0.000644896	0.00169381	-0.00230412	-0.000803306	0.000275039	0.0063961	hpEurope	other	humans	Ubiquitous
HEL_AA6072AA_AS	0.0101177	-0.00494627	-0.0105172	-0.00534782	-0.000561568	-0.00864582	-0.000953803	-0.000513702	9.74706e-05	-0.000425473	-0.000520489	-0.000427247	-0.000935761	0.000883548	-0.000387528	0.000775287	-0.00174549	-0.000130574	0.000326902	0.00507664	hpEurope	other	humans	Ubiquitous
HEL_AA6073AA_AS	0.0119946	-0.0028221	-0.00671883	-0.00512951	0.000255355	-0.00940727	-0.00300943	-0.00283607	0.0064514	-0.000528356	-0.000946959	-0.0119561	-0.000840874	-0.0105599	0.00237359	0.00280999	-0.0061453	-9.93002e-05	-0.000141737	0.00725604	hpEurope	other	humans	Ubiquitous
HEL_AA6074AA_AS	0.000641942	-0.000737692	-0.0231028	0.0226297	0.00875978	0.0608968	-0.0023172	1.03429e-05	0.00609008	0.0026489	0.00226315	-0.00890975	-0.0123161	-0.00286337	-0.0108399	5.82035e-06	0.0120968	0.000258744	-8.49147e-05	0.0092293	hpAsia2	other	humans	Ubiquitous
HEL_AA6076AA_AS	-0.015379	0.00173432	0.0054141	-0.00286976	0.00410691	-0.00260334	-0.00397166	-0.00299339	0.00785668	-0.00122605	0.00134097	0.00501119	0.00056125	0.00359548	-0.000688848	0.00126536	0.00545841	0.00018002	-0.000515024	0.0103347	hspEAsia	other	humans	Ubiquitous
HEL_AA6077AA_AS	-0.0116656	0.00334743	-0.00195566	0.00494057	-0.0285824	-0.00256562	0.0205124	0.0126617	-0.00545737	-0.00489795	-6.1671e-05	0.0170836	-0.0225445	-0.0399168	0.0261459	-0.00533158	0.00978994	-0.00032714	-0.000243573	-0.00895686	hspIndigenousNAmerica	low	humans	Ubiquitous
HEL_AA6078AA_AS	-0.0152566	0.00189065	0.00549208	-0.00261486	0.00382839	-0.00222129	-0.00328846	-0.00302079	0.006861	-0.00100654	0.000362108	0.00484764	0.000845962	0.00289893	-0.000368484	0.000555979	0.00483438	0.000417097	-0.000292887	0.00946301	hspEAsia	other	humans	Ubiquitous
HEL_AA6079AA_AS	0.000989423	-0.00171415	-0.0182503	0.0146512	0.00724677	0.039968	-0.00267089	-0.0010661	0.00768003	0.00238309	0.000532814	-0.00503907	-0.00591345	-0.000878259	-0.00203455	6.74253e-05	0.00437448	-0.000676813	-4.15068e-05	-0.000204111	hpAsia2	other	humans	Ubiquitous
HEL_AA6080AA_AS	-0.0150183	0.00162425	0.00526884	-0.0027311	0.00394925	-0.00263608	-0.00338412	-0.00328229	0.00689234	-0.00056285	0.000281423	0.00420415	-0.000264104	0.00298249	0.000186672	0.000489705	0.00459647	-7.14051e-05	-0.000157935	0.00855638	hspEAsia	other	humans	Ubiquitous
HEL_AA6081AA_AS	-0.0140695	0.00146145	0.00422777	-0.00277634	0.00268298	-0.00205346	-0.00249666	-0.00162179	0.00283288	-0.00034615	0.000185176	0.00167467	-0.000768391	0.00169602	-0.000426155	0.000217943	0.00257692	0.000599521	-9.7393e-06	0.00631146	hspEAsia	other	humans	Ubiquitous
HEL_AA6083AA_AS	-0.00238552	-0.00184831	-0.0157802	0.0069263	-0.000205328	0.02284	0.00390293	0.00547408	-0.0125259	0.00304131	0.00131075	0.00650716	0.00571694	0.000940915	-0.00282411	-5.48537e-05	-0.000330187	-1.48589e-05	-0.000275318	0.00106149	hpEurope	other	humans	Ubiquitous
HEL_AA6085AA_AS	0.0124254	-0.00403712	-0.00159093	-0.00478389	0.00240021	-0.00695975	-0.00305296	-0.00285438	0.00668919	0.000971989	-0.00139604	-0.0117126	-0.000541913	-0.00859644	0.00313383	0.002171	-0.00634074	-0.000100471	-0.000337688	0.00385268	hpEurope	other	humans	Ubiquitous
HEL_AA6086AA_AS	-0.00200009	-0.00197805	-0.0160823	0.0066397	-0.000153768	0.0222203	0.00422314	0.00565323	-0.0134008	0.00311709	0.00115484	0.00749559	0.00531247	0.000826492	-0.0029579	0.000239559	-0.00156066	-0.000506763	-0.000367176	0.00187516	hpAsia2	other	humans	Ubiquitous
HEL_AA6482AA_AS	-0.0102958	0.010484	-0.00390466	0.0278842	-0.113616	-0.00345384	0.0363486	0.00467574	0.055565	0.00628471	-0.00396507	-0.0314034	0.0125268	0.0228697	-0.0122967	0.00309163	-0.00390715	0.000208632	0.00198029	0.000833976	hspIndigenousNAmerica	high	humans	Hardy
HEL_AA6484AA_AS	0.00785806	-0.00490645	-0.0118659	-0.00390605	-0.00150201	-0.00505748	0.00180133	0.00211165	-0.00689834	-0.000280691	0.00026217	0.0131134	0.000892157	0.0129765	-0.00277258	0.00014511	-0.00401152	0.000618505	0.000385782	0.00255783	hpEurope	other	humans	Ubiquitous
HEL_AA6485AA_AS	0.0124336	-0.00434092	0.000255132	-0.00443805	0.00114254	-0.00695466	-0.00187148	-0.00151551	0.00220665	0.00117351	-0.000419562	-0.00692994	-0.000142355	-0.00232764	-0.00476772	0.000493556	0.0094022	-0.000706222	3.95449e-05	-0.00126361	hpEurope	other	humans	Ubiquitous
HEL_AA6489AA_AS	0.0121696	-0.00399687	0.00411451	-0.00342892	-3.12157e-05	-0.00537526	-0.000848984	-0.00091117	0.00168018	0.00172423	-5.59416e-05	-0.00642205	-0.000905805	-0.00346571	-0.00763564	-0.000293975	0.0217281	-0.00115541	-0.000586078	-0.00821682	hpEurope	other	humans	Ubiquitous
HEL_AA6493AA_AS	0.0126693	-0.00413356	-0.00178059	-0.00489248	0.00046148	-0.00805823	-0.00149034	-0.00154401	0.00300973	-0.000419819	-0.000496272	-0.00682801	-0.000594263	-0.00359589	-0.00362548	0.000298774	0.00855913	-0.001091	0.000209687	0.00105156	hpEurope	other	humans	Ubiquitous
HEL_AA6495AA_AS	0.0128879	-0.00411362	0.000794735	-0.0040841	0.000950232	-0.00631674	-0.00163933	-0.00118063	0.00266728	0.00079441	-0.000485563	-0.00573413	-0.00034194	-0.00304381	-0.00367633	0.000717814	0.00989602	-0.000695643	0.000108829	-0.00177661	hpEurope	other	humans	Ubiquitous
HEL_AA6497AA_AS	0.0130543	-0.00440182	0.00208042	-0.00406401	0.000774765	-0.0062357	-0.00164815	-0.0013081	0.00243112	0.00159704	-0.000359124	-0.00670046	-0.000741564	-0.00278323	-0.00675852	0.00020704	0.0156088	-0.000741497	-0.000605937	-0.00336954	hpEurope	other	humans	Ubiquitous
HEL_AA6498AA_AS	0.0126248	-0.00419925	-0.00226684	-0.00529173	0.000619806	-0.00847438	-0.00176895	-0.00132764	0.0026382	-0.000128591	-0.000250529	-0.00778412	-0.00147612	-0.00366966	-0.00386757	0.000439104	0.00882569	-0.000401641	5.80619e-05	0.00188986	hpEurope	other	humans	Ubiquitous
HEL_AA6500AA_AS	0.00635653	-0.00455993	-0.0140622	-0.00275811	-0.00277983	-0.00383155	0.00347132	0.00379328	-0.00964164	-0.000338675	-6.15705e-05	0.0201161	0.0011448	0.0186198	-0.00277862	0.000456809	-0.00596489	0.000869718	-0.000538261	0.00274912	hpEurope	other	humans	Ubiquitous
HEL_AA6502AA_AS	0.0131728	-0.00429686	0.00296113	-0.00367096	0.000711185	-0.00594512	-0.00147923	-0.00115403	0.0023074	0.00115566	-0.000473659	-0.00611469	-0.000593699	-0.00296718	-0.00512603	-0.000114229	0.0154166	-0.000411849	-0.000568023	-0.00440619	hpEurope	other	humans	Ubiquitous
HEL_AA6503AA_AS	0.00805106	-0.00437604	-0.0117351	-0.00356161	-0.00176889	-0.00532093	0.00132827	0.00227068	-0.00626671	-0.000671748	-4.36779e-05	0.0123715	0.000130355	0.0130267	-0.00385028	0.000127077	-0.00305421	0.000969887	7.17889e-05	0.00400932	hpEurope	other	humans	Ubiquitous
HEL_AA6505AA_AS	0.00858015	-0.0046707	-0.0113153	-0.00383387	-0.00143827	-0.00543839	0.00132415	0.00185141	-0.00571519	-0.000187945	-5.69927e-05	0.0114601	0.000320127	0.0118106	-0.00351929	0.00065727	-0.00258918	0.000429997	8.0649e-05	0.00382659	hpEurope	other	humans	Ubiquitous
HEL_AA6511AA_AS	-0.00768694	0.00158105	0.0018744	0.00357472	-0.0165474	-0.00137493	0.00997164	0.00399968	-0.000842245	-0.000707012	0.00268701	0.00770994	-0.00618301	-0.0173294	0.00531995	-0.00704216	0.0117648	-0.000825345	-0.000289599	-0.00601882	hspIndigenousSAmerica	low	humans	Ubiquitous
HEL_AA6512AA_AS	0.00553045	-0.00427627	-0.0160566	-0.00185729	-0.00435289	-0.00303019	0.00388739	0.00493077	-0.0130266	-0.00036057	0.000254079	0.0265236	0.00133989	0.022833	-0.00341728	0.000742155	-0.00745494	0.00129978	-0.000225983	0.00248379	hpEurope	other	humans	Ubiquitous
HEL_AA6513AA_AS	0.0119662	-0.00353666	-0.00722201	-0.00567071	0.00155406	-0.00953688	-0.00322443	-0.00274219	0.00592255	3.8154e-05	-0.000144196	-0.0107528	-0.000453998	-0.0087587	0.00135727	0.00103645	-0.00377042	-0.000333613	-0.000264566	0.00700512	hpEurope	other	humans	Ubiquitous
HEL_AA6514AA_AS	0.0117484	-0.00480613	-0.00762712	-0.00642727	0.00160383	-0.00996154	-0.00252262	-0.0032225	0.00463757	9.38983e-07	-0.000732969	-0.00920349	-0.000894209	-0.00628412	0.000197868	0.00115336	-0.00116284	-0.000270906	8.89015e-05	0.0063906	hpEurope	other	humans	Ubiquitous
HEL_AA6518AA_AS	0.0125074	-0.00437503	-0.00276439	-0.00514058	5.14045e-05	-0.00802671	-0.00100885	-0.00116397	0.00258491	0.000395786	-0.000149892	-0.0058146	-0.000802614	-0.00319106	-0.00382024	0.00049793	0.00827587	-0.00099798	0.000251793	0.00125184	hpEurope	other	humans	Ubiquitous
HEL_AA6526AA_AS	-0.012702	0.00125242	0.00388452	-0.00167315	0.00713642	-0.000312052	-0.00721976	-0.00651352	0.0197113	-0.00159333	-0.00334235	0.00783097	0.0110484	0.00928639	0.0149394	-0.005416	0.00924403	-0.000232553	-0.000182023	0.0027675	hspEAsia	other	humans	Ubiquitous
HEL_AA6529AA_AS	0.0128789	-0.00428185	-0.00194044	-0.00510482	0.000405531	-0.00879495	-0.001754	-0.00179841	0.00334674	0.000333458	-0.000490363	-0.00744567	-0.00109793	-0.0038715	-0.00393611	0.000292379	0.0101092	-0.000845708	1.85056e-05	-2.18776e-05	hpEurope	other	humans	Ubiquitous
HEL_AA6532AA_AS	0.0123632	-0.00402196	0.00257905	-0.00393894	0.000316095	-0.00669948	-0.000756868	-0.00117804	0.00229091	0.00155356	2.46114e-05	-0.00791932	-0.00148902	-0.0046249	-0.00896358	-0.000491143	0.0243684	-0.000809093	-0.000901821	-0.00826643	hpEurope	other	humans	Ubiquitous
HEL_AA6536AA_AS	0.0120252	-0.00288995	-0.00626924	-0.00536257	0.00185889	-0.00926357	-0.00293122	-0.0031377	0.00646723	-0.000472725	-0.000680771	-0.0123683	-0.00084486	-0.011006	0.00247539	0.00125401	-0.00666864	0.000514598	-0.000119462	0.00645808	hpEurope	other	humans	Ubiquitous
HEL_AA6538AA_AS	0.00988203	-0.00456436	-0.00989792	-0.00530787	0.000534865	-0.00789028	-0.000701233	-0.000835835	0.000663561	0.00012418	-0.000655985	-0.00138122	-0.000426902	0.000672275	-0.00063812	0.0010847	-0.00158057	-0.000498772	0.000611482	0.00547183	hpEurope	other	humans	Ubiquitous
HEL_AA6539AA_AS	0.0125142	-0.00411653	-0.000469071	-0.00471711	0.00033732	-0.00846303	-0.00143405	-0.00177144	0.00355337	0.000520615	0.00345469	-0.00943204	-0.00104671	-0.00710639	-0.00657089	-0.00816323	0.0121988	-0.000689936	4.00757e-06	-0.000664074	hpEurope	other	humans	Ubiquitous
HEL_AA6540AA_AS	0.0127755	-0.00412113	0.00519163	-0.00331437	-5.51284e-05	-0.00566152	-0.000716173	-0.000724001	0.00212522	0.00160158	0.000266729	-0.00759816	-0.00109345	-0.00490547	-0.00942547	-0.000867684	0.0261012	-0.00095101	-0.00110233	-0.00917573	hpEurope	other	humans	Ubiquitous
HEL_AA6541AA_AS	0.0116242	-0.00443203	-0.00420891	-0.00495339	0.00145431	-0.00734645	-0.00255735	-0.00295233	0.00303691	0.000833122	-0.000816806	-0.00647211	-0.000217175	-0.0036331	-0.000478702	0.00180858	-0.00128863	-7.61472e-05	-0.000227187	0.00287536	hpEurope	other	humans	Ubiquitous
HEL_AA6542AA_AS	0.00599913	-0.00459619	-0.0150746	-0.0029831	-0.0030796	-0.00381676	0.00378117	0.00384878	-0.00923972	-7.18311e-05	0.000164643	0.0198473	0.00107344	0.0167131	-0.00201851	0.000512044	-0.0060184	0.00114349	-0.00018702	0.00261501	hpEurope	other	humans	Ubiquitous
HEL_AA6546AA_AS	0.0125961	-0.00448343	-0.00407464	-0.00538505	0.000252336	-0.00899058	-0.00187968	-0.0017581	0.00303362	-8.17092e-05	-0.000385083	-0.00606846	-0.00102778	-0.00421272	-0.00299418	0.00050267	0.00755267	-0.000287055	-0.000398562	0.000628819	hpEurope	other	humans	Ubiquitous
HEL_AA6548AA_AS	0.0131142	-0.00416382	0.00227916	-0.0038261	0.000408132	-0.00694329	-0.00140867	-0.00104623	0.00266623	0.000480516	-0.000405852	-0.00673114	-0.00133938	-0.00407524	-0.00594959	0.000364854	0.0150254	-0.000589289	-0.000347143	-0.00316826	hpEurope	other	humans	Ubiquitous
HEL_AA6551AA_AS	0.00780479	-0.00468084	-0.0121966	-0.00337043	-0.00190427	-0.00501147	0.00168569	0.00235916	-0.00695854	-0.000505265	-4.72118e-05	0.0136714	0.000596136	0.013646	-0.00352233	0.000422086	-0.00466813	0.00106104	8.65565e-05	0.00326527	hpEurope	other	humans	Ubiquitous
HEL_AA6552AA_AS	0.00817705	-0.00469503	-0.0109039	-0.00360127	-0.00190328	-0.00531629	0.00114527	0.00154464	-0.00577125	-8.35333e-05	1.10508e-05	0.0125355	0.00104306	0.0136406	-0.00430149	0.000240949	-0.00411333	0.0011813	-9.80288e-05	0.00293342	hpEurope	other	humans	Ubiquitous
HEL_AA6555AA_AS	0.0126132	-0.00453862	-0.00275542	-0.00522922	0.000484307	-0.00865529	-0.00142299	-0.00135843	0.00277687	0.000373577	-0.000116755	-0.00679598	-0.000713299	-0.0037571	-0.00379381	0.000599794	0.0087018	-0.000386344	3.60488e-05	0.000161926	hpEurope	other	humans	Ubiquitous
HEL_AA6559AA_AS	0.00952196	-0.00455259	-0.0108107	-0.00300631	0.00190939	-0.00220664	-0.00182261	-0.00223935	0.00414885	0.000508933	-0.000578718	-0.00845036	-0.00107454	-0.00431889	-0.00104573	0.0014924	-0.00154408	-0.000667629	0.000239652	0.00700135	hpEurope	other	humans	Ubiquitous
HEL_AA6560AA_AS	0.00544471	-0.00438193	-0.0160135	-0.00220776	-0.00411939	-0.00259373	0.00486531	0.0051547	-0.0126966	-0.000810782	0.000394191	0.0258254	0.00083683	0.0216551	-0.00253557	0.000221526	-0.00702237	0.00106795	-0.000727919	0.00181152	hpEurope	other	humans	Ubiquitous
HEL_AA6563AA_AS	0.0117864	-0.00356196	-0.00674583	-0.0060912	0.00179954	-0.00956811	-0.00295652	-0.00340159	0.00580153	-0.000250198	-0.000965879	-0.0109017	-0.00032482	-0.00806534	0.00119381	0.00166735	-0.00367231	0.000488038	0.000196472	0.00692252	hpEurope	other	humans	Ubiquitous
HEL_AA6568AA_AS	0.0125317	-0.00460919	-0.00243392	-0.0050654	0.000827079	-0.00845057	-0.00150109	-0.00188072	0.00360744	-8.27964e-05	-0.00023346	-0.00670441	-0.000870643	-0.00324894	-0.00470339	0.000394372	0.00880705	-0.000810294	-0.00015629	0.00183952	hpEurope	other	humans	Ubiquitous
HEL_AA6573AA_AS	0.0155371	-0.000619583	0.0257765	0.0045634	-0.00164036	0.006865	0.00165714	0.00215315	-0.00428283	0.000351728	-0.000116851	0.0037011	-0.000736098	0.00291104	-0.00542025	-0.000883826	0.0208381	-0.000509201	-0.00043352	-0.015702	hpAfrica1	other	humans	Ubiquitous
HEL_AA6577AA_AS	0.0131403	-0.00346793	0.00788817	-0.00164618	-0.000153524	-0.00287761	-0.000520285	-0.000344475	0.00106856	0.00152993	-0.000329401	-0.00445581	-0.000683347	-0.00165039	-0.00595465	0.00024624	0.0161425	-0.000747636	-0.000999175	-0.00608228	hpEurope	other	humans	Ubiquitous
HEL_AA6578AA_AS	0.0124803	0.000200705	0.0253895	0.00569541	-0.00458073	0.00735375	0.00372667	0.0038478	-0.0048375	2.95868e-05	-0.000200242	0.00619165	-0.00163736	0.00142522	-0.00471907	-0.00130409	0.0219553	-0.000207417	-0.000875619	-0.0193546	hpAfrica1	other	humans	Ubiquitous
HEL_AA6579AA_AS	0.0131033	-0.00424603	0.00158309	-0.00352691	0.000700188	-0.00558714	-0.00142598	-0.00117885	0.00129238	0.000836588	-0.00023382	-0.00503151	-0.000555889	-0.00206738	-0.00394686	0.000537182	0.00773291	-0.000886076	-0.000838436	-0.00250892	hpEurope	other	humans	Ubiquitous
HEL_AA6581AA_AS	0.0131815	-0.00416171	4.27971e-05	-0.00459189	-2.8976e-05	-0.00805948	-0.00135094	-0.00103494	0.00193456	0.000374683	0.0024282	-0.00663883	-0.00126594	-0.00380358	-0.00591086	-0.00131752	0.0120317	6.94069e-05	-0.000329908	-0.00101814	hpEurope	other	humans	Ubiquitous
HEL_AA6583AA_AS	0.013767	0.000363578	0.00631204	-0.00153707	0.00101278	-0.00790812	-0.00632996	-0.00716144	0.0156071	-0.00203511	0.00194517	-0.0304049	-0.00170963	-0.0370239	0.0147716	0.00050732	-0.0265792	0.00283409	-0.000837976	0.0123891	hpNEAfrica	other	humans	Ubiquitous
HEL_AA6584AA_AS	0.00829005	-0.0046181	-0.0114429	-0.00432404	-0.0011723	-0.00626639	0.000782709	0.00097916	-0.00287292	-2.75212e-05	-0.00038001	0.00615385	-4.15744e-05	0.0053478	-0.000706672	0.000576527	-0.00290839	0.000162803	0.00036536	0.00441094	hpEurope	other	humans	Ubiquitous
HEL_AA6588AA_AS	0.00811376	-0.00430456	-0.0116016	-0.00346909	-0.00230841	-0.00557713	0.00135635	0.0024667	-0.00627821	-0.000880308	0.000413924	0.0120253	0.000292074	0.0118314	-0.00376708	0.000119395	-0.0023392	0.000724701	0.000382228	0.00354084	hpEurope	other	humans	Ubiquitous
HEL_AA6590AA_AS	0.00844336	-0.00451816	-0.0112305	-0.00372662	-0.00189313	-0.00535825	0.00120198	0.00148568	-0.00631708	-0.000262961	0.000186198	0.0121795	0.00067968	0.0127109	-0.0030596	0.000607938	-0.00357717	0.000838095	0.00028038	0.00384138	hpEurope	other	humans	Ubiquitous
HEL_AA6591AA_AS	0.00841966	-0.00458763	-0.0123963	-0.00385274	-0.00232377	-0.00635759	0.0019192	0.00234856	-0.00656818	-0.000754042	-3.65628e-06	0.0141332	0.000425137	0.0131015	-0.00379591	0.000517172	-0.00275993	0.000576824	0.000337906	0.00352681	hpEurope	other	humans	Ubiquitous
HEL_AA6593AA_AS	0.00793445	-0.00453185	-0.0113034	-0.00328171	-0.00155993	-0.00470217	0.00126061	0.00225314	-0.00671676	1.82405e-05	-0.000212606	0.0128585	0.000823155	0.0130507	-0.0038299	0.0009222	-0.00318135	0.000526569	-0.00053892	0.00284141	hpEurope	other	humans	Ubiquitous
HEL_AA6596AA_AS	0.00654921	-0.00450934	-0.0151423	-0.00255766	-0.00381132	-0.00421471	0.00349091	0.00342527	-0.0100353	-0.000814344	0.000574773	0.020827	0.00108229	0.0176685	-0.00364783	4.63009e-05	-0.00395586	0.00127906	0.000516126	0.00282527	hpEurope	other	humans	Ubiquitous
HEL_AA6597AA_AS	0.0103181	-0.00494773	-0.00949117	-0.00572993	0.00165141	-0.00799525	-0.00158411	-0.00211316	0.00182751	0.00103884	-0.000888411	-0.00589118	-0.000344046	-0.00288821	-3.48491e-05	0.00159287	-0.00270866	-0.000347781	0.00032811	0.00588178	hpEurope	other	humans	Ubiquitous
HEL_AA6600AA_AS	0.0129927	-0.00300026	0.00918524	-0.00130569	-0.000569593	-0.0019792	-0.00105908	6.42605e-05	0.000684495	0.00136194	-0.000485845	-0.00357178	-0.000165216	-0.00298565	-0.00416896	0.000420987	0.0126939	-0.00022966	-0.000388166	-0.00492541	hpEurope	other	humans	Ubiquitous
HEL_AA6601AA_AS	0.0129319	-0.00407688	-0.00132626	-0.00462748	0.000592334	-0.00815421	-0.00166365	-0.0013234	0.00250094	0.000383898	-0.000404042	-0.00683547	-0.000942936	-0.00396652	-0.00486079	0.000500696	0.00992705	-6.91586e-05	-6.40888e-05	-0.000164455	hpEurope	other	humans	Ubiquitous
HEL_AA6602AA_AS	0.0125912	-0.00385811	0.00620491	-0.00303364	-0.000199257	-0.00507986	-0.000497332	-0.00052817	0.00219796	0.00168463	0.000346129	-0.00677164	-0.00111158	-0.00424087	-0.00923556	-0.00101	0.0265243	-0.00084619	-0.000853325	-0.00953282	hpEurope	other	humans	Ubiquitous
HEL_AA6608AA_AS	0.00784603	-0.00464816	-0.0121271	-0.00375831	-0.00204481	-0.00480303	0.00196646	0.00196427	-0.00669069	-0.000506764	0.00015833	0.0137654	0.000247487	0.0129783	-0.0026287	0.000173085	-0.00375215	0.00101873	0.000406136	0.00290015	hpEurope	other	humans	Ubiquitous
HEL_AA6610AA_AS	0.0126459	-0.00402393	-0.00167078	-0.00412758	0.00039516	-0.00798344	-0.00176675	-0.00119913	0.00236812	-0.00016925	-0.00019724	-0.00600947	-0.000460657	-0.00265924	-0.00441549	0.000123468	0.00877456	-0.000307074	0.000591034	0.00083797	hpEurope	other	humans	Ubiquitous
HEL_AA6618AA_AS	0.00683499	-0.00449856	-0.014296	-0.00327579	-0.00301269	-0.00416103	0.00251428	0.00367431	-0.0102294	-0.000301466	5.97771e-05	0.0213111	0.000741013	0.0191674	-0.00383082	0.000366319	-0.00543174	0.00100626	-0.000346633	0.00338022	hpEurope	other	humans	Ubiquitous
HEL_AA6620AA_AS	0.012426	-0.00147477	-0.00479791	-0.00520669	0.00193003	-0.00933692	-0.00376163	-0.00367281	0.0075969	-0.000662173	-0.00133179	-0.0141575	-0.00046054	-0.0131939	0.0037059	0.00270699	-0.00820279	0.000173788	-0.000759982	0.00827665	hpEurope	other	humans	Ubiquitous
HEL_AA6628AA_AS	0.0115207	-0.00467631	-0.00758043	-0.00628806	0.0014769	-0.00963562	-0.0022179	-0.00259908	0.00430415	0.000348868	-0.000548461	-0.0081231	-0.000981074	-0.00473843	-0.000940153	0.000938171	0.000842625	-0.000207218	0.000717937	0.00524605	hpEurope	other	humans	Ubiquitous
HEL_AA6629AA_AS	0.00673577	-0.00480578	-0.0136898	-0.00405353	-0.00225543	-0.00493012	0.00282834	0.00319399	-0.00810938	-8.63475e-05	-0.000168379	0.0157618	0.000594051	0.0136264	-0.00196229	0.0008095	-0.00576286	0.000787747	6.64266e-05	0.00383497	hpEurope	other	humans	Ubiquitous
HEL_AA6636AA_AS	0.0127462	-0.00412865	-0.000603446	-0.00505886	0.000593657	-0.0095811	-0.00208665	-0.00224745	0.00422609	0.000333301	0.00420595	-0.011142	-0.00146638	-0.00821958	-0.00741303	-0.0100331	0.014026	-0.000594445	-0.000132153	-0.000481024	hpEurope	other	humans	Ubiquitous
HEL_AA6637AA_AS	0.0124947	-0.0039101	-0.000292735	-0.0049003	-8.02295e-05	-0.00915273	-0.00205955	-0.0020469	0.00443263	0.000519102	0.00668588	-0.0109019	-0.0022399	-0.0077902	-0.00825344	-0.0147632	0.0132552	-0.000193248	0.000693954	-0.000926722	hpEurope	other	humans	Ubiquitous
HEL_AA6644AA_AS	0.0128489	-0.00405138	-0.00048879	-0.00473636	0.000642703	-0.00914526	-0.00156742	-0.00209625	0.00393721	0.000477718	0.0045436	-0.0104419	-0.00181258	-0.00741049	-0.0066892	-0.00959179	0.0133321	-0.000711268	0.000264461	-0.00125884	hpEurope	other	humans	Ubiquitous
HEL_AA6646AA_AS	0.0121745	-0.00400905	0.00286986	-0.00360199	0.000236365	-0.0061138	-0.00084343	-0.00096425	0.00173117	0.00177975	0.000225848	-0.00797706	-0.00113255	-0.00491868	-0.00866555	-0.000177455	0.0242469	-0.00107206	-0.0008889	-0.00797513	hpEurope	other	humans	Ubiquitous
HEL_AA6648AA_AS	0.013165	-0.00296256	0.00836589	-0.00126116	-0.000519402	-0.00202494	-0.000213685	-0.000151422	-9.50853e-05	0.00108514	-0.000415168	-0.00237906	-0.000279117	-0.000686035	-0.00357269	0.000326417	0.0103898	-7.40815e-05	-0.000692502	-0.00394479	hpEurope	other	humans	Ubiquitous
HEL_AA6653AA_AS	0.0128846	-0.00399862	0.00456202	-0.00327276	0.00030706	-0.00564362	-0.00121699	-0.000592498	0.00159897	0.00177994	-2.84154e-05	-0.00692953	-0.00111769	-0.00434007	-0.00801845	-0.00021087	0.0228032	-0.000623965	-0.000687387	-0.00759574	hpEurope	other	humans	Ubiquitous
HEL_AA6655AA_AS	0.0129392	-0.00420988	0.00045607	-0.00429971	0.0013777	-0.00710167	-0.00199271	-0.00125521	0.00183016	0.00118171	-0.00043092	-0.00554803	-0.000590158	-0.00166683	-0.00485151	0.00043002	0.0100947	-0.000724417	0.000144946	-0.00139459	hpEurope	other	humans	Ubiquitous
HEL_AA6656AA_AS	0.0126419	-0.00307119	0.00608502	-0.00197376	-0.000647559	-0.00297622	-0.000799322	0.000293946	6.43931e-05	0.000646452	-0.000476582	-0.00299141	-0.00157206	-0.000840243	-0.00332704	0.000628901	0.00917025	5.0946e-05	-0.000248182	-0.0032773	hpEurope	other	humans	Ubiquitous
HEL_AA6657AA_AS	0.01051	-0.00509648	-0.00927094	-0.00599362	0.00134198	-0.00802496	-0.00158271	-0.00198019	0.00201727	0.00085588	-0.000754157	-0.00610091	-4.5732e-05	-0.00224382	-0.000657992	0.00166046	-0.00229329	-0.000138651	0.000623586	0.00566057	hpEurope	other	humans	Ubiquitous
HEL_AA6658AA_AS	0.00659206	-0.00446913	-0.0145564	-0.00309565	-0.00267958	-0.00419678	0.00275543	0.00361725	-0.0105425	2.9306e-05	0.000123121	0.0213904	0.00152406	0.0189551	-0.00369584	0.000670231	-0.00612106	0.000916789	-0.000134837	0.00244153	hpEurope	other	humans	Ubiquitous
HEL_AA6659AA_AS	0.0126916	-0.00417063	0.00333545	-0.00366234	0.000108933	-0.00609957	-0.00143995	-0.00162435	0.00236088	0.00177648	-4.54732e-05	-0.00740503	-0.00121396	-0.00438698	-0.00635421	-0.000608479	0.017833	-0.000998383	-0.000309894	-0.00599328	hpEurope	other	humans	Ubiquitous
HEL_AA6660AA_AS	0.0126429	-0.00384953	0.00327877	-0.00339692	0.000463768	-0.00557286	-0.00128246	-0.000959414	0.00262312	0.00120167	-4.22572e-05	-0.00654638	-0.00105544	-0.00375053	-0.00544548	0.000179074	0.0152397	-0.00118412	-0.000640776	-0.00451663	hpEurope	other	humans	Ubiquitous
HEL_AA6662AA_AS	0.00735263	-0.00454297	-0.0124594	-0.00373879	-0.00173493	-0.00461286	0.00148727	0.0019424	-0.00710457	0.000187995	-8.69431e-05	0.0143942	0.000374807	0.0134774	-0.00287016	0.000241675	-0.00353934	0.00105441	0.000170219	0.00225105	hpEurope	other	humans	Ubiquitous
HEL_AA6663AA_AS	0.016905	0.000130906	0.0369984	0.00830116	-0.00200154	0.0132439	0.00261227	0.00307594	-0.0055616	5.14407e-06	-0.000236402	0.00781619	0.000681006	0.00528387	0.000180833	-0.00114303	0.00262334	-0.000309712	-9.26465e-05	-0.00762873	hpAfrica1	other	humans	Ubiquitous
HEL_AA6664AA_AS	0.0144477	-0.00169971	0.0189058	0.00252381	-0.00181512	0.00308154	0.000750018	0.00141239	-0.00261245	0.000481994	-0.000342059	0.00100398	-0.000904299	0.000887374	-0.00554293	-0.000658767	0.0187345	-0.000837587	-0.000157549	-0.01324	hpAfrica1	other	humans	Ubiquitous
HEL_AA6665AA_AS	0.0155786	9.66495e-05	0.0341633	0.00765632	-0.00224885	0.01183	0.0028056	0.00359817	-0.00525434	0.00068376	-0.000413647	0.00773868	0.000455527	0.00467588	0.00043409	-0.000641546	0.000577557	1.9198e-05	5.31919e-06	-0.00454451	hpAfrica1	other	humans	Ubiquitous
HEL_AA6669AA_AS	0.0128369	-0.00439445	-0.00163185	-0.00491934	0.000321469	-0.00787319	-0.00131069	-0.00100763	0.00222026	0.000132731	-0.000231242	-0.00602338	-0.000972393	-0.00346579	-0.00422164	0.000304916	0.0103432	-0.000335811	-0.000253421	0.000110583	hpEurope	other	humans	Ubiquitous
HEL_AA6670AA_AS	0.013158	-0.0037845	0.00355335	-0.0033293	0.000551335	-0.00572993	-0.00178457	-0.00111702	0.00177332	0.0012436	-0.00057483	-0.00675694	-0.00066536	-0.00292727	-0.00536766	0.000425401	0.0137151	-0.00101028	-0.000183448	-0.00287758	hpEurope	other	humans	Ubiquitous
HEL_AA6671AA_AS	0.0099142	-0.00325035	0.00253995	-0.00241181	-0.00143955	-0.00503834	0.000449496	-0.000108217	0.00142501	0.00116652	-0.000538867	-0.00400218	-0.00176138	-0.00389508	-0.0041067	0.000832809	0.0127987	6.07513e-05	-0.000807697	-0.00380793	hpEurope	other	humans	Ubiquitous
HEL_AA6672AA_AS	0.00993951	-0.00467831	-0.00945009	-0.00402107	-0.00102208	-0.0062906	0.000538051	0.000658405	-0.00302976	-0.000187638	-0.00018006	0.00614923	-0.000344785	0.0062082	-0.00199535	0.000710736	-0.000189435	-1.94193e-05	-0.00030081	0.001152	hpEurope	other	humans	Ubiquitous
HEL_AA6674AA_AS	0.00527488	-0.00440192	-0.0160643	-0.00240844	-0.00336338	-0.00248945	0.00409035	0.00484159	-0.011946	-0.000604695	0.000264297	0.0244777	0.00150192	0.0194192	-0.00240552	0.000102059	-0.00616095	0.00105238	-0.000399977	0.00302306	hpEurope	other	humans	Ubiquitous
HEL_AA6685AA_AS	0.0126905	-0.00459774	-0.00306341	-0.00524922	0.000678664	-0.00892517	-0.00173515	-0.00130046	0.00347398	0.000154892	-0.000308063	-0.00711512	-0.000483024	-0.00366446	-0.00375781	0.000540167	0.00731621	-0.00101558	0.000596538	0.000698672	hpEurope	other	humans	Ubiquitous
HEL_AA6689AA_AS	0.00767161	-0.00460627	-0.0131891	-0.00363109	-0.00148615	-0.00450819	0.0021696	0.00227889	-0.00723153	0.000146836	0.000256773	0.0149493	0.000940563	0.013912	-0.00212977	0.000610695	-0.00553331	0.00091588	-4.78825e-05	0.00133074	hpEurope	other	humans	Ubiquitous
HEL_AA6691AA_AS	0.0127289	-0.00411955	0.0042657	-0.00312961	0.000207992	-0.00540767	-0.00134424	-0.001096	0.0017545	0.00179906	-0.000614076	-0.00650775	-0.00159108	-0.00380271	-0.00680226	0.000814276	0.0183979	-0.000639874	-2.69673e-05	-0.00664341	hpEurope	other	humans	Ubiquitous
HEL_AA6692AA_AS	0.0128139	-0.0036165	0.00637369	-0.00234599	0.000444612	-0.00368949	-0.00049997	-0.000541047	0.00092091	0.00121833	-0.000318284	-0.00374389	-0.00101121	-0.00164325	-0.00496863	0.000557759	0.0131239	-0.00103557	-0.000270875	-0.00437242	hpEurope	other	humans	Ubiquitous
HEL_AA6693AA_AS	0.00747862	-0.00491422	-0.013265	-0.00356224	-0.00244216	-0.00472874	0.00243256	0.00302731	-0.00812788	-0.000272999	-0.000291114	0.0165321	0.00137117	0.0160491	-0.00336456	0.000932335	-0.00515242	0.000784224	5.05191e-05	0.00333107	hpEurope	other	humans	Ubiquitous
HEL_AA6694AA_AS	0.00978957	-0.00503354	-0.010226	-0.0054904	0.000462989	-0.00730922	-0.00065636	-0.000286223	-0.00023955	0.000256983	-0.000545496	0.000986531	0.000203588	0.00211627	-0.000703271	0.00106746	-0.00255916	-0.000116361	0.000669665	0.00540921	hpEurope	other	humans	Ubiquitous
HEL_AA6695AA_AS	0.0125117	-0.00432932	-0.00299173	-0.00536115	0.00104327	-0.00871142	-0.00181537	-0.00169032	0.00352281	0.000625571	-0.000515673	-0.00787583	-0.00139055	-0.00427791	-0.00256661	0.000575821	0.0052038	8.89816e-06	0.000981248	0.003095	hpEurope	other	humans	Ubiquitous
HEL_AA6697AA_AS	0.0127856	-0.00414854	-0.00192639	-0.0052985	0.00114848	-0.00842567	-0.00175717	-0.00232585	0.00359508	0.000179332	-6.6702e-05	-0.00843064	-0.000601536	-0.00543136	-0.00322615	0.000464199	0.00684761	-0.00023771	0.000692731	0.00301176	hpEurope	other	humans	Ubiquitous
HEL_AA6698AA_AS	0.0128216	-0.00465075	-0.00368003	-0.00646968	0.00131712	-0.0101675	-0.00236541	-0.00249231	0.00535542	-8.99489e-05	-0.000546238	-0.0123424	-0.000287646	-0.00844888	-0.00338649	0.00120313	0.00697699	-0.00069864	0.000191251	0.00608598	hpEurope	other	humans	Ubiquitous
HEL_AA6699AA_AS	0.0134405	-0.000920094	0.0024309	-0.00361012	0.00308429	-0.00901958	-0.0059782	-0.00704371	0.0145385	-0.000710581	-0.00310259	-0.029115	-0.00124315	-0.032643	0.0147058	0.00671146	-0.0243954	0.00210593	-0.00148714	0.012534	hpNEAfrica	other	humans	Ubiquitous
HEL_AA6701AA_AS	0.00581431	-0.00415211	-0.0136975	-0.00350024	-0.00405003	-0.00486924	0.00371105	0.00411224	-0.00881007	-0.000184105	-5.37897e-05	0.0174412	0.000184258	0.0128282	-0.000934437	0.000464308	-0.00530806	0.000829097	-1.03886e-05	0.00402351	hpEurope	other	humans	Ubiquitous
HEL_AA6702AA_AS	0.00973466	-0.00490502	-0.0102365	-0.00520413	0.000949005	-0.00699953	-0.000793665	-0.000256372	-0.000469356	0.000969842	-0.00062025	0.000518552	4.38552e-05	0.00237039	-0.000490049	0.00137687	-0.0031288	0.000587244	0.000634655	0.00554702	hpEurope	other	humans	Ubiquitous
HEL_AA6706AA_AS	0.0126305	-0.00442469	-0.00082949	-0.00517359	0.000393135	-0.00923187	-0.00224166	-0.00279506	0.00456387	0.000829451	0.0164242	-0.0112202	-0.00127047	-0.00879843	-0.0106216	-0.0337857	0.00841785	-0.000703084	0.000149248	-0.00210317	hpEurope	other	humans	Ubiquitous
HEL_AA6707AA_AS	0.0126261	-0.00382611	0.00468956	-0.0034939	-0.000177809	-0.00573538	-0.000564054	-0.000301244	0.00167119	0.00120483	0.000223182	-0.00649626	-0.00142322	-0.0044877	-0.00845621	1.13237e-05	0.0230264	-0.000959271	-0.000728061	-0.0070446	hpEurope	other	humans	Ubiquitous
HEL_AA6708AA_AS	0.0127028	-0.00418877	-0.0014307	-0.00486781	0.000374273	-0.00929355	-0.00127071	-0.00144196	0.00361554	9.89814e-05	0.0017231	-0.00948087	-0.0010902	-0.00650381	-0.00592385	-0.00430559	0.0115067	-0.000418193	-0.000507778	3.01368e-05	hpEurope	other	humans	Ubiquitous
HEL_AA6710AA_AS	0.0120792	-0.00383518	0.00423068	-0.00288283	-0.000277208	-0.00534715	-0.000875654	-0.00124767	0.00185224	0.00133538	7.04857e-05	-0.006343	-0.00132387	-0.00407627	-0.00682554	-0.000781944	0.0189571	-0.000802998	-0.000637757	-0.00590419	hpEurope	other	humans	Ubiquitous
HEL_AA6711AA_AS	0.0125725	-0.0045805	-0.00270836	-0.00497456	0.000621333	-0.00871662	-0.00125082	-0.00161918	0.00298242	-5.92045e-05	-0.00027077	-0.0065729	-0.000789212	-0.00382361	-0.00415956	0.000232047	0.00895118	-0.000785311	-0.000355511	0.000794216	hpEurope	other	humans	Ubiquitous
HEL_AA6712AA_AS	0.0132289	-0.00398054	0.00376426	-0.00333011	-0.000158912	-0.00622519	-0.00185909	-0.00144099	0.00258834	0.00100485	0.0061985	-0.007572	-0.000910874	-0.00366828	-0.00988805	-0.013949	0.015875	-0.000258359	-0.000498835	-0.00483817	hpEurope	other	humans	Ubiquitous
HEL_AA6714AA_AS	0.00693256	-0.0044853	-0.0131808	-0.00308111	-0.00288284	-0.00482755	0.00322559	0.00321696	-0.00891659	-0.000359588	-1.30399e-05	0.0181096	0.000567029	0.0169317	-0.00270409	0.000453866	-0.00447262	0.000679948	-0.000267994	0.00419535	hpEurope	other	humans	Ubiquitous
HEL_AA6718AA_AS	0.00560318	-0.00447035	-0.0152353	-0.00263409	-0.00342279	-0.00324715	0.00427313	0.00458419	-0.0121962	-0.000545159	-7.66507e-06	0.0246516	0.00172103	0.020587	-0.0026741	0.000395911	-0.00709398	0.00161159	-0.000404735	0.00264737	hpEurope	other	humans	Ubiquitous
HEL_AA6719AA_AS	0.0108196	-0.00291844	0.00639653	-0.00145277	-0.0021112	-0.00317672	0.000739386	-0.000199554	0.000942033	0.00121883	-0.000464172	-0.00277319	-0.000877979	-0.00379765	-0.00412244	0.000179711	0.0138839	-0.000425308	-0.000270539	-0.00467585	hpEurope	other	humans	Ubiquitous
HEL_AA6721AA_AS	0.0125147	-0.00427129	-0.0017349	-0.00492395	0.000536152	-0.00875096	-0.00150399	-0.00158798	0.00336478	0.00012562	-0.000385733	-0.00717979	-0.000660552	-0.00411593	-0.00397401	0.000390524	0.00952222	-0.000824661	-0.000276875	0.000665383	hpEurope	other	humans	Ubiquitous
HEL_AA6722AA_AS	0.0132046	-0.0041395	0.00203733	-0.00425077	0.00117971	-0.00652635	-0.0015034	-0.00126592	0.00209329	0.00120911	-0.00035414	-0.0077092	-0.00117851	-0.003105	-0.00644776	0.000469504	0.0150079	-0.000339149	-0.000170709	-0.00368458	hpEurope	other	humans	Ubiquitous
HEL_AA6723AA_AS	0.011907	-0.00389329	0.00323251	-0.0033927	6.66737e-05	-0.00657309	-0.00115056	-0.00151696	0.00239561	0.00158256	-0.000601148	-0.00791083	-0.0019701	-0.00487087	-0.00534776	0.000917061	0.0157717	-0.000709293	-0.00101089	-0.00449408	hpEurope	other	humans	Ubiquitous
HEL_AA6724AA_AS	0.00849586	-0.00454961	-0.0105161	-0.00400095	-0.000978585	-0.00531656	0.000744682	0.00145762	-0.00509884	0.000230375	-0.000442616	0.0111029	0.000349173	0.0115542	-0.00319846	0.000752274	-0.00330509	0.000428457	0.000161791	0.00366538	hpEurope	other	humans	Ubiquitous
HEL_AA6725AA_AS	0.00789961	-0.00466717	-0.0115319	-0.00335728	-0.0018532	-0.00457898	0.00158464	0.00212099	-0.0067153	-4.39422e-05	1.4153e-05	0.0127398	0.000473301	0.013098	-0.00290164	0.000596268	-0.00320666	0.00111045	-0.000294048	0.00330936	hpEurope	other	humans	Ubiquitous
HEL_AA6726AA_AS	0.00749584	-0.00465291	-0.0132378	-0.0030061	-0.00231694	-0.00413006	0.002242	0.00252816	-0.00726627	-0.000367227	0.000138854	0.0154741	0.000606294	0.0133029	-0.00231422	0.000593419	-0.00386692	0.000683691	0.000171543	0.00255063	hpEurope	other	humans	Ubiquitous
HEL_AA6727AA_AS	0.0106651	-0.00482556	-0.00859482	-0.00565581	0.000745587	-0.00898858	-0.00177089	-0.00116536	0.00238278	0.000125761	-0.000741367	-0.00552105	-0.000903323	-0.00234337	-0.00052544	0.00127829	-0.00174085	-0.000136334	0.000173279	0.00535605	hpEurope	other	humans	Ubiquitous
HEL_AA6729AA_AS	0.00523455	-0.00452394	-0.0155356	-0.00269145	-0.00379738	-0.00240189	0.00447572	0.00421273	-0.0120923	-0.000563169	0.000170296	0.0239554	0.00144735	0.0200821	-0.00231409	0.000334284	-0.00710269	0.00170743	5.96109e-06	0.00174655	hpEurope	other	humans	Ubiquitous
HEL_AA6732AA_AS	0.00733	-0.00460931	-0.0122614	-0.00323358	-0.00229117	-0.00477661	0.0016919	0.00259103	-0.00665909	-0.000430339	0.000479924	0.0142478	0.00107091	0.0131854	-0.00321674	-0.000475234	-0.00312091	0.000799562	-0.000108963	0.0028531	hpEurope	other	humans	Ubiquitous
HEL_AA6733AA_AS	0.00886126	-0.00464856	-0.0109675	-0.00378213	-0.00108242	-0.00541704	0.000870717	0.00200637	-0.00631171	-0.000463905	-7.15583e-06	0.0117581	0.00109593	0.0135437	-0.003621	0.000780314	-0.00291393	0.000533403	6.70978e-05	0.000214302	hpEurope	other	humans	Ubiquitous
HEL_AA6734AA_AS	0.0170717	0.000689104	0.0388592	0.00928916	-0.00113659	0.0157547	0.00371742	0.00370988	-0.00597781	-0.000249255	-0.00136194	0.0108896	0.00179391	0.00687739	0.0124222	0.00260973	-0.0476909	0.00160411	0.00140956	0.0382797	hpAfrica1	other	humans	Ubiquitous
HEL_AA6737AA_AS	0.0117791	-0.00414012	-0.00264272	-0.00517391	-8.64935e-05	-0.00906734	-0.00144746	-0.00157371	0.00341861	0.000291844	-8.39306e-05	-0.00756671	-0.00173433	-0.00482526	-0.00282956	0.000419075	0.00834991	-0.00115156	0.000727273	0.0022077	hpEurope	other	humans	Ubiquitous
HEL_AA6740AA_AS	0.0126312	-0.00350365	0.00646176	-0.00247933	-0.000174896	-0.00390793	-0.000406791	-0.000128358	0.00117007	0.00152492	-0.000902823	-0.00433068	-0.000922409	-0.00263224	-0.00431202	0.00112694	0.011158	-0.00027232	0.00058332	-0.00144126	hpEurope	other	humans	Ubiquitous
HEL_AA6741AA_AS	0.0123532	-0.00337925	0.00535368	-0.00252402	-0.000571511	-0.00465341	3.11649e-05	0.000163197	0.00116728	0.000762272	-0.000518929	-0.00523663	-0.00119022	-0.00347042	-0.00509367	0.000533245	0.013202	-0.000628538	0.000438672	-0.000526503	hpEurope	other	humans	Ubiquitous
HEL_AA6742AA_AS	0.00844924	-0.00480316	-0.0121702	-0.00400631	-0.00139085	-0.00568941	0.00122228	0.00207953	-0.00597191	-0.000160005	0.000452092	0.0125469	0.000753399	0.011412	-0.00306272	-0.000483569	-0.00357062	0.00087434	7.31875e-05	0.00314029	hpEurope	other	humans	Ubiquitous
HEL_AA6744AA_AS	0.0128188	-0.00430027	-0.00320404	-0.00496094	0.000325665	-0.00902304	-0.00190623	-0.00238521	0.00232099	0.000396243	1.43059e-05	-0.00708181	-0.00126189	-0.00446795	-0.00413626	-0.000357091	0.00862296	-0.000755953	8.02031e-05	0.000597231	hpEurope	other	humans	Ubiquitous
HEL_AA6746AA_AS	0.0128073	-0.00397145	0.00114037	-0.00385353	0.00082223	-0.00617772	-0.00161496	-0.00155432	0.00202931	0.00114549	-0.000425039	-0.0061805	0.000250843	-0.00271698	-0.00490345	0.000518017	0.0112108	-0.000478435	-0.000890869	-0.00123524	hpEurope	other	humans	Ubiquitous
HEL_AA6747AA_AS	0.0131436	-0.00413854	0.00473956	-0.00348515	0.000214862	-0.00602359	-0.000827541	-0.00120446	0.00191593	0.00186583	0.000750595	-0.00853399	-0.00112027	-0.00495267	-0.00946856	-0.00163611	0.0272367	-0.00130881	-0.00124193	-0.00869088	hpEurope	other	humans	Ubiquitous
HEL_AA6749AA_AS	0.0128998	-0.00382972	0.000390975	-0.00419395	0.000740044	-0.00719567	-0.00161468	-0.00153797	0.00260904	0.000434798	-0.000477352	-0.00647955	-0.00101037	-0.0031529	-0.00410884	0.000347313	0.0115585	-0.000905754	0.000449133	-0.000736921	hpEurope	other	humans	Ubiquitous
HEL_AA6753AA_AS	0.00909902	-0.00459151	-0.010788	-0.00439008	-0.000970966	-0.00619599	0.00123347	0.00173192	-0.0049941	-0.000327892	-0.000147765	0.0107555	0.000333272	0.0112092	-0.00309494	0.00063239	-0.00183505	0.000227737	-0.00029313	0.00368644	hpEurope	other	humans	Ubiquitous
HEL_AA6759AA_AS	-0.00866944	0.00183995	-0.000347426	0.00409685	-0.018996	-0.00201671	0.0120425	0.00711912	0.00122189	-0.003059	0.000150946	0.00735703	-0.00664306	-0.0192778	0.00725065	-0.0010186	0.0107326	0.000324356	-0.00110803	-0.00411478	hspIndigenousSAmerica	low	humans	Ubiquitous
HEL_AA6761AA_AS	0.014485	-0.00187877	0.0183	0.00212892	-0.000650733	0.00372361	0.000853705	0.00145356	-0.00217593	0.000953646	-0.000827915	0.00245918	0.000418651	0.0020767	0.00132018	0.000808	-0.0107455	0.00116188	0.000303742	0.0146157	hpEurope	other	humans	Ubiquitous
HEL_AA6768AA_AS	0.0089673	-0.00428347	-0.0111241	-0.00335302	-0.00153953	-0.00536405	0.00179025	0.00234685	-0.00615425	-0.000463211	0.000109168	0.0123431	0.000463985	0.0128906	-0.00319566	0.000730625	-0.00253822	0.000782351	4.54149e-05	-0.000550293	hpEurope	other	humans	Ubiquitous
HEL_AA6771AA_AS	0.0125404	-0.00284504	0.00943487	-0.000861401	-0.00148736	-0.00214601	0.000194205	0.000485151	0.000605105	0.00135748	-0.000460848	-0.00283724	-0.000862191	-0.0021396	-0.00554435	-0.00019075	0.0157909	-0.00130726	-0.000805411	-0.00530201	hpEurope	other	humans	Ubiquitous
HEL_AA6772AA_AS	0.0126927	-0.00412052	-0.00309197	-0.00518722	0.00122891	-0.00843455	-0.0019271	-0.00223379	0.00392163	-0.000249554	-2.70008e-05	-0.00796514	-0.000972005	-0.00533082	-0.00281487	-8.47956e-05	0.00412981	-0.000600883	0.000305868	0.00400716	hpEurope	other	humans	Ubiquitous
HEL_AA6776AA_AS	0.0166813	-0.000206171	0.033617	0.00714338	-0.00163814	0.0111537	0.00198281	0.00345695	-0.00448841	0.000290826	-0.000521058	0.00664417	0.000305161	0.00461691	-0.000801465	-0.000505708	0.00324101	-0.000137126	0.000136587	-0.00704751	hpAfrica1	other	humans	Ubiquitous
HEL_AA6784AA_AS	0.00521849	-0.00440815	-0.0146126	-0.00245023	-0.00389143	-0.00296807	0.00337615	0.00389473	-0.0101522	-0.000163251	0.00096852	0.019627	0.000544823	0.0147717	-0.00215625	-0.000885565	-0.00562383	0.00117941	-0.000486478	0.00171611	hpEurope	other	humans	Ubiquitous
HEL_AA6787AA_AS	0.0131337	-0.00389698	0.0036269	-0.00330607	-0.000131432	-0.00582217	-0.00112006	-0.00131047	0.0018239	0.000812765	-0.000322635	-0.00595044	-0.000776873	-0.00248739	-0.00617997	0.000417308	0.0139938	-0.000220898	-0.000229489	-0.00335432	hpEurope	other	humans	Ubiquitous
HEL_AA6790AA_AS	0.0126411	-0.00367138	0.00431902	-0.00212486	-0.000139042	-0.00390213	-0.000518822	-0.000656095	0.000872917	0.00145919	-0.000672796	-0.0030759	-0.000894028	-0.00102305	-0.00297268	0.00059243	0.00725439	-0.000273182	-0.000307034	-0.000764825	hpEurope	other	humans	Ubiquitous
HEL_AA6791AA_AS	0.0132123	-0.00405714	0.00678515	-0.00324442	-0.000152479	-0.00484002	-0.000812732	-0.000549196	0.00165771	0.00185658	0.000230815	-0.00722123	-0.00121963	-0.00399361	-0.010535	-0.000689977	0.0289229	-0.0014189	-0.00110181	-0.0104406	hpEurope	other	humans	Ubiquitous
HEL_AA6795AA_AS	-0.0148638	0.00186802	0.00542527	-0.00240804	0.00390199	-0.00281459	-0.00382503	-0.00385335	0.00853323	-0.000913219	-1.12315e-05	0.0057638	3.39812e-06	0.00188978	-0.000508363	0.000424377	0.00441331	0.000702688	0.000284115	0.00815539	hspEAsia	other	humans	Ubiquitous
HEL_AA6798AA_AS	0.0127861	-0.0040915	0.00179401	-0.00367099	0.000829679	-0.00565276	-0.00140469	-0.000759757	0.00166333	0.0012219	-0.000516328	-0.00530342	-0.000277277	-0.00164328	-0.0051753	0.000554652	0.0121379	-0.000441386	0.000353146	-0.00230996	hpEurope	other	humans	Ubiquitous
HEL_AA6802AA_AS	0.0128926	-0.00415227	-0.000858042	-0.00497141	0.000910431	-0.00814771	-0.0014256	-0.00138812	0.00307233	-8.72045e-05	-0.000343451	-0.00696282	-0.000920251	-0.00413147	-0.00450627	0.000310417	0.0100938	-0.00041879	0.000375237	0.000747063	hpEurope	other	humans	Ubiquitous
HEL_AA6803AA_AS	0.0130491	-0.00398622	0.000998588	-0.00406159	-4.29656e-05	-0.00700501	-0.00151633	-0.00100504	0.00274863	0.000492237	-0.000336552	-0.00735607	-0.000634329	-0.00359612	-0.00608072	0.000345834	0.0127502	-0.001173	1.33321e-05	-0.000864212	hpEurope	other	humans	Ubiquitous
HEL_AA6804AA_AS	0.00796697	-0.00488726	-0.0128012	-0.00340834	-0.00204187	-0.00436813	0.00161045	0.00312295	-0.00742077	-0.00013841	0.000114285	0.0158881	0.000628863	0.0137816	-0.00273202	7.73179e-05	-0.00490952	0.00101804	-0.000137314	0.00285488	hpEurope	other	humans	Ubiquitous
HEL_AA6807AA_AS	0.00504233	-0.00419301	-0.0161151	-0.00176194	-0.00474587	-0.0022046	0.00464358	0.00469894	-0.01305	-0.000766547	0.000690844	0.0271098	0.00127877	0.0230017	-0.00411437	0.000338368	-0.00613681	0.00138662	-0.00039329	0.00190869	hpEurope	other	humans	Ubiquitous
HEL_AA6815AA_AS	0.0119179	-0.00419277	-0.00202403	-0.00469029	-0.000370689	-0.00937249	-0.001428	-0.00106796	0.00303212	0.000499377	0.00038081	-0.00873236	-0.00178857	-0.00600342	-0.00428059	-0.00159024	0.0103274	-0.000190549	-8.03887e-05	0.000423139	hpEurope	other	humans	Ubiquitous
HEL_AA6816AA_AS	0.00907412	-0.00453268	-0.00979697	-0.00388098	-0.000545065	-0.0056114	0.000702378	0.000835606	-0.00399009	-3.2558e-05	-0.000158899	0.00805008	0.000327818	0.00891054	-0.0025171	0.000127506	-0.00261588	0.000868116	-0.000361952	0.00225797	hpEurope	other	humans	Ubiquitous
HEL_AA6817AA_AS	0.01148	-0.00459864	-0.00523208	-0.00544842	0.00172663	-0.00766408	-0.00186283	-0.00177872	0.00270266	0.00119006	-0.000659081	-0.00666286	-6.97106e-05	-0.00298673	-0.00181471	0.00128139	0.00323723	-0.000489891	0.000821745	0.00238219	hpEurope	other	humans	Ubiquitous
HEL_AA6818AA_AS	0.00982424	-0.00514343	-0.0109955	-0.00543927	0.000820962	-0.00714849	-0.000750355	-0.000271489	-0.000295109	0.000831015	-0.000605441	0.000313581	-0.000274782	0.00139913	-0.00012997	0.00116975	-0.00300928	0.000302537	-5.12001e-05	0.00462476	hpEurope	other	humans	Ubiquitous
HEL_AA6819AA_AS	0.00804266	-0.00431121	-0.012004	-0.00375304	-0.00198468	-0.00561556	0.00156517	0.00218396	-0.00564839	-0.000861637	1.75533e-05	0.0120375	0.000278083	0.0106345	-0.00294205	0.000552739	-0.00272867	0.00131119	0.000610148	0.00320082	hpEurope	other	humans	Ubiquitous
HEL_AA6820AA_AS	0.00754508	-0.0043381	-0.0128003	-0.00334227	-0.00237325	-0.00544173	0.00288114	0.00307255	-0.00756319	-0.00123077	0.000141606	0.0143773	0.000101887	0.0133058	-0.00351331	9.81223e-05	-0.00190308	0.000622406	0.000554608	0.0027847	hpEurope	other	humans	Ubiquitous
HEL_AA6825AA_AS	0.00651821	-0.00442617	-0.0136372	-0.00264457	-0.00297775	-0.00378652	0.00308949	0.00325634	-0.0103927	-0.000209106	0.000758896	0.0193757	0.00104428	0.0175688	-0.00313861	-3.41362e-05	-0.00555285	0.0010135	-0.000176814	0.00203005	hpEurope	other	humans	Ubiquitous
HEL_AA6831AA_AS	0.00783566	-0.00428488	-0.0122705	-0.00366297	-0.00179097	-0.00482875	0.00118053	0.00114377	-0.00764903	-1.66545e-05	0.000317004	0.013636	0.000545624	0.0137653	-0.00286567	-0.000217478	-0.0038343	0.000878531	1.67281e-05	0.00266202	hpEurope	other	humans	Ubiquitous
HEL_AA6832AA_AS	0.0128993	-0.00433345	0.00142477	-0.0037121	0.00108594	-0.00677143	-0.00235724	-0.00130862	0.00220805	0.00145265	-0.000554052	-0.00734951	-0.000407064	-0.00350581	-0.00499955	0.000642193	0.0125068	-0.000379844	-0.000268294	-0.00265306	hpEurope	other	humans	Ubiquitous
HEL_AA6834AA_AS	0.0119596	-0.00351561	0.00550579	-0.00228034	-0.000837134	-0.0043517	8.97766e-05	8.51582e-05	0.00138029	0.00104544	0.000339192	-0.00432247	-0.00145399	-0.00355278	-0.00640324	-0.000967593	0.0184028	-0.000787371	-0.000375742	-0.00722468	hpEurope	other	humans	Ubiquitous
HEL_AA6836AA_AS	0.0127193	-0.00404856	-0.000790982	-0.00514198	0.00064851	-0.00901265	-0.00181294	-0.00181295	0.00366345	0.000209038	0.00360124	-0.0101601	-0.00132766	-0.00653161	-0.00650206	-0.00879656	0.0122692	-0.00104266	-3.53273e-05	-0.000298804	hpEurope	other	humans	Ubiquitous
HEL_AA6841AA_AS	0.0128879	-0.00439948	-0.00238272	-0.00488234	0.000280992	-0.00831214	-0.00152435	-0.00109586	0.00237872	0.000127444	-0.000146407	-0.00672263	-0.000450883	-0.0042088	-0.00401873	0.000293167	0.00983166	-0.00068999	0.00035772	-0.000373362	hpEurope	other	humans	Ubiquitous
HEL_AA6844AA_AS	0.012897	-0.00384021	0.000735632	-0.00397824	0.000616988	-0.00752909	-0.00147078	-0.00155678	0.00233584	0.000725808	-0.000435925	-0.00744257	-0.00128551	-0.00381086	-0.00500725	0.000264059	0.0117183	-0.000551387	-0.000417786	-0.00116111	hpEurope	other	humans	Ubiquitous
HEL_AA6848AA_AS	0.00684089	-0.00437665	-0.0136446	-0.00347259	-0.00216899	-0.00411246	0.00292289	0.0031058	-0.0085386	-0.000571809	0.000259398	0.0176855	0.000676516	0.0153842	-0.00201482	0.000787751	-0.00574955	0.000494959	6.51369e-05	0.00330257	hpEurope	other	humans	Ubiquitous
HEL_AA6853AA_AS	0.0127711	-0.0041374	-0.00198038	-0.00471129	0.000227196	-0.00762874	-0.00128728	-0.00133916	0.00176519	0.000589228	-8.33038e-05	-0.00565583	-0.000407877	-0.00296089	-0.00380334	0.000267897	0.00840421	-0.000821714	0.000314668	7.8876e-05	hpEurope	other	humans	Ubiquitous
HEL_AA6854AA_AS	0.0126054	-0.00479565	-0.00419645	-0.00523619	0.000502832	-0.00876922	-0.00147981	-0.00131285	0.00294809	0.000275949	6.97669e-05	-0.0060096	-0.00106807	-0.00402794	-0.00285661	0.000245354	0.00627083	-0.00112612	0.000811391	0.00161202	hpEurope	other	humans	Ubiquitous
HEL_AA6855AA_AS	0.012457	-0.00462804	-0.00337886	-0.00506102	0.000259573	-0.00823399	-0.0012201	-0.000992894	0.00257824	-0.00024549	-0.000320964	-0.00585889	-0.000950635	-0.0031659	-0.00340123	0.000261554	0.0075848	-0.000531716	0.000660909	0.00057855	hpEurope	other	humans	Ubiquitous
HEL_AA6857AA_AS	0.0129034	-0.00418179	-0.00106375	-0.00460111	0.000205813	-0.0079554	-0.00150133	-0.00154291	0.00266142	9.73868e-05	-1.0768e-05	-0.0067864	-0.000526282	-0.00387318	-0.00420256	0.000445686	0.00954314	-0.00101673	0.000500409	0.00072918	hpEurope	other	humans	Ubiquitous
HEL_AA6860AA_AS	0.0107634	-0.0049902	-0.00971574	-0.00640904	0.00145756	-0.00919539	-0.00188446	-0.00202333	0.00307131	0.000894261	-0.000795172	-0.00709842	-0.000118997	-0.00302337	-0.00104636	0.00150817	-0.00145023	-0.000143796	0.000857826	0.00647234	hpEurope	other	humans	Ubiquitous
HEL_AA6862AA_AS	0.0116057	-0.00485614	-0.00778909	-0.00627444	0.00139325	-0.00966286	-0.00189259	-0.00211244	0.00391155	6.32668e-05	-0.000493891	-0.0083702	-0.000674129	-0.00456885	-0.00124012	0.000979882	-0.000455266	-0.000583348	9.77564e-05	0.00548806	hpEurope	other	humans	Ubiquitous
HEL_AA6865AA_AS	0.0121546	-0.00438205	-0.00272672	-0.00533993	8.25236e-05	-0.00900022	-0.00149884	-0.001845	0.00345735	-3.30454e-05	-0.000498686	-0.00766737	-0.00169353	-0.00519592	-0.00300936	0.000640744	0.00776164	-0.000821853	0.000526069	0.00206145	hpEurope	other	humans	Ubiquitous
HEL_AA6868AA_AS	0.00860316	-0.0043214	-0.0109127	-0.00320587	-0.00150512	-0.00537516	0.00130172	0.00149117	-0.00573437	-0.00100497	9.42167e-05	0.0107011	0.000326886	0.0112486	-0.00344984	0.000536954	-0.00204893	0.000909082	0.000721961	0.0032834	hpEurope	other	humans	Ubiquitous
HEL_AA6869AA_AS	0.00795988	-0.00425936	-0.0121706	-0.00357346	-0.00220663	-0.00489177	0.00208423	0.00213548	-0.0071114	-0.000694095	1.20394e-05	0.0136087	0.001146	0.0120446	-0.00284702	0.000274824	-0.00223662	0.000907029	-0.000104577	0.00287381	hpEurope	other	humans	Ubiquitous
HEL_AA6874AA_AS	0.0146002	-0.000482104	0.0297531	0.00639206	-0.00272341	0.00949973	0.00252576	0.00257297	-0.00466602	8.17218e-05	-0.000151913	0.0059456	-0.000226563	0.00322419	-0.00107096	-0.000345632	0.00680164	6.1982e-05	-0.000423856	-0.00795765	hpAfrica1	other	humans	Ubiquitous
HEL_AA6877AA_AS	0.00784992	-0.00423437	-0.0122209	-0.00368027	-0.00207734	-0.0060001	0.00200312	0.00234683	-0.00651892	-0.000961691	0.000360109	0.0138048	0.000743131	0.0131697	-0.00323769	-0.000344205	-0.00299948	0.000529428	-0.000769951	0.00369157	hpEurope	other	humans	Ubiquitous
HEL_AA6880AA_AS	0.0126546	-0.00353112	0.00361396	-0.00328279	0.000561471	-0.00550152	-0.000894352	-0.000911803	0.00226949	0.000982456	-0.000739131	-0.00565704	-0.00117425	-0.00305891	-0.00411866	0.000733692	0.011374	4.80289e-06	-2.89746e-05	-0.0029182	hpEurope	other	humans	Ubiquitous
HEL_AA6883AA_AS	0.00746747	-0.00455454	-0.0122488	-0.00345472	-0.00180531	-0.00491492	0.00134315	0.00263106	-0.0069844	-0.00061659	-8.6287e-06	0.0147563	0.00150367	0.0140976	-0.00350795	0.000455086	-0.00374092	0.000702659	-0.000324982	0.00342689	hpEurope	other	humans	Ubiquitous
HEL_AA6884AA_AS	0.0059543	-0.00460976	-0.0149289	-0.00301029	-0.0031884	-0.00397703	0.00332996	0.00392409	-0.00943867	0.000259642	9.77733e-05	0.0207941	0.000841919	0.0163239	-0.00159454	0.00059573	-0.00575019	0.000535916	0.000144963	0.00333225	hpEurope	other	humans	Ubiquitous
HEL_AA6885AA_AS	0.00737379	-0.00416172	-0.0110341	-0.00375829	-0.00166516	-0.00524666	0.00116079	0.00126729	-0.00251715	8.56641e-05	-0.000213357	0.00308172	-0.000290076	9.08596e-05	0.000429749	0.00041621	-0.00150045	-9.99416e-05	-1.93006e-05	0.00520481	hpEurope	other	humans	Ubiquitous
HEL_AA6886AA_AS	0.0102467	-0.00473311	-0.00922233	-0.00585961	0.00163178	-0.00761123	-0.00177201	-0.0017252	0.00243595	0.00059429	-0.000970519	-0.00575447	-0.000676074	-0.00210581	-0.000110755	0.00179881	-0.00330536	-0.000770476	0.000170316	0.00645018	hpEurope	other	humans	Ubiquitous
HEL_AA7199AA_AS	0.0230382	0.131898	-0.0158234	-0.0164297	0.0138811	-0.00138203	0.0163872	-0.00628391	0.000416776	0.00147654	0.000824246	-0.00271335	-0.002014	-0.0059004	-0.00415932	0.00300971	0.0107336	0.280632	-0.0219209	-0.00762078	hpAfrica2	other	humans	Ubiquitous
HEL_AA7200AA_AS	0.0230564	0.132249	-0.015796	-0.0165076	0.0141183	-0.00171594	0.0163303	-0.00606988	-6.31332e-05	0.00148556	0.000739386	-0.00203514	-0.00178284	-0.00606309	-0.00445017	0.00294314	0.0108952	0.2786	-0.0222634	-0.00756516	hpAfrica2	other	humans	Ubiquitous
HEL_AA7201AA_AS	0.0172882	0.00160035	0.0400952	0.00960262	-0.00122265	0.0169858	0.00426088	0.00426342	-0.00696812	-6.49228e-06	-0.00175344	0.0126516	0.00214326	0.00833483	0.0124417	0.00231115	-0.0508738	0.00453078	0.00152895	0.0436883	hpAfrica1	other	humans	Ubiquitous
HEL_AA7202AA_AS	0.00897155	-0.00343223	-0.008975	0.00194701	0.00469837	0.0103024	-0.00300428	-0.00272516	0.00689196	0.00223603	-0.00101536	-0.0137056	-0.00223557	-0.00964908	0.00225322	0.00349573	-0.00783213	0.000612135	0.000286695	0.00705001	hpEurope	other	humans	Ubiquitous
HEL_AA7206AA_AS	0.0228282	0.126722	-0.0142642	-0.0146952	0.0125133	-0.00110152	0.0133274	-0.00456626	0.000463493	0.000460636	-3.04726e-05	-0.00115866	-0.00105429	-0.00527291	-0.00341873	0.00220886	0.00689637	0.205092	-0.0171553	-0.00353615	hpAfrica2	other	humans	Ubiquitous
HEL_AA7210AA_AS	0.00818366	-0.0046964	-0.0122291	-0.00424364	-0.000348899	-0.00566124	0.000851226	0.00113419	-0.00355531	0.000622067	-0.000313535	0.00717276	0.000227352	0.00619492	-0.00026088	0.000823262	-0.00473166	-0.000306161	-0.000491379	0.0034942	hpEurope	other	humans	Ubiquitous
HEL_AA7212AA_AS	-0.00990183	0.00370077	-0.00397904	0.00741401	-0.0387703	-0.00303042	0.0235361	0.0130455	0.00182584	-0.00377026	0.000949057	0.0146432	-0.0109263	-0.0344317	0.0229206	-0.00432735	0.0109449	-0.000899663	-0.000195855	-0.00502655	hspIndigenousNAmerica	low	humans	Ubiquitous
HEL_AA7213AA_AS	0.00800893	-0.00454892	-0.0118189	-0.00418918	-0.000816392	-0.00558746	0.000868403	0.00103592	-0.00342132	0.000552479	-0.000173702	0.00746201	6.77052e-05	0.00639703	-0.000118808	0.00069805	-0.00405458	0.000980966	0.000182957	0.00376629	hpEurope	other	humans	Ubiquitous
HEL_AA7214AA_AS	-0.0109078	0.00377668	-0.00389146	0.00772357	-0.0395681	-0.00211432	0.0244308	0.0149382	-0.00150904	-0.00415013	0.000131632	0.0177764	-0.0123518	-0.0395561	0.0273088	-0.00601414	0.011212	-0.000756956	-0.00114737	-0.00512009	hspIndigenousNAmerica	low	humans	Ubiquitous
HEL_AA7215AA_AS	0.0229053	0.130714	-0.0157097	-0.015424	0.0129429	-0.00147826	0.014458	-0.00498464	0.000320421	0.0019355	0.000256655	-0.000856107	-0.000693891	-0.0044749	-0.0038513	0.00129581	0.00839703	0.193464	-0.0154756	-0.00575695	hpAfrica2	other	humans	Ubiquitous
HEL_AA7216AA_AS	0.00613339	-0.00429933	-0.015308	-0.00236714	-0.00358345	-0.00379784	0.00391589	0.00437822	-0.0113294	-0.00206827	0.000467652	0.0218363	0.00111328	0.0180062	-0.00341745	-0.000242516	-0.00287111	0.00212118	0.000408615	0.00249462	hpEurope	other	humans	Ubiquitous
HEL_AA7217AA_AS	0.00709235	-0.00444766	-0.0127754	-0.00343682	-0.00189174	-0.00449346	0.00168119	0.0017281	-0.00543183	0.000101893	-0.000316168	0.010554	0.00118739	0.00860313	-6.99675e-05	0.000740444	-0.0049163	0.000602578	0.000395753	0.00363071	hpEurope	other	humans	Ubiquitous
HEL_AA7219AA_AS	0.00881788	-0.00343345	-0.00910794	0.00201521	0.00407786	0.010976	-0.00294674	-0.0026912	0.00699904	0.0018414	-0.000843102	-0.0136527	-0.00265348	-0.0101226	0.00280783	0.00347121	-0.00850195	0.000942304	0.000166567	0.00782655	hpEurope	other	humans	Ubiquitous
HEL_AA7221AA_AS	-0.00889596	0.00163165	-0.0056005	0.00461908	-0.0270019	0.00203742	0.0166009	0.0104911	-0.00565943	-0.000345514	0.00214611	0.0160666	-0.00565591	-0.0212377	0.019438	-0.0030847	0.00394839	-0.00107407	-0.000375231	-0.000591266	hspSiberia	low	humans	Ubiquitous
HEL_AA7222AA_AS	-0.00185554	-0.00242475	-0.0155826	0.00526718	-0.00102289	0.0196388	0.00416658	0.00567247	-0.0123385	0.00335753	0.00107926	0.00805276	0.00504091	0.00132183	-0.00265474	0.000392405	-0.00175579	0.000123532	-0.000111182	0.00105741	hpEurope	other	humans	Ubiquitous
HEL_AA7227AA_AS	0.00932559	-0.00447859	-0.0103215	-0.00419616	-0.00108245	-0.00680205	0.00119269	0.000663284	-0.0034151	-0.00111301	0.000179998	0.00808622	0.000178116	0.00892706	-0.00297071	0.000262944	-0.000517214	0.000516524	-0.0001257	0.00214819	hpEurope	other	humans	Ubiquitous
HEL_AA7242AA_AS	-0.0014965	-0.00207716	-0.0163705	0.00698406	-0.000101716	0.0226155	0.00340237	0.00533342	-0.0116109	0.00302176	0.0010027	0.00605628	0.00432282	0.00128284	-0.0032061	0.000140004	-0.00035888	-0.000784121	-0.000112762	0.00169271	hpEurope	other	humans	Ubiquitous
HEL_AA7246AA_AS	-0.00708074	0.000540652	-0.00818552	0.00386651	-0.0202998	0.00399355	0.0139904	0.011002	-0.0109921	2.74633e-05	0.00041576	0.0198018	-0.00400459	-0.0203109	0.0178391	-0.00382349	0.00230368	0.000342029	-0.000776839	-0.000737714	hspSiberia	low	humans	Ubiquitous
HEL_AA7249AA_AS	-0.0112824	0.00224926	-0.00208625	0.00148078	-0.0185524	-0.000768035	0.0161713	0.0121355	-0.0135088	-0.00299146	0.000596053	0.0223169	-0.015855	-0.0491843	0.0345744	-0.00802203	0.0107136	-0.00121945	0.000231115	-0.00131629	hpNorthAsia	other	humans	Ubiquitous
HEL_AA7253AA_AS	0.00741342	-0.00430524	-0.0134178	-0.00320007	-0.00324141	-0.00560107	0.00281433	0.00305708	-0.00815524	-0.00133935	0.00216863	0.0159979	0.00107317	0.0148019	-0.00452868	-0.00295313	-0.0024979	0.00114382	0.000684948	0.00154782	hpEurope	other	humans	Ubiquitous
HEL_AA7254AA_AS	0.00375539	-0.0022442	-0.0168749	0.0103374	-0.00196843	-0.00573183	0.00563892	0.00469938	-0.0137732	-0.0243324	0.00157095	0.022452	0.00342797	0.0222779	-0.00388476	8.8102e-05	-0.00566426	0.00192424	0.0037667	0.0010235	hpEurope	other	humans	Ubiquitous
HEL_AA7258AA_AS	0.00775317	-0.00437035	-0.0127781	-0.00327202	-0.00253085	-0.00556677	0.00181086	0.00205517	-0.00752794	-0.00205861	0.000303928	0.0141526	0.000579263	0.014368	-0.00442394	0.000448636	-0.00257972	0.00143515	0.000475411	0.00296518	hpEurope	other	humans	Ubiquitous
HEL_AA7259AA_AS	0.00733303	-0.00433978	-0.0101268	-0.00412918	-0.000294256	-0.00431225	-0.00041386	0.000171973	-0.000980412	0.00118994	-0.000235433	-0.00121979	-0.0010991	-0.00231917	0.000342867	0.00107014	-0.00313405	-0.000442864	0.00016754	0.00484846	hpEurope	other	humans	Ubiquitous
HEL_AA7260AA_AS	0.0067258	-0.0040198	-0.0110273	-0.00372216	-0.000698491	-0.00298643	0.00107931	0.000903857	-0.00239858	0.00124661	-0.000167853	0.0002717	-0.00193863	-0.00237676	0.00217067	0.00137242	-0.00467004	-0.000293293	0.000227966	0.00585478	hpEurope	other	humans	Ubiquitous
HEL_AA7262AA_AS	0.00743494	-0.00440847	-0.0108265	-0.00341935	-0.000746042	-0.00294478	0.000328045	0.000535447	-0.00238268	0.00127778	0.000399679	0.00116464	0.000219794	-0.000761007	0.00195572	-0.000217475	-0.00490717	-0.00032958	-0.000115267	0.00264256	hpEurope	other	humans	Ubiquitous
HEL_AA7264AA_AS	-0.00936297	0.00347157	-0.00569557	0.00657169	-0.0327088	-0.00126675	0.0202786	0.0145311	-0.00761469	-0.0037601	0.000489006	0.0226974	-0.0105166	-0.034749	0.027093	-0.00610562	0.00818712	-0.000341277	-0.000440212	-0.00344324	hspSiberia	low	humans	Ubiquitous
HEL_AA7268AA_AS	0.0231026	0.135456	-0.0165741	-0.0166478	0.0144447	-0.0017969	0.0178411	-0.00663913	0.000722478	0.0019598	0.000743056	-0.00191668	-0.000990795	-0.00451483	-0.00483634	0.00179208	0.0104434	0.23062	-0.0187317	-0.00776269	hpAfrica2	other	humans	Ubiquitous
HEL_AA7271AA_AS	0.00517435	-0.00365987	-0.010525	-0.00296929	-0.00138932	-0.00190959	0.00154225	0.00126647	-0.00358902	0.00111202	-0.000547232	0.00169228	-0.00172835	-0.00331302	0.00306907	0.000788333	-0.00391057	-0.000853603	0.000152261	0.00473574	hpEurope	other	humans	Ubiquitous
HEL_AA7272AA_AS	0.00926817	-0.00495282	-0.0101854	-0.00460751	-0.000464885	-0.00635502	0.000828061	0.000605632	-0.00366986	3.29042e-06	-0.000190065	0.00779292	0.00085108	0.00980005	-0.00290102	0.000871675	-0.00234429	0.000337751	0.00038781	0.00231897	hpEurope	other	humans	Ubiquitous
HEL_AA7273AA_AS	-0.0100363	-0.000209353	-0.00387998	0.00027793	-0.0011533	0.00708255	0.00360698	0.00540767	-0.0170709	0.00334542	0.000557105	-0.00282421	0.0165183	-0.00373914	-0.00361142	0.000740907	-0.00169942	-0.000525399	-4.80734e-05	-0.000483198	hspEAsia	other	humans	Ubiquitous
HEL_AA7275AA_AS	0.00704122	-0.00409728	-0.0109674	-0.00311461	-0.0039619	-0.00489056	0.00206418	0.00171197	-0.00275355	0.000322141	-0.000378941	0.00649388	0.000377485	0.00248118	0.000979524	0.000231418	-0.00365353	0.000505774	-0.000243125	0.00311478	hpEurope	other	humans	Ubiquitous
HEL_AA7276AA_AS	0.00746999	-0.00468979	-0.0132896	-0.00329353	-0.00150989	-0.00527162	0.00272928	0.00286793	-0.00839548	-0.00374765	-4.67969e-05	0.0169796	0.00145966	0.0179757	-0.00353091	0.000439931	-0.00487812	0.00153663	0.0010069	0.00190079	hpEurope	other	humans	Ubiquitous
HEL_AA7277AA_AS	0.00888927	-0.00473406	-0.0106458	-0.00398817	-0.000873768	-0.00557351	0.000859093	0.000440117	-0.00518649	-0.00030759	-0.000148542	0.00996805	0.000782059	0.0111024	-0.00278879	0.000649813	-0.00225382	0.000755377	-0.000112502	0.00277296	hpEurope	other	humans	Ubiquitous
HEL_AA7278AA_AS	0.00659724	-0.00427417	-0.0119702	-0.00311298	-0.00260542	-0.00426313	0.00247793	0.0023914	-0.00567606	0.00103473	9.55237e-05	0.00994499	-0.000331258	0.0052275	0.000867477	0.000542655	-0.00374224	0.000579281	0.0004488	0.00220916	hpEurope	other	humans	Ubiquitous
HEL_AA7280AA_AS	0.00756818	-0.00442009	-0.0124285	-0.00322141	-0.00156188	-0.00437375	0.00199145	0.0023519	-0.0079937	-0.00135517	-2.08889e-05	0.0164321	0.000888833	0.0158384	-0.00386217	0.000524018	-0.00370614	0.000827251	0.000184551	0.00258498	hpEurope	other	humans	Ubiquitous
HEL_AA7283AA_AS	-0.0115919	0.00286521	-0.00210274	0.00357595	-0.0254439	-0.00219447	0.0176499	0.0120729	-0.00645358	-0.0035463	0.000125857	0.0159762	-0.0146338	-0.0357415	0.0248873	-0.0050719	0.00886605	-0.0001656	-0.000140275	-0.00401223	hspIndigenousNAmerica	low	humans	Ubiquitous
HEL_AA7285AA_AS	0.00726711	-0.00416284	-0.0111936	-0.00345046	-0.000634288	-0.00293225	0.000329098	0.000500079	-0.00250767	0.00142708	-0.000507367	0.00161506	0.000696106	-0.000579997	0.00176434	0.00146305	-0.00508819	-0.000614763	-7.49309e-05	0.00262222	hpEurope	other	humans	Ubiquitous
HEL_AA7288AA_AS	0.0227411	0.124471	-0.0134538	-0.0138307	0.0122208	-0.000914683	0.0138297	-0.00528244	-0.000465776	0.00143937	-0.000106173	-0.000739591	-0.00123215	-0.00596665	-0.00439232	0.00278721	0.00704525	0.242042	-0.018276	-0.00197132	hpAfrica2	other	humans	Ubiquitous
HEL_AA7289AA_AS	0.010252	-0.00479232	-0.00908412	-0.00444719	0.000852036	-0.0060744	-0.00126867	-0.000674583	0.00019083	0.000908382	-0.000712307	-0.000129833	0.000694383	0.00174838	-0.00104174	0.00126243	-0.00224759	-6.72524e-05	-0.000525132	0.00193268	hpEurope	other	humans	Ubiquitous
HEL_AA7293AA_AS	0.0228721	0.131074	-0.0157133	-0.0161111	0.013026	-0.00174899	0.0158417	-0.00672564	0.000519997	0.00112762	0.00288049	-0.00270765	-0.0021726	-0.00596952	-0.00454994	0.000664766	0.0106741	0.28549	-0.0225482	-0.0069677	hpAfrica2	other	humans	Ubiquitous
HEL_AA7294AA_AS	0.0129139	-0.00374802	0.00261525	-0.00345329	0.000399611	-0.00617899	-0.00104706	-0.00113528	0.00147914	0.000591117	-0.000111113	-0.00568493	-0.00124596	-0.00219069	-0.00717372	0.00023296	0.0155461	-0.000814907	-0.000456157	-0.00320885	hpEurope	other	humans	Ubiquitous
HEL_AA7296AA_AS	0.0146758	0.000196732	0.028335	0.0141941	0.0001049	0.0076368	0.00313715	0.00293943	-0.00773149	-0.0185458	0.000329138	0.00733598	0.00191726	0.00761243	-0.000580903	-0.000412522	0.000688928	0.000111779	0.00281767	-0.00718731	hpAfrica1	other	humans	Ubiquitous
HEL_AA7297AA_AS	-0.0103576	0.0103839	-0.00389543	0.0275226	-0.112588	-0.00330311	0.0373	0.0048257	0.0550463	0.00580038	-0.00389749	-0.0294243	0.0128002	0.019782	-0.0104612	0.00283347	-0.0044505	-0.000981523	0.000998068	0.000851648	hspIndigenousNAmerica	high	humans	Hardy
HEL_AA7298AA_AS	0.00499338	-0.00359108	-0.0094918	-0.00324781	-0.00227543	-0.00278752	0.00208644	0.00211375	-0.00333592	0.00102955	-0.000413953	0.00188028	-0.000531841	-0.0066277	0.00420883	0.000177924	-0.0023497	2.93517e-05	0.000572172	0.00495109	hpEurope	other	humans	Ubiquitous
HEL_AA7299AA_AS	0.0176168	0.00196127	0.0339961	0.00826764	-0.00449665	0.00928936	0.0020815	0.00360689	-0.00489927	-0.0014692	0.000100977	0.00572062	-0.000959553	0.00192534	-0.0069884	-0.00209179	0.0290064	-0.000867978	-0.00106256	-0.0266628	hpAfrica1	other	humans	Ubiquitous
HEL_AA7300AA_AS	0.00567534	-0.00373801	-0.0108816	-0.00262558	-0.00106927	-0.00171908	0.0014263	0.00135112	-0.00379939	0.0010592	-0.000349806	0.00174744	-0.000553788	-0.00228595	0.00222248	0.000516582	-0.00269574	0.00029327	-0.000136128	0.00452096	hpEurope	other	humans	Ubiquitous
HEL_AA7301AA_AS	0.00976898	-0.00464825	-0.0101591	-0.00573862	0.00025216	-0.00825599	-0.000610694	-0.00075492	0.0010296	-2.03096e-05	-0.000602712	-0.0010199	-0.000604613	0.000450285	-0.00101164	0.00118761	-0.0014265	0.000289823	0.000555604	0.00517702	hpEurope	other	humans	Ubiquitous
HEL_AA7302AA_AS	0.0076746	-0.00499871	-0.0133685	-0.0042919	-0.00122113	-0.00530984	0.00126181	0.00134694	-0.00539466	0.000525926	1.89612e-05	0.00981821	0.000397861	0.00846534	-0.000605773	0.00101335	-0.00542974	0.000208686	-0.00021423	0.0030894	hpEurope	other	humans	Ubiquitous
[truncated: 5,422 more rows]
