# Supplementary material for: An ancient ecospecies of Helicobacter pylori
Source: Nature. 2024 Oct 16;635(8037):178–85. doi: 10.1038/s41586-024-07991-z (PMC11541087; doi:10.1038/s41586-024-07991-z)
Supplement: Supplementary file 8 — Data underlying Figs. 1–4 and Supplementary Figs. 1–6 and 8–13. [file 41586_2024_7991_MOESM8_ESM.zip › SOURCE_DATA/S4.csv]

Recipient	26695	Aklavik117	Aklavik86	altai11	altai59	BURYAT19	BURYAT27	Ca_97_34	CAN_019	CAN_095	CAN_136	CAN_172	CAN_196	CAN_219	CAN_243	CAN_258	CAN_290	CO1766	CO1768	COL0002	Cuz20	Evenky01	Evenky11	Evenky58	Evenky65	Evenky73	HEL_AA0105AA_AS	HEL_AA5916AA_AS	HEL_AA5967AA_AS	HEL_AA5991AA_AS	HEL_AA6006AA_AS	HEL_AA6016AA_AS	HEL_AA6037AA_AS	HEL_AA6077AA_AS	HEL_AA6482AA_AS	HEL_AA6511AA_AS	HEL_AA6759AA_AS	HEL_AA7212AA_AS	HEL_AA7214AA_AS	HEL_AA7221AA_AS	HEL_AA7246AA_AS	HEL_AA7264AA_AS	HEL_AA7283AA_AS	HEL_AA7297AA_AS	HEL_AA7311AA_AS	HEL_AA7314AA_AS	HEL_AA7332AA_AS	HEL_AA7337AA_AS	HEL_AA7339AA_AS
26695	0	26.509766	19.039834	60.677857	51.988375	40.707376	54.90085	17.87711	19.135518	17.341805	18.083646	17.336677	56.769275	68.409418	25.869112	17.610483	19.139478	21.995022	31.350908	31.350458	23.794806	40.378452	37.192394	30.102145	77.204401	36.979655	118.225074	20.886498	18.443894	34.96185	21.522358	17.878499	27.9004	21.41676	18.440692	58.027177	48.645842	26.886689	20.525403	39.56736	54.535831	29.153958	24.299936	17.877208	30.861682	68.339531	82.524586	23.256453	22.278417
Aklavik117	4.8922	0	9.71636	5.397925	5.403909	6.516294	5.342203	13.814374	9.722362	12.780288	12.582962	12.742824	37.680256	321.362166	18.282483	13.141666	9.716353	9.88956	11.218356	11.217736	11.833641	6.669782	5.872946	11.462346	6.191545	6.33797	8.129334	19.013141	14.066818	13.015385	8.695556	13.814287	16.862015	8.065264	14.06678	15.818087	19.207486	13.532365	9.123644	7.283048	7.746874	8.277487	9.193791	13.814498	8.263044	5.724465	6.204535	13.636011	22.282815
Aklavik86	0.263201	0.476995	0	0.343142	0.347236	0.358546	0.334683	0.573345	65.93648	1.079025	1.077401	1.078411	0.467001	0.437191	0.552723	1.092111	63.494108	0.427327	0.426854	0.426742	0.444106	0.407531	0.359554	0.42216	0.335737	0.391815	0.345964	0.644558	0.531004	0.402736	0.440625	0.57655	0.672798	0.442606	0.531082	0.396368	0.455519	0.465484	0.425837	0.379062	0.381691	0.413398	0.417097	0.575797	0.44159	0.353234	0.321563	0.524714	0.498191
altai11	29.786632	15.580389	11.224987	0	56.967589	30.366686	34.479091	12.389838	11.205818	10.593798	10.567222	10.588881	19.057218	14.645603	12.351006	10.763681	11.23558	13.879313	14.983207	14.98205	15.378194	19.286234	22.917843	17.359154	25.756553	20.378149	18.435778	13.131842	11.565264	17.925729	16.575912	12.386839	12.762449	16.463163	11.566043	18.316145	14.701979	15.958029	16.13718	19.254584	29.729037	16.80537	20.625321	12.381935	13.634046	32.15058	31.210739	14.039426	13.971399
altai59	31.268985	19.955313	14.848118	63.601724	0	46.666077	44.730694	17.702015	14.858505	14.292345	14.44815	14.287536	20.236381	19.322283	18.626191	14.663288	14.867959	18.966359	19.591968	19.54088	18.945567	29.32518	31.325582	27.982225	37.473792	29.14395	19.381538	18.337578	17.541755	21.261043	20.871229	17.703126	18.630742	21.636537	17.541787	22.834223	23.338266	19.241404	22.181299	25.24765	33.348593	27.891832	27.823456	17.702082	21.806426	41.351993	41.425517	22.165585	18.44728
BURYAT19	23.187026	20.100351	13.090737	34.461239	43.12961	0	61.001563	14.162273	13.022965	12.828207	12.82872	12.82324	18.220821	16.470767	13.318784	12.829116	12.951849	17.929757	17.215192	17.215773	16.865771	28.832504	30.755845	21.624873	45.037031	27.838959	16.066576	16.174255	14.210933	19.508237	18.728816	14.160694	14.644718	19.242586	14.210504	17.210631	18.235657	16.507048	17.207342	24.151296	32.825072	19.148476	24.053362	14.139236	16.588391	40.909194	35.884583	14.56859	18.215424
BURYAT27	40.394866	18.464269	13.699514	41.461099	41.597161	58.40399	0	16.982918	13.709904	13.689307	13.689864	13.680512	23.64575	20.352102	16.066639	13.428339	13.734507	18.546908	19.06669	19.069339	18.897272	28.084619	32.424594	22.924759	39.951931	27.247703	22.020017	15.107859	15.554876	20.669248	18.784451	16.978223	18.644418	19.42154	15.554829	17.678942	18.973363	17.165931	19.119145	27.053304	32.399151	22.515426	24.71484	16.97629	21.712024	46.364475	42.739712	15.734193	17.848602
Ca_97_34	0.223686	0.444223	0.47472	0.254495	0.284262	0.289959	0.278581	0	0.694561	0.404696	0.407182	0.404663	0.358966	0.400516	0.461162	0.40819	0.69529	0.331539	0.361528	0.361469	0.337824	0.303634	0.283057	0.334207	0.250354	0.295235	0.264561	0.609038	0.876501	0.334734	0.338124	95.821864	0.597495	0.353969	0.879237	0.296984	0.34948	0.335419	0.456455	0.345423	0.278481	0.314019	0.369382	89.866396	0.363581	0.265885	0.27032	0.465624	0.407711
CAN_019	0.280402	0.498745	65.689367	0.357027	0.365718	0.374112	0.354316	0.606618	0	1.107112	1.105513	1.10651	0.476707	0.455968	0.576554	1.120398	55.437488	0.436667	0.444565	0.444452	0.425736	0.428224	0.376204	0.438429	0.355412	0.413137	0.366809	0.638222	0.545178	0.422706	0.458613	0.609668	0.667877	0.459234	0.545256	0.416549	0.476456	0.455572	0.444103	0.393205	0.399638	0.429078	0.432974	0.608904	0.45753	0.371568	0.339852	0.540544	0.520596
CAN_095	0.291596	0.684319	1.132886	0.358103	0.361517	0.384599	0.352051	0.556817	1.128863	0	60.227441	66.20304	0.521808	0.629362	0.58985	29.85867	1.132602	0.465984	0.454577	0.454562	0.46578	0.395654	0.390781	0.466411	0.355629	0.390252	0.380735	0.639135	0.567	0.464775	0.441606	0.556678	0.576314	0.466564	0.567024	0.455826	0.488228	0.466834	0.470952	0.398787	0.392175	0.472243	0.475939	0.556506	0.458834	0.380885	0.339965	0.552666	0.536701
CAN_136	0.962428	0.786982	1.274653	0.432452	0.878721	0.542716	0.42491	0.632629	1.270829	64.808616	0	69.372253	0.591398	0.724606	0.648703	35.197373	1.274437	0.523925	0.534168	0.534152	0.515431	0.446833	0.507633	0.53198	0.534308	0.445048	0.447039	0.72088	0.646508	0.543119	0.51919	0.63249	0.667101	0.54968	0.646532	0.779739	0.553865	0.635924	0.524272	0.744959	0.485549	0.523414	0.53278	0.632318	0.689569	0.465222	0.449175	0.614059	0.678517
CAN_172	0.292318	0.68362	1.131544	0.358683	0.360778	0.384813	0.353116	0.556272	1.127716	66.917341	65.172579	0	0.522188	0.62872	0.589136	29.749197	1.131461	0.466127	0.453795	0.453779	0.466464	0.396645	0.390803	0.46522	0.355576	0.391179	0.381541	0.639643	0.568555	0.46535	0.44179	0.556134	0.577838	0.466711	0.568579	0.455666	0.48922	0.466577	0.471155	0.399354	0.393273	0.471639	0.475558	0.555961	0.458944	0.381939	0.339791	0.553761	0.537982
CAN_196	46.790633	135.357109	40.093901	27.144542	23.516696	23.672968	28.356961	35.119388	39.714599	41.980258	42.270538	42.042917	0	129.272392	41.112251	42.94556	40.132524	41.718195	44.588789	44.62061	44.575837	24.408715	26.964308	39.332196	24.972063	26.272855	46.575578	40.088658	35.397804	53.601939	28.991742	35.103633	39.540709	30.414679	35.397982	56.272648	94.992461	42.745039	36.120432	26.45419	30.324929	37.493152	32.844601	35.103064	28.434508	26.262387	27.157926	35.899988	60.721106
CAN_219	51.772941	323.472872	12.667216	9.601279	10.083683	8.891512	9.760193	12.45653	12.944795	13.011873	13.012665	12.948217	36.07436	0	28.628938	15.063908	12.946444	11.486783	11.694509	11.682696	11.449865	9.634286	8.950167	11.647591	12.619382	9.885772	31.33862	17.782648	11.499887	18.529164	9.29331	12.456611	13.344253	9.678246	11.499754	25.851509	31.772777	12.217139	12.187041	10.272614	10.677997	13.172974	10.496761	12.456383	14.019415	13.240526	12.175843	10.70223	16.602893
CAN_243	14.531682	49.448612	51.356952	15.387763	16.095636	15.525641	16.339228	98.559816	51.045075	43.580368	43.649357	43.57724	35.256113	47.876488	0	44.007291	51.476344	22.801884	22.959987	22.959767	27.572505	17.427269	17.937488	27.215596	15.187196	17.610787	17.82318	330.002424	106.693494	27.39565	22.80377	98.57717	170.320352	23.463674	106.702817	27.816787	37.414815	44.451568	32.649151	20.899967	23.084196	24.826408	26.65835	99.57906	28.54586	15.711201	15.583594	121.761656	88.073718
CAN_258	0.298217	0.684611	1.177939	0.384053	0.352214	0.380783	0.351567	0.545293	1.173966	31.058075	32.071688	30.873775	0.511033	0.619077	0.637937	0	1.165167	0.461104	0.442107	0.442083	0.461079	0.380118	0.383754	0.452186	0.343774	0.375778	0.372162	0.620327	0.555324	0.45698	0.445882	0.544835	0.552392	0.449094	0.55535	0.471331	0.508942	0.464539	0.466661	0.535404	0.383047	0.47118	0.595818	0.544817	0.452075	0.402848	0.355397	0.553582	0.524944
CAN_290	0.263997	0.482375	60.190758	0.343013	0.347827	0.359561	0.341771	0.58063	54.29393	1.086082	1.084482	1.085484	0.457017	0.443339	0.557005	1.098783	0	0.421741	0.441558	0.441447	0.410409	0.409966	0.362419	0.436076	0.339793	0.394059	0.348459	0.646039	0.533087	0.403456	0.464399	0.58368	0.673676	0.443159	0.533165	0.411586	0.462602	0.443585	0.42503	0.375805	0.381132	0.413896	0.416915	0.582981	0.442029	0.359072	0.328803	0.521159	0.500842
CO1766	0.339768	0.486147	0.422593	0.363343	0.390977	0.34995	0.381878	0.36936	0.422511	0.370295	0.371439	0.370239	0.465666	0.427632	0.445237	0.369879	0.422643	0	1.435865	1.435769	0.589735	0.443676	0.359556	0.424001	0.38826	0.420377	0.413943	0.407543	0.400604	0.975418	0.40387	0.369385	0.408271	0.478854	0.400601	0.481182	0.645821	0.406569	0.464119	0.363469	0.37685	0.383971	0.454665	0.369344	0.319863	0.319541	0.363254	0.51964	0.430223
CO1768	0.244662	0.404491	0.312656	0.315295	0.31052	0.305582	0.298909	0.351544	0.31276	0.313826	0.315276	0.313823	0.396795	0.372248	0.283675	0.314016	0.312844	0.746969	0	92.533803	0.473306	0.316439	0.311561	0.347552	0.315741	0.306625	0.334014	0.314934	0.298732	0.531575	0.359543	0.351544	0.296896	0.359469	0.298729	0.386429	0.410277	0.384121	0.36677	0.352636	0.32274	0.349496	0.428623	0.351523	0.287016	0.301433	0.282151	0.31355	0.389429
COL0002	0.245163	0.405283	0.31325	0.315962	0.311021	0.306131	0.300481	0.352525	0.313354	0.31444	0.315889	0.314437	0.397585	0.372849	0.284451	0.31463	0.313439	0.747609	93.79591	0	0.473872	0.317243	0.312186	0.348675	0.316584	0.307004	0.334811	0.31571	0.299433	1.10602	0.360598	0.352525	0.297936	0.360471	0.29943	0.387025	0.411082	0.384906	0.367834	0.353439	0.323783	0.350048	0.42938	0.352504	0.287687	0.302049	0.283072	0.314354	0.390236
Cuz20	5.875774	19.541432	9.008834	9.365335	8.073454	7.979328	6.960016	9.82298	9.03053	9.202491	9.114304	9.192731	14.612809	14.59439	13.640134	9.313308	9.051808	24.610075	25.49419	25.492841	0	7.577737	7.240073	10.83025	7.404082	7.45663	14.469579	10.529372	10.088563	39.759639	10.179692	9.823568	8.991613	10.508229	10.089108	19.740385	21.40309	11.638666	10.680675	7.566848	8.446837	10.470281	13.106946	9.823665	7.711317	7.2624	8.25723	11.565604	15.116492
Evenky01	14.157136	2.138552	2.323355	3.259784	3.594808	3.195438	4.047147	2.567264	2.320587	1.846956	1.843644	1.844957	2.700713	3.339028	1.734261	1.90792	2.323875	2.220772	2.351795	2.351749	1.818843	0	3.071179	5.643097	5.813997	110.325847	4.880693	2.147606	1.860043	3.351954	2.463304	2.567619	2.475402	2.227424	1.86004	2.836381	2.551639	2.028262	3.950055	2.503534	5.089334	2.429	2.63965	2.56759	3.242901	3.288667	5.522375	2.656643	3.578601
Evenky11	11.607515	11.236867	7.801442	13.595892	14.308666	14.708131	13.680727	9.552569	7.751387	7.479577	7.462308	7.468009	11.729071	9.746456	11.654751	7.365792	7.793992	8.624218	9.243331	9.242883	9.956344	20.889238	0	40.213442	29.88579	20.678172	8.047283	10.06338	9.164193	11.462475	12.11598	9.553722	8.645563	12.155768	9.159881	9.925836	10.710179	12.834678	16.477401	13.740681	25.874646	14.7494	14.95847	9.553673	13.567971	15.520772	13.846701	12.137536	11.301387
Evenky58	22.007821	31.080181	18.854355	21.950981	24.746197	24.771738	24.596878	25.745529	18.831657	18.552804	18.49307	18.598188	29.62395	27.39975	27.063407	18.589932	18.940322	21.674654	21.537804	21.537751	23.970529	35.129677	53.828812	0	23.940017	39.820558	19.937052	28.107173	22.847002	27.365489	36.891786	25.745293	24.716909	37.96705	22.846734	27.641706	28.06094	33.216269	57.403932	29.486772	35.010898	58.100843	49.092363	25.744409	39.953175	21.382074	21.880553	32.205008	37.403483
Evenky65	52.531627	15.604474	11.106153	29.022925	25.066199	35.032616	31.072984	11.399529	11.067593	11.249892	11.488333	11.245767	15.274451	16.150837	12.856675	11.420767	11.108014	13.854597	15.306223	15.297222	14.192642	46.344792	38.296331	24.122374	0	44.147477	26.747791	10.731341	12.00105	15.785976	14.782342	11.405372	14.387927	14.428926	11.999431	22.050358	17.0064	17.898181	15.268143	24.977264	58.507577	19.801588	17.950358	11.404822	17.997181	32.449129	36.257051	14.897031	15.049342
Evenky73	10.382098	2.051936	1.430057	3.401192	2.14533	2.848805	2.165019	1.745598	1.667805	1.300156	1.300301	1.301147	4.530524	3.144753	1.402703	1.303377	1.431286	2.076045	2.036218	2.03621	1.692695	97.34925	3.303016	5.665294	4.128602	0	5.088307	1.328178	2.758574	2.512175	1.882254	1.746122	1.410588	1.632933	1.758573	4.062617	2.826187	1.847304	1.833616	3.190995	3.714389	2.366015	1.941575	1.746083	2.578136	4.033515	3.82298	1.540075	5.815032
HEL_AA0105AA_AS	0.208521	0.248697	0.202502	0.210779	0.214428	0.225532	0.19349	0.199506	0.202557	0.212963	0.210691	0.212954	0.26347	0.227719	0.197481	0.213378	0.202584	0.272242	0.271812	0.271811	0.255946	0.306769	0.228053	0.2356	0.204575	0.267705	0	0.188649	0.188231	0.282137	0.254467	0.199518	0.189281	0.27165	0.188231	0.232327	0.265835	0.213431	0.227833	0.215623	0.288485	0.23122	0.244674	0.199508	0.185018	0.209936	0.233356	0.216692	0.24794
HEL_AA5916AA_AS	6.44033	27.305807	25.119549	9.110999	8.351376	9.607216	8.575252	54.354957	24.704594	21.66446	21.637889	21.654711	16.372099	21.976104	245.177855	21.9626	25.182796	12.494577	11.535739	11.535504	14.442218	8.931795	12.494327	18.238431	8.35305	8.684254	10.389156	0	51.818679	15.24543	12.990807	54.419503	221.934017	13.495311	51.498672	16.514901	17.062355	26.073668	19.863173	13.07181	15.106409	15.949756	14.06428	54.407566	17.198204	9.494374	8.133683	50.085408	51.826454
HEL_AA5967AA_AS	0.197267	0.315485	0.367006	0.24554	0.273972	0.248746	0.246045	1.076613	0.366333	0.382087	0.385204	0.382068	0.329258	0.267723	0.452559	0.385021	0.367231	0.310992	0.291202	0.291153	0.297314	0.287168	0.267102	0.295913	0.235943	1.292266	0.228587	0.552729	0	0.282193	0.274275	1.076605	0.489558	0.311512	104.51778	0.278978	0.290646	0.336164	0.322385	0.284584	0.260387	0.307329	0.296333	1.075927	0.405513	0.235167	0.228757	0.452874	0.380338
HEL_AA5991AA_AS	28.468731	49.970681	23.664817	23.856573	23.371084	24.670406	23.085526	25.550632	23.838506	24.731203	24.577233	24.609718	48.582877	45.59227	29.499185	24.433902	23.742346	106.205205	113.413405	114.553782	99.256985	21.050238	23.225942	31.61949	19.339433	21.659571	42.780558	28.137466	25.898763	0	26.749271	25.543002	24.858129	27.174998	25.898371	67.750279	71.182251	32.149753	29.03524	21.534737	22.636447	25.748998	29.786345	25.544383	23.403595	24.474752	22.404578	27.848098	36.785817
HEL_AA6006AA_AS	0.31103	0.664008	0.43307	0.411355	0.406324	0.407695	0.467299	0.473745	0.4631	0.492647	0.490874	0.49263	0.543911	0.593798	0.426459	0.488957	0.471357	0.518062	0.606787	0.606912	0.574793	0.438683	0.430529	1.624455	0.45217	0.526381	0.474264	0.418221	0.416894	0.623501	0	0.454536	0.409579	11.956182	0.416894	0.524252	0.634329	0.545772	0.715667	0.529028	0.466064	0.567074	0.825228	0.454504	0.587925	0.405294	0.431395	0.406529	0.629433
HEL_AA6016AA_AS	0.216192	0.355432	0.419773	0.249255	0.281074	0.282131	0.262853	94.4316	0.419434	0.38624	0.388726	0.386207	0.347128	0.313159	0.448997	0.389735	0.420162	0.327082	0.348586	0.348527	0.329504	0.301196	0.280009	0.330631	0.246755	0.292354	0.251862	0.588511	0.870902	0.316984	0.323186	0	0.578695	0.344668	0.873638	0.286521	0.324746	0.324941	0.365284	0.334394	0.275438	0.305935	0.364234	90.039847	0.359127	0.261575	0.242028	0.453173	0.377914
HEL_AA6037AA_AS	9.229188	21.361768	15.265973	6.262745	6.635747	5.692772	7.650088	28.760778	15.248982	11.224301	11.057574	11.12136	12.649152	12.669433	62.851179	11.360176	15.369056	9.638649	8.229374	8.229113	8.850672	7.240218	6.789855	10.112374	8.136897	7.507896	8.729884	137.833353	26.373072	8.403925	9.674952	28.772358	0	10.308103	26.373081	11.076413	10.358225	19.459422	10.179797	9.519094	12.112428	9.393084	10.196318	28.766245	8.846758	8.749804	7.675346	28.079921	31.233613
HEL_AA6077AA_AS	0.228275	0.387791	0.296082	0.263204	0.29453	0.292215	0.281224	0.321446	0.296172	0.299796	0.298783	0.299779	0.365605	0.323569	0.270972	0.297333	0.296635	0.385985	0.328973	0.328963	0.348844	0.316624	0.310821	0.432689	0.307507	0.290436	0.302674	0.310356	0.292861	0.348785	3.866348	0.321133	0.311444	0	0.292861	0.320211	0.412201	0.351517	0.461449	0.33282	0.317615	0.359721	0.437229	0.32113	0.32147	0.278295	0.264435	0.296695	0.353203
HEL_AA6482AA_AS	0.195519	0.314745	0.364234	0.243942	0.273238	0.247912	0.245416	0.866146	0.363561	0.381393	0.384509	0.381374	0.32851	0.26726	0.439966	0.384319	0.364459	0.309328	0.289582	0.289533	0.296006	0.286773	0.266056	0.294961	0.235402	0.292063	0.227757	0.548105	103.079335	0.281489	0.27335	0.866139	0.485468	0.310644	0	0.27799	0.289811	0.335075	0.321509	0.282391	0.259826	0.305983	0.295306	0.865462	0.40426	0.234057	0.227597	0.434157	0.37976
HEL_AA6511AA_AS	54.9803	55.498918	26.546533	29.775629	26.345469	25.775265	25.726948	28.652444	26.485232	27.701493	27.489174	27.659712	67.004756	60.801413	30.885378	27.657441	26.680386	57.500172	57.634648	57.82243	61.8145	23.727522	24.166272	37.758794	30.62642	24.105689	59.756037	31.147877	26.877969	76.38473	27.291718	28.649235	30.708428	29.292981	26.877882	0	123.313522	33.246708	32.268233	27.553058	28.347648	30.787076	37.670037	28.646232	24.990007	30.206772	30.655528	34.415085	41.049379
HEL_AA6759AA_AS	38.183668	72.924405	28.970265	23.497623	25.661546	25.453702	22.218619	27.694084	28.951293	30.110161	29.983547	30.043047	89.262411	76.496983	41.691337	29.294994	29.004807	49.729384	48.62703	48.576695	57.834145	21.998458	21.439376	32.990433	24.361507	20.110024	45.567683	34.190042	29.230661	66.181792	27.839986	27.704665	32.837713	28.333124	29.230527	113.460951	0	34.482985	28.910684	23.375156	25.871848	30.755704	30.00542	27.684391	24.760925	23.374774	22.905149	31.881483	44.566351
HEL_AA7212AA_AS	0.355731	0.918235	0.783278	0.641528	0.52752	0.6282	0.430766	0.825497	0.782897	0.785029	0.787141	0.784943	0.881836	0.698557	0.934758	0.781981	0.785734	0.780464	0.889062	0.887568	0.67399	0.667939	0.629452	1.007976	0.526136	0.946339	0.500011	1.041542	0.741903	1.967166	0.792583	0.825481	0.920365	0.96867	0.741904	1.13972	1.057287	0	1.315898	0.898436	0.683726	0.887229	0.623803	0.82547	0.607068	0.501807	0.537672	1.207474	2.872431
HEL_AA7214AA_AS	8.530254	24.762581	15.701695	15.492862	16.034233	13.579858	13.292064	22.10202	15.768768	16.18641	16.209604	16.186172	22.451648	20.837865	24.481504	15.931363	15.792701	17.213595	18.688835	18.689079	18.810283	19.244589	19.650897	42.955218	13.60926	17.395508	12.962476	25.68974	21.954511	19.913847	34.018126	22.030271	21.2211	36.032897	21.954218	18.464643	19.845113	56.17969	0	32.187967	25.379176	25.684605	38.93599	22.027795	22.369497	14.038922	13.652782	39.330606	33.273272
HEL_AA7221AA_AS	16.823972	12.798167	8.683439	10.915488	12.797896	14.39361	15.541439	10.0438	8.61525	8.279031	8.275885	8.271671	15.517753	12.22361	10.744613	8.392337	8.727919	10.934075	10.524897	10.523754	10.726089	12.152854	11.41316	17.342165	14.734623	12.285306	10.61217	10.481707	10.722509	10.00549	15.464	10.043143	10.954122	14.805756	10.72257	15.55922	12.886462	18.264289	23.359541	0	16.838068	13.496062	17.829144	10.043478	11.062933	12.792637	11.962202	13.343885	12.137648
HEL_AA7246AA_AS	35.096485	20.885461	14.281742	34.845433	29.612405	37.42013	30.251039	17.7447	14.294879	14.107352	14.129707	14.106677	23.614004	18.86444	22.974327	14.076718	14.278743	17.08909	17.680264	17.674025	16.444435	34.679969	43.061041	34.602552	62.088076	34.284395	20.604811	21.241315	18.1749	17.266823	21.242708	17.744244	22.858786	20.513546	18.1737	21.263626	22.183754	27.069957	33.35941	31.705367	0	27.607376	27.681513	17.741084	22.363425	25.500147	31.485943	40.097841	23.793449
HEL_AA7264AA_AS	17.84018	35.559927	20.15902	23.206035	31.137874	23.237721	23.754254	23.640219	20.121422	21.226588	21.160352	21.213617	32.532043	31.126531	28.216123	21.249667	20.225305	22.843814	22.593798	22.597499	25.900913	23.501971	31.743221	60.30318	24.050185	24.466014	17.999369	26.631136	23.959476	24.629574	31.555108	23.642666	25.085848	34.591392	23.972791	26.24141	28.610193	38.186645	41.730483	27.575102	28.773378	0	36.763112	23.631053	118.726232	26.575367	30.074666	32.229753	40.866584
HEL_AA7283AA_AS	10.683118	24.818077	14.128912	19.780373	17.450188	18.585737	20.769741	17.431623	14.136598	14.970061	14.977502	14.967505	21.575929	19.609643	20.267158	14.800804	14.165383	17.625388	17.351861	17.345797	19.689158	17.067457	18.479472	39.542494	18.574871	17.174822	14.279597	17.415354	16.150503	19.470617	34.767096	17.426434	19.760559	35.809064	16.150547	21.869122	19.307808	26.662773	41.44467	23.345497	22.674266	25.21863	0	17.428567	18.924877	21.585509	17.343926	20.705426	24.651379
HEL_AA7297AA_AS	0.218343	0.357964	0.42733	0.251394	0.283262	0.285416	0.265992	92.469972	0.426988	0.394062	0.396548	0.394029	0.349988	0.315511	1.452072	0.397394	0.42772	0.337124	0.353321	0.353262	0.336066	0.302937	0.281793	0.332507	0.249807	0.2941	0.25574	0.596299	0.889488	0.325918	0.325268	94.033686	0.587881	0.347968	0.892224	0.290277	0.328474	0.334297	0.369782	0.337961	0.278764	0.313501	0.366107	0	0.365743	0.264397	0.243851	0.457499	0.381668
HEL_AA7311AA_AS	8.954277	14.686985	13.599461	11.400934	13.07119	11.968945	14.152342	16.312911	13.650703	12.999401	13.164931	12.997787	14.406069	15.637395	20.072265	12.889664	13.806021	12.553358	12.938673	12.939469	12.626656	14.080271	17.320644	29.700914	12.030182	13.7652	11.439601	18.918527	17.360063	13.513338	15.362954	16.312746	16.189553	15.633081	17.362029	11.823789	15.150196	16.927051	21.188225	14.874477	17.031337	76.95028	17.236295	16.312271	0	11.917576	12.368311	24.542041	15.47168
HEL_AA7314AA_AS	46.549518	19.535367	14.340716	42.327704	41.257206	50.473757	50.791225	15.596894	14.307117	15.019827	15.103672	15.014744	23.48458	22.882612	16.415373	15.122213	14.23972	18.666064	19.84387	19.843563	19.451081	29.582054	28.077422	24.54056	38.96031	31.152315	22.041593	16.290408	15.529551	21.141003	18.870286	15.595768	17.297549	20.423505	15.53045	24.380314	21.177444	19.962412	19.129498	28.149602	35.638048	24.351794	27.832219	15.594727	19.977885	0	66.050723	17.188305	19.235892
HEL_AA7332AA_AS	67.106832	22.205383	15.433225	40.112387	47.989715	47.517588	51.070841	16.325604	15.479067	15.849419	15.958717	15.84283	24.383375	24.426158	17.227267	15.65412	15.450714	19.740369	19.171087	19.163518	20.152276	33.280535	31.972134	28.236034	43.683549	33.359336	37.811082	17.489214	16.850784	25.022421	23.087758	16.32488	18.647634	22.555211	16.848376	27.410281	22.351834	21.958738	22.286149	26.46944	36.871953	31.380686	25.552151	16.324597	26.947278	67.869706	0	17.708523	20.615343
HEL_AA7337AA_AS	14.786648	39.017128	37.072999	18.485774	20.241428	16.972823	19.539112	93.245307	36.70871	35.173152	35.144116	35.145337	34.008575	29.350686	123.798652	35.189873	36.842644	23.081076	22.985026	22.984508	23.247312	20.015791	21.531185	33.635401	19.772706	18.374789	20.721537	93.757999	85.060146	26.580147	27.358359	93.243784	92.845719	27.752804	84.353935	26.079174	29.112994	45.596477	52.017005	28.397984	40.408907	29.538644	30.350409	92.997746	29.531752	17.403378	13.478191	0	75.204366
HEL_AA7339AA_AS	12.672018	57.561215	33.164875	17.077785	17.382159	19.604102	16.992511	62.468653	33.281446	33.010504	32.9779	33.008754	47.83473	43.580439	89.35032	32.581643	33.460488	29.912907	27.701377	27.705335	30.448868	19.211014	21.265685	35.699661	17.774771	21.415142	18.509745	80.023938	60.967631	36.14384	30.311617	62.436405	67.014313	32.354467	60.967356	32.654821	38.545196	90.217454	44.608893	24.355112	26.351322	34.385098	32.248523	62.419909	24.576711	18.600973	17.34735	78.275427	0
HEL_AA7365AA_AS	0.205289	0.48692	0.382078	0.27105	0.285072	0.296901	0.270874	0.44547	0.380314	0.461272	0.461408	0.461103	0.433024	0.490797	0.384201	0.456457	0.383165	0.387907	0.395479	0.395476	0.429094	0.324176	0.315527	0.399372	0.270742	1.317173	0.30367	0.534951	0.411827	0.389339	0.392472	0.445465	0.500189	0.423137	0.411827	0.352279	0.400435	0.792256	0.468524	0.333464	0.332422	0.425159	0.439985	0.445451	0.317868	0.2999	0.263772	0.384947	2.25123
HEL_AA7380AA_AS	33.076685	22.946224	18.096107	27.382472	29.777702	32.617067	29.828183	22.711239	18.078934	16.708423	16.7132	16.703556	22.779678	21.358595	25.785499	16.707025	18.097889	18.707619	17.696934	17.69356	19.293549	33.57085	33.033949	36.617554	47.345123	31.736037	21.313163	22.082049	20.769477	20.056345	31.161302	22.713182	22.58927	29.827522	20.769455	21.304416	22.617204	39.731717	59.145529	50.590919	42.746956	26.200498	30.896708	22.706697	26.765272	27.52092	26.501368	29.340594	34.296866
HEL_BA3942AA_AS	77.755501	39.935163	24.193984	27.316043	26.560566	25.501545	29.830189	24.226492	24.202006	23.889624	24.099283	23.92344	51.955081	55.798522	22.565169	24.452428	24.222729	62.483135	58.248541	58.315152	65.777506	24.846532	24.159206	29.654034	39.367285	23.309062	72.368168	25.713305	26.085432	63.731923	27.386579	24.223938	23.026309	25.184137	26.090482	70.828212	70.865394	27.628785	24.613001	28.65295	27.470176	24.494138	27.297231	24.22103	23.098376	28.592705	33.596079	29.581082	31.404877
HEL_BA8279AA_AS	37.710783	24.959269	18.222809	38.430081	37.709449	34.599493	37.901975	22.754605	18.146558	17.598403	17.568966	17.591581	26.788587	23.963954	22.218126	17.707645	18.253899	23.516979	23.143416	23.14164	23.438374	29.220789	29.63804	39.763323	32.730098	32.168227	23.562601	22.14814	20.283056	28.588791	38.451478	22.751769	23.929595	35.961812	20.282331	30.449143	27.286623	30.637706	45.82655	33.484062	39.123576	31.742652	79.897842	22.750216	24.586407	41.458888	40.246664	25.556541	28.82518
HEL_BA8812AA_AS	15.054436	19.026016	13.459389	24.507853	27.468583	32.199818	28.02809	15.712606	13.503481	14.851187	14.747531	14.815588	16.600048	17.529857	18.358147	14.751035	13.465237	15.558053	16.516259	16.508953	19.701571	56.035269	46.379234	59.053768	61.97068	48.092377	15.31823	16.823199	15.330796	18.171695	21.66764	15.711732	17.883784	21.499849	15.330542	15.867666	18.288386	20.40788	28.486908	34.274973	41.916011	30.833356	22.983148	15.704566	23.644011	27.368538	25.199295	23.350666	21.67004
HEL_BA8814AA_AS	19.425737	14.912985	10.686433	34.319799	42.136376	34.611461	33.93655	11.784929	10.748469	11.302834	11.553747	11.294823	16.823096	14.561578	12.727007	11.116199	10.7328	14.419211	13.328473	13.354528	15.000975	19.89153	23.764232	20.926844	26.113006	19.925551	14.129472	12.591736	11.096002	17.654675	15.429807	11.776486	13.437196	16.249274	11.095262	18.88782	19.295019	14.866274	16.598785	19.077305	27.16091	16.196265	22.903849	11.775397	17.681127	36.343588	30.450706	14.495147	17.041989
HEL_BA8815AA_AS	15.441353	28.239962	18.477592	24.405586	22.17332	21.904104	19.539931	23.243185	18.480555	19.885996	19.889445	19.884462	30.770537	24.428107	24.298	19.632525	18.50941	23.681752	22.295851	22.293175	20.180179	22.821202	29.314974	52.897861	20.258222	23.596145	18.48011	25.097858	20.657669	23.354199	30.56021	23.117993	23.058602	28.908177	20.657712	23.730317	29.695731	32.282186	41.428151	24.485065	24.084051	208.523222	36.676891	23.114167	95.435664	22.042169	25.945151	29.665851	32.926211
HEL_BA8817AA_AS	13.212752	20.303794	17.946743	18.208343	18.796374	16.878728	20.467016	23.788444	17.972368	17.240513	17.256547	17.222365	20.433072	18.61177	26.539353	17.209946	17.976956	18.246737	15.926195	15.926853	16.507162	15.917526	18.62603	30.052569	15.866771	17.051093	15.106271	23.938907	24.650955	17.693543	36.492618	23.791243	22.797642	36.071046	24.650413	16.845162	21.395258	31.372708	52.98594	36.972301	20.871014	24.472358	52.14507	23.775669	30.89938	16.960504	15.836689	29.038283	25.399399
HEL_BA8823AA_AS	20.606792	12.511468	10.15383	24.618039	25.095142	36.84743	28.205823	11.399254	10.147003	9.499392	9.497947	9.505126	14.244147	12.40253	10.640195	9.506174	10.16691	12.481153	15.008771	15.009945	11.830058	14.554443	17.72403	13.238689	26.632551	15.543504	12.239218	10.554743	10.40735	14.39935	12.862008	11.401152	12.223434	11.725547	10.40719	14.056563	14.42737	11.64767	12.752877	15.065151	24.072183	13.659324	16.59409	11.401124	12.798619	39.315428	36.071214	12.276873	12.549117
HEL_BA8825AA_AS	20.680287	12.970609	9.449553	28.132285	26.901853	35.561576	31.477434	10.931789	9.363946	8.468681	8.532646	8.465868	12.684903	13.069191	11.260467	8.405655	9.409244	12.815526	11.940168	11.939392	12.167342	18.432098	20.771373	15.925818	30.578545	18.608967	13.810671	10.573503	10.930874	12.871689	11.759753	10.931969	11.379113	12.218061	10.930721	15.821931	14.750194	12.191542	11.733337	16.231485	25.700496	17.280729	14.89768	10.931497	14.113632	33.477791	26.81117	10.46816	12.323429
HEL_BA8829AA_AS	23.502248	16.395336	11.475409	41.362713	40.595797	38.307024	36.702829	13.947782	11.474316	12.203256	12.202865	12.199388	16.355059	14.305954	14.467237	11.909614	11.468451	15.897126	17.537297	17.536784	16.890305	21.604073	21.958117	20.902145	28.737502	21.497058	16.003668	13.939504	14.359656	20.498364	16.142636	13.943446	12.707996	17.311791	14.359572	15.625882	18.552734	15.94654	15.899397	23.978096	25.959705	20.501557	24.386845	13.928713	14.773427	46.951947	38.272337	13.726224	15.095442
HEL_BA8830AA_AS	20.667881	16.483232	10.958847	31.59553	32.857577	37.125375	34.429507	12.394365	10.945777	10.321943	10.234642	10.165737	14.877776	14.949238	12.104565	10.476757	10.986069	13.724623	13.360226	13.356421	13.959981	19.968291	21.189107	15.290552	24.75955	19.169927	14.21285	11.55173	10.626862	14.690761	15.138763	12.394312	12.884546	15.322789	10.626756	14.254383	15.294607	13.58583	14.736905	19.156694	23.69589	16.912983	19.184423	12.393728	14.041942	38.490707	27.660644	13.282321	13.250428
HEL_BA8842AA_AS	33.8112	3.348587	2.708417	7.015522	7.841308	6.342045	8.006604	2.94327	2.695961	2.357534	2.97385	2.355844	6.775047	11.433731	3.672849	2.353465	2.707786	3.595899	3.957851	3.95774	3.03657	108.207728	5.618829	4.722156	12.753038	166.270681	12.871225	3.180158	3.13674	5.173323	3.943132	2.943913	4.37503	3.858177	3.136724	10.579536	9.579634	4.990065	3.05674	7.247862	7.73491	4.555309	3.983828	2.943892	3.611127	12.853336	13.243543	3.610851	4.159049
HEL_BA8847AA_AS	12.552794	18.115892	13.994808	26.637618	26.04308	36.79788	25.51324	17.707658	14.093144	13.73807	13.80261	13.763306	18.407199	16.962936	15.581525	13.745674	14.024739	16.150471	15.778707	15.723087	18.019743	46.596732	49.613246	70.948052	88.556818	43.218673	13.996027	17.694173	15.420257	19.583766	23.53205	17.709091	17.624314	23.0355	15.419417	17.537792	20.237407	24.587203	34.14372	27.196232	52.966027	37.258497	28.896546	17.737983	25.640371	23.783662	22.334367	23.815507	22.003229
HEL_BA8849AA_AS	4.16858	2.398285	2.167912	2.296154	2.780856	2.992908	2.697387	2.882074	2.074384	2.088115	2.100389	2.087473	2.934629	2.093292	2.044049	2.321548	2.169498	1.639654	1.868554	1.8598	1.973583	2.686354	2.758935	5.299715	2.615645	2.105164	2.863521	2.627007	2.356806	3.017567	3.568897	2.675738	2.897442	2.161623	2.356845	2.757789	2.701563	2.849504	2.66519	2.223087	4.34864	5.936586	2.236045	2.675881	6.987155	1.854076	2.990126	3.04282	3.219979
HEL_BA8856AA_AS	23.847811	15.415618	12.184459	80.532302	92.475526	40.061383	34.943371	12.6302	12.186171	12.149525	12.160274	12.154162	18.165941	15.390869	14.478682	12.306506	12.191336	15.65225	14.594124	14.587708	17.027379	19.688957	24.124708	18.360957	24.352252	21.738039	16.378034	14.278327	13.764924	18.237707	15.647173	12.628143	16.529911	15.966338	13.762402	16.650251	18.198476	15.246592	17.121353	20.76846	22.756178	22.597519	18.323133	12.627629	18.392493	38.304325	34.051838	14.867734	15.371426
HEL_BA8858AA_AS	23.662036	6.777643	5.105619	9.834934	8.948263	10.163377	10.144803	6.254722	5.105759	5.32879	5.342621	5.32639	11.407737	7.825094	7.973784	5.493631	5.117123	5.509866	5.862146	5.861921	6.24211	21.383187	19.498286	48.621856	19.016272	22.222033	11.457912	5.591975	5.693785	5.866847	8.13675	6.255032	6.409157	7.416848	5.69403	7.93292	8.665527	8.366037	9.802912	12.733546	11.016479	8.983954	8.451274	6.254908	9.609914	11.392758	13.056467	6.736909	7.255909
HEL_BA8860AA_AS	18.602107	13.104429	10.631061	29.991326	28.341603	24.663193	25.741175	11.531876	10.652661	10.447578	10.555047	10.49316	14.880643	12.555787	12.768481	10.756783	10.634231	12.319116	12.970948	12.968594	13.499628	19.139387	24.861579	17.88863	22.915553	19.173412	15.263766	11.775575	11.584406	14.089356	13.302361	11.531946	11.93306	14.238978	11.584374	11.998607	14.339638	14.423748	14.073466	18.275585	22.585029	14.824587	17.722955	11.531597	13.590326	32.700307	24.777276	12.812285	13.235532
HEL_BA8861AA_AS	23.317596	12.481768	10.570374	26.009708	26.142988	34.476313	31.683641	11.936926	10.551251	10.334701	10.239514	10.317395	13.508809	11.488689	12.730029	10.239163	10.591222	12.467995	12.293435	12.286049	14.381605	17.836533	20.954084	21.753805	21.901561	16.144727	13.808791	13.057578	12.532396	14.136096	14.897581	11.936893	12.840529	14.760847	12.533284	14.446161	15.269812	13.518354	14.318926	17.260057	19.918445	17.250143	17.443888	11.936023	15.029454	35.543156	29.816181	13.40806	12.611054
HEL_BA8864AA_AS	11.346583	24.633292	16.481342	16.715676	19.005194	18.522712	16.737481	20.684782	16.46208	15.896496	15.893807	15.892485	24.860341	21.888862	21.704719	15.898701	16.524945	19.360585	19.633888	19.633393	23.341775	18.404851	20.985527	44.013238	15.682235	19.915672	14.519309	22.761765	21.923301	19.985345	88.180601	20.68269	20.033372	82.401141	21.924116	20.575075	24.436136	35.443093	54.638194	24.487494	23.185565	28.076133	67.544205	20.683273	22.370758	17.751726	16.660093	27.806474	28.830129
HEL_BA8872AA_AS	68.030613	22.583468	16.110663	53.988852	46.617043	51.699106	51.570764	15.863263	16.1084	15.218602	15.464562	15.206027	32.949139	21.71232	19.195532	15.008374	16.127642	18.690597	20.902454	21.017824	21.596093	28.014535	30.175436	22.857029	42.556719	30.432306	33.296823	18.801948	16.23263	20.809932	19.946227	15.863222	21.942386	19.472843	16.232641	27.833113	25.933358	18.92957	21.894838	30.506165	38.337714	26.749886	23.542945	15.86052	20.869831	51.615209	60.302781	17.473263	19.035824
HEL_BA8889AA_AS	16.394536	13.978346	9.311052	25.490403	26.704823	30.592112	29.667366	11.019862	9.298947	9.50022	9.524109	9.496182	11.913136	11.411794	11.620601	9.420615	9.312216	12.422008	11.785555	11.785366	14.163863	18.862601	21.267113	18.54025	23.852829	16.896539	13.094594	13.056643	10.597504	14.494286	11.895396	11.020392	10.483533	11.522147	10.596687	13.79753	12.999421	11.994504	12.04696	16.275748	20.623416	13.856829	14.950591	11.013386	12.276839	37.578169	21.151668	11.61937	12.852104
HEL_BA8911AA_AS	25.823266	13.677091	11.030694	31.952357	34.677692	38.955098	33.788637	11.304025	11.031577	10.821094	11.169091	10.821594	19.061579	16.078681	13.620512	10.909555	11.045383	14.023174	13.848586	13.848465	14.655196	21.619803	22.563078	18.076025	32.417531	18.523254	16.166024	12.247594	12.592629	15.285473	13.713329	11.295999	12.87084	14.141116	12.592196	17.388369	17.110719	15.756517	16.652975	18.795399	25.143053	19.453015	19.77736	11.295225	14.385128	36.570386	30.334795	13.66957	13.190492
HEL_BA8914AA_AS	3.362672	0.948148	0.779311	1.32088	0.993666	0.991746	1.634093	1.203336	0.779832	0.778882	0.778319	0.778858	1.103503	0.962558	0.97265	0.773052	0.77947	0.889057	0.997416	0.997395	1.160796	2.0957	1.362008	1.675381	2.225633	1.67064	1.451463	0.831673	0.919361	1.037381	1.395507	1.203295	0.98476	1.175989	0.919359	0.747554	1.002177	1.000747	1.81736	2.167372	1.36849	1.029066	1.746536	1.202596	0.840567	1.107224	0.866882	1.920636	2.581137
HEL_BA8915AA_AS	108.470706	20.633973	16.414016	52.999961	51.649066	51.114801	50.80753	17.047421	16.494802	15.640937	16.237531	15.627646	29.973891	28.746738	18.372678	15.673043	16.447187	20.785514	21.802324	21.83025	21.333866	33.372271	31.823714	27.591276	58.06469	29.637769	40.834353	20.472611	16.180751	23.27734	19.444347	17.046737	20.976634	19.872878	16.181197	37.390401	25.640715	23.349898	19.054602	34.729512	40.931174	23.481243	23.711745	17.044093	28.509998	57.441069	78.967122	17.516527	21.187528
HEL_BA8921AA_AS	26.612278	18.027756	13.625969	35.731302	41.299951	76.757365	74.611032	14.620154	13.683337	12.703554	12.755072	12.70283	19.286883	16.968904	15.262131	13.002751	13.642414	18.32268	18.065786	18.088911	19.49044	27.840571	29.854315	20.806665	33.178155	27.43229	16.635225	16.110967	14.613541	21.646163	19.257898	14.617339	15.107186	18.331485	14.613816	18.173722	21.552342	17.499791	18.645649	25.547897	41.125297	21.904654	21.737438	14.615033	20.168735	49.469074	41.481	18.391216	16.974824
HEL_BA8956AA_AS	43.02299	21.667244	15.500088	47.88986	45.239664	47.758169	46.845308	15.749403	15.598018	15.190832	15.252333	15.187361	22.30631	21.612021	19.096326	15.500862	15.501436	17.993684	19.085865	19.156022	19.814781	30.015212	36.855201	26.558254	43.410689	30.985573	26.816398	18.47874	16.976699	21.451143	20.467341	15.748818	18.248449	19.728427	16.977005	26.587232	20.934407	20.426404	19.504671	30.522599	44.88138	26.19674	25.876377	15.744299	21.12268	54.133608	61.617973	20.058418	18.488505
HEL_BA8957AA_AS	33.001448	17.204926	13.57894	43.551463	38.780188	44.118953	40.554916	14.290169	13.701643	13.378433	13.392572	13.365089	20.508728	18.345291	16.017171	13.492232	13.702872	19.726577	19.075096	19.069703	18.396259	28.103836	28.230162	20.755377	40.136616	28.629645	20.624952	15.023591	15.058976	22.629353	17.903477	14.294389	18.366539	19.886406	15.059464	22.752735	21.898859	19.053413	22.745767	26.854462	32.7437	22.378794	28.496808	14.293608	19.278114	50.954089	43.109376	15.331551	18.510452
HEL_BA8958AA_AS	28.049572	14.875629	10.408776	36.315112	36.86467	33.132145	36.008735	11.540981	10.407651	9.885761	9.96249	9.881364	13.711318	17.210338	11.324611	9.94739	10.391186	15.220149	14.595827	14.576141	14.857405	19.746889	24.069105	17.958643	26.681171	19.51263	15.448037	13.375499	11.134579	14.555914	13.568559	11.540967	13.88413	13.682947	11.132428	14.059984	15.623127	14.363618	16.040245	17.468471	27.444963	14.920055	17.362268	11.542144	17.098687	36.506573	33.013399	13.867862	13.16077
HEL_BA8959AA_AS	25.15432	13.704929	9.721857	23.967482	29.533758	34.776575	49.044496	10.321166	9.713952	10.019504	10.030343	10.017258	14.057488	14.294975	11.411126	9.690195	9.753064	11.859381	12.394038	12.386896	13.024946	32.392405	24.066326	15.720496	37.81469	29.921937	16.694864	10.859083	10.61979	13.04192	13.057891	10.315425	10.623699	13.27429	10.618961	14.227197	16.885531	13.513617	11.994871	21.644116	33.405881	14.76662	16.840175	10.313491	14.601331	34.871448	24.708801	12.43109	13.324792
HEL_BA8962AA_AS	6.775654	1.733908	1.372653	1.871653	1.672058	2.27682	1.615885	1.194067	1.372667	1.418431	1.418255	1.418402	5.033556	2.666356	1.127058	1.422302	1.371164	1.526473	1.732855	1.733089	1.595163	1.902012	2.132779	3.402525	2.746393	1.923565	3.371548	2.05402	1.316929	1.467434	3.35071	1.194027	1.663237	3.158368	1.316927	1.671675	3.33066	1.996471	3.00042	2.214689	2.238122	2.07751	3.412065	1.194018	1.47326	2.004318	1.792263	1.186529	1.778691
HEL_BA8976AA_AS	18.184786	11.778985	8.036582	41.938978	38.956757	31.84909	25.638204	8.53546	8.037764	8.130796	8.269662	8.134223	11.70957	10.563585	8.540595	8.324524	8.043165	9.485701	9.962993	9.960319	10.234758	14.481322	19.843226	12.802656	17.324575	13.984913	12.290992	10.094752	8.706037	11.477963	11.424424	8.535209	10.119805	11.339542	8.70562	12.034985	11.624669	10.28181	11.665948	14.29738	17.014131	14.009895	12.34134	8.534677	10.468589	23.0395	25.094191	11.376079	9.760579
HEL_BA8993AA_AS	25.779	17.319396	11.353293	21.781502	24.831865	27.478181	26.623461	13.95864	11.36013	12.37676	12.347252	12.366328	19.785958	15.355603	14.136066	12.133761	11.342146	15.038266	15.436375	15.411622	16.035863	45.029001	38.463007	50.601711	84.077778	37.895358	14.5733	15.041835	14.583714	15.332724	19.67882	13.954827	17.97973	18.029951	14.583623	18.066709	16.369739	18.811052	28.656518	25.238123	46.773616	26.383794	22.241344	13.954275	20.548858	24.790054	29.525618	17.308036	18.669084
HEL_BA9018AA_AS	19.929975	14.911522	9.902742	28.713861	29.334728	30.436842	31.539081	10.917698	9.915828	9.710618	9.713507	9.711373	16.283323	14.90552	11.210528	9.813109	9.943775	13.22681	12.222285	12.221408	12.358246	19.713202	20.331143	18.310915	21.910781	16.708133	13.659218	11.204526	10.071376	15.248081	13.351023	10.917955	11.46673	13.947232	10.071771	14.761141	15.866814	13.963502	13.84226	17.201039	22.068815	14.898377	19.424676	10.917559	14.633811	39.172398	24.311604	13.166271	13.886529
HEL_BA9027AA_AS	35.954837	19.073324	15.157897	44.225645	40.962443	64.575634	45.638555	16.335488	15.062627	15.112406	15.124212	15.092927	20.579173	17.726754	16.833719	15.083615	15.156177	18.86835	19.166035	19.16257	20.312685	29.197102	33.008634	27.34148	43.678151	29.412251	20.328591	17.647671	15.928956	20.875181	20.192795	16.334552	19.673109	22.318108	15.928813	22.032642	20.498148	19.47228	18.788779	24.782003	40.535379	22.71496	22.918207	16.332038	22.647246	50.107526	52.669591	21.134167	17.622081
HEL_BA9037AA_AS	21.35592	14.193752	11.343545	28.634566	28.490004	38.714774	37.419269	11.522606	11.346003	10.998381	11.171388	10.997118	15.290619	14.623445	13.471821	11.377586	11.325856	14.717234	13.444423	13.442671	14.432944	32.529619	32.519384	19.119846	63.297188	29.584896	12.815415	12.464901	12.043727	14.693357	15.203099	11.519544	13.018728	15.028485	12.043713	14.531605	16.894373	14.732575	16.41485	27.528114	43.664786	19.17502	19.815239	11.517447	15.65011	32.397712	31.432504	12.626331	14.265444
HEL_BA9040AA_AS	11.96475	11.660475	7.701834	7.304038	8.625957	7.214189	7.454148	9.469653	7.56928	7.592111	7.575765	7.594769	11.995964	11.688273	8.686204	7.458163	7.742971	8.589841	8.625347	8.624726	8.69449	9.465842	10.821835	16.302593	9.443624	8.17799	7.508486	9.464777	8.731484	9.859467	19.896369	9.469376	10.274548	21.667757	8.731547	9.183433	10.768223	15.565803	26.903554	15.826532	11.120669	15.626506	36.427853	9.467479	9.65913	9.122958	9.822374	12.178553	14.483828
HEL_BA9042AA_AS	7.025131	6.595057	3.566971	5.8579	6.480368	5.85888	19.33955	4.38737	3.559081	3.989983	4.033989	3.988394	6.248099	5.276015	5.196036	4.060973	3.570547	4.778653	4.329371	4.33034	4.527165	6.744083	5.881283	6.28132	8.264238	5.532727	5.648146	5.477029	4.162882	4.684481	6.176631	4.38738	5.28291	5.961979	4.162934	5.571364	7.517709	10.794342	12.076663	19.08876	11.518679	5.952263	7.625533	4.387441	4.287831	6.871046	8.83947	6.227016	6.22983
HEL_BA9047AA_AS	27.802197	16.002048	12.073609	24.086343	24.788086	27.652146	29.053959	15.491285	12.062927	12.663011	12.564698	12.658834	17.647708	16.721371	15.562698	12.626595	12.060172	14.192127	14.212547	14.213027	15.983093	91.918486	37.118933	55.347521	46.411394	69.525167	20.082279	16.139266	14.03972	16.281145	16.868637	15.488868	17.475876	17.96141	14.039563	17.230608	20.058947	18.138808	27.343139	22.601783	37.585032	25.493244	23.900248	15.488022	20.521193	27.660107	25.29505	17.923562	16.823733
HEL_BA9049AA_AS	34.03995	18.442805	13.309441	41.555672	38.298702	55.844792	46.440819	14.590729	13.318701	14.067871	14.064997	14.06115	20.00548	18.391393	17.84466	14.018499	13.329359	16.461846	18.279812	18.276408	18.411286	31.269993	28.818086	21.890841	33.031425	29.020634	17.50749	18.377327	15.326688	20.755264	18.167961	14.597668	17.259674	18.514555	15.326139	20.235442	18.599935	17.783521	19.297842	23.203727	34.492781	21.414357	24.175959	14.598177	20.814163	44.774771	44.952006	19.221468	16.954374
HEL_BA9058AA_AS	35.063189	20.216294	14.463463	40.860683	49.220029	58.510805	43.900351	15.516803	14.431036	14.455644	15.272105	14.449819	20.513758	19.973879	17.076027	14.404525	14.465306	19.214755	20.308409	20.286187	20.769969	30.833738	32.823265	23.882672	43.582359	28.505833	20.384373	16.052256	16.557956	24.152565	19.494889	15.488645	17.659343	21.277475	16.557286	20.158155	20.729577	18.738614	19.468069	26.03115	41.670287	26.421314	23.752762	15.471807	21.136252	49.483772	51.520799	18.896956	18.959237
HEL_BA9059AA_AS	30.042114	21.755741	14.905131	39.293306	50.323526	52.974435	50.65469	17.654246	15.033825	14.939681	14.956539	14.936209	22.751689	20.734956	18.120683	14.715929	14.811927	21.46758	19.961026	19.958835	19.798393	27.662616	29.783104	24.017267	36.807082	28.144372	18.64436	17.826622	17.101707	25.7502	22.107662	17.651915	20.064803	20.86094	17.097891	23.215684	23.995729	19.574975	21.929579	27.201159	40.254976	26.632722	28.63426	17.651122	18.597677	49.876192	45.713871	20.795523	20.355173
HEL_BA9060AA_AS	3.088998	3.559606	3.127223	2.261509	1.713887	2.23233	2.401484	4.698909	3.110959	2.595556	2.568614	2.58801	2.430606	3.017565	4.500231	2.573226	3.114429	2.265298	2.460081	2.460262	2.434626	2.639716	2.944001	3.128995	1.627178	2.38327	2.774784	3.897025	4.630147	2.443626	3.372903	4.808181	4.401383	3.533379	4.630215	2.063154	1.944126	4.947979	8.353091	6.497568	3.286448	3.129016	3.529631	4.808138	3.80761	1.387325	2.140877	16.240891	3.226138
HEL_BA9063AA_AS	19.045971	15.896682	12.439372	23.959422	28.659552	42.459135	32.554688	13.727914	12.491404	11.87182	11.856132	11.874033	16.280212	14.787775	15.368301	11.847085	12.457157	15.613782	13.93503	13.912151	15.087803	28.628736	31.954201	31.318268	53.998002	27.585653	13.955089	15.506062	12.71113	15.572101	18.076451	13.728201	15.425182	16.518303	12.710243	15.187194	14.948073	17.834141	22.095626	48.251206	53.91483	18.064714	20.377731	13.727902	18.065144	28.798295	23.750795	15.834236	18.070928
HEL_BA9070AA_AS	4.283224	2.597313	2.442408	3.74859	2.933821	2.522415	2.571358	2.80184	2.436791	1.941638	1.981145	1.941519	2.333394	2.500525	4.142231	1.910034	2.445036	2.524893	2.287872	2.297001	2.152779	2.760751	2.726244	4.866199	2.269835	2.408249	3.236532	2.210084	2.508113	2.769362	3.013752	2.80008	2.179013	2.584799	2.508121	2.450516	2.473998	2.24014	3.404422	3.046082	2.386183	11.182869	3.3639	2.791241	9.147026	3.219023	3.960053	2.961974	2.028116
HEL_BA9079AA_AS	14.866032	13.984328	11.426787	29.700895	27.467038	37.29778	33.069664	12.423537	11.470447	10.576795	10.682822	10.554106	13.586976	13.103404	12.451367	11.233429	11.36801	14.251502	13.187353	13.184659	14.494187	41.943322	36.879803	25.149275	94.057325	39.233789	11.247392	12.631946	12.303517	13.036321	16.388964	12.423331	11.645541	14.885545	12.303254	15.99981	15.109824	14.351118	17.443488	26.346109	55.510009	16.996787	19.509161	12.422152	19.594371	29.97811	29.253273	15.511105	13.676775
HEL_BA9085AA_AS	18.290432	16.559691	11.917958	31.768176	30.581826	56.790904	35.381091	12.85736	12.008805	12.367038	12.337834	12.357623	19.164	16.069268	15.296126	12.365404	11.923503	15.153809	14.81078	14.809068	16.926869	41.105607	41.426151	25.150267	70.669365	42.647333	14.580868	13.967036	14.116798	16.702157	16.547787	12.857671	15.480081	16.779215	14.121649	17.145216	19.387914	16.644682	20.424287	26.359574	50.807006	24.500742	21.316238	12.85321	18.200624	33.997571	33.88579	16.543355	19.744964
HEL_BA9095AA_AS	16.432227	12.346906	9.358504	22.129691	24.518971	41.867272	25.984341	9.775459	9.344414	8.77267	8.776762	8.801567	12.131956	12.485391	10.167242	8.780128	9.368231	11.268423	11.473807	11.600665	12.570371	46.368484	53.906397	18.552248	107.329606	40.368501	9.938506	9.99983	9.336431	12.093726	12.219034	9.775974	11.636347	12.740416	9.336717	10.05023	11.933149	12.474745	11.488136	22.544256	68.610731	14.844983	15.114954	9.774439	13.244003	24.601934	25.4096	10.37078	10.489862
HEL_BA9096AA_AS	17.523157	19.373468	12.465355	32.82046	34.743887	52.085065	39.983378	14.583956	12.444324	12.675439	12.658859	12.673441	15.38441	16.902698	15.055901	12.893438	12.479449	15.422769	15.359553	15.360816	15.597995	34.783506	37.023964	25.34934	60.560557	34.065524	14.478477	13.39063	14.326709	16.465822	17.578266	14.584482	15.284426	17.334782	14.325406	14.806209	18.292988	15.948355	20.998382	30.045211	62.851758	23.15692	24.464026	14.584036	21.070488	30.705917	28.269448	16.44014	17.150197
HEL_BA9115AA_AS	33.236155	15.335812	11.198013	36.450671	39.731051	68.58324	56.138616	13.468509	11.216005	12.307323	12.315105	12.305371	16.792299	18.331692	14.387157	12.314039	11.199901	16.016082	17.023695	17.021518	16.239533	31.199104	37.532752	17.62625	37.75813	29.422494	17.970129	13.535325	13.772081	17.8014	17.123981	13.458315	14.056665	17.845906	13.771736	16.449156	17.52957	16.396974	17.534267	24.792175	42.162098	21.423969	22.324699	13.45807	17.164916	41.965879	32.948542	14.517637	16.468279
HEL_BA9127AA_AS	7.667664	21.190646	17.224167	12.983313	11.903801	11.877729	12.527178	25.760724	17.146007	16.421655	16.379354	16.417046	19.772841	17.003453	26.376832	16.120565	17.296581	13.068813	14.379898	14.380736	13.935905	16.138961	15.608456	29.256127	14.830141	15.521054	11.308157	28.165218	23.869162	16.148039	22.632057	25.756111	27.638402	23.559804	23.936118	14.427923	16.774997	35.795233	70.232804	35.71976	19.505489	20.135935	25.171589	25.750266	25.618264	10.560781	11.325807	67.554455	25.239694
HEL_BA9129AA_AS	26.789655	12.197317	9.546992	24.696636	45.887479	32.339319	29.653678	9.976165	9.569096	9.392656	9.856021	9.327935	13.869981	13.573965	9.9512	9.063381	9.516273	11.009488	11.351956	11.341309	13.529063	17.055399	19.614715	15.941814	25.385603	17.864784	15.114092	9.278974	10.070478	13.568396	12.748188	9.96912	10.260902	14.770882	10.070169	16.146537	11.965313	12.025085	13.041484	17.783189	22.581955	15.968557	14.808353	9.968875	11.812595	52.244201	33.655974	12.845015	11.676946
HEL_BA9140AA_AS	35.092509	10.122391	8.145917	59.890468	38.905049	32.995864	27.19078	10.325536	8.143815	7.486988	7.519431	7.486528	13.79769	13.015524	9.382158	7.308448	8.14904	10.319951	9.767843	9.76056	11.605244	15.247816	15.366782	11.199182	25.884169	17.435547	16.560721	9.674898	9.189512	10.641788	11.756622	10.325153	10.152088	11.609977	9.18953	13.526878	11.521562	10.407429	13.254724	15.176291	16.824767	12.76847	14.132855	10.324689	10.738998	22.326566	23.126835	10.953093	10.151877
HEL_BA9153AA_AS	77.535166	21.161516	15.877719	41.924622	50.313392	43.405905	45.199146	16.103334	15.732332	14.590992	15.310791	14.57052	28.3408	27.493326	19.346349	14.916342	15.862476	18.777536	19.752548	19.751564	18.876186	29.016005	34.811646	26.405332	46.278602	27.001018	36.858853	18.588253	16.088424	25.329532	20.766298	16.102853	17.952623	21.429145	16.088382	32.808459	28.185019	19.835721	19.118209	27.531607	36.814025	24.796007	23.108721	16.102825	24.130571	53.355902	58.239648	18.459689	20.936539
HEL_BA9159AA_AS	9.099828	25.363696	16.304014	16.992942	17.735712	19.502866	19.947524	19.694042	16.335908	16.630309	16.598796	16.628237	24.020268	22.098016	19.836776	16.55808	16.38234	18.869363	19.787843	19.782975	19.364544	19.421455	20.077355	34.338358	16.558108	19.742937	15.211877	20.595855	20.800827	20.51901	44.766637	19.694075	19.169412	43.280329	20.799492	20.875758	23.646749	37.443151	59.973924	27.788801	22.428914	30.533258	98.07804	19.693655	18.374995	15.646211	16.143588	28.656713	31.918857
HEL_BA9167AA_AS	13.120717	12.116799	9.014365	28.443088	29.263674	30.033092	26.242332	9.810941	9.011006	9.574854	9.63665	9.572414	15.419688	13.27911	11.042816	9.590774	8.949389	12.115338	12.929957	12.931414	13.543366	18.697289	17.695912	14.545015	22.561124	17.815067	14.676951	10.798901	9.634103	13.509839	13.042574	9.809302	11.614393	12.426737	9.633463	11.533871	17.170417	11.796699	12.302659	15.9206	18.506472	13.688632	15.608856	9.810891	11.809057	37.151938	25.564899	13.51322	10.776196
HEL_BA9170AA_AS	17.754307	11.941903	8.329574	28.258775	25.270318	32.584943	24.193738	9.467594	8.342218	9.301551	9.316246	9.299295	14.301743	11.027012	10.41549	9.232841	8.329549	11.602324	11.451415	11.529462	11.428877	17.084022	15.640651	15.037403	20.466615	16.635715	12.980354	11.809683	10.332838	11.531585	12.753295	9.474748	11.175277	13.332625	10.332893	12.794864	12.175357	12.393575	12.718919	15.458327	18.598931	14.711727	17.298267	9.47398	13.238283	42.876208	25.41398	11.686718	12.02974
HEL_BA9172AA_AS	0.251657	1.018203	0.536283	0.369797	0.371231	0.481749	0.332225	2.317457	0.535583	0.656527	0.659644	0.656509	0.447674	0.374926	0.581189	0.662686	0.536511	0.45287	0.527732	0.527683	0.387235	0.385677	0.357286	0.497186	0.339373	0.395883	0.287437	1.881638	96.778032	0.379805	0.606164	2.317449	0.790533	0.667218	98.767638	0.359905	0.379862	0.521258	0.683745	0.360018	0.412704	0.431936	0.472583	2.316771	0.555491	0.341439	0.296136	0.746184	0.714904
HEL_BA9175AA_AS	9.838849	2.743717	2.163268	2.458181	2.608294	2.466015	3.746946	1.786367	2.192655	1.777608	1.757752	1.777578	3.534024	2.655069	1.949167	1.800277	2.148946	2.525925	3.02274	3.022718	2.435823	4.787535	3.397438	3.541403	6.463763	5.034708	3.734258	2.921158	2.080061	2.684669	5.8938	1.786337	3.713927	5.096085	2.080061	3.709549	4.322741	3.927892	4.821627	6.688491	5.991734	2.826733	3.331197	1.786321	3.574458	4.170212	5.314772	2.571723	3.523738
HEL_BA9176AA_AS	18.976662	12.521796	9.842488	69.675691	49.802279	26.938257	21.533259	11.660634	9.765892	9.714949	9.717769	9.695378	12.453625	12.929638	10.1839	9.675776	9.81832	11.427856	12.885717	12.887199	12.000182	18.818223	21.629959	13.883795	20.614833	17.563343	12.562445	11.384391	10.576378	13.996633	13.175037	11.660969	11.256582	13.716988	10.575984	13.771533	11.709235	11.80939	13.465791	17.726077	22.195862	17.469807	16.959267	11.6589	13.79428	30.082956	22.871519	12.688926	12.767774
HEL_BA9184AA_AS	84.124117	19.957849	14.434704	47.051664	44.401704	46.938205	51.824507	15.08467	14.336487	14.29734	14.473318	14.278159	28.025268	25.628906	19.850325	14.556425	14.36653	20.076422	20.935475	20.933939	20.451391	33.360214	30.991887	25.671135	45.877245	26.478654	44.858689	17.412448	16.484928	24.530978	19.899901	15.082632	18.472728	20.326018	16.486137	32.613477	25.634262	20.50384	21.201586	28.471473	37.107973	27.585292	27.027919	15.082759	23.212218	59.819071	67.195911	18.470401	17.275928
HEL_BA9201AA_AS	14.530259	34.691619	18.822693	17.323181	17.751552	17.967027	15.977202	20.988579	18.89035	18.741895	18.70994	18.765858	35.710672	32.052968	24.195112	18.58481	18.84403	72.870129	75.289655	75.123279	62.223832	15.531937	17.727652	24.250963	17.546616	15.190917	30.465318	22.700703	20.382432	96.585112	20.07474	20.97776	23.055583	20.049501	20.380997	54.459582	50.843767	23.762892	24.18237	19.084118	16.726827	20.988683	23.322794	20.974803	20.635807	17.488809	15.244548	24.785952	30.794619
HEL_BA9208AA_AS	7.306031	8.861139	5.464824	5.865325	7.137805	7.492052	7.188428	7.460004	5.597669	5.338775	5.54122	5.537367	7.668744	7.412461	7.585056	5.509375	5.608561	6.170449	6.707963	6.708149	5.820507	7.860305	8.635074	10.750406	10.347583	7.288887	7.369234	8.363958	7.126211	5.766341	12.533446	7.46011	7.443838	12.21302	7.125245	7.969827	8.867412	17.885702	31.098057	133.823477	12.84722	9.075353	13.231894	7.459725	7.50637	6.576509	9.303589	10.341665	10.744775
HEL_BA9209AA_AS	43.763402	16.096413	11.352204	33.714116	32.501248	38.62441	36.105997	12.569438	11.272704	11.257848	11.353341	11.251262	23.121391	17.567908	15.25785	11.674673	11.297774	14.6929	16.721756	16.720615	15.18055	22.723026	26.248472	20.846096	32.182474	22.407098	23.066183	12.455687	12.088556	18.291129	15.666884	12.569425	14.337332	14.718691	12.086381	17.53866	21.023884	15.071187	15.495509	25.555573	27.666	18.679134	20.592435	12.569136	15.804954	38.821088	31.727234	15.31533	15.54739
HEL_BA9218AA_AS	22.916382	18.710917	13.41963	26.431884	27.533445	27.413493	29.588069	17.18864	13.414182	13.742334	13.658234	13.736654	21.161938	17.064532	17.341287	13.939651	13.431685	15.975552	14.463618	14.460304	15.071647	26.311678	37.103273	26.942891	53.241276	25.056889	15.633271	19.015934	16.184168	16.787759	23.208762	17.190083	16.212036	23.230282	16.183722	17.064178	19.130667	31.459677	51.151811	40.148561	43.928664	22.177347	25.063761	17.188183	19.462849	23.844824	23.562605	21.133618	20.39091
HEL_BA9234AA_AS	4.888374	9.30432	6.891055	7.46054	8.421473	7.294023	8.122478	9.367639	6.896597	6.92311	6.919615	6.920563	11.100522	8.514907	9.249751	7.018167	6.939862	8.396684	8.0297	8.025717	10.155158	9.459911	10.894323	19.292568	9.334198	9.340634	6.107949	10.913696	9.048289	7.56044	20.535845	9.367138	10.013467	19.52918	9.043271	10.081684	11.856492	14.875588	24.711886	11.924159	9.754084	12.899796	31.124828	9.366825	9.085079	7.604836	6.53819	12.155817	12.226828
HEL_BA9243AA_AS	13.300054	21.276516	18.927233	14.310819	13.277217	14.07341	16.533227	28.734721	18.969115	18.272208	18.163429	18.243461	21.296709	19.131942	34.776721	18.387865	18.998493	16.188687	16.887244	16.895454	16.421836	16.660099	20.138882	42.233431	15.052779	17.627271	14.501533	25.491648	28.836768	17.442436	27.901422	28.712197	27.740509	26.653347	28.836746	18.959589	16.063853	36.660953	65.577039	36.206398	25.691564	25.645275	32.633035	28.705798	33.59619	13.633315	13.236554	54.827649	26.706847
HEL_BA9244AA_AS	129.695542	19.980568	14.867386	43.432923	45.969929	48.459192	59.070729	15.34126	14.944454	14.687089	14.946331	14.676893	32.695588	27.985761	17.310506	14.775	14.90282	19.49231	21.013061	21.029857	20.151015	38.484825	35.134327	25.945829	79.134178	32.290461	51.963329	15.781852	15.710826	26.326845	19.298548	15.337175	20.956377	17.765736	15.711659	32.950564	34.681971	22.038203	19.763788	32.361143	50.446201	24.141821	20.978939	15.337643	23.662661	49.769326	62.124255	17.006499	19.507794
HEL_BA9249AA_AS	27.983768	13.26326	9.69666	57.877711	48.753595	28.209009	28.572181	9.805849	9.693888	9.702133	9.773107	9.66665	14.811962	12.914172	11.534446	9.664937	9.722361	11.623213	12.669919	12.668219	14.862433	18.326672	21.182515	15.71355	26.487997	18.682428	15.558727	10.726238	10.817256	13.99413	13.773869	9.805444	12.123335	13.288561	10.817383	14.297753	16.61198	13.341695	11.95066	16.605787	23.420816	15.657831	16.52468	9.803717	14.16252	30.920435	30.666925	12.526345	13.333938
HEL_BA9253AA_AS	18.096934	7.838522	4.436784	6.793305	7.360342	10.631222	24.491785	6.036601	4.433591	4.078076	4.116297	4.082682	5.744883	9.30895	5.065153	4.109449	4.437413	4.85719	5.872509	5.873735	5.01655	6.641999	6.800693	10.572197	14.206777	7.629671	9.224797	6.129819	5.591372	7.059213	8.564818	6.036637	6.962496	7.933635	5.614621	9.492425	8.439143	11.01955	20.665092	12.478037	11.505706	6.579322	7.813309	6.036577	6.899519	8.406254	8.822389	7.184424	7.756296
HEL_BA9258AA_AS	1.183136	3.33772	2.80428	1.628034	1.366189	1.689345	1.853494	5.807357	2.795315	2.667923	2.66351	2.667986	2.858539	2.606571	4.170073	2.664143	2.804339	2.457604	1.866974	1.867438	3.184545	1.945048	1.987553	4.895154	1.909083	1.853859	1.415657	4.845117	5.286497	2.353366	3.141041	5.810238	5.199583	3.059163	5.305544	2.601958	2.95345	5.196734	7.06546	4.196423	2.635252	2.969185	3.672135	5.810156	3.584593	1.607514	1.307182	16.081406	4.151196
HEL_BA9259AA_AS	25.371508	18.547188	12.811829	37.43542	36.094974	51.212613	36.721561	13.837961	12.786393	12.874868	13.360891	12.870028	18.224235	18.155603	14.363203	12.753696	12.82179	16.531645	17.127177	17.123829	16.846504	23.501321	27.380978	22.158215	30.187234	23.248517	15.553566	14.439284	12.774614	19.707134	18.768873	13.835111	14.439965	18.443602	12.817331	19.461251	16.374611	16.636001	15.430718	21.244134	35.680156	21.534664	20.902303	13.826704	17.670843	49.192019	35.864787	15.977886	16.769814
HEL_BA9261AA_AS	14.245728	12.763682	9.883135	22.260396	22.005593	25.565431	23.764464	10.999925	9.870319	9.50686	9.521038	9.503052	13.022947	11.81256	10.980218	9.701056	9.891667	12.370499	10.950554	10.948824	11.900204	17.03165	19.766165	15.55462	22.058025	17.897756	10.401467	10.957876	10.25302	13.375271	11.785196	10.999953	11.993472	12.260945	10.253029	11.955944	12.134898	12.660796	13.639758	15.57532	16.77476	16.345746	14.676906	10.999384	15.750555	26.211415	20.515979	11.769816	13.020823
HEL_BA9263AA_AS	8.058675	18.872722	13.769871	10.862084	12.292315	11.935685	12.045874	19.583981	13.775985	13.324316	13.330087	13.319527	19.647211	17.709802	21.416631	13.285641	13.785969	15.478941	14.865931	14.860783	15.419648	15.242081	15.483707	33.905236	12.770902	13.782205	10.51163	21.910226	19.670826	15.683405	30.128963	19.579113	23.149447	29.060443	20.110091	16.236012	17.287478	51.147732	270.035386	36.262996	23.385829	24.71714	30.356325	19.573185	19.288581	11.433814	10.201117	38.583266	27.647894
HEL_BA9287AA_AS	5.938704	13.6638	13.711054	8.732987	10.148695	9.057844	9.673121	22.049366	13.698082	12.368077	12.376016	12.370777	14.856895	13.990692	26.31704	12.287893	13.729696	11.499476	10.851566	10.850519	11.739157	10.117033	12.640403	23.107698	8.79449	10.988145	8.959721	21.341426	19.284379	11.858685	20.681298	22.049102	20.086103	21.19364	19.27145	10.762906	12.899202	30.54642	69.870957	29.627487	19.389772	15.703492	21.168865	22.006824	19.553032	9.291109	9.194312	37.818279	18.978416
HEL_BA9302AA_AS	33.580667	12.757807	10.131068	29.53042	28.296918	30.011531	34.09979	11.003786	10.135845	9.079686	9.158722	9.075029	15.925883	14.077723	10.03489	9.086233	10.18783	11.864042	12.484981	12.483107	13.087798	15.918228	21.101778	17.703575	23.966681	15.914831	18.853421	10.479317	9.745418	12.880429	13.079628	11.002016	10.311048	13.002071	9.745213	13.867604	16.478333	13.145838	14.936319	16.532085	26.464603	15.719073	17.208036	11.003322	13.174892	32.497701	25.862147	11.108449	13.166376
HEL_BA9304AA_AS	14.097822	27.906183	19.595958	21.717487	20.049805	21.13269	21.429012	23.203317	19.621382	18.150533	18.125535	18.149048	27.753384	24.793323	23.859351	18.382262	19.625818	19.161575	18.979355	18.977776	21.625787	28.982679	39.785728	154.969258	18.904791	29.389114	15.355793	23.875675	22.658706	24.065566	30.695422	23.018486	23.503219	31.973415	22.658345	23.611984	23.592705	30.793167	45.973103	25.860877	28.540718	94.726148	42.296748	23.0123	56.654154	20.045096	19.892497	28.40164	32.728166
HEL_BA9315AA_AS	22.063014	25.756929	18.147922	23.374322	28.103833	29.439859	23.00006	28.641358	18.222337	17.88889	17.910781	17.920029	25.506128	23.809536	31.458211	17.844731	18.245432	18.549049	18.71462	18.712363	19.952568	27.954494	32.293275	43.968205	31.407927	26.955032	16.505008	29.257372	26.935045	20.756997	28.854633	28.829361	33.896124	29.960358	26.638518	22.303382	23.526963	40.545961	69.027448	32.552476	51.318855	30.679739	31.647693	28.825994	24.337077	23.077938	21.852836	59.525796	33.145346
HEL_BA9321AA_AS	19.355143	12.764177	10.099974	19.497282	15.957599	21.167053	24.128142	10.337855	10.089655	9.354575	9.349378	9.344711	13.959316	11.488111	12.4456	9.492576	10.072839	9.904734	11.410634	11.408196	10.56571	24.770959	88.614822	24.479723	55.006543	24.536259	12.48238	12.053849	11.069648	13.399593	13.449415	10.338195	12.42165	13.719936	11.068456	15.063816	14.965547	15.221398	16.439136	17.140768	37.004935	19.924439	13.751299	10.326728	15.148365	19.064522	19.726394	14.568641	17.078469
HEL_BA9333AA_AS	33.270779	6.786043	5.406855	7.964687	6.773222	7.63334	8.94338	5.695746	5.395593	4.847894	4.846049	4.847724	10.778621	9.818006	6.818189	4.900399	5.409643	5.647631	6.584355	6.579917	6.579633	9.13327	7.823385	8.713513	14.561461	9.390827	16.908132	5.310812	5.857214	6.195314	9.001689	5.695756	6.673519	8.462257	5.856771	9.607576	7.705024	10.532833	16.316028	73.587554	10.873169	7.967982	7.72534	5.675788	7.754845	9.970905	14.429909	9.95769	6.684384
HEL_BA9341AA_AS	9.9328	10.239937	6.772336	9.031466	10.990965	11.732427	10.254546	7.851346	6.771617	6.778336	6.812376	6.776736	9.521736	10.220225	8.434503	7.039907	6.777734	8.329751	7.415558	7.414517	8.071669	11.683539	13.338306	71.783713	8.904518	11.842009	6.928254	8.618207	8.868578	9.684841	11.909358	7.852116	8.261572	12.276884	8.868365	9.160998	11.011014	12.29172	15.542143	9.762033	15.310596	19.396824	16.017283	7.851491	10.777662	9.227373	9.963548	9.572928	9.844349
HEL_BA9347AA_AS	27.338424	15.555205	12.165862	31.748859	33.725047	53.009577	37.256498	12.646981	12.135432	12.420604	12.522411	12.417427	17.029824	15.205874	13.787267	12.103525	12.182916	15.752277	15.437744	15.431743	16.77267	23.556972	24.570529	23.395073	35.416139	22.985371	16.528766	14.145315	12.712254	17.440326	16.279197	12.645204	14.133515	16.558272	12.711149	19.138925	18.373387	14.695056	18.554699	21.110597	28.205888	21.04084	23.752393	12.652601	16.421744	46.756154	35.013649	13.918465	15.303516
HEL_BA9348AA_AS	3.992508	5.10405	4.292051	5.034309	6.379013	6.239487	5.263604	4.07811	4.292555	3.502217	3.49412	3.480704	4.341927	4.8565	4.511456	3.559106	4.296986	4.435296	4.918042	4.915773	4.502759	5.521967	6.553537	12.652279	6.109078	4.847942	3.161768	5.022603	4.138349	4.885243	6.86011	4.076714	4.805191	7.602618	4.138435	4.771478	4.674355	5.375662	6.170087	5.56807	6.300431	10.168965	7.254993	4.078873	6.460763	6.792107	3.954753	4.342171	4.897402
HEL_BA9354AA_AS	75.526642	18.79411	14.270239	42.510033	40.378216	49.376074	44.406968	14.723384	14.197318	13.856727	13.906944	13.850651	26.107033	21.117675	16.09906	13.886519	14.25398	17.410602	18.13724	18.131539	17.866951	25.373589	40.979051	25.65103	45.288649	26.425757	30.791593	17.03083	14.625197	24.109554	17.695856	14.724421	15.575295	17.739415	14.624889	25.602778	21.910454	18.082964	18.492203	26.722848	42.768791	23.008348	21.753963	14.722506	17.431285	45.303999	55.911483	15.278109	17.514013
HEL_BA9383AA_AS	19.087134	15.658401	10.662709	26.024857	30.228372	45.321812	34.467325	11.504738	10.700018	10.97742	11.067242	10.977358	15.238142	14.077972	12.938406	11.007499	10.692516	14.836464	13.452733	13.449915	13.654236	48.765225	34.853811	22.858481	62.326789	45.373935	12.290313	12.024886	11.949519	14.110757	14.623375	11.503235	12.924047	14.994088	11.949481	13.993129	14.150877	15.533624	17.714808	22.821582	56.663185	19.113212	19.913055	11.502329	13.441115	29.589976	26.396884	15.798257	13.365908
HEL_BA9398AA_AS	1.970926	3.025807	1.810903	2.526581	2.477072	3.741721	5.790106	2.112183	2.22317	2.193621	2.194293	2.193661	2.870532	2.810366	3.219783	2.225002	1.813553	2.18332	2.556731	2.556705	2.619817	5.299811	4.235107	5.711688	9.380105	4.70775	1.855385	3.323708	2.043147	3.174251	2.683825	2.111596	3.045205	3.001425	2.04319	2.636047	2.299464	3.624494	3.658098	4.476774	6.590716	3.871799	5.057732	2.111723	2.264411	4.052552	3.472866	2.933736	2.594913
HEL_BA9404AA_AS	31.994054	18.963723	14.30172	45.071354	44.422675	52.532471	55.16761	15.280261	14.116242	13.901908	13.960516	13.836419	24.330342	19.482236	18.246886	13.896608	14.135477	18.059159	18.221498	18.216745	20.069423	27.052507	31.603685	22.514965	54.924062	25.614707	20.379999	15.753362	15.49802	20.409577	19.228918	15.279044	15.429494	18.182517	15.495843	20.818178	20.1333	17.588063	19.979039	27.836238	36.981118	22.212182	28.347525	15.277682	18.404559	46.371657	42.983845	18.005979	18.096831
HEL_BA9406AA_AS	4.904377	2.288567	1.983463	3.144831	3.251292	2.934643	3.961307	2.08098	1.991374	1.656731	1.592219	1.663574	2.993232	2.212724	2.647068	1.696252	1.988092	2.102506	1.929451	1.929353	2.514119	156.018138	4.916297	4.127098	8.106105	109.337479	2.217998	1.787983	1.825687	2.26712	3.534252	2.081213	1.898806	3.012979	1.825683	2.03044	2.188625	2.832715	2.492487	2.651152	6.100138	3.486982	2.574574	2.081181	2.171074	3.409629	4.241144	1.65481	2.71685
HEL_BA9407AA_AS	41.591236	13.595022	11.549656	34.47681	33.552613	38.051107	26.361798	13.211129	11.549495	11.182252	11.162117	11.131118	19.914	17.559516	14.259201	11.07555	11.543491	14.669756	13.650914	13.650756	14.596983	21.378519	23.328059	18.846387	31.426197	22.336985	21.669416	13.673947	12.542266	18.967706	15.984316	13.209333	13.75959	15.523342	12.542348	17.383728	17.053617	15.013974	14.597419	20.067827	29.312456	17.496393	19.445593	13.208232	16.924251	33.603918	36.083891	13.969769	14.37624
HEL_BA9410AA_AS	29.918282	15.688946	11.095313	31.758135	38.157434	30.286897	33.711406	11.840829	11.106411	11.258032	11.170409	11.250003	16.427895	15.314466	10.733354	11.059496	11.103458	13.334147	14.353902	14.351608	14.537332	20.816434	21.084264	17.115455	23.23278	20.475511	16.558152	12.038425	11.724057	14.935988	14.97414	11.848011	13.39562	14.843043	11.724088	14.848238	18.110818	14.628752	16.050834	17.888493	28.548606	18.986394	19.355048	11.846582	15.381773	31.37381	37.21173	15.715626	15.306034
HEL_BA9411AA_AS	11.211423	13.64817	8.78401	14.530119	16.311928	15.229978	17.810946	9.905665	8.795881	8.393158	8.391192	8.392964	14.009293	12.642342	10.487082	8.372559	8.797931	10.770763	10.129753	10.132765	11.280044	15.086516	19.839248	35.697987	15.366926	17.030536	9.060863	9.365445	9.608791	11.094842	15.807153	9.906053	10.351673	14.185661	9.608948	11.1286	13.055814	13.300874	21.786614	14.600875	15.882008	21.833974	17.323551	9.90426	15.186696	17.045956	12.212316	12.958666	12.8165
HEL_BA9415AA_AS	23.036115	30.444936	18.286399	21.327581	24.987594	22.59655	23.423408	22.669793	18.372398	17.781152	17.753335	17.799337	33.498233	29.917574	25.036021	17.536574	18.28935	22.451554	22.774413	22.772109	22.808075	23.248887	27.772487	56.236207	25.089067	23.953347	20.73213	26.0428	22.508109	24.240531	31.453618	22.662602	24.067159	30.679501	22.507796	27.893134	28.988295	33.692351	39.331744	22.430822	25.75127	207.996973	33.899857	22.648032	93.939906	24.254241	27.522934	26.34242	31.539272
HEL_BA9433AA_AS	19.023074	35.3845	19.635124	17.996845	18.511079	17.207463	19.75237	20.921047	19.527126	19.379221	19.310879	19.370954	42.732377	35.382255	25.9405	19.495626	19.741823	65.72791	64.556344	64.561259	62.122315	16.723319	18.85262	22.597251	15.965436	16.003288	37.135311	23.535701	20.529435	84.154448	20.5682	20.91534	23.453821	19.153017	20.528008	51.971561	56.119812	24.014999	25.0027	18.83881	15.851417	22.57952	22.184199	20.916673	17.901574	18.344648	16.684716	23.673188	27.466939
HEL_BA9437AA_AS	23.949816	13.505141	9.323523	32.920422	55.600122	28.16814	26.794866	10.401621	9.309112	8.991237	8.986354	8.991348	13.781148	11.575984	11.73838	9.227045	9.309378	11.81311	11.584461	11.581941	12.867353	19.703671	19.400447	16.260978	26.805158	17.718311	16.285109	11.860987	10.802243	12.669189	13.82595	10.399882	12.408441	13.03022	10.801712	14.680966	14.930194	12.985266	13.800764	16.096111	23.325415	15.330715	18.690214	10.394689	12.149009	30.799311	26.694827	13.365929	12.014388
HEL_BA9440AA_AS	19.575994	12.523712	8.947938	174.087989	36.485208	27.333663	26.630853	9.739553	8.941987	8.492413	8.728651	8.485087	10.954294	12.277258	9.142577	8.532326	8.952288	11.412837	10.761742	10.761905	11.823025	15.969848	18.01602	14.324558	20.620771	15.595143	11.995523	10.918593	9.794082	12.275074	11.615157	9.738539	11.118911	11.287102	9.79362	12.276836	12.50156	10.57145	13.536948	15.350165	18.504394	12.242135	18.332357	9.676411	10.941087	23.299217	26.954541	10.388902	12.792934
HEL_BA9443AA_AS	15.296098	10.900124	7.852059	65.76171	31.094459	25.772952	22.987908	9.517574	7.860446	8.769447	8.765249	8.764464	11.281164	10.948876	8.967962	8.573005	7.835411	10.706365	11.172923	11.172518	10.244515	16.877762	17.108842	11.995214	22.992896	15.669079	11.785322	9.15444	8.968274	11.482345	11.279799	9.515035	9.774657	11.574427	8.966831	11.458974	10.505881	11.029974	12.173961	13.121248	17.134158	14.008108	16.187437	9.516855	13.278626	21.749832	27.253324	9.22378	11.558549
HEL_BA9445AA_AS	35.241226	10.165551	6.929496	12.579847	12.488257	10.196354	12.283047	6.683984	6.943219	6.623219	6.614756	6.61871	14.483486	12.314011	8.157979	6.42473	6.933062	7.044184	7.448112	7.447872	8.167722	21.054097	19.467486	35.873204	30.897222	18.292197	13.584538	7.157252	6.225292	8.629124	9.546432	6.684304	6.18154	8.969288	6.225487	10.808366	13.11064	10.05904	13.017009	10.639042	19.018883	9.66879	10.914809	6.683749	8.905789	11.722335	11.199892	9.093447	9.064371
HEL_BA9448AA_AS	23.906139	21.984245	13.388704	19.593576	20.615425	20.950904	20.632729	18.078506	13.378051	13.860618	13.823826	13.856745	25.689781	20.863122	19.725858	14.232564	13.458728	18.070391	16.684198	16.681836	19.292165	21.365864	20.472756	34.626445	23.299841	18.137792	16.28837	17.656269	16.192762	19.596865	36.135014	18.022568	18.664899	37.54998	16.191818	20.700502	20.961414	26.88586	39.993428	23.206184	21.318339	26.14323	531.516374	17.999296	18.654015	21.138016	20.857394	23.795855	26.70928
HEL_BA9451AA_AS	14.827	13.517144	9.067967	22.78583	28.018078	30.56798	26.613406	10.403701	9.06182	9.236444	9.207819	9.234564	14.111463	12.72734	11.046378	9.207114	9.07434	12.18292	11.152863	11.149962	13.743067	16.317045	20.157843	15.880036	20.653227	15.750888	12.898805	9.901202	8.785774	13.243111	12.526774	10.403914	10.444923	12.738654	8.785534	12.45726	12.551619	12.383978	11.526475	16.110427	22.334809	14.349257	16.067098	10.403492	12.711374	31.577491	22.833829	10.299543	11.827396
HEL_BA9467AA_AS	8.428881	14.268959	10.668101	10.917354	11.18372	11.955206	12.394098	12.87335	10.59404	10.271156	10.264214	10.26909	13.148805	12.730009	16.37154	10.69247	10.631946	11.659541	12.257929	12.235598	12.26801	14.168194	14.575705	46.391007	12.843334	14.271695	10.817703	14.137897	12.947147	13.578637	23.437258	12.865057	13.151032	25.883046	12.94701	15.03096	14.887224	26.699942	41.625704	16.932782	15.057291	19.352136	35.181053	12.786632	15.586439	11.144255	9.645803	17.33005	22.425621
HEL_BA9471AA_AS	15.828424	11.694246	8.752787	26.630252	28.09254	31.193367	29.140072	8.970726	8.693373	8.782158	8.892725	8.779564	12.674567	12.194458	9.929203	8.734271	8.714292	10.966106	11.394327	11.393181	11.858774	15.798306	20.582842	15.743663	20.480853	16.830425	10.803918	9.196822	9.336849	13.389217	11.596638	8.966779	9.92476	11.431931	9.337125	11.128127	12.86589	11.711367	12.152111	14.500271	18.141941	13.343916	15.23231	8.968121	11.770023	27.845436	19.970018	10.126337	10.963595
HEL_BA9472AA_AS	12.152082	33.199583	20.04094	19.705417	19.06104	17.683983	18.854286	30.048495	20.010183	19.40239	19.337613	19.395655	28.842922	27.338031	32.68137	19.488219	20.085678	21.978496	22.138017	22.13395	22.826902	24.694005	34.262966	85.409732	23.055495	24.586771	16.728273	26.988161	27.507197	25.576674	41.332495	30.050986	26.873661	41.781463	27.453233	24.087042	26.685328	66.963684	137.348925	40.622543	38.612033	41.333682	49.905911	30.050272	33.171741	23.183668	16.92799	45.078568	37.549936
HEL_BA9476AA_AS	37.481879	31.385788	21.124071	27.727109	27.876577	28.278788	28.240982	27.596668	21.107313	20.831659	20.763725	20.826801	35.024825	28.730028	28.143853	20.562526	21.182853	23.669695	22.778256	22.763439	26.653217	29.416363	36.439547	70.31839	32.191674	27.829313	25.675371	27.769355	24.232598	26.961677	33.109209	27.593361	28.436461	31.836272	24.23072	26.398546	30.202114	35.602221	49.007999	27.264854	33.712638	145.390089	36.406772	27.576685	71.569763	27.764835	31.545118	35.981456	33.677754
HEL_BA9483AA_AS	49.668424	19.39326	16.095707	41.765951	40.43228	50.32028	48.359694	17.846975	16.123768	15.236531	15.351982	15.232609	25.195518	18.91587	16.927214	15.058919	16.115817	20.742309	21.227674	21.219922	24.64034	35.869254	34.695708	27.87055	45.852148	33.258876	25.778787	16.420949	17.236247	23.565836	20.206992	17.846713	18.412821	20.364215	17.23548	22.508483	22.999108	19.29126	19.698876	31.447016	44.563987	22.045769	28.907638	17.842389	20.420346	45.840946	48.933718	18.410566	21.947043
HEL_BA9487AA_AS	11.854745	6.427105	4.467498	5.35789	6.401496	6.189656	7.662948	5.637922	4.478751	4.511875	4.504129	4.511428	5.659789	7.197238	7.057384	4.54197	4.472914	4.353692	5.162419	5.160318	5.51521	7.617204	5.983618	7.8016	5.488689	7.915072	5.846547	5.482734	5.825632	4.446689	7.207579	5.638041	6.544025	7.536297	5.820892	5.29157	5.909296	10.882947	17.463834	145.021432	12.018269	6.925488	6.935015	5.638292	5.882025	6.395918	8.303593	7.685222	6.274283
HEL_BA9514AA_AS	9.829609	22.556303	15.539934	16.675987	19.860608	16.362447	15.255951	21.646752	15.476391	16.115565	15.973405	15.992012	23.295755	19.383245	24.286483	16.042618	15.546037	18.075548	18.916849	18.915762	18.632862	17.631296	23.034212	35.013957	18.004515	17.195519	15.022041	20.714562	19.485578	19.727677	72.907779	21.6655	22.12755	65.068056	19.485361	18.46147	21.110463	41.237502	50.016344	24.566096	18.825297	28.315252	66.61736	21.66549	21.219916	15.757341	16.410607	23.410381	34.203046
HEL_BA9518AA_AS	8.601217	23.343421	16.56131	15.511384	12.139273	12.846343	15.545104	22.07127	16.60299	16.207295	16.21379	16.201897	23.110799	21.127939	24.578216	16.459526	16.595769	18.00196	16.496213	16.491579	19.526273	16.2398	20.135267	38.965308	12.951706	17.525719	12.327294	24.921722	22.374166	20.067524	32.921903	22.06301	22.717008	37.430469	22.374068	20.036012	23.128796	70.654792	177.770406	37.2331	28.425315	32.760608	40.254144	22.062614	19.696859	15.396342	13.476751	40.213412	35.964842
HEL_BA9526AA_AS	9.808454	31.327287	28.389291	13.576524	13.854097	14.52333	14.995567	51.952004	28.213128	24.322613	24.396398	24.316087	27.134835	24.039452	75.201787	24.315849	28.280965	17.836433	19.126143	19.123899	19.284083	16.002927	17.957443	27.802291	14.621523	16.600454	14.383161	71.467948	51.563909	20.600007	25.047492	51.951877	59.221419	24.406407	51.764725	21.482228	20.592926	38.285042	67.160272	30.117557	21.700128	24.380346	23.883531	51.932261	27.162166	15.658286	14.25601	180.687657	46.956406
HEL_BA9538AA_AS	28.259707	21.359724	16.90891	43.359484	43.161407	100.199551	55.236913	19.568945	16.943456	18.061846	18.235641	18.055591	19.503778	18.738205	22.055363	18.30199	16.919168	19.183304	18.154452	18.153414	19.566599	29.882657	35.764845	28.868288	44.776782	29.692304	17.019206	21.099991	18.737799	19.587334	20.373013	19.569272	18.900932	21.158624	18.737295	19.447258	20.810812	19.362902	20.523787	29.262905	36.645175	22.45435	27.117588	19.534556	25.692684	42.40427	50.070175	21.663351	20.339407
HEL_BA9545AA_AS	31.88354	12.154393	10.368484	35.423666	35.082867	32.732531	32.652678	11.321844	10.385262	9.256397	9.379318	9.356249	14.271834	13.215656	10.743755	9.34786	10.549261	12.908491	14.188931	14.185045	12.950182	18.746993	20.652349	17.164477	24.681346	16.573113	14.903652	11.602117	11.233694	12.863404	13.920747	11.321387	11.427121	13.977026	11.234096	16.03123	15.226877	12.456699	12.561241	17.091802	24.119912	18.251955	16.938981	11.319199	14.858215	29.154715	40.087867	11.156658	12.448529
HEL_BA9546AA_AS	4.318893	5.203404	4.114064	5.747111	7.002834	5.229313	4.914923	4.675424	4.10474	3.721908	3.711326	3.721454	4.99994	5.259515	4.117576	3.600885	4.113672	3.887419	4.662497	4.661875	4.803784	8.01544	102.058395	17.434705	10.896945	8.269802	3.147408	4.156141	4.290448	6.735849	5.135084	4.675602	4.490477	5.727237	4.290642	4.722989	4.583282	5.995778	8.922877	5.577004	11.921672	8.678094	6.275443	4.675414	6.723036	5.870653	6.548071	5.848169	5.042849
HEL_BA9556AA_AS	30.485188	10.786835	7.768859	26.305599	22.358864	24.182902	21.892193	7.974173	7.756097	7.784218	7.81161	7.782144	10.617936	11.789038	8.058137	7.781455	7.764785	9.485764	9.4194	9.419026	9.983481	14.742864	17.18288	11.062324	21.535028	13.96458	13.545262	8.421645	8.191855	11.931194	9.775596	7.974358	10.319418	10.531531	8.191716	11.288842	12.934376	11.507452	10.145566	13.118089	17.917968	12.877954	13.476344	7.972871	12.020409	23.987484	29.581851	7.618029	11.165365
HEL_BA9559AA_AS	16.312641	26.124418	16.420651	15.860259	18.904568	17.159237	19.523777	18.721192	16.412053	16.033365	16.014701	16.029769	26.254803	24.955805	22.030064	15.447942	16.486755	19.532962	18.004064	18.002632	19.227706	19.307634	20.649932	40.630205	15.999622	18.826382	14.77866	20.046854	19.188085	21.763066	73.669437	18.720122	20.22027	81.569403	19.188037	22.714362	26.00118	33.569434	53.517761	27.604334	25.823552	29.785763	72.157615	18.718073	23.842402	21.036394	17.577548	24.295242	29.193828
HEL_BA9562AA_AS	23.482745	15.319422	10.188841	36.30995	32.504477	40.45272	37.119837	12.231432	10.178428	10.258153	10.267635	10.250338	15.742205	14.217748	12.717279	10.193673	10.210965	14.237086	15.145718	15.142757	13.977242	23.420815	25.831684	16.171681	32.958947	19.893311	13.902672	11.859111	11.911532	16.373702	15.580728	12.225313	11.67049	15.766135	11.911167	16.518754	14.344682	14.395825	14.866439	19.56912	25.421482	17.831834	19.601123	12.22518	17.658895	40.421763	31.400784	14.438005	13.725614
HEL_BA9564AA_AS	17.076998	11.724917	8.342099	27.291847	19.97893	25.952828	25.233655	9.666101	8.350826	8.674941	8.588429	8.673215	11.552955	9.211339	9.608678	8.773113	8.356558	10.814323	11.415264	11.414643	9.68039	14.204158	17.262735	13.300164	19.720261	12.708292	10.019522	10.142961	8.985762	12.498613	11.066306	9.666372	10.106427	11.108848	8.985464	12.045523	10.266011	10.965019	9.595593	14.240663	19.834962	14.328628	14.727262	9.665347	11.497276	23.720082	21.089646	9.111745	9.94087
HEL_BA9566AA_AS	108.124308	21.3633	15.672003	47.971789	45.760723	50.466577	52.321734	17.785119	15.75391	14.470068	14.450779	14.464577	31.481262	33.544998	16.610241	14.612116	15.68058	18.545109	19.866962	19.864088	20.562338	26.966808	28.70323	27.742787	48.988476	28.179799	44.084034	16.863301	15.818317	23.68378	18.301875	17.783376	20.839548	20.575022	15.817724	29.43924	24.277168	19.792311	20.286921	31.80459	35.393949	25.811092	24.548399	17.781338	25.279114	58.760488	62.735215	17.725252	19.791796
HEL_BA9568AA_AS	42.953281	17.397509	13.224037	42.746663	37.783808	45.090101	47.574505	14.160845	13.208248	13.893851	13.897573	13.891629	20.600923	19.917006	18.159261	13.875503	13.21335	19.092683	17.685519	17.684051	20.360064	27.592918	28.572207	22.373668	38.100502	28.460257	18.196891	14.918635	13.209978	20.935986	18.393955	14.158982	15.709256	18.495047	13.209321	21.427504	17.953557	17.463894	18.379859	24.203568	32.196396	23.103648	21.008972	14.156913	20.167157	42.807333	41.357019	15.859253	18.713146
HEL_BA9569AA_AS	14.004289	14.3878	8.657012	26.225674	23.446597	42.423741	27.851055	11.421636	8.60471	9.223637	9.295612	9.219346	12.810725	13.353061	10.518054	9.094002	8.614729	12.060782	11.290782	11.292191	12.489486	17.101697	21.364373	17.804213	19.427946	17.049771	11.105569	11.392784	10.351948	13.343738	14.166839	11.421822	10.472592	13.178715	10.351701	13.566277	12.899111	12.271264	13.042033	15.018527	18.704971	17.478803	17.275098	11.4379	14.163553	36.880456	28.062722	10.709184	14.343343
HEL_BA9571AA_AS	3.805973	4.717509	3.123599	10.376131	8.377848	12.711119	8.781241	4.249747	3.12996	3.45167	3.452931	3.451514	4.161761	5.251447	3.52442	3.425552	3.131492	3.889654	4.408841	4.421374	4.471747	6.503641	5.751814	7.119306	8.270992	6.070868	3.952753	3.611959	3.723004	4.60219	4.87269	4.249085	3.490128	6.597591	3.722858	5.122549	5.450245	5.65144	5.269908	5.570575	7.839155	6.10617	6.434184	4.249084	4.306285	12.526462	7.946739	4.330635	6.84389
HEL_BA9575AA_AS	53.529258	22.25804	16.394632	56.14375	45.257427	45.23403	49.984323	17.693361	16.402361	15.372362	15.434031	15.364968	26.995984	25.669065	17.899369	15.58599	16.404818	19.205808	21.084243	21.076655	21.615108	32.886597	30.425497	26.142946	39.48693	30.548036	28.373375	17.861429	16.572297	21.806074	20.465373	17.671398	17.865917	20.247396	16.571878	23.832362	22.21814	21.559393	20.664623	27.899813	40.997789	24.096648	24.248817	17.701956	25.557019	52.576936	54.473766	18.836839	20.514081
HEL_BA9576AA_AS	35.530101	18.866115	13.010213	33.973524	38.763489	38.656531	42.529702	13.614056	13.013579	12.317559	12.275178	12.302579	20.408634	16.925984	16.07273	12.13661	13.018461	15.714646	15.895821	15.895831	19.595654	23.333654	24.778029	21.327481	34.511144	22.133209	19.343673	14.738222	12.953737	18.520645	17.989053	13.61407	13.670063	17.041073	12.955296	18.016206	18.816429	17.254154	17.050181	20.695458	28.041902	18.141939	21.638575	13.612825	20.096737	38.406092	41.023319	16.458728	16.523772
HEL_BA9584AA_AS	29.585083	11.736492	11.595953	15.584504	13.379681	11.862364	15.403783	13.925478	11.560934	11.917966	12.151331	12.120137	13.509846	14.91272	16.174836	12.134143	11.556233	9.794302	9.718999	9.718377	12.359509	13.270296	15.104574	20.755224	19.056582	13.543705	13.987199	14.432436	13.562161	11.809516	12.378468	13.870966	13.667713	12.691573	13.562906	14.733108	13.854121	13.989812	15.950559	14.207766	16.314457	43.370283	14.729358	13.860142	75.428528	16.446398	17.835207	14.235115	12.963634
HEL_BA9592AA_AS	23.724634	14.656378	11.618031	82.178699	84.874498	33.320167	35.446111	13.114687	11.550046	11.848928	11.766825	11.846263	16.358858	13.460132	12.518504	11.776669	11.629592	14.816102	15.098386	15.090252	14.717243	19.983037	21.432728	17.311557	25.382784	19.40517	13.791692	13.173202	11.830798	16.328582	15.536158	13.106881	12.414327	16.028363	11.830813	16.988986	17.160427	15.654878	15.194002	20.902182	26.918129	18.123566	22.305239	13.106069	16.703585	37.512016	27.018239	14.399962	16.61926
HEL_BA9603AA_AS	21.403051	13.110026	9.957232	83.807465	77.813606	28.154833	25.834174	10.371236	9.904558	10.310253	10.310768	10.306985	14.002104	11.719817	11.687126	10.245489	9.928554	12.255434	12.445134	12.441921	12.784526	16.834048	19.671066	15.856194	25.111734	16.036835	13.192016	10.682511	11.057314	13.885512	11.977076	10.377067	11.738619	13.581401	11.057844	13.242346	15.400789	13.016515	14.586681	16.893916	20.429658	21.659937	16.61423	10.376903	23.10093	27.463011	36.056793	12.403591	12.980736
HEL_BA9605AA_AS	18.7311	11.299813	9.020673	30.03592	42.052362	28.188909	24.61934	9.804223	8.94593	9.293624	9.139808	9.281636	13.522784	11.319498	9.882491	9.03932	8.964439	12.20033	12.992309	12.991754	12.104751	17.173318	18.052617	15.086676	25.663648	17.667074	15.616034	10.594526	9.536785	13.277597	12.274214	9.803403	10.694794	12.959506	9.536292	12.04528	12.53825	12.008434	12.674195	17.695625	18.878927	16.612763	16.160308	9.803098	14.341854	28.123144	32.079663	11.967771	12.392176
HEL_BA9606AA_AS	24.950587	15.629819	12.286345	94.303757	49.937757	41.385901	32.735943	13.14584	12.289428	11.742448	11.699047	11.739714	20.679033	16.652221	13.4198	11.516346	12.283493	15.107565	14.062924	14.059673	16.626113	20.749316	27.76492	21.230234	25.296677	19.547203	16.760013	13.904637	12.727701	16.482747	15.592139	13.139811	14.581549	15.376266	12.728653	20.556029	15.996223	14.13811	17.634764	22.0885	25.184591	18.581015	23.05863	13.13971	17.135952	33.825139	37.293785	14.241351	16.105601
HEL_BA9607AA_AS	42.348482	17.717932	13.859379	52.044427	65.032987	43.833341	38.632286	15.801465	13.865634	14.290045	14.467755	14.277795	23.348821	17.212175	17.826414	14.584567	14.074539	19.493161	18.52139	18.690466	19.836879	28.295645	33.08341	23.962151	38.719077	26.675845	20.421229	16.311341	15.45992	20.815667	20.442769	15.788299	18.314458	19.571049	15.460038	25.887369	23.100574	20.751214	19.77701	27.507412	37.637674	24.975878	25.379392	15.788328	21.407626	40.902516	125.701957	19.35925	19.298094
HEL_BA9608AA_AS	52.817227	18.294935	13.794036	43.396622	41.39923	45.045096	37.214218	15.622863	13.80104	14.186191	14.193823	14.184297	22.459418	24.718158	15.687063	14.295989	13.821073	17.210241	19.988361	19.986333	18.354627	27.25354	33.964644	24.708387	41.646493	25.541143	24.996537	17.474689	15.914416	21.046101	19.969888	15.622059	16.331337	19.778318	15.913883	24.102003	25.735889	18.893545	17.095093	25.270106	37.952013	21.418428	23.690226	15.620364	22.498169	55.585348	46.531999	17.839065	19.69857
HEL_BA9611AA_AS	39.502739	19.537501	14.873738	40.837299	52.506209	47.335229	48.279754	15.438417	14.868041	14.304316	14.305676	14.301457	22.891332	23.398939	16.669693	14.218152	14.903754	17.370058	20.325589	20.323365	20.722182	30.115078	29.733553	27.364921	42.882978	26.297148	27.424296	16.951119	15.218335	21.730148	20.670506	15.445317	17.415568	19.003704	15.216808	22.348071	22.193558	19.466618	20.663207	26.818155	37.182318	26.062096	27.311896	15.445049	21.387365	56.812838	38.782347	16.475662	20.026691
HEL_BA9612AA_AS	48.21729	14.234018	10.493674	33.978534	35.965736	30.766972	31.362852	11.889804	10.494357	10.408981	10.48319	10.406117	19.198234	16.918303	12.418111	11.029389	10.493372	15.39685	14.095501	14.092287	14.515214	21.688221	18.41298	17.825075	27.027252	19.835683	26.033461	11.058146	10.535579	17.840714	13.125772	11.888415	11.803229	13.797055	10.533947	16.258497	18.931745	15.690858	14.891964	21.014746	23.878084	17.308663	20.595036	11.890015	14.91564	42.836385	37.507067	12.554074	13.918876
HEL_BA9621AA_AS	12.609173	29.271888	19.295507	19.175927	23.692586	25.073114	24.357019	24.636458	19.286678	18.929434	19.043353	18.932677	29.743546	26.777345	25.131807	18.79042	19.24019	21.698688	20.589471	20.628219	25.114117	24.642688	25.080167	51.455857	19.743168	24.208873	16.520948	24.166399	23.900744	25.994041	52.725764	24.642559	27.663403	50.524649	23.900659	22.092142	28.245624	42.258201	73.535932	33.399422	27.857722	39.95467	144.374621	24.632036	27.664331	21.758398	18.871514	31.935765	36.68928
HEL_BA9626AA_AS	27.040161	17.464855	15.025042	47.074877	43.522557	44.976358	38.054658	15.372916	15.020755	15.045887	15.138432	15.042712	25.083423	17.765182	16.611797	15.292417	15.027161	18.447787	19.029669	19.029502	20.36532	29.055652	30.030825	26.133265	46.508145	28.262372	20.604648	16.802789	15.909521	20.139709	20.249266	15.37305	16.713575	20.468449	15.90922	23.983287	23.086622	18.81787	19.87085	29.169228	34.529867	22.439038	24.949185	15.337945	19.986255	46.243155	42.917435	19.496723	19.292545
HEL_BA9627AA_AS	36.206864	21.224032	16.50045	49.594049	42.982267	47.77644	49.036101	15.82726	16.412292	15.687269	15.655273	15.694082	23.873356	19.928393	18.34253	15.832059	16.563738	22.179035	20.994374	20.989757	21.749859	29.282692	34.732633	30.392643	43.652527	28.452917	21.612126	19.508518	16.903724	22.250972	22.221269	15.827475	18.138927	21.82456	16.91538	25.064778	26.703486	20.970298	21.209263	28.558605	38.476239	26.534645	27.77105	15.826837	22.692671	54.67293	46.846957	21.355608	20.87841
HEL_BA9628AA_AS	38.146638	21.121292	14.7465	46.600004	45.311587	53.669042	54.681089	17.048079	14.686757	15.676258	15.764645	15.766447	20.509773	19.83809	15.579424	16.507066	14.733177	20.151184	18.825397	18.825495	21.124143	33.076551	33.206477	24.998774	38.607174	28.846449	21.805549	17.591907	16.145419	21.437493	20.492399	17.045771	16.598055	20.950526	16.144797	22.134802	21.861033	20.440442	21.9642	31.097148	42.99987	23.105553	24.521457	17.042854	21.628051	47.073815	48.970829	17.738342	19.815236
HEL_BA9629AA_AS	18.473348	30.62238	29.38467	17.336245	15.965078	16.660578	18.183036	60.619488	29.353596	25.894022	26.203426	25.794483	29.382876	24.606466	77.706504	25.522352	29.418874	19.081558	20.56884	20.566507	21.564799	18.94363	23.706136	36.700582	19.009414	20.314124	16.583632	63.375755	52.913057	22.599275	28.581654	60.641475	64.501826	29.50015	52.805578	24.452594	25.485601	44.942287	74.944471	35.562017	30.817575	29.243551	28.821392	60.640384	38.093337	20.416863	16.280994	189.622953	50.74794
HEL_BA9636AA_AS	49.147621	6.77503	6.571426	16.533043	12.880047	9.363055	13.542352	6.516116	6.563679	5.958989	5.959646	5.959123	14.058628	9.088528	7.597017	5.811269	6.445533	7.459397	7.49655	7.493263	7.328679	13.328527	11.4862	13.720821	18.07161	12.000453	17.255375	9.253176	5.965327	9.394217	8.161346	6.516157	8.784565	8.207784	5.962288	9.622711	9.464912	11.997894	10.443427	81.087198	16.393192	10.65792	8.158352	6.515843	10.137242	13.486211	18.532732	8.071475	8.619329
HEL_BA9640AA_AS	83.836142	19.889019	16.325242	55.727654	46.078044	49.706157	55.92891	19.042225	16.326521	15.958132	15.992934	15.946211	31.265708	29.623993	18.646854	16.305561	16.369585	22.762501	22.013225	22.009093	21.306627	29.64705	32.036433	23.06133	43.976164	27.907369	44.356518	20.152454	17.377928	24.503405	21.739891	19.04227	18.971158	21.611142	17.375029	30.504489	27.820526	22.348756	20.497382	29.5695	45.467418	25.53793	25.794319	19.042079	25.510553	52.066435	80.942486	19.6578	20.985246
HEL_BA9641AA_AS	24.07206	14.442243	10.289091	29.949743	26.181706	35.996353	34.045337	11.168849	10.594901	10.880157	10.948915	10.8792	17.366266	15.087083	12.34525	11.187813	10.292156	13.312444	13.258211	13.257232	14.075484	32.318039	26.087149	18.087363	27.181565	29.988414	12.295337	10.129594	10.849385	14.334432	13.043508	11.170755	13.010755	13.500284	10.849255	15.358138	12.746338	14.831196	14.362884	17.845533	32.797052	19.352482	20.740414	11.156633	14.122134	30.224053	29.368121	12.300902	13.706619
HEL_BA9650AA_AS	21.682002	11.855888	9.473532	38.312958	30.66942	26.7144	32.582662	10.174665	9.472379	9.248627	9.246158	9.242862	11.502765	11.875334	11.377714	9.113223	9.482394	10.424882	11.041176	11.03997	11.906427	17.408956	17.708955	13.767957	20.917577	16.816281	10.171204	10.157058	9.490212	10.363899	12.27051	10.175568	10.156631	12.987967	9.483697	12.723474	12.807982	10.698366	10.568271	14.865329	20.278304	14.947241	14.039298	10.175421	11.833	32.047874	26.569346	10.264043	11.656451
HEL_BA9651AA_AS	25.438849	9.286851	5.493643	8.126832	7.35676	8.75538	8.686307	6.344226	5.482809	4.963069	4.942656	4.961118	9.869601	16.185781	8.802483	5.075767	5.501924	5.60685	6.035846	6.036173	5.983206	8.413316	7.767541	11.119167	13.449321	10.534238	9.691939	6.713218	6.5194	8.27643	8.895041	6.344328	8.226499	8.494646	6.519439	6.755489	6.88293	11.059672	19.99042	84.333618	12.836244	7.663028	9.131006	6.343868	7.383988	10.211942	14.390455	11.333245	7.710176
HEL_BA9653AA_AS	54.897987	22.360276	15.631511	53.149599	48.138854	48.190341	49.926241	17.015862	16.000054	16.148251	16.242251	16.144077	26.247304	22.213347	15.62133	15.839922	15.887967	18.943245	19.563455	19.562448	21.256682	27.538665	32.978457	29.438453	41.716277	28.637627	33.347938	17.622031	16.317189	24.444801	19.738784	17.014645	19.06362	19.786014	16.315974	25.77011	25.00485	20.807276	21.389057	29.776507	35.495869	24.279728	25.528329	17.013838	22.992315	51.630309	68.414613	17.211644	19.174478
HEL_BA9669AA_AS	8.491479	18.135243	12.149028	12.044642	13.547968	13.269862	11.556314	14.437204	12.161044	11.784453	11.79411	11.797724	16.073872	16.642294	17.036266	11.663892	12.169702	14.693139	13.004986	13.005325	14.155977	14.075301	17.344016	28.479521	12.873412	14.086975	10.324837	16.362891	14.482743	14.236032	43.730058	14.43585	15.998014	41.816937	14.482785	15.01101	16.434138	30.480683	39.054709	21.005254	15.200568	20.314561	56.14694	14.433094	14.136523	12.957094	10.952433	18.590119	21.825216
HEL_BA9671AA_AS	19.047084	10.977868	7.516129	23.216262	21.702784	22.266466	20.789274	8.183784	7.432283	7.429367	7.508628	7.422257	10.425185	11.70283	8.680888	7.33565	7.447469	8.447423	9.011736	9.010924	9.882417	12.924642	13.924418	12.18052	16.267234	14.263645	11.240428	8.578533	8.101719	12.55348	9.53899	8.184017	9.102577	9.933015	8.103412	9.520707	11.296746	10.137217	9.954461	11.917566	18.743135	13.594322	14.454697	8.183442	9.470234	23.90323	19.749085	9.775446	8.910077
HEL_BA9676AA_AS	17.723114	2.623706	2.271942	4.381911	3.636078	3.304322	4.279534	1.974251	2.272518	1.990761	1.987753	1.988938	3.002289	4.175796	2.011895	2.018254	2.27552	2.168503	2.797045	2.806636	2.451016	3.332931	26.02379	3.445184	6.04855	3.593218	7.39281	2.171463	2.173975	2.629676	2.172646	1.974285	2.211445	2.414142	2.173994	4.444845	3.703825	2.65369	2.151971	2.877193	4.575308	2.275079	2.597683	1.974295	2.650987	6.39602	7.943586	2.42459	2.154561
HEL_BA9677AA_AS	9.095165	26.113317	15.737799	14.309531	13.953592	15.839515	13.748792	21.708191	15.735871	15.663362	15.532146	15.65754	23.348542	20.521907	22.011701	15.901387	15.770107	17.055416	17.901127	17.897396	17.648638	16.861465	21.328388	40.38392	12.009666	16.222247	14.625618	24.445163	22.42813	18.756912	32.912101	21.700992	22.68434	33.066288	22.427677	18.372779	20.314966	57.853275	154.436819	38.089711	31.917299	28.389403	32.599997	21.698681	22.698785	14.251709	12.408915	35.103263	37.597758
HEL_BA9686AA_AS	14.349205	2.25389	1.965993	4.617332	4.026911	2.618089	4.489867	1.603584	1.965553	1.453388	1.451902	1.453443	3.523569	4.320595	1.627142	1.451771	1.966989	2.034804	2.599935	2.599931	2.085641	5.358687	23.812307	3.480651	4.71762	3.069058	4.46446	2.110018	1.851836	1.890978	2.204322	1.603618	2.429588	2.416648	1.851353	3.008379	4.900827	1.808214	2.118793	3.166911	3.219887	2.088849	2.008282	1.604231	2.579741	7.064545	5.90393	1.874807	1.979345
HEL_BA9706AA_AS	48.056948	23.447534	14.965828	49.090436	51.279001	51.736102	51.133883	17.030815	14.978198	15.852968	15.787444	15.852225	25.109077	21.130391	17.793414	15.693782	14.980996	20.517733	18.865272	18.864617	21.19505	28.087278	37.555771	24.388395	41.596708	28.006199	25.771261	15.728914	16.782689	22.327228	20.16731	17.03084	17.401385	21.491617	16.792423	23.337229	22.99632	20.644217	19.264025	25.593266	36.709701	25.862078	26.863411	17.0305	21.329994	47.659464	55.650726	20.528976	19.774697
HEL_BA9722AA_AS	16.164604	17.420641	22.112658	24.549212	32.27421	29.640441	29.227996	22.203218	22.070442	20.541375	20.406484	20.540043	18.343815	16.380248	26.441213	21.48428	21.979757	16.144939	16.84854	16.844913	18.891263	19.673475	27.084236	29.357239	26.918427	19.284261	13.517619	24.481968	22.434691	17.989769	18.544507	22.188037	24.48718	18.43298	22.431795	17.205643	16.634155	17.495733	23.144657	19.818306	20.980879	24.855268	21.798741	22.185973	57.652734	32.908276	22.188208	33.840493	17.935466
HEL_BA9726AA_AS	9.760833	22.048719	18.34048	15.090805	16.749437	18.929255	17.045661	26.960578	18.420307	19.720829	19.789148	19.719312	20.352325	18.74349	31.518865	19.77984	18.368994	15.845864	17.98074	17.982785	18.895107	20.20623	22.07083	38.775963	16.814267	18.847421	12.994754	33.012738	25.754991	17.664863	29.490273	26.973935	29.610368	28.216902	25.79173	21.155701	17.710219	45.531218	89.210089	44.71797	31.054285	26.732038	38.918094	26.934438	41.011763	14.473494	15.365062	46.183052	27.92839
HEL_BA9739AA_AS	23.895604	12.994818	8.607686	75.283653	44.260261	22.905834	22.111421	9.445518	8.604508	8.786832	8.801449	8.7809	12.921665	13.954825	10.663658	8.860185	8.606826	11.847681	12.436872	12.449116	13.35229	16.723687	20.054589	13.557134	22.693202	15.873442	12.268298	9.91496	9.356768	14.725511	11.906126	9.445315	12.315521	10.947732	9.357124	12.728882	13.397615	11.308588	12.371265	14.498383	19.738001	12.463422	14.957135	9.443901	13.509559	22.299997	25.6456	10.469271	11.790836
HEL_BA9746AA_AS	10.893708	21.391943	21.789049	19.169631	17.714534	19.672654	19.747216	28.682585	21.804719	21.605963	21.585623	21.593186	22.276194	20.19485	33.915014	21.552788	21.796819	18.259488	17.874859	17.876215	18.515637	40.880394	44.809314	104.510251	31.307225	35.075028	14.692657	30.719374	29.603881	20.119804	22.915305	28.685886	29.498026	23.807899	29.605521	18.653748	21.12858	26.082487	31.796485	28.996796	31.883114	35.265953	34.44779	28.678982	69.162979	22.299737	19.552857	38.283673	26.948388
HEL_BA9748AA_AS	12.179807	25.372408	16.22516	20.567363	22.439111	20.058705	21.746713	18.887635	16.300401	16.125363	16.266248	16.114707	26.696553	21.790172	20.62079	15.825379	16.494629	18.907134	18.724825	18.724556	20.928322	26.128881	45.165658	183.316834	20.090286	27.335665	16.190855	19.554798	20.528421	21.677778	30.688393	18.911121	19.522191	29.872626	20.528588	21.08765	22.666432	27.743391	44.145773	22.66438	34.919739	52.230978	35.608409	18.910451	32.639509	22.846578	16.15265	27.67846	28.918756
HEL_BA9759AA_AS	52.254826	10.111189	6.731029	13.521034	11.996707	11.725164	13.504034	6.357423	6.724694	6.151977	6.155387	6.151843	15.460288	10.789516	8.220519	6.384903	6.726959	8.13514	7.786204	7.784388	7.486827	14.232749	13.550991	35.831637	16.080117	15.053326	23.074592	7.187999	6.56567	8.300662	8.29727	6.35744	8.37516	7.813634	6.565923	11.23767	11.052452	10.841598	9.390787	10.075889	13.627335	14.976857	10.844279	6.357446	10.398343	13.560405	18.639368	7.212934	8.991704
HEL_BA9760AA_AS	3.660381	3.983401	3.350329	6.591157	4.972904	6.764672	5.903655	3.669567	3.367044	2.957802	2.986796	2.957583	4.441284	4.105846	5.085858	2.904919	3.350592	3.632217	3.402981	3.402923	3.743565	6.975602	83.720411	9.217099	13.692926	6.601173	2.974235	5.070152	3.38395	4.999659	5.039114	3.668904	4.884846	4.614452	3.384037	3.916968	3.393027	4.806584	7.733349	6.289461	5.29198	6.683531	6.696323	3.66914	6.323048	7.607342	4.817069	3.759352	4.137811
HEL_BA9770AA_AS	37.085398	11.417275	8.099785	29.771463	28.885042	21.616265	23.141271	9.365119	8.10354	8.073706	8.18585	8.0766	15.114903	13.694899	9.45538	8.036602	8.234193	10.454616	11.212444	11.213288	10.196957	16.5403	16.973335	13.62624	22.055127	15.689841	16.470723	10.013299	8.266693	12.016158	11.857529	9.36358	10.160648	11.41678	8.266572	14.517072	13.160027	11.426403	11.886286	14.624187	21.146355	13.007959	12.4085	9.367632	11.835532	27.735362	34.533654	12.273516	10.05613
HEL_BA9773AA_AS	12.590562	26.45738	18.111941	19.809471	21.496427	22.015564	19.930181	22.652645	18.132277	18.566899	18.582307	18.570186	27.530389	25.316894	26.788544	18.3353	18.136354	21.031275	20.374807	20.374269	21.672158	24.541771	25.344336	61.742492	21.760684	21.834905	16.104991	20.761517	21.945649	24.198722	29.84307	22.657089	25.163813	30.912621	21.945378	21.453848	24.176701	29.025805	40.939098	25.114208	22.637018	202.109353	34.396876	22.6548	84.901675	18.603196	22.835415	28.870776	31.06436
HEL_BA9774AA_AS	20.723641	30.949035	19.415267	23.630833	22.267428	22.440687	22.230833	23.413404	19.396696	18.519753	18.601211	18.515898	28.452627	25.576516	23.967277	17.977792	19.455003	21.186187	19.908807	19.909329	21.062558	23.132528	27.819583	50.606753	22.816987	23.253822	17.96902	22.091973	21.450289	26.017803	30.069653	23.411746	23.56113	29.17286	21.448137	23.041441	25.860248	30.049208	43.325083	24.214219	24.874815	193.02937	30.992901	23.400131	99.346935	18.960959	27.524211	28.43145	32.875722
HEL_BA9776AA_AS	22.197817	12.474196	9.818627	23.294795	27.60521	32.307639	30.134444	10.000124	9.832952	9.640372	9.629305	9.637987	11.824959	11.806735	11.12354	9.770792	9.829142	13.360624	12.234707	12.233717	11.899044	17.312137	23.232315	15.455692	22.665761	16.03854	14.479452	10.734791	8.919692	12.184925	12.793055	10.000661	11.081704	13.185232	8.919663	13.939482	14.038286	11.830045	11.828595	14.868146	19.957536	12.164538	17.541893	9.999321	10.356965	33.579657	22.833599	9.584069	12.237229
HEL_BA9778AA_AS	0.209258	0.433556	0.298732	0.265833	0.262759	0.299485	0.264243	0.35453	0.298437	0.350564	0.349927	0.350566	0.396907	0.388579	0.338578	0.351	0.298861	0.457676	0.472691	0.472654	0.361912	0.291518	0.289936	0.366774	0.256877	0.292872	0.266622	0.366745	0.398642	0.388849	0.347465	0.354507	0.338091	0.352466	0.398641	0.337635	0.360698	0.647753	0.395602	0.285924	0.289473	0.386596	0.356453	0.354483	0.279101	0.272845	0.265639	0.327394	0.662838
HEL_BA9807AA_AS	4.553718	3.56215	3.151604	8.440552	9.608551	7.462213	8.12316	3.137394	3.154142	2.940346	2.941314	2.941294	5.327065	4.561071	3.308886	2.978581	3.183598	3.778211	3.966124	3.966154	3.843325	6.418185	6.569251	4.493703	6.988147	5.578316	3.232008	4.301591	3.242625	4.190539	4.466076	3.256467	3.661122	4.893669	3.255306	3.750563	3.658032	3.587793	4.112041	5.973282	6.659524	4.376772	4.777092	3.256461	4.154736	12.140938	9.47717	5.01466	5.188532
HEL_BA9814AA_AS	26.647557	15.829912	11.818911	51.791007	40.208031	39.352115	37.445275	13.35544	11.831946	11.562823	11.552701	11.560351	17.931835	14.77404	15.365669	11.313497	11.874195	15.798263	15.383315	15.382799	14.561476	21.437791	22.710876	16.898342	29.820776	22.135301	15.037508	13.214884	11.844203	15.836966	16.130593	13.357091	13.645316	15.502744	11.844031	18.202115	15.518432	13.24482	14.463638	21.542959	27.78082	17.340443	19.012135	13.357445	18.485683	33.69418	34.69786	12.685626	17.298976
HEL_BA9819AA_AS	8.853622	22.282627	15.740496	13.682105	14.729857	13.179681	14.046527	20.604712	15.709815	15.008523	15.073266	15.007475	21.522032	20.462105	23.360699	15.037004	15.743717	16.668227	17.474868	17.473557	17.700975	15.707477	19.716116	41.111997	12.963896	16.376838	13.135721	25.075053	20.766558	18.983228	33.838822	20.620057	22.213752	39.45732	20.766019	17.657639	20.715089	61.016354	231.033942	42.48357	33.457785	33.511878	39.167624	20.616659	21.821878	13.939226	14.011744	36.886666	29.630814
HEL_BA9837AA_AS	28.413898	17.710277	13.92835	35.264688	60.619908	55.93131	50.63396	13.849545	13.908563	14.232055	14.311267	14.22585	20.512022	18.096969	15.503843	14.712762	13.906017	18.708132	18.634179	18.638209	19.870593	27.619231	29.589458	20.478306	36.509338	25.198315	16.148549	15.611503	15.307444	21.738976	20.096625	13.851804	15.590805	20.279623	15.307796	20.838202	17.569404	17.646501	19.411034	25.169095	31.429108	21.480889	25.017242	13.851277	21.133542	53.683291	42.308379	16.110576	16.423341
HEL_CA0045AA_AS	0.418098	1.321383	0.674374	0.471457	0.777279	0.448248	0.433696	0.909539	0.673964	0.846689	0.848803	0.846552	0.709254	0.678027	0.821784	0.81265	0.675433	0.548554	0.688306	0.685674	0.72179	0.469963	0.799644	1.67227	1.434449	0.498518	0.438098	0.892299	1.011725	0.825094	0.651775	0.909522	0.862645	0.914745	1.011726	0.57723	0.633041	164.250785	1.615526	0.985444	0.478797	1.051574	0.67301	0.909511	0.738082	0.401479	0.484022	0.781749	1.237191
HEL_CA0046AA_AS	13.257985	67.236024	35.412149	16.316557	17.414573	18.721089	17.036176	65.357155	35.263673	32.728253	32.806216	32.734215	49.191818	52.009442	92.712038	32.797831	35.429653	28.582901	28.765427	28.764701	32.092465	18.137436	21.189782	39.445403	18.601029	18.474927	18.34885	80.962719	61.412348	38.788708	31.671902	64.699879	75.796023	31.348073	61.411674	36.052351	35.990738	85.996661	47.268824	26.791174	23.021152	34.618664	34.731449	64.691991	24.194838	18.944071	16.411141	59.848217	227.877771
HEL_CA0047AA_AS	0.207647	0.485315	0.372054	0.25864	0.275355	0.306949	0.267564	0.414786	0.365087	0.374076	0.374212	0.373907	0.413604	0.402257	0.404349	0.369221	0.37314	0.361146	0.369668	0.369665	0.381094	0.323171	0.3172	0.376709	0.264034	0.31333	0.280117	0.406539	0.411158	0.396354	0.365643	0.414781	0.375682	0.394432	0.411159	1.341187	0.368986	0.488915	0.411387	0.308106	0.298995	0.408596	0.401283	0.414767	0.314599	0.297233	0.270745	0.376841	0.639005
HEL_CA0052AA_AS	0.228861	0.388175	0.296822	0.263282	0.295316	0.292579	0.281817	0.321785	0.295109	0.30038	0.299352	0.300363	0.366286	0.323529	0.274204	0.297917	0.295572	0.385432	0.330869	0.330858	0.401139	0.316093	0.311535	0.437614	0.30764	0.289936	0.302416	0.310501	0.297113	0.351122	3.452905	0.321178	0.311939	150.920147	0.297113	0.372755	0.41353	0.352103	0.461717	0.333773	0.317743	0.359138	0.43649	0.321175	0.321693	0.27851	0.261106	0.297996	0.357003
HEL_CA0053AA_AS	0.465257	0.66934	0.442822	0.497585	0.541211	0.533597	0.458044	0.475476	0.440471	0.463484	0.461906	0.463474	0.532951	0.572085	0.434811	0.459879	0.442981	0.541441	0.553753	0.55355	0.516178	0.500695	0.498433	0.693959	0.459845	0.474046	0.42388	0.45628	0.454275	0.537394	188.196868	0.480025	0.431388	18.111642	0.454272	0.477159	0.544368	0.635088	0.757198	0.527268	0.492181	0.637757	0.733227	0.479993	0.458888	0.441627	0.484984	0.436757	0.705296
HEL_CA0054AA_AS	14.186878	30.327335	19.437823	19.4805	26.001667	20.885826	18.988071	25.671236	19.419827	19.168965	19.222374	19.158427	29.325286	28.807704	25.524015	18.792533	19.454773	22.354181	24.531471	24.477236	26.52796	20.395249	26.824685	40.515857	19.537641	20.880745	16.152522	25.621049	23.594005	26.678173	235.59112	25.46318	27.24155	236.522397	23.593514	25.257125	28.687913	38.967894	60.117447	29.720749	28.525371	38.440372	63.660377	25.404845	27.128555	19.450533	19.428208	32.568621	37.258222
HEL_CA0057AA_AS	0.20581	0.428496	0.293917	0.264289	0.266127	0.300698	0.269607	0.351282	0.293622	0.322431	0.321795	0.322434	0.399411	0.383536	0.356516	0.322868	0.294045	0.45361	0.464234	0.464197	0.358387	0.289255	0.289611	0.361426	0.261731	0.289582	0.262944	0.362791	0.39675	0.379372	0.387018	0.351259	0.334295	0.350056	0.396749	0.338625	0.358922	0.435009	0.398148	0.283186	0.294546	0.384338	0.358825	0.351235	0.285489	0.267291	0.270797	0.317759	0.6668
HEL_CA0258AA_AS	33.826648	21.372682	15.683075	44.581086	45.423628	54.970087	45.493905	14.375985	15.819108	15.411773	15.566898	15.409978	20.946144	19.924786	16.56602	15.028786	15.751614	20.090973	20.36261	20.350662	19.70137	30.315559	33.823451	25.980226	38.619446	28.457295	20.136535	17.782445	15.677382	21.51605	20.079212	14.376512	18.658071	21.272149	15.680988	24.233148	21.616178	20.200188	20.816163	26.618469	42.806175	23.793284	25.039116	14.374688	20.29939	52.11435	52.792923	20.106074	18.727775
HEL_CA0261AA_AS	37.914226	22.283896	15.224491	45.183603	56.696018	51.370832	51.906452	17.199655	15.243949	16.874167	17.551673	16.870467	24.631355	20.626096	18.850956	16.89691	15.290296	20.805222	22.233102	22.225361	21.369276	29.456349	33.866997	24.988699	43.520607	29.302067	21.398751	18.919556	16.143119	25.327615	20.977768	17.199731	19.606299	22.372218	16.142247	24.137296	25.210075	20.343856	22.024282	29.020693	42.402923	25.540053	27.601263	17.199017	24.470901	48.935352	53.205905	19.662842	20.962983
HEL_CA0264AA_AS	38.251638	20.844814	16.206857	41.474917	53.158192	57.315147	52.113831	17.658453	16.303852	15.876734	15.870552	15.874754	26.780376	21.961665	18.327768	15.828833	16.314038	21.184709	20.532336	20.392842	25.057376	29.717768	37.738723	26.991036	40.908158	28.3979	21.798326	21.544703	17.562858	23.890088	21.160748	17.659516	17.629717	21.464831	17.562905	23.951449	23.336372	19.612142	22.221527	28.497812	42.45887	25.5339	26.963469	17.659789	22.864075	48.62591	58.783118	18.55334	21.00238
HEL_CA0266AA_AS	51.298467	18.343531	13.547721	44.918555	37.134301	49.367687	60.409582	15.960759	13.608846	13.503697	13.572341	13.53145	23.308612	18.991712	15.442844	13.798212	13.558969	17.694318	17.820275	17.814729	19.410151	26.285027	28.314983	26.104163	36.641346	28.639333	21.967451	15.489454	14.916556	20.066643	18.857865	15.963708	18.888744	18.922551	14.916589	25.25712	25.820306	18.901003	19.146465	25.543435	41.865617	20.289364	22.632359	15.961707	20.128421	46.698049	53.440698	17.091364	19.028435
HEL_CA0270AA_AS	50.71313	24.337365	17.181913	51.457396	50.446001	53.753418	47.748437	19.329489	17.205685	16.35048	16.27429	16.342987	26.421662	25.615482	19.404314	16.17657	17.215234	23.300797	25.030056	25.026487	24.08914	33.638799	36.013063	28.44721	45.839759	31.492911	29.012424	19.435842	20.204026	28.824492	25.061116	19.323786	20.220082	24.750014	20.203977	26.641449	25.326646	22.622843	25.973711	35.284229	43.465711	25.143459	30.599851	19.098622	25.394266	46.507038	48.908428	20.758755	23.682711
HEL_CA0278AA_AS	44.212531	23.951971	16.862578	49.762653	54.951382	59.17058	55.448702	18.338018	16.893876	16.295581	16.363414	16.29473	22.894734	23.415834	21.951194	16.716902	16.936786	24.466492	21.570413	21.578935	23.844131	31.504578	38.122468	27.818513	50.797968	30.892373	25.246232	20.086123	17.328754	23.416695	22.468885	18.307539	19.59962	23.49515	17.327772	24.355504	24.894791	22.767456	21.59557	35.90776	42.724035	31.187726	28.54877	18.305894	22.98762	51.262739	47.044624	22.173979	20.761268
HEL_CA0289AA_AS	25.033227	12.135312	9.110744	23.372546	24.545324	28.199825	25.944401	9.148466	9.103788	8.620964	8.622407	8.616215	11.378793	13.270877	11.021218	8.627806	9.109566	10.861642	11.752713	11.749746	12.539655	18.990445	18.046715	13.28104	27.176217	18.085287	13.710291	10.324289	8.974679	15.298856	13.178978	9.148467	11.203015	12.44692	8.973351	13.475674	13.959322	10.827085	11.931734	14.234987	21.301028	16.781496	16.72463	9.1474	14.082714	28.484592	26.367259	10.400392	11.763638
HEL_CA2257AA_AS	2.733135	5.723338	3.766267	3.273971	3.291009	3.164434	3.5582	3.911151	3.779318	4.262107	4.257776	4.256615	6.405059	5.544414	4.544594	4.568265	3.78163	9.456977	9.058508	9.057104	41.191995	3.340739	4.287197	4.844374	3.849869	3.437592	6.442119	5.165127	4.203747	8.450457	4.345407	3.964407	5.171694	4.121956	4.203747	6.476921	8.309649	4.974403	5.174935	3.83405	3.571774	4.199499	3.841292	3.96364	3.441796	3.638005	3.441477	3.792927	6.629729
HEL_CA2258AA_AS	77.959038	33.905031	22.17694	22.244468	22.200273	25.784912	23.396956	22.130823	22.282376	22.203506	22.028249	22.048848	40.343286	47.648048	24.862092	22.292935	22.201019	41.995819	42.45339	42.338702	47.311298	22.074213	19.893854	24.192023	30.275014	19.570948	85.278569	24.050495	22.068568	55.529013	23.035964	22.121213	25.550455	22.762543	22.067984	64.91149	56.686041	25.769545	22.226457	23.263851	21.262679	26.293337	23.074277	22.118616	19.656356	27.744319	29.317596	26.063553	26.870254
HEL_CA2260AA_AS	5.988067	14.80235	9.242095	7.85022	8.261028	9.089621	7.980224	11.551453	9.144451	9.681283	9.673343	9.678327	14.739251	13.106932	10.369393	9.623356	9.151776	24.458763	23.382836	23.381606	62.498477	8.230159	9.770545	10.700179	7.438061	8.1355	15.297522	11.764972	10.719242	27.978465	11.427154	11.542156	11.057377	10.36292	10.718544	18.362973	21.942002	12.914286	9.954838	9.933335	9.881831	13.777568	9.735029	11.541141	8.521209	8.379216	8.203352	10.573743	12.839055
HEL_CA2261AA_AS	2.120696	4.47016	2.97733	2.321354	2.761814	2.676217	3.310653	2.812037	2.979441	3.049287	3.045723	3.049258	5.571018	3.956247	3.426687	3.060864	2.978791	7.4998	6.15947	6.173617	15.338019	2.614541	2.999276	3.267216	2.445605	2.549869	4.197363	4.199022	2.785136	9.291448	3.865403	2.811973	3.437607	3.819773	2.785154	6.237424	5.298508	3.925925	3.763676	2.787724	2.604437	2.79182	2.920314	2.81174	2.471576	2.504116	2.49549	3.049183	4.724292
HEL_CA2262AA_AS	7.150055	21.742934	13.671614	10.493725	11.146787	11.420623	10.964451	13.729046	13.594676	13.758608	13.743759	13.744449	20.693543	21.28095	13.79225	13.638907	13.614446	34.640533	33.452189	33.91047	67.588631	10.487714	11.620936	13.374787	10.435075	10.742868	21.126844	14.154363	12.57433	40.382733	13.706256	13.728867	15.037614	12.730233	12.574443	25.71909	29.087782	15.978113	15.374618	11.378495	12.710963	15.166614	13.11126	13.728866	12.889623	10.409185	9.507884	13.388468	17.435819
HEL_CA2265AA_AS	5.909675	18.255882	10.730034	8.998643	8.305105	10.823292	9.670637	11.048734	10.705429	10.677942	10.721905	10.736613	17.608945	16.257823	11.71754	10.630828	10.97486	26.559037	26.611274	26.613186	232.365827	8.352613	10.167354	12.146131	8.186653	7.940162	16.237953	11.707867	10.426555	35.747326	10.691448	11.048984	12.961406	12.411252	10.426579	22.747311	25.94174	14.096244	12.41012	10.086409	9.73745	10.076007	13.158486	11.049671	8.635793	10.224784	9.123339	11.023716	13.470085
HEL_CA2266AA_AS	3.534331	8.965097	5.75881	5.150423	4.485497	4.960306	4.950426	5.798764	5.756615	6.238246	6.237909	6.237343	8.80509	7.689049	6.040951	6.119055	5.754706	15.019846	12.85897	12.858092	205.241148	4.971734	5.038727	5.928323	4.402482	5.000286	7.895924	6.772704	5.519876	14.080329	6.825379	5.798784	6.75209	6.448564	5.51984	9.205775	11.553246	6.870283	6.016409	6.527917	5.954552	5.708057	7.218552	5.798683	5.666125	5.270555	4.84805	5.610745	8.710613
HEL_CA2267AA_AS	33.567092	34.97577	23.250425	22.629439	22.102048	21.513228	21.011247	23.364549	23.160769	22.615939	22.841106	22.591553	33.6409	36.25296	24.598115	22.478282	23.392064	50.353258	44.49174	44.487941	58.123486	18.223713	21.190111	25.785744	20.389292	20.449556	76.794563	23.461799	23.324387	58.654361	23.381524	23.357973	25.410557	23.369427	23.320855	56.351545	54.934579	26.083125	26.094678	21.171827	21.962384	24.874048	27.104446	23.356989	21.260767	25.141457	23.618233	25.514651	31.461366
HEL_CA2268AA_AS	43.524735	38.180902	23.233107	22.595469	23.560074	23.077785	19.995819	24.076267	23.573131	23.859757	23.80716	23.853535	50.413697	47.289693	30.200323	24.146725	23.135311	45.628514	47.283307	47.286426	59.479658	19.54583	23.243772	26.185494	23.161436	20.431017	80.417381	26.444822	24.790559	56.812568	24.140871	24.073239	27.035616	24.241809	24.783735	60.052978	50.753427	28.417616	26.812765	22.688515	22.833351	27.72258	25.079176	24.072015	20.830259	23.122651	28.06401	29.336596	36.669531
HEL_CA2270AA_AS	55.900417	35.339732	21.560113	21.380412	22.203551	22.286607	24.902882	23.156	21.658927	22.429908	22.356674	22.38719	43.79084	49.923267	27.953778	22.228084	21.665665	40.163812	45.409592	45.400158	46.261924	19.132617	20.579592	25.879728	25.351146	18.040566	84.528453	24.354138	25.278355	53.105451	22.73765	23.155185	26.885802	25.441854	25.281721	53.427005	56.658696	26.975025	23.899544	23.535498	27.180139	24.268549	22.867323	23.172206	22.557568	28.072785	27.735206	26.853039	28.113287
HEL_CA2271AA_AS	36.087124	39.020631	23.582822	23.013343	23.074189	22.017545	20.347519	23.982107	23.549587	24.414124	24.420889	24.398108	50.752123	44.851128	30.515383	24.650378	23.593046	46.249191	45.96012	45.957088	55.04249	20.369056	19.780682	26.324681	22.567568	21.536309	75.958643	25.524592	24.599262	66.541686	20.922877	24.317477	25.440738	21.471038	24.599718	51.741008	55.952501	25.937044	23.727132	23.579042	22.801609	24.963432	25.005787	24.315176	22.699801	19.701437	24.26642	28.99351	32.440637
HEL_CA2272AA_AS	55.128463	35.045836	23.224103	26.357255	23.922147	22.734239	23.71584	24.185399	23.163009	22.564504	22.56526	22.545341	40.801607	39.369251	26.782254	22.518437	23.191562	42.606747	45.935313	45.913737	55.053947	20.705567	21.158439	25.771027	25.193686	20.615153	76.63944	26.195287	23.450374	60.189828	23.182283	24.183497	28.349833	22.656574	23.44953	54.583219	52.845169	26.64526	26.094886	25.065887	23.861476	25.511505	24.580071	24.181557	21.303947	27.185868	32.388428	25.353234	31.743812
HEL_CA2279AA_AS	29.604763	35.484054	20.764699	19.534006	21.028783	23.238441	20.813962	22.590984	20.75541	20.498857	20.562068	20.491738	36.210463	36.587994	24.564827	20.993439	20.685305	45.353864	46.556268	46.710998	59.358183	18.93053	19.786517	22.724338	20.49108	16.681078	50.757528	26.654933	21.261083	56.808734	22.04312	22.58921	22.665836	21.064663	21.260366	51.653272	52.674613	25.906861	22.629992	22.388373	20.614553	20.447081	23.558322	22.587178	18.442347	23.323936	20.910635	23.028529	29.165157
HEL_CA2283AA_AS	2.125714	2.905742	2.178599	2.819722	1.896497	2.408091	2.083318	2.453501	2.18407	2.50141	2.477117	2.501409	2.936612	2.54958	2.012578	2.41288	2.183867	5.553799	5.102903	5.100898	8.750678	2.46058	2.18219	2.298787	2.107996	3.494805	3.452009	2.870399	2.297303	5.871939	2.51749	2.453485	2.903912	2.906891	2.297306	7.057903	4.29374	2.677957	2.614525	3.033976	2.321909	2.305374	2.53078	2.453403	2.10308	2.162101	2.576007	2.115342	2.835342
HEL_CA2284AA_AS	2.505514	7.349374	4.54827	3.364835	4.370039	4.331331	3.795446	5.126647	4.756188	4.315086	4.312379	4.310454	5.518646	5.995799	5.290099	4.129536	4.356397	11.512448	9.901861	9.902505	22.509977	3.935822	3.607529	4.446465	3.207933	3.912073	5.900159	4.334336	5.183401	11.534456	4.428978	5.1277	4.379175	4.59219	5.183413	8.373311	7.045637	4.998556	5.280354	4.108919	4.801085	4.443962	4.890691	5.126935	3.473655	3.384678	3.886042	4.615385	4.765673
HEL_CA2286AA_AS	22.929445	5.819363	5.09839	5.252035	5.065668	5.586599	4.491139	4.285247	5.132842	4.235231	4.290914	4.235094	9.560155	14.716897	4.479548	4.240228	5.109414	8.052603	8.523541	8.523883	13.041581	5.72555	4.209645	4.957903	11.196489	4.441288	16.958065	4.625894	4.206724	15.45235	4.080214	4.285165	5.724897	4.217165	4.206812	15.619998	6.506546	5.414188	4.887673	5.792626	4.074952	4.80217	5.452903	4.285102	4.145331	5.483053	8.953074	4.2088	6.045818
HEL_CA2287AA_AS	1.434934	3.272458	2.984029	2.411393	2.578159	2.834442	2.101275	3.52481	2.979712	3.002347	2.99808	2.988718	4.994588	3.038478	2.91179	2.934321	2.982915	6.785294	5.742863	5.742816	10.822229	2.300425	2.51314	3.10268	1.942046	2.171761	3.606545	3.219616	2.441828	5.226719	3.258063	3.524978	3.627014	3.236658	2.442172	6.314687	5.094409	3.133661	3.121721	2.478168	2.954172	2.584686	3.362979	3.524511	2.173952	2.903232	2.350297	2.798986	4.125067
HEL_CA2371AA_AS	0.266948	0.484296	53.839195	0.347622	0.353723	0.407056	0.350195	0.583156	56.882097	1.298725	1.29711	1.298125	0.463508	0.443707	0.563038	1.311067	63.891617	0.424599	0.432013	0.431901	0.413952	0.422412	0.369875	0.430014	0.339124	0.406109	0.356761	0.699495	0.538798	0.407712	0.446619	0.586206	0.729991	0.444434	0.538877	0.400602	0.465741	0.438594	0.429487	0.380003	0.387463	0.415392	0.438803	0.58543	0.44506	0.35855	0.325605	0.524593	0.504243
HEL_CA2453AA_AS	0.282887	0.71413	1.15372	0.356975	0.352772	0.398339	0.354779	0.559094	1.134932	30.799224	31.21781	29.897201	0.544757	1.662934	0.615517	129.821263	1.155152	0.471893	0.567588	0.563651	0.574426	0.40543	0.415258	0.467353	0.354313	0.396164	0.377604	0.634788	0.815567	0.466059	0.428055	0.552068	0.563114	0.447907	0.815593	0.516193	0.494906	0.479859	0.528004	0.398107	0.387621	0.46886	0.468768	0.552051	0.461441	0.395815	0.33404	0.57115	0.58121
HpGP-CAN-001	23.82926	177.229603	30.2861	16.600078	18.088772	18.397851	16.423487	65.427316	29.983754	27.378706	28.092424	27.372102	42.501811	48.396423	111.353141	26.738561	30.793011	23.576137	24.631897	24.638961	26.132782	17.453217	19.733484	35.620109	16.112377	17.042066	20.020141	102.079424	72.361493	30.461373	29.844384	65.406455	100.560014	31.210717	72.36302	29.003129	32.639618	62.683395	44.660819	20.857956	24.315519	30.007399	29.516215	65.378981	22.918928	18.493227	16.062748	69.144287	127.132369
HpGP-CAN-006	0.296157	0.688911	1.303508	0.361657	0.364754	0.389808	0.357869	0.5598	1.299679	67.768573	58.255509	64.17915	0.556076	0.633987	0.611555	31.346868	1.303424	0.47251	0.456758	0.456743	0.472906	0.399718	0.393933	0.468002	0.361994	0.394316	0.38568	0.650918	0.577877	0.470681	0.46406	0.559662	0.588011	0.470651	0.577901	0.948093	0.492921	0.485328	0.626693	0.404134	0.416006	0.474941	0.483906	0.559489	0.465159	0.390339	0.360259	0.578538	0.554654
HpGP-CAN-007	2.685966	15.831299	13.199596	4.665967	4.789	4.300931	3.902345	25.85581	13.071116	9.77925	9.900882	9.779329	9.579741	11.004553	56.913632	9.86865	13.155567	6.334311	6.618829	6.618755	6.812818	4.294929	4.806065	7.774629	4.011112	4.123948	4.760182	221.948593	22.842485	8.005511	7.212062	25.861702	340.014239	6.794625	22.842592	6.592748	10.735944	12.871801	10.722318	5.4697	7.293276	6.603989	7.577028	25.852019	6.484856	3.847741	4.259306	20.391843	22.254081
HpGP-CAN-010	0.329725	0.634698	51.263599	0.348872	0.606062	0.383389	0.362033	0.590052	70.198444	1.208265	1.206654	1.207664	0.493171	0.468824	0.665223	1.220831	56.309922	0.442968	0.456253	0.45614	0.439075	0.427755	0.374757	0.442517	0.364374	0.401745	0.386027	0.711138	0.543926	0.425291	0.611302	0.593257	0.753184	0.465438	0.544005	0.424626	0.477295	0.461019	0.455509	0.390247	0.50591	0.439831	0.438576	0.592494	0.471412	0.361971	0.581302	0.580485	0.550888
HpGP-CAN-011	1.187817	0.907428	1.422018	0.501343	0.430645	0.4588	0.412639	0.647744	1.41799	65.514252	59.458712	63.330041	0.598614	0.719817	0.664468	36.972488	1.42176	0.561117	0.712113	0.712097	0.794881	0.451853	0.437732	0.58275	0.430482	0.474783	0.587866	0.770217	0.65491	0.583245	0.552703	0.647605	0.695593	0.56896	0.654934	0.642158	0.573932	0.586142	0.858131	0.458096	0.521006	0.571563	0.565855	0.647433	0.523193	0.456516	0.385253	1.091017	1.671179
HpGP-CAN-015	0.26839	0.507469	59.883254	0.349	0.354843	0.375809	0.342911	0.727209	55.166622	1.096851	1.095247	1.096253	0.469568	0.465673	0.576418	1.108672	70.150704	0.429577	0.429455	0.430099	0.418247	0.429697	0.376478	0.428093	0.339704	0.413677	0.366373	0.654021	0.56298	0.414468	0.459072	0.730414	0.684736	0.451507	0.563058	0.420605	0.472253	0.447837	0.432161	0.382479	0.388053	0.423628	0.440065	0.729715	0.451348	0.362414	0.330593	0.541696	0.559982
HpGP-CAN-016	31.512545	50.435529	96.22186	19.599244	18.913065	18.136215	20.056553	45.358887	95.467739	96.602673	95.900655	96.385407	58.587259	45.937701	80.571564	101.528302	96.453129	27.728932	28.067244	28.063364	28.251536	19.188787	16.726651	23.313402	19.070336	16.212418	25.338859	67.078382	43.361236	34.880838	22.305549	45.353948	64.22427	20.241633	42.446086	33.119037	36.834285	35.761526	25.360042	21.954224	21.811475	24.32271	22.615125	45.349764	26.856391	16.166449	20.512236	59.250839	61.720051
HpGP-CAN-018	41.974836	40.658696	122.68994	18.831598	16.139478	16.953035	18.494704	34.466804	122.596623	100.510804	100.505225	100.172574	47.311796	69.602431	55.295723	108.646221	123.979413	22.354076	23.626879	23.615902	24.860271	15.236317	16.172563	18.722801	17.355553	16.501665	34.46592	54.056991	30.476964	26.328812	18.584424	34.451338	47.714404	17.657139	30.471468	47.519208	34.814936	29.106676	18.980994	20.636368	17.48618	22.414532	19.371147	34.449087	26.187099	18.966409	21.798325	41.20266	42.892331
HpGP-CAN-019	16.460485	96.484273	74.957891	22.036277	23.541365	20.309258	20.882198	52.3385	73.751474	89.715554	89.182272	89.627584	172.986892	83.463316	95.606998	90.517347	74.2127	34.27037	32.302609	32.305213	39.589528	20.962794	24.689553	33.600754	22.093782	21.495568	27.116398	69.768169	57.460393	44.89689	28.230192	52.338776	58.729105	29.563228	57.455964	47.93713	69.896352	35.947227	37.008966	25.337647	23.863727	29.606892	31.740931	52.333541	40.251246	24.273578	19.047319	68.467481	50.356829
HpGP-CAN-020	12.848926	99.332756	49.65	18.182207	20.231924	18.053074	18.511593	42.514809	49.780218	54.015719	53.573833	53.95405	106.470802	87.089191	55.162433	52.576614	49.843161	32.516665	32.114239	32.119904	34.855099	20.172651	19.39777	35.801208	18.743697	20.354642	21.343206	53.004807	39.807473	39.711903	28.33134	42.50604	52.822791	28.078391	39.80489	36.569332	50.015604	62.81361	38.370841	21.142722	27.229354	32.701586	30.585211	42.504373	25.087802	19.228675	16.590389	43.13683	109.695108
HpGP-CAN-023	12.551398	93.397473	46.165684	17.076544	19.107832	17.599512	16.919208	43.979892	46.20401	48.214631	47.949166	48.181599	78.024461	74.581546	67.933948	48.69441	46.277842	29.080886	28.703187	28.70384	31.684292	18.158052	19.125376	31.647401	17.70163	19.523493	19.890833	67.994681	44.866639	39.733844	27.765418	43.984002	64.339744	27.65968	44.864413	34.013679	47.408501	55.321505	38.574954	24.221389	22.629941	30.930992	31.856454	43.987063	21.979236	21.26193	15.144586	53.554211	99.635008
HpGP-CHI-105	51.082961	31.322731	34.229812	25.602738	23.005075	25.237645	22.311514	36.205724	34.225269	37.220307	37.042459	37.214101	40.445184	36.732125	45.183346	37.089191	34.066913	42.85006	43.41638	43.417729	48.352116	21.420698	22.66152	23.993605	31.073453	19.021668	47.722357	42.887609	37.075166	55.831915	22.847834	36.201829	39.486495	21.975216	36.239251	60.920616	56.487491	27.662282	26.447859	22.539108	28.852211	26.112319	23.965691	36.200537	32.827646	23.325683	30.964178	43.296757	35.732525
HpGP-CHI-116	51.402846	35.953407	34.292388	22.046322	24.836388	22.105283	23.315318	33.380513	33.838361	35.195183	35.085662	35.162203	42.211575	40.504044	46.306271	34.613011	34.163255	46.664059	46.160775	46.164918	51.939878	20.756102	21.146602	23.531875	25.374201	21.553395	47.898241	44.270379	38.401335	55.219074	22.559076	33.376392	40.391916	22.955744	38.397845	52.903525	52.176204	27.299927	26.696699	24.949603	22.125005	28.193262	23.513285	33.372858	34.405041	29.072583	26.666006	42.245142	36.664859
HpGP-KAZ-002	49.599793	21.073725	15.187774	51.870002	43.657802	50.134027	46.331101	15.901035	15.140885	14.431479	14.616355	14.448986	21.773991	21.797909	18.311101	14.293106	15.162371	18.080455	20.124307	20.129819	21.497893	27.028198	28.839623	26.174248	36.601502	27.316821	23.69055	18.307439	16.209227	21.65257	21.350933	15.898531	16.168099	20.837831	16.202029	23.680683	22.755233	17.818344	22.614587	27.072171	38.948035	22.727467	25.963511	15.898242	20.00059	54.164702	60.202331	18.166594	18.736372
HpGP-KGZ-006	63.37952	18.647418	14.486123	42.730414	44.506149	41.031594	41.222724	14.610978	14.517789	14.331154	14.381787	14.337111	24.693631	23.684115	17.716458	14.112279	14.493717	18.684819	19.340467	19.340967	19.059041	27.256538	31.725952	23.776361	39.050757	26.315704	27.710853	17.044198	14.660728	22.690205	18.812987	14.609239	16.346358	19.301705	14.65884	27.986346	24.681938	19.816123	19.711285	29.729142	34.240228	24.317605	29.125336	14.611167	19.860848	40.86776	56.23141	17.719795	16.56675
HpGP-MEX-028	25.781488	67.874734	28.374178	23.062056	24.484769	24.687305	26.379224	30.160166	28.789381	27.966926	27.94721	27.957954	69.030043	62.852351	34.475187	28.140622	28.427579	58.874023	56.536875	56.757167	67.033575	22.756582	26.344528	35.309265	26.952684	21.137124	44.124957	35.376342	29.881849	83.936515	29.51456	30.162159	33.388887	30.863465	29.881805	284.969747	125.263711	34.96688	34.486158	28.645025	27.740102	34.049771	34.939665	30.159337	25.517213	25.649106	24.075507	32.823184	46.112808
HpGP-PER-011	91.456885	35.63702	24.167201	26.779563	25.659907	23.794898	25.697114	22.764251	24.178875	22.658995	22.858616	22.546597	47.424329	54.49747	26.160927	22.890351	24.16203	44.449451	48.060739	47.994688	45.652975	22.066197	22.330198	25.01951	34.283967	24.405706	86.65971	23.749417	25.173169	60.566613	22.440036	22.764879	27.443901	23.313556	25.177033	67.005259	57.20336	26.713891	23.094205	22.740276	27.905236	26.909871	23.577956	22.764797	24.351709	29.683509	37.842546	25.843401	32.340268
HpGP-PER-019	21.739486	32.635875	21.082673	18.733938	17.387538	18.73863	18.701852	21.286733	21.073363	22.845028	22.75594	22.836527	38.655017	32.414457	24.282567	23.135175	21.09005	46.09584	43.778786	43.763606	60.40146	16.184742	18.947175	19.278837	17.913962	16.430048	48.995294	21.026628	22.135092	57.065801	19.505602	21.284976	24.35848	21.058666	22.135166	50.228478	43.916519	22.466623	22.903653	19.833023	19.642913	20.436373	24.115054	21.283859	18.587344	17.999121	18.232596	22.139476	29.620229
HpGP-PER-111	29.373378	36.452279	20.825189	19.726364	18.998833	20.536194	21.071805	20.800164	20.759362	20.328086	20.312963	20.315622	41.222254	39.596386	25.538074	20.26167	20.788068	49.489867	47.259439	47.313311	57.134232	19.328137	18.177322	23.062641	20.748962	19.236383	52.684118	23.939605	21.587751	66.14227	21.618994	20.801159	25.176262	20.5193	21.594295	59.031016	51.261318	21.850777	24.961926	21.804759	22.96534	21.57218	24.908364	20.800008	18.699551	17.927708	23.112662	25.042173	29.977435
HpGP-PER-121	28.148127	36.652912	21.648175	20.6098	21.595112	23.533971	22.45869	21.084993	21.641223	23.305563	23.269189	23.283743	40.335636	35.816871	27.153017	23.6074	21.671906	48.078949	53.998165	53.971631	62.730515	18.305144	20.535132	22.522019	23.092887	19.683518	57.657229	26.713983	24.295247	61.939521	23.557855	21.083912	27.971462	24.040816	24.295915	52.883438	51.756022	27.905177	25.613409	21.787414	21.866984	25.646015	25.82668	21.071054	21.133268	22.16039	21.841243	24.974397	34.573898
HpGP-PER-138	32.964846	37.555828	21.154395	21.400323	22.203567	23.16344	20.474451	21.676635	21.152881	22.528653	22.550961	22.511494	44.179782	36.969327	26.541604	22.659153	21.181751	49.112317	48.267766	48.181806	58.357694	18.987642	20.906917	24.651303	21.348957	18.44693	60.54936	23.202844	24.655538	63.196558	22.452435	21.676947	25.562166	23.434505	24.656777	58.927394	46.472488	23.834774	24.701221	20.356421	21.819601	22.627542	23.706459	21.677472	20.126221	21.251104	20.170649	23.75109	30.567212
HpGP-SPA-706	55.380817	35.030702	23.624925	23.192443	22.883945	21.686573	21.867867	24.436754	23.508283	22.980842	22.91461	22.975351	45.795959	49.698526	32.5813	23.338781	23.592353	44.255245	47.624426	47.620391	55.502891	21.622692	22.338443	25.434115	30.300083	19.510617	94.814639	26.739753	24.22475	63.545185	23.187346	24.435627	26.784476	22.771121	24.216302	67.96813	50.753801	28.270433	27.44661	24.11441	23.000324	26.039068	23.86494	24.41525	23.781857	24.883637	27.507244	25.60102	32.829596
HpGP-USA-205	41.16687	77.058046	27.255917	25.067329	27.791366	24.522023	26.605061	28.496932	27.259642	29.505786	29.508992	29.485385	78.646489	87.980389	39.491292	29.501825	27.293199	49.762706	43.58107	43.586148	55.275347	21.610566	22.048991	36.379239	25.600621	20.701441	46.738798	34.145469	28.701003	70.780573	27.576631	28.536874	31.156478	28.860084	28.69974	99.289379	441.53568	32.835508	30.9506	27.66969	29.973619	32.653842	31.800617	28.521635	26.722284	25.343793	28.90238	33.960719	43.597044
Hui1764	1.67299	1.435634	0.796186	0.767672	1.170033	0.802911	1.030718	0.950108	0.800302	0.839897	0.841037	0.839839	1.585221	1.245547	0.673986	0.840211	0.80046	99.987964	2.695275	2.695176	1.974419	1.772848	0.698079	1.16719	0.680478	0.93487	1.806621	0.744535	0.875097	2.684911	0.888096	0.948994	0.720791	1.305119	0.875095	0.877957	1.124354	0.788128	0.762883	0.674251	1.319254	0.868019	1.348467	0.948955	0.652889	0.664311	0.76002	0.665648	1.207508
Hui1766	0.276679	0.527184	0.359626	0.341104	0.366342	0.338862	0.318257	0.392341	0.35942	0.359517	0.360658	0.359459	0.464422	0.454492	0.349728	0.360072	0.359672	123.104906	0.823731	0.823625	0.555376	0.366572	0.351622	0.39926	0.324338	0.352808	0.39788	0.458745	0.398829	0.577326	0.399375	0.392366	0.389642	0.466615	0.398826	0.459373	0.560782	0.389116	0.43581	0.373414	0.367027	0.38202	0.438184	0.392325	0.326819	0.319597	0.341869	0.358372	0.517744
Hui1769	0.291106	0.444318	0.399498	0.345206	0.356426	0.377472	0.33218	0.469266	0.399604	0.461079	0.462529	0.461077	0.450891	0.546641	0.322181	0.458062	0.399687	1.791309	95.450219	93.493104	0.725671	0.347277	0.352216	0.387458	0.347069	0.334633	0.472879	0.338334	0.409954	0.640656	0.389896	0.469266	0.31687	0.392694	0.409951	0.473087	0.472977	0.435791	0.6231	0.496242	0.378161	0.383226	0.463567	0.469245	0.550975	0.329823	0.32573	0.355126	0.444755
Kazakhstan3173	75.205969	20.42856	16.078082	48.494508	48.221601	46.035319	43.043316	17.162482	16.078214	16.649539	16.734706	16.654193	30.089443	27.285572	19.047308	16.450311	16.020282	19.835635	21.85707	21.88268	21.225059	28.652962	32.599622	26.204053	42.742739	31.429228	40.414421	16.979589	16.46318	24.067841	20.295809	17.16258	19.537347	22.075596	16.46831	28.480117	27.013751	22.930928	20.513363	31.359941	36.720896	22.839755	27.757488	17.162251	23.744166	47.342119	59.285111	19.880597	19.092585
Khanty04	17.679087	27.998265	18.228297	22.611719	22.87432	20.840039	22.742201	21.350735	18.334908	18.990625	18.986259	18.982297	28.97917	25.220052	26.676378	18.781797	18.408318	22.111393	21.134096	21.128699	24.231372	26.041629	30.763843	50.416914	25.376846	25.688769	17.107432	23.115517	23.815224	22.587693	28.186302	21.321207	25.295027	30.708129	23.815214	24.595477	27.892797	28.880829	37.971734	24.657528	26.345615	184.917184	35.05597	21.32562	95.746755	23.094638	21.82019	27.683003	31.842641
Khanty47	44.80006	16.277136	12.301986	15.191648	16.325081	13.13845	16.347471	16.033975	12.342914	11.583129	11.607455	11.581062	16.261574	20.127775	20.033225	11.559989	12.315645	11.578341	12.661171	12.667539	11.040632	14.598948	13.845489	22.512994	21.017714	16.35821	18.841062	17.70677	14.315983	14.411949	14.260186	16.032962	14.876299	14.02378	14.313292	16.623106	18.599416	15.304114	17.840397	15.021571	16.317569	58.688138	14.550995	16.03279	554.242407	16.775037	19.837743	19.384625	15.14002
Koryak28	4.990887	12.505317	12.023067	8.185823	7.752939	7.510072	7.139524	16.86729	11.978857	11.776216	11.769836	11.774025	13.096178	11.67949	21.572235	11.753035	12.137797	9.625554	9.412951	9.411676	10.428699	9.197568	11.694246	20.093716	8.553134	10.245736	7.220504	18.56415	16.777582	9.397978	18.131844	16.867834	16.340954	18.236512	16.783213	11.452458	11.719257	26.0017	42.341879	32.11955	13.945345	15.535446	17.419905	17.841584	15.973357	8.293143	8.893909	35.700064	16.847849
Koryak37	5.10662	1.006426	0.655274	1.157224	0.820255	1.233858	1.298779	0.729928	0.654836	0.735012	0.738223	0.734966	0.815786	1.291304	0.646093	0.751851	0.655369	0.628991	0.751968	0.751935	0.795119	1.014181	1.320061	1.079425	2.442408	1.020465	2.712882	0.717857	0.737162	0.680619	0.852427	0.729905	0.682718	1.266604	0.732245	0.655834	0.834538	0.838869	3.07912	0.822581	1.185911	1.31111	1.668297	0.729875	0.667311	1.887533	3.089664	0.924415	0.801408
Koryak38	1.445384	0.76946	0.589171	0.480715	0.43777	0.513351	0.57932	1.013692	0.588824	0.551668	0.554879	0.551622	0.64611	0.583041	0.629994	0.553071	0.533036	0.61613	0.579298	0.579265	0.665888	0.460411	0.487238	0.511126	1.158699	0.689174	0.816398	0.65991	0.989994	0.612176	0.738575	1.013669	0.632656	0.882774	0.989986	0.551426	0.608018	1.145512	1.557066	0.822093	0.753415	0.660318	0.952644	1.01364	0.851714	0.43428	0.854216	0.977983	0.78494
mong44	32.371186	19.930298	13.946305	42.88025	45.041766	44.863837	44.204025	14.821247	13.956795	14.687798	14.76864	14.684571	22.987431	20.684296	16.003952	15.227509	13.961657	20.685227	19.316291	19.318579	18.953216	30.409085	30.84622	29.360627	43.183736	30.460153	23.737429	16.794368	15.407004	18.37343	21.386399	14.819308	16.523989	19.436581	15.403384	21.165521	21.620292	18.729127	18.233429	26.238666	34.084347	22.250654	26.873015	14.806337	21.446049	42.084677	42.729804	15.868554	19.427654
mong49	33.536457	19.513633	14.972976	45.033461	48.172418	40.407136	49.199371	15.47264	14.987793	14.576394	14.576716	14.571327	20.42333	17.469228	16.797619	14.411324	15.0011	19.307845	19.129788	19.12831	19.229863	34.009744	32.483977	27.947789	47.149763	30.528323	22.087548	18.158954	15.973819	23.328366	21.076929	15.471348	16.593473	20.285404	15.972479	21.135934	21.542995	17.444617	20.250337	25.244909	36.286078	25.735055	24.755396	15.471274	22.114554	53.727846	49.562061	18.419374	20.218722
Nanai30	29.595211	24.370826	18.745522	35.060454	34.892137	40.169416	43.644087	21.55631	18.74013	18.796821	18.870054	18.785622	27.905827	25.065417	22.962819	18.729794	18.744803	22.69187	22.921053	22.922287	25.649556	27.574414	34.354186	40.868859	32.750537	26.707949	22.279068	22.79984	20.847686	25.605394	33.89653	21.555064	25.01666	37.207694	20.822408	25.578876	27.725878	30.660572	43.519656	41.245182	35.034652	31.861158	80.347019	21.552241	25.718812	39.246002	42.112308	27.682995	27.647432
Nanai40	16.714548	26.88456	18.977102	22.749831	25.809984	26.242035	22.87978	23.937484	18.958708	18.807544	18.684415	18.802963	28.628043	24.735359	24.208196	18.618945	19.006518	22.651046	21.580058	21.576582	22.147866	22.486944	28.476953	51.709866	21.019013	23.011918	18.908152	27.137053	22.354205	28.636147	45.879138	23.936596	23.809834	48.449831	22.354153	24.817416	28.58036	40.301488	64.2945	29.367706	32.684155	34.728296	160.73196	23.937054	26.796801	21.564098	24.19339	33.158409	35.13498
Nentsy81	81.234913	26.356376	19.511612	29.877764	31.269979	28.353102	28.724537	22.54109	19.501568	19.183633	19.226867	19.173728	39.603777	28.50116	24.359738	18.97926	19.614916	23.726832	25.785505	25.67673	24.243313	36.165547	41.704455	53.215018	37.705578	27.990458	37.65939	25.167775	21.733434	25.307268	26.997105	22.502388	31.327196	30.110486	21.733559	33.058853	31.623685	33.45017	38.906435	36.570206	30.695019	136.880767	34.473923	22.527389	87.252002	34.051653	39.044647	26.274414	28.410904
PeCan4	0.213588	0.247849	0.204105	0.21291	0.213621	0.227693	0.19539	0.201094	0.20416	0.214648	0.212376	0.214639	0.262563	0.22686	0.198863	0.215063	0.204187	0.271493	0.271706	0.271705	0.247185	0.233932	0.227408	0.235042	0.206556	0.209372	145.181439	0.190045	0.189586	0.281656	0.253905	0.201106	0.190645	0.271088	0.189587	0.231656	0.265386	0.212589	0.226812	0.217582	0.232726	0.230795	0.243871	0.201096	0.187154	0.211597	0.232635	0.216079	0.246692
Puno120	35.167713	36.270356	21.119515	22.455925	22.210757	20.523249	23.586699	21.287783	21.343183	22.956171	23.026129	22.796685	38.999818	35.42281	25.806534	22.826193	21.130748	40.37993	42.986452	43.047927	53.704403	19.294254	19.415933	24.259109	19.328632	19.672255	66.386105	21.926045	21.370151	54.0779	22.450252	21.290389	25.183156	22.762966	21.364422	51.370822	49.503145	25.332742	25.445176	22.227477	21.414932	23.410931	22.276689	21.286688	19.651796	21.885257	22.032757	22.385111	26.648664
Puno135	24.231516	35.391676	23.340418	21.289074	19.070485	21.734114	19.897542	25.973435	23.510397	21.228389	21.199627	21.218939	40.173371	38.627301	28.67296	20.91911	23.401422	47.08986	45.911344	45.909939	57.635879	19.242889	20.849102	26.657821	23.285439	17.105802	67.871445	24.379432	25.014193	62.951108	21.966007	25.975	26.696291	22.319442	25.014805	52.204	52.518846	26.490592	28.423873	23.042985	21.407564	25.463771	23.909074	25.974336	23.363935	21.044066	22.142465	28.29845	34.264624
Sakhalin60	18.774352	28.358863	18.425617	21.215774	22.163908	21.023853	20.727113	22.729053	18.555443	17.282552	17.270033	17.281691	28.950251	24.595577	26.595971	17.335534	18.555639	22.538488	21.999434	21.976291	22.693967	21.762266	22.285934	43.620778	21.184933	22.136163	17.184218	21.923574	20.787185	28.392226	75.500976	22.724187	24.219579	86.04323	20.78674	26.242221	28.49748	40.384258	58.62453	34.085862	26.313574	32.564794	71.169855	22.722732	23.072831	26.036085	22.128276	26.809354	33.21374
Sat464	6.24179	17.359369	10.79382	10.741593	9.213634	9.632304	9.053794	11.732226	10.819863	11.601737	11.591021	11.580307	16.215505	15.904914	12.811552	11.624716	10.856957	29.124646	31.92847	31.933043	68.048981	9.202995	9.324547	13.117137	8.82297	9.152166	17.124801	11.622298	11.641465	35.644224	11.534705	11.727335	11.781446	11.855708	11.641488	21.510246	21.694106	12.577417	12.46403	12.371674	10.623288	11.743517	12.636881	11.727836	9.051606	8.948874	8.338927	13.952703	16.409197
Shi112	5.476518	14.666125	9.403184	8.096508	8.665817	8.039691	7.727872	9.917587	9.394204	8.903048	8.882216	8.906945	17.134971	13.280821	10.56642	8.832806	9.41163	20.931321	24.592721	24.591299	381.341392	6.956289	8.124247	11.641427	7.438658	7.099034	12.718506	10.958937	9.978392	26.451195	9.904021	9.945607	9.420327	10.169071	9.978434	20.01794	17.339712	10.885777	9.861567	8.847423	8.118953	9.758064	9.819031	9.94461	7.642853	7.510437	7.551453	9.893416	13.180249
Shi169	4.511746	8.523865	5.579492	5.055511	4.341147	4.638041	4.808656	5.872709	5.614471	5.648115	5.612906	5.647865	7.625041	6.951295	6.359575	5.64996	5.582611	12.567045	13.108997	13.100532	107.616967	4.359116	4.73156	6.558799	4.157231	4.474059	8.94862	7.171802	5.599753	14.596879	5.978145	5.872844	6.720977	5.706442	5.599788	10.906769	10.391069	6.18733	5.854667	5.415211	5.183747	6.284583	5.12267	5.872631	5.352915	4.246285	5.095288	5.640877	7.657769
Shi417	6.701224	19.335641	11.129748	9.417716	8.746556	9.819261	11.790238	11.75592	11.088381	10.893943	10.871309	10.887867	19.972747	16.967115	12.696901	10.455564	11.263549	31.916816	27.624461	27.626593	158.154774	9.045779	10.034991	11.849078	8.171609	9.448827	15.733624	13.084612	10.144687	37.137167	11.665822	11.718443	12.400221	12.803587	10.144758	22.020163	23.141864	13.082885	11.991465	10.595098	9.375028	12.867428	13.334372	11.755069	10.589019	9.430212	9.181754	11.878209	15.085799
Shi470	2.656196	7.520643	5.516694	4.227868	4.425269	5.245149	4.686643	4.975864	5.504346	5.52654	5.508681	5.531075	7.668371	7.890943	5.562391	5.529936	5.518536	11.269988	11.40446	11.437251	52.013309	4.443699	4.055697	5.29965	4.558731	4.348132	7.610443	5.851392	4.519899	12.286073	5.855785	4.975863	5.395054	5.958811	4.519733	8.818741	10.423127	6.539583	5.40723	4.512664	4.292168	4.884519	5.581339	4.975118	3.881987	5.409369	3.59788	5.734695	7.479322
TUVAB15	25.774368	19.636635	13.098754	35.116553	37.19848	46.371976	44.983589	15.267289	13.116887	13.581347	13.523705	13.575303	17.435181	17.98774	16.208969	13.479371	13.123282	17.785813	17.748554	17.748087	18.007721	24.262745	27.632499	22.404313	39.369563	26.415279	18.849937	15.51735	14.403985	18.60417	18.064648	15.268707	16.380389	19.49083	14.396714	20.889615	18.105439	17.30791	19.911561	21.976697	34.466532	21.992249	21.655068	15.265658	20.770034	54.839033	39.683776	16.958317	18.550651
Tuvac46	25.466892	15.315047	12.164107	44.766371	46.131672	52.827633	39.42643	12.967722	11.947834	12.212361	12.478103	12.312097	18.415187	16.339356	13.905615	12.12375	12.082064	14.899439	15.581402	15.581554	15.289311	23.715933	29.660485	19.88077	30.103862	23.134529	16.432881	13.551789	13.047602	17.355316	16.054466	12.96798	12.802451	17.434554	13.047646	19.147815	17.219341	14.549839	15.467125	22.504078	27.52022	19.358258	17.965577	12.968419	17.770568	44.379674	45.188135	13.787123	15.564192
Tuvac80	18.370071	13.273877	8.62208	28.488516	32.931055	36.636963	32.125779	10.138277	8.636644	9.290791	9.300802	9.291616	13.97914	14.446633	8.878949	9.334076	8.635486	12.433656	12.170836	12.169021	12.886986	17.200499	21.387303	16.202952	24.185878	18.94913	12.589826	10.824028	10.528815	11.926934	13.829478	10.137743	11.259346	13.819562	10.52094	14.279705	14.745729	13.46636	11.929061	16.866155	21.524188	14.643562	19.926574	10.137105	12.9674	42.460519	23.03887	10.797876	12.042564
v225d	16.186238	46.618807	25.367538	22.731236	23.171306	23.687281	22.854442	26.808912	26.229443	25.251826	25.238974	25.254053	54.238973	44.414334	31.936428	25.394728	25.411037	86.520333	79.665123	79.714145	89.211063	20.161509	21.635865	34.380053	19.061691	20.122705	38.247623	27.585561	26.820473	129.734934	25.44777	26.772495	30.075847	25.847482	26.812161	70.852223	72.262879	30.785187	28.774397	25.354707	23.067494	28.917489	26.390888	26.737099	23.699465	20.146991	22.631957	29.157479	40.092978
yak97	26.637547	16.871788	11.943127	35.99865	30.800897	38.957948	39.143221	12.951425	11.993553	12.15538	12.130131	12.152143	17.485765	15.084306	13.756989	12.254505	11.936227	15.162029	15.348954	15.321978	14.196685	38.520728	35.43277	24.74233	64.449721	36.820849	18.457011	13.572459	13.830761	16.073088	17.144046	12.948258	13.922269	17.028046	13.829777	15.850994	16.910374	15.077322	18.288433	33.8572	84.595147	17.944404	21.558101	12.949709	16.756916	30.77814	34.550393	14.584197	16.072454
[truncated: 247 more columns]
