# Supplementary material for: An ancient ecospecies of Helicobacter pylori
Source: Nature. 2024 Oct 16;635(8037):178–85. doi: 10.1038/s41586-024-07991-z (PMC11541087; doi:10.1038/s41586-024-07991-z)
Supplement: Supplementary file 8 — Data underlying Figs. 1–4 and Supplementary Figs. 1–6 and 8–13. [file 41586_2024_7991_MOESM8_ESM.zip › SOURCE_DATA/S1.csv]

Var1	Freq	Country	Population
Argentina.hpAfrica1	5	Argentina	hpAfrica1
Australia.hpAfrica1	14	Australia	hpAfrica1
Brazil.hpAfrica1	32	Brazil	hpAfrica1
Canada.hpAfrica1	6	Canada	hpAfrica1
Chile.hpAfrica1	1	Chile	hpAfrica1
Colombia.hpAfrica1	42	Colombia	hpAfrica1
Congo.hpAfrica1	63	Congo	hpAfrica1
Costa Rica.hpAfrica1	3	Costa Rica	hpAfrica1
Dominican Republic.hpAfrica1	41	Dominican Republic	hpAfrica1
France.hpAfrica1	11	France	hpAfrica1
Gambia.hpAfrica1	67	Gambia	hpAfrica1
Ghana.hpAfrica1	3	Ghana	hpAfrica1
Guatemala.hpAfrica1	1	Guatemala	hpAfrica1
Honduras.hpAfrica1	23	Honduras	hpAfrica1
Indonesia.hpAfrica1	7	Indonesia	hpAfrica1
Israel.hpAfrica1	1	Israel	hpAfrica1
Mauritius.hpAfrica1	2	Mauritius	hpAfrica1
Mexico.hpAfrica1	52	Mexico	hpAfrica1
Morocco.hpAfrica1	3	Morocco	hpAfrica1
Namibia.hpAfrica1	13	Namibia	hpAfrica1
Nicaragua.hpAfrica1	52	Nicaragua	hpAfrica1
Nigeria.hpAfrica1	4	Nigeria	hpAfrica1
Peru.hpAfrica1	7	Peru	hpAfrica1
Portugal.hpAfrica1	10	Portugal	hpAfrica1
Puerto Rico.hpAfrica1	1	Puerto Rico	hpAfrica1
Russia.hpAfrica1	1	Russia	hpAfrica1
Senegal.hpAfrica1	4	Senegal	hpAfrica1
Seycelles.hpAfrica1	1	Seycelles	hpAfrica1
Sierra Leone.hpAfrica1	1	Sierra Leone	hpAfrica1
South africa.hpAfrica1	1	South africa	hpAfrica1
South Africa.hpAfrica1	76	South Africa	hpAfrica1
Spain.hpAfrica1	9	Spain	hpAfrica1
Switzerland.hpAfrica1	3	Switzerland	hpAfrica1
Uganda.hpAfrica1	1	Uganda	hpAfrica1
UK.hpAfrica1	1	UK	hpAfrica1
Unknown.hpAfrica1	7	Unknown	hpAfrica1
USA.hpAfrica1	175	USA	hpAfrica1
Venezuela.hpAfrica1	4	Venezuela	hpAfrica1
West Africa.hpAfrica1	1	West Africa	hpAfrica1
Zambia.hpAfrica1	1	Zambia	hpAfrica1
Zimbabwe.hpAfrica1	1	Zimbabwe	hpAfrica1
Angola.hpAfrica2	1	Angola	hpAfrica2
Namibia.hpAfrica2	14	Namibia	hpAfrica2
Russia.hpAfrica2	3	Russia	hpAfrica2
South Africa.hpAfrica2	61	South Africa	hpAfrica2
Unknown.hpAfrica2	4	Unknown	hpAfrica2
Bangladesh.hpAsia2	53	Bangladesh	hpAsia2
Bhutan.hpAsia2	8	Bhutan	hpAsia2
Cambodia.hpAsia2	4	Cambodia	hpAsia2
India.hpAsia2	39	India	hpAsia2
Indonesia.hpAsia2	7	Indonesia	hpAsia2
Japan.hpAsia2	2	Japan	hpAsia2
Malaysia.hpAsia2	32	Malaysia	hpAsia2
Mauritius.hpAsia2	1	Mauritius	hpAsia2
Myanmar.hpAsia2	84	Myanmar	hpAsia2
Nepal.hpAsia2	65	Nepal	hpAsia2
Singapore.hpAsia2	3	Singapore	hpAsia2
South Africa.hpAsia2	2	South Africa	hpAsia2
Sri Lanka.hpAsia2	3	Sri Lanka	hpAsia2
Switzerland.hpAsia2	1	Switzerland	hpAsia2
Thailand.hpAsia2	58	Thailand	hpAsia2
Unknown.hpAsia2	11	Unknown	hpAsia2
USA.hpAsia2	1	USA	hpAsia2
Vietnam.hpAsia2	11	Vietnam	hpAsia2
Afghanistan.hpEurope	6	Afghanistan	hpEurope
Algeria.hpEurope	11	Algeria	hpEurope
Argentina.hpEurope	23	Argentina	hpEurope
Australia.hpEurope	346	Australia	hpEurope
Bangladesh.hpEurope	53	Bangladesh	hpEurope
Belarus.hpEurope	2	Belarus	hpEurope
Belgium.hpEurope	17	Belgium	hpEurope
Bhutan.hpEurope	11	Bhutan	hpEurope
Bosnia.hpEurope	1	Bosnia	hpEurope
Brazil.hpEurope	13	Brazil	hpEurope
Bulgaria.hpEurope	8	Bulgaria	hpEurope
Cambodia.hpEurope	27	Cambodia	hpEurope
Canada.hpEurope	14	Canada	hpEurope
Chile.hpEurope	47	Chile	hpEurope
China.hpEurope	52	China	hpEurope
Colombia.hpEurope	291	Colombia	hpEurope
Congo.hpEurope	2	Congo	hpEurope
Costa Rica.hpEurope	8	Costa Rica	hpEurope
Dominican Republic.hpEurope	42	Dominican Republic	hpEurope
Ecuador.hpEurope	1	Ecuador	hpEurope
Egypt.hpEurope	6	Egypt	hpEurope
El Salvador.hpEurope	1	El Salvador	hpEurope
Eritrea.hpEurope	3	Eritrea	hpEurope
Ethiopia.hpEurope	12	Ethiopia	hpEurope
Finland.hpEurope	2	Finland	hpEurope
France.hpEurope	74	France	hpEurope
Germany.hpEurope	518	Germany	hpEurope
Greece.hpEurope	52	Greece	hpEurope
Guatemala.hpEurope	6	Guatemala	hpEurope
Honduras.hpEurope	64	Honduras	hpEurope
Iceland.hpEurope	11	Iceland	hpEurope
India.hpEurope	62	India	hpEurope
Indonesia.hpEurope	18	Indonesia	hpEurope
Iran.hpEurope	274	Iran	hpEurope
Ireland.hpEurope	26	Ireland	hpEurope
Israel.hpEurope	91	Israel	hpEurope
Italy.hpEurope	33	Italy	hpEurope
Japan.hpEurope	41	Japan	hpEurope
Jordan.hpEurope	12	Jordan	hpEurope
Kazakhstan.hpEurope	13	Kazakhstan	hpEurope
Kenya.hpEurope	1	Kenya	hpEurope
Korea.hpEurope	16	Korea	hpEurope
Kuwait.hpEurope	3	Kuwait	hpEurope
Kyrgyzstan.hpEurope	21	Kyrgyzstan	hpEurope
Latvia.hpEurope	34	Latvia	hpEurope
Lebanon.hpEurope	6	Lebanon	hpEurope
Liberia.hpEurope	1	Liberia	hpEurope
Lithuania.hpEurope	24	Lithuania	hpEurope
Malaysia.hpEurope	6	Malaysia	hpEurope
Malta.hpEurope	1	Malta	hpEurope
Mauritius.hpEurope	3	Mauritius	hpEurope
Mexico.hpEurope	189	Mexico	hpEurope
Mongolia.hpEurope	2	Mongolia	hpEurope
Myanmar.hpEurope	5	Myanmar	hpEurope
Nepal.hpEurope	27	Nepal	hpEurope
Netherlands.hpEurope	24	Netherlands	hpEurope
New Zealand.hpEurope	5	New Zealand	hpEurope
Nicaragua.hpEurope	34	Nicaragua	hpEurope
North Africa.hpEurope	1	North Africa	hpEurope
Pakistan.hpEurope	1	Pakistan	hpEurope
Palestine.hpEurope	5	Palestine	hpEurope
Papua New Guinea.hpEurope	2	Papua New Guinea	hpEurope
Peru.hpEurope	35	Peru	hpEurope
Poland.hpEurope	22	Poland	hpEurope
Portugal.hpEurope	136	Portugal	hpEurope
Puerto Rico.hpEurope	6	Puerto Rico	hpEurope
Russia.hpEurope	120	Russia	hpEurope
Somalia.hpEurope	5	Somalia	hpEurope
South Africa.hpEurope	30	South Africa	hpEurope
Spain.hpEurope	233	Spain	hpEurope
Sri Lanka.hpEurope	3	Sri Lanka	hpEurope
Sudan.hpEurope	1	Sudan	hpEurope
Sweden.hpEurope	219	Sweden	hpEurope
Switzerland.hpEurope	134	Switzerland	hpEurope
Thailand.hpEurope	97	Thailand	hpEurope
Turkey.hpEurope	26	Turkey	hpEurope
UK.hpEurope	31	UK	hpEurope
Unknown.hpEurope	72	Unknown	hpEurope
USA.hpEurope	93	USA	hpEurope
Uzbekistan.hpEurope	71	Uzbekistan	hpEurope
Venezuela.hpEurope	28	Venezuela	hpEurope
Victoria.hpEurope	1	Victoria	hpEurope
Vietnam.hpEurope	105	Vietnam	hpEurope
Zimbabwe.hpEurope	2	Zimbabwe	hpEurope
Cameroon.hpNEAfrica	29	Cameroon	hpNEAfrica
China.hpNEAfrica	6	China	hpNEAfrica
Congo.hpNEAfrica	2	Congo	hpNEAfrica
Egypt.hpNEAfrica	1	Egypt	hpNEAfrica
Ethiopia.hpNEAfrica	26	Ethiopia	hpNEAfrica
Indonesia.hpNEAfrica	14	Indonesia	hpNEAfrica
Israel.hpNEAfrica	1	Israel	hpNEAfrica
Malaysia.hpNEAfrica	1	Malaysia	hpNEAfrica
Mauritius.hpNEAfrica	1	Mauritius	hpNEAfrica
Nigeria.hpNEAfrica	11	Nigeria	hpNEAfrica
North Africa.hpNEAfrica	1	North Africa	hpNEAfrica
Singapore.hpNEAfrica	1	Singapore	hpNEAfrica
Somalia.hpNEAfrica	2	Somalia	hpNEAfrica
Sudan.hpNEAfrica	35	Sudan	hpNEAfrica
Switzerland.hpNEAfrica	2	Switzerland	hpNEAfrica
Unknown.hpNEAfrica	1	Unknown	hpNEAfrica
Brazil.hpNorthAsia	3	Brazil	hpNorthAsia
China.hpNorthAsia	1	China	hpNorthAsia
Japan.hpNorthAsia	1	Japan	hpNorthAsia
Kazakhstan.hpNorthAsia	1	Kazakhstan	hpNorthAsia
Kyrgyzstan.hpNorthAsia	6	Kyrgyzstan	hpNorthAsia
Mongolia.hpNorthAsia	1	Mongolia	hpNorthAsia
Russia.hpNorthAsia	78	Russia	hpNorthAsia
Unknown.hpNorthAsia	5	Unknown	hpNorthAsia
Uzbekistan.hpNorthAsia	2	Uzbekistan	hpNorthAsia
Australia.hpSahul	33	Australia	hpSahul
Indonesia.hpSahul	13	Indonesia	hpSahul
Papua New Guinea.hpSahul	37	Papua New Guinea	hpSahul
Unknown.hpSahul	2	Unknown	hpSahul
Argentina.hspEAsia	3	Argentina	hspEAsia
Australia.hspEAsia	3	Australia	hspEAsia
Bangladesh.hspEAsia	1	Bangladesh	hspEAsia
Bhutan.hspEAsia	436	Bhutan	hspEAsia
Brazil.hspEAsia	1	Brazil	hspEAsia
Cambodia.hspEAsia	25	Cambodia	hspEAsia
Chile.hspEAsia	1	Chile	hspEAsia
China.hspEAsia	938	China	hspEAsia
Dominican Republic.hspEAsia	9	Dominican Republic	hspEAsia
France.hspEAsia	2	France	hspEAsia
Germany.hspEAsia	21	Germany	hspEAsia
India.hspEAsia	11	India	hspEAsia
Indonesia.hspEAsia	52	Indonesia	hspEAsia
Japan.hspEAsia	530	Japan	hspEAsia
Korea.hspEAsia	73	Korea	hspEAsia
Malaysia.hspEAsia	60	Malaysia	hspEAsia
Myanmar.hspEAsia	22	Myanmar	hspEAsia
Nepal.hspEAsia	6	Nepal	hspEAsia
New Zealand.hspEAsia	4	New Zealand	hspEAsia
Philippines.hspEAsia	1	Philippines	hspEAsia
Singapore.hspEAsia	37	Singapore	hspEAsia
Spain.hspEAsia	2	Spain	hspEAsia
Sweden.hspEAsia	1	Sweden	hspEAsia
Switzerland.hspEAsia	4	Switzerland	hspEAsia
Thailand.hspEAsia	177	Thailand	hspEAsia
Unknown.hspEAsia	174	Unknown	hspEAsia
USA.hspEAsia	22	USA	hspEAsia
Venezuela.hspEAsia	4	Venezuela	hspEAsia
Vietnam.hspEAsia	480	Vietnam	hspEAsia
Canada.hspIndigenousNAmerica	33	Canada	hspIndigenousNAmerica
Japan.hspIndigenousNAmerica	5	Japan	hspIndigenousNAmerica
Russia.hspIndigenousNAmerica	31	Russia	hspIndigenousNAmerica
Unknown.hspIndigenousNAmerica	1	Unknown	hspIndigenousNAmerica
USA.hspIndigenousNAmerica	10	USA	hspIndigenousNAmerica
Canada.hspIndigenousSAmerica	1	Canada	hspIndigenousSAmerica
Chile.hspIndigenousSAmerica	2	Chile	hspIndigenousSAmerica
Colombia.hspIndigenousSAmerica	10	Colombia	hspIndigenousSAmerica
Mexico.hspIndigenousSAmerica	7	Mexico	hspIndigenousSAmerica
Peru.hspIndigenousSAmerica	34	Peru	hspIndigenousSAmerica
South Africa.hspIndigenousSAmerica	2	South Africa	hspIndigenousSAmerica
Spain.hspIndigenousSAmerica	1	Spain	hspIndigenousSAmerica
Switzerland.hspIndigenousSAmerica	1	Switzerland	hspIndigenousSAmerica
USA.hspIndigenousSAmerica	4	USA	hspIndigenousSAmerica
Venezuela.hspIndigenousSAmerica	2	Venezuela	hspIndigenousSAmerica
China.hspSiberia	7	China	hspSiberia
Kazakhstan.hspSiberia	2	Kazakhstan	hspSiberia
Kyrgyzstan.hspSiberia	7	Kyrgyzstan	hspSiberia
Mongolia.hspSiberia	18	Mongolia	hspSiberia
Russia.hspSiberia	132	Russia	hspSiberia
Unknown.hspSiberia	2	Unknown	hspSiberia
Korea.hspUral	1	Korea	hspUral
Russia.hspUral	39	Russia	hspUral
Unknown.hspUral	1	Unknown	hspUral
Japan.Not tested	15	Japan	Not tested
Thailand.Not tested	1	Thailand	Not tested
Unknown.Not tested	5	Unknown	Not tested
USA.Not tested	2	USA	Not tested
Vietnam.Not tested	1	Vietnam	Not tested
