# Supplementary material for: An ancient ecospecies of Helicobacter pylori
Source: Nature. 2024 Oct 16;635(8037):178–85. doi: 10.1038/s41586-024-07991-z (PMC11541087; doi:10.1038/s41586-024-07991-z)
Supplement: Supplementary file 8 — Data underlying Figs. 1–4 and Supplementary Figs. 1–6 and 8–13. [file 41586_2024_7991_MOESM8_ESM.zip › SOURCE_DATA/generateSourceDataFile.R]

library(readr)
library(tidyverse)
library(ggplot2)
library(reshape2)
library(cowplot)
library(gridExtra)
library(ggpubr)
library(ggtree)
library(ape)
library(viridis)
library(ggsci)

setwd("/media/elise/PortableSSD/2021_2023_Postdoc_IPS/HpGlobal/wHpGP")

palette <- read.table("colors.txt", skip = 10)

colPop <- c("hpAfrica2" = "red", "hpAfrica1" = "#7F7F7F", "hspAfrica1SAfrica" = "#D9D9D9", "hspAfrica1WAfrica" = "#7F7F7F", "hspCNEAfrica" = "#A3D399", "hpNEAfrica" = "#008041", "hspSWEuropeLatinAmerican" = "#D5A6BD", "hspSWEurope" = "#E6A5D6", "hspSEurope" = "#FF8BD3", "hspEuropeMiddleEast" = "#A64D79", "hspNEurope" = "#D62FAE", "hpEurope" = "#D62FAE" #"#741B47"
            , "hspUral" = "#FAB778", "hspSiberia_low" = "#EB3D4F", "hpNorthAsia" = "#E76710", "hspEAsia" = "#920808", "hpAsia2" = "#FFD966", "hpSahul" = "#D5B7ED", "hspIndigenousNAmerica_low" = "#7B4BA0", "hspIndigenousSAmerica_low" = "#AA8AC3", "Hacinonychis" = "limegreen", "Monkey" = "limegreen", "Primate" = "limegreen", "hspIndigenousSAmerica_high" = "#ABCDEF", "hspIndigenousNAmerica_high" = "#3E5170", "hspSiberia_high" = "#C7EAFF", "hspSiberia" = "purple", "hspIndigenousNAmerica" = "blue", "hspIndigenousSAmerica" = "deepskyblue", "Hcetorum" = "deeppink", "other" = "grey", "NA" = "black")

## use the viridis package to get a colorblind-friendly color palette
colVir <- palette$V3[seq(from = 1, to = 30, by = 2)]
colVir <- paste0("#", colVir)

colPop <- c("Hacinonychis" = colVir[10], "hpAfrica1" = colVir[12], "hpAfrica2" = colVir[13], "hpAsia2" = colVir[15], "hpEurope" = colVir[3], "hpNEAfrica" = colVir[14], "hpNorthAsia" = colVir[4], "hpSahul" = colVir[9], "hspEAsia" = "#FF6E3A", "hspIndigenousNAmerica" = colVir[6], "hspIndigenousSAmerica" = colVir[8], "hspSiberia" = colVir[7], "hspUral" = colVir[11], "Hcetorum" = colVir[5])

## remove them as cannot use them (no reference for them...)
strainsToRemove <- c("HEL_BA8803AA_AS", "HEL_BA8804AA_AS", "HEL_BA8805AA_AS", "HEL_BA8806AA_AS", "HEL_BA8807AA_AS")


## use all the populations
getAllPop <- function(data, pop) {
    data$pop <- "NA"
    data$divergence <- "other"
    for(i in unique(pop$pop)) {
        strains <- pop$strain[pop$pop == i]
        data$pop[data$strain %in% strains] <- i
    }
    data$pop[data$strain %in% c("HEL_AA0408AA_AS", "HEL_BA9262AA_AS")] <- "Hacinonychis"
    data$pop[data$strain %in% c("HEL_BA9303AA_AS", "HEL_BA9707AA_AS")] <- "hpSahul"
    data$divergence[data$strain %in% pop$strain[pop$divergence == "high"]] <- "high"
    data$divergence[data$strain %in% pop$strain[pop$divergence == "low"]] <- "low"
    
    data$host <- "humans"
    data$host[data$strain %in% c("HEL_AA0408AA_AS", "HEL_BA9262AA_AS")] <- "Hacinonychis"
    data$host[data$strain %in% c("HEL_AA4372AA_AS", "HEL_BA5627AA_AS", "HEL_BA8243AA_AS", "HEL_BA9186AA_AS", "HEL_BA9638AA_AS", "HEL_BA9303AA_AS", "HEL_BA9707AA_AS")] <- "Primate"
    
    return(data)
}


##### declaration pop / load levels #####

x1 <- data.frame(read_csv("DATA/Enterobase_Hp_070322.csv")) ## information from the enterobase database
x2 <- read.table("DATA/Samples_AvgAncestry_PerSample_PopAndSubpop.csv", sep = ",", header = TRUE) ## population assignment based on the chromosome painting results
x2.1 <- read.table("DATA/Donors.txt") ## donor strains for the chromosome painting 
x3 <- read.table("ANALYSIS_OTHER/fineSTRUCTURE_Roberto/run1/NAM_SIB_fsPops.txt", header = TRUE) ## population assignment based on the fineSTRUCTURE results
x4 <- read.table("METADATA/strains_SiberiaIndAm.csv", sep = ",", header = TRUE) ## load levels for the Siberia and IndN/SAm populations
x5 <- read.table("METADATA/strains_pop.csv", sep = ",", header = TRUE) ## "general" population assignment

## concatenate all the information in one dataset
## could add the length of the genome to compare the length between the high and low strains
pop <- data.frame(strain = c(x2$Sample, x2.1$V1), enterobase_name = NA, divergence = NA, pop = NA, pop_G = NA, pop_CHRP = NA, subpop_CHRP = NA, pop_FS = NA, city = NA, country = NA, continent = NA, latitude = NA, longitude = NA, host_ethnicity = NA, origin = NA)

## add the enterobase name
## and geographical / ethnic information
for(i in 1:nrow(pop)) {
    #print(i)
    if(pop$strain[i] %in% x1$Assembly.barcode...1) {
        pop$continent[i] <- x1$Continent...4[x1$Assembly.barcode...1 == pop$strain[i]]
        pop$country[i] <- x1$Country...2[x1$Assembly.barcode...1 == pop$strain[i]]
        pop$city[i] <- x1$City...2[x1$Assembly.barcode...1 == pop$strain[i]]
        pop$latitude[i] <- x1$Latitude[x1$Assembly.barcode...1 == pop$strain[i]]
        pop$longitude[i] <- x1$Longitude[x1$Assembly.barcode...1 == pop$strain[i]]
        pop$host_ethnicity[i] <- x1$Host.Ethnicity[x1$Assembly.barcode...1 == pop$strain[i]]
        pop$enterobase_name[i] <- x1$Name[x1$Assembly.barcode...1 == pop$strain[i]]
    } 
    else if(pop$strain[i] %in% x1$Name) {
        pop$continent[i] <- x1$Continent...4[x1$Name == pop$strain[i]]
        pop$country[i] <- x1$Country...2[x1$Name == pop$strain[i]]
        pop$enterobase_name[i] <- x1$Assembly.barcode...1[x1$Name == pop$strain[i]]
        pop$city[i] <- x1$City...2[x1$Name == pop$strain[i]]
        pop$latitude[i] <- x1$Latitude[x1$Name == pop$strain[i]]
        pop$longitude[i] <- x1$Longitude[x1$Name == pop$strain[i]]
        pop$host_ethnicity[i] <- x1$Host.Ethnicity[x1$Name == pop$strain[i]]
    } 
    else if(pop$strain[i] %in% x2$Sample) {
        pop$continent[i] <- x2$Continent[x2$Sample == pop$strain[i]]
        pop$country[i] <- x2$Country[x2$Sample == pop$strain[i]]
    }
}

## fill the chromosome painting population
for(i in unique(x2$MergedPop)) {
    strains <- x2$Sample[x2$MergedPop == i]
    pop$pop_CHRP[pop$strain %in% strains | pop$enterobase_name %in% strains] <- i
}
## fill the chromosome painting subpopulation
for(i in unique(x2$Subpopulation)) {
    strains <- x2$Sample[x2$Subpopulation == i]
    pop$subpop_CHRP[pop$strain %in% strains | pop$enterobase_name %in% strains] <- i
}
## fill the fineSTRUCTURE population
for(i in unique(x3$fsPop)) {
    strains <- x3$SampleID[x3$fsPop == i]
    pop$pop_FS[pop$strain %in% strains | pop$enterobase_name %in% strains] <- i
}
for(i in unique(x5$pop)) {
    strains <- x5$Sample[x5$pop == i]
    pop$pop_G[pop$strain %in% strains | pop$enterobase_name %in% strains] <- i
}

## the column pop refers to the population assignment that will be used throughout the analysis
## use the fineSTRUCTURE for the pop assignment
pop$pop <- pop$pop_FS
## for the strains that were not used in the fineSTRUCTURE analysis (6278 / 6874 strains), use the chromosome painting pop assignment
pop$pop[is.na(pop$pop)] <- pop$pop_CHRP[is.na(pop$pop)]
## finally, for the strains that have none (14 strains), use the "general" population assignment
pop$pop[is.na(pop$pop)] <- pop$pop_G[is.na(pop$pop)]

## fill in the divergence levels
pop$divergence = "other"
pop$divergence[pop$strain %in% x4$strain[x4$level == "high"]] <- "high"
pop$divergence[pop$strain %in% x4$strain[x4$level == "low"]] <- "low"

## manual curation for the Monkey and H. acinonychis strains
pop$origin <- "human"
pop$origin[pop$strain %in% c("HEL_BA9186AA_AS", "HEL_BA9638AA_AS")] <- "monkey-Asia2"
pop$origin[pop$strain %in% c("HEL_BA9303AA_AS", "HEL_BA9707AA_AS")] <- "monkey-Sahul"
pop$pop[pop$origin == "monkey-Sahul"] <- "Primate"
pop$origin[pop$strain %in% c("HEL_AA0408AA_AS", "HEL_BA9262AA_AS")] <- "Hacinonychis"
pop$pop[pop$origin == "Hacinonychis"] <- "Hacinonychis"
pop$divergence[pop$origin %in% c("monkey-Sahul", "Hacinonychis")] <- "high"

## HEL_BA9721AA_AS and HpGP-ZAF-008 are assigned to hpAfrica2 based on their subpop_CHRP and to hpEurope based on pop_CHRP, due to their quite "tight" ancestry proportion
## their ancestry profile is closer to hpEurope
pop$pop[pop$strain %in% c("HpGP-ZAF-008", "HEL_BA9721AA_AS")] <- "hpEurope"

## remove the subpopulations that are not of interest in the paper
## and replace them by a lower order population
pop$pop[pop$pop %in% c("hspAfrica1SAfrica", "hspAfrica1WAfrica")] <- "hpAfrica1"
pop$pop[pop$pop %in% c("hspNEurope", "hspEuropeMiddleEast", "hspSEurope", "hspSWEurope", "hspSWEuropeLatinAmerican")] <- "hpEurope"
pop$pop[pop$pop %in% c("hspCNEAfrica")] <- "hpNEAfrica"

##########


###### 2. tree for all strains ######
tree <- read.tree("TREE/coreCDS")
tree <- drop.tip(tree, strainsToRemove) ## remove some of the tips (do not want these strains)
tree <- root(tree, outgroup = pop$strain[pop$pop %in% c("Hacinonychis", "hpAfrica2")], resolve.root = TRUE)
div <- data.frame(strain = tree$tip.label, pop = NA, divergence = "other")
div <- getAllPop(div, pop)
strainsNA <- div$strain[div$pop == "NA"]
tree <- drop.tip(tree, strainsNA)
div <- div[div$pop != "NA",]
write.tree(tree, file = "S2A.nwk")

###### 3. global PCA ######
pca <- data.frame(read_table("./PCA/onAllGenome/hpglobal_LD_PCA.eigenvec", col_names = FALSE))
eigenval <- scan("./PCA/onAllGenome/hpglobal_LD_PCA.eigenval")
pca <- pca[,-1]
names(pca)[1] <- "strain"
names(pca)[2:ncol(pca)] <- paste0("PC", 1:(ncol(pca)-1))
pve <- data.frame(PC = 1:20, pve = eigenval/sum(eigenval)*100)
pca <- pca[-1,]
pca <- pca[!(pca$strain %in% strainsToRemove),]
pca <- getAllPop(pca, pop)
pca <- pca[pca$pop != "NA",]
pca$ecospecies <- "Ubiquitous"
pca$ecospecies[pca$divergence == "high"] <- "Hardy"
pca$ecospecies[pca$host == "Primate"] <- "Hardy_Primates"
pca$ecospecies[pca$host == "Hacinonychis"] <- "Hardy_Hacinonychis"
write.table(pca, file = "S3.csv", sep = ",", col.names = TRUE, row.names = FALSE, quote = FALSE)

###### 4. GWAS + FST ######
gwas <- read.table("GWAS/onAllGenome/bugwas_biallelic_lmmout_allSNPs.txt", header = TRUE)
gwas <- data.frame(pos = gwas$ps, pval = gwas$negLog10)
load("FST/onAllGenome/FST_highLow.RData") ## slide.data
x <- slide.data@nuc.F_ST.pairwise
tot <- data.frame(pos = gwas$pos, FST = x[gwas$pos])
tot <- tot[order(tot$pos),]
tot$pval <- gwas$pval[order(gwas$pos)]
tot$col <- "black"
tot$col[tot$FST > 0.9] <- "red"
tot$col[tot$FST < 0.5] <- "grey"
## for the limits of the CDS
gff <- read.delim("DATA/26695.gff", header=FALSE, comment.char="#")
gff <- gff[gff$V3 == "CDS",]
write.table(tot, file = "S5.csv", sep = ",", col.names = TRUE, row.names = FALSE, quote = FALSE) 
write.table(tot[tot$pos > 1500000 & tot$pos < 1550000,], file = "1A.csv", sep = ",", col.names = TRUE, row.names = FALSE, quote = FALSE) 


###### 5. dNdS high div genes ######

gene <- "high"
data <- read.table(paste0("DIVERGENT_NO_CDS/lowHighGenes/onAllGenome/PAML/dNdS_between_", gene, "/YN00"), header = TRUE)
colnames(data) <- c("strain", colnames(data)[-1])
data <- data[!(data$strain %in% strainsToRemove),]
data <- getAllPop(data, pop)
data <- aggregate(data[c("omega", "dS")], by = list(strain = data$strain, pop = data$pop, divergence = data$divergence, host = data$host), mean)
data <- data[data$pop != "NA",]
data$ecospecies <- "Ubiquitous"
data$ecospecies[data$divergence == "high"] <- "Hardy"
data$ecospecies[data$host == "Primate"] <- "Hardy_Primates"
data$ecospecies[data$host == "Hacinonychis"] <- "Hardy_Hacinonychis"
write.table(data, file = "S8B.csv", sep = ",", col.names = TRUE, row.names = FALSE, quote = FALSE) 

##

## tree
tree <- read.tree("DIVERGENT_NO_CDS/lowHighGenes/onAllGenome/trees/treeHigh")
tree <- drop.tip(tree, strainsToRemove)
tree <- root(tree, outgroup = pop$strain[pop$divergence %in% c("high")], resolve.root = TRUE)
div <- data.frame(strain = tree$tip.label, pop = NA, divergence = "other")
div <- getAllPop(div, pop)
strainsNA <- div$strain[div$pop == "NA"]
tree <- drop.tip(tree, strainsNA)
div <- div[div$pop != "NA",]
write.tree(tree, file = "S2C.nwk")


## dN/dS Hardy vs Ubiquitous
data <- read.table(paste0("DIVERGENT_NO_CDS/lowHighGenes/onAllGenome/PAML/dNdS_", gene, "_HardyUbiquitous/YN00"), header = TRUE)
colnames(data) <- c(colnames(data)[1], "strain", colnames(data)[-c(1:2)])
data <- getAllPop(data, pop)
data$outgroup <- "Hardy"
data$outgroup[data$strain1 %in% c("HEL_AA0408AA_AS", "HEL_BA9262AA_AS")] <- "Hacinonychis"
data <- aggregate(data[c("omega", "dS")], by = list(strain = data$strain, pop = data$pop, outgroup = data$outgroup), mean)
data <- data[data$pop != "NA",]
write.table(data, file = "S8D.csv", sep = ",", col.names = TRUE, row.names = FALSE, quote = FALSE) 

###### 6. dNdS low div genes ######
## same as $5, gene = "low"
gene <- "low"
data <- read.table(paste0("DIVERGENT_NO_CDS/lowHighGenes/onAllGenome/PAML/dNdS_between_", gene, "/YN00"), header = TRUE)
colnames(data) <- c("strain", colnames(data)[-1])
data <- data[!(data$strain %in% strainsToRemove),]
data <- getAllPop(data, pop)
data <- aggregate(data[c("omega", "dS")], by = list(strain = data$strain, pop = data$pop, divergence = data$divergence, host = data$host), mean)
data <- data[data$pop != "NA",]
data$ecospecies <- "Ubiquitous"
data$ecospecies[data$divergence == "high"] <- "Hardy"
data$ecospecies[data$host == "Primate"] <- "Hardy_Primates"
data$ecospecies[data$host == "Hacinonychis"] <- "Hardy_Hacinonychis"
write.table(data, file = "S8A.csv", sep = ",", col.names = TRUE, row.names = FALSE, quote = FALSE) 

tree <- read.tree("DIVERGENT_NO_CDS/lowHighGenes/onAllGenome/trees/treeLow")
tree <- drop.tip(tree, strainsToRemove)
tree <- root(tree, outgroup = pop$strain[pop$pop %in% c("Hacinonychis", "hpAfrica2")], resolve.root = TRUE)
div <- data.frame(strain = tree$tip.label, pop = NA, divergence = "other")
div <- getAllPop(div, pop)
strainsNA <- div$strain[div$pop == "NA"]
tree <- drop.tip(tree, strainsNA)
div <- div[div$pop != "NA",]
write.tree(tree, file = "S2B.nwk")


## dN/dS Hardy vs Ubiquitous
data <- read.table(paste0("DIVERGENT_NO_CDS/lowHighGenes/onAllGenome/PAML/dNdS_", gene, "_HardyUbiquitous/YN00"), header = TRUE)
colnames(data) <- c(colnames(data)[1], "strain", colnames(data)[-c(1:2)])
data <- getAllPop(data, pop)
data$outgroup <- "Hardy"
data$outgroup[data$strain1 %in% c("HEL_AA0408AA_AS", "HEL_BA9262AA_AS")] <- "Hacinonychis"
data <- aggregate(data[c("omega", "dS")], by = list(strain = data$strain, pop = data$pop, outgroup = data$outgroup), mean)
data <- data[data$pop != "NA",]
write.table(data, file = "S8C.csv", sep = ",", col.names = TRUE, row.names = FALSE, quote = FALSE) 

############## differentiated and undifferentiated rooted trees for a subset of strains
tree <- read.tree("subset_trees/Hp_diff.nwk")
tree <- drop.tip(tree, strainsToRemove)
outgroup <- tree$tip.label[tree$tip.label %in% pop$strain[pop$divergence %in% c("high")]]
tree <- root(tree, outgroup = outgroup, resolve.root = TRUE)
div <- data.frame(strain = tree$tip.label, pop = NA, divergence = "other")
div <- getAllPop(div, pop)
strainsNA <- div$strain[div$pop == "NA"]
tree <- drop.tip(tree, strainsNA)
div <- div[div$pop != "NA",]
write.tree(tree, file = "1C.nwk")

tree <- read.tree("subset_trees/Hp_undiff.nwk")
tree <- drop.tip(tree, strainsToRemove)
outgroup <- tree$tip.label[tree$tip.label %in% pop$strain[pop$pop %in% c("Hacinonychis", "hpAfrica2")]]
tree <- root(tree, outgroup = outgroup, resolve.root = TRUE)
div <- data.frame(strain = tree$tip.label, pop = NA, divergence = "other")
div <- getAllPop(div, pop)
strainsNA <- div$strain[div$pop == "NA"]
tree <- drop.tip(tree, strainsNA)
div <- div[div$pop != "NA",]
write.tree(tree, file = "1B.nwk")

###### 8. haplotypes sig sites ######
set <- "HAPLOTYPES/onAllGenome/pval10FST0.9"
load("HAPLOTYPES/onAllGenome/data_pval10FST0.9.RData")
load("HAPLOTYPES/onAllGenome/countHighAllele_pval10FST0.9.RData")
gff <- read.delim("DATA/26695.gff", header=FALSE, comment.char="#")
gff <- gff[gff$V3 == "CDS",]
colAllele <- c("low" = "blue", "high" = "red", "other" = "grey100", "limit" = "black")
data2$strain <- as.character(data2$strain)
strainsSubset <- read.table("METADATA/strains_pangenome.txt", header = TRUE)
strainsSubset <- strainsSubset[!(strainsSubset$Sample %in% strainsToRemove),]
databis <- data2[data2$strain %in% strainsSubset$Sample,]
databis <- getAllPop(databis, pop)
cdsLim <- c(gff$V4, gff$V5)
cdsLim <- cdsLim[cdsLim >= min(databis$pos) & cdsLim <= max(databis$pos)]
cdsLim <- cdsLim[round(cdsLim/1000) %in% unique(round(unique(databis$pos/1000)))]
uniqueSet <- databis[databis$pos == min(databis$pos),]
j <- cdsLim[1]
for(i in cdsLim[-1]) { 
    print(i)
    if(nrow(databis[databis$pos < i & databis$pos > j,]) > 0) databis <- rbind(databis, data.frame(strain = uniqueSet$strain, pos = i, nuc = "NA", pop = uniqueSet$pop, allele = "limit", divergence = uniqueSet$divergence, host = uniqueSet$host))
    j <- i
}

databis$strain <- factor(databis$strain, levels = unique(c(databis$strain[databis$pop == "hspIndigenousNAmerica" & databis$divergence == "high"], databis$strain[databis$pop == "hspIndigenousSAmerica" & databis$divergence == "high"], databis$strain[databis$pop == "hspSiberia" & databis$divergence == "high"], databis$strain[databis$pop == "Hacinonychis"], databis$strain[databis$pop == "hpSahul" & databis$divergence == "high"], databis$strain[databis$pop == "hpAfrica2"], databis$strain[databis$pop == "hspAfrica1SAfrica"], databis$strain[databis$pop == "hspAfrica1WAfrica"], databis$strain[databis$pop == "hpAfrica1"], databis$strain[databis$pop == "hspCNEAfrica"], databis$strain[databis$pop == "hpNEAfrica"], databis$strain[databis$pop == "hspEuropeMiddleEast"], databis$strain[databis$pop == "hspSEurope"], databis$strain[databis$pop == "hspSWEurope"], databis$strain[databis$pop == "hspNEurope"], databis$strain[databis$pop == "hpEurope"], databis$strain[databis$pop == "hspUral"], databis$strain[databis$pop == "hpNorthAsia"], databis$strain[databis$pop == "hspEAsia"], databis$strain[databis$pop == "hpAsia2"], databis$strain[databis$pop == "hpSahul" & databis$divergence == "low"], databis$strain[databis$pop == "hspIndigenousNAmerica" & databis$divergence == "low"], databis$strain[databis$pop == "hspIndigenousSAmerica" & databis$divergence == "low"], databis$strain[databis$pop == "hspSiberia" & databis$divergence == "low"])))

databis$ecospecies <- "Ubiquitous"
databis$ecospecies[databis$divergence == "high"] <- "Hardy"
databis$ecospecies[databis$host == "Primate"] <- "Hardy_Primates"
databis$ecospecies[databis$host == "Hacinonychis"] <- "Hardy_Hacinonychis"
write.table(databis, file = "3A.csv", sep = ",", col.names = TRUE, row.names = FALSE, quote = FALSE) 

###### 9. number high alleles vs dist low strains ######
load("HAPLOTYPES/onAllGenome/countHighAllele_pval10FST0.9.RData") ## subdata
subdata <- getAllPop(subdata, pop)
subdata <- subdata[subdata$pop != "NA",]
data0 <- read.table("HAPLOTYPES/onAllGenome/nbdiff_lowLoadStrains.txt", header = TRUE, sep = "\t")
data0 <- data0[data0$strain != data0$strainLow,] ## remove the pairs for which the strains are the same
data0$dist <- data0$nbDiffNoGap / (data0$nbSite - data0$nbGaps)
data <- aggregate(data0["dist"], by = list(strain = data0$strain), mean)
data <- getAllPop(data, pop)
data <- data[data$pop != "NA",]
subdata <- subdata[subdata$strain %in% data$strain,]
subdata$strain <- as.character(subdata$strain)
subdata <- subdata[order(subdata$strain),]
data <- data[data$strain %in% subdata$strain,]
data <- data[order(data$strain),]
data$nbAll <- subdata$nb
data <- data[!(data$strain %in% strainsToRemove),]

## check the outliers
lim1 <- 0.043
lim2 <- 140
lim3 <- 100
fit <- lm(nbAll ~ dist, data = data[data$nbAll < 1000 & data$dist > lim1,])
ix <- which(data$pop != "hpAfrica2" & data$nbAll < 1000 & 
                ((data$dist < lim1 & data$nbAll > lim2) | 
                     (data$dist >= lim1 & data$nbAll > (fit$coefficients[2]*data$dist+fit$coefficients[1] + lim3))))
outliers <- data[ix,]
popOutliers <- pop[pop$strain %in% outliers$strain,]

data <- getAllPop(data, pop)
data$outliers <- "0"
data$outliers[ix] <- 1
data$divergence[data$divergence == "low"] <- "other"
data$ecospecies <- "Ubiquitous"
data$ecospecies[data$divergence == "high"] <- "Hardy"
data$ecospecies[data$host == "Primate"] <- "Hardy_Primates"
data$ecospecies[data$host == "Hacinonychis"] <- "Hardy_Hacinonychis"
write.table(data, file = "3B.csv", sep = ",", col.names = TRUE, row.names = FALSE, quote = FALSE) 

###### 10. number high alleles vs number high blocks ######
load("HAPLOTYPES/onAllGenome/dataBlock_pval10FST0.9.RData") ## databis
load("HAPLOTYPES/onAllGenome/highBlock_pval10FST0.9.RData") ## highBlock
load("HAPLOTYPES/onAllGenome/countHighAllele_pval10FST0.9.RData") ## subdata
outliers <- read.table("listOutliers_nbAllDist.csv", sep = ",", header = TRUE)
subdata$outliers <- 0
subdata$outliers[subdata$strain %in% outliers$strain] <- 1
subdata <- getAllPop(subdata, pop)
subdata <- subdata[subdata$strain %in% unique(highBlock$strain),]
highBlock <- highBlock[highBlock$strain %in% unique(as.character(subdata$strain)),]
subdata$strain <- as.character(subdata$strain)
subdata <- subdata[order(subdata$strain),]
highBlock <- highBlock[order(highBlock$strain),]
#sum(subdata$strain != highBlock$strain)
subdata$nbBlock <- highBlock$nbBlock
subdata$meanLength <- highBlock$meanLength
subdata <- subdata[!(subdata$strain %in% strainsToRemove),]
subdata <- subdata[subdata$pop != "NA",]
subdata$divergence[subdata$divergence == "other"] <- "low"
subdata$divergence[subdata$outliers == 1] <- "outliers"
subdata$ecospecies <- "Ubiquitous"
subdata$ecospecies[subdata$divergence == "high"] <- "Hardy"
subdata$ecospecies[subdata$host == "Primate"] <- "Hardy_Primates"
subdata$ecospecies[subdata$host == "Hacinonychis"] <- "Hardy_Hacinonychis"
write.table(subdata, file = "S9.csv", sep = ",", col.names = TRUE, row.names = FALSE, quote = FALSE) 


###### 11. tree VacA ######
tree <- read.tree("GENES/VacA/Nucleotide_1fragHcetorum/HpGP_VacA.nwk")
tree <- root(tree, outgroup = "AFI05407.1", resolve.root = TRUE) ## H.cetorum strain as an outgroup, when available
div <- data.frame(straini = tree$tip.label, pop = NA, divergence = "other")
div$strain <- sapply(strsplit(div$straini, split = ".", fixed = TRUE), function(x) x[1])
div <- getAllPop(div, pop)
div$pop[div$strain == "AFI05407"] <- "Hcetorum"
write.tree(tree, file = "S11.nwk")

###### 12. enrichment analysis ######
data <- data.frame(read_delim("DIVERGENT_NO_CDS/lowHighGenes/functionalEnrichment_high/david_results/functional_annotation_chart.txt", delim = "\t", escape_double = FALSE, trim_ws = TRUE))
data$significant <- " "
data$significant[data$Benjamini < 0.05] <- "*"
data$Term <- factor(data$Term, levels = data$Term[order(data$Count, decreasing = TRUE)])
data$Term2 <- paste0(data$Term, " \n(n = ", data$Count, ")")
data$Term2 <- sapply(strsplit(as.character(data$Term2), split = "~|:|,"), paste, collapse = "\n")
data$Term2 <- factor(data$Term2, levels = data$Term2[order(data$Fold.Enrichment, decreasing = TRUE)])
write.table(data, file = "4D.csv", sep = ",", col.names = TRUE, row.names = FALSE, quote = FALSE) 


###### 13. tree UreA ######
gene <- "UreA"
Hcetorum <- c("AFI05732.1", "AFI05559.1")
seqType <- "_nt"
tree <- read.tree(paste0("GENES/UreA/Nucleotide_sample/", gene, seqType, ".nwk"))
tree <- drop.tip(tree, strainsToRemove)
tree <- root(tree, outgroup = Hcetorum[1], resolve.root = TRUE) ## outgroup = Hcetorum
div <- data.frame(straini = tree$tip.label, pop = NA, divergence = "other")
div$strain <- sapply(strsplit(div$straini, split = ".", fixed = TRUE), function(x) x[1])
div <- getAllPop(div, pop)
div$pop[div$strain %in% Hcetorum] <- "Hcetorum"
write.tree(tree, file = "S12A.nwk")

seqType <- "_nt1"
tree <- read.tree(paste0("GENES/UreA/Nucleotide_sample/", gene, seqType, ".nwk"))
tree <- drop.tip(tree, strainsToRemove)
tree <- root(tree, outgroup = Hcetorum[Hcetorum %in% tree$tip.label], resolve.root = TRUE) ## outgroup = Hcetorum
div <- data.frame(straini = tree$tip.label, pop = NA, divergence = "other")
div$strain <- sapply(strsplit(div$straini, split = ".", fixed = TRUE), function(x) x[1])
div <- getAllPop(div, pop)
div$pop[div$strain %in% Hcetorum] <- "Hcetorum"
write.tree(tree, file = "S12B.nwk")

seqType <- "_nt2"
tree <- read.tree(paste0("GENES/UreA/Nucleotide_sample/", gene, seqType, ".nwk"))
tree <- drop.tip(tree, strainsToRemove)
tree <- root(tree, outgroup = Hcetorum[Hcetorum %in% tree$tip.label], resolve.root = TRUE) ## outgroup = Hcetorum
div <- data.frame(straini = tree$tip.label, pop = NA, divergence = "other")
div$strain <- sapply(strsplit(div$straini, split = ".", fixed = TRUE), function(x) x[1])
div <- getAllPop(div, pop)
div$pop[div$strain %in% Hcetorum] <- "Hcetorum"
write.tree(tree, file = "S12C.nwk")

###### 14. tree UreB ######
gene <- "UreB"
Hcetorum <- c("AFI05560.1", "AFI05733.1")
seqType <- "_nt"
tree <- read.tree(paste0("GENES/UreB/Nucleotide_sample/", gene, seqType, ".nwk"))
tree <- drop.tip(tree, strainsToRemove)
tree <- root(tree, outgroup = Hcetorum[2], resolve.root = TRUE) ## outgroup = Hcetorum
div <- data.frame(straini = tree$tip.label, pop = NA, divergence = "other")
div$strain <- sapply(strsplit(div$straini, split = ".", fixed = TRUE), function(x) x[1])
div <- getAllPop(div, pop)
div$pop[div$strain %in% Hcetorum] <- "Hcetorum"
write.tree(tree, file = "S13A.nwk")

seqType <- "_nt1"
tree <- read.tree(paste0("GENES/UreB/Nucleotide_sample/", gene, seqType, ".nwk"))
tree <- drop.tip(tree, strainsToRemove)
tree <- root(tree, outgroup = Hcetorum[Hcetorum %in% tree$tip.label], resolve.root = TRUE) ## outgroup = Hcetorum
div <- data.frame(straini = tree$tip.label, pop = NA, divergence = "other")
div$strain <- sapply(strsplit(div$straini, split = ".", fixed = TRUE), function(x) x[1])
div <- getAllPop(div, pop)
div$pop[div$strain %in% Hcetorum] <- "Hcetorum"
write.tree(tree, file = "S13B.nwk")

seqType <- "_nt2"
tree <- read.tree(paste0("GENES/UreB/Nucleotide_sample/", gene, seqType, ".nwk"))
tree <- drop.tip(tree, strainsToRemove)
tree <- root(tree, outgroup = Hcetorum[Hcetorum %in% tree$tip.label], resolve.root = TRUE) ## outgroup = Hcetorum
div <- data.frame(straini = tree$tip.label, pop = NA, divergence = "other")
div$strain <- sapply(strsplit(div$straini, split = ".", fixed = TRUE), function(x) x[1])
div <- getAllPop(div, pop)
div$pop[div$strain %in% Hcetorum] <- "Hcetorum"
write.tree(tree, file = "S13C.nwk")

###### 15. map origin ######
library(maps)
library(rworldmap)
library(ggplot2)

data0 <- data.frame(read_csv("DATA/Enterobase_Hp_070322.csv"))
data0 <- data0[,c(1, 2, 3, 4, 8, 15, 28, 29)]
colnames(data0) <- c("Assembly.barcode", "Country", "City", "Continent", "Name", "Host.Ethnicity", "Latitude", "Longitude")
data <- data0
divpop <- read.table("METADATA/strains_SiberiaIndAm.csv", sep = ",", header = TRUE)
outliers <- read.table("DRAFT/tables/listOutliers_nbAllDist.csv", sep = ",", header = TRUE)
data <- data[data$Assembly.barcode %in% divpop$strain | data$Name %in% divpop$strain | data$Assembly.barcode %in% outliers$strain | data$Name %in% outliers$strain,]
data$level <- "low"
data$level[data$Assembly.barcode %in% divpop$strain[divpop$level == "high"] | data$Name %in% divpop$strain[divpop$level == "high"]] <- "high"
data$level[data$Assembly.barcode %in% outliers$strain | data$Name %in% outliers$strain] <- "outliers"
ix <- which(!(divpop$strain %in% data$Assembly.barcode) & !(divpop$strain %in% data$Name))
data <- rbind(data, data.frame(Assembly.barcode = divpop$strain[ix], Country = divpop$country[ix], City = NA, Continent = divpop$continent[ix], Name = NA, Host.Ethnicity = divpop$host_ethnicity[ix], Latitude = NA, Longitude = NA, level = divpop$level[ix]))
ix <- which(!(outliers$strain %in% data$Assembly.barcode) & !(outliers$strain %in% data$Name))
data <- rbind(data, data.frame(Assembly.barcode = outliers$strain[ix], Country = outliers$country[ix], City = NA, Continent = outliers$continent[ix], Name = NA, Host.Ethnicity = outliers$host_ethnicity[ix], Latitude = NA, Longitude = NA, level = "outliers"))

## fill the missing latitude / longitude manually
## if the host ethnicity is given, use the coordinates of other strains with same ethnicity and country and known coordinates
## otherwise, if the host ethnicity is given use it to approximately locate the strain origin
## otherwise, use the coordinates of the country (center of the country? same coordinates as other strains from the same country but without known host ethnicity?)
data$Latitude[data$Assembly.barcode %in% c("HEL_AA0365AA_AS", "HEL_BA9433AA_AS")] <- 7.14 ## Venezuela -> center
data$Longitude[data$Assembly.barcode %in% c("HEL_AA0365AA_AS", "HEL_BA9433AA_AS")] <- -66.31
data$Latitude[data$Assembly.barcode %in% c("HEL_AA6482AA_AS")] <- 70 ## Inuit, Canada -> center of Nunavut
data$Longitude[data$Assembly.barcode %in% c("HEL_AA6482AA_AS")] <- -90
data$Latitude[data$Assembly.barcode %in% c("HEL_AA0336AA_AS", "HEL_AA0337AA_AS")] <- 68.22 ## Amerind, Canada -> Aklavik
data$Longitude[data$Assembly.barcode %in% c("HEL_AA0336AA_AS", "HEL_AA0337AA_AS")] <- -135.01
data$Latitude[data$Assembly.barcode %in% c("HEL_AA0369AA_AS", "HEL_AA0375AA_AS")] <- -9.19 ## Peru
data$Longitude[data$Assembly.barcode %in% c("HEL_AA0369AA_AS", "HEL_AA0375AA_AS")] <- -75.01
data$Latitude[data$Assembly.barcode %in% c("HEL_AA0344AA_AS", "HEL_AA0345AA_AS", "HEL_AA0346AA_AS", "HEL_AA0406AA_AS")] <- -10.75 ## Amerind, Peru -> Shima
data$Longitude[data$Assembly.barcode %in% c("HEL_AA0344AA_AS", "HEL_AA0345AA_AS", "HEL_AA0346AA_AS", "HEL_AA0406AA_AS")] <- -73.74
data$Latitude[data$Assembly.barcode %in% c("HEL_AA0357AA_AS", "HEL_AA0358AA_AS")] <- -15.84 ## Amerind, Peru -> Puno
data$Longitude[data$Assembly.barcode %in% c("HEL_AA0357AA_AS", "HEL_AA0358AA_AS")] <- -70.02
data$Latitude[data$Assembly.barcode %in% c("HEL_AA0370AA_AS")] <- -16.40 ## Amerind, Peru -> Monte Carmelo
data$Longitude[data$Assembly.barcode %in% c("HEL_AA0370AA_AS")] <- -71.52
data$Latitude[data$Assembly.barcode %in% c("HEL_AA6759AA_AS")] <- 27.51 ## Tarahumara, Mexico -> Copper Canyon, Chihuahua
data$Longitude[data$Assembly.barcode %in% c("HEL_AA6759AA_AS")] <- -107.71
data$Latitude[data$Assembly.barcode %in% c("HEL_AA6511AA_AS")] <- 23 ## Otomi, Mexico -> Central Plateau (Mexican)
data$Longitude[data$Assembly.barcode %in% c("HEL_AA6511AA_AS")] <- -102
data$Latitude[data$Assembly.barcode %in% c("HEL_BA9042AA_AS", "HEL_BA9750AA_AS")] <- 59.05 ## Koryak, Russia
data$Longitude[data$Assembly.barcode %in% c("HEL_BA9042AA_AS", "HEL_BA9750AA_AS")] <- 159.56
data$Latitude[data$Assembly.barcode %in% c("HEL_BA9047AA_AS")] <- 64.16 ## Evenk (Evenky), Russia
data$Longitude[data$Assembly.barcode %in% c("HEL_BA9047AA_AS")] <- 100.12
data$Latitude[data$Assembly.barcode %in% c("HEL_BA9244AA_AS")] <- 56.06 ## Evenk (Even), Russia
data$Longitude[data$Assembly.barcode %in% c("HEL_BA9244AA_AS")] <- 158.52
data$Latitude[data$Assembly.barcode %in% c("HEL_BA9070AA_AS", "HEL_BA9696AA_AS")] <- 61.36 ## Ket, Russia
data$Longitude[data$Assembly.barcode %in% c("HEL_BA9070AA_AS", "HEL_BA9696AA_AS")] <- 91.11
data$Latitude[data$Assembly.barcode %in% c("HEL_BA9234AA_AS")] <- 52.2 ## Orok, Russia
data$Longitude[data$Assembly.barcode %in% c("HEL_BA9234AA_AS")] <- 143.03
data$Latitude[data$Assembly.barcode %in% c("HEL_BA9437AA_AS")] <- 53.2 ## Tubalar, Russia
data$Longitude[data$Assembly.barcode %in% c("HEL_BA9437AA_AS")] <- 83.46
data$Latitude[data$Assembly.barcode %in% c("HEL_AA7275AA_AS")] <- 68.03 ## Chukch, Russia
data$Longitude[data$Assembly.barcode %in% c("HEL_AA7275AA_AS")] <- 166.26
data$Latitude[data$Assembly.barcode %in% c("HEL_BA9514AA_AS", "HEL_BA9559AA_AS")] <- 51.46 ## Nivkh, Russia
data$Longitude[data$Assembly.barcode %in% c("HEL_BA9514AA_AS", "HEL_BA9559AA_AS")] <- 143.07
data$Latitude[data$Assembly.barcode %in% c("HEL_BA9566AA_AS", "HEL_BA9807AA_AS")] <- 52.25 ## Tuvan (Todzha), Russia
data$Longitude[data$Assembly.barcode %in% c("HEL_BA9566AA_AS", "HEL_BA9807AA_AS")] <- 96.36
data$Latitude[data$Assembly.barcode %in% c("HEL_BA9184AA_AS")] <- 41.607 ## Kyrgystan -> center
data$Longitude[data$Assembly.barcode %in% c("HEL_BA9184AA_AS")] <- 74.751
data$Latitude[data$Assembly.barcode %in% c("HEL_BA9354AA_AS", "HEL_BA9653AA_AS")] <- 41.607 ## Kyrgyz, Kyrgystan -> center of Kyrgyzstan
data$Longitude[data$Assembly.barcode %in% c("HEL_BA9354AA_AS", "HEL_BA9653AA_AS")] <- 74.751
data$Latitude[data$Assembly.barcode %in% c("HEL_CA0045AA_AS", "HEL_CA0046AA_AS", "HEL_CA0047AA_AS", "HEL_CA0057AA_AS")] <- 39.78 ## USA -> center of the US
data$Longitude[data$Assembly.barcode %in% c("HEL_CA0045AA_AS", "HEL_CA0046AA_AS", "HEL_CA0047AA_AS", "HEL_CA0057AA_AS")] <- -100.45
data$Latitude[data$Assembly.barcode %in% c("HEL_CA0050AA_AS", "HEL_CA0051AA_AS")] <- 3.73 ## Colombia -> center
data$Longitude[data$Assembly.barcode %in% c("HEL_CA0050AA_AS", "HEL_CA0051AA_AS")] <- -73.125
data$Latitude[data$Assembly.barcode %in% c("HEL_CA0052AA_AS", "HEL_CA0053AA_AS", "HEL_CA0054AA_AS")] <- 43.25 ## Japan -> Ashoro
data$Longitude[data$Assembly.barcode %in% c("HEL_CA0052AA_AS", "HEL_CA0053AA_AS", "HEL_CA0054AA_AS")] <- 143.58

## also need to add the HpGP strains and the other absent strains from the enterobase table
## -> in their case, only have the country, based on their name
ix <- which(is.na(divpop$enterobase_name) & is.na(divpop$host_ethnicity))
data <- rbind(data, data.frame(Assembly.barcode = divpop$strain[ix], Country = divpop$country[ix], City = NA, Continent = divpop$continent[ix], Name = divpop$strain[ix], Host.Ethnicity = NA, Latitude = NA, Longitude  = NA, level = divpop$level[ix]))
data$Country[data$Assembly.barcode %in% c(paste0("CAN_", c("019", "095", "136", "172", "243", "258", "290", "219", "196")), "Ca_97_34")] <- "Canada"
data$Continent[data$Assembly.barcode %in% c(paste0("CAN_", c("019", "095", "136", "172", "243", "258", "290", "219", "196")), "Ca_97_34")] <- "North America"
data$Latitude[is.na(data$Latitude) & data$Country == "Canada"] <- 56 ## center
data$Longitude[is.na(data$Longitude) & data$Country == "Canada"] <- -101
data$Latitude[is.na(data$Latitude) & data$Country == "Chile"] <- -33.724 ## center
data$Longitude[is.na(data$Longitude) & data$Country == "Chile"] <- -71.015
data$Latitude[is.na(data$Latitude) & data$Country == "Colombia"] <- 3.73 ## center
data$Longitude[is.na(data$Longitude) & data$Country == "Colombia"] <- -73.125
data$Latitude[is.na(data$Latitude) & data$Country == "Mexico"] <- 23 ## center
data$Longitude[is.na(data$Longitude) & data$Country == "Mexico"] <- -102
data$Latitude[is.na(data$Latitude) & data$Country == "Peru"] <- -9.5 ## center
data$Longitude[is.na(data$Longitude) & data$Country == "Peru"] <- -74.62 
data$Latitude[is.na(data$Latitude) & data$Country == "Spain"] <- 40.45 ## center
data$Longitude[is.na(data$Longitude) & data$Country == "Spain"] <- -3.25
data$Latitude[is.na(data$Latitude) & data$Country == "USA"] <- 39.78 ## center
data$Longitude[is.na(data$Longitude) & data$Country == "USA"] <- -100.45
data$Latitude[is.na(data$Latitude) & data$Country == "Kazakhstan"] <- 48 ## center
data$Longitude[is.na(data$Longitude) & data$Country == "Kazakhstan"] <- 68
data$Latitude[is.na(data$Latitude) & data$Country == "Kyrgyzstan"] <- 41.607 ## center
data$Longitude[is.na(data$Longitude) & data$Country == "Kyrgyzstan"] <- 74.751

data$pop <- NA
for(i in unique(pop$pop)) {
    strains <- pop$strain[pop$pop == i]
    data$pop[data$Assembly.barcode %in% strains | data$Name %in% strains] <- i
}
data$pop[data$strain %in% c("HEL_AA0408AA_AS", "HEL_BA9262AA_AS")] <- "Hacinonychis"
data$pop[data$strain %in% c("HEL_BA9303AA_AS", "HEL_BA9707AA_AS")] <- "Primate"

data <- rbind(data, cbind(data0[data0$Assembly.barcode %in% pop$strain[pop$pop == "hpSahul"] | data0$Name %in% pop$strain[pop$pop == "hpSahul"],], level = "low", pop = "hpSahul"))

data$Latitude[is.na(data$Latitude) & data$pop == "hpSahul" & data$Country == "Papua New Guinea" & data$Host.Ethnicity == "Highlander"] <- -6.05 ## Papua New Guinea, Highlander
data$Longitude[is.na(data$Longitude) & data$pop == "hpSahul" & data$Country == "Papua New Guinea" & data$Host.Ethnicity == "Highlander"] <- 145.23
data$Latitude[is.na(data$Latitude) & data$pop == "hpSahul" & data$Country == "Australia" & data$City == "Perth" & is.na(data$Host.Ethnicity)] <- -31.9554 ## Australia, Perth
data$Longitude[is.na(data$Longitude) & data$pop == "hpSahul" & data$Country == "Australia" & data$City == "Perth" & is.na(data$Host.Ethnicity)] <- 115.8586

write.table(data, file = "3C.csv", sep = ",", col.names = TRUE, row.names = FALSE, quote = FALSE) 

###### 17. tree H. cetorum ######
for(gene in 1:81) {
    geneName <- strsplit(system(paste0("grep 'GENE ", gene, " =====>' DIVERGENT_NO_CDS/Hcetorum_MIT99-5656/tree_Hcetorum/outTreeHits.out"), intern = TRUE), split = "=====> ")[[1]][2]
    tree <- read.tree(paste0("DIVERGENT_NO_CDS/Hcetorum_MIT99-5656/tree_Hcetorum/nwkFile/", gene, "_nt.nwk"))
    tree <- drop.tip(tree, strainsToRemove)
    div <- data.frame(straini = tree$tip.label, pop = NA, divergence = "other")
    div$strain <- sapply(strsplit(div$straini, split = ".", fixed = TRUE), function(x) x[1])
    div <- getAllPop(div, pop)
    div$pop[div$pop == "NA"] <- "Hcetorum"
    div$divergence[div$divergence == "other"] <- "low"
    div$divergence[div$pop == "Hcetorum"] <- "Hcetorum"
    div$divergence[div$pop == "host"] <- "whales"
    if("Hcetorum" %in% div$pop) {
        tree <- root(tree, outgroup = div$straini[div$pop == "Hcetorum"], resolve.root = TRUE) ## outgroup = Hcetorum
    } else {
        print(gene)
        tree <- root(tree, outgroup = div$straini[div$pop == "Hacinonychis"], resolve.root = TRUE)
    }
    write.tree(tree, file = paste0("SOURCE_DATA/treeHcetorum/", gene,".nwk"))
}

###### tree evolution rooted (population level)

library(ape)
listStrainHistory <- read.csv("TREE/evolutionaryHistory/listStrainEvol.csv")
calcDistPop <- function(popNames, strainsPop, data) {
    distMat <- dist.dna(data, as.matrix = TRUE, model = "raw")
    distPop <- matrix(0, nrow = length(popNames), ncol = length(popNames))
    colnames(distPop) <- rownames(distPop) <- popNames
    
    for(i in 1:length(popNames)) {
        for(j in 1:length(popNames)) {
            if(i != j) {
                tmp <- distMat[rownames(distMat) %in% strainsPop[[i]], colnames(distMat) %in% strainsPop[[j]]]
                distPop[i,j] <- mean(tmp)
            }
        }
    } 
    return(distPop)
}
histDistPop <- function(data, listStrainHistory) {
    listStrainHistory$pop[listStrainHistory$pop == "Hacinonychis"] <- "hpAfrica2"
    names(data) <- unlist(lapply(names(data), function(x) listStrainHistory$pop[listStrainHistory$strain == x]))
    distMat <- dist.dna(data, as.matrix = TRUE, model = "raw")
    distPop <- data.frame(pop = NULL, dist = NULL)
    for(i in 1:(nrow(distMat)-1)) {
        for(j in (i+1):ncol(distMat)) {
            compPop <- c(rownames(distMat)[i], colnames(distMat)[j])
            distPop <- rbind(distPop, data.frame(pop = paste(sort(compPop), collapse = "\n"), dist = distMat[i,j]))
        }
    }
    return(distPop)
}
strainsPop <- list(afr2 = listStrainHistory$strain[listStrainHistory$pop %in% c("Hacinonychis", "hpAfrica2")],
                   sahul = listStrainHistory$strain[listStrainHistory$pop %in% c("Primate", "hpSahul")],
                   sib = listStrainHistory$strain[listStrainHistory$pop == "hspSiberia"],
                   nam = listStrainHistory$strain[listStrainHistory$pop == "hspIndigenousNAmerica"],
                   sam = listStrainHistory$strain[listStrainHistory$pop == "hspIndigenousSAmerica"])
popNames <- c("Africa", "Sahul", "Siberia", "Indigenous NAmerica", "Indigenous SAmerica")


data <- read.FASTA("TREE/evolutionaryHistory/hardyDiff.aln")
distPop <- calcDistPop(popNames, strainsPop, data)
tree1_0 <- nj(as.dist(distPop)) 
## root the tree: outgroup = africa
tree1 <- root(tree1_0, outgroup = "Africa", resolve.root = TRUE)
write.tree(tree1, file = "SOURCE_DATA/2BhardyDiff.nwk")

data <- read.FASTA("TREE/evolutionaryHistory/ubiDiff.aln")
distPop <- calcDistPop(popNames, strainsPop, data)
tree2_0 <- nj(as.dist(distPop)) 
## root the tree: outgroup = africa
tree2 <- root(tree2_0, outgroup = "Africa", resolve.root = TRUE)
write.tree(tree2, file = "SOURCE_DATA/2BubiDiff.nwk")

data <- read.FASTA("TREE/evolutionaryHistory/undiff.aln")
distPop <- calcDistPop(popNames, strainsPop, data)
tree3_0 <- nj(as.dist(distPop)) 
## root the tree: outgroup = africa
tree3 <- root(tree3_0, outgroup = "Africa", resolve.root = TRUE)
write.tree(tree3, file = "SOURCE_DATA/2Bundiff.nwk")


###### ANI
library(readxl)
gene <- "high"
data <- read.table(paste0("DIVERGENT_NO_CDS/lowHighGenes/onAllGenome/PAML/dNdS_", gene, "_HardyUbiquitous/YN00"), header = TRUE)
colnames(data) <- c("strain", colnames(data)[-1])
data <- getAllPop(data, pop)
data <- data[data$pop != "NA",]
ani <- read_excel("../../../HP_lastVersions/fastANI_Hardy_vs_all.xlsx", sheet = "differentiated sites")
outgroups <- unique(pop$strain[pop$pop == "hpAfrica2" & pop$divergence != "high"], pop$enterobase_name[pop$pop == "hpAfrica2" & pop$divergence != "high"])
data$ANI <- NA
for(i in unique(ani$Query)) {
    print(i)
    for(j in unique(ani$Reference)) {
        if(length(which(data$strain == i & data$strain2 == j)) != 0) data$ANI[which(data$strain == i & data$strain2 == j)] <- ani$ANI[which(ani$Query == i & ani$Reference == j)]    
        if(length(which(data$strain2 == i & data$strain == j)) != 0) data$ANI[which(data$strain2 == i & data$strain == j)] <- ani$ANI[which(ani$Query == i & ani$Reference == j)]
    }
}
data$outgroup <- "Hardy"
data$outgroup[data$strain %in% c("HEL_AA0408AA_AS", "HEL_BA9262AA_AS")] <- "Hacinonychis"

write.table(data, file = "S8E.csv", sep = ",", col.names = TRUE, row.names = FALSE, quote = FALSE) 

###### map
metadata <- read_excel("SOURCE_DATA/TS2.xlsx")
data <- as.data.frame(table(interaction(metadata$Country, metadata$'Hp population')))
data <- data[data$Freq > 0,]
data$Var1 <- as.character(data$Var1)
aa <- strsplit(data$Var1, split = ".", fixed = TRUE)
data$Country <- sapply(aa, function(x) x[1])
data$Population <- sapply(aa, function(x) x[2])

write.table(data, file = "S1.csv", sep = ",", col.names = TRUE, row.names = FALSE, quote = FALSE) 
