# Supplementary material for: An ancient ecospecies of Helicobacter pylori
Source: Nature. 2024 Oct 16;635(8037):178–85. doi: 10.1038/s41586-024-07991-z (PMC11541087; doi:10.1038/s41586-024-07991-z)
Supplement: Supplementary file 8 — Data underlying Figs. 1–4 and Supplementary Figs. 1–6 and 8–13. [file 41586_2024_7991_MOESM8_ESM.zip › SOURCE_DATA/F2/2BhardyDiff.nwk]

((((Indigenous_NAmerica:0.01500009311,Siberia:0.0178615291):0.0008539735889,Indigenous_SAmerica:0.01839300184):0.00821458266,Sahul:0.03239842857):0,Africa:0.07052270361);
