# Supplementary material for: An ancient ecospecies of Helicobacter pylori
Source: Nature. 2024 Oct 16;635(8037):178–85. doi: 10.1038/s41586-024-07991-z (PMC11541087; doi:10.1038/s41586-024-07991-z)
Supplement: Supplementary file 8 — Data underlying Figs. 1–4 and Supplementary Figs. 1–6 and 8–13. [file 41586_2024_7991_MOESM8_ESM.zip › SOURCE_DATA/F2/2Bundiff.nwk]

((((Indigenous_SAmerica:0.01285245138,Indigenous_NAmerica:0.01257049494):0.001610638245,Siberia:0.01495905977):0.00576582879,Sahul:0.02030340101):0,Africa:0.05574287629);
