# Supplementary material for: An ancient ecospecies of Helicobacter pylori
Source: Nature. 2024 Oct 16;635(8037):178–85. doi: 10.1038/s41586-024-07991-z (PMC11541087; doi:10.1038/s41586-024-07991-z)
Supplement: Supplementary file 8 — Data underlying Figs. 1–4 and Supplementary Figs. 1–6 and 8–13. [file 41586_2024_7991_MOESM8_ESM.zip › SOURCE_DATA/S13/S13C.nwk]

((((((((((((HEL_AA7337AA_AS.1:0.003999005,Nanai40.2:0.008913938)0.698:0.001772897,(HEL_BA9559AA_AS.1:0.009177821,HEL_BA9159AA_AS.1:0.004866003)0.905:0.002698703)0.786:0.001034813,((((HEL_AA7212AA_AS.1:0,HEL_CA0045AA_AS.2:0):0.001729931,HEL_BA9669AA_AS.1:0.006086047)0.795:0.00142195,(HEL_BA9398AA_AS.2:0.000549593,(HEL_BA8962AA_AS.1:5e-09,(HEL_BA8914AA_AS.1:0.000549635,HEL_BA9175AA_AS.1:0.000549635)0.901:5e-09)0.922:6e-09)0.998:0.00709656)0.856:0.002058324,((HEL_BA9315AA_AS.1:0.003321159,HEL_BA9514AA_AS.1:0.003318155)0.436:6e-09,HEL_BA9621AA_AS.2:0.006669857)0.849:0.001189488)0.835:0.001591058)0.766:0.000568018,((((HEL_AA6077AA_AS.1:0,HEL_CA0052AA_AS.2:0,HEL_CA0052AA_AS.4:0):0.003331648,(HEL_AA6006AA_AS.1:5e-09,HEL_CA0053AA_AS.2:0.00054959)0.944:0.002217469)0.952:0.002780289,(HEL_BA8817AA_AS.1:0.009604087,HEL_BA9526AA_AS.2:0.003920382)0.156:0.002753498)0.436:5e-09,(HEL_BA9726AA_AS.1:0.00333411,(HEL_BA9127AA_AS.2:0.006105185,(HEL_BA9040AA_AS.1:0.002166464,(HEL_BA9234AA_AS.1:5e-09,HEL_BA9467AA_AS.1:0.000549591)0.732:0.000596019)0.963:0.00334882)0.937:0.002279572)0.908:0.001651007)0.391:0.000553144):0.001772397,(HEL_AA7214AA_AS.1:0.003549844,HEL_BA9629AA_AS.2:0.006523668)0.903:0.002455143)0.857:0.001871696,HEL_BA9518AA_AS.2:0.004749085)0.887:6e-09,(HpGP-CHI-105.2:0.004820147,HpGP-CHI-116.2:0.529549034)0.982:0.045576523)0.192:0.000645667,((((HEL_BA9304AA_AS.2:0.00287982,HEL_BA9746AA_AS.2:0.006025455)0.267:0.001180822,HEL_AA7264AA_AS.1:0.005410661)0.798:0.002741325,(((HEL_BA9584AA_AS.2:0.002771355,(HEL_BA8849AA_AS.2:5e-09,HEL_BA9070AA_AS.2:0.00054959)0.943:0.00221926)0.993:0.004783312,(HEL_BA8864AA_AS.2:0.008372333,(Evenky58.2:0.003954806,(HEL_BA9476AA_AS.2:0.006717743,HEL_BA9773AA_AS.1:0.007815648)0.468:0.001099439)0.848:0.001418245)0.885:0.002965088)0.419:0.001216986,(((Nentsy81.1:0.002156632,(HEL_AA7311AA_AS.2:0.002363275,Khanty47.2:0.004863852)0.995:0.006093697)0.906:0.002331045,(Khanty04.1:0.005579126,(HEL_BA9415AA_AS.2:0.005416999,(HEL_BA9653AA_AS.2:0.00542171,HEL_BA9748AA_AS.1:0.004055018)0.403:0.001650586)0.447:0.001266881)0.762:0.000572013)0.851:0.00105171,(HEL_BA8815AA_AS.1:0.007858998,HEL_BA9774AA_AS.1:0.003348387)0.937:0.002283486)0.431:0.000733462)0.860:0.001657409)0.881:0.002144098,HEL_BA9472AA_AS.1:0.004887318)0.826:0.001071241)0.501:0.001107638,((((CAN_243.1:0.003056012,(((HEL_AA7339AA_AS.2:0.00333338,HEL_CA0046AA_AS.1:0.003334154)0.770:0.000532949,(((Ca_97_34.2:0,HEL_AA6016AA_AS.2:0,HEL_AA7297AA_AS.2:0):0.003258827,(HpGP-CAN-001.2:0.003266858,(HEL_AA5916AA_AS.2:0.000543579,(HEL_AA6037AA_AS.2:0,HpGP-CAN-007.2:0):0.002215307)0.961:0.002295049)0.901:0.002209356)0.415:0.000613805,(HEL_BA9060AA_AS.1:0,HEL_BA9258AA_AS.2:0):0.00442543)0.874:5e-09)0.919:0.001660955,((HEL_AA5967AA_AS.2:0,HEL_AA6482AA_AS.2:0,HEL_BA9172AA_AS.2:0):0.006696838,(HEL_AA7365AA_AS.2:0,HEL_CA0047AA_AS.2:0):0.001117991)0.750:0.000535421)0.889:0.00138195)0.410:0.000770177,(HEL_CA0054AA_AS.2:0.013501236,Sakhalin60.1:0.007216988)0.945:0.003656284)0.815:0.001837009,((HEL_BA9404AA_AS.1:0.012977674,HEL_BA9722AA_AS.1:0.005029584)0.985:0.005060319,((HEL_CA2272AA_AS.2:0.000698757,Puno135.2:0.001344141)1.000:0.011408699,(HpGP-CAN-019.2:0.006859916,(HpGP-CAN-016.2:0.008457178,(((CAN_095.2:0,CAN_136.2:0,CAN_172.2:0,HpGP-CAN-006.2:0,HpGP-CAN-011.2:0):5e-09,(CAN_258.2:0,HEL_CA2453AA_AS.2:0):0.00054959)0.884:0.002538962,(HpGP-CAN-018.2:0.001832926,(Aklavik86.2:0,CAN_019.2:0,CAN_290.2:0,HEL_CA2371AA_AS.2:0,HpGP-CAN-010.2:0,HpGP-CAN-015.2:0):0.005386855)0.809:0.001712592)0.853:0.0027558)0.821:0.001238421)0.739:0.000592349)0.775:0.001610626)0.918:0.002973413)0.875:0.001165013,(HEL_BA9243AA_AS.1:0.003467373,HEL_BA9677AA_AS.1:0.005473213)0.931:0.002209063)0.852:0.00114791)0.887:0.000445809,(((Koryak37.2:0,Koryak38.2:0):5e-09,(Koryak28.2:0.001663734,HEL_BA9287AA_AS.2:0.005004443)0.754:0.001094984)0.943:0.00264001,(HEL_BA9263AA_AS.1:0.006587298,HEL_BA9819AA_AS.2:0.003481126)0.597:0.002214594)0.787:0.000632329)0.385:0.027313566,(HEL_AA0408AA_AS.1:0.00959146,HEL_BA9262AA_AS.1:0.006085034)1.000:0.023099782)0.999:0,AFI05560.1:0.093893376)Root;
