# Supplementary material for: An ancient ecospecies of Helicobacter pylori
Source: Nature. 2024 Oct 16;635(8037):178–85. doi: 10.1038/s41586-024-07991-z (PMC11541087; doi:10.1038/s41586-024-07991-z)
Supplement: Supplementary file 8 — Data underlying Figs. 1–4 and Supplementary Figs. 1–6 and 8–13. [file 41586_2024_7991_MOESM8_ESM.zip › SOURCE_DATA/S13/S13B.nwk]

((((((((((((((((((((((HEL_BA9140AA_AS.1:0.004528805,(HEL_BA9575AA_AS.1:0.006810829,((HEL_BA9167AA_AS.1:0.006886722,HEL_BA9244AA_AS.1:0.005016491)0.864:0.003235101,HEL_BA9607AA_AS.1:0.003994855)0.107:0.000761007)0.947:0.003128479)0.731:0.002166725,HEL_BA9837AA_AS.1:0.007826759):6e-09,((((((HEL_BA9018AA_AS.1:0.008817581,HEL_BA9606AA_AS.1:0.003690978)0.914:0.002608474,(HEL_BA8279AA_AS.1:0.006948641,(HEL_BA9611AA_AS.1:0.004148859,(HEL_BA9261AA_AS.1:0.005663425,HEL_BA9722AA_AS.2:0.008576998)0.870:0.001886395)0.869:0.001779378)0.963:0.003444499)0.751:0.000915368,(HEL_CA0261AA_AS.1:0.006577431,(HEL_BA9085AA_AS.1:0.005015486,((HEL_BA9166AA_AS.1:5e-09,HEL_BA9390AA_AS.1:0.001081887)0.995:0.0054787,(HEL_AA7373AA_AS.1:0.003901236,HEL_BA8814AA_AS.1:0.004564665)0.651:0.001548983)0.862:0.001381654)0.856:0.001652712)0.401:0.000597291)0.727:0.00057632,(HEL_BA9626AA_AS.1:0.010321792,(((((BURYAT19.1:0.005087014,(HEL_BA8860AA_AS.1:0.007684817,HEL_BA9576AA_AS.1:0.00371408)0.955:0.003453272)0.694:0.00041546,((HEL_BA8958AA_AS.1:0.004926373,HEL_BA9569AA_AS.1:0.003412607)0.817:0.001082916,(HEL_BA9571AA_AS.1:0,HEL_BA9807AA_AS.1:0):0.007206353)0.906:0.001740335)0.866:0.001156964,((((HpGP-KAZ-002.1:0.002535055,(HEL_BA9608AA_AS.1:0.007117313,HEL_BA9302AA_AS.1:0.009758699)0.338:0.001987326)0.853:0.001953368,((Evenky65.1:0.005092516,mong49.1:0.003293575)0.581:0.001903487,((Khanty16.1:0,Khanty26.1:0,Khanty27.1:0):0.004742871,Khanty17.1:0.005982001)0.941:0.003414437)0.879:0.002484756)0.911:0.00168937,HpGP-KGZ-006.1:0.006829572)0.706:0.000479958,(((HEL_AA7332AA_AS.1:0.005679148,NP49.1:0.007820749)0.801:0.00180593,((HEL_CA0264AA_AS.1:0.009567474,HEL_CA0266AA_AS.1:0.004049275)0.883:0.00187039,(HEL_BA9566AA_AS.1:0.007980098,(HEL_BA8911AA_AS.1:0.003921232,(HEL_BA8830AA_AS.1:0.002106531,HEL_BA9347AA_AS.1:0.006902268)0.619:0.003262767)0.943:0.003927347)0.170:0.001019304)0.845:0.001777692)0.755:0.000593023,((HEL_BA9153AA_AS.1:0.006769582,(HEL_AA6718AA_AS.1:0.004165462,SSR3.1:0.008457189)0.247:0.001479688)0.958:0.002938818,(SSR5.1:0.007886565,((HEL_AA8621AA_AS.1:0.005889991,HEL_BA8057AA_AS.1:0.010348369)0.853:0.002081781,((HEL_BA9037AA_AS.1:0.006793699,(30950.1:0.010225762,(HEL_BA8956AA_AS.1:0.007696189,HEL_BA9259AA_AS.1:0.006856201)0.896:0.00211919)0.480:0.001170505)0.871:0.00183985,(HEL_BA9170AA_AS.1:0.005474112,HEL_BA9706AA_AS.1:0.003500034)0.296:0.000690953)0.863:0.001464861)0.418:0.001179962)0.726:0.00051311)0.951:0.002238906)0.724:0.000510564)0.881:0.001113465)0.430:5e-09,(HEL_BA8825AA_AS.1:0.005771035,HEL_BA9115AA_AS.1:0.008677577)0.561:0.002681226)0.882:0.003340811,((((HEL_BA8957AA_AS.1:0.008708396,HEL_BA9443AA_AS.1:0.004572737)0.885:0.002586453,Tuvac46.1:0.006279074)0.752:0.002295349,(HEL_CA0270AA_AS.1:0.01098404,(HEL_BA9605AA_AS.1:0.009499195,HEL_BA9814AA_AS.1:0.006005207)0.908:0.003777801)0.308:0.001860958)0.697:0.000829054,(HEL_BA9603AA_AS.1:0.003523691,altai59.1:0.007189982)0.876:0.002254896)0.850:0.001622038)0.321:0.000439007)0.849:0.001123994)0.898:0.001654556,((HEL_BA9220AA_AS.1:0.006117431,HEL_BA9592AA_AS.1:0.010080835)0.287:0.001021825,(((HEL_BA9209AA_AS.1:0.004919767,HpGP-PER-111.1:0.007044567)0.770:0.001079308,((((HEL_BA9636AA_AS.1:0.000623842,((HEL_BA9208AA_AS.1:0,HEL_BA9487AA_AS.1:0):0.000438214,HEL_BA9651AA_AS.1:0.000642238)0.712:0.001105415)0.956:0.00398914,HEL_BA8856AA_AS.1:0.004383269)0.705:0.002441672,((Evenky73.1:0,HEL_BA8842AA_AS.1:0,HEL_BA9047AA_AS.1:0,HEL_BA9406AA_AS.1:0):0.002947542,Evenky01.1:0.009554353)0.913:0.003090693)0.922:0.003152155,(HEL_BA8829AA_AS.1:0.007907785,HEL_BA9096AA_AS.1:0.007022864)0.742:0.001729746)0.893:0.0018958)0.951:0.003220714,((HEL_BA8993AA_AS.1:0.00748057,(HpGP-CHI-105.1:0.008191875,HpGP-PER-121.1:0.004873421)0.808:0.002377902)0.113:0.001183164,(HEL_BA9049AA_AS.1:0.007605348,HEL_BA9058AA_AS.1:0.006768268)0.791:0.004021287)0.714:0.002128767)0.720:0.000847596)0.908:0.002441204)0.829:0.001679416,(((((HEL_BA9770AA_AS.1:0.004947299,(HEL_BA9564AA_AS.1:0.000538624,HEL_BA9671AA_AS.1:5e-09)0.992:0.005283991)0.914:0.0032269,(HEL_AA7221AA_AS.1:0.005587239,HEL_BA9628AA_AS.1:0.008754947)0.881:0.002338713)0.253:0.000957888,(HEL_AA7380AA_AS.1:0.007732298,(HEL_BA9562AA_AS.1:0.004337672,mong44.1:0.005787219)0.909:0.002279921)0.792:0.001514699)0.769:0.000835516,(((((((BURYAT14.1:0.007473695,(HEL_BA9098AA_AS.1:0.006062055,(HEL_BA9391AA_AS.1:0,HEL_BA9841AA_AS.1:0):0.003993205)0.109:0.001038972)0.866:0.001984545,((HEL_BA8832AA_AS.1:0,HEL_BA9479AA_AS.1:0):0.007018511,HEL_BA9649AA_AS.1:0.005449329)0.821:0.002163264)0.893:0.001718384,((HEL_BA8868AA_AS.1:0.00394775,HEL_BA9404AA_AS.2:0.006800784)0.948:0.003525203,(((HEL_CA0410AA_AS.1:0.005903094,(BURYAT9.1:0.001908244,HEL_BA9160AA_AS.1:0.010609748)0.947:0.003496278)0.933:0.003349639,((HEL_BA9348AA_AS.1:6e-09,HEL_BA9759AA_AS.1:0.000539145)0.999:0.004395027,(((HEL_BA9341AA_AS.1:0.002181966,HEL_BA9411AA_AS.1:0.000545985)0.953:0.002208861,((HEL_BA9042AA_AS.1:0.005519103,(HEL_BA9218AA_AS.1:0.000539513,HEL_BA9253AA_AS.1:0.002174049)0.977:0.00333834)0.836:0.001087802,(HEL_AA7249AA_AS.1:0.003951882,((HEL_BA8932AA_AS.1:0.006681203,(HEL_BA9736AA_AS.1:0.008569585,HEL_BA9739AA_AS.1:0.001533248)0.834:0.00220567)0.851:0.001777285,HEL_BA9129AA_AS.1:0.003391573)0.868:0.001105252)0.816:0.000985321)0.762:0.000526517)0.919:0.001696539,((HEL_BA9656AA_AS.1:0.002776611,HEL_BA9735AA_AS.1:0.005004148)0.941:0.00274139,(HEL_BA9162AA_AS.1:0.002212163,HEL_BA9130AA_AS.1:0.003288972)0.000:5e-09)0.760:0.001102641)0.738:0.000527679)0.782:0.001278659)0.821:0.001160797,(HEL_AA9180AA_AS.1:0.009936682,HEL_BA9407AA_AS.1:0.010339936)0.057:0.002378701)0.423:5e-09)0.910:0.002050196)0.762:0.000563574,((((((CO1766.1:0,Hui1764.1:0,Hui1766.1:0):0.002234111,HpGP-PER-011.1:0.009005934)0.326:0.001086833,((((((HEL_CA2286AA_AS.1:0.004002566,(HEL_CA2279AA_AS.1:0.005849097,HpGP-PER-019.1:0.002536035)0.874:0.002185422)0.897:0.002059826,((Shi112.1:0.004286781,((HEL_CA2266AA_AS.1:6e-09,((Cuz20.1:0,Shi169.1:0):6e-09,Shi417.1:0.000540179)0.863:0.000539144)0.988:0.004448352,(HEL_CA2260AA_AS.1:0.003724059,((HEL_CA2261AA_AS.1:0,HEL_CA2283AA_AS.1:0):0.002075172,HEL_CA2284AA_AS.1:0.002844542)0.963:0.003324909)0.746:0.000645939)0.935:0.002372641)0.834:0.00158722,((Sat464.1:0.003238574,(HEL_CA2257AA_AS.1:0.001625318,HEL_CA2287AA_AS.1:0.002200854)0.898:0.00170849)0.755:0.001087519,((HEL_CA2262AA_AS.1:0.011307099,HEL_CA2265AA_AS.1:0.004631262)0.374:0.000999335,Shi470.1:0.001506436)0.742:0.000617311)0.856:0.001311816)0.903:0.00203382)0.881:0.001703524,HEL_AA5991AA_AS.1:0.007283454)0.737:0.000533935,((CO1768.1:0,COL0002.1:0,Hui1769.1:0):0.004970623,((HEL_BA9201AA_AS.1:0.003904986,(HpGP-SPA-706.1:0.007532569,HEL_CA2258AA_AS.1:0.006880569)0.761:0.000895383)0.760:0.000569984,HpGP-PER-138.1:0.00557152)0.492:0.000514843)0.940:0.002262361)0.765:0.000884151,(HEL_BA9433AA_AS.1:0.007643338,v225d.1:0.004496285)0.886:0.002396125)0.777:0.000706128,((HEL_AA6511AA_AS.1:0.004487126,(Aklavik117.1:0,CAN_219.1:0):0.00688817)0.728:0.002140766,(HpGP-USA-205.1:0.002178155,(HEL_AA6759AA_AS.1:0.005198143,(((HEL_AA6578AA_AS.1:0.010643338,HEL_BA9315AA_AS.2:0.008711159)0.616:0.00322522,CAN_196.1:0.004521853)0.644:0.002348067,(((HEL_AA7283AA_AS.1:0.002759595,HEL_BA9448AA_AS.1:0.009184643)0.984:0.005007644,((CAN_258.1:0,HEL_CA2453AA_AS.1:0):0.004383675,(HEL_AA7212AA_AS.2:0,HEL_CA0045AA_AS.1:0):0.003322972)0.747:0.000568994)0.634:0.000580142,((HEL_BA8817AA_AS.2:0.00555353,(((Nanai30.1:0.005433981,(HEL_BA9127AA_AS.1:0.003840106,(Koryak37.1:0,Koryak38.1:0):0.001115658)0.267:0.000599139)0.703:0.001124226,((HEL_BA9243AA_AS.2:0.005534797,HEL_AA7337AA_AS.2:0.004542242)0.814:0.002180236,((Koryak28.1:0.002676828,(HEL_BA9819AA_AS.1:0.003246592,HEL_BA9518AA_AS.1:0.001699339)0.228:0.000528225)0.778:0.000596549,(HEL_BA9726AA_AS.2:0.002721955,(HEL_BA9621AA_AS.1:0.004959533,((((HEL_BA9669AA_AS.2:0.003737073,((HEL_BA9040AA_AS.2:5e-09,(HEL_BA9559AA_AS.2:0.003880492,(HEL_BA9234AA_AS.2:5e-09,HEL_BA9467AA_AS.2:0.005532027)0.351:0.00104795)0.991:0.005561528)0.148:0.001894124,HEL_BA9159AA_AS.2:0.003592072)0.954:0.003166879)0.875:0.00204205,Sakhalin60.2:0.003564462)0.798:0.001238532,((((((HEL_BA8864AA_AS.1:0.005665157,((HEL_AA7264AA_AS.2:0.003778919,(HEL_BA9773AA_AS.2:0.004628015,HEL_BA9774AA_AS.2:0.005455986)0.863:0.001631215)0.830:0.001146146,Evenky58.1:0.004436495)0.737:0.000541313)0.748:0.000544542,(HEL_BA9732AA_AS.1:0.00618488,HEL_BA9415AA_AS.1:0.004506315)0.930:0.002831048)0.855:0.001452351,((HEL_BA9544AA_AS.1:0.003308978,HEL_BA9792AA_AS.1:0.001631993)0.988:0.00495519,((HEL_AA7311AA_AS.1:0.004793911,(HEL_BA9304AA_AS.1:0.004412542,Khanty04.2:0.00279213)0.037:0.001630543)0.874:0.001838046,Nentsy81.2:0.003873376)0.766:0.000610718)0.395:0.000525837)0.866:0.001125231,(HEL_BA9476AA_AS.1:0.005582893,(HEL_BA9584AA_AS.1:0.006795913,(HEL_BA8849AA_AS.1:0.001085048,HEL_BA9070AA_AS.1:5e-09)0.730:0.000418843)0.992:0.004581808)0.858:0.001121612)0.776:0.000555362,HEL_BA9472AA_AS.2:0.006173696)0.741:0.000548034,((HEL_BA8815AA_AS.2:0.004574137,((HEL_AA7214AA_AS.2:0.00382967,HEL_BA9263AA_AS.2:0.000563469)0.905:0.002070617,HEL_BA8847AA_AS.1:0.005104405)0.269:0.001120878)0.870:0.001442673,((HEL_BA9748AA_AS.2:0.007411049,(HEL_BA9746AA_AS.1:0.00527461,Evenky11.1:0.009909808)0.712:0.000732306)0.874:0.001687364,(HEL_BA9398AA_AS.1:0.00052469,(HEL_BA9175AA_AS.2:0.006678079,(HEL_BA8914AA_AS.2:5e-09,HEL_BA8962AA_AS.2:0.000539145)0.525:5e-09)0.890:0.001099346)0.989:0.004488764)0.856:0.001109879)0.742:0.000548495)0.860:0.001475851)0.767:0.000652257,((HEL_CA0054AA_AS.1:0.003333496,((HEL_AA6006AA_AS.2:0,HEL_AA6077AA_AS.2:0,HEL_CA0052AA_AS.1:0,HEL_CA0052AA_AS.3:0):5e-09,HEL_CA0053AA_AS.1:0.000538527)0.983:0.003297817)0.917:0.0016194,((HEL_BA9333AA_AS.1:0.002705531,HEL_BA9514AA_AS.2:0.006224041)0.662:0.001601087,Nanai40.1:0.006431237)0.846:0.00134979)0.427:0.000559191)0.752:5e-09)0.760:5e-09)0.783:0.000551698)0.807:0.001006113)0.807:6e-09)0.953:0.00169457,(HEL_BA9060AA_AS.2:5e-09,HEL_BA9258AA_AS.1:0.000538541)0.997:0.004943338)0.782:5e-09)0.907:0.001587983,((((HpGP-CAN-018.1:0.009910253,HpGP-CAN-020.1:0.003188464)0.340:0.001070215,HpGP-CAN-019.1:0.006437105)0.831:0.001202975,((((HEL_BA9778AA_AS.1:0,HEL_CA0057AA_AS.1:0,HEL_CA0057AA_AS.2:0):0.006328599,HEL_CA0046AA_AS.2:0.003213741)0.881:0.002926605,((HEL_AA7365AA_AS.1:0,HEL_CA0047AA_AS.1:0):0.0042125,HEL_AA7339AA_AS.1:0.005285043)0.783:0.002263139)0.833:0.00181872,((((((HEL_BA9287AA_AS.1:0,HEL_BA9677AA_AS.2:0):0.004964452,HEL_BA9526AA_AS.1:5e-09)0.751:0.001414181,((HEL_AA5916AA_AS.1:0.005189155,(HEL_AA6037AA_AS.1:5e-09,HpGP-CAN-007.1:0.000538674)0.750:0.000889385)0.904:0.00419231,CAN_243.2:0.002732417)0.718:0.001871351)0.874:0.001281632,(HEL_AA5967AA_AS.1:0,HEL_AA6482AA_AS.1:0,HEL_BA9172AA_AS.1:0):0.002768238)0.862:0.0010774,HpGP-CAN-001.1:0.002760479)0.729:0.000646746,(HEL_BA9629AA_AS.1:0.004887705,(Ca_97_34.1:0,HEL_AA6016AA_AS.1:0,HEL_AA7297AA_AS.1:0):0.002879482)0.567:0.001648136)0.796:0.001085362)0.844:0.001661754)0.736:0.000649956,(((CAN_095.1:0,CAN_136.1:0,CAN_172.1:0,HpGP-CAN-006.1:0,HpGP-CAN-011.1:0):0.003324385,(Aklavik86.1:0,CAN_019.1:0,CAN_290.1:0,HEL_CA2371AA_AS.1:0,HpGP-CAN-010.1:0,HpGP-CAN-015.1:0):0.006083781)0.408:5e-09,(HpGP-CAN-016.1:0.006209038,HpGP-CAN-023.1:0.003817756)0.651:0.001604632)0.879:0.001615949)0.934:0.001665353)0.732:0.000584683)0.788:0.000894098)0.851:0.002065158)0.736:0.001464589)0.429:5e-09)0.898:0.001659632)0.776:0.000609585)0.847:0.001498642,(((HEL_BA9032AA_AS.1:0,HEL_BA9339AA_AS.1:0,HEL_BA9830AA_AS.1:0):5e-09,HEL_BA9761AA_AS.1:0.000538838)0.924:0.00225746,((HEL_BA9294AA_AS.1:5e-09,((Keto18.1:0.002765014,Keto60.1:0.002209419)0.741:0.000509201,HEL_BA9838AA_AS.1:0.0016288)0.806:0.000541799)0.742:0.000611793,HEL_BA9266AA_AS.1:0.001561109)0.982:0.004480406)0.996:0.005696119)0.874:0.001101257,(Kazakhstan3173.1:0.006926137,(HpGP-CHI-116.1:0.009222825,(HEL_BA9095AA_AS.1:0.006489779,(HEL_AA7246AA_AS.1:0.003328727,(HEL_BA8858AA_AS.1:0.000658236,HEL_BA9445AA_AS.1:0.003737516)0.410:0.003489437)0.900:0.004543921)0.856:0.002894112)0.449:0.001579973)0.934:0.003389146)0.818:0.001377156,(HEL_BA9379AA_AS.1:0.002960738,(HEL_BA8880AA_AS.1:0.00230383,HEL_BA9612AA_AS.1:0.010253386)0.754:0.001369849)0.070:0.001003053)0.677:0.000460338)0.868:0.00111293,(((HEL_BA8883AA_AS.1:0.000539721,(HEL_BA9614AA_AS.1:0,HEL_BA9797AA_AS.1:0):5e-09)0.999:0.008407347,((HEL_BA9471AA_AS.1:0.002945608,(TUVAB15.1:0.004376327,(HEL_BA9256AA_AS.1:5e-09,HEL_BA9780AA_AS.1:0.000539722)0.997:0.006934163)0.930:0.002758107)0.769:0.00086635,HEL_BA9534AA_AS.1:0.004507161)0.946:0.003377126)0.857:0.001390592,(HEL_BA9760AA_AS.1:0.006803567,(HEL_BA9321AA_AS.1:0.000539389,(HEL_BA9546AA_AS.1:0,HEL_BA9676AA_AS.1:0,HEL_BA9686AA_AS.1:0):5e-09)0.957:0.003284869)0.959:0.003527291)0.525:0.000366951)0.825:0.001030789,((HEL_BA8812AA_AS.1:0.008630734,HEL_BA9079AA_AS.1:0.005894205)0.945:0.003687839,((((MMM_67.1:0.008041601,(((HEL_CA0525AA_AS.1:0.007849615,HEL_CA2709AA_AS.1:0.006144706)0.230:0.000504657,((BT0282.1:0.008687325,HEL_BA9915AA_AS.1:0.008626606)0.710:0.002080532,HEL_CA2718AA_AS.1:0.007879357)0.000:5e-09)0.931:0.002624439,(((HEL_AA4439AA_AS.1:0.007004876,(HpGP-MAL-012.1:0.008014619,BT143.1:0.007249641)0.686:0.003004471)0.332:0.001398522,HEL_CA0208AA_AS.1:0.006712009)0.781:0.000978049,((HEL_BA5460AA_AS.1:0.005069042,HpGP-JAP-026.1:0.006216308)0.786:0.00110848,((VN0805.1:0.005051342,HEL_CA2643AA_AS.1:0.012910591)0.870:0.00210817,(((HEL_CA0551AA_AS.1:0.003956926,(HEL_BA8663AA_AS.1:0.002751027,(EKB32.1:0.00383784,HEL_CA0440AA_AS.1:5e-09)0.854:0.002191964)0.945:0.002631501)0.778:0.001096075,((CK69.1:0.007175987,(BTM231.1:0.007127574,HEL_CA2671AA_AS.1:0.007651916)0.088:0.001559053)0.737:0.000710479,HEL_CA0082AA_AS.1:0.006804445)0.795:0.000894699)0.000:5e-09,(HEL_BA5605AA_AS.1:0.00663278,(HEL_CA2615AA_AS.1:0.005077581,HpGP-MAL-010.1:0.006089725)0.395:0.001046349)0.856:0.001230347)0.911:0.001675838)0.661:0.00108987)0.329:0.001091017)0.590:0.000199772)0.834:0.002326877)0.801:0.001538621,(BTM275.1:0.007727299,HEL_CA2092AA_AS.1:0.007105237)0.331:0.001692001)0.391:0.001581512,BT333.1:0.00495102)0.867:0.001701515,(JP0170.1:0.012027729,(BT215.1:0.007294734,M006.1:0.012425228)0.863:0.002348925)0.367:0.001260034)0.748:0.001811895)0.925:0.003557775)0.612:5e-09,((HEL_BA9440AA_AS.1:0,altai11.1:0):0.005790244,(HEL_BA9383AA_AS.1:0.003626315,yak97.1:0.00416724)0.864:0.003100998)0.898:0.002211789)0.660:0.001103882)0.851:0.001100729,((((HEL_BA9640AA_AS.1:0.007672845,(HEL_BA9556AA_AS.1:0.001713166,HEL_BA9568AA_AS.1:0.008982904)0.863:0.00127907)0.466:0.001341352,((HEL_BA8861AA_AS.1:0.002250356,(HEL_BA8872AA_AS.1:0.006332986,(HEL_BA8959AA_AS.1:0.004272199,HEL_BA9641AA_AS.1:0.000705746)0.440:0.001025162)0.933:0.002630613)0.689:0.000370391,(HEL_BA9027AA_AS.1:0.005589851,HEL_CA0289AA_AS.1:0.009219079)0.907:0.002236788)0.851:0.001639046)0.902:0.002041204,(HEL_BA9650AA_AS.1:0.001312416,(HEL_BA9451AA_AS.1:0.001080912,Tuvac80.1:5e-09)0.918:0.001950427)0.845:0.001135252)0.908:0.001931833,((((HEL_BA9627AA_AS.1:0.004025152,HpGP-NPL-009.1:0.009837184)0.960:0.004246071,(HEL_BA8921AA_AS.1:0.009186054,HEL_BA9483AA_AS.1:0.010156331)0.663:0.000687775)0.170:0.001184042,(HEL_BA9437AA_AS.1:0.001598819,HEL_BA5769AA_AS.1:0.006321327)0.414:0.002340838)0.924:0.002727064,HEL_BA9653AA_AS.1:0.0044809)0.731:0.000502528)0.856:0.00110491)0.712:0.000515034)0.883:5e-09)0.939:0.001094027,((HEL_BA9059AA_AS.1:0.007008432,HEL_BA9410AA_AS.1:0.00854246)0.459:0.001613831,((HEL_BA8976AA_AS.1:0.002345638,HEL_BA9249AA_AS.1:0.003746711)0.939:0.004110949,(HEL_BA8889AA_AS.1:0.007527527,HEL_BA9776AA_AS.1:0.003245297)0.369:0.001595862)0.587:0.00158892)0.835:0.001969121)0.806:0.000552186,((BURYAT27.1:0.004978164,NP110.1:0.009425638)0.889:0.002425799,(HEL_CA0278AA_AS.1:0.005013761,(HEL_CA0258AA_AS.1:0.008868593,HpGP-KOR-001.1:0.006819319)0.889:0.002872431)0.239:0.00132139)0.861:0.001534864)0.742:0.001100179,(HEL_BA9176AA_AS.1:0.010471471,HEL_BA9734AA_AS.1:0.008094215)0.899:0.002609493)0.778:5e-09,(HEL_BA9063AA_AS.1:0.003364798,HEL_BA9538AA_AS.1:0.010939196)0.721:0.001584792)0.107:0.001650469,((((HEL_BA3985AA_AS.1:0.005173526,(ID0498.1:0.008948934,(CK59.1:0.009859898,(HpGP-BGD-003.1:0.008015478,MMM_60.1:0.003844495)0.837:0.002349406)0.294:0.00109172)0.758:0.001191652)0.668:0.001382,((HEL_BA9303AA_AS.1:0.010586522,HEL_BA9707AA_AS.1:0.02155133)0.992:0.00971208,((ID1017.1:0.01106635,(((HEL_BA9674AA_AS.1:5e-09,((HEL_BA9658AA_AS.1:0,Neuguinea25.1:0):5e-09,(Neuguinea12.1:0.000539145,Neuguinea63.1:5e-09)0.919:0.001081256)0.509:0.001080149)0.336:0.00076398,(HEL_BA9408AA_AS.1:5e-09,Neuguinea66.1:0.001078527)0.775:0.000855918)0.994:0.007197533,(ID0084.1:0.004109812,((ID1001.1:0.000539144,(ID0987.1:5e-09,(ID0090.1:0.000538527,ID0985.1:0.001078986)0.916:5e-09)0.911:5e-09)0.935:0.003148392,(ID0082.1:0.001219566,ID0992.1:0.006514427)0.535:0.001174456)0.782:0.001653899)0.985:0.005651855)0.842:0.002725768)0.960:0.005633719,((HEL_AA6024AA_AS.1:0.006654145,(HEL_AA6010AA_AS.1:0.005515081,(HPJ023.1:0,ausabrJ05.1:0):0.002248108)0.518:0.001102699)0.403:0.000610842,((HPAS23.1:0.003952265,(HEL_BA9332AA_AS.1:0.004679865,HPJ071.1:0.004146489)0.873:0.001621619)0.704:0.001048353,(((HEL_BA4574AA_AS.1:0.003988455,(HPJ156.1:0.005718317,(HEL_BA4580AA_AS.1:0.002461478,HEL_BA4584AA_AS.1:0.001350974)0.977:0.003419236)0.433:0.000548319)0.932:0.001784715,HEL_BA3812AA_AS.1:0.003585402)0.749:0.00074589,(HEL_BA4578AA_AS.1:0.000520702,(HEL_BA3813AA_AS.1:5e-09,HEL_BA3814AA_AS.1:0.001626961)0.995:0.003852274)0.798:0.001731565)0.705:0.001668858)0.276:0.001002477)0.968:0.004417566)0.921:0.003401602)0.890:0.002748977)0.788:0.001232116,(MS178.1:0.009076926,((((TH0213.1:0.005629008,(HpGP-IDN-001.1:0.001120597,ID0561.1:0.000500514)0.999:0.007609822)0.509:0.001406991,(BD0013.1:0.006175733,(MMM_148.1:0.004178815,Mandalay03.1:0.005932845)0.910:0.003403415)0.895:0.00264569)0.745:0.000727768,((HEL_AA6079AA_AS.1:0.010619546,HEL_BA4205AA_AS.1:0.007742206)0.817:0.001577132,((((SLK40.1:0.004833334,(HpGP-IND-007.1:0.00823881,HEL_BA7799AA_AS.1:0.009876837)0.093:0.001681696)0.891:0.00201694,HpGP-MMR-011.1:0.007881016)0.125:0.001557008,HpGP-MAL-002.1:0.005449368)0.368:0.001531786,(BD0063.1:0.006354569,HEL_CA0027AA_AS.1:0.006711447)0.959:0.004257647)0.785:0.00102658)0.923:0.001952257)0.924:0.002253833,(P12.1:0.006136128,(MMM_127.1:0.007516167,(HpGP-USA-422.1:0.011341374,(HpGP-MMR-004.1:0.006055114,India7.1:0.004560281)0.553:0.001300501)0.952:0.003320629)0.346:0.001404748)0.000:5e-09)0.822:0.00104019)0.674:0.001113492)0.357:5e-09,HEL_BA8823AA_AS.1:0.006706065)0.197:0.000536478)0.932:0.001645484,((((Khanty30.1:0,Khanty40.1:0):0.004453827,(Khanty47.1:0.000543817,((Khanty39.1:0,N34.1:0,Nentsy28.1:0,Nentsy29.1:0,Nentsy32.1:0,Nentsy37.1:0,Nentsy38.1:0,Nentsy65.1:0):0.000735519,(HEL_BA9014AA_AS.1:0.002528303,Nentsy90.1:0.001842058)0.963:0.003307613)0.763:0.000885108)0.953:0.002212671)0.888:0.001640728,(HEL_BA9043AA_AS.1:0.008484987,((HpGP-RUS-009.1:0.013152801,((HpGP-POL-110.1:0.004743841,(HE_C50.1:0.009072933,((HpGP-LIT-001.1:0.007253556,(31181.1:0.007122853,444.1:0.008411115)0.971:0.004898178)0.860:0.00139583,HE_NC32_5.1:0.008813833)0.041:0.001245956)0.916:0.003327086)0.858:0.001617884,((((HPAG1.1:0.010022982,(448.1:0.005379933,SW7C.1:0.010690969)0.866:0.002711648)0.881:0.002435928,(21580.1:0.012317186,Hp_A_11.1:0.0058646)0.202:0.002007254)0.849:0.002227804,(HE_NC24_6.1:0.00790244,SW21C.1:0.00774055)0.446:0.002634967)0.544:0.00179823,HEL_BA9168AA_AS.1:0.007303588)0.809:0.00116604)0.636:0.001024697)0.516:0.001963798,(SSR9.1:0.004370438,SSR8.1:0.010563079)0.846:0.001944048)0.540:0.001215545)0.881:0.001692656)0.894:0.00164107,((Puno120.1:0.008227693,(HEL_CA2271AA_AS.1:0.008528353,(HEL_CA2268AA_AS.1:0.005517166,Puno135.1:0.013287944)0.812:0.003175693)0.838:0.001351002)0.863:0.001962062,(HEL_AA7314AA_AS.1:0.00661548,((((Hp_A_14.1:0.006530559,((((HEL_CA2176AA_AS.1:0.008482505,(HEL_BA4875AA_AS.1:0.005466397,SA220C.1:0.013232726)0.441:0.002662684)0.873:0.002454169,(((((HEL_BA4404AA_AS.1:0.006726451,(((HpGP-BRA-023.1:0.007635026,(HEL_BA4846AA_AS.1:0.005896754,MCms1055.1:0.006093653)0.745:0.002736804)0.842:0.002815152,HEL_CA2246AA_AS.1:0.007012147)0.984:0.006132002,(HpGP-HON-015.1:0.0114147,DR76_2016.1:0.007364066)0.639:0.002467072)0.857:0.003650514)0.886:0.004810608,((HEL_AA5699AA_AS.1:0.009701021,((HpGP-SPA-802.1:0.016001695,HEL_BA5257AA_AS.1:0.010458219)0.759:0.004297595,MGms203.1:0.007170914)0.341:0.001763057)0.911:0.002878993,(HEL_BA5197AA_AS.1:0.012243033,(HEL_AA0447AA_AS.1:0.009627016,(HEL_BA3942AA_AS.1:0.012389105,HEL_BA9598AA_AS.1:0.009830726)0.644:0.003904502)0.389:0.003086482)0.206:0.001734008)0.501:0.001372303)0.909:0.002861936,(IRANL104.1:0.010931055,(VN0032.1:0.008529801,(HEL_BA9180AA_AS.1:0.007434316,IL_3184.1:0.005117971)0.922:0.002729055)0.904:0.002269107)0.735:0.000388971)0.959:0.002319393,((((HEL_BA4700AA_AS.1:0.006293345,MM2004_20.1:0.008693441)0.880:0.002626151,((HpGP-ISR-001.1:0.008866355,IRANL125.1:0.00859762)0.795:0.002058424,Pt_7757.1:0.008711305)0.569:0.001863208)0.174:0.001331655,((IRANL133_91.1:0.00894832,Hp_A_27.1:0.007245549)0.825:0.001683105,((38185.1:0.009795783,(B45.1:0.010933369,HEL_AA6798AA_AS.1:0.008045921)0.891:0.002540048)0.869:0.001835425,29009.1:0.008661328)0.401:0.001280832)0.894:0.002949878)0.445:5e-09,((((((HEL_AA0105AA_AS.1:0,PeCan4.1:0):0.012161857,(22352.1:0.0011065,HEL_BA5224AA_AS.1:0.001063059)0.996:0.007922373)0.522:0.000594086,(HEL_BA9555AA_AS.1:0.004773165,(34320.1:0.01120447,(HEL_AA9177AA_AS.1:0.008210817,(GAM245Ai.1:0.010439733,(HEL_AA8702AA_AS.1:0.004794854,HEL_CA2181AA_AS.1:0.011031145)0.273:0.000651247)0.915:0.002968276)0.925:0.003880973)0.692:0.0024776)0.936:0.004369094)0.765:0.001326273,(22087.1:0.009434872,MG2005_98.1:0.007431448)0.914:0.003119005)0.929:0.002041105,(HpGP-USA-207.1:0.012693535,HEL_BA9184AA_AS.1:0.006626202)0.770:0.002013767)0.751:0.000652955,((((SUD-S72.1:0.004454592,HN_G260.1:0.015502252)0.899:0.003015257,(HEL_CA2149AA_AS.1:0.014866808,(HEL_AA7352AA_AS.1:0.010358246,(ckin65.1:0.005356599,(SA224.1:5e-09,SA252C.1:5e-09)0.996:0.006391944)0.580:0.001912973)0.731:0.001353286)0.935:0.003512135)0.749:0.000557421,(IRANL97.1:0.009071049,(HEL_BA4944AA_AS.1:0.012178257,((((((SUD_C5_1.1:0.007243593,(SUD-SO42.1:0.009755289,SUD_SO41_1.1:0.006745777)0.445:0.002176872)0.872:0.002225527,(CAM_110A1.1:0.008416094,((HEL_BA8928AA_AS.1:0.00848659,((SUD-I14.1:0.007845947,HEL_BA9028AA_AS.1:0.006444277)0.646:0.002778158,HEL_BA9413AA_AS.1:0.005771839)0.518:0.001534365)0.877:0.002209857,SUD-C16-3.1:0.004960406)0.694:0.000525108)0.818:0.001171727)0.417:0.000535202,(((HEL_BA8987AA_AS.1:0.008052996,HEL_BA9595AA_AS.1:0.005016215)0.895:0.003890916,(HEL_BA4686AA_AS.1:0.000612392,HEL_CA2627AA_AS.1:0.000467755)0.960:0.00374912)0.059:0.001176884,HEL_BA4973AA_AS.1:0.013486288)0.920:0.002645207)0.743:0.000551822,(((((HpGP-NGA-006.1:0.007185177,(CAM-144C1.1:0.00942628,nigh1448.1:0.004701312)0.423:0.001649694)0.924:0.002859769,((HEL_BA9309AA_AS.1:0.007593497,HpGP-NGA-010.1:0.007794929)0.716:0.001483794,((((((HEL_AA5463AA_AS.1:0.004443445,HpGP-SPA-402.1:0.006769975)0.957:0.003296871,(((CAM_118A1.1:0.00576759,((((SA35C.1:0.006982037,((CAM_149C1.1:0.005014034,nigh2494.1:0.001069444)0.979:0.004434188,(ckin24.1:0.00314421,kin62.1:0.004019658)0.365:0.001174267)0.539:0.001671075)0.394:0.001303772,(((((HEL_BA8361AA_AS.1:0.007296319,HEL_CA2362AA_AS.1:0.002219124)0.931:0.002311241,((ckin106.1:0.001906773,((ckin130.1:0.004996325,kin86.1:0.001066717)0.905:0.002487696,(HpGP-POR-006.1:0.001635046,kin81.1:0.002733718)0.928:0.002494241)0.495:0.001622969)0.875:0.001939112,kin71.1:0.003275843)0.786:0.000956748)0.357:0.001079143,ckin129.1:0.004808909)0.738:0.000684182,(HEL_AA7374AA_AS.1:0.006746431,HEL_BA4236AA_AS.1:0.004452205)0.948:0.00276256)0.875:0.001099631,(HpGP-COG-003.1:0.001635956,ckin59.1:0.004984193)0.862:0.001066928)0.759:0.000594677)0.885:0.00161425,HEL_BA8806AA_AS.1:0.004419706)0.753:0.001092926,((HEL_BA5527AA_AS.1:0.006793401,ckin28.1:0.005658993)0.429:0.000990887,(HEL_BA4947AA_AS.1:0.001575336,kin79.1:0.004471785)0.983:0.005611531)0.872:5e-09)0.870:0.001441554)0.936:0.002942283,(HEL_BA4465AA_AS.1:0.0075462,(HEL_BA5558AA_AS.1:0.00674679,HpGP-USA-417.1:0.008636064)0.505:0.003068066)0.504:0.001425862)0.793:0.001478127,(HEL_BA8101AA_AS.1:0.006546164,NYPt189.1:0.007516151)0.687:0.001564794)0.163:0.000732629)0.896:5e-09,(HEL_BA5547AA_AS.1:0.007072795,(DR59_2016.1:0.005414105,HEL_BA8835AA_AS.1:0.006389199)0.872:0.002761055)0.348:0.001260629)0.835:0.001115961,((HEL_BA5101AA_AS.1:0.009183123,HEL_CA2150AA_AS.1:0.007307795)0.248:0.002527021,(HEL_BA4163AA_AS.1:0.004068812,HpGP-USA-303.1:0.008281796)0.720:0.002751389)0.836:0.002323468)0.898:0.002009259,(DR150.1:0.004737239,HpGP-USA-403.1:0.005158811)0.926:0.003383537)0.787:0.001797434,(HEL_AA9174AA_AS.1:0.008359164,CAM_153C1.1:0.007730365)0.822:0.001808342)0.795:0.001027038)0.976:0.003476106)0.753:0.000543714,(SUD-SO49-1.1:0.007925628,CAM-117A1.1:0.003329072)0.737:0.000499627)0.758:0.000547102,(((CAM_14C1.1:0.003459834,SUD-C13-1.1:0.00772868)0.696:0.002177174,(CAM-121A1.1:0.005016424,(CAM-109A1.1:0.004485924,CAM_125C1.1:0.006176383)0.813:0.000987404)0.956:0.002656598)0.851:0.001882505,((CAM-23A1.1:0.005290714,nigh2495.1:0.005378604)0.659:0.002674105,(CAM-107A1.1:0.006367684,((CAM-126C1.1:0.008194531,nigh2496.1:0.003672046)0.216:0.002125735,HEL_AA5951AA_AS.1:0.006110463)0.355:0.00127775)0.057:0.001257307)0.795:0.001327142)0.680:0.000427975)0.914:5e-09,(((CAM_22A1.1:0.00552907,SUD_C8_1.1:0.00283908)0.926:0.002215678,((CAM-135C1.1:0,CAM-146C1.1:0):0.00105669,CAM-140C1.1:0.002211098)0.987:0.004513472)0.543:0.000496118,((HEL_BA9125AA_AS.1:0.004455873,SUD-C14-1.1:0.00557336)0.753:0.000497343,CAM_106A1.1:0.007826638)0.376:0.001086953)0.211:5e-09)0.571:0.000546483)0.738:0.000557468,((HEL_BA4168AA_AS.1:0.007948963,SUD-C1-1a.1:0.003462563)0.811:0.001537559,((HEL_AA6060AA_AS.1:0.006949273,HEL_BA9463AA_AS.1:0.009918171)0.864:0.002274592,(HEL_BA9462AA_AS.1:0.005443401,((HEL_AA6699AA_AS.1:0,HEL_BA9765AA_AS.1:0):0.008317399,HEL_BA9457AA_AS.1:0.009426586)0.212:0.001546737)0.937:0.00318254)0.868:0.001385458)0.856:0.001118224)0.496:0.000581069,((HEL_BA9281AA_AS.1:0.003671191,SUD-SO50-1.1:0.008181337)0.221:0.001051831,kin77.1:0.007340131)0.847:0.001558088)0.928:0.002145601)0.335:0.0010976)0.759:0.001137511)0.943:0.002226221,(B40.1:0.009931305,B47.1:0.009090634)0.916:0.002737209)0.760:0.000606503)0.908:0.001660011)0.763:0.000552001)0.906:0.001726569,(((HEL_CA2267AA_AS.1:0.010152309,(GR_21.1:0.008817728,(HEL_CA2513AA_AS.1:0.00888726,IL_3173.1:0.005377383)0.913:0.00328321)0.587:0.001771553)0.697:0.000434992,(HEL_BA4991AA_AS.1:0.00985201,(GC34_HL.1:0.00822949,GR_20.1:0.006615885)0.094:0.00156533)0.645:0.002054642)0.471:0.001589261,(((GC65_HL.1:0.009115602,IRANL112_91.1:0.006983172)0.359:0.003086882,((HEL_CA2272AA_AS.1:0.006030889,(22360.1:0.006689979,HEL_CA2451AA_AS.1:0.013772744)0.324:0.002341392)0.760:0.00181545,IRANL124_91.1:0.009963309)0.069:0.000744901)0.810:0.001583238,(IRANL110.1:0.008187568,(HEL_CA2270AA_AS.1:0.006425767,HUP_B14.1:0.005471828)0.876:0.002933407)0.183:0.001187248)0.922:0.002177351)0.738:0.000674879)0.829:0.001508025)0.787:0.001192338,((B25.1:0.005164384,HEL_BA5572AA_AS.1:0.008485645)0.816:0.002786699,(33375.1:0.00692103,(GR_15.1:0.01076018,MM2012_26.1:0.008584985)0.509:0.003258921)0.671:0.003116354)0.730:0.000705424)0.838:0.002216983,(G27.1:0.010671421,HpGP-TUR-009.1:0.007988636)0.936:0.003219725)0.885:0.001826328)0.790:0.001858895,(Pt_7901.1:0.008053706,SSR43.1:0.009234012)0.930:0.003698964)0.871:0.003281011,HEL_BA4743AA_AS.1:0.009920042)0.246:0.000648047,(26695.1:0.009760561,(HEL_BA9354AA_AS.1:0.006059001,HEL_BA9545AA_AS.1:0.013332267)0.887:0.003307517)0.854:0.001708036)0.775:0.001558297)0.933:0.002776696)0.913:0.001803459)0.000:5e-09)0.935:0.001115069,((HEL_BA8996AA_AS.1:0,HEL_BA9604AA_AS.1:0):0.001698522,(HEL_BA9260AA_AS.1:0.003887324,((HEL_BA8918AA_AS.1:0,HEL_BA9046AA_AS.1:0,HEL_BA9169AA_AS.1:0):0.002077379,(HEL_BA9705AA_AS.1:5e-09,(HEL_BA9148AA_AS.1:0.002719607,HEL_BA9825AA_AS.1:0.000540178)0.000:5e-09)0.566:0.000168277)0.318:0.001057055)0.849:0.002159436)0.999:0.007307319)0.864:0.000535525,GC31_B.1:0.008450759)0.016:0.000562487,(HE_C33.1:0.006652201,(HEL_BA9531AA_AS.1:0.012374873,SSR7.1:0.005589591)0.917:0.002737745)0.737:0.000566323)0.768:0.001487138,(HEL_CA2212AA_AS.1:0.006264351,IL_3172.1:0.006854983)0.964:0.004588535)0.855:0.002699036,(HpGP-MEX-028.1:0.005664522,(HEL_BA3551AA_AS.1:0.014087342,HEL_BA8915AA_AS.1:0.009098881)0.861:0.00503812)0.530:0.003192798)0.784:0.001428003,HEL_BA3663AA_AS.1:0.007127733)0.782:0.001077203,HEL_AA8698AA_AS.1:0.01474498)0.362:0.004380493,HpGP-MEX-046.1:0.011128505)0.745:0.017624792,(HEL_AA7362AA_AS.1:0.009021876,(HEL_BA5666AA_AS.1:0.011391753,(HEL_BA5731AA_AS.1:5e-09,SouthAfrica7.1:0.001621424)1.000:0.012788619)0.827:0.004693025)0.752:0.005814734)1.000:0.004835503,((K26A1.1:0.014375618,(HEL_AA7329AA_AS.1:0.006838678,(HEL_AA7309AA_AS.1:0.007063967,(HEL_AA7200AA_AS.1:5e-09,(HEL_AA7199AA_AS.1:0.000539686,HEL_AA7293AA_AS.1:5e-09)0.394:0.001621844)0.835:0.004143063)0.581:0.002872785)0.924:0.00692477)0.567:0.001587186,(HEL_AA7206AA_AS.1:0.007946389,(HEL_AA7215AA_AS.1:0.009190268,(HEL_AA7288AA_AS.1:0,HEL_BA9306AA_AS.1:0):0.012918257)0.801:0.004001773)0.927:0.003750981)0.533:0.003430967)0.912:0.006146183,(SA166A.1:0.015924288,(SA169C.1:0.007345681,(SA253C1.1:0.013691482,((((((HEL_BA8916AA_AS.1:0.006705406,SA175A.1:0.006805938)0.918:0.002722536,(HEL_BA5715AA_AS.1:0.009680266,((HpGP-ZAF-006.1:0.003705505,((HEL_AA7268AA_AS.1:0,HEL_AA7356AA_AS.1:0,HEL_AA7368AA_AS.1:0):0.009271181,(HEL_BA4143AA_AS.1:5e-09,HpGP-ZAF-009.1:0.002724934)0.993:0.004743235)0.889:0.002631859)0.787:0.002055879,((HpGP-ZAF-007.1:0.002811964,HEL_BA5706AA_AS.1:0.007124562)0.563:0.001581947,HpGP-ZAF-001.1:0.006654097)0.066:0.000588291)0.836:0.003199374)0.813:0.001004953)0.854:0.00135706,(HEL_BA8291AA_AS.1:0.004063638,HEL_BA9540AA_AS.1:0.005976271)0.901:0.00315225)0.740:0.000741533,(HEL_BA9494AA_AS.1:0.00583031,SouthAfrica50.1:0.008862687)0.908:0.002677579)0.579:0.001138085,((((HEL_AA7350AA_AS.1:0,HEL_AA7375AA_AS.1:0):0.002168341,HEL_AA7376AA_AS.1:5e-09)0.923:0.00232673,(HEL_AA7378AA_AS.1:0.001817415,(HEL_AA7351AA_AS.1:0,HEL_AA7371AA_AS.1:0):0.007605536)0.694:0.001657986)0.935:0.002839439,SA233C.1:0.006903339)0.400:0.000578537)0.867:0.001928628,(((SA29A.1:0.001636433,((HEL_BA5709AA_AS.1:0.008888225,HEL_BA5739AA_AS.1:0.001920602)0.449:0.00264894,(HEL_BA8309AA_AS.1:0.00430998,HEL_BA9749AA_AS.1:0.001234634)0.997:0.005724447)0.906:0.001943184)0.884:0.001061452,(HEL_BA5677AA_AS.1:0.003958368,(HEL_BA4919AA_AS.1:0.001586612,SA172C1.1:0.001127512)0.833:0.002736286)0.866:0.001533353)0.940:0.002110822,((((HEL_BA5671AA_AS.1:0,SA251C.1:0):5e-09,HEL_BA8345AA_AS.1:0.003808807)0.995:0.005040904,(HEL_BA9328AA_AS.1:5e-09,SA144A.1:5e-09)0.902:0.002566816)0.133:0.000600144,SouthAfrica20.1:0.004448311)0.907:0.00194083)0.000:5e-09)0.974:0.005832712)0.823:0.003691818)0.789:0.007314287)0.924:0.008002671)0.815:0.019957708,(HEL_AA0408AA_AS.2:0.007870529,HEL_BA9262AA_AS.2:0.000480555)0.913:0.012066047)0.982:0,AFI05733.1:0.155855512)Root;
