# Supplementary material for: An ancient ecospecies of Helicobacter pylori
Source: Nature. 2024 Oct 16;635(8037):178–85. doi: 10.1038/s41586-024-07991-z (PMC11541087; doi:10.1038/s41586-024-07991-z)
Supplement: Supplementary file 8 — Data underlying Figs. 1–4 and Supplementary Figs. 1–6 and 8–13. [file 41586_2024_7991_MOESM8_ESM.zip › SOURCE_DATA/S13/S13A.nwk]

((((((((((((((((((((HEL_BA8823AA_AS.1:0.005415248,HEL_BA8889AA_AS.1:0.005028348)0.965:0.003624112,((HEL_BA9256AA_AS.1:5e-09,HEL_BA9780AA_AS.1:0.000500619)0.999:0.00613043,((HEL_BA9167AA_AS.1:0.006108359,HEL_BA9244AA_AS.1:0.005056809)0.867:0.00218639,(HEL_BA9575AA_AS.1:0.00614464,HEL_BA9607AA_AS.1:0.003815857)0.652:0.001500073)0.867:0.002109744)0.743:0.000848498):0.000872137,HEL_BA9837AA_AS.1:0.006074232)0.749:0.000579828,(HEL_BA9650AA_AS.1:5e-09,(HEL_BA9451AA_AS.1:0.001002423,Tuvac80.1:5e-09)0.980:0.003039479)0.746:0.002058869)0.774:0.002048792,(((HEL_BA8279AA_AS.1:0.004935415,(HEL_BA9611AA_AS.1:0.003176406,(HEL_BA9261AA_AS.1:0.00531898,HEL_BA9722AA_AS.2:0.008107766)0.892:0.001944938)0.979:0.003877425)0.948:0.002855055,((((HEL_AA7221AA_AS.1:0.005176291,HEL_BA9628AA_AS.1:0.008239204)0.639:0.002173623,(Evenky01.1:0.007804755,((((HEL_BA9208AA_AS.1:0,HEL_BA9487AA_AS.1:0):5e-09,(HEL_BA9636AA_AS.1:0.0015141,HEL_BA9651AA_AS.1:0.00050145)0.792:0.00050134)0.903:0.001856935,((HEL_BA8812AA_AS.1:0.00931478,HEL_BA9079AA_AS.1:0.003889764)0.974:0.004375338,((Evenky73.1:0,HEL_BA8842AA_AS.1:0,HEL_BA9047AA_AS.1:0,HEL_BA9406AA_AS.1:0):0.004320252,HEL_BA8856AA_AS.1:0.003435256)0.955:0.003281559)0.864:0.001423141)0.947:0.002986538,((HEL_BA9049AA_AS.1:0.007528904,HEL_BA9058AA_AS.1:0.005769397)0.887:0.002790103,(HEL_BA8993AA_AS.1:0.006406464,(HpGP-CHI-105.1:0.006702719,HpGP-PER-121.1:0.00533179)0.777:0.002045561)0.409:0.00193129)0.810:0.002105718)0.373:0.00112344)0.917:0.002410765)0.675:0.000878374,((HEL_BA9770AA_AS.1:0.004534352,(HEL_BA9564AA_AS.1:0.000499687,HEL_BA9671AA_AS.1:5e-09)0.994:0.004847251)0.928:0.002031865,(HEL_AA7380AA_AS.1:0.006840599,HEL_BA9626AA_AS.1:0.009053984)0.813:0.00127015)0.728:0.000684547)0.768:0.00079263,(((HEL_BA9760AA_AS.1:0.006759444,(HEL_BA9321AA_AS.1:0.000500322,(HEL_BA9546AA_AS.1:0,HEL_BA9676AA_AS.1:0,HEL_BA9686AA_AS.1:0):5e-09)0.962:0.002557253)0.971:0.002544271,((HEL_BA8883AA_AS.1:0.000500619,(HEL_BA9614AA_AS.1:0,HEL_BA9797AA_AS.1:0):5e-09)0.999:0.009573853,(BURYAT14.1:0.006541378,(HEL_BA9098AA_AS.1:0.005291491,(HEL_BA9391AA_AS.1:0,HEL_BA9841AA_AS.1:0):0.003983866)0.409:0.000992941)0.931:0.002299028)0.722:0.000413203)0.699:0.000518057,(((((HEL_BA9348AA_AS.1:5e-09,HEL_BA9759AA_AS.1:0.000500106)0.999:0.004632033,((((HEL_BA8932AA_AS.1:0.006336312,(HEL_BA9736AA_AS.1:0.007568456,HEL_BA9739AA_AS.1:0.001728717)0.646:0.001490827)0.901:0.002176409,(((HEL_BA9534AA_AS.1:0.003540196,TUVAB15.1:0.006391612)0.293:0.000984611,(BURYAT9.1:0.001565406,HEL_BA9160AA_AS.1:0.010035021)0.974:0.003947693)0.878:0.001336803,HEL_BA9471AA_AS.1:0.0031798)0.855:0.001507482)0.794:0.000951864,((HEL_BA9341AA_AS.1:0.002021146,HEL_BA9411AA_AS.1:0.000506843)0.969:0.002539662,(HEL_AA7249AA_AS.1:0.004078929,((HEL_BA9042AA_AS.1:0.00511975,(HEL_BA9218AA_AS.1:0.000501227,HEL_BA9253AA_AS.1:0.002014017)0.973:0.003102385)0.854:0.001006894,HEL_BA9129AA_AS.1:0.00407543)0.236:0.000487925)0.747:0.000518082)0.769:0.000523828)0.883:0.001031534,(HEL_BA9130AA_AS.1:0.00357794,(HEL_BA9162AA_AS.1:0.001504191,(HEL_BA9656AA_AS.1:0.003068497,HEL_BA9735AA_AS.1:0.004120714)0.939:0.002549383)0.529:5e-09)0.908:0.001021525)0.753:0.000474482)0.931:0.001622126,(HEL_AA9180AA_AS.1:0.011575709,(HEL_BA8868AA_AS.1:0.003691021,HEL_BA9404AA_AS.2:0.006197438)0.805:0.002141903)0.779:0.001053676)0.825:0.00194812,((HEL_BA9379AA_AS.1:0.002835686,(HEL_BA8880AA_AS.1:0.002085488,HEL_BA9612AA_AS.1:0.009504703)0.644:0.001197232)0.402:0.001019515,(((((HEL_AA5991AA_AS.1:0.005744996,(CO1766.1:0,Hui1764.1:0,Hui1766.1:0):0.001462565)0.910:0.001559471,(HEL_CA2258AA_AS.1:0.005828313,(HpGP-SPA-706.1:0.007118524,(HEL_BA9201AA_AS.1:0.003509385,((CO1768.1:0,COL0002.1:0,Hui1769.1:0):0.00456887,HpGP-PER-138.1:0.004805677)0.662:0.000958669)0.743:0.000730334)0.660:0.001027669)0.859:0.001404927)0.894:0.001003467,(((HEL_BA9433AA_AS.1:0.006724626,v225d.1:0.004478487)0.896:0.002768476,((HEL_CA2286AA_AS.1:0.002985163,(HEL_CA2279AA_AS.1:0.005643286,HpGP-PER-019.1:0.002129382)0.918:0.002537728)0.907:0.001598351,((Shi112.1:0.003952962,((HEL_CA2266AA_AS.1:6e-09,((Cuz20.1:0,Shi169.1:0):6e-09,Shi417.1:0.000500619)0.863:0.000499947)0.991:0.004123001,(HEL_CA2260AA_AS.1:0.003442346,((HEL_CA2261AA_AS.1:0,HEL_CA2283AA_AS.1:0):0.001926582,HEL_CA2284AA_AS.1:0.002634897)0.966:0.003081431)0.743:0.000597643)0.954:0.002204679)0.689:0.000956911,((Sat464.1:0.002959594,(HEL_CA2257AA_AS.1:0.001508361,HEL_CA2287AA_AS.1:0.002035284)0.902:0.001618764)0.739:0.001007494,((HEL_CA2262AA_AS.1:0.010372864,HEL_CA2265AA_AS.1:0.004316884)0.441:0.000926502,Shi470.1:0.001359847)0.778:0.000570749)0.911:0.001776524)0.937:0.002393539)0.938:0.002066067)0.299:5e-09,((HEL_AA6759AA_AS.1:0.00595164,HpGP-USA-205.1:0.001259288)0.431:0.000476232,((((HEL_AA6578AA_AS.1:0.009754485,HEL_BA9315AA_AS.2:0.008026494)0.890:0.003539421,(((HEL_AA7283AA_AS.1:0.002637473,HEL_BA9448AA_AS.1:0.008370398)0.980:0.004626938,((CAN_258.1:0,HEL_CA2453AA_AS.1:0):0.00407361,(HEL_AA7212AA_AS.2:0,HEL_CA0045AA_AS.1:0):0.003063821)0.714:0.000527653)0.762:0.000539428,((((Nanai30.1:0.005029969,(HEL_BA9127AA_AS.1:0.003555697,(Koryak37.1:0,Koryak38.1:0):0.001034485)0.263:0.000553937)0.734:0.001043473,(((Koryak28.1:0.002479026,(HEL_BA9819AA_AS.1:0.003007097,HEL_BA9518AA_AS.1:0.001574853)0.225:0.000490703)0.783:0.000553339,(HEL_BA9726AA_AS.2:0.002521561,(HEL_BA9621AA_AS.1:0.004585822,((((HEL_BA9669AA_AS.2:0.003456842,((HEL_BA9040AA_AS.2:5e-09,(HEL_BA9559AA_AS.2:0.003593021,(HEL_BA9234AA_AS.2:5e-09,HEL_BA9467AA_AS.2:0.005117771)0.344:0.000973515)0.995:0.005148709)0.144:0.001754716,HEL_BA9159AA_AS.2:0.003326627)0.941:0.002928459)0.854:0.001891617,Sakhalin60.2:0.003299101)0.758:0.001147228,((((((HEL_BA8864AA_AS.1:0.005217694,((HEL_AA7264AA_AS.2:0.003495992,(HEL_BA9773AA_AS.2:0.004275527,HEL_BA9774AA_AS.2:0.005041162)0.877:0.001506343)0.821:0.001062624,Evenky58.1:0.00410412)0.751:0.000504944)0.771:0.000503153,(HEL_BA9732AA_AS.1:0.005708585,HEL_BA9415AA_AS.1:0.004161863)0.950:0.002617194)0.880:0.001355792,((HEL_BA9544AA_AS.1:0.003061579,HEL_BA9792AA_AS.1:0.001514368)0.992:0.004587052,((HEL_AA7311AA_AS.1:0.004436958,(HEL_BA9304AA_AS.1:0.004081086,Khanty04.2:0.002584726)0.105:0.001512762)0.857:0.001695531,Nentsy81.2:0.003578841)0.748:0.000565738)0.428:0.000486769)0.850:0.001043806,(HEL_BA9476AA_AS.1:0.00515398,(HEL_BA9584AA_AS.1:0.006278149,(HEL_BA8849AA_AS.1:0.001005682,HEL_BA9070AA_AS.1:5e-09)0.707:0.000392479)0.987:0.004224905)0.868:0.001035182)0.753:0.000514138,HEL_BA9472AA_AS.2:0.00569476)0.740:0.000507401,((HEL_BA8815AA_AS.2:0.00423392,((HEL_AA7214AA_AS.2:0.003542422,HEL_BA9263AA_AS.2:0.000522949)0.920:0.001916876,HEL_BA8847AA_AS.1:0.004725274)0.306:0.001036686)0.846:0.001336555,((HEL_BA9748AA_AS.2:0.006842241,(HEL_BA9746AA_AS.1:0.004866106,Evenky11.1:0.009131594)0.710:0.000695594)0.838:0.001561791,(HEL_BA9398AA_AS.1:0.000492359,(HEL_BA9175AA_AS.2:0.006170734,(HEL_BA8914AA_AS.2:5e-09,HEL_BA8962AA_AS.2:0.000500106)0.532:5e-09)0.890:0.001013164)0.992:0.004144009)0.876:0.00102649)0.754:0.00050942)0.863:0.001369719)0.768:0.000604663,((HEL_CA0054AA_AS.1:0.003086171,((HEL_AA6006AA_AS.2:0,HEL_AA6077AA_AS.2:0,HEL_CA0052AA_AS.1:0,HEL_CA0052AA_AS.3:0):5e-09,HEL_CA0053AA_AS.1:0.000499569)0.980:0.003052834)0.897:0.00150006,((HEL_BA9333AA_AS.1:0.002504881,HEL_BA9514AA_AS.2:0.005749622)0.597:0.001476677,Nanai40.1:0.005936073)0.861:0.001258286)0.416:0.000518442)0.763:5e-09)0.782:5e-09)0.776:0.000511072)0.833:0.000934059,(HEL_BA9243AA_AS.2:0.005108178,HEL_AA7337AA_AS.2:0.004191861)0.838:0.002026695)0.812:6e-09)0.924:0.001562059,((HEL_BA9060AA_AS.2:5e-09,HEL_BA9258AA_AS.1:0.000499569)0.999:0.004581362,HEL_BA8817AA_AS.2:0.005146028)0.840:5e-09)0.932:0.001553573,((((HpGP-CAN-019.1:0.006355377,HpGP-CAN-020.1:0.002939576)0.502:0.0010311,HpGP-CAN-018.1:0.008689386)0.649:0.001131537,(((CAN_095.1:0,CAN_136.1:0,CAN_172.1:0,HpGP-CAN-006.1:0,HpGP-CAN-011.1:0):0.002957957,(Aklavik86.1:0,CAN_019.1:0,CAN_290.1:0,HEL_CA2371AA_AS.1:0,HpGP-CAN-010.1:0,HpGP-CAN-015.1:0):0.00575259)0.278:5e-09,(HpGP-CAN-016.1:0.00562106,HpGP-CAN-023.1:0.003662918)0.486:0.001483494)0.770:0.000976428)0.724:0.000781817,((((HEL_BA9778AA_AS.1:0,HEL_CA0057AA_AS.1:0,HEL_CA0057AA_AS.2:0):0.005798748,HEL_CA0046AA_AS.2:0.00301647)0.886:0.002846908,((HEL_AA7365AA_AS.1:0,HEL_CA0047AA_AS.1:0):0.004061231,HEL_AA7339AA_AS.1:0.00470895)0.557:0.001862705)0.874:0.001896152,((((((HEL_BA9287AA_AS.1:0,HEL_BA9677AA_AS.2:0):0.004589708,HEL_BA9526AA_AS.1:5e-09)0.800:0.001316714,((HEL_AA5916AA_AS.1:0.004792509,(HEL_AA6037AA_AS.1:5e-09,HpGP-CAN-007.1:0.000499749)0.746:0.000831854)0.914:0.003884194,CAN_243.2:0.002533297)0.721:0.001725827)0.839:0.001180537,(HEL_AA5967AA_AS.1:0,HEL_AA6482AA_AS.1:0,HEL_BA9172AA_AS.1:0):0.002560171)0.852:0.001000052,HpGP-CAN-001.1:0.002564263)0.779:0.000861651,(HEL_BA9629AA_AS.1:0.004466039,(Ca_97_34.1:0,HEL_AA6016AA_AS.1:0,HEL_AA7297AA_AS.1:0):0.002722268)0.325:0.001309161)0.799:0.000918146)0.925:0.001949715)0.862:0.001321109)0.770:0.000549971)0.726:0.001237925)0.217:0.001631293,CAN_196.1:0.004298975)0.917:0.002077373,(HEL_AA6511AA_AS.1:0.003934473,(Aklavik117.1:0,CAN_219.1:0):0.006569267)0.648:0.001515757)0.753:0.000538524)0.931:0.002276512)0.482:5e-09)0.886:0.001494223,(HEL_BA9649AA_AS.1:0.004941887,HpGP-PER-011.1:0.008229375)0.442:0.001269733)0.738:0.001259218,(Kazakhstan3173.1:0.006798074,(HpGP-CHI-116.1:0.008599586,(HEL_BA9095AA_AS.1:0.006160763,(HEL_AA7246AA_AS.1:0.003111741,(HEL_BA8858AA_AS.1:0.000611831,HEL_BA9445AA_AS.1:0.003456536)0.437:0.003194105)0.871:0.004051348)0.863:0.002614592)0.095:0.001069195)0.935:0.003456342)0.838:0.001383275)0.584:0.000759357)0.748:5e-09,(HEL_BA9592AA_AS.1:0.008894374,((HEL_BA8832AA_AS.1:0,HEL_BA9479AA_AS.1:0):0.006334165,(HEL_BA9407AA_AS.1:0.008704524,HEL_CA0410AA_AS.1:0.004757212)0.671:0.002844931)0.385:0.000850967)0.962:0.003149839)0.791:0.000555394)0.974:0.002958465)0.772:0.000781542)0.771:0.00050923,(HEL_BA9220AA_AS.1:0.007201746,(HEL_CA0278AA_AS.1:0.007205219,HEL_BA9653AA_AS.1:0.003109981)0.439:0.000518914)0.874:0.001060065)0.904:6e-09)0.935:0.000995056,((M006.1:0.012091885,(JP0170.1:0.010387418,((HEL_CA2092AA_AS.1:0.005748417,((HpGP-MAL-012.1:0.00727548,BT143.1:0.006811189)0.291:0.0026875,(((((((CK69.1:0.006855434,(BTM231.1:0.006048679,HEL_CA2671AA_AS.1:0.007593052)0.206:0.001454315)0.866:0.001355254,((HEL_CA0551AA_AS.1:0.003571285,(HEL_BA8663AA_AS.1:0.002544869,(EKB32.1:0.003551687,HEL_CA0440AA_AS.1:5e-09)0.880:0.002030258)0.955:0.002531657)0.760:0.001031183,(HEL_BA5605AA_AS.1:0.006024138,(HEL_CA2615AA_AS.1:0.004787014,HpGP-MAL-010.1:0.005543197)0.564:0.000990479)0.814:0.001134979)0.636:5e-09)0.032:0.000978787,(HEL_CA0082AA_AS.1:0.004431654,HEL_CA2643AA_AS.1:0.011672751)0.697:0.002294725)0.738:0.000797837,(HEL_BA5460AA_AS.1:0.004682674,HpGP-JAP-026.1:0.00574411)0.902:0.001833736)0.140:0.000502323,(VN0805.1:0.005733082,(MMM_67.1:0.008811901,(HEL_CA0525AA_AS.1:0.00769035,((HEL_CA2718AA_AS.1:0.007749519,(BT0282.1:0.008499692,HEL_BA9915AA_AS.1:0.007487396)0.389:0.001918271)0.532:5e-09,HEL_CA2709AA_AS.1:0.005682679)0.246:0.000498166)0.603:0.001166666)0.631:0.000484493)0.771:0.000572831)0.894:0.001399294,HEL_CA0208AA_AS.1:0.006200284)0.467:0.001027387,HEL_AA4439AA_AS.1:0.006677588)0.623:6e-09)0.937:0.003080032)0.893:0.001874881,(BTM275.1:0.00706852,(BT333.1:0.003609805,BT215.1:0.009095219)0.820:0.00153055)0.568:0.000640444)0.897:0.002528583)0.667:0.001933456)0.825:0.00353056,(HEL_BA9437AA_AS.1:0.002212321,(HEL_BA5769AA_AS.1:0.005015566,((HEL_BA9627AA_AS.1:0.004380495,HpGP-NPL-009.1:0.008392913)0.887:0.003772038,(HEL_BA8921AA_AS.1:0.008338444,HEL_BA9483AA_AS.1:0.009432194)0.695:0.001348165)0.247:0.000914023)0.730:0.00101112)0.903:0.002287451)0.694:0.000665684)0.907:0.001521132,(((((((((HEL_AA8621AA_AS.1:0.005460985,HEL_BA8057AA_AS.1:0.009520366)0.846:0.002356938,((((HEL_BA9170AA_AS.1:0.004115225,(HEL_BA9037AA_AS.1:0.006165013,(HEL_BA8956AA_AS.1:0.007783836,HEL_BA9259AA_AS.1:0.005637245)0.922:0.003127629)0.688:0.001837701)0.703:0.000604215,((((HEL_BA9096AA_AS.1:0.005976229,HEL_BA8829AA_AS.1:0.007752434)0.870:0.003246696,HpGP-PER-111.1:0.006820648)0.718:0.001305485,HEL_BA9209AA_AS.1:0.002773135)0.932:0.002345968,(HEL_AA7314AA_AS.1:0.005212144,(HEL_BA9566AA_AS.1:0.009989104,((((HEL_BA9354AA_AS.1:0.005644905,HEL_BA9545AA_AS.1:0.012180174)0.888:0.003274847,(26695.1:0.007536037,(IRANL110.1:0.005917254,30950.1:0.008371784)0.817:0.003155072)0.397:0.002007665)0.177:0.001644675,((G27.1:0.00889639,HpGP-TUR-009.1:0.008307413)0.940:0.005164768,((((MG2005_98.1:0.007456731,(22087.1:0.00715118,HpGP-USA-207.1:0.010535453)0.720:0.003057587)0.462:0.001296193,(HEL_CA2270AA_AS.1:0.00673857,(((HEL_BA4991AA_AS.1:0.007967607,(IRANL124_91.1:0.010032241,(HEL_CA2272AA_AS.1:0.004992554,(22360.1:0.00557977,HEL_CA2451AA_AS.1:0.013311039)0.317:0.001945865)0.716:0.001386468)0.696:0.00194713)0.774:0.001982002,(((((HpGP-ISR-001.1:0.009624837,(HEL_BA4700AA_AS.1:0.005860662,IRANL125.1:0.007818955)0.519:0.002047446)0.782:0.001206422,(Pt_7757.1:0.006820365,MM2004_20.1:0.008362418)0.909:0.002656008)0.860:0.001285393,(((29009.1:0.008041241,(IRANL133_91.1:0.008057849,Hp_A_27.1:0.006831288)0.270:0.00145495)0.913:0.002611915,((((HEL_BA9555AA_AS.1:0.00450332,((HpGP-SPA-802.1:0.017368085,34320.1:0.007891874)0.579:0.003294626,(HEL_AA9177AA_AS.1:0.007469027,(HEL_AA8702AA_AS.1:0.004095584,(GAM245Ai.1:0.009082503,HEL_CA2181AA_AS.1:0.00966935)0.000:0.001458051)0.597:0.002768231)0.897:0.003547941)0.802:0.002375846)0.901:0.002663767,(B45.1:0.009137987,HEL_AA6798AA_AS.1:0.008413955)0.876:0.002301579)0.660:0.001932343,((HEL_AA0105AA_AS.1:0,PeCan4.1:0):0.011353429,(22352.1:0.001037856,HEL_BA5224AA_AS.1:0.000972817)0.998:0.007405674)0.806:0.001042833)0.935:0.002809879,(((SUD-S72.1:0.005658287,(HEL_BA4168AA_AS.1:0.007287491,SUD-C1-1a.1:0.003141941)0.869:0.001544962)0.848:0.001027258,((HEL_CA2149AA_AS.1:0.012547939,(HEL_AA7352AA_AS.1:0.009686528,(ckin65.1:0.005130835,(SA224.1:5e-09,SA252C.1:5e-09)0.995:0.00572486)0.222:0.001716693)0.916:0.002628516)0.950:0.003381956,((((((HEL_BA9125AA_AS.1:0.004108988,SUD-C14-1.1:0.00513452)0.739:0.000478531,(((CAM-117A1.1:0.004068382,(((CAM_22A1.1:0.005072199,SUD_C8_1.1:0.002940552)0.847:0.001167602,((HEL_BA9309AA_AS.1:0.006922562,HpGP-NGA-010.1:0.007078534)0.283:0.000491407,(((((((HEL_BA4163AA_AS.1:0.004836429,HpGP-USA-303.1:0.006568475)0.443:0.001866633,HEL_CA2150AA_AS.1:0.007208782)0.307:0.002227356,HEL_BA5101AA_AS.1:0.009656369)0.795:0.00182243,((DR150.1:0.004233344,HpGP-USA-403.1:0.005281814)0.977:0.004624534,((HEL_BA5547AA_AS.1:0.006058052,(DR59_2016.1:0.005000405,HEL_BA8835AA_AS.1:0.005910931)0.882:0.003034383)0.840:0.00117586,(HEL_AA5463AA_AS.1:0.004103753,HpGP-SPA-402.1:0.006237937)0.937:0.002593705)0.759:0.000509974)0.517:0.000962214)0.000:5e-09,(HEL_BA8101AA_AS.1:0.005710067,NYPt189.1:0.007290182)0.885:0.001461242)0.659:0.000229625,((HEL_BA5558AA_AS.1:0.006961747,(HEL_BA4465AA_AS.1:0.005814882,HpGP-USA-417.1:0.007915227)0.028:0.0032447)0.602:0.001299479,(CAM_118A1.1:0.004548382,((((SA35C.1:0.006455338,((CAM_149C1.1:0.004637618,nigh2494.1:0.000991766)0.985:0.004101854,(ckin24.1:0.002913501,kin62.1:0.003723592)0.359:0.001087618)0.523:0.001548657)0.396:0.001208966,((HpGP-COG-003.1:0.001516752,ckin59.1:0.004608057)0.848:0.000987153,((((HEL_BA8361AA_AS.1:0.006731965,HEL_CA2362AA_AS.1:0.002062844)0.916:0.002134864,((ckin106.1:0.001766053,((ckin130.1:0.004623081,kin86.1:0.000988738)0.924:0.002307538,(HpGP-POR-006.1:0.001516054,kin81.1:0.002532283)0.921:0.002306899)0.483:0.001504504)0.879:0.00179696,kin71.1:0.003033848)0.830:0.000884932)0.388:0.000995573,ckin129.1:0.00444486)0.729:0.000641603,(HEL_AA7374AA_AS.1:0.006234227,HEL_BA4236AA_AS.1:0.004118974)0.939:0.002549648)0.888:0.00101646)0.757:0.000551807)0.903:0.00150104,HEL_BA8806AA_AS.1:0.004086338)0.764:0.001014258,((HEL_BA4947AA_AS.1:0.001458817,kin79.1:0.004141129)0.992:0.005191703,(HEL_BA5527AA_AS.1:0.006273178,ckin28.1:0.005227339)0.411:0.000915723)0.000:5e-09)0.917:0.002115926)0.946:0.002846939)0.819:0.001322498)0.957:0.003060386,(HEL_AA9174AA_AS.1:0.007472257,CAM_153C1.1:0.00738272)0.889:0.002458826)0.859:0.001368857)0.969:0.003018838)0.705:0.000515944,CAM_106A1.1:0.007722386)0.589:0.000523113)0.849:6e-09,(((((CAM-126C1.1:0.006847123,nigh2496.1:0.004026641)0.918:0.002015158,(nigh2495.1:0.006183595,(CAM-23A1.1:0.004476809,CAM-107A1.1:0.005316921)0.231:0.001542721)0.515:0.001519614)0.775:0.000575929,SUD-SO49-1.1:0.005820632)0.877:0.001418537,((CAM-135C1.1:0,CAM-146C1.1:0):0.000983937,CAM-140C1.1:0.002046027)0.986:0.003633741)0.686:5e-09,((CAM_125C1.1:0.004255413,HEL_AA5951AA_AS.1:0.004546609)0.911:0.002004758,((CAM-144C1.1:0.008604315,nigh1448.1:0.00443783)0.750:0.001527947,HpGP-NGA-006.1:0.005862226)0.924:0.002281988)0.889:0.001641315)0.867:0.000983306)0.801:0.000503219,((CAM_14C1.1:0.003167335,SUD-C13-1.1:0.007176734)0.890:0.002361488,(CAM-109A1.1:0.00480643,CAM-121A1.1:0.004982907)0.931:0.0024349)0.851:0.00127292)0.767:0.000498252)0.817:0.000616839,((((HEL_AA6060AA_AS.1:0.005094015,HEL_BA9463AA_AS.1:0.010518261)0.868:0.001640934,(HEL_BA9462AA_AS.1:0.005074316,((HEL_AA6699AA_AS.1:0,HEL_BA9765AA_AS.1:0):0.007623877,HEL_BA9457AA_AS.1:0.008643653)0.258:0.001502548)0.905:0.002966624)0.402:0.000802058,(((HEL_BA8987AA_AS.1:0.006841079,HEL_BA9595AA_AS.1:0.005213754)0.879:0.003576489,(HEL_BA4686AA_AS.1:0.001003085,HEL_CA2627AA_AS.1:5e-09)0.971:0.003594097)0.742:0.001871285,HEL_BA4973AA_AS.1:0.011141656)0.183:0.001237526)0.712:0.001628504,(SUD_C5_1.1:0.006500569,(SUD-SO42.1:0.008076708,SUD_SO41_1.1:0.007147629)0.213:0.002111421)0.214:0.00213637)0.454:5e-09)0.482:0.000507485,((SUD-C16-3.1:0.00434834,CAM_110A1.1:0.007764658)0.220:0.000904338,(HEL_BA8928AA_AS.1:0.007871669,((SUD-I14.1:0.007174045,HEL_BA9028AA_AS.1:0.006012852)0.490:0.002541767,HEL_BA9413AA_AS.1:0.005348151)0.441:0.00140063)0.888:0.001807123)0.850:0.001312273)0.794:0.000914858,((HEL_BA9281AA_AS.1:0.003089073,kin77.1:0.006803382)0.141:0.00092418,SUD-SO50-1.1:0.007654733)0.877:0.0012155)0.795:0.001262386,(HEL_BA4944AA_AS.1:0.010483931,IRANL97.1:0.008051012)0.799:0.002789607)0.452:0.001217297)0.736:0.000607942)0.748:0.000923181,(B25.1:0.005999592,HEL_BA5572AA_AS.1:0.006639408)0.847:0.003036153)0.849:0.00164986)0.792:0.001098868)0.733:0.001138521,((VN0032.1:0.007865871,(HEL_BA9180AA_AS.1:0.0068563,IL_3184.1:0.004714602)0.919:0.002525016)0.906:0.002023433,((((HEL_BA5197AA_AS.1:0.010936649,(HEL_AA0447AA_AS.1:0.009043221,(HEL_BA3942AA_AS.1:0.011164511,HEL_BA9598AA_AS.1:0.009194032)0.627:0.003297823)0.671:0.002736426)0.824:0.002046108,((HEL_AA5699AA_AS.1:0.009444226,(38185.1:0.010159836,MGms203.1:0.007823968)0.446:0.001034503)0.767:0.001389192,(HEL_BA4404AA_AS.1:0.006867319,(((HpGP-BRA-023.1:0.006734736,(HEL_BA4846AA_AS.1:0.005531637,MCms1055.1:0.005547887)0.841:0.002781022)0.840:0.002515576,HEL_CA2246AA_AS.1:0.006518596)0.986:0.005607658,(HpGP-HON-015.1:0.010722945,DR76_2016.1:0.006564374)0.775:0.002131496)0.872:0.003016606)0.550:0.003676684)0.696:0.001857035)0.777:0.002526091,(B40.1:0.008658566,(IRANL112_91.1:0.007891089,B47.1:0.008596553)0.705:0.00194433)0.858:0.001688348)0.802:0.001147928,IRANL104.1:0.009942056)0.778:5e-09)0.959:0.002199841)0.639:0.000298074)0.862:0.001183993,(HEL_CA2267AA_AS.1:0.009388132,(GR_21.1:0.008317578,((GC34_HL.1:0.006890587,GR_20.1:0.007189052)0.844:0.002163006,(((HEL_CA2176AA_AS.1:0.008735353,(HEL_BA4875AA_AS.1:0.005343415,SA220C.1:0.011849143)0.133:0.001927128)0.739:0.002446788,(HN_G260.1:0.013700781,(GR_15.1:0.009789086,MM2012_26.1:0.008122116)0.028:0.001337022)0.439:0.001736899)0.557:0.001080828,33375.1:0.00551332)0.862:0.002085068)0.021:0.000641741)0.346:0.001157013)0.732:0.00161561)0.760:0.000792004,(HEL_CA2513AA_AS.1:0.009488861,IL_3173.1:0.003710012)0.981:0.004159354)0.751:0.000697379)0.860:0.00152678,HUP_B14.1:0.005659684)0.100:0.001481325)0.778:0.000945482)0.783:0.000639869,(HEL_BA4743AA_AS.1:0.009676236,(Pt_7901.1:0.007740661,SSR43.1:0.008265564)0.906:0.003004173)0.895:0.00242333)0.762:0.000515366,(HEL_BA9184AA_AS.1:0.007979886,Hp_A_14.1:0.005846841)0.837:0.00140078)0.000:5e-09)0.922:0.003001239)0.767:0.000995156,((HEL_CA2268AA_AS.1:0.004503769,Puno135.1:0.012838669)0.518:0.001685194,(HEL_CA2271AA_AS.1:0.009364524,(HEL_BA5257AA_AS.1:0.009956712,Puno120.1:0.005036745)0.897:0.002674977)0.592:0.002419319)0.861:0.001315058)0.566:0.000524107)0.908:5e-09)0.476:0.001041753)0.971:0.00322436)0.743:0.000375481,HEL_BA9706AA_AS.1:0.004091692)0.767:0.000597564,(HEL_BA8860AA_AS.1:0.007250869,HEL_BA9576AA_AS.1:0.003191349)0.887:0.002023351)0.805:0.000847636)0.723:0.000615509,((((SSR8.1:0.009596966,SSR9.1:0.004147459)0.890:0.001921007,(HpGP-RUS-009.1:0.012078415,((HpGP-POL-110.1:0.004324664,(((HpGP-LIT-001.1:0.006681852,(31181.1:0.006552428,444.1:0.007752522)0.961:0.004536441)0.827:0.001291857,HE_NC32_5.1:0.008135034)0.004:0.00114758,HE_C50.1:0.00837524)0.954:0.003131584)0.838:0.001485083,((((HPAG1.1:0.009186537,(448.1:0.005005687,SW7C.1:0.009819119)0.876:0.002502866)0.871:0.002249271,(21580.1:0.011320446,Hp_A_11.1:0.005363674)0.248:0.001886291)0.853:0.002083189,(HE_NC24_6.1:0.007290342,SW21C.1:0.007139535)0.485:0.002439176)0.627:0.00166461,HEL_BA9168AA_AS.1:0.006720758)0.820:0.001084265)0.681:0.000946888)0.522:0.001668654)0.741:0.00061105,(HEL_BA9043AA_AS.1:0.007901645,(((Khanty30.1:0,Khanty40.1:0):0.004113332,(Khanty47.1:0.000506202,((Khanty39.1:0,N34.1:0,Nentsy28.1:0,Nentsy29.1:0,Nentsy32.1:0,Nentsy37.1:0,Nentsy38.1:0,Nentsy65.1:0):0.000680481,(HEL_BA9014AA_AS.1:0.002342134,Nentsy90.1:0.001707654)0.962:0.003066084)0.778:0.000820511)0.928:0.002047945)0.931:0.002086718,(HE_C33.1:0.007178922,(GC31_B.1:0.006470545,((HEL_BA8996AA_AS.1:0,HEL_BA9604AA_AS.1:0):0.001931969,((HEL_BA8918AA_AS.1:0,HEL_BA9046AA_AS.1:0,HEL_BA9169AA_AS.1:0):0.001493591,(HEL_BA9260AA_AS.1:0.004141288,(HEL_BA9705AA_AS.1:5e-09,(HEL_BA9148AA_AS.1:0.002519492,HEL_BA9825AA_AS.1:0.000501024)0.392:5e-09)0.761:0.000457211)0.755:0.000508993)0.901:0.001678434)0.998:0.006185809)0.522:0.001519095)0.879:0.001728122)0.840:0.001046738)0.656:0.000433362)0.791:0.00135457,(SSR3.1:0.007463818,(HEL_AA6718AA_AS.1:0.004021655,HEL_BA9153AA_AS.1:0.006472199)0.579:0.001568643)0.423:0.001321977)0.922:0.001639218)0.850:0.001005334,SSR5.1:0.006180119)0.929:0.002003398,(HpGP-KAZ-002.1:0.001962791,(HEL_BA9608AA_AS.1:0.006044949,HEL_BA9302AA_AS.1:0.009479168)0.418:0.001785942)0.862:0.00170237)0.713:0.000467193,((((HEL_BA9115AA_AS.1:0.007076933,(((HpGP-KOR-001.1:0.003416877,(((HEL_BA9032AA_AS.1:0,HEL_BA9339AA_AS.1:0,HEL_BA9830AA_AS.1:0):5e-09,HEL_BA9761AA_AS.1:0.000499833)0.955:0.003395117,(HEL_BA9266AA_AS.1:0.002016833,(HEL_BA9294AA_AS.1:5e-09,(HEL_BA9838AA_AS.1:0.001508334,(Keto18.1:0.00255015,Keto60.1:0.002037849)0.771:0.000482791)0.767:0.000502032)0.839:5e-09)0.920:0.003279778)0.999:0.008522012)0.921:0.003610505,HEL_CA0258AA_AS.1:0.007039446)0.847:0.001178782,(HEL_CA0270AA_AS.1:0.009656329,(HEL_BA9605AA_AS.1:0.008805358,HEL_BA9814AA_AS.1:0.005504083)0.869:0.002351701)0.710:0.001305709)0.931:0.00264472)0.752:0.001462938,((((Khanty16.1:0,Khanty26.1:0,Khanty27.1:0):0.004168978,Khanty17.1:0.005715449)0.953:0.003809507,mong49.1:0.002468721)0.076:0.001439811,Evenky65.1:0.004485871)0.867:0.001539059)0.865:0.001285907,(HEL_AA7332AA_AS.1:0.005407641,(HpGP-KGZ-006.1:0.005779063,NP49.1:0.007482896)0.328:0.001968828)0.750:0.000664598)0.870:0.001001942,(HEL_CA0264AA_AS.1:0.007319405,HEL_CA0266AA_AS.1:0.005349678)0.939:0.002519518)0.768:0.000537962)0.762:0.000595458,(((HEL_BA9603AA_AS.1:0.00454791,altai59.1:0.005551425)0.973:0.003932453,(((HEL_BA8957AA_AS.1:0.007357901,HEL_BA9443AA_AS.1:0.005298453)0.909:0.002969104,Tuvac46.1:0.004657146)0.807:0.001146885,(HEL_BA8825AA_AS.1:0.005764459,HEL_BA9140AA_AS.1:0.005209291)0.867:0.001609642)0.846:0.001259344)0.875:0.001370846,((HEL_BA9018AA_AS.1:0.008722236,HEL_BA9606AA_AS.1:0.002821647)0.943:0.003595022,(HEL_CA0261AA_AS.1:0.004917792,(HEL_BA9085AA_AS.1:0.004499106,(HEL_AA7373AA_AS.1:0.003245302,((HEL_BA9166AA_AS.1:5e-09,HEL_BA9390AA_AS.1:0.00100329)0.991:0.005451812,HEL_BA8814AA_AS.1:0.004257602)0.168:0.001404981)0.875:0.00214303)0.895:0.001932784)0.205:5e-09)0.791:0.000508884)0.877:0.001380944)0.958:0.002556441,((HEL_BA9059AA_AS.1:0.00683915,HEL_BA9410AA_AS.1:0.007457653)0.152:0.001089927,((HEL_BA8976AA_AS.1:0.002160572,HEL_BA9249AA_AS.1:0.003474863)0.981:0.004270728,HEL_BA9776AA_AS.1:0.003638515)0.699:0.001357133)0.963:0.002936028)0.435:5e-09,((HEL_BA9176AA_AS.1:0.009634729,((HEL_BA8830AA_AS.1:0.001534053,HEL_BA8911AA_AS.1:0.006260012)0.966:0.003392439,HEL_BA9347AA_AS.1:0.003344607)0.647:0.003100885)0.865:0.001970288,((BURYAT19.1:0.004758401,HEL_BA9538AA_AS.1:0.009550272)0.781:0.002456319,(((((HEL_BA8958AA_AS.1:0.004054258,HEL_BA9569AA_AS.1:0.003685614)0.498:0.000935758,((HEL_BA9440AA_AS.1:0,altai11.1:0):0.00440754,(HEL_BA9383AA_AS.1:0.004366181,yak97.1:0.00281817)0.962:0.004144286)0.899:0.002236495)0.746:0.000561047,((HEL_BA9571AA_AS.1:0,HEL_BA9807AA_AS.1:0):0.00544042,(HEL_BA9562AA_AS.1:0.003545817,mong44.1:0.005878416)0.863:0.001958628)0.929:0.002391812)0.876:0.001011538,(HEL_BA9734AA_AS.1:0.009349699,(HEL_BA9027AA_AS.1:0.005571877,HEL_CA0289AA_AS.1:0.008281019)0.879:0.001665122)0.563:6.7587e-05)0.748:0.000484225,HEL_BA9063AA_AS.1:0.004617893)0.658:0.001570864)0.885:5e-09)0.860:0.001025664)0.401:0.000984134)0.923:5e-09,((HEL_BA8861AA_AS.1:0.002695343,(HEL_BA8872AA_AS.1:0.005713723,(HEL_BA8959AA_AS.1:0.0039252,HEL_BA9641AA_AS.1:0.000682721)0.566:0.001119705)0.885:0.001893146)0.869:0.001363834,((BURYAT27.1:0.003587505,NP110.1:0.009685943)0.809:0.003034559,(HEL_BA9640AA_AS.1:0.005958897,(HEL_BA9556AA_AS.1:0.001753681,HEL_BA9568AA_AS.1:0.008148671)0.913:0.002120435)0.737:0.001064526)0.690:0.000679199)0.353:0.000515886)0.692:0.003102244,(((HEL_BA9303AA_AS.1:0.010226842,HEL_BA9707AA_AS.1:0.019266986)0.995:0.008748951,((ID1017.1:0.010501323,(((HEL_BA9674AA_AS.1:5e-09,((HEL_BA9658AA_AS.1:0,Neuguinea25.1:0):5e-09,(Neuguinea12.1:0.000500106,Neuguinea63.1:6e-09)0.945:0.00100273)0.569:0.001001982)0.365:0.000738474,(HEL_BA9408AA_AS.1:5e-09,Neuguinea66.1:0.001000304)0.757:0.000763789)0.995:0.006395568,(ID0084.1:0.003822122,((ID1001.1:0.000500105,(ID0987.1:5e-09,(ID0090.1:0.000499556,ID0985.1:0.00100116)0.926:5e-09)0.914:5e-09)0.934:0.002881386,(ID0082.1:0.001131539,ID0992.1:0.006022782)0.511:0.001117125)0.571:0.001540352)0.975:0.005450687)0.806:0.002520741)0.963:0.004738036,(((HPAS23.1:0.004239196,(HEL_BA9332AA_AS.1:0.004166781,HPJ071.1:0.004008705)0.755:0.000992965)0.885:0.00170985,((HPJ023.1:0,ausabrJ05.1:0):0.00234139,(HEL_AA6010AA_AS.1:0.004326675,((((HEL_BA4580AA_AS.1:0.002410082,HEL_BA4584AA_AS.1:0.001125112)0.883:0.001518731,(HEL_BA3813AA_AS.1:0.001508472,HEL_BA3814AA_AS.1:5e-09)0.966:0.003447969)0.947:0.002169773,(HPJ156.1:0.005670113,HEL_BA4574AA_AS.1:0.003099578)0.721:0.000468879)0.946:0.00199997,(HEL_BA4578AA_AS.1:0.002054438,HEL_BA3812AA_AS.1:0.003055799)0.434:5e-09)0.902:0.001865859)0.653:0.001347334)0.363:0.000878568)0.085:0.000844562,HEL_AA6024AA_AS.1:0.00550135)0.972:0.004276941)0.904:0.002987366)0.893:0.002758434,((MMM_60.1:0.00595556,(ID0498.1:0.006976656,CK59.1:0.009623765)0.064:0.000962628)0.852:0.001308668,HEL_BA3985AA_AS.1:0.004531735)0.896:0.002087434)0.461:5e-09)0.991:0.000421749,(((MMM_127.1:0.006604137,((HpGP-USA-422.1:0.009923696,(HpGP-MMR-004.1:0.00582675,India7.1:0.00400948)0.544:0.00149004)0.930:0.002410897,BD0013.1:0.00567797)0.467:0.001463197)0.832:0.001170556,P12.1:0.005174137)0.567:0.001061163,(((TH0213.1:0.00509578,(HpGP-IDN-001.1:0.001024263,ID0561.1:0.000479504)0.994:0.007192278)0.097:0.001921173,((HEL_AA6079AA_AS.1:0.00970992,HEL_BA4205AA_AS.1:0.007121276)0.798:0.001212968,((((SLK40.1:0.004455245,(HpGP-IND-007.1:0.007593262,HEL_BA7799AA_AS.1:0.00911383)0.188:0.001564896)0.885:0.001865521,HpGP-MMR-011.1:0.007254892)0.651:0.001794208,HpGP-MAL-002.1:0.004700777)0.191:0.001358924,(BD0063.1:0.005541309,HEL_CA0027AA_AS.1:0.006511268)0.969:0.004022195)0.764:0.000926444)0.854:0.001359935)0.890:0.002247902,(MS178.1:0.005853296,((MMM_148.1:0.005320417,Mandalay03.1:0.003984082)0.940:0.003034762,HpGP-BGD-003.1:0.005678883)0.847:0.001606096)0.894:0.00290785)0.561:5e-09)0.892:0.001579062)0.693:0.002763654,((HEL_CA2212AA_AS.1:0.005625287,IL_3172.1:0.006388922)0.864:0.002731543,(HEL_BA9531AA_AS.1:0.010215583,SSR7.1:0.006683242)0.928:0.003527005)0.761:0.001508527)0.895:0.00268849,((HEL_AA8698AA_AS.1:0.012577656,(HpGP-MEX-028.1:0.005772862,HEL_BA3663AA_AS.1:0.007978247)0.790:0.00191978)0.707:0.00150069,(HEL_BA3551AA_AS.1:0.01215095,HEL_BA8915AA_AS.1:0.009203284)0.899:0.003294187)0.786:0.002168696)0.903:0.001679117,GC65_HL.1:0.00946643)0.781:0.004529553,HpGP-MEX-046.1:0.010155492)0.840:0.016843827,(HEL_AA7362AA_AS.1:0.008286625,(HEL_BA5666AA_AS.1:0.010414251,(HEL_BA5731AA_AS.1:5e-09,SouthAfrica7.1:0.001503997)0.999:0.011842067)0.789:0.004406257)0.754:0.00560893)0.999:0.004395001,((K26A1.1:0.013130621,(HEL_AA7329AA_AS.1:0.006278331,(HEL_AA7309AA_AS.1:0.006524275,(HEL_AA7200AA_AS.1:5e-09,(HEL_AA7199AA_AS.1:0.000500274,HEL_AA7293AA_AS.1:5e-09)0.351:0.001502911)0.828:0.003848038)0.577:0.002691007)0.940:0.006490519)0.644:0.001545257,(HEL_AA7206AA_AS.1:0.007257915,(HEL_AA7215AA_AS.1:0.00850074,(HEL_AA7288AA_AS.1:0,HEL_BA9306AA_AS.1:0):0.011856403)0.839:0.003684011)0.944:0.003452005)0.446:0.003059719)0.919:0.005840473,(SA166A.1:0.014189171,(SA169C.1:0.006467078,(SA253C1.1:0.013110094,((((HEL_BA5677AA_AS.1:0.00367004,(HEL_BA4919AA_AS.1:0.001470872,SA172C1.1:0.001044927)0.850:0.002534934)0.847:0.001419191,(SA29A.1:0.001517715,((HEL_BA5739AA_AS.1:0.001746316,HEL_BA5709AA_AS.1:0.008317934)0.513:0.002498545,(HEL_BA8309AA_AS.1:0.003990088,HEL_BA9749AA_AS.1:0.00114611)0.995:0.005281904)0.914:0.001815272)0.862:0.000997231)0.925:0.001501261,((((HEL_BA5671AA_AS.1:0,SA251C.1:0):6e-09,HEL_BA8345AA_AS.1:0.00352752)0.999:0.004725096,(HEL_BA9328AA_AS.1:5e-09,SA144A.1:5e-09)0.892:0.002347887)0.515:0.000978485,SouthAfrica20.1:0.003699562)0.936:0.001849176)0.000:5e-09,((HEL_BA9494AA_AS.1:0.006225353,SouthAfrica50.1:0.007528692)0.853:0.002571587,(((HEL_BA5715AA_AS.1:0.008640782,(((HEL_BA5706AA_AS.1:0.006084588,HpGP-ZAF-007.1:0.003089941)0.289:0.001059529,((((HEL_AA7268AA_AS.1:0,HEL_AA7356AA_AS.1:0,HEL_AA7368AA_AS.1:0):0.008430067,(HEL_BA4143AA_AS.1:5e-09,HpGP-ZAF-009.1:0.002523115)0.989:0.00450563)0.909:0.002575891,HpGP-ZAF-006.1:0.003421404)0.892:0.002621378,HpGP-ZAF-001.1:0.005624061)0.783:0.000534281)0.967:0.00331514,(HEL_BA8916AA_AS.1:0.006610758,SA175A.1:0.005834786)0.916:0.002136617)0.790:0.001192956)0.747:0.001609928,(SA233C.1:0.005529161,(HEL_BA8291AA_AS.1:0.003411973,HEL_BA9540AA_AS.1:0.005819298)0.835:0.002323255)0.648:0.001324651)0.778:0.001003946,(((HEL_AA7350AA_AS.1:0,HEL_AA7375AA_AS.1:0):0.00200938,HEL_AA7376AA_AS.1:5e-09)0.940:0.002191715,(HEL_AA7378AA_AS.1:0.00168833,(HEL_AA7351AA_AS.1:0,HEL_AA7371AA_AS.1:0):0.007025257)0.626:0.001505354)0.921:0.002337705)0.588:0.001289104)0.869:0.001501027)0.968:0.00540861)0.790:0.003199696)0.858:0.006798053)0.937:0.007587403)0.910:0.018131455,(HEL_AA0408AA_AS.2:0.007255876,HEL_BA9262AA_AS.2:0.000445635)0.922:0.010836933)0.984:0.034779048,(((((HpGP-CAN-019.2:0.006720504,((((HEL_CA2272AA_AS.2:0.00062698,Puno135.2:0.001246428)0.917:0.006622799,HpGP-CHI-105.2:0.044537628)0.883:0.004005962,(((CAN_095.2:0,CAN_136.2:0,CAN_172.2:0,HpGP-CAN-006.2:0,HpGP-CAN-011.2:0):5e-09,(CAN_258.2:0,HEL_CA2453AA_AS.2:0):0.000498778)0.922:0.001526393,((Aklavik86.2:0,CAN_019.2:0,CAN_290.2:0,HEL_CA2371AA_AS.2:0,HpGP-CAN-010.2:0,HpGP-CAN-015.2:0):0.004587546,HpGP-CAN-018.2:0.001995103)0.949:0.002015945)0.938:0.002146435)0.771:0.000671977,(HpGP-CAN-016.2:0.007972521,((CAN_243.1:0.002544791,((((HEL_CA0046AA_AS.1:0.003030705,HEL_AA7339AA_AS.2:0.003031866)0.748:0.000492898,((Ca_97_34.2:0,HEL_AA6016AA_AS.2:0,HEL_AA7297AA_AS.2:0):0.003032077,(HEL_BA9060AA_AS.1:0,HEL_BA9258AA_AS.2:0):0.003532696)0.735:0.000494695)0.690:5e-09,(HpGP-CAN-001.2:0.003050247,(HEL_AA5916AA_AS.2:0.000497269,(HEL_AA6037AA_AS.2:0,HpGP-CAN-007.2:0):0.002011745)0.946:0.002009913)0.935:0.002529612)0.853:0.00151118,((HEL_AA7365AA_AS.2:0,HEL_CA0047AA_AS.2:0):0.001029185,(HEL_AA5967AA_AS.2:0,HEL_AA6482AA_AS.2:0,HEL_BA9172AA_AS.2:0):0.00615296)0.754:0.000466761)0.918:0.001490658)0.764:0.000747987,(Sakhalin60.1:0.00889108,((((HEL_BA9287AA_AS.2:0.004068837,(Koryak28.2:0.002507984,(Koryak37.2:0,Koryak38.2:0):5e-09)0.379:0.001503692)0.848:0.00119994,(HEL_BA9518AA_AS.2:0.004584294,(HEL_BA9819AA_AS.2:0.003468831,HEL_BA9263AA_AS.1:0.005714952)0.878:0.00200382)0.783:0.001001614)0.835:0.002043076,(HEL_BA9243AA_AS.1:0.00306626,HEL_BA9677AA_AS.1:0.00511288)0.836:0.001274315)0.767:0.000717245,(((((HEL_BA9040AA_AS.1:0.002012829,(HEL_BA9234AA_AS.1:5e-09,HEL_BA9467AA_AS.1:0.00049879)0.732:0.000495394)0.997:0.005097845,HEL_BA9726AA_AS.1:0.003032347)0.745:0.000513065,((((((HEL_BA8914AA_AS.1:0.000498807,(HEL_BA8962AA_AS.1:5e-09,(HEL_BA9175AA_AS.1:0.000498831,HEL_BA9398AA_AS.2:0.000498777)0.881:5e-09)0.919:5e-09)0.999:0.006467189,((HEL_AA7212AA_AS.1:0,HEL_CA0045AA_AS.2:0):0.001495988,(HEL_BA8864AA_AS.2:0.003793149,HEL_BA9669AA_AS.1:0.003654501)0.849:0.002063044)0.857:0.001475249)0.833:0.001946119,(HEL_BA9514AA_AS.1:0.003021286,(HEL_BA9315AA_AS.1:0.003020396,HEL_BA9621AA_AS.2:0.00609498)0.412:5e-09)0.883:0.001100559)0.822:0.000957087,(((HEL_BA9127AA_AS.2:0.004611305,Nanai40.2:0.00683023)0.887:0.003328921,HEL_AA7337AA_AS.1:0.004371385)0.736:0.000629345,(HEL_BA9559AA_AS.1:0.008299083,HEL_BA9159AA_AS.1:0.004536003)0.938:0.003007247)0.728:0.000585348)0.821:0.001078038,HEL_BA9526AA_AS.2:0.005605116)0.753:0.000534256,(((HEL_AA6006AA_AS.1:5e-09,HEL_CA0053AA_AS.2:0.00049879)0.874:0.001525587,((HEL_AA6077AA_AS.1:0,HEL_CA0052AA_AS.2:0,HEL_CA0052AA_AS.4:0):0.000957146,HEL_CA0054AA_AS.2:0.013667455)0.948:0.002658832)0.172:0.000893539,HEL_BA8817AA_AS.1:0.009117527)0.934:0.002247498)0.879:0.001076907)0.921:0.002242869,(HEL_BA9629AA_AS.2:0.006331655,HEL_AA7214AA_AS.1:0.002886424)0.867:0.001983838)0.880:0.001571642,((HEL_BA9304AA_AS.2:0.003212381,HEL_BA9746AA_AS.2:0.004902426)0.969:0.003003678,((HEL_AA7264AA_AS.1:0.004186879,(HEL_BA9584AA_AS.2:0.003003329,(HEL_BA8849AA_AS.2:5e-09,HEL_BA9070AA_AS.2:0.000498778)0.926:0.001530804)0.968:0.002931712)0.864:0.001268963,(((((HEL_AA7311AA_AS.2:0.002160553,Khanty47.2:0.00441573)0.992:0.005577805,Nentsy81.1:0.002002218)0.874:0.001579018,(((HEL_BA9653AA_AS.2:0.005005716,HEL_BA9748AA_AS.1:0.003604656)0.642:0.001507442,HEL_BA9415AA_AS.2:0.005011494)0.448:0.001150587,Khanty04.1:0.005175876)0.843:0.00093273)0.866:0.001005666,(HEL_BA9774AA_AS.1:0.00354568,HEL_BA8815AA_AS.1:0.006712023)0.928:0.002023375)0.755:0.000573462,(HEL_BA9472AA_AS.1:0.005458604,((Evenky58.2:0.003472696,HEL_BA9773AA_AS.1:0.007781659)0.493:0.002136551,HEL_BA9476AA_AS.2:0.00501682)0.152:0.002465214)0.865:0.001123409)0.848:0.001473093)0.849:0.001197275)0.846:0.001419752)0.697:0.000989857)0.770:0.000862757)0.669:0.001518225)0.938:0.002529155)0.858:0.001540107)0.805:0.001356835)0.875:0.002117361,(HEL_BA9404AA_AS.1:0.012133571,HEL_BA9722AA_AS.1:0.004459603)0.765:0.002579855)1.000:0.027941027,(HEL_AA0408AA_AS.1:0.008648772,HEL_BA9262AA_AS.1:0.005820035)0.997:0.021990296)0.828:0.043122547,AFI05560.1:0.073183624)0.993:0.245987733,HpGP-CHI-116.2:1.350376218)0.999:0.313854202)0.931:0,AFI05733.1:0.096169654)Root;
