# Supplementary material for: An ancient ecospecies of Helicobacter pylori
Source: Nature. 2024 Oct 16;635(8037):178–85. doi: 10.1038/s41586-024-07991-z (PMC11541087; doi:10.1038/s41586-024-07991-z)
Supplement: Supplementary file 8 — Data underlying Figs. 1–4 and Supplementary Figs. 1–6 and 8–13. [file 41586_2024_7991_MOESM8_ESM.zip › SOURCE_DATA/F1/1B.nwk]

((((((((((((((((((((((HEL_CA0045AA_AS:0.014222971,((Aklavik117:0.012283745,(HpGP-USA-205:0.016056496,(((HEL_CA2283AA_AS:0.009663337,HEL_CA2260AA_AS:0.009064766)1.000:0.00388315,(HEL_BA9201AA_AS:0.012113076,(Hui1764:0.009780043,CO1768:0.01185187)1.000:0.002714028)1.000:0.00123121)1.000:0.00177981,(HEL_CA2270AA_AS:0.018447344,(HpGP-CHI-116:0.014062779,HpGP-CHI-105:0.015329327)1.000:0.005808338)1.000:0.001848889)1.000:0.002259641)1.000:0.002990596)1.000:0.002985996,(HEL_BA9778AA_AS:0.011806638,((CAN_095:0.010405161,(HEL_CA2371AA_AS:4.8918e-05,CAN_019:5.1781e-05)1.000:0.010772123)1.000:0.004729686,(HEL_BA9172AA_AS:0.011737541,CAN_243:0.011655732)1.000:0.002672256)1.000:0.003863273)1.000:0.001946713)0.980:0.002288898)1.000:0.002625044,((Sakhalin60:0.013114973,HEL_BA9467AA_AS:0.011863674)1.000:0.003351674,(HEL_BA9472AA_AS:0.011580749,((HEL_BA9726AA_AS:0.011523792,Koryak37:0.011211201)1.000:0.003933148,HEL_BA9677AA_AS:0.010458541)0.576:0.00174967)1.000:0.0020592)1.000:0.002021967):0.002011265,(HEL_BA9746AA_AS:0.016421935,(Khanty04:0.013837037,((Khanty47:0.009220714,HEL_AA7311AA_AS:0.006233882)1.000:0.009543139,(HEL_BA9584AA_AS:0.008996234,(HEL_BA9070AA_AS:0.001881654,HEL_BA8849AA_AS:0.001931011)1.000:0.00529541)1.000:0.008348502)1.000:0.00349129)0.603:0.00334332)1.000:0.00258046)1.000:0.001862957,HEL_BA9487AA_AS:0.018729101)0.993:0.002517286,HEL_BA9722AA_AS:0.020141538)0.987:0.002103296,(HEL_BA8932AA_AS:0.015547462,(HEL_BA9162AA_AS:0.017294105,((HEL_BA9736AA_AS:0.011224076,(HEL_BA9256AA_AS:0.009304149,HEL_BA9166AA_AS:0.009539359)0.990:0.002865189)1.000:0.003043429,(HEL_CA0410AA_AS:0.011580562,HEL_AA7373AA_AS:0.012480498)0.999:0.002385981)1.000:0.001913645)1.000:0.002474616)1.000:0.003632708)1.000:0.002124764,((BT333:0.015026025,(BT143:0.014332239,BTM275:0.013869297)0.999:0.002716183)1.000:0.00243176,(VN0805:0.018094586,(HEL_CA2092AA_AS:0.014515478,HEL_CA2643AA_AS:0.013619923)1.000:0.002471981)1.000:0.002209231)1.000:0.005815646)0.729:0.003368032,altai59:0.020403809)1.000:0.001952069,(HEL_BA9628AA_AS:0.017973052,yak97:0.017573299)1.000:0.003384187)0.611:0.002237249,HEL_BA9440AA_AS:0.019271915)1.000:0.003636954,HEL_BA9244AA_AS:0.022852896)1.000:0.003661725,HEL_CA2718AA_AS:0.024002749)1.000:0.003510753,((CK59:0.024701988,(((HpGP-BGD-003:0.019300703,India7:0.021194108)1.000:0.003887186,(Mandalay03:0.01743007,HpGP-USA-422:0.018835665)1.000:0.003747469)0.518:0.002139619,(HEL_BA4205AA_AS:0.017306812,HEL_BA8057AA_AS:0.018334967)1.000:0.005350447)1.000:0.004087702)1.000:0.003844255,(HEL_BA9303AA_AS:0.039029375,((HEL_BA9674AA_AS:0.002054686,(Neuguinea66:0.002742336,Neuguinea63:0.003596298)0.978:0.001343572)1.000:0.018331771,(HEL_AA6024AA_AS:0.013539355,(HEL_BA9332AA_AS:0.010879956,(HEL_BA4574AA_AS:0.010492711,HPJ023:0.009362537)0.850:0.002445829)1.000:0.003214729)1.000:0.008597965)1.000:0.006050364)1.000:0.008861963)1.000:0.003190281)1.000:0.004850234,(Khanty30:0.020108374,(Nentsy28:0.00568132,(Nentsy65:0.006257591,Nentsy37:0.006147871)1.000:0.002932167)1.000:0.014503642)1.000:0.00480322)1.000:0.002675381,(HEL_BA9148AA_AS:0.018889737,(HEL_BA9169AA_AS:0.008293699,(HEL_BA9705AA_AS:0.003597944,HEL_BA9825AA_AS:0.005901033)1.000:0.005099738)1.000:0.012215869)1.000:0.006184087)0.968:0.004588288,SW7C:0.023054214)1.000:0.003787539,(P12:0.021648939,GC31_B:0.020783333)1.000:0.004036092)1.000:0.003285641,GC65_HL:0.023267344)0.984:0.003964789,HEL_BA4700AA_AS:0.022791421)1.000:0.00446322,IL_3173:0.021248812)1.000:0.006458309,((HEL_CA2149AA_AS:0.019943615,(((ckin106:0.011308779,ckin24:0.011396068)1.000:0.007815295,(HEL_BA8361AA_AS:0.01699714,HEL_BA9555AA_AS:0.018622553)1.000:0.006761266)0.401:0.002462644,(DR150:0.016017481,HpGP-USA-303:0.018085484)1.000:0.004834959)1.000:0.005302214)1.000:0.00957238,(((nigh2494:0.014832485,CAM_149C1:0.015563727)1.000:0.004024725,(CAM_153C1:0.016185281,SUD-C13-1:0.016197678)1.000:0.003086798)1.000:0.003133671,((SUD-SO50-1:0.013906481,HEL_BA4168AA_AS:0.014572593)1.000:0.006633773,HEL_BA9595AA_AS:0.019710481)1.000:0.003300473)1.000:0.004047874)1.000:0.004938422)1.000:0.043623258,(HEL_AA0408AA_AS:0.04415477,((HEL_AA7206AA_AS:0.015160051,HEL_AA7329AA_AS:0.013922916)1.000:0.007717806,(((HEL_BA8916AA_AS:0.016128966,HpGP-ZAF-006:0.016382756)1.000:0.003476603,(HEL_BA9328AA_AS:0.013299853,SA172C1:0.016358302)1.000:0.003219011)0.951:0.002573508,HEL_BA8291AA_AS:0.016245513)1.000:0.005944368)1.000:0.013851999)1.000:0)Root;
