# Supplementary material for: An ancient ecospecies of Helicobacter pylori
Source: Nature. 2024 Oct 16;635(8037):178–85. doi: 10.1038/s41586-024-07991-z (PMC11541087; doi:10.1038/s41586-024-07991-z)
Supplement: Supplementary file 8 — Data underlying Figs. 1–4 and Supplementary Figs. 1–6 and 8–13. [file 41586_2024_7991_MOESM8_ESM.zip › SOURCE_DATA/F1/1C.nwk]

((((((((((HEL_BA9628AA_AS:0.015693276,HEL_BA9440AA_AS:0.014687325):0.003037352,(altai59:0.016141278,yak97:0.015683809)0.999:0.003150045)1.000:0.002406236,(HEL_BA9487AA_AS:0.023520331,(((BT143:0.013063192,(BT333:0.011350477,BTM275:0.011595133)1.000:0.003271636)1.000:0.00312387,(VN0805:0.015478158,(HEL_CA2092AA_AS:0.011815699,HEL_CA2643AA_AS:0.011965871)0.627:0.002505124)1.000:0.002284533)1.000:0.005455427,(((Khanty04:0.014421254,(((HEL_CA0045AA_AS:0.010157061,HEL_BA9778AA_AS:0.010506994)1.000:0.003694316,(HEL_BA9472AA_AS:0.008620064,HEL_BA9677AA_AS:0.015067684)1.000:0.002454763)0.778:0.001403143,(HEL_BA9467AA_AS:0.010741074,Sakhalin60:0.014357346)1.000:0.003142745)1.000:0.002325207)1.000:0.003879012,((HpGP-USA-205:0.015147183,Aklavik117:0.01165316)0.963:0.002824738,(HEL_BA9201AA_AS:0.011045428,(((HEL_CA2283AA_AS:0.00814605,HEL_CA2260AA_AS:0.007221641)1.000:0.004011639,HEL_CA2270AA_AS:0.019500663)1.000:0.001881067,(Hui1764:0.008946452,CO1768:0.010210781)1.000:0.003229624)0.710:0.002103031)1.000:0.00347261)1.000:0.002165584)1.000:0.002919017,(HEL_BA8932AA_AS:0.014848529,(HEL_BA9162AA_AS:0.017261103,((HEL_BA9166AA_AS:0.009109831,(HEL_BA9256AA_AS:0.008985722,HEL_BA9736AA_AS:0.008703065)0.870:0.002384125)1.000:0.002095855,(HEL_AA7373AA_AS:0.00945283,HEL_CA0410AA_AS:0.010189121)1.000:0.002361239)0.954:0.00172664)0.991:0.002568768)1.000:0.003323242)1.000:0.003927671)1.000:0.005014597)0.786:0.002663025)1.000:0.003438753,HEL_BA9244AA_AS:0.020113573)1.000:0.003393138,(((HEL_BA9148AA_AS:0.016091059,(HEL_BA9169AA_AS:0.009320226,(HEL_BA9705AA_AS:0.005174179,HEL_BA9825AA_AS:0.005783804)1.000:0.004406075)1.000:0.008744874)1.000:0.006610552,(SW7C:0.019777944,(P12:0.017414696,(GC65_HL:0.017637407,((IL_3173:0.016176001,(HEL_BA4700AA_AS:0.017150467,(((SUD-SO50-1:0.01046643,HEL_BA4168AA_AS:0.010114222)1.000:0.005904516,(SUD-C13-1:0.012437967,((CAM_149C1:0.011183176,(HEL_CA2149AA_AS:0.020364913,(((ckin106:0.00722086,ckin24:0.007821029)1.000:0.005698109,(HEL_BA8361AA_AS:0.016003536,HEL_BA9555AA_AS:0.017491053)1.000:0.005448672)0.951:0.00228787,(DR150:0.011786776,HpGP-USA-303:0.015665047)1.000:0.004110364)1.000:0.005595546)1.000:0.013952751)1.000:0.005501779,(nigh2494:0.012553597,CAM_153C1:0.012232048)0.990:0.002721494)0.977:0.002355134)1.000:0.005603763)1.000:0.004842254,HEL_BA9595AA_AS:0.015320615)1.000:0.009094555)0.601:0.003433979)1.000:0.004803551,GC31_B:0.016542722)0.996:0.003571576)0.985:0.00327668)1.000:0.004509416)1.000:0.003418711)0.803:0.002291777,(Khanty30:0.017154998,(Nentsy28:0.007302202,(Nentsy65:0.005161402,Nentsy37:0.005281391)1.000:0.002989816)1.000:0.012724295)1.000:0.004768007)1.000:0.004231491)1.000:0.002986907,(((Mandalay03:0.014234632,HpGP-BGD-003:0.016904863)1.000:0.003130618,(HpGP-USA-422:0.015770663,India7:0.016138233)0.999:0.00338146)0.996:0.002113619,(HEL_BA8057AA_AS:0.017389122,HEL_BA4205AA_AS:0.018930834)1.000:0.003535476)1.000:0.004865689)1.000:0.001879212,(CK59:0.019415056,HEL_CA2718AA_AS:0.020909667)1.000:0.004631977)0.931:0.004836147,((Neuguinea66:0.001423943,(Neuguinea63:0.002489815,HEL_BA9674AA_AS:0.002201724)0.682:0.000813037)1.000:0.017526671,(HEL_AA6024AA_AS:0.011339381,(HEL_BA4574AA_AS:0.010528344,(HEL_BA9332AA_AS:0.009888182,HPJ023:0.007622662)1.000:0.0028481)0.727:0.002275231)1.000:0.009197421)1.000:0.006801419)1.000:0.014387124,(SA172C1:0.011004032,((HEL_AA7206AA_AS:0.010762848,HEL_AA7329AA_AS:0.009510388)1.000:0.012165085,((HEL_BA9328AA_AS:0.010258534,HEL_BA8291AA_AS:0.013162958)1.000:0.003231732,(HpGP-ZAF-006:0.013485318,HEL_BA8916AA_AS:0.016202625)0.996:0.002900936)0.911:0.001809701)1.000:0.007888838)1.000:0.039320566)1.000:0.046156651,(HEL_AA0408AA_AS:0.075128071,(HEL_BA9303AA_AS:0.039784993,((((HEL_BA9726AA_AS:0.016070903,Koryak37:0.012643078)1.000:0.006296665,(HEL_BA9722AA_AS:0.020219892,(HEL_BA9746AA_AS:0.015838255,((HEL_BA9584AA_AS:0.006243966,(HEL_BA9070AA_AS:0.001174608,HEL_BA8849AA_AS:0.001400836)1.000:0.003327068)1.000:0.009078714,(Khanty47:0.00696812,HEL_AA7311AA_AS:0.005365588)1.000:0.007846607)1.000:0.004356741)1.000:0.002905201)1.000:0.003195829)1.000:0.005249039,((CAN_095:0.007053587,(HEL_CA2371AA_AS:1.8511e-05,CAN_019:3.8039e-05)1.000:0.008002148)1.000:0.006991987,(HEL_BA9172AA_AS:0.01064416,CAN_243:0.011728949)1.000:0.005282912)1.000:0.003067626)1.000:0.003760983,(HpGP-CHI-116:0.010506172,HpGP-CHI-105:0.011530231)1.000:0.010634265)1.000:0.013601605)1.000:0.023177092)1.000:0)Root;
