# Supplementary material for: An ancient ecospecies of Helicobacter pylori
Source: Nature. 2024 Oct 16;635(8037):178–85. doi: 10.1038/s41586-024-07991-z (PMC11541087; doi:10.1038/s41586-024-07991-z)
Supplement: Supplementary file 8 — Data underlying Figs. 1–4 and Supplementary Figs. 1–6 and 8–13. [file 41586_2024_7991_MOESM8_ESM.zip › SOURCE_DATA/F1/1A.csv]

pos	FST	pval	col
1500004	0	0.136345364190301	grey
1500007	-0.0082863505948918	0.101798369451863	grey
1500013	0	0	grey
1500019	0.0304568527918783	0	grey
1500034	-0.011488028041146	0.367793218622582	grey
1500037	-0.00531610521458248	0.145362207071764	grey
1500046	-0.00199969235502229	0.172368073668981	grey
1500058	0.0135407739468654	0.111219218603164	grey
1500061	0.0203045685279188	0	grey
1500064	0.0558375634517766	0.0267116406465647	grey
1500067	0.0253807106598986	0.0426394159055057	grey
1500070	0.0203045685279188	0.126222069994808	grey
1500073	0.00507614213197971	0.380690486778158	grey
1500088	0.0203045685279188	0.172033519309273	grey
1500091	-0.0127510747334416	0	grey
1500094	0.0609137055837564	0.100515362901631	grey
1500099	0.0220578710328518	0.0676021790096364	grey
1500111	0	0.023598150771751	grey
1500112	-0.00311141949384663	0.0967569737925028	grey
1500115	0.0101522842639594	0	grey
1500121	0.0216068248863847	0.0918561862045051	grey
1500124	0.0304568527918783	0.0276777813262617	grey
1500133	0.0391738141081742	0.0767552125553157	grey
1500142	0.0729248587974547	0.0439154947242743	grey
1500154	0.00507614213197971	0.0600181099096518	grey
1500157	-0.0134571768009504	0.888544424712022	grey
1500160	0.131979695431472	0.700404555037461	grey
1500175	0	0.363225641751248	grey
1500178	0.0203045685279188	0.0193968051454778	grey
1500184	-0.0082863505948918	0.262486646968264	grey
1500187	0.0101522842639594	0.0653801713248179	grey
1500193	0.0101522842639594	0.00857107030242713	grey
1500196	0	0.564659238346319	grey
1500199	0.00837920926574687	0.467019020735442	grey
1500201	0.00348525405605327	0.0523577227659812	grey
1500202	0	0	grey
1500208	0.121827411167513	0.469187816211603	grey
1500211	0.0698327129865962	0.0224725704452549	grey
1500213	0	0.090643466113822	grey
1500214	0	0.0218897133366669	grey
1500223	0.0761421319796955	0.0262163835341595	grey
1500226	0.0304568527918783	0.0426394159055057	grey
1500235	0.106598984771574	0.045771511363269	grey
1500244	0.0109589041095891	0.106816026658815	grey
1500246	0	0.174809262012865	grey
1500247	0	0.0484398866882058	grey
1500250	0.0456852791878172	0.076358265675775	grey
1500253	-0.0133795551153479	0.125261607030518	grey
1500268	0	0.0945837069356964	grey
1500271	0.0253807106598986	0.0140828634662134	grey
1500277	0.00857549542757241	0.0686912508054448	grey
1500280	0.0119592045824989	0.42307338744833	grey
1500283	0.0380451162049579	0.00857107030242713	grey
1500286	0.0862944162436549	0.345770730292144	grey
1500289	-0.0123531291043981	0.773909810663255	grey
1500292	0	0.322229170880283	grey
1500308	0.00507614213197971	0.00857107030242713	grey
1500313	0.0329108460386758	0.444011031768143	grey
1500322	0.035532994923858	0.0157745887560216	grey
1500326	0	0.0878239888114913	grey
1500328	0	0.141725715225662	grey
1500331	0	0.268239505111013	grey
1500332	0	0.0173094099433753	grey
1500334	0.0558375634517766	0	grey
1500336	0	0.0945837069356964	grey
1500346	0.0203045685279188	0.0597760441311272	grey
1500352	0.0977634028620058	0.14248315479081	grey
1500361	0.0101522842639594	0.0416600973656443	grey
1500367	0.0304568527918783	0.0262163835341595	grey
1500379	0.0152284263959391	0.228891371511419	grey
1500385	0.0720812182741116	0.153423170434771	grey
1500391	0.0101522842639594	0.0800663553417265	grey
1500403	0.0558375634517766	0.151252727141952	grey
1500406	0.0152284263959391	0.00492818105434155	grey
1500412	-0.00344633098002611	0.546922713652481	grey
1500418	0.0109589041095891	0.189567499720276	grey
1500424	0.0558375634517766	0.151494887655291	grey
1500429	0	0.783325342416768	grey
1500430	-0.00199969235502229	0.0206783527767403	grey
1500442	-0.00544531610521481	0.0406602372045244	grey
1500448	0.00939715568234256	0.0735324135106219	grey
1500457	0	0	grey
1500460	-0.0127510747334416	0.215951434751842	grey
1500463	0.0203045685279188	0.106353005962953	grey
1500472	0.0761421319796955	0.53093583764505	grey
1500478	0.0152284263959391	0	grey
1500484	-0.00869057513583327	0.0445416012851011	grey
1500487	0.0253807106598986	0.00698575924048062	grey
1500490	-0.0137594645946175	0.00492818105434155	grey
1500499	-0.0123531291043981	0	grey
1500501	0	0.0662762336947992	grey
1500502	0	0.0180304650283544	grey
1500504	0	0.0180304650283544	grey
1500511	0.0558375634517766	0.168665297828276	grey
1500517	0.247889067723165	0.122767943853359	grey
1500518	-0.00826446280991733	0.288153152728309	grey
1500523	0.00507614213197971	0.0349097124421653	grey
1500529	-0.00480595110117221	0.295135113285315	grey
1500530	0	0.168665297828276	grey
1500531	0	0.300974165582111	grey
1500532	0.0609137055837564	0.657525498022106	grey
1500535	0.0669300592633342	0.210058229476224	grey
1500537	0.035532994923858	1.07369316430552	grey
1500538	0.035532994923858	1.07369316430552	grey
1500544	0.0456852791878172	0.16536870958674	grey
1500546	-0.0123531291043981	0.773909810663255	grey
1500556	0	0.0630948466710417	grey
1500558	0.188159307170278	0.0378815918308938	grey
1500568	-0.0108198752408162	0.333158858984674	grey
1500571	0.0499742121121638	0.364426095694008	grey
1500580	0.0155574118100625	0.0583062113335339	grey
1500583	0.0109589041095891	0.202656155285453	grey
1500589	0.266666666666667	0.0212920581665262	grey
1500592	0.00507614213197971	0.074753865700537	grey
1500598	0	0.00991192483630514	grey
1500601	0.116853442070211	0.100515362901631	grey
1500608	-0.0123531291043981	0.287734941250715	grey
1500610	0.114515848710588	0.0451601761710203	grey
1500631	0	0.0890658857311973	grey
1500637	-0.0101911819048175	0.561737284126149	grey
1500640	-0.00531610521458248	0.145237820494251	grey
1500643	-0.0107729144717938	0.215951434751842	grey
1500649	0.332067976164202	0.111816678360566	grey
1500652	0.221515847411996	0.0466755336105055	grey
1500661	0.0253807106598986	0.0562970570873526	grey
1500664	-0.0125394429962955	0.0286140808531319	grey
1500667	0.215986831332466	0	grey
1500673	0.0507614213197969	0	grey
1500678	0	0.00492818105434155	grey
1500679	0	0.180280721205671	grey
1500688	0	0.0180304650283544	grey
1500691	0.0152284263959391	0.965191913926392	grey
1500694	0.0220578710328518	0.0927150383847808	grey
1500700	0.175391600919394	0.203060252066623	grey
1500703	0.00216706251261278	0.0573089773265904	grey
1500706	0.052414140885542	0.00492818105434155	grey
1500709	0.0311973470986575	0.299499078483504	grey
1500712	0	0.295548145482899	grey
1500730	0.00939715568234256	0.0187253432346402	grey
1500734	0	0	grey
1500741	0	0	grey
1500745	0.0101522842639594	0.0653801713248179	grey
1500748	0.0101522842639594	0.0815879203882675	grey
1500754	0	0.0308414168149724	grey
1500757	0.00507614213197971	0.0406602372045244	grey
1500763	0.0152284263959391	0	grey
1500766	0.0321766561514195	0.359387582888594	grey
1500769	0.00507614213197971	0.155930404556346	grey
1500772	0.269901205541652	0.101638648472524	grey
1500777	0.243752929591692	0.0791037990839472	grey
1500778	0.0304568527918783	0	grey
1500781	0.0422998573371819	0.0337355430074924	grey
1500784	0.00507614213197971	0.248438764817717	grey
1500786	0	0.0979121864421617	grey
1500787	-0.0127510747334416	0.266154975426632	grey
1500790	0.0609137055837564	0.17247950193357	grey
1500793	-0.0138304069235249	0.208470691515748	grey
1500796	0.000787087206981063	0.0212920581665262	grey
1500805	0.0231845022272869	0.126222069994808	grey
1500814	0	0.723362789475276	grey
1500816	0.131979695431472	0.0295232986475682	grey
1500817	0.0152284263959391	0.09288608753283	grey
1500822	0	0	grey
1500826	0	0	grey
1500832	0	0.0396383477415592	grey
1500835	0	0.244087572773057	grey
1500838	0.0137269120846307	1.10622762652687	grey
1500841	0.0304568527918783	0.0769530795475484	grey
1500847	0.00507614213197971	0.157587498413329	grey
1500853	0	0.00857107030242713	grey
1500859	0.0101522842639594	0.0329320151667829	grey
1500865	0	0.0304077935324995	grey
1500868	0.00507614213197971	0.0478579743884002	grey
1500871	0.0406091370558376	0.0218897133366669	grey
1500874	-0.012198046067903	0.185545862395244	grey
1500880	-0.013936317489617	0.0321104907005011	grey
1500881	0.120451339915374	0	grey
1500895	0.0152284263959391	0.0881801803178549	grey
1500897	0.0101522842639594	0.0140828634662134	grey
1500898	0.0609137055837564	0.00857107030242713	grey
1500901	0	0	grey
1500904	0.00507614213197971	0	grey
1500906	0.0101522842639594	0.0575596343004158	grey
1500907	0	0.26650297837479	grey
1500910	0.0152284263959391	0	grey
1500916	0.0152284263959391	0.0312696007094619	grey
1500919	-0.0136128889869787	0.23330139781757	grey
1500922	0.0152284263959391	0.213212848654313	grey
1500925	0.0101522842639594	0.0140828634662134	grey
1500937	0.0101522842639594	0.0200471578328288	grey
1500941	0	0.20225158789808	grey
1500945	0.133333333333333	0	grey
1500946	0.0329108460386758	0.30821723992636	grey
1500948	0	0.082340464873911	grey
1500949	0.247850550965959	0.243267102429048	grey
1500950	0	0	grey
1500955	0.0203045685279188	0.165940029311562	grey
1500961	0.0253807106598986	0.00492818105434155	grey
1500967	0.0203045685279188	0.029968502433711	grey
1500970	-0.0127510747334416	0.078910185349839	grey
1500971	-0.0126464874349816	0.339916702536493	grey
1500978	0	0.0180304650283544	grey
1500985	-0.00772315323459205	0.415861420261773	grey
1500988	0.00154557163421465	0.0165588283095689	grey
1500991	0.0101522842639594	0.0867487069210795	grey
1501000	0.0101522842639594	0.057057402757792	grey
1501015	0.0253807106598986	0	grey
1501021	0.0101522842639594	0.0212920581665262	grey
1501027	-0.00826446280991733	0.960689507079742	grey
1501030	-0.0127510747334416	0.0442295084777068	grey
1501033	0.0507614213197969	0	grey
1501042	0.0364701288559158	0.679092374868428	grey
1501051	0.00507614213197971	0.0419887506708112	grey
1501059	0	0.0206783527767403	grey
1501072	0.0101522842639594	0.138283069764977	grey
1501077	0.0573651249485982	0.0708286966216064	grey
1501078	0.0253807106598986	0.408884670069363	grey
1501084	0.0101522842639594	0.186503073091253	grey
1501090	0.00507614213197971	0.0435995203649205	grey
1501101	0.0203045685279188	0	grey
1501108	0.0101522842639594	0.00492818105434155	grey
1501111	0.00225606316976867	0.078910185349839	grey
1501114	-0.0109881611531151	0.0193968051454778	grey
1501117	0.0444444444444444	0.272727822187521	grey
1501118	0.0101522842639594	0.0396383477415592	grey
1501120	-0.0121332931568661	0.552685415295737	grey
1501123	0.074385848118674	0.257288097016323	grey
1501131	0	0	grey
1501135	0	0.110769602954771	grey
1501138	0.0304568527918783	0.0718782048692002	grey
1501146	0.0135407739468654	0.0992201164226066	grey
1501150	0.0311973470986575	0.120238328216269	grey
1501159	0	0.00991192483630514	grey
1501168	0	0.011096562482484	grey
1501171	0.0266525600189089	0.30489080775516	grey
1501186	0.0152284263959391	0.278796250947229	grey
1501195	0.101522842639594	0.176571478464401	grey
1501201	0.0152284263959391	0.242810642494042	grey
1501204	0	0	grey
1501213	0.218274111675127	0.448634535931863	grey
1501216	0.0253807106598986	0.109564136173371	grey
1501217	0.171799210377891	0.596548567458342	grey
1501219	0.00507614213197971	0.0484398866882058	grey
1501220	0	0.0547499559619582	grey
1501224	0.182741116751269	0.179194667657818	grey
1501225	0.177664974619289	0.190931581698036	grey
1501233	0	0.0364225778747037	grey
1501237	0.00507614213197971	0	grey
1501282	0.0203045685279188	0	grey
1501289	0.0381858443009166	0.0860261339157795	grey
1501291	0.0445560831832323	0.116950385221997	grey
1501293	0.0381858443009166	0.107431123853118	grey
1501295	0.040481497118283	0.0193968051454778	grey
1501297	-0.00349285188880555	0.0451601761710203	grey
1501298	-0.00604847358261251	0.0714598834409905	grey
1501299	-0.00826446280991733	0.134912459872316	grey
1501300	0	0	grey
1501309	-0.00826446280991733	0	grey
1501311	0.0203045685279188	0.286562344707568	grey
1501316	0.0203045685279188	0.0251991706823346	grey
1501318	-0.0123531291043981	0.718232693063824	grey
1501319	0.106598984771574	0.00698575924048062	grey
1501320	-0.0127510747334416	0.448221238101149	grey
1501321	-0.0127510747334416	0.0987311537004737	grey
1501323	0.0732490579886559	0.0894182899650217	grey
1501331	0.0152284263959391	0.0165588283095689	grey
1501332	0.0710659898477157	0.245451746343857	grey
1501337	-0.00779781833891358	0.0262163835341595	grey
1501338	0.0304568527918783	0.0121702374699491	grey
1501342	0.0152284263959391	0.0612165415406841	grey
1501343	0.065989847715736	0.355152448137382	grey
1501344	0.140047419760355	0.166965287490238	grey
1501346	0.00507614213197971	0.00991192483630514	grey
1501351	0.00507614213197971	0.0241427013765352	grey
1501354	0.00159126712601243	0	grey
1501355	0.0203045685279188	0.0416600973656443	grey
1501357	-0.0126607359895412	0	grey
1501364	0	0.971553354585609	grey
1501366	0.0304568527918783	0.0490158753460182	grey
1501369	0	0.0290719191563557	grey
1501371	0	0.0290719191563557	grey
1501379	0	0.0149514961575844	grey
1501380	0	0.505321326019702	grey
1501384	0.0152284263959391	0.152219858436714	grey
1501385	0.0152284263959391	0.152219858436714	grey
1501387	0.00507614213197971	0.133600793010998	grey
1501391	0.00507614213197971	0.011096562482484	grey
1501393	0.0203045685279188	0.325391745683425	grey
1501400	0	0.0325235841526648	grey
1501402	0	0.0878239888114913	grey
1501404	0	0.0484398866882058	grey
1501405	0.0558375634517766	0	grey
1501408	0.0152284263959391	0.0735324135106219	grey
1501409	0	0.0149514961575844	grey
1501411	0.0429343376453251	0.315460025805589	grey
1501413	0.00505977627878695	0.0920284416215285	grey
1501415	0.00507614213197971	0.00991192483630514	grey
1501416	0.182424765763076	0.0845667767103682	grey
1501418	0	0.26554540595568	grey
1501424	0	0.0547499559619582	grey
1501428	-0.00740298667596506	0.136863896271597	grey
1501429	0.119714915654002	0.0604998352673789	grey
1501430	-0.00930851663846588	0.0779364645150141	grey
1501433	0.0101522842639594	0	grey
1501437	-0.0021096169640118	0	grey
1501440	0	0	grey
1501441	0	0.0218897133366669	grey
1501444	0.00507614213197971	0.248438764817717	grey
1501464	0	0.0406602372045244	grey
1501465	0	0.0406602372045244	grey
1501471	0	0.0406602372045244	grey
1501508	0	0.257553746697064	grey
1501513	0.0621446341007463	0.181578725081021	grey
1501520	0.00726731082061038	0.0193968051454778	grey
1501523	0	0.095423969667639	grey
1501526	-0.00344633098002611	0.439924179995628	grey
1501532	0.0253807106598986	0.0308414168149724	grey
1501533	0.0553750448064938	0.0637874687300639	grey
1501536	0	0.029968502433711	grey
1501537	0.111675126903553	0.0416600973656443	grey
1501538	0	0.138154460680175	grey
1501541	0	0.0308414168149724	grey
1501544	0	0.0878239888114913	grey
1501547	0	0.0493017101986224	grey
1501549	0.0152284263959391	0.0267116406465647	grey
1501551	0.00507614213197971	0.011096562482484	grey
1501554	0	0	grey
1501555	0.00507614213197971	0.248438764817717	grey
1501561	0.040481497118283	0.144240171575437	grey
1501568	0.0101522842639594	0.151615873155905	grey
1501571	-0.0106460024358943	0.0212920581665262	grey
1501574	0	0.0212920581665262	grey
1501577	-0.0138983142864899	0.317298347249117	grey
1501578	0	0.167306158621307	grey
1501587	0	0.048149683725243	grey
1501595	0	0.138154460680175	grey
1501597	0	0.0251991706823346	grey
1501598	0.00507614213197971	0.650310818400768	grey
1501603	-0.0127510747334416	0	grey
1501608	0.16751269035533	0.151736795664388	grey
1501609	0	1.00420711991348	grey
1501621	0.0101522842639594	0.0218897133366669	grey
1501629	0	0.268239505111013	grey
1501631	-0.00826446280991733	0.841160129754491	grey
1501632	-0.0108115235018786	0.0856630918984121	grey
1501634	0.0253807106598986	0.359538431730309	grey
1501642	0	0	grey
1501646	0.00507614213197971	0.0187253432346402	grey
1501655	0	0.0312696007094619	grey
1501666	0	0	grey
1501668	0	0.00857107030242713	grey
1501673	-0.013936317489617	0.0731216623162941	grey
1501676	0.104687879881827	0.023598150771751	grey
1501682	0	1.2392183255321	grey
1501683	0.00507614213197971	0.0982403832795157	grey
1501691	0.150901492482388	0.220504665510643	grey
1501693	0.00507614213197971	0.0321104907005011	grey
1501711	-0.00826446280991733	0.0206783527767403	grey
1501712	0.0596299869950079	0.0281494783280391	grey
1501713	0.0101522842639594	0	grey
1501714	0.0324612653041804	0.218863932354072	grey
1501715	0.0137269120846307	0.0140828634662134	grey
1501716	-0.00826446280991733	0.0940768458594877	grey
1501730	0.0973016297087897	0.192810752381865	grey
1501732	0.0203045685279188	0.0212920581665262	grey
1501749	0.0101522842639594	0.0325235841526648	grey
1501752	0.0558375634517766	0.0580582403622788	grey
1501754	0	0.0550103378707702	grey
1501757	0	0	grey
1501758	0.0833402505081464	0.257022303732589	grey
1501763	0.00507614213197971	0.10338555041746	grey
1501764	0.0152284263959391	0.0341309432048202	grey
1501766	0.0109589041095891	0.430096840484588	grey
1501769	0.162809585645142	0.0251991706823346	grey
1501771	0.0101522842639594	0.0360496610626252	grey
1501773	0	0.180280721205671	grey
1501775	0.00432779673973538	0.259144650003782	grey
1501784	0.0321766561514195	0.236370643549022	grey
1501786	0	0.0628625840787438	grey
1501789	0	0.0890658857311973	grey
1501799	0	0.183729587753891	grey
1501800	0	0.230115818069791	grey
1501802	0	0.0308414168149724	grey
1501811	0.0253807106598986	0.0651545899497314	grey
1501820	0.0444444444444444	0.525873816107514	grey
1501831	0.0101522842639594	0	grey
1501832	0.0253807106598986	0.0432815443579408	grey
1501835	-0.00199969235502229	0.137639215047668	grey
1501836	0.00507614213197971	0	grey
1501838	0.0203045685279188	0.0838297641464226	grey
1501841	0.0203045685279188	0.0304077935324995	grey
1501844	-0.0105001818555592	0.198588893986383	grey
1501845	0.0253807106598986	0.0469735403020102	grey
1501852	0	0	grey
1501853	0	0.783325342416768	grey
1501867	0	0.164337172964461	grey
1501868	0	0	grey
1501869	0	0.00991192483630514	grey
1501872	-0.0138983142864899	1.17180678305144	grey
1501874	0.0445560831832323	0.164681473130669	grey
1501875	0.242720947772514	0.229927676131613	grey
1501876	0.00507614213197971	0	grey
1501877	0.00507614213197971	0.179520906352238	grey
1501882	0	0.0878239888114913	grey
1501885	0.0422998573371819	0.193642441572459	grey
1501888	0	0.0493017101986224	grey
1501890	0.0203045685279188	0	grey
1501891	0.0555236764020698	0.222617837453624	grey
1501892	-0.0123531291043981	0.130014491231879	grey
1501895	0	0.0140828634662134	grey
1501897	0	0	grey
1501898	0.00507614213197971	0.0382386320065988	grey
1501901	0.0981996726677576	0	grey
1501907	-0.0082863505948918	0.0597760441311272	grey
1501910	0.0609137055837564	0.266415999563425	grey
1501913	-0.0138983142864899	0.0230417268776928	grey
1501915	0	0.257553746697064	grey
1501922	0.0216068248863847	0.432195059412249	grey
1501923	0.0222222222222221	0.552237927197345	grey
1501924	-0.0021096169640118	0.0276777813262617	grey
1501925	0.106598984771574	0.256224058489204	grey
1501931	0.0217258883248732	0.33378286331539	grey
1501936	0	0.26554540595568	grey
1501937	0.0419826813974322	0.125123980289908	grey
1501946	0.0964467005076143	0.0396383477415592	grey
1501952	-0.0108645269239032	0.162724341919081	grey
1501953	0.0203045685279188	0.0578093849614303	grey
1501954	0.0406091370558376	0	grey
1501964	-0.0082863505948918	0.275300195629421	grey
1501970	0	0	grey
1501971	0	0.0212920581665262	grey
1501973	0.0253807106598986	0.252660354391594	grey
1501980	0	0.300974165582111	grey
1501982	0.0101522842639594	0.0329320151667829	grey
1501988	0.00507614213197971	0.0658294431079737	grey
1501990	0.00507614213197971	0.0460745502500509	grey
1501991	-0.0119001517609503	0.100515362901631	grey
1501992	0	0.0218897133366669	grey
1501994	-0.0134209525308571	0.707823434952187	grey
1502002	-0.00826446280991733	0	grey
1502009	0.0356252884171666	0.315299933624781	grey
1502011	0	0.023598150771751	grey
1502015	0	0	grey
1502018	0	0.0389440305949744	grey
1502024	0.052299721152241	0.0552696891511373	grey
1502027	0	0.048149683725243	grey
1502036	-0.0127510747334416	0.162377412475495	grey
1502050	0	0	grey
1502051	0.00507614213197971	0.0451601761710203	grey
1502052	0	0	grey
1502054	0.0444444444444444	0.525873816107514	grey
1502056	0.00507614213197971	0	grey
1502060	0	0.0878239888114913	grey
1502063	0.0406091370558376	0.0815879203882675	grey
1502066	0.0101522842639594	0.00698575924048062	grey
1502068	0.0222222222222221	0.136345364190301	grey
1502069	0.00507614213197971	0.0341309432048202	grey
1502074	0	0.0550103378707702	grey
1502079	0.00507614213197971	0.103700838274653	grey
1502080	0.0203045685279188	0.0149514961575844	grey
1502082	0	0.0509879327543927	grey
1502083	0.00507614213197971	0	grey
1502084	0.00263959390862933	0.164107385242685	grey
1502087	-0.0138983142864899	0.117957918187339	grey
1502089	0	0	grey
1502090	0	0.0325235841526648	grey
1502093	0.0083545723160845	0.139564764412094	grey
1502099	0.0101522842639594	0.00857107030242713	grey
1502105	-0.00779781833891358	0	grey
1502113	-0.00826446280991733	0.231055259141984	grey
1502114	-0.00722893480454068	0	grey
1502115	0.0422998573371819	0.0432815443579408	grey
1502122	0.0311973470986575	0.0959254717238484	grey
1502123	-0.0123531291043981	0.216924725196044	grey
1502124	0.0266525600189089	0.100515362901631	grey
1502130	0	0.0878239888114913	grey
1502134	0	0.0308414168149724	grey
1502138	0.0112383051638284	0.0706172966198903	grey
1502141	0	0.0173094099433753	grey
1502144	0	0.0218897133366669	grey
1502148	0.00939715568234256	0.116081857148703	grey
1502150	0.047236723880403	0.404732795744172	grey
1502151	0.133333333333333	0	grey
1502152	0.0101522842639594	0.43784047667116	grey
1502153	0.0304568527918783	0.0409958945781722	grey
1502159	0.0152284263959391	0.0800663553417265	grey
1502165	0.0101522842639594	0.169116816506026	grey
1502167	0.0444444444444444	0.525873816107514	grey
1502174	0	0	grey
1502177	0	0.0460745502500509	grey
1502179	0.00263959390862933	0.177229514042928	grey
1502186	0	0.00991192483630514	grey
1502189	0.0152284263959391	0.0206783527767403	grey
1502195	-0.0138983142864899	0.199916068979728	grey
1502197	0	0	grey
1502198	0	0.029968502433711	grey
1502207	0.00507614213197971	0.0341309432048202	grey
1502212	0.0990656018623297	0.129342909413251	grey
1502213	0.00507614213197971	0.0592894600862106	grey
1502216	0	0.0325235841526648	grey
1502218	-0.0123531291043981	0.651342932194146	grey
1502219	0	0.244087572773057	grey
1502222	0.0555236764020698	0.192914830196298	grey
1502225	0.0710659898477157	0.0325235841526648	grey
1502230	0.150321759458815	0	grey
1502231	-0.0082863505948918	0.164107385242685	grey
1502233	0.00540363517275255	0.133732353320498	grey
1502234	0.0596299869950079	0.116226932010888	grey
1502235	-0.0082863505948918	0.127856901784741	grey
1502237	0.0239475831891136	0.214780188865485	grey
1502239	0	0.106353005962953	grey
1502240	0.0276182876933263	0.110469126964526	grey
1502242	0.0203045685279188	0.0733272670392787	grey
1502243	0	0.05015085784253	grey
1502246	0.00507614213197971	0.011096562482484	grey
1502251	0.0760233918128655	0.367270322999758	grey
1502255	-0.013936317489617	0.145610768984016	grey
1502258	-0.00826446280991733	0.143864870758648	grey
1502261	0	0.0325235841526648	grey
1502262	0.040481497118283	0.105578019270966	grey
1502263	0.186393654465363	0.0830877022752496	grey
1502266	0	0.0325235841526648	grey
1502267	-0.00531610521458248	0.125536545660608	grey
1502270	-0.0138983142864899	0.20896754245972	grey
1502271	0.0304568527918783	0.100192715656257	grey
1502275	0.00507614213197971	0.0815879203882675	grey
1502282	0.0101522842639594	0.0937377934319978	grey
1502283	0.0203045685279188	0.249069913677405	grey
1502285	0	0.00991192483630514	grey
1502288	0.0507614213197969	0.176131946479594	grey
1502291	0.0220578710328518	0.288905178557784	grey
1502292	0	0.257553746697064	grey
1502297	0.0152284263959391	0.255868864203743	grey
1502306	0.00507614213197971	0.926991796551757	grey
1502309	0	0.0246761454625167	grey
1502313	0.0203045685279188	0.110769602954771	grey
1502324	0.213197969543147	0.380837641519694	grey
1502327	0	0.048149683725243	grey
1506113	-0.013936317489617	0.0874666878435672	grey
1506114	0	0.0200471578328288	grey
1506115	0.0101522842639594	0.057057402757792	grey
1506116	0	0.0389440305949744	grey
1506118	0.0203045685279188	0.0267116406465647	grey
1506123	0.035532994923858	0	grey
1506126	0.0222222222222221	0.236463310799424	grey
1506135	-0.0082863505948918	0.0969226332209344	grey
1506136	0.0222222222222221	0.132809568219124	grey
1506143	0	0	grey
1506144	0.0152284263959391	0.0432815443579408	grey
1506150	-0.00311141949384663	0.0206783527767403	grey
1506153	0.0101522842639594	0.00857107030242713	grey
1506155	0.0152284263959391	0.0578093849614303	grey
1506156	0.0152284263959391	0.0578093849614303	grey
1506170	0.00134767098415767	0.146478534350837	grey
1506172	0	0.0325235841526648	grey
1506177	0.00507614213197971	0.0812096153418865	grey
1506180	0	0.082340464873911	grey
1506181	0	0.0628625840787438	grey
1506186	0.279187817258883	0.477826180357291	grey
1506192	0	0.0600181099096518	grey
1506194	-0.00826446280991733	0.0885352747206749	grey
1506203	0	0.095423969667639	grey
1506204	0.00507614213197971	0.00698575924048062	grey
1506210	0	0.082340464873911	grey
1506214	0.0152284263959391	0.579447599722272	grey
1506216	0	0	grey
1506219	0.0447989686568367	0.0637874687300639	grey
1506228	0.0152284263959391	0.0406602372045244	grey
1506231	0	0.0267116406465647	grey
1506240	0.0152284263959391	0.480580980790001	grey
1506252	-0.013936317489617	0.0371584291353928	grey
1506253	-0.0127755164991383	0	grey
1506254	-0.0127755164991383	0	grey
1506255	0.330835957077684	0	grey
1506257	0.0755046629677725	0.137639215047668	grey
1506261	0	0.322229170880283	grey
1506262	0	0.131350560646252	grey
1506267	0.0621446341007463	0.0371584291353928	grey
1506269	0.0253807106598986	0.0157745887560216	grey
1506270	0.0406091370558376	0.0224725704452549	grey
1506279	0.0203045685279188	0.0121702374699491	grey
1506291	-0.0123531291043981	0.105888510713704	grey
1506294	0.0152284263959391	0.0267116406465647	grey
1506309	-0.013936317489617	0.0507102139296599	grey
1506312	-0.0082863505948918	0.147219638382944	grey
1506315	-0.0126464874349816	0.0451601761710203	grey
1506318	0.109617231444643	0.303261834181395	grey
1506321	0.00159126712601243	0.173591333014488	grey
1506324	0	0.295548145482899	grey
1506333	0.035532994923858	0	grey
1506336	0.0101522842639594	0.235535745036119	grey
1506339	0	0	grey
1506345	0.0152284263959391	0.5243128973926	grey
1506348	0.00507614213197971	0.0157745887560216	grey
1506351	0.00171180851457997	0.0423151738260879	grey
1506354	0.0364701288559158	0.146725843559805	grey
1506357	0.0981996726677576	0.103069554478366	grey
1506360	0.0152284263959391	0.0560416945018121	grey
1506363	0.0406091370558376	0	grey
1506366	0	0	grey
1506369	0.0470607499590634	0.0887124143078623	grey
1506372	0	0	grey
1506378	0.0609137055837564	0.271264660912998	grey
1506387	0.0304568527918783	0.364426095694008	grey
1506390	0	0.0200471578328288	grey
1506393	0.0558375634517766	0.00857107030242713	grey
1506402	0.040481497118283	0	grey
1506404	0.040481497118283	0	grey
1506405	0.129805794474622	0.029968502433711	grey
1506408	0.035237202650212	0.191559194130143	grey
1506410	0.0203045685279188	0.0290719191563557	grey
1506411	0.164574063316433	0.144739566275533	grey
1506420	0.0913705583756345	0.0290719191563557	grey
1506421	-0.0138983142864899	0.0869286285438493	grey
1506422	0.0101522842639594	0.498581780038983	grey
1506423	0	0.20225158789808	grey
1506426	0.0253807106598986	0	grey
1506429	0.00507614213197971	0.0523577227659812	grey
1506432	0.0222222222222221	0.740392079331977	grey
1506437	0.0222222222222221	0.132809568219124	grey
1506444	0	0.0173094099433753	grey
1506447	-0.0124813377127502	0.0575596343004158	grey
1506453	0	0.20225158789808	grey
1506462	0.0444444444444444	0.190512487296841	grey
1506468	0.242871845859274	0.0815879203882675	grey
1506470	0.00507614213197971	0	grey
1506473	0.0406091370558376	0.138025770868254	grey
1506474	0.169749271371161	0.155335824570695	grey
1506477	0.101647068902739	0.149550442078575	grey
1506478	-0.00458723605931732	0.178976972662421	grey
1506479	0.134922229159315	0.0947522071134559	grey
1506480	0.0170651373658309	0.0352933377376041	grey
1506482	0	0.26554540595568	grey
1506485	0.0973016297087897	0.0454667312172227	grey
1506487	0.370092744551735	0.274444096934576	grey
1506489	0.0101522842639594	0.184157923091312	grey
1506490	0.00507614213197971	0.095256362577789	grey
1506491	-0.00826446280991733	0.286478496895731	grey
1506492	-0.0082863505948918	0.0630948466710417	grey
1506494	0	0.0267116406465647	grey
1506495	0.00507614213197971	0	grey
1506501	-0.0120267626253643	0.128803911139001	grey
1506503	0.0325001606374092	0.0621615281903844	grey
1506504	0.0203045685279188	0.0246761454625167	grey
1506506	-0.00531610521458248	0.0442295084777068	grey
1506514	0.0141836282095511	0.244451751268586	grey
1506517	0.0132838346339368	0.072294587888194	grey
1506518	0.0456852791878172	0.00857107030242713	grey
1506519	0	0	grey
1506525	0.00507614213197971	0.0409958945781722	grey
1506529	0	0	grey
1506538	0.0152284263959391	0.0509879327543927	grey
1506540	0.0558375634517766	0	grey
1506542	0.142131979695431	0.0180304650283544	grey
1506543	0.00507614213197971	0.0304077935324995	grey
1506548	0.0913705583756345	0.025712396550418	grey
1506549	0.412437774344638	0.213801368394216	grey
1506551	0.0152284263959391	0.025712396550418	grey
1506552	0.0304568527918783	0.0173094099433753	grey
1506557	0	0	grey
1506558	0.16243654822335	0.271006038762731	grey
1506559	0.0253807106598986	0.125261607030518	grey
1506560	0.0772768763010487	0	grey
1506561	0.0135407739468654	0.363300720648681	grey
1506562	0	1.12582859092656	grey
1506563	0.0304568527918783	0.033335949419386	grey
1506570	0.0101522842639594	0.0439154947242743	grey
1506573	0.00507614213197971	0.0281494783280391	grey
1506574	0.00507614213197971	0	grey
1506576	-0.00826446280991733	0.16662397714899	grey
1506577	0.00507614213197971	0.025712396550418	grey
1506578	0.00507614213197971	0.0691229923919897	grey
1506582	0.242871845859274	0.0536978374897788	grey
1506588	0	0.0149514961575844	grey
1506591	0.0456852791878172	0.0271986318240339	grey
1506593	0	0.029968502433711	grey
1506604	0	0.0206783527767403	grey
1506605	0.0203045685279188	0	grey
1506606	0.0253807106598986	0.0600181099096518	grey
1506611	0.029696154569251	0.0241427013765352	grey
1506612	0.0154754510341479	0.0193968051454778	grey
1506615	0.0761421319796955	0	grey
1506623	0.0222222222222221	0.136345364190301	grey
1506624	0	0.0173094099433753	grey
1506629	0.0203045685279188	0.025712396550418	grey
1506633	0.126487962715588	0.0312696007094619	grey
1506636	0.254661580698476	0.00492818105434155	grey
1506639	-0.0108115235018786	0.0769530795475484	grey
1506640	0.0710659898477157	0.361120677050135	grey
1506642	0.0101522842639594	0.0512643723746377	grey
1506645	0.0101522842639594	0.0187253432346402	grey
1506649	-0.0108115235018786	0.301465084748307	grey
1506650	0	0.130550044676479	grey
1506651	0.0217258883248732	0.0498691788239223	grey
1506657	0	0	grey
1506660	0.00507614213197971	0.0276777813262617	grey
1506671	0	0.141725715225662	grey
1506675	0.0304568527918783	0.0667205898772529	grey
1506678	0	0	grey
1506681	0.10868663759205	0.0534320861248742	grey
1506684	0.00507614213197971	0	grey
1506687	0.0140545087804832	0.450698846114874	grey
1506688	0	0.0504311958266947	grey
1506690	0	0	grey
1506696	-0.00349285188880555	0.00991192483630514	grey
1506699	-0.0123531291043981	0.0642458157006877	grey
1506705	-0.0136031076475776	0	grey
1506707	-0.0118557487242748	0.0131598326333844	grey
1506708	0.0862944162436549	0.0396383477415592	grey
1506711	0.0238774836496554	0.103069554478366	grey
1506714	-0.0127510747334416	0.260026286564693	grey
1506726	0.00507614213197971	0.00991192483630514	grey
1506728	0	0	grey
1506732	0.00507614213197971	0	grey
1506733	0	0.0557853542345766	grey
1506734	-0.0137594645946175	0.159818643577669	grey
1506746	0	0.268239505111013	grey
1506749	0.00540363517275255	0.0304077935324995	grey
1506750	0.035809875403784	0	grey
1506752	0	0	grey
1506754	0.0674886830363418	0.0741451388677278	grey
1506759	0.00507614213197971	0.116805949290341	grey
1506760	0.00507614213197971	0	grey
1506762	0	0.0578093849614303	grey
1506767	0.0304568527918783	0.0651545899497314	grey
1506768	0	0.090643466113822	grey
1506771	0.00507614213197971	0.0812096153418865	grey
1506780	0	0	grey
1506781	0	0	grey
1506792	-0.0127510747334416	0.135955587757886	grey
1506793	0.00507614213197971	0.0345222891462397	grey
1506796	-0.0124244905250308	0	grey
1506798	0.0558375634517766	0.373524121834107	grey
1506801	-0.0123531291043981	0.163301514367493	grey
1506806	0	0	grey
1506807	0.0101522842639594	0	grey
1506810	0	0.090643466113822	grey
1506815	0.0253807106598986	0.0271986318240339	grey
1506817	0.0838972548087534	0.0487286089204735	grey
1506818	0.0253807106598986	0.0856630918984121	grey
1506819	0.152976022292156	0.0697665608802181	grey
1506820	0.0761421319796955	0.0860261339157795	grey
1506821	0.0609137055837564	0.0419887506708112	grey
1506822	0.0406091370558376	0.0439154947242743	grey
1506824	0.0152284263959391	0.288153152728309	grey
1506825	0	0.00857107030242713	grey
1506827	0	0.00857107030242713	grey
1506828	0.00134767098415767	0.173702272616245	grey
1506836	0.00507614213197971	0.0286140808531319	grey
1506837	0	0.300974165582111	grey
1506839	0	0.257553746697064	grey
1506846	0.0304568527918783	0.0392925388656734	grey
1506847	0	0.0308414168149724	grey
1506849	0.145676027409934	0.153303116025667	grey
1506852	0.0101522842639594	0.05953316400184	grey
1506854	0.0507614213197969	0	grey
1506867	-0.00604847358261251	0.275813208595388	grey
1506868	0.0101522842639594	0.0460745502500509	grey
1506870	0.0206253358032413	0.187668985570198	grey
1506873	0	0.564659238346319	grey
1506876	0.0152284263959391	0	grey
1506878	0	0.0267116406465647	grey
1506879	0.0101522842639594	0.00698575924048062	grey
1506882	0.00507614213197971	0.248438764817717	grey
1506891	0.0863590804746355	0.0341309432048202	grey
1506894	0	0.167759974313838	grey
1506897	0.0137269120846307	0.136085597221872	grey
1506903	0.274781293876229	0.139820154374938	grey
1506905	0.00507614213197971	0	grey
1506906	0.00263959390862933	0.0933978142883354	grey
1506909	0.24475468753548	0.387361987544303	grey
1506915	0	0.0149514961575844	grey
1506916	0	0.0630948466710417	grey
1506917	0	0.0173094099433753	grey
1506924	0.00507614213197971	0.248438764817717	grey
1506927	-0.0108115235018786	0.131350560646252	grey
1506933	0.00507614213197971	0.223861260959175	grey
1506935	0.0873173164213837	0.0796824254139366	grey
1506936	-0.00531610521458248	0.0911647017269359	grey
1506939	0.00263959390862933	0.505782670468454	grey
1506944	-0.0123531291043981	0.234606181554813	grey
1506945	0.0603907091216735	0.0867487069210795	grey
1506951	0.0253807106598986	0.0165588283095689	grey
1506954	0.137055837563452	0.0616905247737848	grey
1506963	0.0230795262267343	0.472434043089013	grey
1506966	0	1.2392183255321	grey
1506969	0.065989847715736	0.0955913561823357	grey
1506977	0.14275092936803	0.0990573281892627	grey
1506983	0.0547840245187244	0.182978537125626	grey
1506986	0.0391738141081742	0	grey
1506993	0.0973016297087897	0.280832514404723	grey
1506995	0.000395369486187347	0.00857107030242713	grey
1507002	-0.0024924680217997	0.147096292242596	grey
1507010	-0.0022994489999566	0.190826859727837	grey
1507012	0	0.0435995203649205	grey
1507013	0.00507614213197971	0.0267116406465647	grey
1507015	0.0221859358915196	0.216243682652041	grey
1507019	0.0743492173965669	0.144115143465356	grey
1507022	0.0135407739468654	0.0531652152257781	grey
1507023	0.0101522842639594	0.00698575924048062	grey
1507024	0.00507614213197971	0.056551454523181	grey
1507027	0.0109589041095891	0.460694442126772	grey
1507028	0.16243654822335	0.0568048990767872	grey
1507033	0	0	grey
1507035	0.0152284263959391	0.110017303751586	grey
1507037	0.0444444444444444	0.190512487296841	grey
1507040	0.0321766561514195	0.011096562482484	grey
1507041	0.00507614213197971	0.0399815245008568	grey
1507042	0.0203045685279188	0.117957918187339	grey
1507043	0.0609137055837564	0.193953777581086	grey
1507045	0.00507614213197971	0.117238878002011	grey
1507048	0.00287064589532648	0.157115193822567	grey
1507050	0.00507614213197971	0.0399815245008568	grey
1507058	-0.013936317489617	0.52033830212836	grey
1507064	0.0152284263959391	0.060978412072021	grey
1507073	0.0152284263959391	0.165825864927832	grey
1507076	0.000787087206981063	0	grey
1507079	0	0.26650297837479	grey
1507085	0.060398784476719	0.125673858169857	grey
1507097	0.165746172110833	0.142357101726106	grey
1507099	0.0169168349617015	0.589927434901402	grey
1507103	0.0321766561514195	0.301137848249692	grey
1507106	0.322940835789908	0.0621615281903844	grey
1507109	0.0101522842639594	0.0542260439985469	grey
1507119	0	0	grey
1507121	0.035532994923858	0.405593222254581	grey
1507133	0.00507614213197971	0.011096562482484	grey
1507136	0.137055837563452	0.189567499720276	grey
1507137	0	0.0290719191563557	grey
1507139	-0.0124596215966775	0.254088990938096	grey
1507141	0.0734468146567488	0.0312696007094619	grey
1507151	0.00540363517275255	0.113300394976586	grey
1507153	0	0	grey
1507154	0.0609137055837564	0	grey
1507157	0.00689924463773572	0	grey
1507160	0	0	grey
1507162	0.00507614213197971	0	grey
1507163	0.0304568527918783	0.0308414168149724	grey
1507166	0.0253807106598986	0.0121702374699491	grey
1507169	0.0266525600189089	0.0871082648234069	grey
1507176	0	0	grey
1507178	0.0101522842639594	0	grey
1507181	0.00507614213197971	0.0281494783280391	grey
1507189	0.0152284263959391	0	grey
1507190	0.0304568527918783	0.0691229923919897	grey
1507193	0.130313212918489	0.370626221062969	grey
1507197	0.0890049775762654	0.484133525478192	grey
1507198	0.0890049775762654	0.484133525478192	grey
1507199	0.0152284263959391	0.0429615242101482	grey
1507202	0.0429343376453251	0.114623935409663	grey
1507208	0.0728235358331969	0.408384493813472	grey
1507211	0.0101522842639594	0.0356732832169514	grey
1507217	0.0152284263959391	0.0308414168149724	grey
1507220	0.0101522842639594	0	grey
1507228	0.0444444444444444	0.525873816107514	grey
1507232	0.00507614213197971	0.0423151738260879	grey
1507233	0	0.36382608404609	grey
1507235	0	0.0290719191563557	grey
1507244	0	0.180280721205671	grey
1507246	-0.00826446280991733	0.251048022574425	grey
1507250	0.0101522842639594	0.602152099588927	grey
1507253	-0.00826446280991733	0.288236759009842	grey
1507256	0.0055800330135406	0.0785218352461541	grey
1507258	0	0	grey
1507259	0.0863590804746355	0.185332743335365	grey
1507262	-0.00826446280991733	0.288236759009842	grey
1507265	0.0304568527918783	0.0262163835341595	grey
1507273	-0.00199969235502229	0.0911647017269359	grey
1507284	0	0	grey
1507286	0.0101522842639594	0.0121702374699491	grey
1507292	0.0152284263959391	0.0682573078453517	grey
1507298	0	0	grey
1507307	0	0.0180304650283544	grey
1507310	0	0.0251991706823346	grey
1507318	-0.0138983142864899	0.110017303751586	grey
1507325	-0.0136891448269678	0.476210905154436	grey
1507326	-0.00826446280991733	1.05406732864396	grey
1507328	-0.00527710885119803	0.190617312576525	grey
1507331	-0.0082863505948918	0.177119946133467	grey
1507340	-0.0111367481925857	0.0487286089204735	grey
1507343	0.0307063914736573	0.274187003480362	grey
1507346	-0.00349285188880555	0.518445044548261	grey
1507352	0.0101522842639594	0.0121702374699491	grey
1507358	0.0558375634517766	0.0817765614525269	grey
1507360	0	0	grey
1507364	-0.00978444787758415	0.120379840174208	grey
1507367	0.00507614213197971	0.0276777813262617	grey
1507370	0.00507614213197971	0.00698575924048062	grey
1507373	0	0.20225158789808	grey
1507382	0	0.0325235841526648	grey
1507385	0	0.0173094099433753	grey
1507392	0	0.0509879327543927	grey
1507394	0	0	grey
1507397	0	0.138154460680175	grey
1507400	-0.0127510747334416	0.630177038660414	grey
1507403	0.0101522842639594	0	grey
1507412	0.00507614213197971	0.0356732832169514	grey
1507414	0.00638302958825077	0	grey
1507415	0.049354858292978	0.397605402484901	grey
1507420	0	0.0241427013765352	grey
1507421	0.0101522842639594	0.0173094099433753	grey
1507422	0	0.0836447268934752	grey
1507424	0	0.0193968051454778	grey
1507427	0.0304568527918783	0.0321104907005011	grey
1507429	0	0.0364225778747037	grey
1507432	-0.0123531291043981	0.305784963977062	grey
1507445	0	0.180280721205671	grey
1507460	-0.00601231267783131	0.0590449227659099	grey
1507462	0	0.0364225778747037	grey
1507463	-0.0136128889869787	0	grey
1507469	0	0.783325342416768	grey
1507475	0.0456852791878172	0.112708590712244	grey
1507476	0.00507614213197971	0	grey
1507483	0	0.0149514961575844	grey
1507484	0.00939715568234256	0.275813208595388	grey
1507487	-0.00210565895845072	0.31281357466561	grey
1507502	0.0761421319796955	0.0671625569973264	grey
1507511	0.0106012294977426	0.0737371052986044	grey
1507514	0.00507614213197971	0.0585533084894877	grey
1507517	-0.0138983142864899	0.289489419974856	grey
1507520	0	0	grey
1507528	0.0152284263959391	0.0187253432346402	grey
1507544	0.0379059756530324	0.0523577227659812	grey
1507549	0.00507614213197971	0.0947522071134559	grey
1507550	-0.00697123519458542	0.110919620742926	grey
1507552	0	0	grey
1507553	0.0222222222222221	0.131217373907823	grey
1507561	0	0	grey
1507563	0	0.0173094099433753	grey
1507565	0	0.363225641751248	grey
1507567	0.0507614213197969	0.260554522020349	grey
1507568	0.0366333379831143	0	grey
1507574	0.00507614213197971	0	grey
1507577	0.0253807106598986	0.0241427013765352	grey
1507578	0	0.36382608404609	grey
1507580	0	0.140457264479674	grey
1507583	0	0.047564732287265	grey
1507588	0.00507614213197971	0.0364225778747037	grey
1507589	0	0.0360496610626252	grey
1507592	-0.013936317489617	0.121648228218748	grey
1507595	0.0253807106598986	0.135434704992222	grey
1507598	0.00507614213197971	0.0771505461027881	grey
1507604	0.0304568527918783	0.533072479674552	grey
1507607	0.0203045685279188	0.044851811488285	grey
1507608	0	0.0218897133366669	grey
1507610	0.0253807106598986	0.0737371052986044	grey
1507622	0.0973016297087897	0.0325235841526648	grey
1507625	0.0406091370558376	0.0378815918308938	grey
1507630	0	1.12582859092656	grey
1507631	0.0761421319796955	0.18265608389328	grey
1507633	0.0761421319796955	0.18265608389328	grey
1507634	0.0314048793366214	0.375968688751707	grey
1507639	0.00507614213197971	0.0472699302519773	grey
1507640	0.0570144524556242	0.0619263949481546	grey
1507643	0.0406091370558376	0.345924180738031	grey
1507644	0	0	grey
1507649	0.0253807106598986	0.0817765614525269	grey
1507655	0	0.168665297828276	grey
1507656	-0.0119001517609503	0.184478778208376	grey
1507658	0	0.168665297828276	grey
1507663	0.0203045685279188	0.411381845049797	grey
1507667	-0.0122595780507941	0.0573089773265904	grey
1507668	0.0444444444444444	0.525873816107514	grey
1507682	0.000787087206981063	0.0860261339157795	grey
1507690	0.0253807106598986	0.0267116406465647	grey
1507691	0.035532994923858	0	grey
1507696	0.413992155222788	0.31960912878267	grey
1507697	-0.0134209525308571	0.27820093319616	grey
1507698	-0.0127510747334416	0.517137946732322	grey
1507706	0	0.0371584291353928	grey
1507709	-0.00311141949384663	0.0729155957265879	grey
1507712	0.00507614213197971	0.103700838274653	grey
1507715	-0.00719066248504641	0.0173094099433753	grey
1507719	0	0.0460745502500509	grey
1507732	0.0101522842639594	0.0312696007094619	grey
1507736	-0.013936317489617	0.129477417414924	grey
1507745	0.065989847715736	0.025712396550418	grey
1507751	0.0881155798516206	0.465933214235998	grey
1507752	0.0203045685279188	0.0693380497117638	grey
1507753	0.111675126903553	0.136215522627791	grey
1507754	-0.0136907577501182	0	grey
1507756	0	0.0547499559619582	grey
1507763	0.187817258883249	0.415719510617877	grey
1507765	0.0406091370558376	0.0281494783280391	grey
1507766	0.00939715568234256	0.074551395387566	grey
1507778	-0.0108115235018786	0.147342916400739	grey
1507781	-0.013631659356365	0.27435841268607	grey
1507784	-0.0136622845403376	0.0959254717238484	grey
1507786	0.0137269120846307	0.0406602372045244	grey
1507789	0.232125594792693	0.0389440305949744	grey
1507790	-0.0138983142864899	0.0295232986475682	grey
1507792	0	0.0504311958266947	grey
1507793	0.0101522842639594	0.217992496032004	grey
1507795	-0.0123531291043981	0.327282464288833	grey
1507798	0.0203045685279188	0.132280293383034	grey
1507799	0.035532994923858	0.108805827954894	grey
1507802	0.0203045685279188	0.0838297641464226	grey
1507805	0.0385786802030458	0	grey
1507814	0.0220578710328518	0.334328430292974	grey
1507817	0	0.0504311958266947	grey
1507819	0	0.26554540595568	grey
1507820	0.0101522842639594	0.0445416012851011	grey
1507822	0.0304568527918783	0	grey
1507835	-0.000901441927796176	0.118530923152835	grey
1507836	0.196231408876336	0.111069492447031	grey
1507837	0.274777372639673	0.0710395916408167	grey
1507838	0.242508663732861	0.0442295084777068	grey
1507840	0.0203045685279188	0.0371584291353928	grey
1507843	0.105481991204584	0.0783270937081065	grey
1507848	0.00507614213197971	0.104329313171577	grey
1507849	0	0.0360496610626252	grey
1507850	-0.00311141949384663	0.0413291629707321	grey
1507851	0	0.00857107030242713	grey
1507856	0.0321766561514195	0.117814358977616	grey
1507858	0.00507614213197971	0	grey
1507860	0	0.00492818105434155	grey
1507870	0.27758918429914	0.0429615242101482	grey
1507872	0	0.0251991706823346	grey
1507881	0.0152284263959391	0.0206783527767403	grey
1507893	0.0964467005076143	0.261872682817694	grey
1507895	0.0101522842639594	0.0520862091841674	grey
1507900	0.0913705583756345	0.349979617936588	grey
1507905	0	0.564659238346319	grey
1507913	0	0.023598150771751	grey
1507926	0	0	grey
1507928	0	0	grey
1507934	0.035532994923858	0.0367921350506176	grey
1507935	0	0.564659238346319	grey
1507949	0	0.0246761454625167	grey
1507955	0	0	grey
1507970	0.0645082942705172	0.0246761454625167	grey
1507972	0	0	grey
1507973	0.0152284263959391	0.0140828634662134	grey
1507976	0.0222222222222221	0.136345364190301	grey
1507980	0	0	grey
1508000	0	0.0180304650283544	grey
1508001	0	0.048149683725243	grey
1508004	0.00507614213197971	0.156405015356119	grey
1508007	0.0101522842639594	1.5587181080396	grey
1508013	-0.00826446280991733	0.528277109677276	grey
1508014	0	0.176131946479594	grey
1508015	0.00507614213197971	0.156405015356119	grey
1508018	0.0793064803217088	0.0972533191112999	grey
1508024	0	0.26554540595568	grey
1508026	0.0862944162436549	0.256845028244718	grey
1508028	0	0.0308414168149724	grey
1508029	-0.0107754937930342	0.217507513337137	grey
1508030	0.0253807106598986	0.011096562482484	grey
1508036	0.00507614213197971	0.0290719191563557	grey
1508037	0	0.0290719191563557	grey
1508039	0.303002836022871	0.100997901723687	grey
1508041	0.00507614213197971	0.0484398866882058	grey
1508043	0	0.300974165582111	grey
1508046	0	0.505321326019702	grey
1508047	0.035809875403784	0	grey
1508048	0.050302931062715	0.363150556097678	grey
1508049	0	0.0550103378707702	grey
1508052	0.0135407739468654	0.0897696385975603	grey
1508057	0	0.971553354585609	grey
1508091	0	0.011096562482484	grey
1508093	0	0.0406602372045244	grey
1508094	0	0	grey
1508096	0.0666666666666668	0.292235925244767	grey
1508098	-0.00826446280991733	0.125536545660608	grey
1508100	0.107952622673435	0.130550044676479	grey
1508101	0.0101522842639594	0.0849334275626753	grey
1508105	0.0558375634517766	0.537078897214512	grey
1508108	0	0	grey
1508109	0	0	grey
1508111	-0.0138983142864899	0.0649283700384704	grey
1508112	0	0.174809262012865	grey
1508118	0	0.0218897133366669	grey
1508122	0	0	grey
1508123	0	0.130550044676479	grey
1508125	0.0101522842639594	0.288153152728309	grey
1508129	-0.0136213080375518	0.0187253432346402	grey
1508131	-0.00210565895845072	0.106507509168179	grey
1508132	0.116751269035533	0.0568048990767872	grey
1508135	0.106598984771574	0.0403221336755938	grey
1508139	0.046648634628923	0.0466755336105055	grey
1508140	0.0304568527918783	0	grey
1508141	0.190813223892077	0.0484398866882058	grey
1508142	0.0152284263959391	0.025712396550418	grey
1508144	0.0203045685279188	0.0671625569973264	grey
1508152	0	0	grey
1508156	0.0507614213197969	0.140711566569748	grey
1508157	0.00507614213197971	0.0396383477415592	grey
1508159	-0.0135083960451756	0.20886822674305	grey
1508160	0	0	grey
1508162	0	0.0504311958266947	grey
1508163	0	0.0504311958266947	grey
1508165	0	0.0435995203649205	grey
1508170	0	0.0304077935324995	grey
1508171	0.0325001606374092	0.130550044676479	grey
1508174	0.0507614213197969	0.025712396550418	grey
1508177	0.0304568527918783	0.0534320861248742	grey
1508180	0.0304568527918783	0.0693380497117638	grey
1508183	0.00507614213197971	0.053962485006367	grey
1508184	0	0.36382608404609	grey
1508187	0	0.0218897133366669	grey
1508189	0.00507614213197971	0	grey
1508190	0.00692809728342725	0.108957795169528	grey
1508195	0.00507614213197971	0.103700838274653	grey
1508198	0.00507614213197971	0.0140828634662134	grey
1508199	0	0.168665297828276	grey
1508200	0.0290257679453833	0.177776729192752	grey
1508201	0.00667794698251556	0.220504665510643	grey
1508202	0.0152284263959391	0.467154680282749	grey
1508203	0.0406091370558376	0.05015085784253	grey
1508205	0.00507614213197971	0	grey
1508207	0	0.0241427013765352	grey
1508208	0	0.0200471578328288	grey
1513123	0	0	grey
1513130	0.035532994923858	0.045771511363269	grey
1513135	0	0	grey
1513146	0.00507614213197971	0.0531652152257781	grey
1513152	0.0304568527918783	0.0534320861248742	grey
1513154	0	0.0149514961575844	grey
1513156	0.130601722466207	0.256933673994533	grey
1513157	0.00507614213197971	0.0341309432048202	grey
1513158	0.106535821849749	0.287567572463734	grey
1513164	0.00540363517275255	0.255780025215125	grey
1513166	0	0.140457264479674	grey
1513167	0.00507614213197971	0.0429615242101482	grey
1513170	0.0253807106598986	0.333080820886838	grey
1513175	0.0666666666666668	0.437214614578665	grey
1513178	0	0.0218897133366669	grey
1513180	-0.00869057513583327	0.0149514961575844	grey
1513181	0.0152284263959391	0.0555280234800675	grey
1513182	0.116751269035533	0.145859050305956	grey
1513183	-0.00807397760538797	0.19019780404805	grey
1513192	0	0.00991192483630514	grey
1513193	0	0.0206783527767403	grey
1513194	0.0109589041095891	0.0409958945781722	grey
1513197	0	0.244087572773057	grey
1513201	-0.00527710885119803	0	grey
1513203	0	0.183729587753891	grey
1513206	0	0.130550044676479	grey
1513218	0.266666666666667	0.0212920581665262	grey
1513221	0.0761421319796955	0.390934400779743	grey
1513225	-0.00344633098002611	0.0262163835341595	grey
1513230	0.110257623157066	0.0684745569409962	grey
1513233	-0.00199969235502229	0.135304271983321	grey
1513234	0	0	grey
1513237	0	0.183729587753891	grey
1513238	0	0.0173094099433753	grey
1513245	0.0222222222222221	0.232366956379152	grey
1513246	0	0.0241427013765352	grey
1513248	0.00939715568234256	0.209463714171108	grey
1513252	0.00507614213197971	0	grey
1513254	0.0152284263959391	0	grey
1513260	0.00939715568234256	0.379217610519028	grey
1513274	0	0.180280721205671	grey
1513277	0	0.0662762336947992	grey
1513278	0.0456852791878172	0.0367921350506176	grey
1513279	0.00507614213197971	0	grey
1513287	0	0.183729587753891	grey
1513290	0	0.971553354585609	grey
1513291	0	0	grey
1513293	0.0761421319796955	0.124572416521173	grey
1513297	0	0	grey
1513306	0.0913705583756345	0.0498691788239223	grey
1513307	0.00507614213197971	0.191350126687337	grey
1513310	0.0888888888888889	0.328697198065053	grey
1513314	0.0203045685279188	0.0673826584474228	grey
1513318	0	0.0180304650283544	grey
1513328	0.00388530662642328	0.0759596819450468	grey
1513329	0	0.0251991706823346	grey
1513330	0	0.164337172964461	grey
1513332	0	0.183729587753891	grey
1513333	0	0.0173094099433753	grey
1513334	0	0.183729587753891	grey
1513337	0.0609137055837564	0.19602182864337	grey
1513340	0.0981996726677576	0.0173094099433753	grey
1513341	0.0152284263959391	0.0337355430074924	grey
1513343	0.126903553299492	0.538562562724515	grey
1513344	0.0304568527918783	0.110318667673487	grey
1513350	0.108460003500788	0	grey
1513356	0.0842852578893188	0.0697665608802181	grey
1513361	0	0.0180304650283544	grey
1513364	0	0	grey
1513366	0	1.23064561926847	grey
1513367	0	0	grey
1513368	0.0456852791878172	0.0653801713248179	grey
1513369	0	0.0628625840787438	grey
1513377	0.173079678663435	0.0871082648234069	grey
1513378	0.116751269035533	0	grey
1513380	0.0101522842639594	0.060978412072021	grey
1513381	0.00624490226747154	0.0583062113335339	grey
1513382	-0.00826446280991733	0.675792081640152	grey
1513384	0.269901205541652	0.0697665608802181	grey
1513385	0.0253807106598986	0.288153152728309	grey
1513386	0.0558375634517766	0.0445416012851011	grey
1513392	0.00507614213197971	0.113742798693639	grey
1513395	0	0.564659238346319	grey
1513404	-0.0103432678293212	0.0509879327543927	grey
1513405	0.0600455597209019	0.117670675766442	grey
1513406	0	0.0267116406465647	grey
1513407	0	0.180280721205671	grey
1513413	0	1.23064561926847	grey
1513415	0.0666666666666668	0.437214614578665	grey
1513416	0.00540363517275255	0.0585533084894877	grey
1513419	-0.0122229924640533	0.0619263949481546	grey
1513420	0	0.0356732832169514	grey
1513422	0.00507614213197971	0	grey
1513425	0.00507614213197971	0.116081857148703	grey
1513428	0	0.0662762336947992	grey
1513437	-0.0123531291043981	0.196124891555551	grey
1513444	0.108460003500788	0.0230417268776928	grey
1513445	0	0.363225641751248	grey
1513446	0.00507614213197971	0.0504311958266947	grey
1513449	0	0.174809262012865	grey
1513456	-0.00826446280991733	0.139692498578437	grey
1513457	0.0164438407092301	0.145983086143397	grey
1513458	0.04666655348624	0.251227440620323	grey
1513460	0.0101522842639594	0.0426394159055057	grey
1513461	0.111675126903553	0.0923722224949532	grey
1513462	0	0.0131598326333844	grey
1513463	0	0	grey
1513465	0.0101522842639594	0.023598150771751	grey
1513467	0	0.0304077935324995	grey
1513469	0	0.0509879327543927	grey
1513471	-0.00826446280991733	0.0682573078453517	grey
1513472	0	1.12582859092656	grey
1513473	0.110669269816478	0.126495557229462	grey
1513476	-0.0123531291043981	0.110469126964526	grey
1513477	0	0.183729587753891	grey
1513480	0	0.0206783527767403	grey
1513485	0.00507614213197971	0	grey
1513491	-0.0138983142864899	0.103069554478366	grey
1513493	-0.0134408769580516	0.155454858221216	grey
1513494	0.000787087206981063	0.0518134917577384	grey
1513497	0.0152284263959391	0	grey
1513501	0.00507614213197971	0.0812096153418865	grey
1513506	0	0.0241427013765352	grey
1513512	0.0812182741116751	0.0187253432346402	grey
1513515	0.0152284263959391	0.0325235841526648	grey
1513520	0	0.295548145482899	grey
1513521	0.101522842639594	0.200526869119743	grey
1513524	0	0.0547499559619582	grey
1513525	0	0.138154460680175	grey
1513530	-0.013936317489617	0.131483654940754	grey
1513533	0.0761421319796955	0.0432815443579408	grey
1513536	0.00507614213197971	0.248438764817717	grey
1513542	0.270905875832461	0.0964250169868329	grey
1513543	0.00507614213197971	0.011096562482484	grey
1513545	0.0964467005076143	0.122628371225337	grey
1513554	0.0304568527918783	0.834411927408806	grey
1513557	0.064469872953053	0.325155048548463	grey
1513566	0	0.00492818105434155	grey
1513569	0.0101522842639594	0.52684857916512	grey
1513574	0	0.00492818105434155	grey
1513575	0.0101522842639594	0.0187253432346402	grey
1513579	0	0.0180304650283544	grey
1513580	0	0.023598150771751	grey
1513583	0.130313212918489	0.458237458961966	grey
1513584	-0.0131637867678476	0.0992201164226066	grey
1513587	0.0964467005076143	0.241255208639456	grey
1513590	0.0152284263959391	0.34936882343077	grey
1513593	0.0101522842639594	0.025712396550418	grey
1513596	0	0	grey
1513602	0	1.23064561926847	grey
1513603	0.171190884855567	0.376634210688193	grey
1513605	0.274413612094099	0.0869286285438493	grey
1513607	-0.0108115235018786	0.166737796210065	grey
1513608	-0.00571797044290645	0.0469735403020102	grey
1513609	0.00507614213197971	0	grey
1513611	-0.0103153295144511	0.460285288407863	grey
1513620	0	0	grey
1513626	0	0.0180304650283544	grey
1513630	-0.0137594645946175	0.421874815445046	grey
1513635	0.0456852791878172	0	grey
1513636	0.133333333333333	0	grey
1513638	0.170952720560473	0.330657468105473	grey
1513639	0.0101522842639594	0.078910185349839	grey
1513641	0.155555555555556	0.116371878222959	grey
1513653	0.00507614213197971	0	grey
1513654	0	0.0406602372045244	grey
1513656	-0.00344633098002611	0.243723102439324	grey
1513658	0	0.20225158789808	grey
1513663	0.00507614213197971	0.0642458157006877	grey
1513668	0.0101522842639594	0.00698575924048062	grey
1513671	0.0791250827216078	0.131217373907823	grey
1513674	0.0497870060964722	0.131350560646252	grey
1513680	0.0646116873881164	0	grey
1513689	-0.0107754937930342	0.57591976799696	grey
1513692	0	0.00991192483630514	grey
1513695	0	0	grey
1513704	0.0761421319796955	0.00698575924048062	grey
1513706	0	0.0131598326333844	grey
1513707	0	1.23064561926847	grey
1513713	0.00507614213197971	0.10338555041746	grey
1513716	-0.0123531291043981	0.688010177630854	grey
1513719	-0.0109881611531151	0.297526800185698	grey
1513724	0.284716327005962	0.136734387952367	grey
1513728	0.0112725896051118	0.145983086143397	grey
1513731	0.0101522842639594	0	grey
1513734	-0.0108115235018786	0.106816026658815	grey
1513746	0.00939715568234256	0.0542260439985469	grey
1513755	-0.00826446280991733	0.42145146666309	grey
1513771	0	0.0193968051454778	grey
1513776	0.0203045685279188	0	grey
1513778	0.0558375634517766	0.07774057151024	grey
1513779	0.00507614213197971	0.074753865700537	grey
1513781	0	0.230115818069791	grey
1513782	0.0304568527918783	0.0165588283095689	grey
1513785	0.00540363517275255	0.163416793240048	grey
1513787	0	0	grey
1513794	0	0.05015085784253	grey
1513801	0	0.0241427013765352	grey
1513802	0.0103522727996485	0.241346854204052	grey
1513803	0.0964467005076143	0.389186359928915	grey
1513804	0.00507614213197971	0	grey
1513809	0.164574063316433	0.344618877433762	grey
1513811	0.267782378452672	0	grey
1513813	0.108460003500788	0.137639215047668	grey
1513817	0	0.0304077935324995	grey
1513820	-0.00344633098002611	0.433940529270294	grey
1513821	0.0101522842639594	0	grey
1513823	0	0.0187253432346402	grey
1513824	0.0609137055837564	0.0995450993438685	grey
1513825	0	0.0504311958266947	grey
1513830	0.0217258883248732	0.0286140808531319	grey
1513836	0.065989847715736	0.15270192391777	grey
1513837	0.2126096576858	0.180280721205671	grey
1513838	0.126008907559757	0.151373839028683	grey
1513839	0.222154540327129	0.0967569737925028	grey
1513842	0.176825070077988	0.0262163835341595	grey
1513843	0.0101522842639594	0.0507102139296599	grey
1513845	0.0101522842639594	0.213801368394216	grey
1513847	0.0101522842639594	0	grey
1513848	0.0609137055837564	0.132545111244628	grey
1513849	0.0913705583756345	0.0895940955153363	grey
1513852	0.122945007677606	0.162724341919081	grey
1513853	0	0	grey
1513854	0.00507614213197971	0.0432815443579408	grey
1513857	0	0	grey
1513865	0	0.0173094099433753	grey
1513872	0.0507614213197969	0.00857107030242713	grey
1513875	0.0981996726677576	0.62452943718506	grey
1513881	0.0217258883248732	0.0718782048692002	grey
1513883	0	0.00492818105434155	grey
1513892	0	0	grey
1513895	0.133333333333333	0	grey
1513896	0	0.0371584291353928	grey
1513898	-0.013936317489617	0.0562970570873526	grey
1513899	-0.0103558955361056	0.372336410787945	grey
1513903	0.0253807106598986	0.057057402757792	grey
1513909	0.0732490579886559	0.0399815245008568	grey
1513910	0.0076235557908505	0.145486523181575	grey
1513915	0	0.0364225778747037	grey
1513916	0	0.0364225778747037	grey
1513918	0	0.0364225778747037	grey
1513919	0	0	grey
1513923	0.385735985373641	0.114477416007118	grey
1513925	0.0539759036144578	0.240613162534156	grey
1513949	0	0.0876454777915528	grey
1513951	0.00507614213197971	0	grey
1513954	0.157360406091371	0.101957905749705	grey
1513955	-0.0123531291043981	0.129073604072489	grey
1513958	-0.0120267626253643	0.164566757139273	grey
1513959	0.0558375634517766	0.183300645019189	grey
1513960	0.133956274396911	0.157941129479778	grey
1513961	0.0253807106598986	0.200017944942278	grey
1513962	-0.0123531291043981	0.119954951892251	grey
1513963	0	0.0241427013765352	grey
1513964	-0.0138983142864899	0.0872876173861572	grey
1513965	0.0406091370558376	0.0660531455917039	grey
1513970	0	0.168665297828276	grey
1513972	0.203045685279188	0.0445416012851011	grey
1513982	0	0.00492818105434155	grey
1513995	0.144603394349587	0.142735038096862	grey
1513996	0.0325001606374092	0.173035972764893	grey
1514006	0	0.0200471578328288	grey
1514009	0.0152284263959391	0.0852988611561297	grey
1514010	0.0152284263959391	0.10147874201504	grey
1514011	0.0203780156252775	0.0290719191563557	grey
1514018	0	0.00991192483630514	grey
1514021	0.0406091370558376	0.0531652152257781	grey
1514031	0.065989847715736	0.029968502433711	grey
1514032	0	0.164337172964461	grey
1514033	0	0.0325235841526648	grey
1514036	0.0101522842639594	0.427784141046725	grey
1514042	0.0117934429983589	0.0560416945018121	grey
1514050	0	0.0180304650283544	grey
1514052	0.00507614213197971	0.0714598834409905	grey
1514059	0.00507614213197971	0.0429615242101482	grey
1514066	0	0.0371584291353928	grey
1514067	0	0.564659238346319	grey
1514069	0.00507614213197971	0.0392925388656734	grey
1514070	0.155555555555556	0.116371878222959	grey
1514072	0.0570144524556242	0.147096292242596	grey
1514081	0	0.0187253432346402	grey
1514084	0.0892319025749048	0	grey
1514089	0.0304568527918783	0.343388327378411	grey
1514094	0.00507614213197971	0.05015085784253	grey
1514099	0.00507614213197971	0.0206783527767403	grey
1514101	0	0.0371584291353928	grey
1514102	0	0.0371584291353928	grey
1514105	-0.0127510747334416	0	grey
1514107	0.00507614213197971	0	grey
1514108	0.00432779673973538	0.1449888352909	grey
1514109	0	0.0180304650283544	grey
1514111	0.0101522842639594	0.0969226332209344	grey
1514123	0.0152284263959391	0.074753865700537	grey
1514126	-0.0127510747334416	0.0345222891462397	grey
1514127	0.0101522842639594	0.00492818105434155	grey
1514128	0.00159126712601243	0.100354135309158	grey
1514132	0	0.029968502433711	grey
1514133	0.0109589041095891	0.0890658857311973	grey
1514135	0	0.0149514961575844	grey
1514136	0.0745016219309842	0.0375215521390531	grey
1514144	0	0.0509879327543927	grey
1514150	0.232901980410381	0.198486587750479	grey
1514156	0.0878219158943789	0.0604998352673789	grey
1514158	0	0.0206783527767403	grey
1514159	0.100740698184982	0.090643466113822	grey
1514162	0.133333333333333	1.07100898556571	grey
1514168	0.0333344538945104	0.234420027352788	grey
1514171	0.0596299869950079	0.432404661372488	grey
1514174	-0.013936317489617	0.0463758804694081	grey
1514177	0.101522842639594	0.0523577227659812	grey
1514183	0.00507614213197971	0.465050300007902	grey
1514184	-0.0133339118110691	0.0590449227659099	grey
1514186	0.0507614213197969	0.607181317710895	grey
1514187	0.130819434372734	0.229268508894569	grey
1514189	-0.0134576524777363	0.321912120451274	grey
1514194	0	0.167759974313838	grey
1514195	0.0152284263959391	0.169792680696296	grey
1514196	0.0406091370558376	0.0406602372045244	grey
1514199	0.120451339915374	0	grey
1514207	0.00507614213197971	0.00698575924048062	grey
1514208	0.00507614213197971	0.0121702374699491	grey
1514210	0.0406091370558376	0.154859098104949	grey
1514213	0.0558375634517766	0.174588212437728	grey
1514218	0.327598366579307	0.338910808195824	grey
1514219	0.322345312872003	0.340457780620567	grey
1514228	0.0304568527918783	0.0865684983128358	grey
1514231	0.00507614213197971	0.0206783527767403	grey
1514235	0	0.0557853542345766	grey
1514236	0	0.060978412072021	grey
1514237	0.0152284263959391	0.0392925388656734	grey
1514240	0	0.00857107030242713	grey
1514246	0.0761421319796955	0.427433302477242	grey
1514258	0.0710243965307659	0.0759596819450468	grey
1514261	0.0694156570436361	0	grey
1514264	0.00507614213197971	0.0531652152257781	grey
1514272	0.0888888888888889	0.09288608753283	grey
1514276	0	0.0180304650283544	grey
1514278	0.0253807106598986	0.257907723536694	grey
1514279	0	0.0364225778747037	grey
1514280	0	0.0575596343004158	grey
1514282	0.232193494578816	0.827081469778455	grey
1514285	0.0761421319796955	0.19322686326803	grey
1514291	0	0.0149514961575844	grey
1514292	0	0.0308414168149724	grey
1514294	0	0.0149514961575844	grey
1514296	0	0.363225641751248	grey
1514297	0.0115736040609138	0.0933978142883354	grey
1514302	0.0101522842639594	0.0193968051454778	grey
1514312	0.0444444444444444	0.217507513337137	grey
1514313	0.265920247348996	0.230585802257859	grey
1514314	0.0253807106598986	0.444287580061469	grey
1514315	-0.00601231267783131	0.177667369191594	grey
1514316	0.035532994923858	0.203161203014041	grey
1514318	0	0.0131598326333844	grey
1514321	-0.00344633098002611	0.0304077935324995	grey
1514323	0	0.268239505111013	grey
1514324	-0.0126464874349816	0.072294587888194	grey
1514325	0.00507614213197971	0.436170735418524	grey
1514329	0	0.0389440305949744	grey
1514330	-0.00719066248504641	0.186290616539564	grey
1514333	0	0.0325235841526648	grey
1514337	0	0.130550044676479	grey
1514342	0.0101522842639594	0.534495282786801	grey
1514346	0.401262002472676	0.10131864927741	grey
1514348	0.385460460396658	0.101158369451495	grey
1514357	0.106598984771574	0.230303875197723	grey
1514363	0.155050524795318	0.354393836843427	grey
1514366	-0.00311141949384663	0.0403221336755938	grey
1514368	0.0203045685279188	0	grey
1514372	0.390726773434604	0.332143710087671	grey
1514375	0.0380219420337317	0.0739413459252027	grey
1514381	0	0.0200471578328288	grey
1514387	-0.00779781833891358	0.367494460510299	grey
1514390	-0.0123531291043981	0.0536978374897788	grey
1514396	-0.00826446280991733	0.208072718898292	grey
1514399	0.0101522842639594	0.173480349362261	grey
1514405	0	0.257553746697064	grey
1514411	-0.0127510747334416	0.0487286089204735	grey
1514414	0.0456852791878172	0.0251991706823346	grey
1514417	0.228426395939086	0.212918240967613	grey
1514418	0.0964467005076143	0.0409958945781722	grey
1514424	0	0.0218897133366669	grey
1514429	-0.00786340562990295	0.0460745502500509	grey
1514432	0.228426395939086	0.522489793441678	grey
1514438	0.390862944162436	0.450011144948383	grey
1514444	0.0203045685279188	0.00991192483630514	grey
1514447	0.00507614213197971	0.605692541615332	grey
1514450	0	1.2392183255321	grey
1514455	0.0364701288559158	0.0224725704452549	grey
1514456	0.215418170437096	0.303832452281342	grey
1514458	0.0450322403621897	0.118244666234896	grey
1514460	0	0.168665297828276	grey
1514462	0.0203045685279188	0.202453930569726	grey
1514463	0.269901205541652	0.235349992801788	grey
1514465	0.0422998573371819	0.118959394670573	grey
1514470	0.035532994923858	0.0230417268776928	grey
1514471	0.0101522842639594	0.0385927527369395	grey
1514472	0.00507614213197971	0.0121702374699491	grey
1514480	-0.0136128889869787	0.208072718898292	grey
1514483	-0.0138983142864899	0.129342909413251	grey
1514489	-0.0133331056671797	0.169905160837973	grey
1514492	0.0609137055837564	0.193953777581086	grey
1514495	0.0760233918128655	0.686635769359233	grey
1514507	-0.0138983142864899	0.134519873457584	grey
1514508	0.035532994923858	0.201136580998592	grey
1514511	0.0642999906910016	0.42145146666309	grey
1514513	0.0101522842639594	0.0187253432346402	grey
1514515	0	0.38421560287985	grey
1514519	0.00507614213197971	0.164910753387361	grey
1514522	0	0.0547499559619582	grey
1514523	-0.013936317489617	0.16028581379261	grey
1514531	0	0.168665297828276	grey
1514539	0.0609137055837564	0.00698575924048062	grey
1514540	-0.00199969235502229	0.157823309125354	grey
1514541	-0.0082863505948918	0.132809568219124	grey
1514544	0	0.0218897133366669	grey
1514546	0.174855757639809	0.076358265675775	grey
1514549	-0.00826446280991733	0.210256186445167	grey
1514551	0.147208121827411	0.0534320861248742	grey
1514552	0	0.176131946479594	grey
1514553	0	0.0131598326333844	grey
1514562	0.00507614213197971	0.00857107030242713	grey
1514568	0.0456852791878172	0.0635572818705454	grey
1514571	0.0444444444444444	0.406452905341061	grey
1514575	0	0	grey
1514583	0.152284263959391	0.0658294431079737	grey
1514586	0.00507614213197971	0.635564742015942	grey
1514590	0.0253807106598986	0.375302663848253	grey
1514592	0.0253807106598986	0.368763459518106	grey
1514601	0.0558375634517766	0	grey
1514604	-0.00326389466773924	0.0224725704452549	grey
1514610	0	0.106353005962953	grey
1514616	-0.0123531291043981	0.0432815443579408	grey
1514617	-0.0108115235018786	0.292899834582046	grey
1514622	0.035532994923858	0.0536978374897788	grey
1514625	0	0.0246761454625167	grey
1514631	0.0964467005076143	0.0121702374699491	grey
1514637	0.0101522842639594	0.0224725704452549	grey
1514640	0.139246408431498	0.0775442892811981	grey
1514669	0	0.0890658857311973	grey
1514670	0.0101522842639594	0.011096562482484	grey
1514673	0.0101522842639594	0.076358265675775	grey
1514676	0.00507614213197971	0	grey
1514679	0.00507614213197971	0.00857107030242713	grey
1514682	0	0.176131946479594	grey
1514685	0.0329108460386758	1.13682524764562	grey
1514687	0	0.0526280501943938	grey
1514688	0	0.138154460680175	grey
1514694	0.0152284263959391	0.127449555229703	grey
1514699	0	0	grey
1514700	0.174574168076706	0	grey
1514701	0.0203045685279188	0.0212920581665262	grey
1514703	0.0507614213197969	0.0684745569409962	grey
1514710	0	0.0389440305949744	grey
1514712	0	0.0504311958266947	grey
1514719	0	0	grey
1514724	0	0.126222069994808	grey
1514730	0.320117175442544	0.563135362686273	grey
1514732	-0.0111005498592207	0.291072298376013	grey
1514734	0	0.0200471578328288	grey
1514735	0.347621232061164	0	grey
1514736	0.267836739281098	0	grey
1514737	0.0266525600189089	0.170915394429801	grey
1514738	0	0.0308414168149724	grey
1514742	0	0.00857107030242713	grey
1514747	-0.013936317489617	0.143112308616445	grey
1514749	0.0456852791878172	0.0157745887560216	grey
1514752	0.0304568527918783	0.193953777581086	grey
1514754	0.035532994923858	0.0121702374699491	grey
1514755	0	1.23064561926847	grey
1514757	0.0203045685279188	0.0180304650283544	grey
1514760	0.0456852791878172	0.176351796998387	grey
1514772	0.0221859358915196	0.0364225778747037	grey
1514778	0.0203045685279188	0.0472699302519773	grey
1514779	0	0.00991192483630514	grey
1514785	0.0203045685279188	0.0276777813262617	grey
1514786	0.00507614213197971	0.121928832303073	grey
1514791	0.0913705583756345	0.011096562482484	grey
1514792	0.426123288372331	0.334484231934695	grey
1514796	0.00507614213197971	0.20042514490221	grey
1514798	0.0993875385185848	0.0385927527369395	grey
1514799	0.00507614213197971	0.436170735418524	grey
1514801	0.0101522842639594	0	grey
1514804	0.065989847715736	0.550446763044939	grey
1514807	0	0.0312696007094619	grey
1514810	0	0	grey
1514811	0.00507614213197971	0.0121702374699491	grey
1514813	0.0253807106598986	0.176681255974951	grey
1514819	-0.00826446280991733	0.405163102166614	grey
1514822	0.0101522842639594	0.0271986318240339	grey
1514827	0	0.0246761454625167	grey
1514828	0.0203045685279188	0.0121702374699491	grey
1514831	0	0	grey
1514836	0.0429343376453251	0.355076619196392	grey
1514837	-0.013936317489617	0.620591456726811	grey
1514844	0	0.0399815245008568	grey
1514845	0.0152284263959391	0.0308414168149724	grey
1514847	0	0.164337172964461	grey
1514851	0.0101522842639594	0.0262163835341595	grey
1514852	0.0165754490850852	0.0435995203649205	grey
1514855	-0.0138304069235249	0.132015112689649	grey
1514858	0.0321766561514195	0.354393836843427	grey
1514861	0.00507614213197971	0.0304077935324995	grey
1514864	0	2.23387112427714	grey
1514876	0.119905646196362	0.438118525959512	grey
1514879	0.132366947511644	0.140965561216192	grey
1514880	-0.00826446280991733	0.216924725196044	grey
1514882	0	0.136345364190301	grey
1514886	0	0.0399815245008568	grey
1514889	0	0	grey
1514890	0.00507614213197971	0.0173094099433753	grey
1514891	-0.000256350263979632	0.105888510713704	grey
1514897	0.291102538071066	0.0180304650283544	grey
1514900	0.0152284263959391	0	grey
1514903	0.0152284263959391	0.162724341919081	grey
1514904	0.00507614213197971	0.200017944942278	grey
1514906	0.275137527264759	0.18522612816807	grey
1514908	0.0444444444444444	0.525873816107514	grey
1514909	0.0507614213197969	0.140584454048103	grey
1514910	0.0913705583756345	0.779805190705484	grey
1514912	-0.0123531291043981	0.120379840174208	grey
1514917	-0.0136542519819769	0.095256362577789	grey
1514918	-0.00311141949384663	0.56421491435834	grey
1514919	0.0406091370558376	0.114183974553473	grey
1514920	0	0.505321326019702	grey
1514922	0.0609137055837564	0.106507509168179	grey
1514923	0.0609137055837564	0.582717251908963	grey
1514926	0	0.136345364190301	grey
1514927	0.081822270770417	0.367345042074208	grey
1514930	0	0.0304077935324995	grey
1514933	0.00171353369322913	0.248709361493314	grey
1514934	0	0.0304077935324995	grey
1514945	0	0.204872928302485	grey
1514950	0.0253807106598986	0.0536978374897788	grey
1514951	0.00507614213197971	0.0251991706823346	grey
1514953	0.0222222222222221	0.129746145427233	grey
1514955	0.035532994923858	0	grey
1514957	0.0609137055837564	0.242079344442763	grey
1514958	0	0	grey
1514964	0.0152284263959391	0.34921605055131	grey
1514968	0	0.176131946479594	grey
1514969	0.035532994923858	0.0451601761710203	grey
1514972	0.00507614213197971	0	grey
1514975	0.00159126712601243	0.363751052345929	grey
1514981	0.0101522842639594	0	grey
1514982	0.0444444444444444	0.190512487296841	grey
1514984	0.00154557163421465	0.493405989839216	grey
1514990	0.0220578710328518	0.205374796089358	grey
1514991	0.00507614213197971	0.0246761454625167	grey
1514999	0.0101522842639594	0.0200471578328288	grey
1515004	0	0.0173094099433753	grey
1515013	-0.0123531291043981	0.773851955137534	grey
1515014	0	0.230115818069791	grey
1515020	0.111111111111111	0.0157745887560216	grey
1515021	0.0152284263959391	0	grey
1515022	0	0	grey
1515027	-0.00905648215292887	0.254623639367392	grey
1515028	0.0203045685279188	0.137381103810315	grey
1515029	0.035532994923858	0.0403221336755938	grey
1515032	-0.00905648215292887	0.254623639367392	grey
1515033	-0.0122595780507941	0.378480261772288	grey
1515034	0.19377097134991	0.284883066016221	grey
1515037	0.0406091370558376	0.226716112499164	grey
1515038	0	0	grey
1515042	-0.01308712137874	0.371370197551854	grey
1515044	0	0.257553746697064	grey
1515050	0.00507614213197971	0.0885352747206749	grey
1515051	0.00507614213197971	0.0531652152257781	grey
1515057	0	0.295548145482899	grey
1515059	0.101522842639594	0.128803911139001	grey
1515060	0.0152284263959391	0.127449555229703	grey
1515068	0.00507614213197971	0.216146291597036	grey
1515077	0.331044390319162	0.05015085784253	grey
1515080	0.00507614213197971	0	grey
1515083	0.0253807106598986	0.0892422205175526	grey
1515092	0.065989847715736	0.0716692884336077	grey
1515096	0.0101522842639594	0.045771511363269	grey
1515098	-0.013936317489617	0.0932274742890749	grey
1515107	0.0406091370558376	0	grey
1515110	0.157360406091371	0.0304077935324995	grey
1515125	0.035532994923858	0.225291205232954	grey
1515126	0.010458075958657	0.0230417268776928	grey
1515128	0	0	grey
1515132	0	0.164337172964461	grey
1515138	0.103927629526699	0	grey
1515140	0.102144812348324	0.17247950193357	grey
1515149	0	0	grey
1515153	0	0.0557853542345766	grey
1515155	-0.00733101790008006	0.352341990760563	grey
1515158	0	0	grey
1515160	0.0304568527918783	0.0678211239713772	grey
1515166	0	0.38421560287985	grey
1515167	0	0.0389440305949744	grey
1515171	0.0203045685279188	0.0121702374699491	grey
1515179	0	0	grey
1515183	0.0126937836114431	0.182225606295186	grey
1515184	-0.0134209525308571	0.174477622596871	grey
1515188	0	0	grey
1515191	0	0.0149514961575844	grey
1515197	0.0101522842639594	0.288153152728309	grey
1515200	0.0101522842639594	0.0200471578328288	grey
1515203	0.211787197574	0.0429615242101482	grey
1515206	0.0326552100711797	0.0892422205175526	grey
1515212	0	0.26650297837479	grey
1515215	0.144603394349587	0.0872876173861572	grey
1515218	0.0137269120846307	0.104015423927065	grey
1515221	0	0.0267116406465647	grey
1515227	0.0156238311514828	0.0409958945781722	grey
1515230	0.00507614213197971	0.0140828634662134	grey
1515231	0.230380856806025	0.0157745887560216	grey
1515233	-0.00826446280991733	0.167986592651097	grey
1515235	0	0.0509879327543927	grey
1515239	-0.0082863505948918	0.253821444574185	grey
1515240	0	0.0460745502500509	grey
1515241	0.0152284263959391	0.25158607342979	grey
1515247	0	0.0308414168149724	grey
1515248	0.100371906860092	0.09492048238375	grey
1515256	0	0	grey
1515260	0.0152284263959391	0.0140828634662134	grey
1515264	0.0304568527918783	0.025712396550418	grey
1515267	-0.01308712137874	0.334250517046867	grey
1515270	0	0.0251991706823346	grey
1515275	0	0	grey
1515279	0	0.20225158789808	grey
1515285	-0.00344633098002611	0.514192749821517	grey
1515287	0.00689924463773572	0.174698758885664	grey
1515297	0.0152284263959391	0	grey
1515298	0.00507614213197971	0.436170735418524	grey
1515300	0	0	grey
1515302	0	0	grey
1515303	0.00507614213197971	0.00857107030242713	grey
1515305	0	0.300974165582111	grey
1515311	0.0881155798516206	0.324365480382383	grey
1515315	0.0613699476578975	0.13854004655575	grey
1515316	0.065989847715736	0	grey
1515322	0.0101522842639594	0	grey
1515323	0.170952720560473	0	grey
1515324	0	0.38421560287985	grey
1515335	0	0.0360496610626252	grey
1515337	-0.00932588388186018	0.14373962582672	grey
1515341	0.145180775991248	0.0716692884336077	grey
1515347	0.161585864720239	0.337670924716427	grey
1515348	0.106598984771574	0	grey
1515350	0.338108436361372	0.353254573058586	grey
1515356	0.276989247311828	0.144365127745709	grey
1515359	-2.92726413901878e-05	0.275385731352767	grey
1515362	-0.0082863505948918	0.353786431256397	grey
1515363	0	0.0364225778747037	grey
1515364	0	0.0435995203649205	grey
1515365	0.0564678711477856	0.0902947071343924	grey
1515366	0.0253807106598986	0.129746145427233	grey
1515368	0.00507614213197971	0	grey
1515369	0.0380219420337317	0.156286449950305	grey
1515371	0.0152284263959391	0.376929837336992	grey
1515372	0.354975557385422	0.0504311958266947	grey
1515373	0	0.0149514961575844	grey
1515374	0.0507614213197969	0.0271986318240339	grey
1515376	0.00507614213197971	0	grey
1515379	0.0109589041095891	0.174919721891069	grey
1515381	0.104380148048878	0.0901199430098209	grey
1515382	0.0666666666666668	0.286059075114602	grey
1515387	0.0456852791878172	0.294721798704164	grey
1515391	0.0253807106598986	0.023598150771751	grey
1515395	0.16751269035533	0.0947522071134559	grey
1515399	0	0.0364225778747037	grey
1515406	0.00507614213197971	0.0429615242101482	grey
1515407	0.191104602675317	0.0667205898772529	grey
1515410	-0.00948768417948975	0.102752844498082	grey
1515416	0.123362058788809	0	grey
1515421	0.00507614213197971	0.114623935409663	grey
1515422	-0.0082863505948918	0.0295232986475682	grey
1515423	0	0.0131598326333844	grey
1515426	-0.00527710885119803	0.0493017101986224	grey
1515428	0.107527933161732	0.0409958945781722	grey
1515430	0.165082872928177	0.874651865491029	grey
1515433	-0.0126607359895412	0.00698575924048062	grey
1515434	-0.00991800078094496	0.082340464873911	grey
1515436	0.0203045685279188	0	grey
1515437	0.0311767064737929	0.683705059847587	grey
1515440	0.00507614213197971	0.0173094099433753	grey
1515442	0.0253807106598986	0.127041306323944	grey
1515443	-0.00311141949384663	0.0241427013765352	grey
1515444	0.00159126712601243	0.0915109390927224	grey
1515445	0.216328007920816	0.146602223400264	grey
1515446	0.0101522842639594	0	grey
1515447	0.00507614213197971	0.0230417268776928	grey
1515449	0.0203045685279188	0.0825277665305859	grey
1515452	0.00507614213197971	0.0157745887560216	grey
1515461	0.035532994923858	0.0791037990839472	grey
1515463	0.0101522842639594	0.011096562482484	grey
1515464	-0.00356768150214193	0.245270091566698	grey
1515467	0.00689924463773572	0.0375215521390531	grey
1515470	0.00171180851457997	0.0149514961575844	grey
1515474	0	0.0399815245008568	grey
1515475	0	0.0149514961575844	grey
1515476	0.0222222222222221	0.571057528816948	grey
1515477	0	0.0149514961575844	grey
1515478	0.00507614213197971	0.0173094099433753	grey
1515484	0	0.0149514961575844	grey
1515485	0	0.0149514961575844	grey
1515486	0.0304568527918783	0.253375203487013	grey
1515487	0.00507614213197971	0.0897696385975603	grey
1515488	0.131979695431472	0.078910185349839	grey
1515489	0	0.0149514961575844	grey
1515491	0	0.0149514961575844	grey
1515493	0.035532994923858	0.00991192483630514	grey
1515494	0.0964467005076143	0.0562970570873526	grey
1515495	0.00507614213197971	0	grey
1515503	0	0	grey
1515505	0.00507614213197971	0.241621678337265	grey
1515506	0.0222222222222221	0.141978494771334	grey
1515507	0.00507614213197971	0.241621678337265	grey
1515510	0.00278062967068482	0.124295996122942	grey
1515512	0.524101877269482	0.634953200621173	black
1515513	0.0152284263959391	0.104955025230085	grey
1515515	0.0101522842639594	0.0640169777301935	grey
1515518	0.0253807106598986	0.11211454865762	grey
1515521	0	0.295548145482899	grey
1515526	0	0.0349097124421653	grey
1515530	0	0	grey
1515533	0.0304568527918783	0.0165588283095689	grey
1515539	0.0266525600189089	0.0413291629707321	grey
1515543	0	0.0557853542345766	grey
1515545	-0.0127755164991383	0.110769602954771	grey
1515546	0.00507614213197971	0.0562970570873526	grey
1515557	-0.0107754937930342	0.439924179995628	grey
1515558	0	0.300974165582111	grey
1515563	0	0.00857107030242713	grey
1515564	0.00507614213197971	0	grey
1515567	0.0558375634517766	0.00698575924048062	grey
1515568	0.0456852791878172	0.0121702374699491	grey
1515569	-0.00930851663846588	0.126495557229462	grey
1515570	0.0881155798516206	0.0693380497117638	grey
1515577	0.00540363517275255	0.168891151864134	grey
1515579	-0.0107729144717938	0.0796824254139366	grey
1515580	0.00507614213197971	0.0409958945781722	grey
1515581	0	0.0149514961575844	grey
1515582	0.0177902757244617	0.0830877022752496	grey
1515589	0.137055837563452	0.317058850648921	grey
1515590	0.00507614213197971	0.011096562482484	grey
1515595	0.0101522842639594	0	grey
1515598	-0.0127510747334416	0.247897100203432	grey
1515599	0	0.38421560287985	grey
1515600	0	0	grey
1515604	0.0761421319796955	0.138668414661068	grey
1515607	0	0	grey
1515613	-0.013936317489617	0.14373962582672	grey
1515622	-0.00772315323459205	0.114183974553473	grey
1515628	0.0135407739468654	0.126495557229462	grey
1515643	-0.00358001602992264	0.213997336420772	grey
1515646	0.344227353463588	0.139436951683977	grey
1515649	0.314720812182741	0.0276777813262617	grey
1515655	0.00507614213197971	0.0281494783280391	grey
1515657	0.111675126903553	0.360216909026782	grey
1515658	-0.0126607359895412	0.0819648644555793	grey
1515667	0	0	grey
1515670	0.0152284263959391	0.162030010307185	grey
1515676	0.00507614213197971	0	grey
1515679	0.00507614213197971	0.0157745887560216	grey
1515682	0.0203045685279188	0.0224725704452549	grey
1515685	0.0101522842639594	0	grey
1515687	0	0.0180304650283544	grey
1515688	0.139794897682549	0.210948195189659	grey
1515692	0.00507614213197971	0.011096562482484	grey
1515694	0	0	grey
1515695	0	0	grey
1515696	0	0.0979121864421617	grey
1515697	-0.00826446280991733	1.07439083075445	grey
1515709	0.33595556382385	0.482727055890338	grey
1515733	0.212993113502157	0.416995999027282	grey
1515766	0.0152284263959391	0	grey
1515781	0.00507614213197971	0.146354776256511	grey
1515784	0.00507614213197971	0.235814223611108	grey
1515786	0.0101522842639594	0.253821444574185	grey
1515787	0	0.0504311958266947	grey
1515788	0	0.0504311958266947	grey
1515793	0	0.0547499559619582	grey
1515795	0	0.0187253432346402	grey
1515799	0.0178101497898452	0.615658154837225	grey
1515807	0.0444444444444444	0.190512487296841	grey
1515808	0.0152284263959391	0.170803330861579	grey
1515814	-0.0123531291043981	0.448014534450169	grey
1515817	0.0304568527918783	0.0995450993438685	grey
1515820	0.0609137055837564	0.0626296151165722	grey
1515832	0	0.0131598326333844	grey
1515841	0.0666666666666668	0.775760593747062	grey
1515844	0	0.00991192483630514	grey
1515847	0.0101522842639594	0.196845437755792	grey
1515856	0.0137988373634621	0.201542455213553	grey
1515857	0	0.0304077935324995	grey
1515862	0.00507614213197971	0.00991192483630514	grey
1515863	0	0	grey
1515864	0.266666666666667	0.0212920581665262	grey
1515868	0	0.174809262012865	grey
1515871	0.0304568527918783	0.0426394159055057	grey
1515875	0	0.168665297828276	grey
1515877	0	0.0621615281903844	grey
1515880	0.0152284263959391	0.104955025230085	grey
1515886	0.192893401015228	0.192185580899851	grey
1515889	0.0964467005076143	0.215658962210922	grey
1515895	0	0.0349097124421653	grey
1515899	0.00507614213197971	0	grey
1515901	0.00507614213197971	0.0230417268776928	grey
1515907	0.0444444444444444	0.525873816107514	grey
1515915	0.0609137055837564	0.0619263949481546	grey
1515916	0.467584475905802	0	grey
1515921	0.210805561686162	0.109109609019209	grey
1515957	0.446700507614213	0.355152448137382	grey
1515958	0.00507614213197971	0.0180304650283544	grey
1515967	0.239464990734026	0.120096698913915	grey
1515979	0	0.0360496610626252	grey
1515982	0.225613965389404	0.333938781115819	grey
1515993	0.0253807106598986	0.0552696891511373	grey
1515994	0.0296452919364744	0.0796824254139366	grey
1515997	-0.013620829498127	0.0628625840787438	grey
1516000	0	0	grey
1516010	0.00507614213197971	0.00698575924048062	grey
1516013	0.228431074411097	0.852189709009231	grey
1516015	0.378313129983097	2.28622282430746	grey
1516023	0	0	grey
1516027	0.00507614213197971	0.00857107030242713	grey
1516042	0	0.130550044676479	grey
1516043	0	0.0304077935324995	grey
1516069	0.644670050761421	0.5092708979346	black
1516083	0.0558375634517766	0.025712396550418	grey
1516089	0.0253807106598986	0	grey
1516090	0.436548223350254	0.113742798693639	grey
1516095	0.421319796954315	0.107737713631601	grey
1516098	0.421319796954315	0.107737713631601	grey
1516101	0.0456852791878172	0.0295232986475682	grey
1516105	0.131979695431472	0.144864236341137	grey
1516110	0	0.126222069994808	grey
1516113	0.0101522842639594	0.0504311958266947	grey
1516122	0.00134767098415767	0.211244371993139	grey
1516125	0.767638130440964	7.28992110659818	black
1516137	0.266666666666667	1.66262209655577	grey
1516143	0.977777777777778	45.8670459120403	red
1516144	0.977777777777778	45.8670459120403	red
1516146	0.977777777777778	45.8670459120403	red
1516149	0.734223332779996	2.27925292762902	black
1516158	0.00550112147326187	0.752308120500538	grey
1516161	0.977777777777778	45.8670459120403	red
1516163	0.977777777777778	45.8670459120403	red
1516167	0.175426675726448	0.864704670965703	grey
1516169	0.485647097496065	2.14576778720481	grey
1516173	0	2.23387112427714	grey
1516177	0.0101522842639594	0	grey
1516179	0.930093044719417	6.98286278078719	red
1516182	0.0101522842639594	0	grey
1516183	0.50761421319797	0.322942003906202	black
1516185	0.365482233502538	0.326731527540396	grey
1516188	0.00507614213197971	0.00991192483630514	grey
1516191	0.00507614213197971	0.215268648023531	grey
1516194	0	0	grey
1516201	0.908902182290608	7.76490618956293	red
1516203	0	0.0460745502500509	grey
1516207	0.899182888965551	18.2720831317879	black
1516212	0.725607554939545	2.13928385268367	black
1516218	0.133333333333333	6.48938834192897	grey
1516224	0.0444444444444444	0.190512487296841	grey
1516230	-0.013936317489617	0.10131864927741	grey
1516236	0.00689924463773572	0.296950355951977	grey
1516242	0.416275407528824	3.24555148654572	grey
1516245	0.0152284263959391	0.24708341855959	grey
1516254	0	0	grey
1516257	0.0203045685279188	0.0578093849614303	grey
1516261	0.977777777777778	45.8670459120403	red
1516263	0.955555555555556	27.1188689210662	red
1516266	0.0101522842639594	0.033335949419386	grey
1516275	0.0152284263959391	0.0180304650283544	grey
1516278	0	0.0187253432346402	grey
1516281	0	0.0218897133366669	grey
1516297	0	0.0329320151667829	grey
1516311	0.815372297838271	8.83167490982214	black
1516314	0	0.26650297837479	grey
1516317	0	0	grey
1516323	0.0203045685279188	0.0267116406465647	grey
1516329	0.0710659898477157	0.0693380497117638	grey
1516333	0.187437686939183	2.70707594749912	grey
1516335	0.0106896139742487	0.215463855328853	grey
1516344	0	0.0304077935324995	grey
1516347	0.200383105066565	0.576991453538344	grey
1516350	0	0.140457264479674	grey
1516356	0.663634442633959	0.597109665113562	black
1516365	0.601998314987038	1.44993381859669	black
1516366	0	0.0241427013765352	grey
1516371	-0.00826446280991733	0	grey
[truncated: 6,609 more rows]
