# Supplementary material for: An ancient ecospecies of Helicobacter pylori
Source: Nature. 2024 Oct 16;635(8037):178–85. doi: 10.1038/s41586-024-07991-z (PMC11541087; doi:10.1038/s41586-024-07991-z)
Supplement: Supplementary file 8 — Data underlying Figs. 1–4 and Supplementary Figs. 1–6 and 8–13. [file 41586_2024_7991_MOESM8_ESM.zip › SOURCE_DATA/S2/S2B.nwk]

((((((((((((((((((((((((((((((((((((((((((((((((((((((((((((((((HEL_AA0253AA_AS:0.015094498,HEL_BA4508AA_AS:0.014969857)1.000:0.002378275,(HEL_CA2093AA_AS:0.015948425,(HEL_BA4546AA_AS:0.015358475,HEL_BA9959AA_AS:0.015841874)1.000:0.002352947)0.937:0.001044099)1.000:0.001061213,(((HEL_BA9919AA_AS:0.01434644,HEL_BA9967AA_AS:0.014453387)1.000:0.003461215,(HEL_BA9921AA_AS:0.015260018,HEL_BA9942AA_AS:0.014513127)1.000:0.002563655)0.999:0.00095646,((HEL_BA5451AA_AS:0.014501441,HEL_CA0246AA_AS:0.014466618)1.000:0.003165567,(HEL_CA2606AA_AS:0.015766506,HEL_CA2045AA_AS:0.015501737)1.000:0.002185426)1.000:0.001031699)0.998:0.000934824)1.000:0.000856484,((((HEL_CA0000AA_AS:0.015719091,HEL_CA2135AA_AS:0.015614827)1.000:0.002461072,((HEL_BA9971AA_AS:0.00772036,HEL_BA9993AA_AS:0.007670981)1.000:0.008503552,HEL_BA9984AA_AS:0.016531428)1.000:0.001680472)1.000:0.001216207,((HEL_BA9961AA_AS:0.015113046,HEL_CA2571AA_AS:0.01682998)1.000:0.002555897,(HEL_BA4543AA_AS:0.017600335,(HEL_CA0109AA_AS:0.017170734,HEL_CA2738AA_AS:0.016287496)0.485:0.001998972)0.995:0.001226557)0.891:0.000941372)1.000:0.000878177,(((HEL_BA9954AA_AS:0.015193406,VN1051:0.015875499)1.000:0.002502441,((HEL_CA0003AA_AS:0.015251512,HEL_CA0199AA_AS:0.015810881)1.000:0.002400479,(HEL_BA9911AA_AS:0.014546221,HEL_BA9929AA_AS:0.015878783)1.000:0.002849228)0.985:0.001009457)0.542:0.000873837,(((HEL_CA2729AA_AS:0.013049754,HEL_BA4995AA_AS:0.014623228)1.000:0.002885766,((VN0844:0.009809792,VN0866:0.008603278)1.000:0.005694006,VN0859:0.015012676)1.000:0.002307331)1.000:0.001625553,HEL_BA9948AA_AS:0.017095232)1.000:0.001403289)0.999:0.000809092)1.000:0.000671783):0.000424147,(((((HEL_CA2565AA_AS:0.014426577,HEL_CA2758AA_AS:0.015360925)1.000:0.002444293,(HEL_CA2716AA_AS:0.014696497,HEL_CA2607AA_AS:0.015154227)1.000:0.002394832)1.000:0.0013991,((HEL_BA9973AA_AS:0.014075201,HEL_CA2715AA_AS:0.014957469)1.000:0.002982246,(HEL_AA0256AA_AS:0.015138272,HEL_CA2674AA_AS:0.015101065)1.000:0.002261484)0.998:0.001061531)0.995:0.000891536,((HEL_CA2703AA_AS:0.010874481,HEL_CA2722AA_AS:0.011322118)1.000:0.006592759,(HEL_BA9974AA_AS:0.017199601,(HEL_CA2603AA_AS:0.012721826,HEL_CA2760AA_AS:0.012218861)1.000:0.003523388)1.000:0.001372499)1.000:0.001249494)1.000:0.000856128,((((HEL_CA2091AA_AS:0.015350419,HEL_CA2590AA_AS:0.014609013)1.000:0.002343416,HEL_CA2044AA_AS:0.016713336)0.980:0.000981333,(HEL_CA2074AA_AS:0.016913476,(HEL_BA4513AA_AS:0.016176411,HEL_CA0101AA_AS:0.015022028)0.670:0.001943386)1.000:0.00120821)1.000:0.001067237,((HEL_CA2524AA_AS:0.014893835,NY97-29:0.016279532)1.000:0.002556432,((HEL_CA2071AA_AS:0.016463073,(HEL_BA9980AA_AS:0.0134837,HEL_CA2665AA_AS:0.014088944)1.000:0.00336186)0.881:0.00098048,(HEL_BA9910AA_AS:0.016064963,HEL_CA2109AA_AS:0.015080231)1.000:0.002388386)0.999:0.001171447)0.531:0.00085585)1.000:0.000789411)1.000:0.000666591)0.630:0.000516999,((((((HEL_CA0243AA_AS:0.015192256,HEL_BA7955AA_AS:0.015102518)1.000:0.002376368,(HEL_BA9909AA_AS:0.016380963,(HEL_BA4525AA_AS:0.015024537,HEL_CA2085AA_AS:0.015733077)0.958:0.002131259)0.708:0.001004998)0.956:0.001060664,((HEL_CA2114AA_AS:0.016560624,(HEL_CA0077AA_AS:0.015370121,HEL_CA0163AA_AS:0.014363884)1.000:0.002419612)0.869:0.001059804,(HEL_AA1999AA_AS:0.017329353,HEL_AA2006AA_AS:0.016297458)1.000:0.002805848)0.936:0.001022768)1.000:0.001101935,((HEL_CA0242AA_AS:0.015054931,HpGP-TWN-010:0.015258884)1.000:0.002765529,((HEL_CA2134AA_AS:0.016288017,(HEL_BA9912AA_AS:0.013828048,HEL_BA9975AA_AS:0.013556574)1.000:0.003526424)1.000:0.001398121,(((HEL_CA2116AA_AS:0.014133678,HEL_CA2122AA_AS:0.014542308)1.000:0.002295062,HEL_CA2090AA_AS:0.016120694)0.894:0.001079176,(HEL_BA9914AA_AS:0.015019481,HEL_CA2067AA_AS:0.015314711)1.000:0.002322392)0.671:0.000867264)0.862:0.000828612)0.970:0.000824568)1.000:0.000923737,(((((HCM65:0.016773957,(HEL_CA0103AA_AS:0.015373164,(HEL_CA2749AA_AS:0.007047342,HpGP-SGP-012:0.006570979)1.000:0.009581787)1.000:0.002401008)0.969:0.001276744,(HEL_CA0205AA_AS:0.017058379,(HEL_BA9944AA_AS:0.015577316,HEL_CA0374AA_AS:0.014975713)0.947:0.001987826)1.000:0.001172833)1.000:0.000977797,((HEL_BA9908AA_AS:0.012288642,HEL_BA9987AA_AS:0.01326372)1.000:0.004868302,((HEL_AA6081AA_AS:0.016926183,HEL_BA9941AA_AS:0.014952709)1.000:0.002274928,(HEL_CA2225AA_AS:0.016022293,HEL_CA2717AA_AS:0.014207843)1.000:0.003293249)0.076:0.000802892)1.000:0.001034567)0.540:0.000721175,(((HEL_BA9903AA_AS:0.014580664,HEL_CA2720AA_AS:0.014348112)1.000:0.002682435,(HEL_AA2001AA_AS:0.014636238,HpGP-USA-011:0.015122638)1.000:0.002337149)0.995:0.000903168,(HpGP-MAL-005:0.017906618,(HEL_BA9946AA_AS:0.01308786,HEL_CA2640AA_AS:0.012794075)1.000:0.004420561)1.000:0.001664699)1.000:0.001134619)1.000:0.000767818,(((((((HEL_CA2528AA_AS:0.018062731,(HEL_CA2745AA_AS:0.016580852,VN0123:0.015565431)1.000:0.00265369)1.000:0.001330446,((HEL_CA2589AA_AS:0.015952642,HEL_CA2600AA_AS:0.015590736)1.000:0.00275447,(HpGP-MAL-022:0.015763482,HEL_CA2563AA_AS:0.016548116)1.000:0.002393639)1.000:0.001113614)0.632:0.000829718,((DUHN30:0.018662748,(HEL_CA0447AA_AS:0.014406162,VN0768:0.016506478)0.959:0.003239513)1.000:0.001762984,(HEL_BA9633AA_AS:0.017502002,HEL_CA0530AA_AS:0.017514001)1.000:0.003125804)1.000:0.001673753)1.000:0.001062547,((((((((((((((Va100:0.017052703,(VN0498:0.016021148,(HEL_CA0534AA_AS:0.014504294,HNI68:0.012220584)1.000:0.003130647)1.000:0.002342214)1.000:0.003510329,(CHN56:0.017134857,HNI66:0.015185816)1.000:0.004600174)1.000:0.002287336,((HNI39:0.01817601,HCM73:0.018355276)1.000:0.003135622,(((CHC98:0.014326281,(HEL_BA8702AA_AS:0.007089898,(HEL_BA8689AA_AS:0.00092658,(HEL_BA8699AA_AS:0.00058485,(VN0467:0.004386431,HEL_BA8681AA_AS:0.009041715)0.548:0.000765183)1.000:0.002823893)1.000:0.004066472)1.000:0.012090996)1.000:0.004663236,((VN0673:0.017763106,CHC159:0.014932135)1.000:0.002940963,((((((HEL_BA4671AA_AS:0.015637087,HEL_BA8706AA_AS:0.013458339)1.000:0.003102192,HEL_AA0446AA_AS:0.018070859)1.000:0.001729788,((VN0012:0.012076061,HEL_CA0566AA_AS:0.0151189)1.000:0.002617206,(HEL_CA0556AA_AS:0.014918308,HEL_CA0572AA_AS:0.016427292)0.995:0.002332839)1.000:0.001638841)0.998:0.001172526,(HEL_BA4644AA_AS:0.016778415,HEL_BA8704AA_AS:0.013300255)1.000:0.003959742)1.000:0.001453411,(HEL_CA0568AA_AS:0.014976786,(VN0670:0.015266366,(HEL_CA0480AA_AS:0.010771115,VN0186:0.009222309)1.000:0.006508937)1.000:0.001911669)0.893:0.001461215)1.000:0.001550668,((HEL_CA0498AA_AS:0.015541091,VN0596:0.016473837)1.000:0.002447085,(CHC122:0.014384066,HEL_BA4917AA_AS:0.014529011)1.000:0.005265733)1.000:0.001436056)1.000:0.001711247)1.000:0.002669925)1.000:0.001813549,((HEL_BA9312AA_AS:0.018745208,(EKB16:0.014584879,VN0604:0.017540962)0.903:0.003093102)1.000:0.002980107,((HEL_BA8833AA_AS:0.015550654,HEL_CA0521AA_AS:0.017434487)1.000:0.003889733,(VH58:0.018602177,HEL_CA0459AA_AS:0.016966348)0.998:0.002463231)0.988:0.00142194)1.000:0.001656409)1.000:0.001602977)0.846:0.001040043)0.999:0.001209611,(HEL_CA0494AA_AS:0.019135722,HEL_CA0497AA_AS:0.019122007)1.000:0.003640587)1.000:0.001216059,((((KK-KH-24:0.015768505,(HNI37:0.012659953,VH84:0.013327196)1.000:0.005468012)1.000:0.005686143,(KY-TH-43:0.015472573,VN0530:0.014837946)1.000:0.006034582)1.000:0.001968398,((HEL_BA4629AA_AS:0.013423207,VH6:0.013049867)1.000:0.007978137,(VN0636:0.01857875,HEL_BA9055AA_AS:0.021170621)0.999:0.002705446)1.000:0.001256456)1.000:0.00105809,((HEL_CA0481AA_AS:0.019695486,HN84:0.017586973)1.000:0.003386084,(HEL_CA0509AA_AS:0.019280968,HEL_CA0462AA_AS:0.01849852)1.000:0.003032652)1.000:0.001628667)1.000:0.001084009)1.000:0.000971707,((((HpGP-VNM-002:0.018540431,(HEL_CA0475AA_AS:0.016670814,(VH103:0.015142905,VH21:0.013988544)1.000:0.004020782)0.649:0.002413961)1.000:0.004015236,(((HEL_CA0442AA_AS:0.003962308,HEL_CA0452AA_AS:0.004825599)1.000:0.01323453,(HEL_CA0564AA_AS:0.015938619,(((((HEL_CA0571AA_AS:0.011970203,VH110:0.012418905)1.000:0.002570521,((HEL_CA0478AA_AS:0.0049198,VN1327:0.009526247)1.000:0.008503986,((((HEL_CA0503AA_AS:0.011075292,HNI79:0.012256327)1.000:0.001977723,(HEL_CA0434AA_AS:0.012724739,HEL_BA4962AA_AS:0.01376247)1.000:0.00253215)0.998:0.001095171,HEL_BA8698AA_AS:0.01212307)1.000:0.001139269,(HEL_CA0545AA_AS:0.007971641,(Va149:0.010405107,VN0474:0.009714144)1.000:0.001946233)1.000:0.001091014)0.964:0.001144511)0.711:0.001031088)1.000:0.0012248,(((HEL_CA0437AA_AS:0.014727424,VN1333:0.014254106)0.855:0.002261887,HEL_CA0540AA_AS:0.013054503)1.000:0.001490435,(HEL_CA0552AA_AS:0.010173966,HNI86:0.010542558)1.000:0.005086443)1.000:0.001247264)0.999:0.0014311,(KY-TH-78:0.013788867,HEL_CA0502AA_AS:0.013660734)1.000:0.00233111)1.000:0.001787594,HEL_BA8716AA_AS:0.015123431)1.000:0.002526185)1.000:0.003445346)1.000:0.003056922,VN0998:0.020272271)1.000:0.001777609)1.000:0.001329774,(((DUHN25:0.018435505,HEL_BA8722AA_AS:0.01761253)1.000:0.004101868,(VN1328:0.018881521,HEL_CA0549AA_AS:0.018084881)1.000:0.002565657)1.000:0.001459544,((HEL_CA0464AA_AS:0.016780357,HNI78:0.016102621)1.000:0.003308334,(HEL_BA9754AA_AS:0.016552419,HEL_CA0541AA_AS:0.015761713)1.000:0.003064532)1.000:0.004328142)0.998:0.001090318)0.624:0.000790721,((HCM69:0.01895994,HEL_BA8738AA_AS:0.019049759)1.000:0.003681052,(HEL_CA0515AA_AS:0.020377881,(VH120:0.019607887,VN0637:0.020014486)0.999:0.003238835)1.000:0.001529748)1.000:0.001398094)0.419:0.000658798)1.000:0.000690969,(((((VN0277:0.013314584,(HEL_CA0581AA_AS:0.014902294,(EKB20:0.010128097,HEL_BA4624AA_AS:0.012133408)0.999:0.00220335)1.000:0.003204527)1.000:0.006952684,(TH0610:0.026449133,(VN0297:0.015478671,HEL_CA0501AA_AS:0.017094573)1.000:0.003056022)1.000:0.002359907)1.000:0.002350094,((((EKA22:0.004838574,EKB4:0.002299881)1.000:0.018541396,(HEL_CA0451AA_AS:0.016401084,(KG127:0.019125373,(HEL_BA9317AA_AS:0.016593288,(HCM_66:1.864e-06,HEL_CA0520AA_AS:3.1342e-05)1.000:0.013367745)0.929:0.002520499)0.809:0.001846136)1.000:0.003082333)1.000:0.002470212,(HEL_CA0546AA_AS:0.015440356,VN1316:0.018654606)1.000:0.003489176)1.000:0.002311813,((HEL_AA0213AA_AS:0.018309712,VN0357:0.017930922)1.000:0.004546358,(HEL_BA9588AA_AS:0.018375233,(VN0362:0.015378708,(KG12:0.012922004,(RN112:0.004702004,UBN61:0.008776241)1.000:0.004009286)1.000:0.007563028)1.000:0.004724887)1.000:0.002963968)1.000:0.001572194)1.000:0.001157929)1.000:0.001282445,(((((HEL_CA0471AA_AS:0.018080621,VN0611:0.018904494)1.000:0.003000642,VN0281:0.020571257)1.000:0.001260518,(((HCM43:0.013063404,HEL_BA4607AA_AS:0.015216076)1.000:0.00589066,(HEL_BA8712AA_AS:0.014257371,VN0597:0.013953421)1.000:0.00491026)1.000:0.002082807,(CG4:0.017845603,(VN0644:0.005861373,VN0667:0.005981513)1.000:0.01424975)1.000:0.003269639)1.000:0.001504963)1.000:0.001233083,((HEL_BA3857AA_AS:0.017179199,(HEL_CA0567AA_AS:0.013246214,KG54:0.017576706)1.000:0.004146906)1.000:0.003885624,(HEL_BA4942AA_AS:0.017875613,HNI91:0.017660782)0.971:0.002701606)1.000:0.001746735)1.000:0.001373221,((HEL_CA0457AA_AS:0.018652094,VN0387:0.019571985)1.000:0.003235982,((HEL_CA0448AA_AS:0.01464719,VN0368:0.014693527)1.000:0.005924732,(VH11:0.016571541,VH37:0.018090597)1.000:0.004175895)0.998:0.001716423)1.000:0.001246148)0.999:0.000902348)0.791:0.00073306,((((HEL_BA8700AA_AS:0.021477654,HEL_BA8714AA_AS:0.021794145)1.000:0.003591051,((VN0247:0.019100047,VN0294:0.017495251)1.000:0.005262648,(HpGP-VNM-009:0.018238162,(EKB5:0.017794071,HNI3:0.015194109)1.000:0.004709506)1.000:0.002798494)0.661:0.001102495)1.000:0.001442457,(((HEL_BA4965AA_AS:0.018077482,SP24:0.016967615)1.000:0.003465279,((HEL_BA3844AA_AS:0.020052746,(KK-KH-9:0.01574666,(VN0347:0.014423966,VN0760:0.01283764)1.000:0.003701157)1.000:0.004439145)1.000:0.002382315,(((((HEL_BA8725AA_AS:0.004681945,(HEL_CA0559AA_AS:0.007810412,VN1339:0.006648835)1.000:0.003432993)1.000:0.002405532,VN0500:0.007646256)1.000:0.011007731,(HEL_CA0528AA_AS:0.015767734,(HEL_BA4603AA_AS:0.017453049,Va144:0.015493541)0.774:0.002764978)1.000:0.002096775)1.000:0.00351325,(UBN11:0.021239771,(Va122:0.019413066,(HEL_BA8665AA_AS:0.015300482,VN0630:0.014479931)1.000:0.005793662)1.000:0.002450962)0.955:0.00175452)1.000:0.00132971,((HEL_CA0511AA_AS:0.016715489,VN0301:0.018221175)1.000:0.003038667,((HUE38:0.018291005,(TH0820:0.013646226,Va27:0.01460688)1.000:0.003337697)0.993:0.001560935,((HEL_BA8693AA_AS:0.016092159,VN1336:0.015397709)1.000:0.00272061,(UBN74:0.016435211,HEL_CA0550AA_AS:0.015486435)1.000:0.002607603)1.000:0.002584072)0.464:0.001654604)1.000:0.001958157)0.988:0.001118249)1.000:0.001017179)1.000:0.001357828,(VN1242:0.017775408,HEL_BA8737AA_AS:0.020031905)1.000:0.003179931)1.000:0.001281614)1.000:0.001343232,(((HEL_BA4611AA_AS:0.025640053,((SP30:0.013455717,VH12:0.015576286)1.000:0.004185621,(HEL_BA9622AA_AS:0.016797697,(HEL_BA4602AA_AS:0.015310959,(CK20:0.014310807,HEL_CA0446AA_AS:0.013800576)1.000:0.004385924)0.985:0.002593482)1.000:0.00246618)1.000:0.003123604)1.000:0.002272659,(((BHB_37-3:0.015987166,EKA49:0.018402514)1.000:0.010582417,VN0141:0.022958239)1.000:0.003215234,((EKA17:0.023772914,(BHB_29-3:0.002608897,BHB_46-3:0.002770847)1.000:0.019940558)1.000:0.004412624,(HEL_BA4614AA_AS:0.0239188,(HEL_CA0574AA_AS:2.4083e-05,VN0420_1:2.0414e-05)1.000:0.016849067)1.000:0.005582859)0.174:0.00154379)1.000:0.001722021)1.000:0.001198805,(((HEL_BA8707AA_AS:0.016093029,(KK-KH-51:0.013904591,RN173:0.013178049)1.000:0.00539258)1.000:0.006191031,(VN0666:0.020811309,(Va146:0.016464416,VN0251:0.017025599)1.000:0.003267213)1.000:0.001696781)1.000:0.002116016,(HEL_BA8680AA_AS:0.022175519,HpGP-VNM-003:0.019441808)1.000:0.003537277)1.000:0.001234989)0.488:0.001059645)1.000:0.000672237)0.597:0.000525269)0.889:0.00049506,((((UBN71:0.018060927,VN0773:0.018257455)1.000:0.003673485,(HEL_CA0449AA_AS:0.017864337,(HEL_BA8666AA_AS:0.014951056,HEL_CA0569AA_AS:0.015056785)0.256:0.003379577)1.000:0.004774031)1.000:0.001347354,((VN0325:0.016363964,VN0692:0.017630678)1.000:0.00567545,(VN0486:0.019422975,BHB_23-3:0.019930262)0.496:0.002328787)1.000:0.002075327)1.000:0.001317108,((((HEL_CA0573AA_AS:0.018264901,(HEL_BA8713AA_AS:0.007742948,HUE59:0.007714168)1.000:0.011948353)1.000:0.004104173,((HEL_BA8685AA_AS:0.005213295,((HEL_CA0456AA_AS:0.003879494,VH107:0.005933286)1.000:0.002519328,HEL_BA8721AA_AS:0.0063358)0.925:0.001926893)1.000:0.015467298,((HEL_BA8670AA_AS:0.013672075,HEL_CA0525AA_AS:0.011957854)1.000:0.007396834,(HEL_CA0579AA_AS:0.02005108,(HEL_BA8741AA_AS:0.009893048,(((((HEL_BA8682AA_AS:0.006144908,VN0772:0.006006622)1.000:0.000824178,(HEL_BA4123AA_AS:0.00397591,(BHB_16-3:0.006717336,CHC143:0.006217805)0.953:0.001060956)1.000:0.001417479)1.000:0.000967157,(VN0053:0.004710708,(HEL_BA8730AA_AS:0.007296539,((HEL_BA8705AA_AS:0.005050604,HEL_BA8727AA_AS:0.005643967)1.000:0.003097638,(HEL_BA8683AA_AS:0.005575645,VN0639:0.002971808)1.000:0.002084452)1.000:0.000899142)1.000:0.001477588)0.905:0.000590192)1.000:0.002089444,HEL_CA0436AA_AS:0.004464172)1.000:0.004442714,((HEL_BA8734AA_AS:0.00690849,(DU_31:0.004677059,VN1314:0.0037153)1.000:0.001918905)1.000:0.004272178,(HEL_BA8671AA_AS:0.009365928,((HEL_BA8740AA_AS:0.008906382,HEL_CA0438AA_AS:0.008158343)0.999:0.001091936,((HEL_BA8677AA_AS:0.003888759,(DUHN19:0.005068518,HEL_CA0455AA_AS:0.003265357)0.999:0.000411687)0.969:0.000280068,(HEL_BA8661AA_AS:0.006111002,HUE40:0.008734982)1.000:0.002360447)1.000:0.001327297)1.000:0.000819863)1.000:0.001322622)0.975:0.001197044)1.000:0.002441852)1.000:0.00846509)1.000:0.003813138)0.966:0.001937016)1.000:0.001700977)1.000:0.001829335,((((HEL_CA0578AA_AS:0.014779355,VN0372:0.015886645)1.000:0.006097497,((HCM55:0.017563754,Va75:0.016388926)1.000:0.00388702,(KK-KH-53:0.019608845,(HpGP-VNM-007:0.019170945,(HEL_BA9802AA_AS:0.015471897,VN0785:0.01622212)1.000:0.003118185)1.000:0.001963154)0.953:0.001689285)0.165:0.000881478)0.997:0.00085933,((HEL_BA4190AA_AS:0.018304474,((HEL_BA8742AA_AS:0.012520212,HEL_BA9452AA_AS:0.012830879)1.000:0.003433056,(HCM70:0.014085867,HEL_CA0444AA_AS:0.013811908)1.000:0.003279692)1.000:0.003982423)1.000:0.002627277,((HEL_BA4960AA_AS:0.017719878,VN0138:0.01815431)1.000:0.002699595,((HEL_CA0560AA_AS:0.01548627,HNI60:0.016173303)1.000:0.003973151,(((HCM72:0.016750082,HEL_BA8687AA_AS:0.016164005)1.000:0.003582909,(HEL_BA4220AA_AS:0.013498636,VN0561:0.011840623)1.000:0.003859141)1.000:0.002796663,((HEL_CA0440AA_AS:0.00731683,(HEL_BA8703AA_AS:0.004994718,VN0598:0.005921091)1.000:0.003147926)1.000:0.011055122,((((HEL_CA0551AA_AS:0.012900102,(HEL_CA0463AA_AS:0.009679057,VH57:0.009192126)0.992:0.002378551)1.000:0.003363731,HEL_BA8664AA_AS:0.016440516)1.000:0.001877226,((HEL_CA0495AA_AS:0.012909708,VH26:0.014085737)1.000:0.003777601,(HEL_BA9420AA_AS:0.013286536,NY97-102:0.014660534)1.000:0.002367567)1.000:0.001588144)0.993:0.001438082,(HpGP-VNM-004:0.018259735,(HEL_CA0441AA_AS:0.016438459,HEL_CA0460AA_AS:0.015488561)1.000:0.002658989)0.931:0.001300386)1.000:0.001607938)1.000:0.001398002)0.589:0.001187691)1.000:0.001781405)1.000:0.001402607)0.866:0.000858278)0.976:0.00081267,((VN0656:0.021261321,((HCM62:0.018206091,(VN0370:0.015336001,(HEL_CA0536AA_AS:0.012901273,HEL_CA0570AA_AS:0.012916327)1.000:0.003859763)1.000:0.002637251)1.000:0.002836111,((HEL_CA0458AA_AS:0.018088337,HEL_CA0557AA_AS:0.017000858)1.000:0.003022997,((HEL_BA4223AA_AS:0.015800425,HEL_CA0562AA_AS:0.015671933)0.992:0.002727445,HCM64:0.019190104)1.000:0.001572343)1.000:0.001789993)1.000:0.001544386)1.000:0.001690217,((DUHN17:0.01905368,(HEL_CA0493AA_AS:0.017473556,KK-KH-55:0.016063603)1.000:0.003545417)1.000:0.002073878,(((((HEL_CA0544AA_AS:0.009563861,(HEL_BA8695AA_AS:0.008392158,(HEL_CA0523AA_AS:0.007928187,(HEL_CA0510AA_AS:0.003645448,(DUHN11:0.002898823,VN0686:0.00477926)1.000:0.00067106)1.000:0.000897773)1.000:0.001205822)1.000:0.002779747)1.000:0.009160138,((HEL_CA0513AA_AS:0.013043339,VN0373:0.013695744)1.000:0.002421489,(HEL_CA0577AA_AS:0.012085533,HEL_BA8724AA_AS:0.012832176)1.000:0.002330735)1.000:0.001585547)1.000:0.00192981,CK63:0.015287207)1.000:0.002655749,((VN0741:0.017963602,HEL_BA8663AA_AS:0.012651603)1.000:0.002751947,(HEL_CA0527AA_AS:0.015888816,HEL_BA8691AA_AS:0.015173872)1.000:0.002715499)0.999:0.001625197)1.000:0.003308701,(VN0635:0.016913904,HEL_BA8982AA_AS:0.018702836)0.070:0.003098316)1.000:0.002288641)1.000:0.001184028)0.997:0.000853707)1.000:0.001248667)1.000:0.001222772,(((((HEL_BA8710AA_AS:0.016603343,VN0606:0.016397164)1.000:0.003670177,(((HUE47:0.014746765,HEL_CA0547AA_AS:0.016140833)1.000:0.002742192,(HEL_BA8731AA_AS:0.016649189,(((HEL_BA4636AA_AS:0.014687887,(HEL_AA0210AA_AS:0.009691105,HEL_BA9547AA_AS:0.010378042)1.000:0.002699747)1.000:0.004236955,((HEL_CA0508AA_AS:0.013525939,CHC28:0.015730831)1.000:0.003216631,(((HEL_AA0211AA_AS:0.011960275,VN0607:0.014400575)1.000:0.002448536,(HEL_CA0576AA_AS:0.016053801,VN0625:0.013669851)1.000:0.002331153)1.000:0.001535867,HEL_BA8673AA_AS:0.018273782)0.392:0.001120854)0.517:0.001164955)1.000:0.001288588,(HEL_BA4648AA_AS:0.01885123,HEL_CA0553AA_AS:0.019911244)1.000:0.003165393)0.912:0.001323573)0.748:0.001373842)1.000:0.001335145,(CHC53:0.015911417,HEL_AA6526AA_AS:0.016258265)1.000:0.003264684)1.000:0.001740313)1.000:0.003442072,(HEL_BA4967AA_AS:0.018671226,HEL_BA8736AA_AS:0.01946739)0.519:0.002473551)1.000:0.002120459,(HCM45:0.015445822,HEL_CA0454AA_AS:0.014593991)1.000:0.006439136)1.000:0.001356241,((CHC130:0.021604506,(EKA43:0.01367774,HEL_BA3836AA_AS:0.013234411)1.000:0.007315896)1.000:0.002148002,((HEL_BA4645AA_AS:0.021211568,HEL_CA0554AA_AS:0.019725313)1.000:0.003068787,(VN0594:0.019383292,VN0327:0.02036499)1.000:0.00316453)1.000:0.001631839)1.000:0.001294332)0.598:0.000829797)0.695:0.000619586)1.000:0.000738028)1.000:0.000651085,((((((HEL_CA0439AA_AS:0.017047223,HEL_CA0486AA_AS:0.01518662)1.000:0.004217249,HEL_CA0533AA_AS:0.020094858)1.000:0.00165435,(HEL_BA8679AA_AS:0.01923373,(HEL_CA0529AA_AS:0.002910796,VN1310:0.002191366)1.000:0.015972417)1.000:0.002907793)1.000:0.001183777,((VN0389:0.019921845,(HEL_CA0484AA_AS:0.018425492,HEL_CA0580AA_AS:0.018095613)0.999:0.002886202)1.000:0.001532481,((CK14:0.018400653,(VN0806:0.004864846,(DUHN13:0.001517916,VN1335:0.001455778)1.000:0.003642323)1.000:0.0114449)1.000:0.005791458,(VN0948:0.018835409,HEL_CA0563AA_AS:0.021033627)1.000:0.002759453)1.000:0.001533315)1.000:0.001343182)1.000:0.001165167,((HEL_BA9590AA_AS:0.02004661,VN0787:0.017837023)1.000:0.004039545,((HpGP-VNM-001:0.012670803,VN1220:0.01274257)1.000:0.008645902,((((HEL_CA0531AA_AS:0.017198253,VN0545:0.016868263)1.000:0.003494938,(KG86:0.018839897,HEL_BA8708AA_AS:0.018860097)1.000:0.002873508)1.000:0.001876045,(HEL_CA0485AA_AS:0.017811884,HEL_BA4179AA_AS:0.017169699)1.000:0.002604105)1.000:0.002682406,(VN0526:0.017363472,VN0568:0.017488571)1.000:0.003337013)0.997:0.001259314)0.332:0.001074703)1.000:0.001079778)1.000:0.000874184,(((((VN0969:0.01746,(((VN1337:0.016261097,(EKB32:0.008800861,HEL_CA0453AA_AS:0.008038882)1.000:0.007896375)1.000:0.001947565,((((HEL_BA8669AA_AS:0.010312714,HEL_CA0469AA_AS:0.009217597)1.000:0.005166,(VH123:0.009963007,VH63:0.012760245)1.000:0.00290231)0.418:0.001061968,((HEL_CA0473AA_AS:4.0591e-05,Va96:4.1381e-05)1.000:0.014660619,(HpGP-VNM-005:0.012672464,VN0646:0.014341708)1.000:0.002424295)1.000:0.001294119)1.000:0.00142628,(HpGP-VNM-006:0.013053535,HEL_CA0468AA_AS:0.015276616)1.000:0.003217598)0.964:0.001671866)0.932:0.001804002,VN1330:0.016058212)1.000:0.002471874)1.000:0.003221131,(HEL_CA0483AA_AS:0.016486106,HNI55:0.018531303)1.000:0.003474531)1.000:0.001628714,(((VN0661:0.022117306,(((HEL_BA4646AA_AS:0.004346971,KK-KH-29:0.005917734)1.000:0.016425252,(UBN56:0.014924411,(KG129:0.012648073,(KG35:0.012660296,UBN68:0.008890029)1.000:0.004601767)1.000:0.002431317)1.000:0.006554703)1.000:0.002475387,UBN111:0.020598173)0.605:0.001944136)1.000:0.002353479,((Va24:0.015099289,(KG131:0.009529086,UBN80:0.009523853)1.000:0.009982239)1.000:0.00472745,HEL_CA0467AA_AS:0.019752847)0.701:0.001557658)0.540:0.001103029,(DUHN15:0.0177634,VH77:0.017903691)1.000:0.003562905)1.000:0.001302455)1.000:0.00129287,((HEL_CA0512AA_AS:0.020953233,(HEL_BA8905AA_AS:0.017957071,VH33:0.018649247)1.000:0.002773136)1.000:0.00149257,((HEL_BA8718AA_AS:0.01794454,HEL_CA0479AA_AS:0.022783953)1.000:0.003882581,(HEL_BA8675AA_AS:0.019994168,(HEL_BA8667AA_AS:0.007805955,VN0449:0.007444606)1.000:0.012995753)0.984:0.002143375)0.999:0.001269978)1.000:0.001312578)1.000:0.001096046,(((HEL_CA0526AA_AS:0.020226294,(HEL_CA0532AA_AS:0.01615195,HEL_CA0537AA_AS:0.016326373)1.000:0.004445338)1.000:0.002172379,(HNI57:0.020044271,VH116:0.019135755)1.000:0.003216577)1.000:0.001376485,(((HEL_CA0482AA_AS:0.018213631,Va89:0.017608178)1.000:0.003796883,((HEL_BA4157AA_AS:0.018996852,(HEL_BA4993AA_AS:0.014264484,HEL_BA8694AA_AS:0.014461512)1.000:0.004768284)1.000:0.003429766,(VN0558:0.020152471,((((HEL_CA0487AA_AS:0.015038458,HNI33:0.013534918)1.000:0.00328073,(HNI69:0.017500792,HEL_BA8711AA_AS:0.012241328)1.000:0.0033092)0.284:0.001267267,(VN0371:0.015948119,(HEL_BA8672AA_AS:0.012887236,VN0563:0.012331691)1.000:0.003917582)1.000:0.002079536)0.996:0.001941309,VN0949:0.016520314)1.000:0.002630907)1.000:0.002025984)0.425:0.001446193)1.000:0.002223808,(VN0385:0.020638384,(HEL_CA0466AA_AS:0.019229656,VN0250:0.017850571)1.000:0.002549591)0.987:0.001314937)0.996:0.001054091)1.000:0.000895135)0.965:0.000643209)0.807:0.000569524)0.998:0.000590407,((((((HEL_CA0548AA_AS:0.018659866,(CHN99:0.013401792,HEL_AA0212AA_AS:0.013356567)1.000:0.005025267)1.000:0.001888088,((DUHN20:0.015614355,SP29:0.014556501)1.000:0.003300769,Va33:0.019486177)0.922:0.001838009)1.000:0.002549141,(HEL_BA4955AA_AS:0.01883755,VN0460:0.019284859)1.000:0.002865499)1.000:0.001407461,((KY-TH-15:0.017509298,(HEL_BA8676AA_AS:0.010146875,HEL_CA0539AA_AS:0.010375511)1.000:0.007257035)1.000:0.003330426,VN0450:0.020292584)1.000:0.001600131)0.891:0.000979726,((VN0427:0.02204894,((HEL_CA0522AA_AS:0.017808187,(HEL_BA8729AA_AS:0.017386205,HEL_CA0507AA_AS:0.015423048)1.000:0.0032294)1.000:0.002224426,(VN0127:0.020862968,VN0314:0.016519889)1.000:0.003163806)1.000:0.001583227)1.000:0.001669898,((HEL_CA0535AA_AS:0.017775668,(HEL_CA0575AA_AS:0.014875025,(HEL_BA4985AA_AS:0.002295398,HEL_BA8739AA_AS:0.002894731)1.000:0.012159454)1.000:0.004886529)1.000:0.004351478,((HEL_BA8728AA_AS:0.015691494,HEL_CA0561AA_AS:0.014780123)1.000:0.006305991,HEL_CA2792AA_AS:0.020228426)0.608:0.001608478)1.000:0.00182925)1.000:0.001177261)1.000:0.000990258,((((VN0483:0.020165907,(SP16:0.016962076,VN1340:0.018499886)1.000:0.003412138)1.000:0.001749294,((((HpGP-VNM-008:0.015084613,VN0345:0.014164366)1.000:0.005166242,(HEL_CA0496AA_AS:0.01766218,(HEL_BA4635AA_AS:0.018769037,KG28:0.021036835)1.000:0.004185409)1.000:0.002490519)1.000:0.001643392,((VN1311:0.018124661,(HNI82:0.011419549,Va49:0.011836772)1.000:0.005480606)1.000:0.002346027,(UBN69:0.0216738,(HEL_AA4373AA_AS:0.0145914,HEL_CA0472AA_AS:0.015650946)1.000:0.004913973)0.985:0.001780928)0.993:0.001298435)1.000:0.00163552,(HEL_CA0519AA_AS:0.018855955,(HCM135:0.01512095,HNI93:0.01512785)1.000:0.005296467)1.000:0.00249017)0.994:0.001197031)1.000:0.001313418,(HEL_CA0543AA_AS:0.018675472,VN0298:0.01887032)1.000:0.003582955)1.000:0.001071283,((HEL_BA8690AA_AS:0.020073995,(HEL_CA0443AA_AS:0.019608493,Va114:0.019400515)1.000:0.002726543)0.896:0.001440911,(VN0196:0.017818554,((VN0532:0.014685692,VN0835:0.015968253)1.000:0.003147046,(HNI38:0.016657948,VN0266:0.015904328)1.000:0.002923893)1.000:0.002157685)1.000:0.002825556)1.000:0.001396647)1.000:0.00089289)0.985:0.000537933)1.000:0.000835174,((((HNI32:0.020197581,VN0381:0.018759813)1.000:0.002905776,(HEL_CA0489AA_AS:0.018732129,Va125:0.01837454)1.000:0.002813016)1.000:0.001112077,(HEL_CA0477AA_AS:0.018718903,(HEL_CA0450AA_AS:0.017792993,HEL_CA0565AA_AS:0.017566983)0.990:0.002636545)1.000:0.002073097)1.000:0.001108316,(((CHN48:0.017548566,VN0786:0.01809803)1.000:0.002695576,((HEL_BA9578AA_AS:0.018807474,HEL_CA0538AA_AS:0.016277392)1.000:0.002820696,HNI20:0.02026863)0.815:0.001113246)1.000:0.001747168,((HEL_CA0514AA_AS:0.018332013,HEL_BA9335AA_AS:0.018353513)1.000:0.002694764,(VN1042:0.01912199,(HEL_BA8696AA_AS:0.018305272,HEL_BA8709AA_AS:0.015709866)1.000:0.003561991)1.000:0.002955042)1.000:0.001288328)0.999:0.001092539)1.000:0.000918919)0.842:0.000777199,(VN0889:0.020903089,((HEL_CA0461AA_AS:0.01301688,HEL_CA0465AA_AS:0.012885034)1.000:0.006157338,(HEL_CA0504AA_AS:0.018058571,HEL_CA0524AA_AS:0.018122466)1.000:0.003200169)1.000:0.00156334)1.000:0.002262725)0.562:0.000811728,(((((ID0576:0.018488874,(((ID0177:0.016358347,(ID0154:0.014220013,(HpGP-IDN-007:0.014757806,(ID0173:0.014360656,ID0624:0.011267139)0.418:0.002509147)1.000:0.003471937)1.000:0.004480529)1.000:0.002825528,(ID0563:0.019493798,(ID0607:0.009671126,ID0640:0.007909114)1.000:0.009387808)1.000:0.002909965)1.000:0.002080922,((ID0562:0.020561104,ID0178:0.017230523)0.744:0.002934938,(ID0395:0.012663649,ID0623:0.014231655)1.000:0.01097131)1.000:0.002016429)1.000:0.004243835)1.000:0.003822112,((UBN67:0.017687226,ID0302:0.02072833)1.000:0.003403382,((((((MLS210:0.012379941,MLS9:0.012723418)1.000:0.003889276,(MLS212:0.014259414,(MLS209:0.013129008,(MLS101:0.010495369,(MLS206:0.007361537,MLS218:0.008195483)1.000:0.005201933)1.000:0.002790932)0.574:0.00230354)1.000:0.001999265)1.000:0.002060735,(ID0205:0.010616766,(HpGP-IDN-002:0.004161334,MLS217:0.003996951)1.000:0.00676109)1.000:0.006518013)1.000:0.001267347,((((Taitung233:0.010721903,(TW235:0.010438011,(Taitung14:0.00568143,Taitung32:0.005333721)1.000:0.004488008)1.000:0.002294375)1.000:0.002784113,((((Taitung15:0.006661324,Taitung203:0.00631989)1.000:0.004424509,(Taitung42:0.008645061,Taiwan55:0.009285434)1.000:0.002258948)1.000:0.001528261,(Taiwan47:0.008808214,Taitung222:0.010989991)1.000:0.002903073)1.000:0.002283793,(Taitung52:0.010479454,(Taiwan16:0.009560505,(HEL_AA6015AA_AS:0.009091935,Taiwan43:0.009232967)0.999:0.002412248)1.000:0.002352041)1.000:0.003058838)1.000:0.001357372)1.000:0.001760658,((Taitung63:0.004807941,((((Taitung20:0.004195618,(Taitung257:0.003708257,(Taitung276:0.002590533,(Taitung51:0.00163175,(Taitung04:0.001893808,Taitung27:0.001235119)1.000:0.000627413)1.000:0.001400759)1.000:0.001724039)1.000:0.002041713)1.000:0.001220488,(Taitung195:0.004347725,(Taitung03:0.0032449,(Taiwan58:0.002732164,Taiwan62:0.003218214)1.000:0.001661486)0.998:0.000782006)0.830:0.000812552)0.990:0.000836557,((Taitung41:0.002213177,Taiwan244:0.001933519)1.000:0.003658129,(Taitung06:0.003373373,(Taitung19:0.002648768,Taitung217:0.00256718)1.000:0.001432114)0.906:0.001253421)0.999:0.001302956)1.000:0.001016995,((((Taitung21:0.004294234,(Taitung26:0.003904899,Taiwan64:0.003195658)1.000:0.001805923)1.000:0.001241672,((Taitung197:0.003411128,Taitung79:0.003709462)1.000:0.001791338,Taitung201:0.005299716)0.906:0.000864686)0.908:0.000901556,(Taitung73:0.004938772,Taiwan2:0.004838397)1.000:0.001659647)0.972:0.000815402,(Taiwan10:0.005374845,Taitung263:0.005499278)1.000:0.001297487)1.000:0.001061852)1.000:0.001898514)1.000:0.007790754,HpGP-TWN-030:0.013824174)0.263:0.001798565)1.000:0.003680993,(((HpGP-CHI-208:0.012078066,(HEL_BA9783AA_AS:0.009051501,(HEL_AA5963AA_AS:0.008007298,HEL_BA9350AA_AS:0.008550277)1.000:0.002514087)1.000:0.002181557)1.000:0.004202913,(ID0079:0.014775376,((ID0086:0.009730487,ID0094:0.009331694)1.000:0.004025159,(HpGP-IDN-005:0.011343291,ID0081:0.011664906)1.000:0.002652205)0.992:0.001489311)1.000:0.001968374)1.000:0.001600026,((ID0408:0.009518852,(HEL_BA5618AA_AS:0.007951378,ID0405:0.007406221)1.000:0.003407139)1.000:0.005041479,(ID0458:0.011682975,ID0517:0.014292713)1.000:0.002920104)1.000:0.001536316)1.000:0.001642803)1.000:0.001384425)0.000:0.000992096,((ID0463:0.013398429,ID0469:0.012257169)1.000:0.005467728,(HpGP-IDN-008:0.015844259,(ID0444:0.012270027,ID0445:0.019861999)1.000:0.00334196)0.757:0.001272788)1.000:0.001659181)1.000:0.002064569,((ID0233:0.011992161,(ID0214:0.008919704,ID0221:0.011797378)1.000:0.005277644)1.000:0.0064958,ID1079:0.022275863)1.000:0.002365723)0.679:0.001318814)1.000:0.001885388)1.000:0.00278671,((((CK18:0.011499011,CK60:0.010601631)1.000:0.00731807,(CK2:0.014729288,(CK30:0.014133922,(CK101:0.011112858,(CK53:0.01106071,(CS31:0.011517515,CK88:0.01017919)0.982:0.002182621)1.000:0.00204835)1.000:0.002536274)1.000:0.003272729)1.000:0.003240472)1.000:0.001792178,(CK22:0.020305467,(CK91:0.012842008,CK93:0.013208943)1.000:0.005714058)1.000:0.001988121)1.000:0.001150948,((CK37:0.019486601,(CK26:0.015904638,HEL_CA0470AA_AS:0.016487334)0.820:0.002585818)1.000:0.001517988,((CK81:0.013945143,CS8:0.013950566)1.000:0.004309664,(CS16:0.016624788,CK69:0.015756262)0.945:0.002360807)1.000:0.001294749)0.998:0.001083942)1.000:0.001186947)0.933:0.000907864,CK61:0.021464015)0.000:0.000602205,(UBN117:0.022938276,(((KG47:0.008187394,TH0351:0.006690687)1.000:0.017876684,(CK89:0.021440721,KG56:0.021424121)1.000:0.003274212)1.000:0.001628628,((RW_186:0.023767068,(KG101:0.009236007,KG59:0.011089555)1.000:0.010775363)1.000:0.003008164,(VN0510:0.027374297,(UBN28:0.022067809,((MS33:0.00870469,RN138:0.009473644)1.000:0.010495056,(((HEL_BA3859AA_AS:0.00767881,HEL_BA4633AA_AS:0.012385677)1.000:0.011940703,TH0354:0.021096681)0.978:0.002789885,((KG114:0.014769706,(((CK75:0.005292801,UBN122:0.011975091)1.000:0.004793805,(UBN31:0.009618801,KY-TH-85:0.014376054)1.000:0.002639618)0.369:0.001314976,UBN99:0.01077089)1.000:0.004180181)1.000:0.002338394,(((HEL_BA3840AA_AS:0.009450822,KY-TH-67:0.013047319)1.000:0.007940694,((TH0599:0.012294988,UBN83:0.00480008)1.000:0.009891436,(UBN35:0.012859811,(KG24:0.008012204,TH0628:0.011664403)1.000:0.004096375)1.000:0.003994459)1.000:0.003694898)1.000:0.001644037,(RN165:0.016202398,(KG118:0.015071974,(KG132:0.017668066,(TH0341:0.008778048,(CS24:0.004505888,KG70:0.009768928)1.000:0.001620866)1.000:0.001580831)0.959:0.002081552)1.000:0.005730912)1.000:0.002478983)1.000:0.002367202)1.000:0.002039629)1.000:0.002634729)0.095:0.003340782)1.000:0.006188488)1.000:0.003271655)1.000:0.001423937)1.000:0.001405268)1.000:0.001845342)1.000:0.001132538)1.000:0.001953403,(((HEL_CA2648AA_AS:0.015418663,NY97-20:0.015502247)1.000:0.003798112,((HEL_BA7956AA_AS:0.018107489,(HEL_CA2595AA_AS:0.015690918,HpGP-MAL-006:0.015641574)1.000:0.002802434)0.933:0.001147562,((HEL_AA0384AA_AS:0.018692028,(HEL_CA2545AA_AS:0.01525167,HEL_CA2724AA_AS:0.016034933)0.341:0.0023531)1.000:0.001294131,(HEL_BA5358AA_AS:0.015296317,HpGP-SGP-018:0.016388499)1.000:0.002598817)0.862:0.001034109)1.000:0.001500537)0.557:0.00075983,((HEL_CA0094AA_AS:0.017062768,(VN0139:0.015027775,(EKB34:0.0145779,HEL_BA9978AA_AS:0.013479961)0.834:0.002927989)1.000:0.002208393)1.000:0.002126176,(HEL_BA5774AA_AS:0.016103946,HpGP-SGP-026:0.015668767)1.000:0.002660675)1.000:0.001178759)0.948:0.000666376)0.999:0.000806782)1.000:0.000835361,(((((HEL_BA9918AA_AS:0.015625309,HEL_CA0081AA_AS:0.015617572)1.000:0.002403002,(VN0142:0.016618518,HEL_CA2616AA_AS:0.015702061)1.000:0.002326144)0.996:0.000947859,((HEL_CA0068AA_AS:0.015658142,HEL_BA9905AA_AS:0.016057797)1.000:0.002427988,(HEL_CA0069AA_AS:0.016208975,HEL_AA5340AA_AS:0.015376783)1.000:0.002342603)1.000:0.001405187)0.911:0.000880057,((HEL_CA2591AA_AS:0.016041544,HEL_CA2761AA_AS:0.016238373)1.000:0.002513217,(HEL_BA9970AA_AS:0.015574014,HEL_CA2701AA_AS:0.015882647)1.000:0.002269315)1.000:0.00115707)0.996:0.000730954,((((HEL_CA0006AA_AS:0.015718383,HEL_CA2579AA_AS:0.016028447)1.000:0.002279523,(HEL_BA9913AA_AS:0.015559981,HEL_BA9990AA_AS:0.015784699)1.000:0.002359574)1.000:0.001145715,(((HEL_BA5595AA_AS:0.015677861,HEL_CA2533AA_AS:0.015756624)1.000:0.00247422,(HEL_CA2695AA_AS:0.015924407,HpGP-SGP-013:0.015997757)1.000:0.002249268)0.518:0.000832911,(HEL_CA2622AA_AS:0.014423394,(HEL_BA9907AA_AS:0.004800762,HEL_BA9943AA_AS:0.004649022)1.000:0.009835502)1.000:0.003585002)1.000:0.000992125)1.000:0.000795718,((HEL_CA0082AA_AS:0.017281427,(HEL_BA9995AA_AS:0.016043477,KK-KH-12:0.016956716)1.000:0.002244875)0.748:0.001026678,(HEL_CA0007AA_AS:0.015444304,HEL_CA2685AA_AS:0.015004078)1.000:0.002437382)1.000:0.001030508)1.000:0.000903774)1.000:0.000659797)1.000:0.000772777,((((((((HEL_CA0168AA_AS:0.016526445,(HEL_BA3846AA_AS:0.008864512,RN5:0.00832568)1.000:0.008247136)1.000:0.001890138,((HEL_CA2666AA_AS:0.013282908,KY-TH-41:0.0136772)1.000:0.003423887,(HEL_BA3835AA_AS:0.01539067,HEL_CA2690AA_AS:0.014664061)0.994:0.002219869)1.000:0.002074753)0.513:0.00090613,((HEL_CA0191AA_AS:0.015498329,HEL_CA0215AA_AS:0.016989588)1.000:0.002744923,(HpGP-TWN-003:0.015542498,KY-TH-32:0.015426445)1.000:0.00277185)1.000:0.001082898)1.000:0.00095262,((((HEL_CA2609AA_AS:0.013093687,HEL_CA2757AA_AS:0.012725222)1.000:0.003460476,(HEL_CA2692AA_AS:0.01315806,HEL_CA2759AA_AS:0.015350094)0.678:0.002888272)1.000:0.001965459,(HEL_CA2762AA_AS:0.016754321,(HEL_CA0097AA_AS:0.013924537,HEL_CA2593AA_AS:0.013563459)1.000:0.00298278)1.000:0.001865472)1.000:0.001285906,((HEL_CA2540AA_AS:0.01450474,HEL_CA2602AA_AS:0.015964583)1.000:0.003260697,(HEL_CA2542AA_AS:0.016054702,NYPt140:0.018039058)1.000:0.002507937)1.000:0.001231332)1.000:0.000912335)0.995:0.000663815,(((HEL_CA2543AA_AS:0.015520409,HpGP-SGP-014:0.015100042)1.000:0.003162914,(HEL_BA5592AA_AS:0.01620002,HpGP-MAL-020:0.016159374)1.000:0.002451666)1.000:0.001044781,(((HEL_BA5776AA_AS:0.01593823,HEL_CA0102AA_AS:0.014531792)1.000:0.003860607,(HEL_AA0324AA_AS:0.015340145,JP0017:0.018147006)1.000:0.003370878)0.962:0.001033397,(HEL_CA2523AA_AS:0.01679053,(HEL_CA2534AA_AS:0.015463699,(HEL_CA2552AA_AS:0.007513429,ID0449:0.009209707)1.000:0.007861645)0.993:0.002306349)1.000:0.001697581)0.982:0.001019469)1.000:0.001110809)0.980:0.000533555,(((((HEL_BA4687AA_AS:0.010486692,HpGP-TWN-009:0.009910045)1.000:0.007195224,(HpGP-SGP-006:0.017499739,HpGP-TWN-007:0.016256903)1.000:0.002747124)1.000:0.001201114,((HEL_AA0326AA_AS:0.015598532,(Taitung35:0.013720119,(HEL_CA2628AA_AS:0.009569895,ID0048:0.010287449)1.000:0.003565904)1.000:0.003619199)1.000:0.002703295,((HEL_BA5454AA_AS:0.018058721,((HEL_CA0214AA_AS:0.012257748,Kyoto98A:0.012992211)1.000:0.003892465,((HEL_AA2008AA_AS:0.011049865,HpGP-TWN-001:0.012999267)1.000:0.003667277,Taiwan902:0.014820139)0.454:0.001352233)0.623:0.001466097)1.000:0.00162369,(HpGP-MAL-003:0.015967932,HEL_BA5345AA_AS:0.015746206)1.000:0.002639226)0.957:0.001037097)1.000:0.001258621)1.000:0.000898754,((HpGP-TWN-016:0.01925021,((HEL_CA0206AA_AS:0.014628784,HpGP-TWN-024:0.014567351)1.000:0.002526771,(HEL_CA2560AA_AS:0.014216099,HpGP-SGP-036:0.01612346)1.000:0.002752392)1.000:0.001804726)1.000:0.001298811,((HEL_CA2713AA_AS:0.015911739,(HpGP-TWN-002:0.01381833,HpGP-TWN-006:0.020422502)1.000:0.003655166)1.000:0.002147434,(HEL_BA9248AA_AS:0.015792347,HEL_CA2702AA_AS:0.015565956)1.000:0.002239761)1.000:0.001791923)1.000:0.001128632)0.965:0.000697412,(((HEL_CA2577AA_AS:0.016099203,Taiwan907:0.016490154)1.000:0.002335724,(HEL_CA0209AA_AS:0.0163253,oki200:0.016661784)1.000:0.002744479)0.999:0.001055049,((HEL_BA5362AA_AS:0.015317556,(HEL_BA9812AA_AS:0.01298225,(HEL_BA3872AA_AS:0.011338963,HEL_CA2638AA_AS:0.010469355)1.000:0.002649605)1.000:0.002496754)1.000:0.00334999,((HpGP-TWN-005:0.01516153,Taitung243:0.01455895)1.000:0.003129182,HpGP-TWN-028:0.016264633)0.712:0.001243369)1.000:0.001710847)1.000:0.000974039)1.000:0.000643177)0.997:0.000555837,((((((HEL_CA0171AA_AS:0.014507449,HpGP-SGP-033:0.015114194)1.000:0.003137062,((HEL_CA2705AA_AS:0.014676352,MMM_14:0.016543386)1.000:0.003839841,(HEL_CA0176AA_AS:0.015321515,Taitung216:0.016220452)1.000:0.002493977)0.709:0.000841124)0.992:0.001063527,((HEL_BA7962AA_AS:0.016328659,HEL_AA6795AA_AS:0.016230822)1.000:0.002617246,(HEL_CA0411AA_AS:0.011707879,HpGP-USA-425:0.011727299)1.000:0.006109536)1.000:0.001245207)0.884:0.000797413,(((HEL_BA9551AA_AS:0.015706761,HpGP-SGP-032:0.015930928)1.000:0.002437782,((OK103:0.006520387,OK212:0.006739298)1.000:0.011634426,(HEL_BA5440AA_AS:0.01477956,HEL_CA2679AA_AS:0.014725962)0.882:0.002431218)1.000:0.00135601)0.998:0.001036786,(((HEL_CA2584AA_AS:0.013704922,HpGP-TWN-008:0.014705441)1.000:0.00304279,HpGP-TWN-019:0.01742366)0.000:0.000950281,(HEL_CA0222AA_AS:0.015766729,HpGP-TWN-026:0.015949584)1.000:0.002751638)1.000:0.001210375)1.000:0.001186381)1.000:0.000756872,(((((HEL_CA0153AA_AS:0.014637781,HEL_BA5605AA_AS:0.014597399)1.000:0.002425977,(((ID0741:0.013980851,(HEL_CA0155AA_AS:0.014471385,(Taitung69:0.013297524,Taitung71:0.012064607)0.854:0.002280273)0.905:0.001433704)1.000:0.001717282,(Mandalay38:0.013693696,HEL_CA2004AA_AS:0.015602714)0.995:0.002257418)1.000:0.001398732,(HEL_BA5577AA_AS:0.01376203,(HpGP-JAP-101:0.012322136,(HEL_AA0202AA_AS:0.013942475,HEL_BA9247AA_AS:0.012140302)0.751:0.002074025)1.000:0.00207026)1.000:0.003567325)1.000:0.001416454)1.000:0.001985108,(HEL_BA5777AA_AS:0.016851639,(HEL_BA4596AA_AS:0.022970522,HpGP-SGP-024:0.015985557)1.000:0.002539435)0.886:0.001015606)1.000:0.001560281,((HEL_BA8375AA_AS:0.019132941,(HEL_BA8930AA_AS:0.015746133,MMM_123:0.017473879)0.632:0.002092212)0.897:0.001073512,((HEL_AA6078AA_AS:0.014216376,HEL_BA8898AA_AS:0.016305173)1.000:0.00297453,(Taiwan878:0.015618743,HEL_CA2538AA_AS:0.015010304)1.000:0.002478644)1.000:0.00142499)1.000:0.000968137)0.998:0.000878063,((HpGP-MAL-023:0.016844953,(HEL_CA0189AA_AS:0.013834703,HEL_CA0203AA_AS:0.014337629)1.000:0.003393856)1.000:0.001719052,((HEL_CA0407AA_AS:0.014400765,RN3:0.022674406)1.000:0.00348923,(HEL_CA0185AA_AS:0.016259546,HEL_CA0195AA_AS:0.0153604)1.000:0.002050233)1.000:0.00138549)1.000:0.001201908)1.000:0.000795867)0.974:0.000589477,(((((((((((HpGP-SGP-002:0.015362908,HEL_BA4458AA_AS:0.014221194)1.000:0.002720257,(HEL_CA2730AA_AS:0.015808545,(HEL_CA2611AA_AS:0.015019735,HEL_BA5344AA_AS:0.01509654)0.999:0.002417952)0.708:0.001136594)0.000:0.000885156,(HEL_BA4183AA_AS:0.015040852,HEL_BA8225AA_AS:0.014412958)1.000:0.002719989)0.655:0.000851666,((HEL_CA2556AA_AS:0.01441103,(HEL_AA5337AA_AS:0.012325071,JP0016:0.013734607)1.000:0.002682494)1.000:0.002462589,(HEL_AA2000AA_AS:0.014887914,HpGP-SGP-005:0.014859401)1.000:0.002459564)1.000:0.001186687)0.256:0.000795663,(((((HEL_CA2575AA_AS:0.0120892,HEL_CA2644AA_AS:0.011351156)1.000:0.003926664,(HEL_BA5600AA_AS:0.012694958,HEL_CA2706AA_AS:0.012466538)1.000:0.003804506)1.000:0.001586425,(Taitung76:0.015420585,(HEL_BA3828AA_AS:0.013645096,HpGP-SGP-008:0.014719356)0.996:0.002328343)0.992:0.001335321)1.000:0.001198593,((HpGP-MAL-015:0.01566598,HEL_CA2698AA_AS:0.014213338)1.000:0.002865814,((HEL_CA2684AA_AS:0.013099186,Yangon173:0.015418289)1.000:0.002595223,(HEL_CA2521AA_AS:0.01423819,HEL_CA2755AA_AS:0.014682486)1.000:0.002181616)0.188:0.001081222)1.000:0.00113332)0.000:0.000790677,(((HEL_CA2532AA_AS:0.015136127,(HEL_CA2734AA_AS:0.009274447,HpGP-TWN-020:0.011287029)1.000:0.005548263)1.000:0.001787874,(((HEL_AA2005AA_AS:0.008742833,HEL_AA2009AA_AS:0.00921296)1.000:0.00602828,HEL_CA0080AA_AS:0.015458941)0.997:0.001387753,(HpGP-SGP-015:0.015138135,HpGP-SGP-038:0.013356143)1.000:0.002498121)0.408:0.001025203)1.000:0.001063151,(((JP0534:0.009998268,(AH67:0.005383579,(HEL_BA5460AA_AS:0.006238867,HEL_BA9319AA_AS:0.003174021)1.000:0.001624968)1.000:0.005072249)1.000:0.006766531,(HEL_CA0149AA_AS:0.014716507,HEL_CA0208AA_AS:0.014449262)0.929:0.002171381)1.000:0.001248717,((Kyoto90A:0.015485488,HEL_BA4460AA_AS:0.013624027)1.000:0.002451098,(HEL_BA7971AA_AS:0.014142256,ID0050:0.01415526)1.000:0.002884039)0.999:0.001039995)1.000:0.001222842)1.000:0.000958982)0.999:0.000838854)1.000:0.000838768,(((HpGP-TWN-018:0.014230963,KY-TH-53:0.014662755)1.000:0.002751905,(HEL_CA2621AA_AS:0.015700432,(HEL_CA2612AA_AS:0.013763947,HEL_CA2669AA_AS:0.013663207)1.000:0.003212102)0.997:0.001211863)0.798:0.001059471,((MMM_59:0.021016536,HEL_AA1879AA_AS:0.015532162)1.000:0.002676597,((KY-TH-81:0.005500971,(KY-TH-28:0.002787002,KY-TH-73:0.002013056)1.000:0.004121764)1.000:0.012409538,HEL_CA0178AA_AS:0.016325291)0.991:0.001771588)1.000:0.001508362)0.999:0.000923347)0.981:0.000780071,(((HEL_CA2752AA_AS:0.014472626,HpGP-SGP-003:0.013667497)1.000:0.004027826,((HEL_AA6076AA_AS:0.013119252,KK-KH-21:0.015466065)1.000:0.002740553,(HEL_BA4158AA_AS:0.013896272,HEL_CA2756AA_AS:0.015354541)1.000:0.00237803)1.000:0.002060967)0.843:0.00089628,((KY-TH-84:0.016246743,VN0905:0.016851096)1.000:0.003166507,(HEL_CA2548AA_AS:0.01442768,HEL_CA0092AA_AS:0.015155735)0.291:0.002131198)1.000:0.001543762)1.000:0.000901929)1.000:0.000676981,((((((HEL_CA2581AA_AS:0.005493606,HpGP-SGP-004:0.006084631)1.000:0.008552317,(KY-TH-10:0.015308517,(HEL_CA2673AA_AS:0.011160674,KY-TH-79:0.010926013)0.311:0.002269319)1.000:0.002334949)1.000:0.001821787,(HEL_CA2568AA_AS:0.012474455,JP0154:0.014039767)1.000:0.00267852)1.000:0.001235878,(HEL_CA2697AA_AS:0.014864745,(HEL_BA9965AA_AS:0.013307217,HEL_CA2704AA_AS:0.011487705)1.000:0.003623177)1.000:0.001342781)1.000:0.001525049,(HEL_CA2570AA_AS:0.015657477,(HEL_BA4610AA_AS:0.019356013,HEL_CA0226AA_AS:0.01235443)1.000:0.0027943)1.000:0.001420159)1.000:0.001758045,((HEL_CA2662AA_AS:0.017759815,(HEL_CA2742AA_AS:0.01439897,RN190:0.01468309)0.899:0.002100434)0.984:0.000978933,(HEL_BA5348AA_AS:0.014422159,HEL_CA0100AA_AS:0.014618995)1.000:0.002971472)0.999:0.001133046)1.000:0.000981959)1.000:0.000953275,(((HEL_BA5446AA_AS:0.017141983,(HEL_CA2617AA_AS:0.015292921,HEL_CA2735AA_AS:0.015656846)0.163:0.002222946)0.999:0.001328429,((HEL_CA0095AA_AS:0.01578516,HEL_CA2728AA_AS:0.014963227)1.000:0.002107234,(HEL_CA2539AA_AS:0.013772614,HEL_CA2712AA_AS:0.014270214)1.000:0.003626741)0.998:0.001175226)1.000:0.001158715,(((HEL_CA0157AA_AS:0.014173136,HEL_CA0373AA_AS:0.015081266)1.000:0.00285689,HEL_CA0183AA_AS:0.01715833)1.000:0.001433156,((HpGP-TWN-004:0.015062071,Taitung36:0.015338746)1.000:0.002948823,(HEL_CA0412AA_AS:0.015931723,HpGP-SGP-017:0.015591584)1.000:0.002558818)1.000:0.001368388)0.999:0.001008443)0.468:0.000726966)1.000:0.000769268,((((HEL_BA3697AA_AS:0.014948852,HEL_CA0172AA_AS:0.015449932)1.000:0.00258785,(HEL_CA0212AA_AS:0.016063177,HEL_CA0158AA_AS:0.015249831)1.000:0.002466644)1.000:0.001232785,((HEL_CA0409AA_AS:0.016129089,OK304:0.015555199)1.000:0.002627231,(HEL_CA0408AA_AS:0.01635827,(HEL_BA3919AA_AS:0.015566114,HEL_CA0164AA_AS:0.015633582)0.692:0.002166043)0.913:0.001061542)1.000:0.001346994)1.000:0.000884209,(((HEL_AA6080AA_AS:0.016354828,(HEL_AA0328AA_AS:0.01430209,Taitung234:0.014710508)1.000:0.002796842)1.000:0.001549994,(HEL_BA5590AA_AS:0.012270663,HEL_CA2731AA_AS:0.012989806)1.000:0.004950753)0.805:0.000972197,((HpGP-SGP-009:0.015297834,HEL_BA9524AA_AS:0.015708725)1.000:0.002342096,(RN169:0.015592904,HEL_CA2658AA_AS:0.015402232)1.000:0.002382587)1.000:0.001102544)1.000:0.000914031)0.995:0.000685045)1.000:0.000636384,((((HEL_BA9678AA_AS:0.016036561,HpGP-TWN-023:0.015426602)1.000:0.002607745,((HEL_CA2661AA_AS:0.014507513,RN61:0.015423309)1.000:0.002853692,(HEL_BA9389AA_AS:0.015567347,(Taitung30:0.005877585,Taiwan45:0.005889887)1.000:0.012086237)0.773:0.001797924)0.961:0.001118142)1.000:0.001219538,(((HEL_AA6034AA_AS:0.013461011,HEL_CA0198AA_AS:0.013632715)1.000:0.004051968,(HpGP-TWN-017:0.016691277,(HEL_CA0162AA_AS:0.015128235,HpGP-TWN-021:0.015540621)1.000:0.002651653)1.000:0.001365761)1.000:0.001216494,((HEL_CA0099AA_AS:0.01602884,Taiwan904:0.015732969)1.000:0.00209339,(HpGP-MAL-012:0.015669202,KK-KH-50:0.015068912)1.000:0.002687931)1.000:0.00114044)0.499:0.000742095)0.659:0.00069461,(HEL_CA2694AA_AS:0.017775459,((HpGP-MAL-018:0.011975924,NY97-18:0.012861906)1.000:0.003902958,((HEL_BA7969AA_AS:0.002970686,(HEL_BA7968AA_AS:0.005147529,(HEL_AA5345AA_AS:0.003082743,HEL_BA5356AA_AS:0.00296975)1.000:0.001861452)1.000:0.003015763)1.000:0.009506854,(HEL_BA9052AA_AS:0.013302634,HEL_CA2588AA_AS:0.011906923)1.000:0.002567878)1.000:0.002466273)1.000:0.002374648)1.000:0.00193349)1.000:0.000685699)0.984:0.000530574)0.999:0.000618772)1.000:0.000915876,(((((KY-TH-93:0.017126905,NY97-103:0.015195421)1.000:0.003017597,((HEL_BA9930AA_AS:0.014034494,HEL_CA0211AA_AS:0.014079123)1.000:0.003621901,(HEL_CA0223AA_AS:0.015539449,HEL_CA2687AA_AS:0.015645173)1.000:0.001856883)1.000:0.001302535)1.000:0.001163439,(HpGP-MAL-021:0.017420265,(HEL_CA0179AA_AS:0.01606216,HEL_CA0200AA_AS:0.015676008)0.743:0.002170494)1.000:0.001350452)1.000:0.001125539,(((HEL_CA0406AA_AS:0.015875624,(oki286:0.014151771,(HEL_CA0594AA_AS:0.009645579,HP32:0.011525992)1.000:0.004057472)1.000:0.004543881)1.000:0.002640347,((HpGP-TWN-027:0.017705163,(HEL_CA2549AA_AS:0.014329745,HpGP-MAL-010:0.016807842)1.000:0.003747425)1.000:0.001335163,(HEL_CA0414AA_AS:0.015307492,HEL_CA2605AA_AS:0.015803189)1.000:0.002410784)0.551:0.000754469)1.000:0.000840626,(HEL_CA2610AA_AS:0.015695003,HpGP-MAL-008:0.015498983)1.000:0.002769128)1.000:0.001244807)1.000:0.000781125,(((((HEL_BA5597AA_AS:0.013802557,HEL_BA7980AA_AS:0.01411411)1.000:0.002799441,(HEL_BA9694AA_AS:0.014770178,TW223:0.016426351)1.000:0.002758884)1.000:0.002658151,HEL_BA5593AA_AS:0.017122687)1.000:0.001593823,((HpGP-SGP-019:0.015708553,HpGP-TWN-022:0.016045726)1.000:0.002555623,(HEL_BA8947AA_AS:0.017561529,(HEL_CA2633AA_AS:0.013240022,ID0397:0.013637307)1.000:0.00369125)0.833:0.001207411)0.998:0.000955096)1.000:0.000974341,(((HEL_CA2529AA_AS:0.016766614,(HEL_BA5452AA_AS:0.014644878,HEL_CA2096AA_AS:0.014312888)1.000:0.003265312)1.000:0.001492438,((HEL_BA9045AA_AS:0.016306599,HEL_CA2531AA_AS:0.015212904)1.000:0.002772431,(HEL_CA0083AA_AS:0.015720852,NY97-38:0.015358704)1.000:0.002639636)1.000:0.001306219)0.994:0.000925603,((HEL_BA5349AA_AS:0.015969096,HEL_CA2564AA_AS:0.015989466)1.000:0.002519121,((HEL_CA0161AA_AS:0.014511148,HEL_CA0187AA_AS:0.014345259)1.000:0.003580064,HEL_CA0180AA_AS:0.016810431)0.991:0.001216732)1.000:0.000971318)0.354:0.000684593)0.996:0.000626615)0.661:0.00051219)1.000:0.000718432)0.907:0.000594488,((((HEL_BA8390AA_AS:0.014859988,(HEL_CA0217AA_AS:0.013442514,(HEL_CA0148AA_AS:0.009979607,HEL_CA0159AA_AS:0.010790226)1.000:0.003944203)0.692:0.002078923)1.000:0.003004691,(HEL_CA0220AA_AS:0.01530967,HEL_CA2650AA_AS:0.014706405)1.000:0.002556897)1.000:0.00158516,(HEL_BA4511AA_AS:0.016732481,(HEL_BA9915AA_AS:0.014836967,HEL_BA9940AA_AS:0.015274458)1.000:0.00304682)1.000:0.001276874)1.000:0.001189616,(((HEL_BA9977AA_AS:0.01569067,HEL_CA2550AA_AS:0.015520271)1.000:0.002490517,(HEL_CA0160AA_AS:0.015159503,(HEL_BA5644AA_AS:0.001257044,(HEL_BA5651AA_AS:0.001176816,HEL_BA5653AA_AS:0.001297482)1.000:0.001038333)1.000:0.013302203)1.000:0.00215253)0.996:0.001001836,(HEL_AA0251AA_AS:0.015156056,HEL_CA2055AA_AS:0.015514505)1.000:0.002892054)1.000:0.000857885)1.000:0.001040651)0.125:0.000519191)0.759:0.000530625)0.711:0.000500155,(((((HEL_CA2006AA_AS:0.017392088,Taitung242:0.015706482)1.000:0.003208697,(HpGP-JAP-012:0.012832,(AH443:0.01070169,HEL_CA2019AA_AS:0.008931043)0.992:0.004030526)1.000:0.005463204)1.000:0.00139019,((HEL_CA2011AA_AS:0.016908101,(HEL_BA9901AA_AS:0.010509516,JP0018:0.010575441)1.000:0.006420508)1.000:0.002254301,(MALT1785:0.017383511,(HEL_CA0613AA_AS:0.013112379,(HEL_CA2005AA_AS:0.010813293,OK314:0.008163065)1.000:0.005678339)1.000:0.004980916)1.000:0.001583706)1.000:0.001267094)1.000:0.001094539,(((HEL_CA2676AA_AS:0.015408545,(HpGP-JAP-010:0.013255494,MM0353:0.018681039)1.000:0.002834965)1.000:0.002611035,(HEL_AA0165AA_AS:0.015490972,HEL_AA2002AA_AS:0.014189037)1.000:0.003199161)0.944:0.000915215,((HP97:0.015882285,(Kyoto101A:0.012400942,(HEL_CA0600AA_AS:0.014251203,(JP0568:0.010419109,(JP0002:0.011089459,oki779:0.009615878)1.000:0.002368687)1.000:0.00163808)0.689:0.001477243)0.989:0.001977682)1.000:0.005329869,(JP0003:0.009706237,JP0537:0.009902637)1.000:0.008796892)1.000:0.001585853)1.000:0.001026936)0.882:0.000846942,(((JP0157:0.016757835,(HEL_AA0241AA_AS:0.007630943,HEL_AA4455AA_AS:0.007215265)1.000:0.008078073)1.000:0.002147788,(GU1862:0.017441893,(HEL_CA2014AA_AS:0.015183901,JP0542:0.014598154)1.000:0.003107356)1.000:0.001272497)1.000:0.001026327,((((HpGP-KOR-027:0.017597092,JP0532:0.015786515)1.000:0.004310386,(HEL_CA0610AA_AS:0.016428144,HEL_AA0103AA_AS:0.0150346)1.000:0.002013311)1.000:0.001265062,((((((HEL_CA2024AA_AS:0.014797412,JP0565:0.013422096)1.000:0.00254012,(((JP0162:0.014754913,((JP0022:0.012921462,(oki143:0.015400432,(Kyoto95A:0.009424942,oki772:0.010727129)1.000:0.004958453)1.000:0.001759317)0.821:0.001191095,((JP0148:0.013439313,((HEL_BA5576AA_AS:0.009211273,HEL_CA2023AA_AS:0.008863033)1.000:0.004077515,((JP0180:0.009591757,(JP0106:0.007427979,JP0168:0.007822896)1.000:0.001349921)1.000:0.001043924,(oki61:0.019487041,OK313:0.010630656)0.445:0.001818404)1.000:0.001575069)0.998:0.001453305)1.000:0.001849922,(((HEL_CA2016AA_AS:0.006249004,JP0020:0.008137261)1.000:0.00468765,((HEL_CA2025AA_AS:0.013978961,(HEL_CA0618AA_AS:0.009400321,HEL_CA0633AA_AS:0.007176391)1.000:0.002440137)0.997:0.001350167,JP0553:0.011186574)1.000:0.001645772)1.000:0.001248912,(CPY1124:0.004233758,HEL_CA0616AA_AS:0.004696501)1.000:0.009366578)0.883:0.000969711)1.000:0.001409877)0.998:0.001188545)1.000:0.001440316,((HEL_CA0583AA_AS:0.010988367,(HEL_CA0413AA_AS:0.008869212,JP0159:0.010271856)1.000:0.002937193)1.000:0.001445814,((JP0012:0.008475694,JP0108:0.007646032)1.000:0.004076244,(HEL_CA0627AA_AS:0.010876952,(JP0564:0.008674329,(JP0001:0.01213164,(HEL_CA0628AA_AS:0.007191434,JP0165:0.007548985)1.000:0.002152596)0.985:0.002077573)1.000:0.003748446)0.997:0.00198817)0.997:0.001355768)1.000:0.002013385)1.000:0.00154205,(JP0546:0.014313893,JP0183:0.014919986)1.000:0.002486942)1.000:0.0015823)1.000:0.001575762,((HEL_CA2009AA_AS:0.0162455,(HpGP-JAP-017:0.014012911,OK188:0.013928036)1.000:0.00380939)1.000:0.001213785,(HEL_AA4432AA_AS:0.013490932,HEL_CA0590AA_AS:0.013317935)1.000:0.002964167)1.000:0.001167066)1.000:0.000974454,(((((((HEL_BA9815AA_AS:0.012879725,Kyoto123A:0.012606339)1.000:0.002958853,(Kyoto28A:0.014747449,(JP0144:0.011791612,JP0550:0.013515429)1.000:0.003566974)0.039:0.001173759)1.000:0.001660149,((((MMM_67:0.015372491,(JP0166:0.00813873,(F93:0.007780192,((HEL_CA0634AA_AS:0.007191098,(JP0539:0.006531173,(HEL_CA0418AA_AS:1.1803e-05,JP0566:2.613e-06)1.000:0.003744084)1.000:0.001269629)0.626:0.000795926,(HEL_CA0595AA_AS:0.006467404,HEL_CA0623AA_AS:0.00755362)1.000:0.002306917)1.000:0.001554737)1.000:0.002880389)1.000:0.005972057)0.997:0.001723154,JP0107:0.023891661)0.755:0.000984733,((Kyoto59B:0.012862948,Kyoto91A:0.013163985)1.000:0.002564418,(HP85:0.013410614,HEL_AA4434AA_AS:0.014041369)1.000:0.002060651)1.000:0.001295986)0.386:0.000936056,(((HEL_AA4439AA_AS:0.010416133,HEL_CA0612AA_AS:0.011438808)1.000:0.004679985,(HEL_CA0588AA_AS:0.013457322,(HpGP-JAP-026:0.012747532,(F234:0.013041225,(HEL_CA0596AA_AS:0.012105623,HEL_CA0620AA_AS:0.009560506)1.000:0.002166332)1.000:0.001590073)1.000:0.002106423)1.000:0.001596768)1.000:0.001757885,((HEL_AA0179AA_AS:0.011619202,JP0182:0.012791822)1.000:0.003315954,(HEL_AA0243AA_AS:0.014243564,JP0545:0.013959439)1.000:0.002233255)1.000:0.001243481)0.806:0.000917323)1.000:0.000925594)0.999:0.000861969,((((HEL_BA4505AA_AS:0.014419465,(HEL_AA4438AA_AS:0.012283876,(HEL_CA2010AA_AS:0.007968836,Kyoto96A:0.008171639)1.000:0.004133135)1.000:0.002983119)1.000:0.002219846,((((HpGP-JAP-028:0.00581138,JP0014:0.006071856)1.000:0.007137019,((HEL_AA0172AA_AS:0.010907105,JP0036:0.010024957)0.000:0.001768993,F232:0.01251121)0.029:0.001073747)0.798:0.001192286,(JP0142:0.010133186,JP0028:0.011994089)1.000:0.003019159)1.000:0.001858912,(F221:0.01267518,HpGP-JAP-021:0.013804382)1.000:0.002100372)1.000:0.001694665)0.999:0.001027849,(Taiwan44:0.016151957,(HEL_AA4458AA_AS:0.013945051,(HEL_AA0443AA_AS:0.006393149,HpGP-JAP-113:0.006477647)1.000:0.007653836)1.000:0.00202996)1.000:0.001413445)0.626:0.00085665,(HP76:0.016149789,(HEL_AA4452AA_AS:0.012543489,HEL_BA8897AA_AS:0.012865518)1.000:0.003280834)1.000:0.001607027)0.920:0.000834522)0.978:0.00057755,(((((((HEL_BA3533AA_AS:0.012540885,((AH126:0.011587079,(AH369:0.007032378,AH396:0.007284131)1.000:0.002285998)1.000:0.003033474,((Kyoto72B:0.009018323,(Kyoto169A:0.012023094,(((HEL_CA0622AA_AS:0.007492035,(HEL_CA0635AA_AS:0.005751225,(HEL_CA0306AA_AS:2.0192e-05,JP0027:2.7994e-05)1.000:0.002991893)1.000:0.003469615)1.000:0.00103173,((JP0140:0.001814887,(JP0577:0.004260568,(HEL_BA9902AA_AS:0.00732134,HEL_CA2015AA_AS:0.009623414)0.988:0.001465395)0.999:0.000549967)0.782:0.000489662,(((JP0558:0.006642123,(JP0146:0.006279649,JP0184:0.006413724)1.000:0.002183996)1.000:0.002688821,JP0173:0.007278342)1.000:0.001351495,JP0567:0.005987371)1.000:0.000581062)1.000:0.000875083)1.000:0.002000177,((Kyoto9B:0.006906827,oki674:0.006967305)1.000:0.000918198,(JP0134:0.002503704,MALT1726:0.009028444)0.932:0.000575771)0.963:0.000590204)1.000:0.001212444)1.000:0.001714776)1.000:0.002188256,GU1882:0.015122474)0.958:0.001305658)0.793:0.00124273)1.000:0.001924998,HEL_AA4441AA_AS:0.01320412)1.000:0.00252782,(AH277:0.015714485,AH251:0.013533518)1.000:0.002512642)0.379:0.000959661,HEL_CA0621AA_AS:0.016569903)0.998:0.000913081,((((HEL_CA0597AA_AS:0.006521944,JP0009:0.006963885)1.000:0.007383772,(HEL_AA0180AA_AS:0.013370213,(JP0013:0.004408008,JP0175:0.004342589)1.000:0.008450132)0.259:0.001797375)1.000:0.001539067,((GU1871:0.01281294,HEL_CA2018AA_AS:0.012050631)1.000:0.002879224,Kyoto1A:0.016706413)1.000:0.00126566)1.000:0.001053359,(((JP0547:0.01100164,(((JP0145:0.006347829,JP0163:0.010645787)1.000:0.002276505,(HEL_CA0312AA_AS:0.007353992,HEL_CA0593AA_AS:0.009449756)1.000:0.00171662)1.000:0.001375076,OK305:0.010097648)1.000:0.002039981)1.000:0.002621478,HEL_AA0174AA_AS:0.016659522)1.000:0.001507153,(HEL_CA2017AA_AS:0.012943518,HEL_BA8838AA_AS:0.014489353)1.000:0.002848256)1.000:0.001749132)1.000:0.001050217)1.000:0.001128507,((JP0174:0.014592745,((JP0006:0.008212126,oki390:0.007712353)1.000:0.005767036,(HEL_CA0591AA_AS:0.010306349,HEL_CA2013AA_AS:0.009109009)1.000:0.004141794)0.744:0.001551825)1.000:0.001651953,((OK303:0.013592218,35A:0.012711506)1.000:0.002693321,((HEL_CA0592AA_AS:0.01203034,HpGP-JAP-016:0.011482666)1.000:0.003135709,HEL_CA2007AA_AS:0.014794354)1.000:0.001335814)0.998:0.001021541)1.000:0.001154206)1.000:0.000896883,(((Kyoto67A:0.014239445,(DU1838:0.0126146,((HEL_BA5507AA_AS:0.010579492,(JP0181:0.010611715,(((HEL_AA0171AA_AS:0.009802474,JP0135:0.010227582)1.000:0.002129597,((JP0151:0.004899342,HEL_CA0637AA_AS:0.00773151)1.000:0.001044261,(JP0153:0.007534112,(HEL_CA2012AA_AS:0.009313732,Kyoto22A:0.009172774)1.000:0.00160612)0.961:0.00058802)0.979:0.000630192)1.000:0.001021392,Kyoto44A:0.009894082)0.796:0.001109408)0.701:0.001172781)0.753:0.00179217,HEL_CA0611AA_AS:0.009696376)1.000:0.002779824)1.000:0.002680759)1.000:0.002099818,(Kyoto68B:0.016606147,(HEL_AA4433AA_AS:0.012953304,HEL_BA9831AA_AS:0.013854628)1.000:0.002344224)0.817:0.00121116)1.000:0.001680044,(Kyoto42B:0.015710862,((HEL_AA0196AA_AS:0.012167618,(HEL_CA0586AA_AS:0.009711245,(JP0015:0.004282623,(HEL_CA0582AA_AS:0.003178265,JP0170:0.005765744)1.000:0.001901286)1.000:0.005796945)1.000:0.004261757)1.000:0.002482416,(HEL_CA0606AA_AS:0.013793586,(HpGP-JAP-029:0.01423805,(HEL_AA0178AA_AS:0.012805148,HEL_AA0440AA_AS:0.012401982)0.999:0.002476222)0.141:0.001422193)1.000:0.001707113)0.440:0.001335471)1.000:0.001277614)0.391:0.000831109)0.898:0.000686099)1.000:0.000662165,(((HEL_CA0601AA_AS:0.011759401,oki288:0.011236632)1.000:0.004128586,(HEL_CA0629AA_AS:0.013754992,(JP0136:0.00967749,JP0569:0.00914584)1.000:0.004307099)1.000:0.002408632)0.996:0.001228834,(((HEL_AA0248AA_AS:0.007323431,Kyoto80A:0.007168725)1.000:0.007616543,(HEL_AA0173AA_AS:0.012935451,HEL_AA4448AA_AS:0.012483945)1.000:0.002808274)1.000:0.001281596,((F226:0.011188252,HEL_AA4447AA_AS:0.012135644)1.000:0.00386438,HEL_CA0625AA_AS:0.01577019)0.999:0.001246176)0.928:0.001150604)1.000:0.001609756)1.000:0.000692866,(((((HEL_AA0249AA_AS:0.012544152,HEL_CA2020AA_AS:0.012225861)1.000:0.003757304,(HEL_AA4437AA_AS:0.0137266,HpGP-JAP-111:0.013816066)1.000:0.002658809)1.000:0.001176214,((HEL_BA9591AA_AS:0.013697923,JP0557:0.015396421)1.000:0.002832368,(((HEL_AA0239AA_AS:0.010996487,HEL_AA0246AA_AS:0.009352471)1.000:0.005164699,PIK29:0.014287871)0.983:0.001253618,(Kyoto55A:0.015051401,(Kyoto84A:0.012276786,(GU1883:0.012791242,(F16:0.008293633,HEL_AA0169AA_AS:0.009366461)1.000:0.003413504)0.382:0.001870819)1.000:0.002455427)1.000:0.002124946)1.000:0.001257506)0.998:0.000966104)1.000:0.001010006,((((JP0138:0.013947365,HEL_CA0619AA_AS:0.015785231)1.000:0.002288796,(Kyoto127A:0.012947923,Kyoto48A:0.01329683)1.000:0.003209977)0.686:0.001117839,(DU1888:0.015820608,((((((AH254:0.010322425,AH323:0.008789155)1.000:0.003698138,(AH408:0.012063369,AH212:0.009982546)1.000:0.002025125)1.000:0.00145452,(F219:0.013851969,(GU1861:0.011770102,(Kyoto34B:0.012379711,(HEL_BA9710AA_AS:0.009390761,HEL_CA0605AA_AS:0.006790975)1.000:0.001886324)0.755:0.001179394)0.883:0.001511585)1.000:0.001247095)0.994:0.001319155,(HEL_AA0199AA_AS:0.013661536,(HEL_BA8975AA_AS:0.010046212,Kyoto62A:0.011056666)1.000:0.002686775)1.000:0.001578038)0.999:0.001390146,((HEL_BA8913AA_AS:0.012404033,AH201:0.011676458)0.201:0.002500297,PIK93:0.012689453)1.000:0.001353547)1.000:0.001479819,(HEL_AA4430AA_AS:0.012778178,oki407:0.013559537)1.000:0.002112538)1.000:0.001679563)1.000:0.001884108)0.996:0.00110207,(((((((HP37:0.009204593,(F216:0.006867452,F227:0.007493796)1.000:0.002656265)1.000:0.003473553,(HEL_CA0107AA_AS:0.011579325,Kyoto46A:0.010457571)1.000:0.003578309)1.000:0.001992939,(((((AH456:0.010401003,(((HEL_BA4684AA_AS:0.009938615,(AH249:0.005835975,AH359:0.009490336)1.000:0.001939006)1.000:0.001286599,AH402:0.007865689)1.000:0.002160518,AH209:0.007583668)1.000:0.002193598)1.000:0.001530726,(((AH246:0.009486403,(AH259:0.009141162,AH439:0.008648183)1.000:0.001834989)1.000:0.000966839,(((AH362:0.006833586,(AH315:0.007713978,(AH113:0.005457634,HEL_BA9084AA_AS:0.007221432)1.000:0.001568883)1.000:0.001729997)1.000:0.003810929,AH86:0.00771995)1.000:0.001160624,(AH119:0.010988228,(DU1829:0.009479757,JP0176:0.00934024)0.858:0.001563542)0.300:0.000775446)1.000:0.000845487)1.000:0.000870882,(AH445:0.011337278,(((AH168:0.008847414,AH420:0.008532816)1.000:0.001701869,(AH275:0.006950714,AH451:0.013094832)1.000:0.001854675)0.697:0.001126796,AH226:0.010746816)0.785:0.001567627)1.000:0.001166585)1.000:0.000902438)0.486:0.00106041,(HEL_AA0205AA_AS:0.011334814,AH383:0.011016343)1.000:0.002687076)1.000:0.001147537,((AH221:0.009788444,AH416:0.007442745)1.000:0.003566581,HEL_BA5575AA_AS:0.012590009)1.000:0.001710095)1.000:0.00137919,(AH20:0.012436307,HEL_BA9030AA_AS:0.013181622)1.000:0.002403618)1.000:0.001594881)1.000:0.001386705,(HEL_AA0170AA_AS:0.013918163,HEL_BA4683AA_AS:0.014460554)1.000:0.002069548)1.000:0.001246074,((HpGP-JAP-019:0.013292495,(AH203:0.011270195,(AH414:0.010188113,(AH343:0.009668244,(AH207:0.004860003,AH280:0.004733068)1.000:0.004428045)0.996:0.00187014)1.000:0.002750292)0.999:0.002191409)1.000:0.001911626,((AH105:0.01118524,AH70:0.012670619)1.000:0.00293974,HEL_BA9371AA_AS:0.014981694)0.651:0.001295472)1.000:0.00172238)0.997:0.00111504,(AH271:0.013951052,(AH185:0.012230824,(AH269:0.011066192,AH534:0.009736803)0.812:0.003061056)1.000:0.002927382)1.000:0.002473736)1.000:0.001217335,((oki783:0.015162842,(AH178:0.013036129,(AH231:0.012361106,AH205:0.01110448)0.672:0.002713273)1.000:0.001890128)1.000:0.001778223,(AH130:0.014245058,oki101:0.01302314)1.000:0.004783991)0.375:0.000951722)1.000:0.001086224)1.000:0.001093112)1.000:0.000906861,(((((AH447:0.012742143,JP0150:0.012613324)1.000:0.004370291,((HEL_CA0608AA_AS:0.009414343,Kyoto74B:0.007854969)1.000:0.006935961,(BD0144:0.011896935,(oki272:0.011499868,(Kyoto204A:0.00537869,Kyoto47B:0.005918471)1.000:0.004402584)1.000:0.00319294)1.000:0.003531839)1.000:0.001436827)1.000:0.001162915,((JP0143:0.013572917,((F235:0.004802636,HEL_AA4457AA_AS:0.006306891)1.000:0.009208249,(F233:0.010700395,((HEL_AA0168AA_AS:0.007092139,(HEL_AA4436AA_AS:0.003835765,HEL_AA4440AA_AS:0.004998848)1.000:0.004837783)0.840:0.001472811,(HEL_AA4445AA_AS:0.008484272,HEL_AA4451AA_AS:0.010240283)1.000:0.002017575)1.000:0.002392751)1.000:0.002964409)1.000:0.002275458)1.000:0.002205597,(HpGP-JAP-015:0.014726338,(HEL_BA4769AA_AS:0.012283574,(HEL_AA0247AA_AS:0.005102322,HEL_CA2022AA_AS:0.005786979)1.000:0.006416649)1.000:0.003348121)1.000:0.00174721)1.000:0.001541728)0.435:0.000896971,(((F228:0.012781516,HEL_CA0385AA_AS:0.012963666)1.000:0.002870852,((HpGP-JAP-002:0.01390928,(98_10:0.010374846,Kyoto4A:0.010518011)1.000:0.003517313)1.000:0.001643086,HEL_AA4446AA_AS:0.014122617)0.975:0.001396083)1.000:0.001611959,(HEL_BA5578AA_AS:0.013102623,JP0575:0.014469735)1.000:0.003585918)1.000:0.001235724)1.000:0.000859859,((((JP0079:0.00596202,JP0133:0.006156709)1.000:0.009010574,(JP0543:0.012352482,Kyoto89A:0.010655596)1.000:0.003856622)1.000:0.00260822,((JP0186:0.013092028,((HpGP-JAP-105:0.002532013,JP0531:0.002987454)1.000:0.006513254,(HEL_AA0394AA_AS:0.00368693,(((HEL_AA0397AA_AS:0.00279533,((HEL_CA0435AA_AS:0.002767065,HEL_AA0395AA_AS:0.004937955)1.000:0.001395944,(HEL_CA2769AA_AS:0.001958617,HEL_CA2772AA_AS:0.004818421)1.000:0.000734993)1.000:0.000434882)0.937:0.00031556,oki114:0.003264943)1.000:0.000582446,HEL_CA0432AA_AS:0.004205154)1.000:0.002065458)1.000:0.005866433)1.000:0.005357789)1.000:0.006605916,(HpGP-JAP-022:0.01249486,MALT1706:0.013638386)1.000:0.003376859)0.993:0.001407175)1.000:0.001298505,(((HEL_AA4449AA_AS:0.013120026,(HEL_AA4454AA_AS:0.009810503,JP0011:0.009393411)1.000:0.004437681)1.000:0.002358727,(HEL_AA4453AA_AS:0.015881175,(HEL_BA9900AA_AS:0.011936735,(HEL_CA0607AA_AS:0.010911313,(HEL_AA4442AA_AS:0.009502576,(DU1867:0.009921428,HEL_CA0602AA_AS:0.010567009)0.832:0.001966641)0.980:0.00156115)1.000:0.002535652)1.000:0.003230762)1.000:0.001874312)1.000:0.001414432,((HEL_AA4450AA_AS:0.009744927,(HEL_AA0238AA_AS:0.007264838,Kyoto41A:0.008141631)1.000:0.003929518)1.000:0.005470664,(F225:0.012755135,F30:0.013378432)0.581:0.002546094)1.000:0.001843591)1.000:0.001176125)0.204:0.000718527)0.133:0.000602582)0.612:0.000684091)0.255:0.000714762)1.000:0.001099941,((((((OK308:0.016389909,(OK307:0.009927878,OK312:0.010816943)1.000:0.005270627)1.000:0.002275062,((HEL_BA8831AA_AS:0.009285475,(HpGP-JAP-114:0.008741469,oki184:0.009017688)1.000:0.002605214)1.000:0.00374422,(oki25:0.011632669,(OK168:0.012242721,oki760:0.011249775)1.000:0.002637241)1.000:0.002559356)1.000:0.005673901)1.000:0.002214923,((HpGP-BRA-012:0.015890116,(HEL_BA8999AA_AS:0.012522711,HEL_CA0136AA_AS:0.009129637)1.000:0.005437152)1.000:0.002262784,((OK306:0.010773822,(OK134:0.008723912,((OK311:0.00653097,oki672:0.007452789)1.000:0.001993757,((oki156:0.00518575,oki361:0.005500016)1.000:0.001765541,oki423:0.012944456)1.000:0.001445428)1.000:0.001834446)1.000:0.003150544)1.000:0.002658453,(oki684:0.01209933,(OK99:0.005980286,oki52:0.006839015)1.000:0.006311751)1.000:0.003520871)1.000:0.002414861)1.000:0.001710113)1.000:0.001886645,(((HpGP-JAP-107:0.01198337,(oki388:0.007274659,(HpGP-JAP-109:0.004974538,oki265:0.006233475)0.978:0.002700036)1.000:0.006093141)1.000:0.004463191,(oki352:0.011218952,(OK318:0.011640659,(oki108:0.007546949,(HEL_AA0335AA_AS:0.013228763,oki424:0.008163681)1.000:0.003329626)1.000:0.003450053)1.000:0.002571778)1.000:0.003864752)1.000:0.002108949,((HEL_BA8906AA_AS:0.009204927,OK302:0.008688179)1.000:0.00297541,(oki86:0.009779141,(HpGP-JAP-108:0.008619781,oki298:0.008025811)1.000:0.002186463)1.000:0.003040859)1.000:0.009878476)1.000:0.00124553)1.000:0.00119555,((((OK130:0.013255199,(HpGP-JAP-103:0.007127749,oki2:0.008536205)1.000:0.005681401)1.000:0.003407255,HEL_AA0331AA_AS:0.016684128)0.000:0.002511569,(oki386:0.018332406,(HpGP-JAP-106:0.01403355,(OK301:0.01024182,(oki164:0.006367376,oki81:0.007850231)1.000:0.003742039)1.000:0.003148948)1.000:0.00295023)0.846:0.001475622)1.000:0.002477489,(OK195:0.013541154,OK316:0.01380575)1.000:0.004088196)0.992:0.001502868)1.000:0.001238549,(HEL_AA0167AA_AS:0.009725515,Kyoto142A:0.009091111)1.000:0.00828382)0.669:0.000746465)1.000:0.001009561,(((AH283:0.005355374,(HEL_CA0626AA_AS:0.005334249,(HEL_CA0303AA_AS:0.003885596,JP0562:0.003351635)1.000:0.002218572)1.000:0.002656768)1.000:0.011468882,(HEL_BA5573AA_AS:0.016202222,(Kyoto25A:0.012782486,(HEL_CA2026AA_AS:0.010318007,(HEL_CA0589AA_AS:0.008774627,JP0035:0.007810353)1.000:0.002873188)1.000:0.003755304)0.982:0.002587162)1.000:0.003053787)1.000:0.001498647,((HpGP-KOR-023:0.015782344,(AH238:0.008902476,HEL_CA0134AA_AS:0.008808351)1.000:0.00538688)1.000:0.003343503,(HEL_CA0135AA_AS:0.014244121,((HpGP-KOR-013:0.016067698,(((HEL_AA0176AA_AS:0.009531658,HEL_CA2008AA_AS:0.007997181)1.000:0.002830446,(HpGP-JAP-013:0.008739665,HEL_CA0599AA_AS:0.010640468)0.667:0.001729658)0.999:0.001344303,((JP0021:0.007826232,Kyoto148B:0.009666673)1.000:0.001782072,(HEL_AA0359AA_AS:0.008337644,HEL_BA5574AA_AS:0.011564172)1.000:0.002064314)1.000:0.001622003)1.000:0.003161839)1.000:0.002544419,(HEL_BA9189AA_AS:0.014633913,HEL_CA0598AA_AS:0.012730656)1.000:0.002580228)1.000:0.002926537)1.000:0.002342082)1.000:0.001726489)1.000:0.00129992)1.000:0.00089299)1.000:0.001082667,((HpGP-JAP-115:0.012090082,JP0167:0.012160723)1.000:0.005243035,(Kyoto30A:0.016224324,(HEL_AA2004AA_AS:0.014649399,HEL_BA4503AA_AS:0.014120131)1.000:0.002781076)1.000:0.001432988)1.000:0.001537327)0.815:0.000732768)1.000:0.000847916)1.000:0.000921738)0.971:0.000511718)1.000:0.000494551,((((((((HEL_CA0333AA_AS:0.015070488,HEL_CA2126AA_AS:0.015006702)1.000:0.002217737,(HEL_BA9955AA_AS:0.015467676,HEL_CA2128AA_AS:0.015639746)1.000:0.002143772)0.733:0.000874401,(HEL_BA9981AA_AS:0.014818466,HEL_CA2092AA_AS:0.015844156)1.000:0.002529134)0.952:0.00099392,((HEL_CA0112AA_AS:0.013295253,HEL_CA2099AA_AS:0.014251714)1.000:0.003795096,(HEL_CA2098AA_AS:0.016211076,HEL_CA0093AA_AS:0.015175086)1.000:0.002379783)1.000:0.00110327)1.000:0.000786147,(((HEL_AA0255AA_AS:0.016384142,(HEL_CA2035AA_AS:0.015038969,HEL_CA2110AA_AS:0.014588129)0.894:0.002015688)1.000:0.00126367,(((HEL_BA4510AA_AS:0.014335718,HpGP-TWN-029:0.015190281)1.000:0.002559198,(HpGP-SGP-007:0.015196855,HEL_CA2574AA_AS:0.014889588)1.000:0.00217974)0.956:0.000823068,((HEL_CA0326AA_AS:0.014910368,HEL_CA2118AA_AS:0.015121447)0.792:0.002087078,HEL_CA2083AA_AS:0.016360402)1.000:0.000940419)0.994:0.001013951)1.000:0.000950512,(((HEL_AA0250AA_AS:0.015600171,HEL_CA2123AA_AS:0.015190663)1.000:0.00226645,(HEL_CA2041AA_AS:0.016296923,(HEL_CA2073AA_AS:0.01510361,HEL_CA2106AA_AS:0.014669437)0.331:0.001928238)0.987:0.000874019)0.982:0.000967028,(HEL_BA9964AA_AS:0.014769826,HEL_CA2678AA_AS:0.015040399)1.000:0.002500551)1.000:0.000896789)1.000:0.000693883)0.961:0.000659692,(((((HEL_CA2522AA_AS:0.014725325,HEL_BA4998AA_AS:0.015308434)1.000:0.002056786,(HEL_CA2042AA_AS:0.015311642,HEL_CA2537AA_AS:0.014923742)1.000:0.002573271)0.976:0.00086706,(HEL_CA2037AA_AS:0.015421836,HEL_CA2077AA_AS:0.015367442)1.000:0.002674176)1.000:0.001105438,((HEL_CA2120AA_AS:0.015130484,HEL_CA2058AA_AS:0.015348591)1.000:0.00250789,((HEL_CA0122AA_AS:0.014388966,HEL_CA2062AA_AS:0.014360988)1.000:0.002696815,(HEL_CA2057AA_AS:0.014313043,HEL_CA2104AA_AS:0.014920316)1.000:0.002432983)0.630:0.000772709)0.997:0.000847952)1.000:0.000964296,((HEL_BA9925AA_AS:0.006151757,HEL_BA9947AA_AS:0.005959919)1.000:0.01068836,(HEL_CA2663AA_AS:0.015413488,HEL_CA2081AA_AS:0.014812815)0.984:0.002033739)1.000:0.001410699)0.102:0.000659247)0.995:0.00067438,(((HEL_BA9952AA_AS:0.014829148,HEL_CA2582AA_AS:0.01473367)1.000:0.002421791,(HEL_CA2626AA_AS:0.016576726,(HEL_BA9949AA_AS:0.014947132,HEL_BA9985AA_AS:0.015068821)1.000:0.002377541)0.195:0.000923708)0.999:0.001011371,((HEL_CA2054AA_AS:0.01692635,(HEL_CA0115AA_AS:0.014941604,HEL_CA2645AA_AS:0.015261341)0.998:0.002002559)0.863:0.000993664,(HEL_BA0200AA_AS:0.016501951,HEL_BA9957AA_AS:0.015704017)1.000:0.002441124)0.999:0.00100478)1.000:0.001006353)1.000:0.000602884,(((((HEL_CA2647AA_AS:0.017527551,(HEL_CA2069AA_AS:0.01520668,HEL_CA2094AA_AS:0.014743425)0.351:0.001982774)0.850:0.00090729,(HEL_AA5898AA_AS:0.015432167,HEL_AA5899AA_AS:0.013993051)1.000:0.002671722)1.000:0.000922042,((HEL_CA2040AA_AS:0.015434985,HEL_CA2670AA_AS:0.015663281)1.000:0.002391296,((HEL_BA9968AA_AS:0.01514227,HEL_CA0002AA_AS:0.015417695)0.843:0.00196537,HEL_CA2113AA_AS:0.016891815)0.156:0.000855776)0.999:0.00088693)0.635:0.000761649,(((HEL_BA5295AA_AS:0.015096875,HEL_CA2708AA_AS:0.015197474)1.000:0.002263355,(HEL_CA2038AA_AS:0.014975463,HEL_CA2064AA_AS:0.015117069)1.000:0.002310961)0.908:0.000892367,(HEL_BA9936AA_AS:0.018110317,(HEL_CA2131AA_AS:0.014942812,HEL_CA2642AA_AS:0.014726822)0.845:0.00198057)1.000:0.001280582)1.000:0.001087247)0.895:0.000641773,(((HEL_CA2047AA_AS:0.014340988,HEL_CA2056AA_AS:0.013877466)1.000:0.003235333,(HEL_CA2105AA_AS:0.015735719,HEL_CA2614AA_AS:0.015358069)1.000:0.001982718)1.000:0.001322904,((HEL_CA2072AA_AS:0.014698981,HEL_CA2578AA_AS:0.01501175)1.000:0.002387909,(HEL_BA9934AA_AS:0.016255042,HEL_BA9972AA_AS:0.014697228)1.000:0.002308673)0.917:0.000868871)1.000:0.001023515)1.000:0.000838387)0.616:0.000391896)1.000:0.000576361,((((HEL_CA2078AA_AS:0.015558808,HLJHP253:0.015565606)1.000:0.002402325,(HEL_BA9953AA_AS:0.017185203,(HEL_BA9986AA_AS:0.015413146,HEL_CA0001AA_AS:0.015195079)1.000:0.002113236)0.982:0.001046889)1.000:0.001067694,((HEL_BA9923AA_AS:0.015385223,HEL_CA2562AA_AS:0.015451787)1.000:0.002555107,(HEL_CA2624AA_AS:0.01697441,(HEL_CA2689AA_AS:0.015704806,HEL_BA3763AA_AS:0.015532894)0.994:0.002127732)0.257:0.001065662)0.998:0.000966392)0.996:0.000789271,((HEL_BA9966AA_AS:0.016361555,(HEL_CA0076AA_AS:0.01539698,HEL_BA9969AA_AS:0.015523942)0.000:0.001957863)1.000:0.001257126,(HEL_CA2070AA_AS:0.016318733,(HEL_CA2561AA_AS:0.0156165,YN1-100:0.014934419)0.428:0.00192209)0.897:0.001231483)1.000:0.001216898)1.000:0.000785497)1.000:0.000437178,(((((HEL_CA2043AA_AS:0.014850496,JP0533:0.014515596)1.000:0.002746744,(HEL_CA2566AA_AS:0.017099351,(HEL_AA0252AA_AS:0.012227331,HEL_CA2125AA_AS:0.011733265)1.000:0.004832239)0.644:0.001228512)1.000:0.001086182,(((HEL_BA9920AA_AS:0.01250474,(HEL_BA9916AA_AS:0.006602864,HEL_CA0005AA_AS:0.006172552)1.000:0.006789251)1.000:0.004385163,(HEL_BA4516AA_AS:0.015079879,HEL_BA9989AA_AS:0.014710208)1.000:0.00265806)0.993:0.001088351,((HEL_BA9982AA_AS:0.015193813,(HEL_CA0516AA_AS:0.012558441,VN0893:0.012112316)1.000:0.004188888)1.000:0.002339572,(HEL_CA2080AA_AS:0.015102297,HEL_BA5447AA_AS:0.015097677)1.000:0.002054312)1.000:0.00105796)0.837:0.000818711)1.000:0.000974223,(((HEL_BA3757AA_AS:0.015728556,HEL_BA9976AA_AS:0.015045731)1.000:0.002372285,(HEL_BA9250AA_AS:0.016002609,HEL_BA9906AA_AS:0.015300807)1.000:0.002329167)1.000:0.001239781,((HEL_BA3746AA_AS:0.015440912,HEL_CA2060AA_AS:0.015041768)1.000:0.00246601,((HEL_BA9931AA_AS:0.01639546,(HEL_BA9904AA_AS:0.012090612,HEL_BA9927AA_AS:0.012553925)1.000:0.005365541)1.000:0.00133676,(HEL_CA0120AA_AS:0.01736741,(HEL_CA2657AA_AS:0.014919235,HEL_CA0118AA_AS:0.015682889)0.555:0.001932077)1.000:0.001265338)0.267:0.000887081)0.477:0.000745966)0.992:0.000742258)1.000:0.000618618,((((HEL_CA2039AA_AS:0.013922545,HpGP-KOR-110:0.015061876)1.000:0.003221754,(HEL_CA0380AA_AS:0.015149016,(HEL_BA4915AA_AS:0.013622196,HEL_CA0146AA_AS:0.012147163)1.000:0.003360113)1.000:0.002066222)1.000:0.001343535,((HEL_BA9951AA_AS:0.01539274,HEL_CA2129AA_AS:0.015286963)1.000:0.002099782,(HEL_CA2677AA_AS:0.015427417,(HEL_BA9938AA_AS:0.006579465,HEL_BA9991AA_AS:0.006793369)1.000:0.009803496)1.000:0.001808601)0.999:0.000910824)1.000:0.001155556,((((HEL_CA2693AA_AS:0.014630905,HEL_CA2079AA_AS:0.016419493)1.000:0.00241823,((HEL_BA9945AA_AS:0.015365808,HEL_CA2707AA_AS:0.015001732)1.000:0.002282009,(HEL_BA9917AA_AS:0.014718746,HEL_BA9935AA_AS:0.014452445)1.000:0.002837892)0.338:0.000971199)0.950:0.000867081,((HEL_BA9937AA_AS:0.016855212,(HEL_CA2137AA_AS:0.015298458,HEL_CA2048AA_AS:0.015029352)0.972:0.001998255)0.659:0.000902695,(HEL_BA9922AA_AS:0.015037679,HEL_CA0114AA_AS:0.014880967)1.000:0.002500186)0.981:0.000925223)0.999:0.000836392,((HEL_BA3745AA_AS:0.015339706,HEL_CA2097AA_AS:0.015490606)1.000:0.00218792,(HEL_CA2136AA_AS:0.016896151,(HEL_CA2076AA_AS:0.015574265,HEL_CA0126AA_AS:0.015039303)0.152:0.00193634)0.993:0.001051835)1.000:0.001139301)0.544:0.000626743)1.000:0.000653468)0.357:0.000474763)0.430:0.000778747,((((((TH0006:0.012965595,(MS120:0.011938398,MS68:0.011927453)1.000:0.002965822)1.000:0.004983772,(VN1064:0.018558225,MS54:0.015382554)0.936:0.002360492)1.000:0.001528908,((MS11:0.01436174,VN0902:0.01638901)1.000:0.003683929,((MS197:0.006731313,MS52:0.00634932)1.000:0.009931377,(MS70:0.015404496,MS7:0.015357099)1.000:0.002964724)0.996:0.000951243)0.913:0.00084601)1.000:0.001054231,((((YN1-92:0.012847601,(TH0141:0.011864839,(VN0861:0.011090504,(VN0930:0.00825401,(MS117:0.008716691,MS105:0.009965131)0.997:0.001734226)0.868:0.001419267)1.000:0.001912006)1.000:0.002614587)1.000:0.004104858,((MS270:0.008716162,MS27:0.008500264)1.000:0.007483315,(M116:0.012192482,SP84:0.013710675)1.000:0.003096188)1.000:0.001580128)1.000:0.001983826,(VN0944:0.015724619,(VN0914:0.00508591,VN0916:0.005380684)1.000:0.010404089)1.000:0.002709747)1.000:0.001550084,((VN0932:0.019268104,(VN0921:0.017117659,(HEL_CA0517AA_AS:0.002522637,SIM21:0.001175824)1.000:0.01340553)1.000:0.002990598)1.000:0.001670799,((CK100:0.015468379,((MS118:0.00199307,MS264:0.002394505)1.000:0.010353421,(VN0816:0.009752082,VN0871:0.011830559)1.000:0.004332774)1.000:0.003027714)1.000:0.002383709,(VN0841:0.016170426,VN1029:0.015239037)0.964:0.001869845)1.000:0.001522287)0.999:0.000964391)1.000:0.000960168)1.000:0.000839355,(((MS53:0.017312702,((MS81:0.003073823,TH0071:0.002970284)1.000:0.01046347,(MS212:0.014888306,(MS113:0.013145668,MS9:0.011926041)0.999:0.00234399)1.000:0.00213562)1.000:0.004553221)1.000:0.002032574,((MS51:0.00932288,VN1035:0.009874503)1.000:0.008102603,((MS10:0.000724886,TH0013:0.000953787)1.000:0.013531335,(VN0847:0.010697319,(MS29:0.001907187,TH0178:0.00221997)1.000:0.010146254)1.000:0.004485266)1.000:0.002608145)0.957:0.001090876)1.000:0.001173922,((((VN0798:0.004352061,VN0867:0.003561199)1.000:0.013466095,(HEL_BA4538AA_AS:0.012084234,TH0245:0.012847096)1.000:0.00552806)1.000:0.001384486,(HEL_CA2546AA_AS:0.016305814,MS14:0.017199637)1.000:0.002679297)1.000:0.001279986,(((CK67:0.012967524,MS19:0.012200536)1.000:0.00514619,(SIM16:0.017414396,(MS196:0.005367115,TH0179:0.005074129)1.000:0.010730827)0.089:0.001562859)1.000:0.001037169,(HEL_CA2127AA_AS:0.016537464,MS30:0.015554028)1.000:0.002905921)0.380:0.000735116)1.000:0.000924713)0.754:0.000629003)1.000:0.000650939,(((HEL_CA0372AA_AS:0.018000459,(HEL_CA2751AA_AS:0.014533838,HEL_CA2121AA_AS:0.016544202)0.307:0.001875295)1.000:0.00120837,((HEL_CA2063AA_AS:0.01443232,HEL_CA2710AA_AS:0.013910397)1.000:0.003031526,((HEL_BA9926AA_AS:0.005741744,HEL_BA9994AA_AS:0.005407537)1.000:0.010118253,(HEL_CA0338AA_AS:0.013861823,HEL_CA2107AA_AS:0.015403963)0.993:0.002487605)1.000:0.001517624)1.000:0.001322641)0.991:0.000936823,(((VN0935:0.016026158,VN1070:0.015652299)1.000:0.002151569,(HEL_AA4464AA_AS:0.015919499,HEL_CA2688AA_AS:0.014935083)1.000:0.002276101)1.000:0.001043747,(HEL_CA2027AA_AS:0.016308159,(HEL_CA2587AA_AS:0.016510532,HEL_CA2681AA_AS:0.015500979)0.914:0.002003938)1.000:0.001049433)1.000:0.001052479)1.000:0.000748861)1.000:0.00060624)1.000:0.000495739,((((((HEL_BA3754AA_AS:0.015453335,HEL_BA4522AA_AS:0.016416723)1.000:0.002352967,(HEL_CA2680AA_AS:0.016382449,(HEL_CA2036AA_AS:0.015340657,HEL_BA4533AA_AS:0.016266309)0.996:0.002177894)0.850:0.000978189)0.996:0.000888167,((HEL_BA4509AA_AS:0.014821444,HEL_CA0106AA_AS:0.015133715)1.000:0.00219401,HEL_BA4521AA_AS:0.019235182)1.000:0.00124162)1.000:0.000845602,(((HEL_BA4219AA_AS:0.016635502,HEL_CA2686AA_AS:0.015577811)1.000:0.002866382,(HEL_CA2583AA_AS:0.015080879,HEL_CA2664AA_AS:0.016157126)1.000:0.002473249)1.000:0.001276625,(((HEL_CA2585AA_AS:0.016264448,HEL_CA2667AA_AS:0.015474909)1.000:0.002205192,(TH0127:0.01640054,HEL_CA0294AA_AS:0.01612534)1.000:0.002267151)1.000:0.000934048,(HEL_CA2741AA_AS:0.016764171,(HEL_CA0327AA_AS:0.016192597,HEL_CA2632AA_AS:0.016826039)0.846:0.002117273)1.000:0.00104174)1.000:0.001106392)0.805:0.000740204)1.000:0.000695407,((((HEL_BA3766AA_AS:0.015346292,HEL_CA0079AA_AS:0.016688746)1.000:0.00268588,(HEL_CA2737AA_AS:0.016759877,(HEL_BA4518AA_AS:0.015980104,VN0858:0.015959898)0.901:0.002014398)0.082:0.000916616)1.000:0.001194013,(((HEL_CA2696AA_AS:0.01641785,(MS203:0.007989865,MS97:0.007904744)1.000:0.006260397)1.000:0.003562097,(MS199:0.01548801,HEL_BA4540AA_AS:0.015702089)0.479:0.001974135)1.000:0.00130568,(HEL_BA4152AA_AS:0.016613129,(HEL_BA4547AA_AS:0.016468594,HEL_CA2635AA_AS:0.015173765)0.999:0.002097863)1.000:0.001044749)1.000:0.00135044)1.000:0.000918664,((HEL_CA0382AA_AS:0.017207327,HEL_CA2744AA_AS:0.014879462)1.000:0.00353194,(((((YN3-34:0.016569759,YN4-134:0.018219859)1.000:0.002373648,(TH0279:0.017067479,YN3-21:0.016568943)1.000:0.00299974)1.000:0.001061527,((YN3-77:0.016000431,YN4-58:0.015979356)1.000:0.002261352,(YN4-125:0.018303143,YN4-83:0.017526942)1.000:0.002777387)1.000:0.00105948)1.000:0.001075867,(((HEL_CA0354AA_AS:0.015605402,(HEL_CA0245AA_AS:0.007316182,HEL_CA0248AA_AS:0.007034553)1.000:0.009175489)1.000:0.00343035,((HEL_CA0254AA_AS:0.00571502,HEL_CA0345AA_AS:0.005532245)1.000:0.010765372,HEL_CA0351AA_AS:0.017449119)0.886:0.001991328)1.000:0.001938976,(((((BT274:0.017116355,BTM449:0.017590256)1.000:0.003483999,((((HA84:0.014731853,(HA119:0.005153367,(HA148:0.006411359,HA262:0.005414905)1.000:0.00239219)1.000:0.009160618)1.000:0.00358604,(BTM150:0.015945717,HA283:0.017137151)1.000:0.002645376)1.000:0.001594486,((BT226:0.015905877,BTM342:0.015376046)1.000:0.003282319,(BTM429:0.017430349,(NP15:0.016419267,HEL_BA4732AA_AS:0.014957447)0.948:0.002338023)1.000:0.001589806)0.985:0.001036222)1.000:0.001100803,((((((BT192:0.018785629,(BT138:0.013811983,(Bhutan_239-4:0.011377483,BT327:0.012864672)1.000:0.003809092)1.000:0.003092025)1.000:0.002139407,((BT0142:0.015260566,(BTM205:0.013106289,(BT156:0.013129453,BTM317:0.00987023)1.000:0.004136801)0.032:0.001918604)1.000:0.003768042,((BT123:0.006994006,BTM245:0.006599292)1.000:0.011074235,((BTM175:0.005454118,HA276:0.005234919)1.000:0.009973666,BT193:0.016496205)1.000:0.002122173)1.000:0.001328403)1.000:0.001171053)0.999:0.000974082,(((BT353:0.015379706,(BT152:0.009574542,HA170:0.008815828)1.000:0.006798927)1.000:0.003031461,(BT157:0.015662385,(BT351:0.008869261,HA136:0.009003177)1.000:0.007246743)1.000:0.003397525)0.995:0.001447539,((BT032:0.012894807,BT333:0.012504668)1.000:0.004928572,(BT174:0.015637288,HA63:0.014725558)1.000:0.002591742)1.000:0.001359184)1.000:0.001245575)0.992:0.000692442,(((((BT260:0.013653966,BT289:0.01334296)1.000:0.004290364,(BT014:0.017336184,HA294:0.015381537)1.000:0.002695049)0.831:0.000973838,(BTM329:0.015662515,HA225:0.015139153)1.000:0.003189991)0.993:0.000973625,((BTM314:0.016820075,(BTM273:0.010286931,(BTM415:0.008548521,(BTM261:0.003725643,BTM423:0.002497145)1.000:0.006888667)1.000:0.003223882)1.000:0.005735573)1.000:0.001959336,(((BTM188:0.002427225,BTM442:0.002244734)1.000:0.011075338,(BTM427:0.006735862,(BTM392:0.005501817,(BTM330:0.005472946,BTM354:0.001778182)1.000:0.002339564)1.000:0.002906236)1.000:0.007901907)1.000:0.003338776,(BTM315:0.014488229,(BTM401:0.005853919,BTM418:0.006616471)1.000:0.00864062)1.000:0.002776039)0.918:0.001296732)1.000:0.001495074)1.000:0.000992467,(((BTM361:0.016844357,(BTM440:0.017352766,(BT259:0.004386274,(BTM319:0.003884311,(BTM452:0.001712048,BTM479:0.003552552)1.000:0.003785693)1.000:0.002461418)1.000:0.010053128)1.000:0.002790235)1.000:0.001912944,(((BTM285:0.013977454,BTM416:0.015319356)1.000:0.002909629,((BTM343:0.010296448,(BTM417:0.010175904,((BTM328:0.003212966,BTM370:0.003541893)1.000:0.001770122,((BTM411:0.00488811,((((BTM463:0.002219911,BTM431:0.006616071)0.901:0.000622244,(HA304:0.006003403,(BT209:0.006599878,BTM432:0.010595017)1.000:0.003244907)1.000:0.001074879)1.000:0.000759346,(BTM413:0.001781049,BTM499:0.002247586)1.000:0.001263886)0.986:0.000699167,BTM410:0.003659855)1.000:0.00128438)1.000:0.001718768,HA117:0.006497445)1.000:0.003704569)1.000:0.003668541)1.000:0.004174294)1.000:0.005113825,BTM502:0.018093062)1.000:0.001970399)1.000:0.001352582,(BTM305:0.01588634,(BT135:0.012276241,(BTM480:0.001996088,DR91:0.016171627)1.000:0.00904116)1.000:0.005582837)1.000:0.003259886)0.755:0.00114031)1.000:0.001021376,(((((BT060:0.004159318,HA279:0.003737969)1.000:0.01021792,(BT093:0.006612203,BTM474:0.0053374)1.000:0.008650008)1.000:0.003368823,((BTM207:0.015843947,BTM304:0.01394665)1.000:0.00303997,(HA277:0.016283818,(HA162:0.013492873,HA184:0.013209263)1.000:0.003282406)0.816:0.00115598)1.000:0.001306025)0.147:0.000960604,(HA273:0.01605354,(BTM443:0.014282867,(BT112:0.011804251,BTM353:0.012012648)1.000:0.003723641)1.000:0.00246137)1.000:0.001725951)1.000:0.001153271,((BT013:0.015900707,BTM113:0.015376363)0.980:0.002385805,BTM312:0.018340188)1.000:0.001401331)1.000:0.001036767)0.414:0.000641883)1.000:0.000760308)0.812:0.00053222,((((((BT319:0.014026736,BT210:0.014855977)1.000:0.00300876,(((HA88:0.009731408,(BTM255:0.009453029,((BTM344:0.008244981,(BTM308:0.00784688,((BTM478:0.002333361,(BTM110:0.001894033,((BTM237:0.006355466,BT276:0.00584359)1.000:0.000914823,BT151:0.003719691)0.609:0.000244499)1.000:0.000940483)1.000:0.00066075,BTM145:0.004588783)0.762:0.001002751)1.000:0.002216925)1.000:0.001240837,(BT121:0.008502925,(BTM355:0.006597465,BTM398:0.003383934)1.000:0.005507254)0.116:0.001048837)1.000:0.002171693)1.000:0.002275896)1.000:0.004869197,(HA142:0.009274499,(BTM148:0.010766151,(BT106:0.008453668,HA212:0.006473017)1.000:0.003214505)1.000:0.003851939)1.000:0.004010841)1.000:0.002718304,BT236:0.015940493)1.000:0.00194776)1.000:0.002192851,(((HA76:0.011307034,(BTM366:0.010855584,(BT176:0.008138182,(BT077:0.005794901,HA290:0.006122362)1.000:0.003085132)1.000:0.002864783)1.000:0.003393267)1.000:0.003176897,(BTM326:0.013311291,(BT004:0.001897739,BTM156:0.001803704)1.000:0.012164151)0.805:0.002440091)1.000:0.003256092,(BT164:0.0155654,((BT345:0.011922927,BTM53:0.013116555)1.000:0.002777074,((BT0282:0.009798576,BT265:0.009762979)1.000:0.00492315,(BT110:0.011337747,(BT0214:0.007595038,BT117:0.010033799)1.000:0.003501424)1.000:0.00368845)0.960:0.001532959)1.000:0.002134024)1.000:0.00173269)1.000:0.001340612)1.000:0.001303163,((((BTM160:0.013326194,(BT0181:0.011187326,BT349:0.008313363)1.000:0.00522552)1.000:0.003716047,((BTM182:0.007189304,BTM303:0.008090334)1.000:0.008066554,BT120:0.015588813)1.000:0.002248342)1.000:0.00200147,((BT143:0.014460013,HA121:0.015990099)1.000:0.003304223,((BTM249:0.005036746,BTM494:0.004422268)1.000:0.012409084,(BTM151:0.015153447,(BTM252:0.007702803,(BTM120:0.005313555,BTM325:0.005107905)1.000:0.003730856)1.000:0.00809187)0.992:0.002423925)1.000:0.001680493)0.133:0.001061175)0.992:0.000878563,(((BT220:0.015528156,(HA233:0.013298742,(BTM223:0.012673017,(BT0202:0.009392923,(HA139:0.009228338,(BT0262:0.005751946,BTM460:0.006149426)1.000:0.001354964)1.000:0.001862625)1.000:0.00310774)1.000:0.003996129)1.000:0.003586379)1.000:0.002862545,((BT344:0.013548237,HA229:0.013536237)1.000:0.004098199,(HA275:0.008210077,(BT240:0.008078389,BTM451:0.010630967)1.000:0.002717406)1.000:0.00796617)1.000:0.002113141)0.788:0.001152311,((Bhutan_343-4:0.005840721,BT271:0.008039533)1.000:0.010726936,(BT0082:0.016125656,(HA181:0.014542927,HA199:0.012909649)1.000:0.003206569)0.722:0.001611284)1.000:0.001850174)1.000:0.001038301)0.651:0.000780524)1.000:0.000737651,(((BT018:0.017266423,(BT283:0.013992285,BTM54:0.012992712)1.000:0.004022414)1.000:0.001886026,(((BT159:0.012999065,((BTM158:0.01128202,(BT108:0.008542506,(BT170:0.004042308,(BTM450:0.002992644,HA218:0.001241457)1.000:0.001343548)1.000:0.007100001)1.000:0.002454186)1.000:0.002392962,(BTM501:0.010715443,HA271:0.011145194)1.000:0.002785949)1.000:0.002791954)1.000:0.003648851,(HA116:0.014635205,(HA210:0.011783552,((BTM279:0.002036504,BTM482:0.0033739)1.000:0.008903911,(HA175:0.004204473,(HA149:0.004480451,HA101:0.006108594)1.000:0.001821871)1.000:0.004898342)1.000:0.00357805)1.000:0.003113455)0.786:0.002351544)1.000:0.002930194,(BTM112:0.017086139,(((BT091:0.012119246,(((BTM49:0.006253873,((BT307:0.001857968,(((BT0205:0.001331201,BTM166:0.003411015)1.000:0.00251164,(BT036:0.007449785,HA97:0.004703595)1.000:0.001422289)0.998:0.000332125,(BTM116:0.002024247,BTM448:0.003637029)1.000:0.003681443)1.000:0.000395915)1.000:0.001107088,BTM235:0.004754601)1.000:0.001512651)1.000:0.001270749,((BT0263:0.000788005,BT0326:0.002716987)1.000:0.002283977,((BT288:0.006462947,(((BT0383:0.004732275,BTM258:0.00512784)1.000:0.000685708,(BT322:0.000499384,BTM306:0.005738954)1.000:0.000780158)1.000:0.000535343,HA281:0.002050935)0.990:0.000322385)0.784:0.0004975,(BTM419:0.007191382,BTM453:0.008060378)1.000:0.001320196)1.000:0.002475656)0.857:0.001524018)1.000:0.007034108,((((BT025:0.008876041,(BTM169:0.008995262,((BT015:0.007975761,BTM396:0.004021315)1.000:0.004027685,(BT292:0.008590989,(BT064:0.007794857,HA291:0.003493291)1.000:0.002232376)1.000:0.004114015)1.000:0.002167663)1.000:0.00139189)1.000:0.001298723,(BT340:0.006638656,BTM162:0.006086555)1.000:0.003164553)1.000:0.001259601,BTM153:0.008544713)0.206:0.001102688,(BT281:0.011254588,(BTM161:0.010077619,(BT115:0.006037918,(BT031:0.005058586,BTM173:0.007257324)1.000:0.004514752)1.000:0.002171061)1.000:0.001479653)1.000:0.002024499)1.000:0.001302682)1.000:0.00243933)1.000:0.003935214,((BT268:0.007687677,BT341:0.008613309)1.000:0.007695104,(BT0144:0.007117408,((HA272:0.00309225,(BT0247:0.004496921,HA278:0.002859737)1.000:0.000960071)1.000:0.001935093,(BT295:0.006007237,HA21:0.004122562)0.953:0.001644704)1.000:0.005029119)1.000:0.007027322)1.000:0.003410237)0.940:0.001670625,(BT026:0.016045059,(((Bhutan_27-4:0.007255045,HA293:0.008273758)1.000:0.004074612,(Bhutan_357-4:0.010953083,BT348:0.006411279)1.000:0.003653573)1.000:0.004653288,(Bhutan_61-4:0.012167652,((BTM495:0.002237806,DR117:0.019168961)1.000:0.007671653,((BT189:0.008951747,(BT0224:0.010436474,BT228:0.008689171)1.000:0.002970328)0.336:0.000926334,(BT150:0.007188186,BTM438:0.009654312)1.000:0.002629943)1.000:0.001463821)1.000:0.002749422)1.000:0.00380052)0.999:0.002019885)1.000:0.001588206)1.000:0.001574549)1.000:0.001392234)0.559:0.000917084)1.000:0.000889534,((((BTM142:0.014168485,(BTM388:0.005819611,(BTM426:0.0026139,(BTM122:0.002859579,BT321:0.004609702)1.000:0.001264074)1.000:0.002950837)1.000:0.009575705)1.000:0.003667518,(BT030:0.014958467,BT0363:0.015196526)1.000:0.002150811)0.067:0.001240101,(BT0303:0.016665954,BTM368:0.016315101)1.000:0.003366451)1.000:0.001264478,((HA4:0.017560089,(((HA134:0.00986507,(BT087:0.00680332,BT273:0.009354767)1.000:0.00581547)1.000:0.003129517,(BTM115:0.011789188,((BTM383:0.004907892,BTM454:0.004641083)1.000:0.005467903,(BT038:0.007157581,(BTM126:0.011269774,BTM467:0.006834459)1.000:0.002735222)1.000:0.002979269)1.000:0.003083957)1.000:0.002577431)1.000:0.00348413,(BT206:0.0144816,BTM402:0.015080076)0.832:0.002683659)1.000:0.001896104)1.000:0.00174796,(BT241:0.018779016,NP94:0.017573906)1.000:0.003317308)1.000:0.001162207)1.000:0.000891055)0.571:0.000563723)1.000:0.000824146,((((((BT074:0.013404128,(HA5:0.01094377,(HA12:0.005593045,(HA172:0.002365728,HA95:0.002081481)1.000:0.004061059)1.000:0.005159222)1.000:0.003285185)1.000:0.005182031,((HA106:0.009978681,HA44:0.01164343)1.000:0.005947577,(HA239:0.013653777,(HA30:0.009433825,(HA168:0.009712749,(HA126:0.008065547,HA265:0.007104467)1.000:0.002288645)0.997:0.002034511)1.000:0.003313556)1.000:0.002598864)1.000:0.001979319)1.000:0.001590191,(HA70:0.016380328,((HA274:0.006829861,(HA203:0.003050931,(BTM181:0.003170904,HA248:0.002306846)1.000:0.000982368)1.000:0.004424524)1.000:0.008057224,(HA7:0.009427515,HA98:0.010621767)1.000:0.005662287)1.000:0.002460101)1.000:0.001770925)0.193:0.000809805,((BT088:0.016151929,(HA65:0.010709474,((HA109:0.008560726,HA191:0.007041735)1.000:0.002514819,(HA60:0.008762155,(HA190:0.007286192,(BTM430:0.003731942,HA289:0.004826616)1.000:0.004539805)1.000:0.002406569)0.633:0.00125087)1.000:0.00396902)1.000:0.00519143)1.000:0.00315,((BT096:0.004680792,HA297:0.005013614)1.000:0.011926481,(((HA306:0.010058755,(HA31:0.008007937,HA40:0.006826505)1.000:0.003433141)1.000:0.003311147,HA234:0.014537426)1.000:0.003081194,((HA15:0.009715393,(BT331:0.008668322,(HA217:0.013089321,(HA16:0.002598587,HA215:0.002405482)1.000:0.004268503)1.000:0.004518299)1.000:0.005988981)1.000:0.004527167,(HA152:0.00984454,HA249:0.009983634)1.000:0.004040644)0.748:0.00189969)1.000:0.002586504)0.993:0.001956944)1.000:0.001327487)0.990:0.000980389,((HA62:0.004737954,(HA157:0.002913326,HA165:0.005123105)1.000:0.004284046)1.000:0.011239456,(HA287:0.013302995,(HA82:0.009623621,(HA129:0.006183323,(HA18:0.004495948,(BT069:0.002444336,(HA214:0.005827177,HA238:0.001416424)1.000:0.001182658)1.000:0.001704706)1.000:0.001854667)1.000:0.00479698)1.000:0.004738993)1.000:0.002739525)1.000:0.002987126)0.987:0.000814233,((((HA307:0.002187432,HA308:0.00194202)1.000:0.011364736,(HA187:0.004059235,HA216:0.004000429)1.000:0.009726743)1.000:0.005566188,(BTM393:0.018445439,(((BT076:0.012000835,BT215:0.012302862)1.000:0.003260571,(BT211:0.012175384,HA3:0.012546561)1.000:0.002334794)1.000:0.001513153,(((HA49:0.017250636,(HA38:0.021289743,(BTM294:0.02517892,HA55:0.021384075)1.000:0.005189401)1.000:0.005611316)1.000:0.008467483,(HA167:0.005571137,HA219:0.005135276)1.000:0.005361396)1.000:0.002982844,(HA243:0.013986773,HA303:0.007907049)1.000:0.005090671)1.000:0.00203824)1.000:0.003037714)1.000:0.001827174)1.000:0.001333995,((HA251:0.014460185,((BTM119:0.012497185,((BTM420:0.010212897,(BT075:0.009770408,(BT140:0.003426812,(BT146:0.002069054,(BT187:0.001526267,BTM369:0.002653798)1.000:0.002099833)1.000:0.001755838)1.000:0.00229488)1.000:0.002191944)1.000:0.002612637,(HA123:0.011378286,(BT308:0.009041639,HA254:0.010778433)1.000:0.002964954)0.918:0.001158635)1.000:0.001694069)1.000:0.002191055,((DR100:0.011557446,(HA257:0.003768419,HA72:0.004041296)1.000:0.007161695)0.176:0.002325233,(HA211:0.0103407,(HA86:0.008020667,(HA14:0.004049105,HA252:0.005056893)1.000:0.003277905)1.000:0.003883493)1.000:0.004650361)0.608:0.001632222)1.000:0.002432397)1.000:0.003570758,(BT101:0.015881707,(BT223:0.012690761,(BTM231:0.009476949,(BT350:0.003997367,(Bhutan_358-4:0.001595909,BT352:0.003239314)1.000:0.002089626)1.000:0.007303515)1.000:0.004506217)1.000:0.004345798)1.000:0.002339509)1.000:0.00160136)0.929:0.000959696)1.000:0.000907226)1.000:0.000850402)0.996:0.000762042,((((BT335:0.01059477,HA237:0.01135466)1.000:0.006207151,(BT039:0.015543202,HA285:0.01408707)1.000:0.003133746)1.000:0.002203109,((BT318:0.015954356,BTM352:0.01451068)1.000:0.003008866,(BTM275:0.015560632,BT056:0.015011934)1.000:0.00254137)0.843:0.001041744)1.000:0.001082157,(((BT166:0.014716173,HA66:0.015684573)1.000:0.003436353,(Bhutan_199-4:0.015443894,BT125:0.01502828)1.000:0.002922933)0.992:0.001116929,((BT249:0.015101569,BT320:0.012705487)1.000:0.004958655,(BT107:0.018191197,HA54:0.014947727)1.000:0.002678148)1.000:0.001236958)1.000:0.001174739)0.852:0.000877308)1.000:0.000865105)1.000:0.000957755)0.987:0.000948509,((((HEL_AA7273AA_AS:0.001614095,HEL_BA9666AA_AS:0.001404309)1.000:0.018723603,(HEL_AA5953AA_AS:0.020344629,HEL_AA6040AA_AS:0.019375035)1.000:0.003634948)1.000:0.001944767,((((BTM500:0.017057776,NP70:0.022307839)1.000:0.004506725,HpGP-NPL-004:0.02609689)0.995:0.002159451,(((HEL_CA0285AA_AS:0.022531007,((HEL_BA4939AA_AS:0.018850463,(HEL_CA2095AA_AS:0.018588055,HEL_CA2597AA_AS:0.014816384)0.622:0.00365623)1.000:0.002631611,(HEL_CA2572AA_AS:0.018412066,HEL_CA0370AA_AS:0.020454017)0.951:0.00315223)1.000:0.003822519)1.000:0.004454046,(((HEL_AA5923AA_AS:0.023774384,((HEL_AA5924AA_AS:0.019281841,(HEL_AA5974AA_AS:0.013361485,HEL_AA6042AA_AS:0.014276298)1.000:0.006452213)1.000:0.003537304,(((HEL_AA5978AA_AS:0.006619029,HEL_BA9687AA_AS:0.006755354)1.000:0.014210378,(HEL_AA6019AA_AS:0.009939365,HEL_BA9314AA_AS:0.009549639)1.000:0.01129319)1.000:0.003618232,((((HEL_AA4493AA_AS:0.017836343,HEL_BA9741AA_AS:0.018806145)1.000:0.004058401,(HEL_AA6012AA_AS:0.018420601,(HEL_BA9836AA_AS:0.003726966,L7:0.002069343)1.000:0.016327833)1.000:0.003601332)1.000:0.002099898,(((HEL_AA6033AA_AS:0.01897799,HEL_AA6066AA_AS:0.017938589)1.000:0.002917883,(HEL_AA5954AA_AS:0.018191103,HEL_AA7222AA_AS:0.019539689)1.000:0.004376513)1.000:0.001834666,((HEL_AA6043AA_AS:0.018772237,(HEL_AA6063AA_AS:0.014648381,HEL_AA6083AA_AS:0.015242553)1.000:0.005748732)1.000:0.002494381,(HEL_AA5926AA_AS:0.019075867,(HEL_AA5977AA_AS:0.015441764,(HEL_BA8813AA_AS:0.011818725,(HEL_AA6038AA_AS:0.00999149,HEL_AA7340AA_AS:0.007491376)0.558:0.003500547)1.000:0.006381667)1.000:0.003494282)1.000:0.003000541)1.000:0.002045204)0.931:0.001461267)0.295:0.001301489,(((HEL_AA5950AA_AS:0.003203403,HEL_AA6086AA_AS:0.003256606)1.000:0.013005898,(HEL_AA7320AA_AS:0.00537005,HEL_BA9450AA_AS:0.005379837)1.000:0.011213593)1.000:0.005829635,(HEL_AA7388AA_AS:0.019682186,HEL_AA7242AA_AS:0.019671869)1.000:0.003376079)1.000:0.002066744)0.997:0.001520321)0.922:0.001700745)1.000:0.003229579)1.000:0.003413953,((BT059:0.012110038,BTM60:0.012071315)1.000:0.010508702,HpGP-NPL-007:0.024891359)0.958:0.002474428)1.000:0.003168759,((((((HEL_BA8826AA_AS:0.015023399,HEL_CA2718AA_AS:0.015104447)1.000:0.00854049,((HEL_CA0290AA_AS:0.021770442,HEL_CA0072AA_AS:0.022312546)1.000:0.00441648,(HEL_CA2553AA_AS:0.020144666,HEL_CA2748AA_AS:0.021606123)1.000:0.003700942)0.301:0.002167781)1.000:0.003409194,((HEL_CA0128AA_AS:0.015449478,HEL_CA0280AA_AS:0.015765214)1.000:0.010827634,HEL_CA2527AA_AS:0.02767611)0.404:0.002839863)1.000:0.00338422,HEL_CA0301AA_AS:0.028884487)1.000:0.002318103,(((HEL_CA2655AA_AS:0.016524107,(VN0918:0.005130129,(HEL_CA0488AA_AS:0.005436996,VN0895:0.005527651)1.000:0.002492665)1.000:0.012099388)1.000:0.008504214,HEL_CA0266AA_AS:0.024545767)1.000:0.002437968,(((JP0551:0.012171429,((JP0554:0.009506789,(JP0114:0.004233647,(JP0024:0.005463249,JP0124:0.004384387)1.000:0.001139578)1.000:0.005090533)1.000:0.00314844,((HEL_CA0133AA_AS:0.003862392,oki149:0.003206704)1.000:0.008014235,HpGP-KOR-032:0.012047781)1.000:0.002510099)1.000:0.003214754)1.000:0.010174542,(HEL_CA2723AA_AS:0.018658751,HEL_CA2739AA_AS:0.012884066)1.000:0.009822391)1.000:0.004513502,(HEL_CA0375AA_AS:0.023757644,(HEL_CA2683AA_AS:0.019013843,(HEL_CA2740AA_AS:0.003207052,HEL_CA2750AA_AS:0.003361454)1.000:0.01507183)1.000:0.004619252)1.000:0.003983084)1.000:0.002520024)1.000:0.002965778)1.000:0.002455208,((((((((EKA48:0.023514482,((((((EKB46:0.003239185,VN0041:0.002576341)1.000:0.020227097,(VN0045:0.014759699,(BHB_5-3:0.015676545,EKA34:0.012760184)1.000:0.004998297)0.996:0.002017375)1.000:0.00193282,((((KY-TH-80:0.013522104,(EKA_26-3:0.003630149,EKA47:0.002208616)1.000:0.017010347)0.215:0.00196378,((BHB_49-3:0.009775346,VN0032:0.01447545)1.000:0.004915672,((VN0170:0.012544233,(BHB_32-3:0.009040185,VN0002:0.007098785)1.000:0.003960096)1.000:0.00260805,((VN0009:0.003413575,VN0021:0.007687365)1.000:0.008943186,((VN0025:0.00212374,(BHB_15-3:0.001104917,EKB48:0.006254582)1.000:0.001845067)1.000:0.006714182,(VN0033:0.009932936,(EKB27:0.009866611,(VN0171:0.004758846,(BHB_45-3:0.004776068,EKA15:0.005144974)1.000:0.005420706)1.000:0.002455961)1.000:0.002868145)1.000:0.003474432)1.000:0.001640894)1.000:0.002655562)0.993:0.001080537)1.000:0.001958466)1.000:0.002030545,((VN0005:0.011112074,VN0052:0.010265238)1.000:0.002943192,(EKB14:0.015908772,VN0004:0.017533517)1.000:0.0028657)1.000:0.005023525)1.000:0.002049991,VN0044:0.022747749)1.000:0.001897507)0.884:0.001679751,(VN0013:0.019066318,((EKA_11-3:0.010806752,(BHB_2-3:0.002103061,VN0019:0.003547537)1.000:0.007697201)1.000:0.004101273,((EKA_13-3:0.001605101,EKA_9-3:0.001882289)1.000:0.012997657,EKB22:0.020759553)1.000:0.003830418)1.000:0.002935517)1.000:0.002876597)1.000:0.002000956,(BHB_17-3:0.013545958,VN0017:0.011061725)1.000:0.010922135)0.313:0.00170118,VN0007:0.022247195)0.929:0.002683376)1.000:0.003218988,(((RN161:0.019212767,(TH0823:0.011523855,UBN10:0.014554571)1.000:0.008190383)1.000:0.007194804,(VN0016:0.015335848,(VN0031:0.01488105,(((BHB_10-3:0.004129368,BHB_47-3:0.001689361)1.000:0.005175885,(VN0011:0.002061418,VN0054:0.006090628)1.000:0.007925791)1.000:0.005434416,(BHB_21-3:0.007770016,VN0018:0.012475142)1.000:0.003299378)1.000:0.003930304)1.000:0.007330608)1.000:0.00467474)0.972:0.001889621,(HEL_BA3843AA_AS:0.015770342,(HEL_BA4606AA_AS:0.011938064,KK-KH-26:0.013446571)1.000:0.007184135)1.000:0.011041893)1.000:0.003010607)1.000:0.002378146,(TH0757:0.025784951,CK98:0.022780992)1.000:0.004050119)1.000:0.002151452,(UBN14:0.027289697,TH0802:0.022431645)1.000:0.004655341)1.000:0.00418071,((BHB_25-3:0.005747669,VN0020:0.007484425)1.000:0.021546472,(EKB44:0.009672188,(EKA39:0.008010585,VN0128:0.012026243)0.743:0.004252904)1.000:0.017274148)1.000:0.003538904)1.000:0.004350229,(((ID0189:0.027936216,((MM0347:0.016407013,(CK59:0.004376107,TH0573:0.003651147)1.000:0.012309646)1.000:0.009530957,KG72:0.027313005)0.283:0.002709726)1.000:0.00318679,((KG66:0.023415815,(KG65:0.015628147,(UBN86:0.012360258,((((KG67:0.008738628,TH0821:0.007473484)1.000:0.000989199,KG96:0.004989066)1.000:0.002038063,CS46:0.008402982)1.000:0.00197693,KY-TH-27:0.00497018)1.000:0.003199709)1.000:0.006451816)1.000:0.008396978)1.000:0.006200005,((UBN53:0.013989062,(TH0615:0.006395609,TH0631:0.007526538)1.000:0.003751401)1.000:0.006408277,((KG120:0.002249261,KG121:0.009301176)1.000:0.005545085,(KG91:0.016261492,(KG13:0.004259731,(TH0819:0.009022071,UBN76:0.006559844)1.000:0.002452221)1.000:0.001428724)0.999:0.003381324)1.000:0.006426378)1.000:0.014312232)1.000:0.003702812)1.000:0.002281795,(((((BHB_8-3:0.022019995,EKA44:0.021255147)1.000:0.009064551,(KG90:0.025880889,UBN20:0.027577886)1.000:0.004717717)0.000:0.002322323,(((((CS40:0.018876999,TH0596:0.020466481)1.000:0.004082273,(KK-KH-17:0.020355258,((((UBN26:0.014766395,((UBN104:0.010249329,UBN2:0.013646863)1.000:0.00891295,((MS147:0.01143758,(UBN24:0.005454796,UBN113:0.019536078)1.000:0.003168907)0.748:0.001207904,UBN78:0.01044602)0.992:0.001405561)1.000:0.003351599)1.000:0.002032873,(HEL_BA4599AA_AS:0.006528297,(HEL_BA4630AA_AS:0.001259426,KY-TH-17:0.000484751)1.000:0.004823552)1.000:0.004764058)1.000:0.003567722,((KK-KH-46:0.012104573,MS151:0.016822351)1.000:0.00569695,((TH0805:0.0133703,HEL_BA3870AA_AS:0.018213176)1.000:0.002536735,(HEL_BA3868AA_AS:0.020303778,(HEL_BA4617AA_AS:0.017035344,HEL_BA4598AA_AS:0.018645298)0.134:0.003263305)1.000:0.002191359)1.000:0.001283039)1.000:0.002164935)1.000:0.002935047,(KK47-3:0.004211951,(HEL_BA4618AA_AS:0.005515964,HEL_BA4631AA_AS:0.005778924)1.000:0.003338052)1.000:0.016691689)1.000:0.00307386)1.000:0.005259421)1.000:0.005867243,(((TH0630:0.01890463,(EKA37:0.007865899,VN0039:0.008215675)1.000:0.010529685)1.000:0.007022329,((VN0965:0.007203695,(CK44:0.005232697,CK64:0.004743285)1.000:0.005384764)1.000:0.015133571,(BHB_13-3:0.018785668,VN0175:0.016889628)1.000:0.003668454)0.380:0.002289411)1.000:0.003912541,((HEL_BA4600AA_AS:0.010893808,HEL_BA4643AA_AS:0.010534721)1.000:0.014827085,HEL_BA4616AA_AS:0.02540501)1.000:0.004174164)0.999:0.002623535)0.998:0.0024658,(((UBN9:0.021752039,(UBN36:0.022889734,(KG106:0.015932306,KG88:0.017517776)1.000:0.003219885)0.997:0.002510261)1.000:0.006422716,((((HEL_BA4627AA_AS:0.007649777,KK-KH-23:0.008296208)1.000:0.012953043,(HEL_BA8678AA_AS:0.015637747,(((VN1162:0.01256013,(VH80:0.009689704,(HEL_BA4893AA_AS:0.009972857,KK-KH-7:0.010337067)1.000:0.003495757)1.000:0.003585105)1.000:0.001779139,HUE2:0.012445181)1.000:0.001280285,((((HEL_BA9533AA_AS:0.010936326,VN0651:0.011516315)1.000:0.001646132,(HEL_BA3871AA_AS:0.011795234,HEL_BA4936AA_AS:0.012242872)1.000:0.001957488)1.000:0.001049098,VN0658:0.01084462)0.968:0.001225237,HUE22:0.012352014)1.000:0.001734992)1.000:0.001808906)1.000:0.002523011)1.000:0.004638182,((UBN62:0.01517592,(CK54:0.005672962,(TH0831:0.004759231,UBN116:0.005438611)1.000:0.001782578)1.000:0.010965166)1.000:0.004035793,(VN0003:0.017020361,(HEL_BA4623AA_AS:0.017888943,HEL_CA0490AA_AS:0.018637008)1.000:0.003833584)1.000:0.002466146)1.000:0.001570402)1.000:0.002082231,(HEL_CA0492AA_AS:0.013459149,VN1048:0.016560856)1.000:0.006144736)1.000:0.007996142)1.000:0.002754435,(KY-TH-90:0.021468909,TH0436:0.024007936)1.000:0.004660584)1.000:0.002603126)1.000:0.004336115,(HEL_BA8732AA_AS:0.026727014,(HEL_CA0506AA_AS:0.022750961,(HEL_BA4632AA_AS:0.019050113,VN0612:0.01575617)1.000:0.008508098)1.000:0.004748575)1.000:0.004626038)1.000:0.004344736)1.000:0.004916872,(KY-TH-63:0.030771834,(CS30:0.026348941,RN195:0.027058811)0.934:0.003957613)1.000:0.00219371)1.000:0.002322776,((KH0155:0.026385288,KK-KH-59:0.025781014)1.000:0.005897045,((HEL_BA4621AA_AS:0.026641242,(MS102:0.003741217,TH0138:0.003416379)1.000:0.021583448)1.000:0.004452102,(((TH0335:0.022837981,TH0833:0.022298667)1.000:0.004641256,((HEL_BA4620AA_AS:0.019301502,(CS9:0.018194907,KY-TH-92:0.016067575)1.000:0.005687823)1.000:0.008781622,(KH0074:0.025298748,(KY-TH-14:0.002763736,KY-TH-68:0.002989822)1.000:0.020661979)1.000:0.004258704)0.938:0.002016428)1.000:0.002136464,(((KY-TH-42:0.016548315,MS63:0.015337478)1.000:0.012103777,(TH0793:0.025089513,(CK11:0.003501209,CS39:0.003728677)1.000:0.020541447)1.000:0.003785395)0.999:0.00179232,(((RN124:0.013478928,(KG61:0.012998147,((TH0464:0.009763949,(TH0638:0.007351961,UBN65:0.015716242)0.998:0.001513586)0.376:0.001077836,MS86:0.011233798)1.000:0.002278478)1.000:0.005188586)1.000:0.012588912,((TH0611:0.002631613,UBN48:0.002391543)1.000:0.012895666,(UBN32:0.009329215,UBN52:0.008288249)1.000:0.008369591)1.000:0.010095747)1.000:0.003199325,KG64:0.028891513)0.998:0.002037938)0.993:0.001901526)1.000:0.002331297)1.000:0.002967566)1.000:0.001839998)0.976:0.001718566)1.000:0.002754017)1.000:0.002853988,((CK27:0.029755705,((HEL_BA9303AA_AS:0.004766482,HEL_BA9707AA_AS:0.004481715)1.000:0.044758348,(((Neuguinea78:0.003499803,(HEL_BA9674AA_AS:0.003351749,((((HEL_BA9408AA_AS:0.002338776,(Neuguinea25:0.001640846,PNGhigh97B:0.001542157)1.000:0.001045954)1.000:0.000740579,((Neuguinea51:0.001938099,Neuguinea12:0.002898526)0.830:0.000804302,Neuguinea63:0.004012464)0.908:0.000404049)1.000:0.000645341,(Neuguinea66:0.002452559,PNG84A:0.002359803)1.000:0.00077627)1.000:0.000598989,(HEL_BA9658AA_AS:0.002233678,PNGhigh42A:0.002020593)1.000:0.001308451)0.868:0.000613437)1.000:0.00171241)1.000:0.011455103,(ID0084:0.008641185,((HpGP-IDN-011:0.007597512,(ID0090:0.007465489,(HEL_BA9784AA_AS:0.005642184,((ID0983:0.003633146,(ID0082:0.002957354,ID0988:0.002184602)1.000:0.001172263)0.963:0.000662827,(ID0987:0.002788921,(ID0985:0.001804261,ID1001:0.003153484)1.000:0.001411187)1.000:0.001105483)1.000:0.001816367)1.000:0.002209533)1.000:0.002505743)1.000:0.001956528,(ID0992:0.005514885,ID1017:0.005604578)1.000:0.002858103)0.980:0.001736321)1.000:0.005403483)1.000:0.009704522,(((HP99440:0.012087954,HEL_BA3807AA_AS:0.012892458)1.000:0.002856716,(((HPJ148:0.00715186,(HEL_BA4584AA_AS:0.004461107,(HEL_BA4580AA_AS:0.004438018,HEL_BA9332AA_AS:0.003532608)1.000:0.002267086)1.000:0.004209422)1.000:0.004694876,(((HEL_BA3814AA_AS:0.003579741,(HEL_BA3813AA_AS:0.001020276,HEL_BA4578AA_AS:0.006776868)1.000:0.003023353)1.000:0.006783009,(HPJ156:0.010523021,(HEL_BA4574AA_AS:0.009721547,(HEL_BA3812AA_AS:0.007989923,HEL_BA9236AA_AS:0.007688312)1.000:0.002254943)1.000:0.00166587)0.999:0.001758785)1.000:0.001568756,(HPJ071:0.009846643,(ausabrJ05:2.7839e-05,HPJ023:4.0123e-05)1.000:0.009240939)1.000:0.002169211)1.000:0.001790452)1.000:0.001654817,(HPAS23:0.010618025,HEL_AA6010AA_AS:0.013833254)1.000:0.002692267)0.251:0.001125659)1.000:0.002709188,(HEL_AA6024AA_AS:0.011424385,HEL_AA5952AA_AS:0.018449325)1.000:0.005017911)1.000:0.008843177)1.000:0.008144463)1.000:0.009340598)1.000:0.003060448,(((((((NP104:0.01851848,NP55:0.020028308)1.000:0.006372608,(NP84:0.022891112,(HpGP-NPL-003:0.017456747,HpGP-NPL-009:0.018847895)1.000:0.007399808)1.000:0.00295141)1.000:0.002582844,((((BT0002:0.022539994,(NP05:0.015454559,NP14:0.014029356)1.000:0.007632953)1.000:0.003331938,(NP05_272:0.023909316,NP86:0.022083998)1.000:0.003966199)1.000:0.002550825,(((NP05-250:0.011804871,NP110:0.012371527)1.000:0.010918026,(NP05_112:0.013166583,NP132:0.013142534)1.000:0.010895754)1.000:0.003245229,(((NP126:0.019501979,NP99:0.013880894)1.000:0.007065351,((NP05_278:0.011628515,NP49:0.012106636)1.000:0.009038834,(BT0258:0.019759252,NP44:0.019475949)0.153:0.003157128)0.959:0.001831301)1.000:0.002696775,(NP05_121:0.023330759,(HpGP-NPL-008:0.016594183,NP102:0.021062703)1.000:0.004719013)1.000:0.002542351)1.000:0.002328426)1.000:0.001729291)0.668:0.001293196,(((NP0041:0.020840771,NP133:0.019306807)1.000:0.005657383,(BTM444:0.021379369,HpGP-NPL-013:0.022075322)1.000:0.004728206)1.000:0.002242946,(NP92:0.022875645,(NP8:0.020162054,(BT0238:0.013581846,NP05-105:0.013179789)1.000:0.009264822)0.999:0.004166056)1.000:0.00321871)1.000:0.001679635)0.995:0.001592854)1.000:0.001904848,(((NP140:0.023895531,NP56:0.019613098)1.000:0.005438858,(NP05_107:0.022001246,(NP04:0.001483175,NP4:0.004421395)1.000:0.021443547)0.998:0.003308089)1.000:0.002094054,BT0154:0.026413333)0.933:0.001694734)1.000:0.003267493,(((HEL_BA4975AA_AS:0.025997708,HEL_BA9126AA_AS:0.026371275)1.000:0.005361487,(BD0115:0.025347181,(HEL_BA9186AA_AS:0.004448593,HEL_BA9638AA_AS:0.004508137)1.000:0.023866279)1.000:0.003332557)1.000:0.002284943,(BD0139:0.028352387,(BD0049:0.024499668,(BT0162:0.00185837,BTM363:0.001764135)1.000:0.024590944)1.000:0.005040716)0.998:0.002157177)1.000:0.002592157)0.999:0.002030976,(((RN133:0.026126257,HEL_BA3865AA_AS:0.024204065)1.000:0.004276217,((KY-TH-29:0.025113462,KK-KH-31:0.026224313)1.000:0.004897521,(HEL_BA3897AA_AS:0.023736295,KG99:0.023307099)1.000:0.006084162)0.505:0.001492772)1.000:0.002027235,((((HEL_AA6079AA_AS:0.020293682,(HEL_BA4601AA_AS:0.014946261,HEL_BA4625AA_AS:0.020087906)1.000:0.005715865)1.000:0.00680823,((KY-TH-09:0.024625948,(HpGP-MMR-002:0.017581174,TH0249:0.014265499)1.000:0.004958939)1.000:0.00252318,((HEL_BA3839AA_AS:0.007284712,HEL_BA4638AA_AS:0.006290731)1.000:0.014989179,KK-KH-38:0.026393596)1.000:0.005323551)1.000:0.002995725)1.000:0.002087746,((((((((BD0036:0.022433613,BD0138:0.023060914)1.000:0.004383873,((BD0016:0.022570982,HEL_CA2503AA_AS:0.023377747)1.000:0.003894728,(India7:0.024097425,BD0109:0.023755289)1.000:0.00400945)0.652:0.001477201)1.000:0.001680661,(((BD0112:0.020950141,HEL_CA2501AA_AS:0.023025908)1.000:0.003834635,(BD0119:0.023201908,HEL_BA8890AA_AS:0.022968551)1.000:0.003861923)0.148:0.001334953,(BD0120:0.022870886,HEL_CA2513AA_AS:0.022877448)1.000:0.004250512)1.000:0.001604659)1.000:0.001346372,((((BD0130:0.010443167,HEL_CA2504AA_AS:0.011684137)1.000:0.011758134,(BD0069:0.020013805,MMM_148:0.018501695)1.000:0.003988999)1.000:0.001932764,(BD0136:0.022258599,((BD0038:0.014533377,HpGP-MMR-005:0.014908659)1.000:0.003925579,((BD0135:0.01450214,HpGP-USA-422:0.012208568)1.000:0.004964151,HEL_BA5585AA_AS:0.01963244)1.000:0.002418375)1.000:0.004109037)1.000:0.002643725)0.990:0.001646268,(((BD0086:0.008647844,BD0094:0.007802892)1.000:0.01585959,(HEL_AA0364AA_AS:0.020475174,HEL_AA5920AA_AS:0.022332307)0.980:0.003407428)1.000:0.002276059,(BD0015:0.020721015,(HpGP-BGD-008:0.01905051,(BD0072:0.006974887,BD0081:0.007932661)1.000:0.01210326)1.000:0.003880056)1.000:0.003698347)0.988:0.001485584)1.000:0.001288612)0.996:0.001138073,(((HEL_CA2508AA_AS:0.024320886,(BD0137:0.018965896,HEL_CA2511AA_AS:0.018533061)1.000:0.003748115)1.000:0.002202236,(MMM_102:0.021745692,(BD0063:0.021108076,BD0065:0.020756479)1.000:0.003422198)1.000:0.001711756)1.000:0.001660427,(HEL_AA5921AA_AS:0.025046818,(BD0013:0.021206859,BD0134:0.023338455)1.000:0.004753527)1.000:0.002578253)1.000:0.001343338)0.995:0.001033039,(((MMM_63:0.022059422,(HpGP-BGD-002:0.020924111,NAK7:0.020601984)0.684:0.003390032)1.000:0.002038039,((MMM_5:0.022137808,Myanmar51:0.019022864)1.000:0.003508224,(MMM_6:0.021528631,(MS236:0.018487599,MS243:0.018772994)1.000:0.00560982)1.000:0.002004292)0.905:0.001475484)1.000:0.001678118,(((MMM_127:0.020314567,MMM_19:0.02022059)1.000:0.003591408,(TH0950:0.023988428,(M006:0.019843678,TH0551:0.021356577)0.835:0.003154409)0.887:0.001520751)1.000:0.001629991,((YGH007:0.025322134,(HpGP-BGD-001:0.021629791,(Yangon188:0.007968761,Yangon202:0.009597736)1.000:0.014095125)0.998:0.00293795)1.000:0.001756631,(HEL_CA2518AA_AS:0.020904799,HpGP-BGD-003:0.021988368)1.000:0.003833038)1.000:0.001544069)0.838:0.001135339)0.929:0.001036617)0.990:0.00107847,(((((HpGP-MMR-001:0.015846484,ID0047:0.019357634)1.000:0.006447281,(TH0211:0.005621412,(TH0175:0.005923869,TH0238:0.005677249)0.999:0.002481559)1.000:0.016678619)1.000:0.002611596,((MMM_125:0.019908252,TH0213:0.019305922)1.000:0.005124124,((CK102:0.020757467,MS172:0.018926382)1.000:0.003994357,(CS43:0.018960352,HEL_BA9229AA_AS:0.023084155)1.000:0.0045835)1.000:0.002524488)0.129:0.001459305)1.000:0.001834389,(((MMM_130:0.023594459,((TH0221:0.019216157,(HpGP-MMR-007:0.016860451,HpGP-MMR-009:0.017084877)1.000:0.005213138)1.000:0.002812284,(((HpGP-MMR-006:0.014013247,MMM_30:0.012688643)1.000:0.008043946,(CS_12:0.015012412,M042:0.018682096)1.000:0.003322167)1.000:0.003919708,(TH0818:0.006058142,UBN25:0.006917925)1.000:0.016447526)1.000:0.002278547)0.876:0.001623594)1.000:0.001855945,(((MMM_46:0.019660944,HpGP-MMR-008:0.021039044)1.000:0.003499758,(HpGP-MMR-011:0.019202073,TH0225:0.019762155)1.000:0.004688178)0.757:0.001301116,((MS64:0.018664529,(MMM_77:0.011136346,Myanmar66:0.010749092)1.000:0.010356975)1.000:0.003064091,MS280:0.022748892)1.000:0.002419488)0.999:0.001266451)0.120:0.001268504,((MMM_139:0.020482478,(CK65:0.021300445,((M063:0.008692235,TH0058:0.013089686)1.000:0.005148965,(MS150:0.015292829,RN126:0.009580831)0.991:0.003207546)1.000:0.007707502)1.000:0.004045186)0.999:0.00206802,(MS158:0.020257337,Myanmar52:0.020326436)1.000:0.004272626)1.000:0.001505319)1.000:0.001231217)0.191:0.000922689,((((HpGP-MMR-012:0.016880206,(HpGP-MMR-010:0.006441849,Yangon233:0.00563743)1.000:0.011149542)1.000:0.007605452,(Yangon179:0.018765033,(MS178:0.016296144,M067:0.018583634)1.000:0.004684292)1.000:0.004029334)1.000:0.002241613,((Mandalay03:0.019365878,yangon_129-2:0.020141315)1.000:0.003611338,(MS170:0.023032533,(BD0107:0.019945567,Mandalay30:0.020465754)0.916:0.003394966)0.574:0.001534834)0.976:0.00143491)0.885:0.001253194,(((MMM_94:0.007793755,(HpGP-MMR-004:0.004398005,MMM_103:0.007001234)1.000:0.00394954)1.000:0.016315152,(MMM_114:0.024190437,Yangon142:0.020374542)1.000:0.004185082)1.000:0.002280219,((HpGP-MMR-003:0.023556985,(MMM_110:0.016139866,MMM_92:0.015390899)1.000:0.007199451)0.555:0.002258655,(MMM_31:0.018072936,((MMM_2:0.017475173,(MMM_60:0.015861064,MMM_95:0.015432875)1.000:0.003392837)0.991:0.002020608,(TH0227:0.018039801,TH0460:0.014411094)1.000:0.003741337)1.000:0.003782123)1.000:0.005155035)0.996:0.001624181)1.000:0.001513692)1.000:0.001245943)0.984:0.000978246)1.000:0.001413301,((((MMM_27:0.01815847,HEL_AA6014AA_AS:0.022633239)1.000:0.005344746,TH79:0.02319829)1.000:0.003004199,((NP52:0.018302672,(NP74:0.020787966,(BTM233:0.011136154,NP113:0.013750694)1.000:0.003282073)1.000:0.002652189)1.000:0.007245249,TH0144:0.023185582)1.000:0.002534738)0.994:0.001440527,((ID0440:0.025195586,ID0507:0.023866303)1.000:0.004480569,((KY-TH-49:0.023998098,RN110:0.022955566)1.000:0.004945313,((MMM_100:0.022833626,(HEL_BA4205AA_AS:0.018385863,HEL_BA5596AA_AS:0.021088508)1.000:0.003252863)0.991:0.001902631,((((HEL_BA5455AA_AS:0.016023671,HEL_BA8096AA_AS:0.01802149)1.000:0.003088816,HEL_BA8063AA_AS:0.020319488)1.000:0.001527988,(MMM_16:0.019726868,MMM_7:0.018106152)1.000:0.003566672)1.000:0.001752112,((((HEL_CA0035AA_AS:0.018599111,(HEL_BA8206AA_AS:0.016382068,HEL_BA8203AA_AS:0.017585668)0.702:0.002965586)1.000:0.002278944,((HpGP-MAL-016:0.016453154,(HEL_AA5329AA_AS:0.013539134,CK6:0.017473019)1.000:0.003627115)1.000:0.002901467,(HEL_BA5609AA_AS:0.016016652,Yangon190:0.01848386)0.397:0.00275835)1.000:0.002465212)0.677:0.001506034,(((HEL_BA8057AA_AS:0.018047783,HEL_BA8121AA_AS:0.014221427)1.000:0.00671156,((HpGP-MAL-002:0.016916493,HpGP-MAL-019:0.016199544)1.000:0.003680358,(M004:0.020538529,YGH009:0.017570067)1.000:0.003036895)1.000:0.001873555)0.839:0.001445386,((M040:0.018939127,HEL_BA5668AA_AS:0.021889832)1.000:0.003293766,(HpGP-IND-010:0.020163434,HEL_BA5586AA_AS:0.018512692)1.000:0.003953263)0.975:0.00144113)1.000:0.0016087)0.264:0.001102634,((((HEL_BA5601AA_AS:0.014516868,ID1076:0.016944995)1.000:0.006208598,(HEL_CA0029AA_AS:0.017699434,HEL_BA5450AA_AS:0.017599999)1.000:0.003057651)1.000:0.001754751,((HEL_AA4372AA_AS:0.022611616,(FD662:0.016834368,HEL_BA8387AA_AS:0.017200289)0.944:0.003005051)1.000:0.001552,(HEL_BA8204AA_AS:0.016623019,HpGP-MAL-004:0.017699688)1.000:0.003711094)1.000:0.001678489)1.000:0.001293497,((((HEL_BA8219AA_AS:0.01986289,(HEL_AA6074AA_AS:0.017251986,HpGP-MAL-017:0.01687079)0.984:0.003324042)1.000:0.00159669,(HEL_BA3985AA_AS:0.018044229,HEL_BA5359AA_AS:0.017378065)1.000:0.003593532)1.000:0.001715368,(((HEL_BA8068AA_AS:0.019302162,SLK237:0.018259344)1.000:0.004405381,(HEL_BA5769AA_AS:0.019532823,(HEL_BA5603AA_AS:0.017810214,HpGP-MAL-025:0.018285293)1.000:0.003367349)0.959:0.001539633)1.000:0.00152623,(HEL_BA8388AA_AS:0.018535749,(HEL_BA5587AA_AS:0.019277996,HEL_CA0037AA_AS:0.018807199)1.000:0.003590588)1.000:0.001834501)0.930:0.001395845)1.000:0.001344712,(((((HEL_BA7801AA_AS:0.018469981,HpGP-IND-009:0.018631031)1.000:0.004066148,HEL_CA0034AA_AS:0.021476022)0.989:0.001425826,(HEL_BA7799AA_AS:0.023881857,(HEL_BA5162AA_AS:0.019062303,HpGP-IND-008:0.01914494)1.000:0.005222541)1.000:0.002400726)1.000:0.001779714,((SLK40:0.017026117,YGH029:0.018577146)1.000:0.00443941,SLK231:0.019826875)1.000:0.002127634)1.000:0.001528929,(Kyoto57A:0.020873877,(((HpGP-IND-007:0.018545318,HEL_BA5172AA_AS:0.021675437)1.000:0.003562292,((HEL_BA5166AA_AS:0.017355819,HEL_BA5173AA_AS:0.017010945)1.000:0.003491319,(HEL_BA5155AA_AS:0.016484942,HpGP-IND-001:0.016210226)1.000:0.004330897)0.452:0.001284523)1.000:0.001606607,(((HEL_BA5174AA_AS:0.018555613,(HEL_CA0026AA_AS:2.62e-06,HEL_CA0028AA_AS:3.878e-06)1.000:0.020445611)1.000:0.00387343,HEL_CA0027AA_AS:0.02067628)0.934:0.00143742,((HEL_BA5168AA_AS:0.01035655,HEL_BA5182AA_AS:0.010053539)1.000:0.009165849,HEL_BA5164AA_AS:0.019489397)1.000:0.002533888)1.000:0.001707414)0.775:0.001365473)0.988:0.001232242)0.999:0.00114716)0.222:0.000893525)1.000:0.001258921)1.000:0.001250073)1.000:0.001709108)1.000:0.001761847)1.000:0.001674202)1.000:0.001872688)1.000:0.001472393)1.000:0.002062913)1.000:0.001564437,BHB_4-3:0.029698365)0.899:0.00143426)1.000:0.002239749)1.000:0.002574725,((HpGP-IDN-010:0.004293828,ID0498:0.004020177)1.000:0.021560332,UBN105:0.028043685)1.000:0.004644695)0.998:0.002032597)0.782:0.001569474)0.770:0.002198255,UBN72:0.032069212)1.000:0.003562529)1.000:0.002648401)1.000:0.002308601)0.975:0.002067783,(HEL_CA0125AA_AS:0.027412915,HA295:0.027527454)1.000:0.004147598)1.000:0.003101844)1.000:0.002294614,HEL_AA5930AA_AS:0.02296337)1.000:0.001918456)1.000:0.002355703,((BT171:0.0058433,BTM351:0.005943121)1.000:0.012168317,(HEL_AA6046AA_AS:0.01894683,HEL_AA5929AA_AS:0.016898395)1.000:0.002676829)0.992:0.001460678)1.000:0.00163636)1.000:0.001350593,((HA151:0.018796146,(XZ274:0.016861685,YN4-109:0.017216694)0.095:0.002298382)0.983:0.001332342,(BTM505:0.017486826,HEL_AA6023AA_AS:0.016065412)1.000:0.002890894)1.000:0.001261137)1.000:0.001327431,((((HEL_CA0344AA_AS:0.013811352,HEL_CA0348AA_AS:0.01345433)1.000:0.006125536,(HEL_CA0341AA_AS:0.018019158,HEL_CA0367AA_AS:0.016424482)1.000:0.00244501)1.000:0.001340396,(((HEL_CA0322AA_AS:0.012980128,HEL_CA0324AA_AS:0.013672209)1.000:0.005207605,(YN4-105:0.016724382,HEL_CA0355AA_AS:0.016617068)1.000:0.00259269)1.000:0.001316837,(HEL_CA0362AA_AS:0.017841712,(HEL_CA0358AA_AS:0.01621398,HEL_CA0364AA_AS:0.015365815)1.000:0.002873782)0.995:0.001423756)1.000:0.001378951)0.852:0.000911535,(HEL_AA5726AA_AS:0.017179027,HEL_CA0252AA_AS:0.016636865)1.000:0.003880766)0.292:0.000924687)1.000:0.001031536)1.000:0.000954539)1.000:0.000963919,(((HEL_CA0349AA_AS:0.019760215,(HEL_CA0255AA_AS:0.009861045,HEL_CA0356AA_AS:0.009288968)1.000:0.009297158)1.000:0.002576491,(YN1-139:0.020356002,(HEL_AA5727AA_AS:0.018614477,YN1-99:0.016244465)1.000:0.002738468)0.743:0.00137719)1.000:0.001094135,((((VN0851:0.002427067,VN0860:0.002556811)1.000:0.010215248,VN0963:0.013456194)1.000:0.00379218,((VN0966:0.00748235,VN1001:0.008514281)1.000:0.008427011,((VN0985:0.013597767,(VN0880:0.004694475,(VN0824:0.003119784,(VN0815:0.00558111,VN0877:0.00322488)1.000:0.002116659)1.000:0.003002363)1.000:0.007757902)1.000:0.002703278,(VN1000:0.013319634,VN0823:0.010341087)1.000:0.003472631)0.735:0.001868514)1.000:0.001608609)1.000:0.002950143,(CS36:0.019593851,(TH0233:0.021544617,(Yangon222:0.011113418,(Yangon244:0.009011752,YGH035:0.009355803)1.000:0.003930789)1.000:0.004289214)1.000:0.003220507)1.000:0.001697941)1.000:0.001316315)0.729:0.001011742)1.000:0.000857285)0.617:0.000857158)0.061:0.000593131)1.000:0.000701477,((((((HEL_CA2753AA_AS:0.016280007,(HEL_CA2111AA_AS:0.015190826,HpGP-CHN-002:0.015403516)1.000:0.002741214)1.000:0.001386816,(HEL_BA3768AA_AS:0.015006787,HEL_CA2525AA_AS:0.014720166)1.000:0.002282191)0.836:0.000932246,(HEL_BA4524AA_AS:0.014265864,HEL_BA9983AA_AS:0.015894983)1.000:0.002448054)1.000:0.001185007,(((HEL_BA4534AA_AS:0.016869427,(HEL_BA9928AA_AS:0.015706926,HEL_CA2637AA_AS:0.015034435)0.940:0.002003531)0.917:0.00094658,(HEL_CA2660AA_AS:0.014838936,SIM25:0.01562771)1.000:0.002408114)1.000:0.001021562,(((MS204:0.013944018,VN0805:0.017816745)1.000:0.003476177,(HEL_CA2691AA_AS:0.015889449,(HEL_CA2526AA_AS:0.014077637,VN0837:0.015154239)0.439:0.002209701)1.000:0.001254184)1.000:0.001364416,(HEL_BA4184AA_AS:0.016074071,(HEL_CA0110AA_AS:0.014336945,HpGP-CHN-010:0.014865842)1.000:0.002795036)1.000:0.001300138)1.000:0.000994087)0.651:0.000640995)0.973:0.000577409,((((HEL_CA0085AA_AS:0.015913784,HEL_CA2586AA_AS:0.015554651)1.000:0.002410606,(HEL_BA9958AA_AS:0.016482197,(HEL_BA9933AA_AS:0.015173646,HEL_CA2709AA_AS:0.014935165)0.999:0.002134339)0.998:0.001033635)0.998:0.000927346,((HEL_BA9997AA_AS:0.016426972,(HEL_CA0378AA_AS:0.014115671,(HEL_CA2087AA_AS:0.013035304,HEL_CA2112AA_AS:0.01312294)1.000:0.002749769)1.000:0.001787045)1.000:0.001521845,(HEL_CA2555AA_AS:0.016260072,(HEL_BA9932AA_AS:0.015749606,HEL_BA9979AA_AS:0.016184799)0.521:0.002139562)1.000:0.001117859)0.994:0.001039364)0.970:0.000765128,(((HEL_CA2599AA_AS:0.015923056,HEL_CA0377AA_AS:0.01827615)1.000:0.002302915,(HEL_BA9939AA_AS:0.014758352,HEL_CA2594AA_AS:0.01303457)1.000:0.004810495)0.871:0.000856672,((HEL_BA9988AA_AS:0.015124278,HEL_CA0098AA_AS:0.016924546)0.210:0.002010161,HEL_BA9960AA_AS:0.016575206)1.000:0.001210753)1.000:0.00094789)1.000:0.000878141)0.383:0.000546358,((((HEL_BA4529AA_AS:0.015181003,HEL_CA2608AA_AS:0.014692852)1.000:0.002256712,(HEL_CA2124AA_AS:0.01525197,HEL_CA2727AA_AS:0.016711426)1.000:0.002232793)0.497:0.000833335,(HEL_CA2682AA_AS:0.016840025,(HEL_CA0004AA_AS:0.015213992,HEL_CA2652AA_AS:0.015467586)0.899:0.002051339)1.000:0.001122839)1.000:0.00110325,(((HEL_CA2634AA_AS:0.015095674,HEL_CA2672AA_AS:0.015393377)1.000:0.00236864,(HEL_CA2623AA_AS:0.016490586,(HEL_CA0096AA_AS:0.015517306,HEL_CA2086AA_AS:0.015427509)0.000:0.001871094)0.167:0.000845457)1.000:0.000987444,((HEL_BA3773AA_AS:0.015205159,HEL_BA4504AA_AS:0.015272501)1.000:0.00268631,((HEL_CA0119AA_AS:0.015187686,HEL_CA2649AA_AS:0.016225891)1.000:0.002315588,(HEL_BA9950AA_AS:0.016253391,(HEL_BA9963AA_AS:0.015252886,HEL_CA2569AA_AS:0.015297571)0.804:0.001941289)0.716:0.000870454)0.961:0.000977577)0.968:0.000845614)0.992:0.000906023)1.000:0.000635708)0.976:0.000516031)0.774:0.000458269)1.000:0.000766711,(((((HEL_CA0074AA_AS:0.016632362,(HEL_BA4507AA_AS:0.005618854,HEL_BA4519AA_AS:0.005553266)1.000:0.009585433)1.000:0.0023163,(HEL_CA2699AA_AS:0.015847583,(HEL_CA2117AA_AS:0.013030899,HEL_CA2754AA_AS:0.015031274)1.000:0.003172124)1.000:0.001202207)1.000:0.000956368,((HEL_CA2068AA_AS:0.016503941,(HEL_CA0277AA_AS:0.015389517,HEL_CA2646AA_AS:0.01495493)0.624:0.001935204)1.000:0.000969279,(HEL_CA2629AA_AS:0.016565395,(HEL_CA2618AA_AS:0.015366194,HEL_CA0087AA_AS:0.017716576)0.933:0.002281823)1.000:0.001124083)0.992:0.000896559)1.000:0.001011543,((((HEL_CA0229AA_AS:0.014776097,HEL_CA0335AA_AS:0.015418198)1.000:0.002317009,(HEL_BA4544AA_AS:0.015085608,HEL_CA2736AA_AS:0.016328745)1.000:0.002154687)1.000:0.00114548,((HEL_CA0075AA_AS:0.014992652,HEL_CA2643AA_AS:0.014990853)1.000:0.002357987,(HEL_BA9325AA_AS:0.016720697,(HEL_BA4517AA_AS:0.014384679,HEL_CA2075AA_AS:0.017259915)0.817:0.002066401)1.000:0.001046831)1.000:0.000899571)1.000:0.000988134,(((((HEL_AA0254AA_AS:0.014875542,HEL_CA0228AA_AS:0.014606138)1.000:0.002245657,((HEL_CA2551AA_AS:0.013071796,Taiwan894:0.013201856)1.000:0.002498626,HEL_BA4773AA_AS:0.015646941)0.984:0.001024209)1.000:0.001317327,(HEL_CA2671AA_AS:0.015328893,(HEL_CA2547AA_AS:0.01510232,HLJHP271:0.015340752)0.918:0.002155678)0.136:0.001122923)1.000:0.001237709,((((HEL_CA0239AA_AS:0.014607445,HEL_CA2138AA_AS:0.01475924)1.000:0.002549659,(HEL_CA0339AA_AS:0.014382692,HEL_CA2088AA_AS:0.01418228)1.000:0.002087811)1.000:0.001520161,((HEL_CA2641AA_AS:0.014205075,HEL_CA2653AA_AS:0.013012531)1.000:0.003151157,(HEL_BA3959AA_AS:0.015081374,HEL_CA2557AA_AS:0.013973789)1.000:0.002398993)0.455:0.000913972)1.000:0.001019591,(((HEL_BA4531AA_AS:0.016218992,(HEL_BA5660AA_AS:0.014860421,(HEL_CA0073AA_AS:0.014074761,HEL_CA2544AA_AS:0.012421264)1.000:0.00304286)0.334:0.001377958)1.000:0.001496922,(HEL_CA0230AA_AS:0.014523393,HEL_CA2573AA_AS:0.013424761)1.000:0.002387413)0.989:0.001029196,((HEL_BA4235AA_AS:0.014746109,HEL_CA2636AA_AS:0.014064058)1.000:0.002542434,(HEL_BA8239AA_AS:0.014846324,HEL_CA0238AA_AS:0.013955242)1.000:0.002331697)1.000:0.000974822)1.000:0.000769753)0.993:0.000684049)0.558:0.000628621,((((HEL_BA4530AA_AS:0.013784499,HEL_CA2746AA_AS:0.012776334)1.000:0.003635968,(HEL_BA4895AA_AS:0.013963877,HEL_CA0232AA_AS:0.01466431)0.947:0.001833476)1.000:0.0013581,(HEL_BA4970AA_AS:0.015313041,(HEL_CA2053AA_AS:0.01420334,HEL_CA0111AA_AS:0.013711605)0.290:0.002158443)1.000:0.001282364)0.939:0.000804268,((HEL_BA9998AA_AS:0.014199161,HLJHP256:0.014082678)1.000:0.002287583,((HEL_CA0091AA_AS:0.014858574,JP0179:0.013593792)1.000:0.004028562,(HEL_CA0328AA_AS:0.015060568,HEL_CA2115AA_AS:0.014894783)0.993:0.001873199)1.000:0.001072638)1.000:0.001147289)1.000:0.000872153)1.000:0.00067165)0.396:0.000596244)0.447:0.00049946,((((HEL_CA0070AA_AS:0.016709015,(HEL_BA4539AA_AS:0.014579817,HpGP-CHN-005:0.014803796)1.000:0.002320644)1.000:0.001145592,((HEL_CA0116AA_AS:0.017586613,HpGP-CHN-009:0.014451518)1.000:0.002848247,(HEL_BA4536AA_AS:0.016086496,HpGP-CHN-006:0.01607587)1.000:0.002327132)0.735:0.000872871)0.844:0.000977541,((HEL_CA2576AA_AS:0.015517096,HEL_CA2630AA_AS:0.016463475)1.000:0.00228003,((HEL_CA2700AA_AS:0.016132088,HEL_CA2604AA_AS:0.017610875)0.490:0.002021205,HEL_CA2520AA_AS:0.018421922)0.914:0.000994012)1.000:0.001250273)0.744:0.000697438,(((HEL_CA0144AA_AS:0.017103071,(HEL_BA4506AA_AS:0.015756134,HEL_CA0117AA_AS:0.016398983)0.647:0.00210739)1.000:0.001192355,(HpGP-CHN-007:0.016068172,(HEL_CA0090AA_AS:0.015448929,HpGP-CHN-003:0.015097935)0.415:0.002084622)0.998:0.001062265)0.999:0.000999275,((HEL_BA9956AA_AS:0.015541666,HpGP-CHN-001:0.015068163)1.000:0.002357188,(HEL_CA2613AA_AS:0.016376269,(HEL_BA9023AA_AS:0.013348736,HEL_CA2763AA_AS:0.015297724)1.000:0.003637279)0.834:0.001198762)1.000:0.001124775)1.000:0.000904658)1.000:0.000823256)0.562:0.000484379)1.000:0.000583694,(((HEL_CA0265AA_AS:0.016590731,HEL_CA0235AA_AS:0.01578657)1.000:0.00250422,((HEL_CA2059AA_AS:0.017622086,(HEL_BA4520AA_AS:0.010149829,HEL_CA0071AA_AS:0.010559036)1.000:0.005161899)1.000:0.002255689,(HEL_CA0274AA_AS:0.015138766,HpGP-CHN-004:0.015938068)1.000:0.00221956)0.226:0.000822799)0.700:0.000888087,((HEL_BA9999AA_AS:0.017083677,HEL_CA2065AA_AS:0.016152236)1.000:0.002263934,(HEL_CA0282AA_AS:0.015587411,HEL_CA2084AA_AS:0.018049455)1.000:0.002253997)1.000:0.001201875)1.000:0.000964563)1.000:0.000704927,((((HEL_BA9996AA_AS:0.014492944,HEL_CA0231AA_AS:0.017717735)1.000:0.003229773,(HEL_CA2719AA_AS:0.017649268,HEL_CA2293AA_AS:0.01654259)1.000:0.002494506)1.000:0.001190857,((((YN1-136:0.018219145,(HEL_AA4459AA_AS:0.012899367,HEL_CA2554AA_AS:0.011028529)1.000:0.008429888)1.000:0.002137411,(HEL_CA0147AA_AS:0.020211641,(HEL_CA0113AA_AS:0.01782483,HEL_CA2296AA_AS:0.018220867)0.794:0.002063331)0.297:0.000919499)0.180:0.000905801,(HEL_CA0241AA_AS:0.018672643,(HEL_CA2620AA_AS:0.01743665,HEL_CA0078AA_AS:0.019756235)0.623:0.002300873)1.000:0.001335507)1.000:0.000809713,(((HEL_CA0089AA_AS:0.01724954,HEL_CA2567AA_AS:0.019279877)1.000:0.002441612,(HEL_CA2747AA_AS:0.019260541,HEL_CA2639AA_AS:0.017744855)1.000:0.00252343)1.000:0.001348875,((HEL_CA0088AA_AS:0.018431907,HEL_CA0145AA_AS:0.022781062)1.000:0.002513368,(HEL_CA2651AA_AS:0.020356764,(HEL_CA2625AA_AS:0.018680244,HEL_CA2721AA_AS:0.019773035)1.000:0.003152811)1.000:0.001407551)0.135:0.001034603)1.000:0.001031138)1.000:0.000848859)1.000:0.000650596,((((HEL_BA4541AA_AS:0.017403886,HEL_CA2290AA_AS:0.018197322)1.000:0.002721533,(HEL_CA0286AA_AS:0.020087298,HEL_CA2288AA_AS:0.017271807)1.000:0.002559892)1.000:0.001203468,(((HEL_CA2668AA_AS:0.018999123,(HEL_CA2294AA_AS:0.019510527,HEL_CA2292AA_AS:0.018347816)0.243:0.002260566)0.000:0.001073292,HEL_CA0297AA_AS:0.019148408)0.170:0.001155506,(((HEL_CA2289AA_AS:0.020054219,HEL_CA2297AA_AS:0.017875363)1.000:0.003114131,HEL_CA2295AA_AS:0.020501632)0.539:0.001190179,(HEL_CA2291AA_AS:0.022354695,HEL_BA3776AA_AS:0.01782988)1.000:0.003322116)1.000:0.001293197)0.995:0.00120423)1.000:0.001034932,((HEL_CA0296AA_AS:0.018094983,(HEL_CA2631AA_AS:0.014861853,HEL_CA2656AA_AS:0.016725076)0.044:0.002032438)1.000:0.001288515,((HEL_BA4512AA_AS:0.022018839,HEL_BA9992AA_AS:0.018411533)1.000:0.002646823,(HEL_CA0281AA_AS:0.019096476,HpGP-CHN-008:0.017334176)1.000:0.002622736)0.997:0.001123599)0.992:0.000986378)1.000:0.000855977)0.520:0.000576732)1.000:0.001258651,((((((HpGP-KOR-047:0.017357229,(HpGP-KOR-022:0.015003267,(HEL_BA9453AA_AS:0.011435182,HpGP-KOR-048:0.011591508)1.000:0.004464109)0.999:0.001789663)1.000:0.002304721,(HEL_AA4486AA_AS:0.018080801,((HEL_BA8901AA_AS:0.0117494,Kyoto51B:0.012203341)1.000:0.004061212,(HEL_CA0609AA_AS:0.014167183,HpGP-KOR-021:0.016975582)1.000:0.002428537)0.626:0.001222643)0.762:0.001194025)1.000:0.001201292,((HpGP-KOR-020:0.015538817,HpGP-KOR-044:0.015825803)1.000:0.002797627,(HpGP-KOR-112:0.017787919,(HEL_BA9680AA_AS:0.015969645,(HpGP-KOR-043:0.01088868,(HpGP-KOR-019:0.008867364,HpGP-KOR-114:0.006023347)1.000:0.005989023)1.000:0.004150863)1.000:0.00259484)1.000:0.001418421)0.899:0.000910731)0.987:0.000811493,((((51:0.014190091,oki169:0.01421544)1.000:0.002614127,(HpGP-KOR-042:0.015800183,HpGP-KOR-117:0.013890644)1.000:0.002718745)1.000:0.00231178,(HpGP-ARG-008:0.015586518,HEL_BA9664AA_AS:0.015523404)1.000:0.002171087)1.000:0.001428314,(HpGP-KOR-050:0.016604518,(HEL_BA4189AA_AS:0.014343411,HLJHP193:0.013227902)1.000:0.004897541)1.000:0.001508063)1.000:0.001125918)0.981:0.00071638,((((HEL_BA8927AA_AS:0.017206045,HpGP-KOR-016:0.016355317)1.000:0.002863957,((JP0155:0.00765837,(HEL_CA0614AA_AS:0.00675775,HEL_CA0630AA_AS:0.007420174)1.000:0.002399708)1.000:0.006806777,HEL_CA0584AA_AS:0.016843847)1.000:0.002368238)1.000:0.002288263,((HEL_AA0319AA_AS:0.016117312,(HpGP-KOR-052:0.007000263,HpGP-KOR-053:0.006606762)1.000:0.009105903)1.000:0.001944176,HpGP-KOR-006:0.01677436)0.999:0.001238596)0.301:0.000979347,((HpGP-KOR-008:0.01627849,(HpGP-KOR-118:0.014223824,(HpGP-JAP-009:0.01178552,HpGP-KOR-028:0.010976727)1.000:0.003756009)1.000:0.001890297)1.000:0.002532325,(HEL_BA9025AA_AS:0.015030312,HpGP-KOR-029:0.015745022)1.000:0.002558356)1.000:0.001225409)1.000:0.000889452)0.000:0.000498979,((HEL_CA0631AA_AS:0.016703577,((HEL_CA0636AA_AS:0.010699872,JP0030:0.010244854)1.000:0.005654664,(HEL_BA9473AA_AS:0.012293037,HpGP-KOR-001:0.01347708)1.000:0.003662642)1.000:0.002063471)1.000:0.00225498,((JP0178:0.012879648,JP0185:0.015910152)1.000:0.005288043,((HpGP-JAP-112:0.016781868,HpGP-KOR-025:0.014822027)1.000:0.002902772,(HpGP-ARG-009:0.015334791,HpGP-KOR-041:0.015568802)1.000:0.002149255)1.000:0.001238383)1.000:0.00163123)1.000:0.001204793)0.962:0.000603641)1.000:0.000695491,((((HEL_CA0585AA_AS:0.012640125,HpGP-KOR-035:0.012877247)1.000:0.00469688,HpGP-KOR-034:0.017006994)1.000:0.001398074,(HEL_CA0121AA_AS:0.018268705,(HpGP-KOR-049:0.01558096,HpGP-KOR-051:0.016856011)1.000:0.002205881)0.993:0.00098986)0.873:0.000938952,((HpGP-KOR-007:0.016155291,(HEL_CA0587AA_AS:0.0122053,(HEL_BA9528AA_AS:0.011716384,(HpGP-KOR-010:0.009039861,(HEL_BA8953AA_AS:0.009064442,HpGP-KOR-101:0.00879403)1.000:0.002399923)1.000:0.002916831)0.987:0.002377654)1.000:0.004742896)1.000:0.002240842,(HpGP-KOR-005:0.015278713,HpGP-KOR-116:0.017148947)1.000:0.002746834)1.000:0.001169275)1.000:0.000952791)0.925:0.000661894,(((HpGP-KOR-024:0.017476266,HEL_BA9703AA_AS:0.015945483)1.000:0.002685411,((HpGP-KOR-105:0.015738565,(HEL_CA0043AA_AS:0.01290576,HpGP-KOR-004:0.011259542)1.000:0.003384785)1.000:0.004461982,(HpGP-KOR-012:0.01601382,JP0556:0.017859237)1.000:0.00316118)0.879:0.001098222)1.000:0.000994894,((((HEL_BA9702AA_AS:0.013933645,HpGP-KOR-109:0.014134006)1.000:0.003200847,((HpGP-KOR-037:0.016378084,JP0475:0.016091089)1.000:0.002720403,(HpGP-KOR-046:0.013231604,HpGP-KOR-009:0.014615432)1.000:0.002295345)0.382:0.000969254)1.000:0.001468468,HpGP-ARG-010:0.016764914)0.995:0.001354945,((HEL_BA4957AA_AS:0.014533466,(HEL_CA0042AA_AS:7.483e-06,HEL_CA0044AA_AS:2.3606e-05)1.000:0.016577714)1.000:0.002503425,HpGP-KOR-111:0.016088419)1.000:0.001598118)1.000:0.002166871)1.000:0.000866953)0.000:0.000850828,(((HEL_CA0632AA_AS:0.016727505,HpGP-KOR-002:0.015530991)1.000:0.002664094,(HpGP-KOR-033:0.015420287,HpGP-KOR-036:0.018447267)0.999:0.002446958)1.000:0.002041979,((HEL_CA2021AA_AS:0.017510709,HpGP-KOR-115:0.01620218)1.000:0.003277728,(52:0.018659968,HpGP-KOR-119:0.014706799)1.000:0.003404126)0.000:0.000903128)0.269:0.000850733)1.000:0.001563383,(HpGP-KOR-045:0.017973654,(JP0177:0.016584931,HpGP-KOR-014:0.015456051)1.000:0.002506833)0.535:0.001138588)1.000:0.002444489,(JP0164:0.018022392,JP0023:0.015090001)1.000:0.002247)1.000:0.002522137,((HEL_CA0617AA_AS:0.012689778,JP0033:0.013552387)1.000:0.004352673,(HEL_CA0615AA_AS:0.014664735,JP0160:0.016580168)0.981:0.002252897)1.000:0.001680771)1.000:0.003699606,(HEL_BA9308AA_AS:0.015279454,((HEL_BA9649AA_AS:0.013991226,(HEL_BA9411AA_AS:0.008084296,(HEL_BA9341AA_AS:0.007588247,(HEL_BA9348AA_AS:0.002014868,HEL_BA9759AA_AS:0.009032831)1.000:0.003670321)1.000:0.003050762)1.000:0.00716923)1.000:0.002354307,((((HEL_CA0410AA_AS:0.012905623,((HEL_BA8883AA_AS:0.008073348,HEL_BA9163AA_AS:0.005875136)1.000:0.004443271,(HEL_BA8875AA_AS:0.00783874,(HEL_BA9614AA_AS:0.002633523,HEL_BA9797AA_AS:0.001926127)1.000:0.004828629)1.000:0.003468391)1.000:0.004909907)1.000:0.00193338,((HEL_BA9735AA_AS:0.013163156,(HEL_BA9160AA_AS:0.006660491,HEL_BA9667AA_AS:0.008954947)1.000:0.006293299)1.000:0.002195383,(((HEL_AA7373AA_AS:0.01257098,HEL_AA7249AA_AS:0.0114423)1.000:0.00302869,(BURYAT14:0.012090832,BURYAT9:0.012946772)1.000:0.002863447)0.849:0.001085271,(HEL_BA9534AA_AS:0.012917439,HEL_BA9220AA_AS:0.010968937)1.000:0.002511224)0.974:0.001060764)0.999:0.001248228)0.979:0.001133436,(((HEL_BA9036AA_AS:0.012814225,((HEL_BA9454AA_AS:0.007552548,(HEL_BA8832AA_AS:0.003678426,HEL_BA9479AA_AS:0.004899111)1.000:0.004558518)1.000:0.005112297,(HEL_BA9130AA_AS:0.008455554,HEL_BA9537AA_AS:0.007832207)1.000:0.005478561)0.989:0.001958508)1.000:0.00230677,(HEL_BA8880AA_AS:0.014349391,((HEL_BA9379AA_AS:0.012287304,(HEL_BA9656AA_AS:0.012005456,(HEL_BA9138AA_AS:0.010691789,HEL_BA9299AA_AS:0.010641426)0.998:0.00232181)0.975:0.001487635)1.000:0.001953044,(HEL_BA9736AA_AS:0.01171134,(HEL_BA9166AA_AS:0.011238032,((HEL_BA9256AA_AS:0.006793747,HEL_BA9780AA_AS:0.008158325)1.000:0.003591848,(HEL_BA9016AA_AS:0.00847847,HEL_BA9390AA_AS:0.008138533)1.000:0.002957645)1.000:0.001633136)1.000:0.002537773)1.000:0.002197557)0.965:0.001478885)1.000:0.001698383)0.149:0.001124836,(TUVAB18a:0.012592044,HEL_BA9162AA_AS:0.017792911)1.000:0.00360894)0.999:0.001079415)0.999:0.001403315,((HEL_BA8868AA_AS:0.010002013,HEL_BA9752AA_AS:0.010085217)1.000:0.00494913,(HEL_BA8932AA_AS:0.017913562,(HEL_BA9098AA_AS:0.013415477,(HEL_BA9841AA_AS:0.011296327,(HEL_BA9080AA_AS:0.005018237,HEL_BA9391AA_AS:0.006754675)1.000:0.005859711)1.000:0.004041107)1.000:0.002203988)1.000:0.001547506)1.000:0.001695363)1.000:0.001750637)1.000:0.002962368)1.000:0.003258837)1.000:0.00321104,(Nanai30:0.021269587,(((((((HEL_BA8864AA_AS:0.012375654,(HEL_BA9514AA_AS:0.009859665,HEL_BA9559AA_AS:0.0110308)0.999:0.002770478)1.000:0.001772732,(HEL_BA9159AA_AS:0.012863438,(HEL_BA9669AA_AS:0.009759339,(HEL_BA9040AA_AS:0.007195404,(HEL_BA9467AA_AS:0.009452425,HEL_BA9234AA_AS:0.00587203)1.000:0.003141135)1.000:0.003430504)1.000:0.002961141)1.000:0.002497319)0.764:0.00175861,(Sakhalin60:0.013980925,(HEL_CA0054AA_AS:0.010530426,((HEL_AA6077AA_AS:7.25e-06,HEL_CA0052AA_AS:9.721e-06)1.000:0.005519607,(HEL_AA6006AA_AS:0.000174575,HEL_CA0053AA_AS:0.000205068)1.000:0.005766581)1.000:0.005777817)1.000:0.00476262)1.000:0.001998144)0.328:0.001714852,((HEL_AA7283AA_AS:0.007648824,HEL_BA9448AA_AS:0.009003901)1.000:0.00801377,(HEL_BA9621AA_AS:0.012072125,Nanai40:0.01332913)1.000:0.002771449)1.000:0.001814972)1.000:0.002372299,(((HEL_AA7212AA_AS:0.000159939,HEL_CA0045AA_AS:0.000227976)1.000:0.014947152,((HpGP-CAN-001:0.013187064,((HEL_AA7339AA_AS:0.010473898,(HEL_BA9778AA_AS:5.664e-06,HEL_CA0057AA_AS:9.281e-06)1.000:0.010243071)1.000:0.002053387,((HEL_AA7365AA_AS:1.6924e-05,HEL_CA0047AA_AS:3.9207e-05)1.000:0.009932966,HEL_CA0046AA_AS:0.011112922)1.000:0.001906681)1.000:0.002272662)1.000:0.002227085,(((HpGP-CAN-019:0.013503452,(HpGP-CAN-016:0.014167949,(((CAN_258:4.3307e-05,HEL_CA2453AA_AS:5.6399e-05)1.000:0.000329028,(HpGP-CAN-011:4.0678e-05,((CAN_095:4.413e-06,CAN_172:7.204e-06)0.938:1.1044e-05,(CAN_136:8.3052e-05,HpGP-CAN-006:2.6338e-05)0.480:1.1626e-05)1.000:7.6961e-05)1.000:0.000319887)1.000:0.010890636,((((Aklavik86:2.7848e-05,HpGP-CAN-015:7.8535e-05)0.978:1.6381e-05,CAN_290:3.3428e-05)0.639:2.146e-05,((HEL_CA2371AA_AS:4.6489e-05,HpGP-CAN-010:0.000150623)0.895:3.3282e-05,CAN_019:2.4287e-05)0.995:2.8256e-05)1.000:0.011183212,HpGP-CAN-018:0.015154594)1.000:0.002870386)1.000:0.002341597)1.000:0.002911067)1.000:0.004450563,(((((HpGP-CHI-105:0.017297716,HpGP-CHI-116:0.015392996)1.000:0.007400599,(((HEL_AA5991AA_AS:0.013711941,((Hui1769:3.4128e-05,(CO1768:5.6184e-05,COL0002:2.4385e-05)0.983:4.5308e-05)1.000:0.012903521,(Hui1764:0.000515361,(CO1766:9.2304e-05,Hui1766:3.2489e-05)1.000:0.000284602)1.000:0.010185863)1.000:0.002294755)1.000:0.001615266,(v225d:0.012837994,(HEL_BA9201AA_AS:0.009414398,HEL_BA9433AA_AS:0.009625985)1.000:0.004287524)1.000:0.001474378)1.000:0.001378063,((((Shi417:0.008619415,(HEL_CA2266AA_AS:0.005370571,Shi169:0.005327733)1.000:0.003036526)1.000:0.002078453,((Cuz20:0.006699446,Shi112:0.006475746)1.000:0.004103863,HEL_CA2265AA_AS:0.008445682)0.634:0.001490875)1.000:0.002281005,(((HEL_CA2260AA_AS:0.007387884,(HEL_CA2284AA_AS:0.003696449,((HEL_CA2261AA_AS:0.003458894,(HEL_CA2287AA_AS:0.003661098,HEL_CA2286AA_AS:0.006218926)1.000:0.001154545)1.000:0.001417796,HEL_CA2283AA_AS:0.001907858)1.000:0.006264691)1.000:0.005121722)1.000:0.002272505,(HEL_CA2262AA_AS:0.008025206,Sat464:0.007261282)1.000:0.002702146)0.567:0.001206962,(HEL_CA2257AA_AS:0.003909736,Shi470:0.004053481)1.000:0.005457043)1.000:0.001956658)1.000:0.003867752,(((HEL_BA3942AA_AS:0.020941074,(HEL_AA0105AA_AS:3.8823e-05,PeCan4:2.3874e-05)1.000:0.027338832)1.000:0.004514452,(HpGP-PER-011:0.022649172,(((HpGP-SPA-706:0.016864728,HEL_CA2258AA_AS:0.017945831)0.906:0.002255023,HEL_CA2272AA_AS:0.017079846)1.000:0.001632731,(((HEL_CA2268AA_AS:0.014621404,HEL_CA2270AA_AS:0.017697597)1.000:0.002554947,(HEL_CA2271AA_AS:0.01400399,Puno120:0.014491159)1.000:0.002013798)0.403:0.000937641,(HEL_CA2267AA_AS:0.013840984,Puno135:0.013028174)1.000:0.002331796)0.876:0.000998369)1.000:0.001335877)0.957:0.001610584)1.000:0.001394198,((HpGP-PER-121:0.014665414,HpGP-PER-111:0.013100754)1.000:0.002672725,(HpGP-PER-138:0.014933635,(HEL_CA2279AA_AS:0.013930568,HpGP-PER-019:0.011510497)1.000:0.002382442)0.995:0.001087955)1.000:0.002270563)1.000:0.00177886)0.019:0.001470704)1.000:0.001370125)1.000:0.002067066,(HEL_AA6511AA_AS:0.016665641,HpGP-MEX-028:0.012571575)1.000:0.003681047)0.186:0.001641517,(HEL_AA6759AA_AS:0.013047799,HpGP-USA-205:0.014181108)1.000:0.003995666)1.000:0.003762377,(CAN_196:0.016481262,(Aklavik117:0.003741579,CAN_219:0.009876637)1.000:0.008704695)1.000:0.002279007)1.000:0.002017743)1.000:0.001740634,(HpGP-CAN-020:0.010649611,HpGP-CAN-023:0.011541629)1.000:0.003650286)0.872:0.002182161)1.000:0.002822039)1.000:0.003172771,((((HEL_BA9526AA_AS:0.01252973,(HEL_BA9060AA_AS:0.001717023,HEL_BA9258AA_AS:0.001198685)1.000:0.010589418)1.000:0.002331436,(HEL_BA9629AA_AS:0.015073588,(HEL_AA7337AA_AS:0.013688935,(((Ca_97_34:2.0297e-05,(HEL_AA7297AA_AS:1.9651e-05,HEL_AA6016AA_AS:5.785e-06)0.999:3.834e-05)1.000:0.009829972,(HEL_BA9172AA_AS:8.1187e-05,(HEL_AA5967AA_AS:4.37e-06,HEL_AA6482AA_AS:5e-09)1.000:5.7102e-05)1.000:0.010218513)1.000:0.003813776,(CAN_243:0.012745765,(HEL_AA5916AA_AS:0.007091984,(HEL_AA6037AA_AS:0.00543525,HpGP-CAN-007:0.003071033)1.000:0.004444369)1.000:0.005521503)1.000:0.002322962)1.000:0.00279132)1.000:0.002532144)0.968:0.001793945)1.000:0.002405041,(((HEL_BA9287AA_AS:0.010364869,(Koryak28:0.006271857,(Koryak37:0.001035061,Koryak38:0.00027938)1.000:0.006109842)1.000:0.00485037)1.000:0.00207162,(HEL_BA9127AA_AS:0.010266215,HEL_BA9243AA_AS:0.012641059)1.000:0.002425323)1.000:0.001714839,(HEL_BA9726AA_AS:0.012436071,HEL_BA8817AA_AS:0.014607741)1.000:0.002539995)1.000:0.001767923)1.000:0.00355845,(HEL_BA9472AA_AS:0.012924916,(HEL_BA9677AA_AS:0.012009281,((HEL_BA9263AA_AS:0.008525692,HEL_BA9518AA_AS:0.009161025)1.000:0.00279025,(HEL_BA9819AA_AS:0.009724702,HEL_AA7214AA_AS:0.010231114)0.999:0.001993696)1.000:0.001629908)0.420:0.001470504)1.000:0.001818919)1.000:0.001624361)1.000:0.001994632)1.000:0.002369981,(((HEL_BA9304AA_AS:0.013544877,HEL_BA9748AA_AS:0.012991034)1.000:0.003566876,(Evenky58:0.013758569,HEL_BA9746AA_AS:0.018051834)1.000:0.002563735)1.000:0.001820036,(((HEL_BA9294AA_AS:0.007567159,(HEL_BA9266AA_AS:0.005011978,Keto18:0.005997055)1.000:0.006258673)1.000:0.010237862,((HEL_BA9761AA_AS:0.007204477,(HEL_BA9032AA_AS:0.006882668,(HEL_BA9339AA_AS:0.005162176,HEL_BA9830AA_AS:0.00601747)1.000:0.00221113)1.000:0.004238894)1.000:0.00451848,((HEL_BA9544AA_AS:0.007351401,HEL_BA9792AA_AS:0.006955498)1.000:0.005648101,(HEL_BA9838AA_AS:0.007805502,Keto60:0.01037106)1.000:0.004212436)0.991:0.00242221)1.000:0.009061854)1.000:0.008115088,((HEL_BA9476AA_AS:0.015690185,Nentsy81:0.020634978)1.000:0.003456466,((((Khanty04:0.012090233,HEL_BA9773AA_AS:0.011285033)1.000:0.002681688,(HEL_BA8815AA_AS:0.012865567,HEL_BA9774AA_AS:0.012916023)1.000:0.00219983)1.000:0.001401931,(HEL_BA9415AA_AS:0.0129823,HEL_AA7264AA_AS:0.013753522)1.000:0.002479135)1.000:0.002209962,((HEL_AA7311AA_AS:0.006447952,Khanty47:0.01006324)1.000:0.010146395,(HEL_BA9584AA_AS:0.009710733,(HEL_BA8849AA_AS:0.002068311,HEL_BA9070AA_AS:0.001921758)1.000:0.005461126)1.000:0.009357608)1.000:0.004986366)0.996:0.001500232)1.000:0.001977016)1.000:0.002875888)1.000:0.002015773)1.000:0.001978249,(((HEL_BA9218AA_AS:0.016923659,(HEL_BA9042AA_AS:0.004591308,HEL_BA9253AA_AS:0.004893061)1.000:0.014874846)1.000:0.004208034,HEL_BA9315AA_AS:0.019682733)0.937:0.001706421,(HEL_AA7380AA_AS:0.019041537,((HEL_AA7221AA_AS:0.0099474,(HEL_BA9208AA_AS:0.006091477,HEL_BA9487AA_AS:0.006261383)1.000:0.003701882)1.000:0.003324797,(HEL_BA9333AA_AS:0.009356435,(HEL_BA9636AA_AS:0.010351981,HEL_BA9651AA_AS:0.008897751)0.997:0.002133521)1.000:0.004585871)1.000:0.008675699)1.000:0.003029073)1.000:0.001857266)1.000:0.001728267)0.998:0.001697539)1.000:0.00226594,(HEL_BA9611AA_AS:0.021646166,HEL_BA8279AA_AS:0.019989612)1.000:0.004119392)1.000:0.001791318,((((HEL_BA8993AA_AS:0.017838218,(HEL_BA8858AA_AS:0.006062813,HEL_BA9445AA_AS:0.006012898)1.000:0.011600117)1.000:0.003774955,((HEL_BA9079AA_AS:0.018368957,HEL_BA8847AA_AS:0.016580158)1.000:0.002909827,((Evenky65:0.020307332,HEL_BA9095AA_AS:0.015525968)0.996:0.003608111,((HEL_BA8914AA_AS:0.001202506,(HEL_BA8962AA_AS:0.002669188,HEL_BA9175AA_AS:0.003145725)1.000:0.001792164)1.000:0.001592603,HEL_BA9398AA_AS:0.001839607)1.000:0.016641389)0.991:0.001659728)1.000:0.001753524)1.000:0.001996999,((HEL_BA9047AA_AS:0.018461965,((Evenky01:0.003408673,HEL_BA9406AA_AS:0.002910004)1.000:0.00107277,(Evenky73:0.002119096,HEL_BA8842AA_AS:0.005907441)1.000:0.001500294)1.000:0.012528135)1.000:0.004240128,HEL_BA8812AA_AS:0.019057664)1.000:0.002090747)1.000:0.001960901,((HEL_BA9321AA_AS:0.01735876,(Evenky11:0.011259171,((HEL_BA9676AA_AS:0.002394481,HEL_BA9686AA_AS:0.002128156)1.000:0.007711032,(HEL_BA9546AA_AS:0.006185909,HEL_BA9760AA_AS:0.007476965)1.000:0.002329634)1.000:0.004498698)1.000:0.007144775)1.000:0.005062284,HEL_AA7246AA_AS:0.022301887)0.978:0.001931928)1.000:0.001690075)1.000:0.001803387,(((HEL_BA8959AA_AS:0.015813492,HEL_BA9641AA_AS:0.016152973)1.000:0.006066103,(HEL_BA9085AA_AS:0.017817205,HEL_BA9383AA_AS:0.017128938)1.000:0.003749824)1.000:0.002503858,((HEL_BA9063AA_AS:0.018343893,HEL_BA9096AA_AS:0.018034224)1.000:0.003431038,(HEL_BA9037AA_AS:0.018167479,yak97:0.018834802)1.000:0.003407162)1.000:0.002119742)1.000:0.001577426)1.000:0.00152344,((HEL_BA9483AA_AS:0.02084882,mong44:0.020232186)1.000:0.003794827,(((HEL_BA9115AA_AS:0.019444887,HEL_BA8921AA_AS:0.019525986)0.266:0.003133758,BURYAT27:0.022891614)1.000:0.001929216,(HEL_BA9049AA_AS:0.020023991,HEL_BA9837AA_AS:0.019637499)1.000:0.003474492)0.870:0.001279805)1.000:0.001408215)1.000:0.001174225,(((((HEL_BA9440AA_AS:0.015122139,HEL_BA9605AA_AS:0.015454303)1.000:0.006745815,(HEL_BA9437AA_AS:0.011971244,HEL_BA9443AA_AS:0.011518251)1.000:0.011107877)0.621:0.001747621,(altai11:0.019894712,HEL_BA9606AA_AS:0.018406629)1.000:0.004375193)1.000:0.001778139,((HEL_BA8958AA_AS:0.012522645,HEL_BA9410AA_AS:0.013156442)1.000:0.010148011,(HEL_BA9628AA_AS:0.019804132,mong49:0.019925063)1.000:0.003288751)1.000:0.001721742)1.000:0.001334636,(((((HEL_BA9170AA_AS:0.012413675,HEL_BA9569AA_AS:0.01263226)1.000:0.007484489,((HEL_BA8861AA_AS:0.015187971,HEL_BA9451AA_AS:0.015346883)1.000:0.004588704,(HEL_BA9722AA_AS:0.019041709,(HEL_BA8860AA_AS:0.012129959,HEL_BA9261AA_AS:0.011021774)1.000:0.005313759)1.000:0.003345796)0.708:0.002445467)1.000:0.003191033,(TUVAB15:0.019771782,Tuvac80:0.018422691)1.000:0.003883676)0.994:0.001455066,(HEL_BA8829AA_AS:0.020415554,(HEL_BA9571AA_AS:0.004149633,HEL_BA9807AA_AS:0.004229389)1.000:0.015097331)1.000:0.004120858)1.000:0.001554952,(((((HEL_BA9650AA_AS:0.015318335,(HEL_BA9564AA_AS:0.013887162,HEL_BA9671AA_AS:0.014174469)1.000:0.003995351)1.000:0.00384633,(HEL_BA8825AA_AS:0.015823029,HEL_BA9167AA_AS:0.016142374)1.000:0.004326457)1.000:0.003077954,(HEL_BA9562AA_AS:0.018114578,HEL_BA9576AA_AS:0.020737995)0.989:0.003538901)1.000:0.002451555,(Tuvac46:0.02181967,(HEL_BA9568AA_AS:0.020861282,(HEL_BA9129AA_AS:0.013128986,HEL_BA9471AA_AS:0.012153369)1.000:0.007970632)0.980:0.002431313)1.000:0.002382714)1.000:0.001469654,(((HEL_BA8814AA_AS:0.015171424,HEL_BA8889AA_AS:0.013281472)1.000:0.006936808,(HEL_BA9018AA_AS:0.017012114,HEL_BA9776AA_AS:0.017546393)1.000:0.003866952)1.000:0.002495364,(HEL_BA9347AA_AS:0.02184547,(HEL_BA8830AA_AS:0.015317783,HEL_BA8911AA_AS:0.015909016)1.000:0.006622925)1.000:0.002319471)1.000:0.001905133)1.000:0.001275172)0.997:0.001095567)0.999:0.001026874)1.000:0.000944136,(((((HEL_BA9592AA_AS:0.015959219,HEL_BA9603AA_AS:0.016336664)1.000:0.005031235,(HEL_BA9176AA_AS:0.016457563,HEL_BA8856AA_AS:0.019004065)1.000:0.003694604)1.000:0.002859609,(HEL_BA9259AA_AS:0.020419311,(HEL_BA8823AA_AS:0.013005241,HEL_BA9545AA_AS:0.014072162)1.000:0.007292759)1.000:0.003725642)0.941:0.001968504,(((HEL_BA8976AA_AS:0.014605864,HEL_BA9249AA_AS:0.016495242)0.978:0.003101258,(HEL_BA9140AA_AS:0.016048822,HEL_BA9739AA_AS:0.015278782)1.000:0.003056257)1.000:0.006240459,altai59:0.022497352)1.000:0.002597866)1.000:0.001587842,(((HEL_CA0278AA_AS:0.020789124,HEL_CA0258AA_AS:0.019943346)1.000:0.003393701,(HEL_CA0261AA_AS:0.020955097,HEL_CA0270AA_AS:0.020943158)1.000:0.0039163)1.000:0.001733975,(((HEL_BA9058AA_AS:0.022437578,(BURYAT19:0.018770767,HEL_BA9538AA_AS:0.019548845)0.995:0.003241965)0.981:0.001486743,(HEL_BA9059AA_AS:0.020265665,HEL_CA0264AA_AS:0.020936753)1.000:0.003494233)0.947:0.001304482,(HEL_BA8956AA_AS:0.021322375,HEL_BA9627AA_AS:0.020174851)1.000:0.003543305)1.000:0.001457015)1.000:0.001260525)1.000:0.001232847)0.875:0.00109334,(((HEL_BA9626AA_AS:0.020106847,(HEL_BA9209AA_AS:0.019937778,(HEL_BA9407AA_AS:0.01750575,HEL_BA9814AA_AS:0.015876945)1.000:0.00369475)1.000:0.003153208)1.000:0.003491872,(HEL_BA9404AA_AS:0.020438369,HEL_BA9027AA_AS:0.020236481)1.000:0.003526175)0.955:0.001486681,((HEL_BA8957AA_AS:0.018906816,HEL_BA9608AA_AS:0.019989468)1.000:0.004163214,HEL_AA7314AA_AS:0.023200005)1.000:0.001903665)1.000:0.001522093)0.857:0.001607939,(((HEL_BA9575AA_AS:0.022559318,(HEL_BA9612AA_AS:0.016415615,(HEL_BA9302AA_AS:0.013813914,HEL_CA0289AA_AS:0.012689901)1.000:0.00499109)1.000:0.007402987)1.000:0.002947319,(HEL_BA9706AA_AS:0.021102868,HpGP-KAZ-002:0.021755828)1.000:0.00353761)0.958:0.001511883,((HEL_AA7332AA_AS:0.022062158,HEL_BA9607AA_AS:0.019293446)1.000:0.003939747,HEL_BA9354AA_AS:0.025333717)1.000:0.001997361)0.829:0.001315422)1.000:0.001685881,((HEL_BA8872AA_AS:0.021336979,HpGP-KGZ-006:0.020888643)1.000:0.004567004,(HEL_BA9640AA_AS:0.024474401,Kazakhstan3173:0.022425597)1.000:0.003268318)1.000:0.001787292)1.000:0.001518334,(HEL_BA9653AA_AS:0.023668889,(HEL_BA9556AA_AS:0.012198522,HEL_BA9770AA_AS:0.012815086)1.000:0.011289724)1.000:0.003201441)0.982:0.001587902,((HEL_BA9184AA_AS:0.023131946,HpGP-KGZ-004:0.024064104)1.000:0.00388402,HEL_BA9153AA_AS:0.025691604)1.000:0.002048322)0.959:0.001547947,(HEL_BA9566AA_AS:0.02345534,HEL_BA9690AA_AS:0.024624135)1.000:0.004447048)1.000:0.001732643,(HEL_BA9244AA_AS:0.027548841,(HEL_BA9732AA_AS:0.026296647,HEL_BA8915AA_AS:0.02413129)0.134:0.003155865)0.997:0.00168291)1.000:0.002186735,HEL_BA9775AA_AS:0.028067981)1.000:0.001740938,HEL_BA9087AA_AS:0.029602827)0.000:0.001687949,(HEL_CA0227AA_AS:0.024558159,HpGP-KGZ-010:0.02364809)1.000:0.00551342)0.882:0.002654644,(HEL_BA9242AA_AS:0.028008124,HEL_CA2779AA_AS:0.026473169)1.000:0.005298271)1.000:0.002223926,((HEL_CA2675AA_AS:0.024425116,HEL_CA2711AA_AS:0.024862519)1.000:0.004947251,HEL_BA9577AA_AS:0.028083898)1.000:0.002208706)1.000:0.002053953,((HpGP-KGZ-005:0.012789018,Kazakhstan3172:0.013015815)1.000:0.014642134,(HEL_BA8892AA_AS:0.026086622,((HEL_BA9301AA_AS:0.022936452,HEL_BA9832AA_AS:0.021116792)1.000:0.004418722,(oki116:0.010248409,(HpGP-JAP-104:0.009775671,(oki421:0.009881361,((HEL_AA0399AA_AS:0.007280845,HEL_CA2773AA_AS:0.0084623)1.000:0.001315997,(((((HEL_AA0400AA_AS:0.00304945,HpGP-JAP-102:0.004040364)1.000:0.005356039,oki290:0.007034992)0.711:0.00087094,OK179:0.006747791)1.000:0.000441559,(oki416:0.005968288,oki1342:0.006614042)1.000:0.000854787)0.799:0.000377665,((JP0493:0.003416388,(HEL_AA0396AA_AS:0.000800559,oki385:0.004985861)1.000:0.002053988)0.459:0.000171495,(OK144:0.003482591,HEL_AA0393AA_AS:0.004688755)1.000:0.000530271)1.000:0.000369156)1.000:0.00072992)1.000:0.001335775)0.999:0.00166928)1.000:0.005007819)1.000:0.015431763)1.000:0.002609651)1.000:0.002662413)1.000:0.002592584)1.000:0.00182046,((HEL_BA8865AA_AS:0.011090967,HEL_BA9679AA_AS:0.010617677)1.000:0.017497728,(HEL_BA9310AA_AS:0.019177349,HEL_BA9485AA_AS:0.019397461)1.000:0.008482007)1.000:0.003397644)1.000:0.00158065,(((HEL_AA7331AA_AS:0.026950979,(HEL_CA0105AA_AS:0.02006863,HpGP-KGZ-007:0.01858906)1.000:0.007359297)0.953:0.002398212,(HEL_BA9179AA_AS:0.024485501,Kazakhstan3190:0.026058593)1.000:0.003782984)1.000:0.002104331,HEL_AA7300AA_AS:0.029099356)0.994:0.001955998)0.927:0.002381333,((((HEL_CA2558AA_AS:0.02636104,HEL_BA9089AA_AS:0.025327184)1.000:0.004317266,HEL_CA0342AA_AS:0.028657914)0.528:0.001834906,(HEL_BA4991AA_AS:0.023699283,HEL_BA9361AA_AS:0.023346833)1.000:0.006029768)1.000:0.002620536,(((HEL_BA9764AA_AS:0.021907715,HpGP-LAT-003:0.024127305)1.000:0.00386773,(((HEL_BA8944AA_AS:0.020484168,(HEL_BA8922AA_AS:0.006907467,HpGP-KGZ-008:0.007522802)1.000:0.014743055)0.999:0.00323115,((HEL_BA9670AA_AS:0.018102594,HEL_AA7298AA_AS:0.020862534)1.000:0.004143128,(HpGP-KGZ-001:0.018173571,HEL_BA9654AA_AS:0.02128466)1.000:0.003847615)0.995:0.0016355)0.755:0.001896413,(HEL_BA8950AA_AS:0.021515727,(HEL_BA8810AA_AS:0.019718443,HEL_BA9508AA_AS:0.019311241)1.000:0.004417054)0.997:0.002178101)1.000:0.002787194)1.000:0.003146748,(HEL_BA9563AA_AS:0.022810994,HEL_BA9693AA_AS:0.023859185)1.000:0.004358429)1.000:0.005479148)0.993:0.001665961)1.000:0.001328736,((((Yangon132:0.015763925,(HEL_BA4686AA_AS:0.014711317,(((HEL_CA2536AA_AS:0.00566883,HEL_CA2725AA_AS:0.003573162)1.000:0.006158355,(HEL_CA2615AA_AS:0.011077253,HEL_CA2627AA_AS:0.005109403)1.000:0.006093641)1.000:0.002666409,(Taiwan905:0.013061161,(HEL_AA2003AA_AS:0.006868014,HEL_BA4528AA_AS:0.008492835)1.000:0.008376073)0.000:0.002498837)1.000:0.004302891)1.000:0.006186983)1.000:0.016492193,(JP0171:0.031230457,(HEL_CA2274AA_AS:0.028743534,HpGP-CHI-120:0.031444201)1.000:0.008880771)0.975:0.00262587)1.000:0.003510648,(HCM100:0.011589773,HEL_BA3850AA_AS:0.010875246)1.000:0.019993186)1.000:0.003743268,((HEL_CA0283AA_AS:0.027651846,Taitung37:0.0271601)1.000:0.004405598,(HEL_CA2659AA_AS:0.027065552,((HEL_BA4197AA_AS:0.017248151,(HEL_CA2592AA_AS:0.018903525,HEL_CA0084AA_AS:0.014495578)1.000:0.006858606)1.000:0.006951802,((HEL_BA9924AA_AS:0.010780671,(HEL_CA2596AA_AS:0.012878085,(HEL_CA0124AA_AS:0.004137488,HEL_CA2559AA_AS:0.004803814)1.000:0.006213776)1.000:0.004787707)1.000:0.007348272,(HEL_CA2530AA_AS:0.011668151,(HEL_CA2726AA_AS:0.016711397,(((HEL_CA2580AA_AS:0.008577701,HEL_CA2601AA_AS:0.012834246)1.000:0.001603036,(HEL_CA2619AA_AS:0.008887206,HEL_CA2732AA_AS:0.008410257)1.000:0.001501269)0.992:0.000657407,(HEL_CA2598AA_AS:0.013372465,HEL_CA2714AA_AS:0.011031113)0.894:0.001768663)1.000:0.001711056)1.000:0.004242942)1.000:0.009342347)1.000:0.005868037)1.000:0.004552097)1.000:0.004143068)1.000:0.002146392)1.000:0.003491424)0.398:0.001681379,((((HpGP-LAT-029:0.026587066,HEL_BA9513AA_AS:0.026297995)1.000:0.004214648,(HEL_BA4702AA_AS:0.024187872,HEL_BA4984AA_AS:0.022389481)1.000:0.007078046)1.000:0.002337281,((((HEL_BA4187AA_AS:0.024702795,(HEL_BA4677AA_AS:0.021671519,(IRAN1KH:0.022679534,(HEL_BA8209AA_AS:0.021904079,(HEL_BA5602AA_AS:0.020305436,(IR-OC-803-Hp:0.01744457,(((NP64:0.008403169,HEL_CA0055AA_AS:0.013085373)1.000:0.00402925,NP29:0.006076523)1.000:0.003502929,(HpGP-NPL-012:0.018512356,HEL_BA5003AA_AS:0.00536238)1.000:0.004361215)1.000:0.002857974)1.000:0.002224048)1.000:0.002473067)0.989:0.002310385)1.000:0.00270041)1.000:0.003298574)1.000:0.003371903,HEL_BA4890AA_AS:0.027158606)1.000:0.00205851,((HEL_AA7271AA_AS:0.025454161,(HEL_AA7260AA_AS:0.02229183,HEL_BA9632AA_AS:0.018007477)1.000:0.004687191)1.000:0.002825768,(HEL_BA9378AA_AS:0.022732469,MMM_85:0.024410453)1.000:0.004092996)1.000:0.00220354)1.000:0.00194041,HEL_BA9405AA_AS:0.028632834)0.999:0.002040379)0.984:0.001665151,(((((((IR-OC-180:0.017938181,HEL_CA2222AA_AS:0.02089341)1.000:0.004006889,IR-HC-138:0.019714878)0.194:0.002058654,(IR-73-B:0.021282243,IR-S-3-Hp:0.019778343)1.000:0.004053339)1.000:0.002846335,IR-S-73-Hp:0.022493017)1.000:0.004758806,(HEL_CA2223AA_AS:0.024033826,HEL_AA7259AA_AS:0.024268187)1.000:0.003861848)1.000:0.002274255,(IRANL63-11:0.024399177,IR-HC-446-Hp:0.023735803)1.000:0.004785076)1.000:0.002414808,(HEL_BA9692AA_AS:0.026932568,(HEL_BA8834AA_AS:0.022513909,HEL_BA8963AA_AS:0.022803782)1.000:0.005769209)1.000:0.002632915)0.988:0.001739382)1.000:0.001504989)1.000:0.00140985,((HEL_BA9685AA_AS:0.028272795,(HEL_BA8822AA_AS:0.026378608,HpGP-KGZ-009:0.025513041)0.996:0.003773673)1.000:0.00255089,((HEL_BA9785AA_AS:0.027430402,(HEL_BA8843AA_AS:0.01964744,HEL_BA9723AA_AS:0.018341273)1.000:0.007473569)0.997:0.003508468,((((NP145:0.020336908,HEL_AA7262AA_AS:0.022133921)1.000:0.004130837,HEL_AA7285AA_AS:0.023469908)0.877:0.002030545,((IR-OC-231:0.018765674,(IR-OC-256:0.016054427,IR-OC-806:0.015012426)1.000:0.005645198)1.000:0.004706466,(HEL_BA4221AA_AS:0.021155724,HEL_BA8877AA_AS:0.020275785)1.000:0.003893907)0.999:0.002398639)1.000:0.002945098,(HEL_BA9833AA_AS:0.02265685,HEL_AA7318AA_AS:0.022828651)1.000:0.004516694)1.000:0.004414087)1.000:0.002865372)1.000:0.00203065)1.000:0.001428585,(((HEL_BA4913AA_AS:0.029169553,(((BT011:0.00148555,HEL_CA0048AA_AS:0.001193518)1.000:0.023394775,(HEL_BA4987AA_AS:0.020136004,M018:0.020423142)1.000:0.005736927)1.000:0.003832869,(MS191:0.025153387,NP05-282:0.024367522)1.000:0.004014427)1.000:0.002594046)0.997:0.002473343,((HEL_BA9152AA_AS:0.025920561,HpGP-TUR-022:0.025747843)0.973:0.003646998,NP101:0.02810585)1.000:0.002562216)0.979:0.001982347,((((HEL_BA5598AA_AS:0.02594388,SLK91:0.025889786)1.000:0.004979732,(BD0047:0.026893621,BD0097:0.026513014)1.000:0.004279043)0.833:0.001869981,((HEL_BA7787AA_AS:0.028530422,(HEL_BA5169AA_AS:0.025159024,(HpGP-IND-004:0.01824567,(HEL_BA5147AA_AS:0.014078036,HEL_BA5176AA_AS:0.012957926)1.000:0.006496492)1.000:0.007839445)1.000:0.004236831)0.861:0.002582396,(BD0127:0.011433685,HpGP-BGD-004:0.011440322)1.000:0.017351181)0.655:0.002118896)1.000:0.002540881,((HpGP-IND-003:0.030657151,(((HEL_CA2510AA_AS:0.005233085,HEL_CA2515AA_AS:0.004383282)1.000:0.019203348,((HEL_BA5150AA_AS:0.01708808,MM0342:0.016093612)1.000:0.005630968,(HEL_BA4171AA_AS:0.017353727,HpGP-IND-005:0.018589327)1.000:0.003966031)1.000:0.006389277)1.000:0.006894841,((NP105:0.023211328,((((BD0143:0.015347772,HEL_BA8214AA_AS:0.014039263)1.000:0.003885562,BD0073:0.023221793)1.000:0.004574722,((HEL_BA9558AA_AS:0.021846359,(BD0042:0.011863787,BD0095:0.011608131)1.000:0.009257276)1.000:0.002731271,(((((HpGP-IND-006:0.015599208,(HEL_BA5167AA_AS:0.012149095,HpGP-NPL-010:0.012183326)1.000:0.002816322)1.000:0.003473005,(HEL_BA9382AA_AS:0.011933598,(HEL_AA7219AA_AS:0.012974708,HEL_AA7202AA_AS:0.015176973)0.335:0.002380325)1.000:0.004037331)0.946:0.001797492,HpGP-IND-002:0.025340499)1.000:0.002414757,(((((BD0104:0.014539706,HpGP-BGD-009:0.014206535)1.000:0.005552112,((HEL_CA2500AA_AS:0.022464878,BD0003:0.020607606)0.967:0.003676664,HEL_CA2505AA_AS:0.01548201)0.985:0.001779823)0.588:0.001338084,(BD0043:0.016377089,HEL_CA2517AA_AS:0.018787518)1.000:0.003313098)0.799:0.001792151,HEL_BA9349AA_AS:0.016246299)1.000:0.002741919,(ID1052:0.016530794,HEL_BA9488AA_AS:0.015835631)0.991:0.003240315)0.997:0.001472056)1.000:0.002186502,((HEL_BA5179AA_AS:0.015954963,(HEL_CA2506AA_AS:0.008466487,HpGP-BGD-005:0.008600082)1.000:0.011414366)1.000:0.003986419,(BD0133:0.017584276,HEL_BA7776AA_AS:0.018931617)1.000:0.003579836)1.000:0.002742914)1.000:0.002063246)0.143:0.001800488)1.000:0.003535712,(HEL_AA0322AA_AS:0.01408983,(HEL_BA5177AA_AS:0.005178877,HEL_BA7791AA_AS:0.007245498)1.000:0.008957678)1.000:0.008278883)1.000:0.005658186)1.000:0.005567276,((HEL_BA5011AA_AS:0.022580875,(((BT0391:0.019193553,(HEL_BA5158AA_AS:0.016702048,HEL_CA2502AA_AS:0.017425836)1.000:0.004099553)1.000:0.005179621,HEL_BA7775AA_AS:0.024201789)0.097:0.002243272,(NP0152:0.021773287,(HEL_CA2507AA_AS:0.017410094,(HEL_BA4964AA_AS:0.011801853,BD0014:0.017570224)0.891:0.003042864)1.000:0.004302019)1.000:0.004620698)0.000:0.002258208)1.000:0.002978201,(HEL_BA5145AA_AS:0.019169058,HEL_BA8223AA_AS:0.018875009)1.000:0.006793339)1.000:0.005175503)0.996:0.00227203)0.796:0.002036767)0.999:0.002023239,((((NP137:0.022239737,Qsc35:0.022101813)1.000:0.006161772,NP138:0.027982502)1.000:0.002942296,(((NP38:0.023867964,NP83:0.024426132)1.000:0.00433089,(HEL_BA9616AA_AS:0.024844719,(((HEL_AA7391AA_AS:0.014428121,NP05-234:0.013974475)1.000:0.007469797,(HpGP-NPL-001:0.016892214,HpGP-NPL-011:0.018463846)1.000:0.004832749)1.000:0.003265069,(3754:0.021921326,NP0089:0.022977683)0.961:0.0031103)1.000:0.002454659)1.000:0.002421109)0.927:0.002165748,NP05-266:0.028235623)0.995:0.00210029)1.000:0.002731007,(HEL_BA5180AA_AS:0.027352578,HEL_BA9298AA_AS:0.025712656)1.000:0.004657059)1.000:0.002110003)0.826:0.001593194)0.110:0.001491239)1.000:0.001660281)1.000:0.001124158,(((HEL_BA5165AA_AS:0.025879919,HEL_BA8117AA_AS:0.025465892)1.000:0.004144696,(HEL_AA7319AA_AS:0.026017309,Mandalay46:0.028490009)1.000:0.004461159)0.997:0.001834614,(BD0082:0.028451966,(IR-OC-454-Hp:0.025894442,IR-HC-149:0.024474138)0.984:0.003648308)1.000:0.002348473)1.000:0.002336344)0.000:0.001281833,((((HEL_BA9731AA_AS:0.02666684,(HpGP-RUS-008:0.024667457,Kazakhstan3194:0.02561425)0.974:0.003744217)0.700:0.002036819,(HEL_AA5965AA_AS:0.023390527,IR-OC-722:0.024245214)1.000:0.005158697)1.000:0.002269582,((HEL_BA9438AA_AS:0.02759785,(HEL_AA6885AA_AS:0.024106574,HEL_BA9035AA_AS:0.024190341)1.000:0.004672869)1.000:0.002668407,(((HEL_BA8891AA_AS:0.004095958,HEL_BA9219AA_AS:0.005896311)1.000:0.02045307,(HEL_BA9826AA_AS:0.022648777,HpGP-RUS-011:0.022975155)0.161:0.004080247)1.000:0.004310156,((HEL_BA8991AA_AS:0.019636848,(HEL_BA9318AA_AS:0.008797808,HEL_BA9768AA_AS:0.007555336)1.000:0.015456676)1.000:0.008027233,(HEL_BA9355AA_AS:0.026024601,HEL_BA9745AA_AS:0.026209792)1.000:0.004038853)0.999:0.002025114)1.000:0.002224863)0.971:0.001710904)1.000:0.001965795,((((((HEL_BA9495AA_AS:0.027169147,(HEL_BA9512AA_AS:0.024694663,HEL_BA9828AA_AS:0.024255473)0.948:0.003618184)0.191:0.001774168,(HpGP-LAT-009:0.025062766,HEL_BA8998AA_AS:0.024668717)1.000:0.004384656)0.536:0.001655055,(HpGP-LAT-022:0.024114152,HpGP-LAT-034:0.024200219)1.000:0.00505826)1.000:0.002422187,((((((((((HEL_AA6629AA_AS:0.009080494,(HEL_AA6701AA_AS:0.007986072,HEL_AA8729AA_AS:0.007701985)1.000:0.004804852)1.000:0.010558962,HEL_AA8656AA_AS:0.022174755)1.000:0.004662761,(((HEL_AA8642AA_AS:0.019191381,HEL_BA8973AA_AS:0.019539306)1.000:0.003711952,(HEL_AA8658AA_AS:0.018199592,HEL_BA9343AA_AS:0.020412389)1.000:0.003289095)1.000:0.002402634,HEL_AA8699AA_AS:0.023717456)1.000:0.002466219)1.000:0.002848395,(HEL_BA8924AA_AS:0.022207733,HEL_AA8723AA_AS:0.022945906)1.000:0.004133354)1.000:0.002879445,((HEL_AA8671AA_AS:0.02331106,ID0213:0.02384889)1.000:0.005043099,((HEL_AA6542AA_AS:0.014270297,HEL_AA6884AA_AS:0.015252825)1.000:0.009435529,HEL_AA8644AA_AS:0.024933588)0.999:0.002306109)0.997:0.002043516)0.553:0.001782327,(HEL_AA8622AA_AS:0.027924826,((HEL_AA6596AA_AS:0.022119032,HEL_AA8660AA_AS:0.021859031)1.000:0.004703951,((HEL_AA1862AA_AS:0.017292183,HEL_AA8703AA_AS:0.020718681)1.000:0.008341188,(HEL_AA8657AA_AS:0.0220454,HEL_AA8674AA_AS:0.022925604)1.000:0.004136501)1.000:0.002080956)0.994:0.00187906)1.000:0.00195112)0.951:0.001554893,((((HpGP-CAN-017:0.026935168,(HpGP-CAN-014:0.007609574,(HEL_AA5986AA_AS:0.004752978,HpGP-CAN-008:0.00255312)1.000:0.004526268)1.000:0.019183642)1.000:0.005251186,(HEL_BA9598AA_AS:0.028664249,(HEL_BA9369AA_AS:0.026095005,HEL_BA9683AA_AS:0.025699583)0.985:0.003874228)1.000:0.001912838)0.713:0.001619519,(HEL_BA9772AA_AS:0.028448514,(HEL_BA9185AA_AS:0.025152932,(HEL_BA8867AA_AS:0.007597244,HEL_BA9549AA_AS:0.007520275)1.000:0.018017726)0.996:0.003454105)1.000:0.00213119)1.000:0.001716482,((((HEL_BA8943AA_AS:0.00096099,HEL_BA9110AA_AS:0.000631676)1.000:0.015799672,((HEL_BA8918AA_AS:0.001137918,(HEL_BA9169AA_AS:0.002751778,(HEL_BA9260AA_AS:0.004714843,((HEL_BA8996AA_AS:0.001644801,HEL_BA9604AA_AS:0.001786903)1.000:0.006929995,(HEL_BA9705AA_AS:0.003881649,HEL_BA9825AA_AS:0.006065791)1.000:0.003197446)1.000:0.002983285)1.000:0.006191459)1.000:0.003235568)1.000:0.00117751,HEL_BA9046AA_AS:0.0006627)1.000:0.014214179)1.000:0.011672618,HEL_BA9696AA_AS:0.027576742)0.373:0.002911494,((HEL_BA9734AA_AS:0.020596267,(Khanty30:0.002971034,Khanty40:0.004155583)1.000:0.016878052)1.000:0.005294828,((Khanty39:0.012562362,(Nentsy90:0.008862687,(HEL_BA9014AA_AS:0.01077071,((Nentsy28:0.008932405,(Nentsy29:0.002775967,(N34:0.002450654,((Nentsy65:0.001755672,Nentsy32:0.008034823)1.000:0.003206512,Nentsy38:0.004415522)1.000:0.000890742)1.000:0.002146002)1.000:0.000905291)1.000:0.001320179,Nentsy37:0.005520597)0.999:0.00142616)1.000:0.004462897)1.000:0.005488701)1.000:0.009054236,(Khanty17:0.014225403,(Khanty26:0.001762174,(Khanty16:0.003308589,Khanty27:0.003169459)1.000:0.002522865)1.000:0.012921765)1.000:0.006573199)1.000:0.005349443)1.000:0.00426034)1.000:0.002939386)1.000:0.001991424)1.000:0.002080139,(((((((((HEL_AA7253AA_AS:0.021270256,HEL_BA4162AA_AS:0.022117582)1.000:0.00547521,(HEL_BA4116AA_AS:0.02313009,HEL_CA2449AA_AS:0.023459884)1.000:0.003656912)1.000:0.002513508,(((((((HEL_BA9191AA_AS:0.008640562,(HEL_AA5914AA_AS:0.003472357,HEL_BA4968AA_AS:0.007311995)1.000:0.003481728)1.000:0.011181945,(HEL_AA7276AA_AS:0.012444876,HEL_BA8942AA_AS:0.012680481)1.000:0.003695701)1.000:0.006885627,(HEL_BA8839AA_AS:0.018506462,HEL_BA9043AA_AS:0.023987695)0.996:0.004403242)1.000:0.003423965,(HEL_BA9158AA_AS:0.022084778,HEL_BA9490AA_AS:0.021645635)0.997:0.003234887)1.000:0.002898898,(HEL_BA8811AA_AS:0.023543465,(HEL_BA9288AA_AS:0.02285387,HEL_BA9800AA_AS:0.022468056)0.826:0.003848155)1.000:0.002024784)1.000:0.001950228,((HEL_BA9009AA_AS:0.021502433,(HEL_BA9843AA_AS:0.019577274,(HEL_BA9203AA_AS:0.017604501,HEL_BA9210AA_AS:0.016955985)0.933:0.003342495)1.000:0.002508296)1.000:0.003785652,(HEL_BA9001AA_AS:0.022056754,HEL_BA8852AA_AS:0.022927095)1.000:0.004123162)1.000:0.00213524)1.000:0.001685722,(((HEL_AA7280AA_AS:0.023508234,SSR14:0.024629275)1.000:0.004091941,(SSR23:0.022622876,(HEL_BA9501AA_AS:0.004585035,(HEL_BA9048AA_AS:0.011504196,(HEL_BA8886AA_AS:0.00314005,HEL_BA9112AA_AS:0.003111411)1.000:0.000964303)1.000:0.003077124)1.000:0.018285323)1.000:0.004393505)0.747:0.001431036,((HEL_BA9149AA_AS:0.023891038,HEL_BA9252AA_AS:0.022314574)0.948:0.003331742,HEL_BA9024AA_AS:0.023726761)1.000:0.002066639)0.097:0.001145511)1.000:0.001437416)1.000:0.001386581,(((((((HEL_BA8141AA_AS:0.020093496,HpGP-SWE-021:0.019609228)1.000:0.005043572,((HpGP-CAN-026:0.003011948,(HpGP-CAN-025:0.004531892,HpGP-CAN-022:0.004888746)0.982:0.001566195)1.000:0.020866485,(HEL_AA8682AA_AS:0.016583615,HpGP-SWE-036:0.019503409)1.000:0.005322292)1.000:0.002742863)1.000:0.001778353,(HpGP-SWE-018:0.022436142,(HEL_AA8664AA_AS:0.015394042,(HEL_AA8709AA_AS:0.008341331,HEL_AA8725AA_AS:0.009566391)1.000:0.008902924)1.000:0.009558671)1.000:0.003136416)1.000:0.001449352,((((HEL_AA6500AA_AS:0.022042179,HEL_BA9758AA_AS:0.024794391)0.641:0.00376464,HpGP-SWE-032:0.025038596)1.000:0.002300057,((HpGP-SWE-017:0.025340319,(HEL_AA6053AA_AS:0.02152139,HEL_AA8665AA_AS:0.02081369)1.000:0.004398914)1.000:0.002177368,(HEL_AA8648AA_AS:0.012910863,HEL_AA8652AA_AS:0.012515331)1.000:0.011949758)0.173:0.00155659)1.000:0.001673284,((HEL_AA8687AA_AS:0.017528467,HEL_AA8722AA_AS:0.017170813)1.000:0.008966252,(HEL_AA8727AA_AS:0.02306304,(HEL_AA8641AA_AS:0.017428308,HE-NC1-2:0.017858712)1.000:0.007099253)0.979:0.002494997)1.000:0.00273668)1.000:0.00155304)0.999:0.001155449,((((HEL_AA8734AA_AS:0.020998812,((HEL_AA8639AA_AS:0.014775031,HEL_AA8736AA_AS:0.01406571)1.000:0.003532681,((HEL_AA8697AA_AS:0.019495257,HEL_AA8747AA_AS:0.010989972)1.000:0.005317938,HEL_AA8669AA_AS:0.013084489)1.000:0.003009284)1.000:0.004467966)1.000:0.00480559,(HEL_AA8695AA_AS:0.019232558,HEL_AA6674AA_AS:0.020784336)0.624:0.00385947)1.000:0.002992629,((HEL_AA8684AA_AS:0.019690913,HEL_AA8739AA_AS:0.021060865)1.000:0.005017749,((HEL_AA6512AA_AS:0.020833205,(HEL_AA8618AA_AS:0.015425884,HEL_AA8624AA_AS:0.016409543)1.000:0.005193792)1.000:0.004654701,((HEL_AA8654AA_AS:0.007177663,(HEL_AA8749AA_AS:0.007054372,(HEL_AA8701AA_AS:0.007341294,(HEL_AA8614AA_AS:0.002264494,HEL_AA8721AA_AS:0.004474325)1.000:0.001666696)1.000:0.001081773)1.000:0.003667744)1.000:0.013896419,(HEL_AA6718AA_AS:0.020659778,(HEL_AA8688AA_AS:0.017062014,HEL_AA8731AA_AS:0.016694426)1.000:0.004222263)1.000:0.003073631)1.000:0.003387045)1.000:0.001749802)0.486:0.001263169)1.000:0.001645251,(((((HEL_AA8635AA_AS:0.020298336,HEL_AA8724AA_AS:0.02008416)1.000:0.005045639,((HEL_AA8629AA_AS:0.020843157,HEL_AA8690AA_AS:0.017907614)1.000:0.00456454,(HEL_AA8715AA_AS:0.019117216,HEL_AA8745AA_AS:0.02236179)1.000:0.003818905)1.000:0.002250356)1.000:0.001983689,((HEL_BA0179AA_AS:0.009334893,Sw-577-G:0.009701471)1.000:0.014595924,(HEL_AA8617AA_AS:0.021948157,(HEL_AA6560AA_AS:0.016098714,HEL_AA8738AA_AS:0.016418809)1.000:0.006122143)0.862:0.002322832)1.000:0.002763272)0.946:0.001321064,(HEL_AA8708AA_AS:0.022655798,((HEL_AA8659AA_AS:0.009067353,(HEL_AA8630AA_AS:0.009254472,HEL_BA0204AA_AS:0.009622373)1.000:0.003411335)1.000:0.010743522,(HEL_AA6729AA_AS:0.015219946,HEL_AA8733AA_AS:0.018842792)0.993:0.00428192)1.000:0.004821025)1.000:0.003600114)0.933:0.001340609,((((HEL_AA8707AA_AS:0.019297333,(HEL_AA8714AA_AS:0.015452686,HEL_AA8750AA_AS:0.016803967)1.000:0.004369956)1.000:0.004788298,((HEL_AA8705AA_AS:0.016049837,(HEL_AA8694AA_AS:0.007765292,HEL_AA8737AA_AS:0.009356111)1.000:0.008504397)1.000:0.00636243,(HEL_AA6618AA_AS:0.020526644,HEL_AA8720AA_AS:0.020990558)0.997:0.003495863)0.732:0.002577234)1.000:0.004340226,(((((HEL_AA8693AA_AS:0.018121727,(HEL_AA6693AA_AS:0.008817276,HEL_AA8667AA_AS:0.008911998)1.000:0.011840572)1.000:0.005188564,(HEL_AA8634AA_AS:0.021714497,HpGP-SWE-033:0.022940441)1.000:0.004101923)1.000:0.003046924,((HEL_AA8681AA_AS:0.019271598,((HEL_AA8627AA_AS:0.016407483,HEL_AA8746AA_AS:0.01251786)1.000:0.004961211,(HEL_AA8696AA_AS:0.013772232,HEL_AA8683AA_AS:0.018610641)1.000:0.004201187)1.000:0.003316559)1.000:0.003786078,HEL_AA6714AA_AS:0.023369313)1.000:0.002496062)1.000:0.002292878,(HEL_AA8728AA_AS:0.023943575,((HEL_AA8712AA_AS:0.020768129,HEL_AA8623AA_AS:0.020400891)1.000:0.004954855,(HEL_AA8743AA_AS:0.02301734,(((HEL_AA8621AA_AS:0.013747664,(HEL_AA8716AA_AS:0.009440298,HEL_AA8744AA_AS:0.010892867)1.000:0.004511159)1.000:0.006072487,HEL_AA8619AA_AS:0.021320436)1.000:0.003524937,(HEL_AA8628AA_AS:0.018384978,HEL_AA8638AA_AS:0.018530295)1.000:0.003902588)0.997:0.002109068)0.349:0.001885849)1.000:0.002443049)1.000:0.002504932)0.999:0.002103623,HEL_AA6848AA_AS:0.027594266)0.656:0.001800021)1.000:0.002140627,((HEL_AA8691AA_AS:0.021151995,HEL_AA8742AA_AS:0.022539686)1.000:0.005728193,(HEL_AA8706AA_AS:0.023258919,(HEL_AA8732AA_AS:0.013789486,HEL_AA8741AA_AS:0.014759786)1.000:0.010107569)1.000:0.003131046)0.888:0.001668236)1.000:0.00192369)0.998:0.001228684)1.000:0.001324176)1.000:0.001350233,((((HEL_AA6825AA_AS:0.020904369,HpGP-SWE-028:0.021491699)1.000:0.005227145,(HpGP-SWE-008:0.026522944,(HpGP-SWE-027:0.021812717,HEL_AA8730AA_AS:0.023451314)0.993:0.003094377)0.649:0.001551085)1.000:0.001809709,(HpGP-SWE-022:0.025972418,(HEL_AA8713AA_AS:0.022987344,HEL_BA5562AA_AS:0.022283765)1.000:0.003716333)1.000:0.001906332)1.000:0.001749725,(((((HEL_BA4928AA_AS:0.016599839,HEL_BA8939AA_AS:0.012368702)1.000:0.009582896,(HEL_BA9395AA_AS:0.021050356,HEL_AA1822AA_AS:0.021846916)1.000:0.00336026)1.000:0.00163889,(((((HEL_BA4933AA_AS:0.018109464,SSR2:0.02023165)1.000:0.003507857,((HpGP-ISL-001:0.016062512,HpGP-ISL-006:0.016624583)1.000:0.003668187,(((HpGP-ISL-002:0.015807635,HpGP-ISL-011:0.017526743)1.000:0.002765523,(HpGP-ISL-010:0.018113298,(HpGP-ISL-007:0.015744225,HpGP-ISL-008:0.015599575)0.922:0.002858014)1.000:0.001587429)0.983:0.001206788,((HpGP-ISL-003:0.01573451,HpGP-ISL-009:0.015778976)1.000:0.003394451,(HpGP-ISL-005:0.017684471,(HEL_BA4149AA_AS:0.014720109,HpGP-ISL-004:0.014604498)1.000:0.00347183)1.000:0.001915303)1.000:0.00145219)0.993:0.001319226)1.000:0.001552268)0.997:0.001044329,(((SSR7:0.017640173,SSR5:0.018099053)1.000:0.003386795,(HEL_AA5970AA_AS:0.017745648,HEL_BA4982AA_AS:0.017563951)1.000:0.002515355)0.998:0.001189485,(HEL_AA8670AA_AS:0.019831419,HEL_BA9392AA_AS:0.018986571)1.000:0.003440495)1.000:0.000998749)1.000:0.001098817,((HEL_BA4906AA_AS:0.018089786,HEL_CA2490AA_AS:0.016855186)1.000:0.0030643,(HEL_BA4119AA_AS:0.017304278,HEL_BA8979AA_AS:0.017766692)1.000:0.00306495)1.000:0.001569655)1.000:0.001070803,((HEL_AA6807AA_AS:0.021255539,(HEL_BA9066AA_AS:0.005805282,HEL_BA9587AA_AS:0.007776586)1.000:0.015066598)1.000:0.002988923,(HEL_BA4114AA_AS:0.018972256,HEL_BA9327AA_AS:0.020616376)1.000:0.002942039)1.000:0.001920643)0.907:0.00093756)0.955:0.001090162,(((HEL_AA4910AA_AS:0.021582297,HEL_BA9728AA_AS:0.018769493)1.000:0.004944715,(HEL_BA9738AA_AS:0.023351462,(SSR17:0.01963799,SSR3:0.018068934)1.000:0.004034293)0.994:0.001806056)1.000:0.001826727,((SSR33:0.019792621,SSR9:0.018327969)1.000:0.003393081,(HEL_BA5083AA_AS:0.020537478,(HEL_BA3562AA_AS:0.019250638,HEL_AA7254AA_AS:0.022103402)0.562:0.002586919)1.000:0.001445335)0.883:0.001344286)0.880:0.001178651)1.000:0.001461739,((HEL_BA8887AA_AS:0.024516026,(HEL_AA0403AA_AS:0.022066707,HEL_BA4765AA_AS:0.021648642)0.243:0.002752456)1.000:0.001792466,(Otzi:0.017981936,(HEL_AA7216AA_AS:0.021163496,HEL_BA8966AA_AS:0.021607937)1.000:0.003719513)1.000:0.001664659)0.779:0.001504203)1.000:0.001504357)0.914:0.000952229)1.000:0.001349086,(((HEL_BA9468AA_AS:0.023148406,HEL_CA0430AA_AS:0.024724619)1.000:0.00382471,(HpGP-SWE-034:0.024079792,HEL_CA2444AA_AS:0.023832379)1.000:0.003525441)1.000:0.001962761,((HEL_AA6784AA_AS:0.024179781,HEL_BA9017AA_AS:0.024307483)1.000:0.003799638,((HEL_BA5614AA_AS:0.02104181,HEL_BA5615AA_AS:0.018783161)1.000:0.007227256,HEL_BA9128AA_AS:0.02632452)1.000:0.002310372)0.868:0.001593601)1.000:0.001757042)0.948:0.001215953)1.000:0.001128539,(((HEL_BA9532AA_AS:0.026432997,(HEL_AA6868AA_AS:0.025371313,((SSR13:0.015883019,SSR4:0.016955089)1.000:0.003813155,(HEL_AA7258AA_AS:0.014722849,HEL_BA9484AA_AS:0.018470546)1.000:0.004673378)1.000:0.006397938)1.000:0.003126711)1.000:0.00242778,((HEL_BA9233AA_AS:0.023815289,HEL_BA9192AA_AS:0.023714783)0.870:0.003400768,HEL_BA9417AA_AS:0.025814956)1.000:0.001994673)0.994:0.001617454,((HEL_BA9114AA_AS:0.023205044,(((HEL_BA4575AA_AS:0.00272884,HEL_BA5661AA_AS:0.003948958)1.000:0.002622282,HEL_BA4572AA_AS:0.001742034)1.000:0.002120718,HEL_BA4571AA_AS:0.002907218)1.000:0.021907174)1.000:0.003889404,(HEL_BA3907AA_AS:0.021231057,((HEL_BA9165AA_AS:0.009990308,(HEL_BA8846AA_AS:0.008490538,(HEL_BA4111AA_AS:0.003832612,HEL_BA4981AA_AS:0.0044696)1.000:0.002750529)1.000:0.00682228)1.000:0.003809531,(HEL_BA9583AA_AS:0.014331703,(HEL_BA9791AA_AS:0.005689796,(HEL_BA9121AA_AS:0.005357318,HEL_BA9271AA_AS:0.007007989)1.000:0.003696073)1.000:0.006412964)1.000:0.002806644)1.000:0.008071033)1.000:0.00615532)1.000:0.00325765)1.000:0.001414907)1.000:0.001401606,(((HEL_BA9194AA_AS:0.029318642,((HEL_BA9624AA_AS:0.007306686,(HEL_BA8840AA_AS:0.002380085,(HEL_BA9295AA_AS:0.00190434,HEL_BA9477AA_AS:0.00477836)1.000:0.003903575)1.000:0.008180381)1.000:0.017441962,(HEL_BA9517AA_AS:0.018600446,(HEL_BA9270AA_AS:0.012483842,(HEL_BA9202AA_AS:0.009696244,(HEL_BA4180AA_AS:0.001334375,(HEL_BA4894AA_AS:0.002084295,HEL_BA9363AA_AS:0.001726083)1.000:0.002328971)1.000:0.006787644)1.000:0.003440145)1.000:0.005047694)1.000:0.009908876)1.000:0.005011968)1.000:0.002755469,(HEL_BA9431AA_AS:0.026432462,(HEL_BA8977AA_AS:0.024100555,SSR8:0.022996091)1.000:0.003779101)1.000:0.001953791)0.992:0.001585773,((HEL_BA3560AA_AS:0.024695267,HEL_BA9428AA_AS:0.022925268)1.000:0.00428307,(HEL_BA8983AA_AS:0.024422747,HEL_BA9322AA_AS:0.02482908)1.000:0.003733164)1.000:0.002039442)1.000:0.001668298)1.000:0.001288973,(((((HEL_AA6831AA_AS:0.023923675,HEL_BA9498AA_AS:0.023639795)1.000:0.003836889,HEL_BA9386AA_AS:0.027922809)1.000:0.002191252,((HE_C33:0.021250861,HEL_AA6883AA_AS:0.021034807)1.000:0.006463803,((HEL_AA6877AA_AS:0.021573279,HpGP-SWE-007:0.021841984)1.000:0.005361114,(HEL_AA6593AA_AS:0.024045953,HEL_AA6732AA_AS:0.023774603)1.000:0.003799768)0.969:0.001780578)1.000:0.001919843)0.984:0.001651624,(((HEL_AA6725AA_AS:0.024747696,(HEL_AA6588AA_AS:0.016805084,HEL_AA6590AA_AS:0.017493237)1.000:0.007622792)1.000:0.002844411,(HpGP-SWE-013:0.025222311,(HEL_AA8692AA_AS:0.017466271,HpGP-SWE-024:0.018674451)1.000:0.007933329)0.998:0.002311758)1.000:0.003025869,(HEL_AA6551AA_AS:0.026474406,(((HEL_AA8647AA_AS:0.016560725,HpGP-SWE-026:0.015592548)1.000:0.008505297,(HEL_AA6591AA_AS:0.022756418,(HEL_AA8726AA_AS:0.018058637,HEL_BA3565AA_AS:0.018360258)1.000:0.00536553)1.000:0.002392659)1.000:0.002715864,(HEL_AA6742AA_AS:0.02337286,HEL_AA6552AA_AS:0.023394219)1.000:0.003686057)1.000:0.002584479)1.000:0.00265199)1.000:0.00160607)1.000:0.001529318,(((((HEL_AA6503AA_AS:0.020084719,HpGP-SWE-003:0.020185498)1.000:0.0061553,(HpGP-SWE-030:0.02329074,((HEL_AA6724AA_AS:0.018677877,(HEL_AA6753AA_AS:4.166e-06,HEL_CA0428AA_AS:3.496e-05)1.000:0.019210621)1.000:0.005631312,(HEL_BA8949AA_AS:0.020840016,(HpGP-IDN-004:0.009900031,ID1078:0.019713692)1.000:0.009481973)1.000:0.003134022)0.999:0.002501687)1.000:0.00289862)1.000:0.003278894,((HEL_CA0429AA_AS:0.015299218,HPAG1:0.014855149)1.000:0.012210705,(HEL_AA6726AA_AS:0.024658831,HEL_AA6505AA_AS:0.024109641)0.995:0.003423172)0.566:0.001877752)1.000:0.002183786,(((HEL_AA6869AA_AS:0.022283553,HpGP-SWE-010:0.022284057)1.000:0.005728555,(HpGP-SWE-031:0.023693136,HpGP-SWE-019:0.024600195)1.000:0.003963101)0.888:0.001369705,(HpGP-SWE-016:0.023561503,(HEL_AA6804AA_AS:0.001837031,HpGP-SWE-025:0.001673348)1.000:0.02125485)1.000:0.005168846)1.000:0.001720664)1.000:0.001630976,(((HEL_AA6658AA_AS:0.025232142,(HpGP-SWE-002:0.021347054,HpGP-SWE-005:0.022309305)1.000:0.004638652)1.000:0.002586351,(HEL_AA6820AA_AS:0.023388704,HE_NC32_5:0.023728315)1.000:0.004193808)1.000:0.002143013,((HpGP-SWE-014:0.026140176,(HEL_AA6484AA_AS:0.019330067,HEL_AA6608AA_AS:0.019221878)1.000:0.006753077)1.000:0.003008203,((HEL_AA6662AA_AS:0.020648727,HEL_AA6819AA_AS:0.020762315)1.000:0.006919601,((HE_NC24_6:0.020530942,HpGP-SWE-015:0.021073642)1.000:0.007006886,HpGP-SWE-001:0.026596274)0.181:0.002011288)0.983:0.00183396)0.886:0.001489067)1.000:0.001328768)0.794:0.001201792)1.000:0.001378816)0.000:0.000835417,(((HEL_BA4104AA_AS:0.026968238,(HEL_BA4172AA_AS:0.024715097,HEL_CA2446AA_AS:0.021984571)1.000:0.004474885)1.000:0.002523914,((HEL_BA9215AA_AS:0.024509029,SW21C:0.02343646)1.000:0.004621628,(HEL_BA9827AA_AS:0.024016587,(HEL_BA4881AA_AS:0.005606102,HEL_BA4999AA_AS:0.005819762)1.000:0.020100343)1.000:0.003583484)0.971:0.001877419)1.000:0.00214527,(((HEL_AA7345AA_AS:0.022957009,HEL_BA5523AA_AS:0.024223849)1.000:0.005508827,(HEL_BA9554AA_AS:0.025383049,(HEL_BA9475AA_AS:0.022135067,HpGP-SWT-011:0.02220479)1.000:0.004217068)1.000:0.002754882)1.000:0.002086271,(((HEL_AA8689AA_AS:0.023407271,HEL_AA8740AA_AS:0.02320043)1.000:0.006324039,(HEL_BA9642AA_AS:0.026448692,HpGP-GER-013:0.025976803)1.000:0.003699265)1.000:0.00204757,(HEL_BA4874AA_AS:0.033058434,(HEL_AA0181AA_AS:0.02511983,HpGP-USA-123:0.026291452)0.320:0.003128627)1.000:0.002095723)0.995:0.001771417)1.000:0.001964399)0.987:0.001477517)0.692:0.000934445,((((HEL_BA9522AA_AS:0.027057537,(HEL_BA9305AA_AS:0.02278538,SSR20:0.023865748)1.000:0.004726863)1.000:0.002975379,(((HEL_AA7277AA_AS:0.02305554,HEL_BA9273AA_AS:0.024066244)1.000:0.004671748,(HEL_BA9492AA_AS:0.026749303,(HEL_BA9075AA_AS:0.024476555,HEL_BA9811AA_AS:0.023344611)1.000:0.003888244)0.769:0.001833438)1.000:0.002126718,(((HEL_BA4938AA_AS:0.026866924,HEL_BA9762AA_AS:0.025217032)1.000:0.00442088,((HEL_BA9082AA_AS:0.024429986,(HEL_BA9502AA_AS:0.006479866,(HEL_BA4979AA_AS:0.004242255,(HEL_BA9504AA_AS:0.003470299,HEL_BA9806AA_AS:0.00359955)0.326:0.001077601)1.000:0.002730541)1.000:0.019721478)1.000:0.004271765,HEL_AA6816AA_AS:0.027639809)0.909:0.00202504)1.000:0.002075016,((HEL_BA9269AA_AS:0.024080993,(HEL_BA3563AA_AS:0.011533251,HpGP-USA-101:0.010876774)1.000:0.01387816)1.000:0.004729488,((HEL_AA7272AA_AS:0.023721157,HEL_BA4887AA_AS:0.023459106)1.000:0.004671515,(HEL_BA3559AA_AS:0.027929907,(HEL_AA0390AA_AS:0.018306515,HEL_BA3558AA_AS:0.01527548)1.000:0.011587872)1.000:0.002892656)0.996:0.001749884)1.000:0.00208438)1.000:0.001581211)0.000:0.001194296)0.849:0.001130687,((((HEL_BA4310AA_AS:0.02607952,HEL_BA9212AA_AS:0.023622619)1.000:0.004197588,HEL_BA9102AA_AS:0.027066469)1.000:0.002414207,((HEL_BA5522AA_AS:0.028745239,(HEL_BA5524AA_AS:0.025236625,HEL_BA4145AA_AS:0.024868876)0.894:0.003664503)0.363:0.002047165,(HEL_BA5520AA_AS:0.024886146,HEL_BA9245AA_AS:0.024588999)1.000:0.004451035)0.997:0.001972141)1.000:0.002191402,((((HEL_BA3882AA_AS:0.026382564,HEL_BA9083AA_AS:0.024999465)0.611:0.003700958,(HEL_BA5091AA_AS:0.022681989,HEL_BA9091AA_AS:0.022373407)1.000:0.005826242)0.133:0.001936658,HEL_BA9459AA_AS:0.029181821)1.000:0.002161071,(((HEL_BA4935AA_AS:0.025724091,HEL_BA9338AA_AS:0.024556477)1.000:0.00405042,(HEL_AA7227AA_AS:0.024475109,29373:0.025879142)1.000:0.004277174)1.000:0.001959464,((444:0.024550982,HEL_AA4482AA_AS:0.026166839)1.000:0.004445035,(HEL_BA9500AA_AS:0.024683397,HEL_BA9255AA_AS:0.025858848)1.000:0.00416339)0.992:0.001670603)0.751:0.001409448)0.000:0.001337191)0.998:0.001460633)1.000:0.001248131,(((SSR40:0.026175007,(HEL_BA9793AA_AS:0.025203346,NCTC11637:0.023118461)0.627:0.003394741)1.000:0.001972675,(HEL_BA9053AA_AS:0.02537091,(HEL_AA1880AA_AS:0.001478517,HEL_AA1881AA_AS:0.001355231)1.000:0.021724353)1.000:0.004324356)1.000:0.002332591,(((((HEL_CA2224AA_AS:0.028597205,(HEL_BA9207AA_AS:0.021579286,HEL_BA9579AA_AS:0.022519511)1.000:0.004154763)1.000:0.001988755,(HEL_AA6768AA_AS:0.025920037,(448:0.023489972,HEL_BA9637AA_AS:0.023427628)0.995:0.003809665)1.000:0.001951326)1.000:0.002065759,(((HEL_BA9385AA_AS:0.026770407,HpGP-FRA-014:0.023795051)1.000:0.00515978,((HEL_BA3584AA_AS:0.023116238,(HEL_BA3591AA_AS:0.020101442,HpGP-GER-002:0.019643749)1.000:0.004392352)1.000:0.003916051,(33375:0.02369358,HEL_BA9199AA_AS:0.023988531)1.000:0.003735472)1.000:0.002632986)1.000:0.002405594,(SSR22:0.027041709,(HEL_AA6672AA_AS:0.025568357,HEL_BA9419AA_AS:0.023791784)0.224:0.003726495)0.999:0.001934407)1.000:0.002105603)1.000:0.001879251,(((HEL_BA9615AA_AS:0.023625508,(HEL_BA9086AA_AS:0.024143395,(HEL_BA9613AA_AS:0.02197706,(HEL_BA9168AA_AS:0.018701805,(HEL_BA4862AA_AS:0.005559502,(HEL_BA9320AA_AS:0.005970605,((HEL_BA9118AA_AS:0.003787871,HEL_BA9277AA_AS:0.004990024)1.000:0.001348134,(HEL_BA9478AA_AS:0.002907245,HEL_BA9116AA_AS:0.005487086)1.000:0.001033948)1.000:0.00076036)1.000:0.002200669)1.000:0.012160319)1.000:0.004088783)1.000:0.003355707)1.000:0.003569783)1.000:0.004003672,((HEL_AA6733AA_AS:0.02415784,HEL_BA8969AA_AS:0.023802825)1.000:0.004071851,(HEL_BA8870AA_AS:0.021616884,HEL_BA9829AA_AS:0.021960671)1.000:0.005201068)1.000:0.001854784)0.532:0.001696058,((HEL_BA9717AA_AS:0.028026913,((HEL_BA8988AA_AS:0.006567137,(HEL_BA9272AA_AS:0.004900694,HEL_BA9531AA_AS:0.003552108)1.000:0.00205069)1.000:0.008496805,(HEL_BA8912AA_AS:0.008361103,(HEL_BA9521AA_AS:0.006845718,HEL_BA9581AA_AS:0.00853751)1.000:0.002303911)1.000:0.006417495)1.000:0.013057314)1.000:0.003098097,(HEL_BA9481AA_AS:0.023549373,(HEL_BA9104AA_AS:0.013988059,HEL_BA9276AA_AS:0.01457812)1.000:0.008679286)1.000:0.005743157)1.000:0.002230471)1.000:0.001598202)1.000:0.001436651,(((HEL_BA8026AA_AS:0.002783158,((26695:0.000154576,((HEL_BA5429AA_AS:0.000700789,(HEL_BA5404AA_AS:0.001679093,HEL_BA5377AA_AS:0.001955174)1.000:0.000128649)0.478:5e-09,(HEL_BA5391AA_AS:0.002542029,(HEL_BA5397AA_AS:0.002491957,HEL_BA5393AA_AS:0.002220795)0.997:0.000132661)1.000:0.000172369)0.914:5e-09)0.999:6.8821e-05,(HEL_BA5430AA_AS:0.001265159,HEL_BA5385AA_AS:0.001679)1.000:0.000170026)1.000:0.001199361)1.000:0.022078612,HEL_AA6022AA_AS:0.02501623)1.000:0.003999466,(SW7C:0.026053336,(HEL_BA9094AA_AS:0.023250498,(HEL_BA4156AA_AS:0.00563417,(HEL_BA9274AA_AS:0.005931321,(HEL_BA4109AA_AS:0.001709649,HEL_BA4866AA_AS:0.003490333)1.000:0.000778828)1.000:0.003977574)1.000:0.018831972)0.649:0.00338697)1.000:0.002157157)1.000:0.002044427)0.914:0.001372466)1.000:0.001645902)1.000:0.001084724)1.000:0.00217181)1.000:0.001591584,((((((HEL_BA9033AA_AS:0.024847763,(HEL_BA9733AA_AS:0.020845117,(HEL_AA7302AA_AS:0.017573992,HpGP-LAT-025:0.017732839)1.000:0.004960377)1.000:0.003125436)1.000:0.003968422,(HEL_BA3892AA_AS:0.02299747,HEL_BA8836AA_AS:0.02279583)1.000:0.005206124)1.000:0.001955211,(((HpGP-LIT-021:0.025042531,(HpGP-KGZ-002:0.022902298,(HEL_AA7217AA_AS:0.017986015,HEL_BA9144AA_AS:0.017805785)1.000:0.006000223)1.000:0.003635463)1.000:0.002496296,(HEL_BA9148AA_AS:0.02357256,HEL_BA9421AA_AS:0.022789021)1.000:0.005551579)0.988:0.001480157,((((HEL_BA9351AA_AS:0.007586057,HEL_BA9491AA_AS:0.007990224)1.000:0.015229399,HpGP-LIT-035:0.020587907)1.000:0.004197775,(HpGP-LAT-024:0.020776785,HpGP-LAT-001:0.024119375)0.967:0.003500698)1.000:0.002880979,(HEL_BA9097AA_AS:0.025151036,(HEL_AA7278AA_AS:0.023539669,HEL_BA9466AA_AS:0.022618747)0.993:0.00371173)1.000:0.002263056)1.000:0.00192318)1.000:0.001815085)1.000:0.002364291,((((HpGP-LAT-015:0.021452268,HpGP-LAT-019:0.020819859)1.000:0.004132355,HpGP-LIT-031:0.024477557)1.000:0.002808013,HpGP-LAT-012:0.026649054)0.434:0.002205352,((HpGP-LAT-010:0.022700846,HpGP-LAT-006:0.022653277)0.994:0.003613043,((HpGP-LAT-018:0.021384693,(HpGP-LAT-021:0.019925055,HpGP-LAT-031:0.017806161)0.895:0.003571879)1.000:0.002446623,HEL_BA9154AA_AS:0.023934534)1.000:0.003663758)1.000:0.003634019)1.000:0.002256205)1.000:0.001586467,((((HpGP-LIT-028:0.024081191,HEL_BA4812AA_AS:0.024549233)1.000:0.004176049,((HpGP-LAT-011:0.009632961,HpGP-LAT-032:0.009457315)1.000:0.013780812,(HpGP-LAT-036:0.021476839,HpGP-LIT-010:0.021603093)1.000:0.003922632)1.000:0.003757626)1.000:0.002266138,(((((HpGP-LAT-017:0.020379305,HpGP-RUS-010:0.021268958)0.778:0.00397741,HpGP-LAT-005:0.024020333)0.948:0.002122238,(HpGP-LAT-028:0.0182853,HpGP-LAT-020:0.022558028)1.000:0.004895158)1.000:0.003331437,(HpGP-LAT-035:0.024715361,HEL_AA7213AA_AS:0.024914465)1.000:0.003570018)0.990:0.002152113,HpGP-LAT-014:0.027315826)1.000:0.002330137)0.686:0.001532145,((HEL_BA9103AA_AS:0.023518684,HpGP-LIT-041:0.025157463)1.000:0.005532979,((HEL_AA0367AA_AS:0.023541034,HpGP-LIT-020:0.02461202)1.000:0.004670205,(HpGP-LIT-029:0.02352742,HEL_BA9668AA_AS:0.025092505)1.000:0.004096026)1.000:0.002036214)1.000:0.001740889)0.888:0.001274051)1.000:0.001241009,((((((HE_C50:0.018420969,HEL_AA6689AA_AS:0.019085229)1.000:0.008398702,(HpGP-LIT-023:0.024654161,HpGP-LIT-030:0.024598347)1.000:0.003699593)1.000:0.00252833,(((HpGP-GER-021:0.022521057,(HEL_BA3581AA_AS:0.020370914,HEL_BA5757AA_AS:0.018301501)1.000:0.004216229)1.000:0.004339906,HEL_BA8371AA_AS:0.026467381)1.000:0.002796037,(HEL_BA3575AA_AS:0.021946718,HpGP-GER-005:0.024808353)1.000:0.005150141)1.000:0.002641431)0.575:0.001556525,((HEL_AA7210AA_AS:0.023149936,HEL_BA8985AA_AS:0.02261069)1.000:0.00666328,((HEL_AA8645AA_AS:0.025334677,(HEL_BA9241AA_AS:0.024544156,(HpGP-POL-103:0.020113712,HpGP-POL-104:0.019764945)1.000:0.004513204)1.000:0.002661615)1.000:0.003137543,(HEL_BA3577AA_AS:0.024581044,HpGP-GER-015:0.024426747)1.000:0.004204721)0.941:0.001569485)1.000:0.001885446)0.973:0.001381599,(HpGP-FRA-007:0.027804877,(HpGP-LAT-023:0.023290931,HpGP-LIT-003:0.023640673)1.000:0.005114517)1.000:0.00293237)0.847:0.001215805,((((HpGP-LIT-032:0.019648301,(HpGP-LAT-007:0.01877404,HpGP-LIT-004:0.017875629)1.000:0.004678647)1.000:0.007881488,(HEL_BA3586AA_AS:0.025078874,HEL_BA3571AA_AS:0.025603234)1.000:0.003815908)1.000:0.001927404,(HpGP-GER-007:0.024606628,HpGP-GER-016:0.025193129)1.000:0.004770479)0.629:0.001604118,((HpGP-LIT-025:0.025324483,HpGP-POL-105:0.024458886)1.000:0.004278104,(HpGP-GER-010:0.025492916,HEL_BA3572AA_AS:0.024544918)1.000:0.004080171)1.000:0.002208704)1.000:0.001751285)0.997:0.00125289)0.996:0.001087627)0.949:0.00110546,((HEL_BA9402AA_AS:0.025713214,HpGP-LAT-027:0.026092404)1.000:0.004885858,((HEL_BA9356AA_AS:0.027175859,HEL_BA8955AA_AS:0.025936228)1.000:0.003842047,(HEL_BA8895AA_AS:0.021486912,HEL_BA8902AA_AS:0.021506765)1.000:0.007911361)0.959:0.001914865)1.000:0.002511016)0.998:0.001258843)0.308:0.001168357,((((HEL_CA2379AA_AS:0.023600593,HEL_AA6021AA_AS:0.024738624)1.000:0.004662666,((HEL_BA9366AA_AS:0.025136115,(HEL_BA3709AA_AS:0.02236368,HpGP-LIT-013:0.021783063)0.968:0.003690164)1.000:0.002290499,((HEL_BA8874AA_AS:0.022679938,HEL_BA3576AA_AS:0.022354229)1.000:0.003930312,HEL_AA7275AA_AS:0.026207652)0.753:0.001827861)0.907:0.002219762)1.000:0.00276727,(((((HEL_BA9077AA_AS:0.022045071,HEL_BA9505AA_AS:0.021097872)1.000:0.004099,(HpGP-LAT-026:0.021349843,HEL_BA9747AA_AS:0.023169741)1.000:0.003922889)0.984:0.002147692,HEL_AA5993AA_AS:0.026779856)0.788:0.002110976,(HpGP-LAT-004:0.023121007,HEL_BA8819AA_AS:0.024349223)1.000:0.00457096)1.000:0.002114359,((HEL_BA8990AA_AS:0.025074836,HEL_BA8971AA_AS:0.024877668)1.000:0.004141649,((HEL_BA8824AA_AS:0.02380331,HpGP-RUS-007:0.021875495)1.000:0.005051118,HEL_AA6584AA_AS:0.027060277)0.792:0.001893025)1.000:0.002080561)0.918:0.001491809)1.000:0.001714163,((((HEL_BA9147AA_AS:0.024356003,HEL_BA9646AA_AS:0.023792557)1.000:0.004419264,HpGP-RUS-001:0.025924889)0.992:0.00201652,(HEL_BA9111AA_AS:0.024406821,HEL_BA9840AA_AS:0.024703483)1.000:0.004191758)1.000:0.001934477,((HEL_BA9292AA_AS:0.023850885,HEL_BA9364AA_AS:0.024598165)1.000:0.004100016,(HEL_AA4466AA_AS:0.023989902,HEL_BA8851AA_AS:0.023225635)1.000:0.004307185)1.000:0.002187883)1.000:0.001946106)1.000:0.001407179)0.967:0.00125952,((((HEL_BA8871AA_AS:0.02284772,HpGP-LIT-026:0.023253938)1.000:0.004529377,(HEL_BA9393AA_AS:0.02471138,(HEL_BA9279AA_AS:0.023423775,HEL_BA9065AA_AS:0.022387482)0.997:0.004232533)0.987:0.002076615)1.000:0.003008682,((HpGP-LAT-030:0.023726807,HEL_BA9497AA_AS:0.024524101)0.599:0.003488124,HEL_BA4794AA_AS:0.026760763)0.358:0.001804426)1.000:0.002903414,(((HEL_BA9171AA_AS:0.027069571,(HEL_BA3945AA_AS:0.021769401,HpGP-SWE-012:0.022348573)1.000:0.00510629)1.000:0.002605659,(HEL_BA8910AA_AS:0.02440757,HEL_BA9113AA_AS:0.024765428)1.000:0.004528421)1.000:0.001954288,((HpGP-LIT-006:0.024938327,HpGP-RUS-004:0.025587484)1.000:0.00465996,(HpGP-POL-001:0.02732395,(HEL_BA4102AA_AS:0.025424954,HpGP-LIT-007:0.024379398)0.139:0.003627621)1.000:0.002040295)0.994:0.001870113)0.949:0.001455346)1.000:0.001401584)1.000:0.00190607)0.993:0.001280447)1.000:0.001145193,(((((IRANL63-31:0.027337918,(IR-S-38-Hp:0.025457254,(((IR-HC-447:0.02075067,IR-OC-179:0.020178946)1.000:0.004064184,(IRANL81:0.020640123,IR-HC-627:0.021397832)1.000:0.003417047)0.998:0.002216987,(IR-52-A-Hp:0.020787893,HEL_BA3579AA_AS:0.022694494)1.000:0.004043467)0.822:0.002516628)0.998:0.002893862)1.000:0.002537898,((IRANL72-31:0.023750481,IR-OC-159:0.022193366)1.000:0.004410302,HEL_BA3922AA_AS:0.027203268)1.000:0.002529305)1.000:0.002404293,(((IR-HC-133:0.027546945,((IR-HC-188:0.022886533,IR-OC-23-Hp:0.022551445)1.000:0.004537694,(IR-S-1-Hp:0.024712504,(IR-HC-100:0.020769133,(HEL_CA0033AA_AS:0.022226799,IR-S-7-Hp:0.020463109)1.000:0.004479189)1.000:0.004060072)0.985:0.002539427)0.983:0.002038395)1.000:0.00202668,((IR-OC-1112:0.021190015,IR-OC-913:0.022930213)1.000:0.005426435,((HEL_BA4231AA_AS:0.020278762,IR-OC-241:0.020473956)1.000:0.005804046,(IR-OC-601:0.020556167,IR-OC-748:0.021843314)1.000:0.005089846)0.985:0.001993338)1.000:0.002962943)0.417:0.001616176,((IR-HC-256:0.023314942,IR-HC-727:0.024489887)1.000:0.004611804,(IR-192:0.025650114,(IR-HC-70:0.021951144,IR-OC-149:0.021336127)1.000:0.005318591)1.000:0.002726282)1.000:0.002169109)1.000:0.001548093)0.543:0.001329725,((IR-OC-261:0.024808499,IR-OC-112:0.02509548)1.000:0.004017124,(IR-OC-1116:0.018684494,IR-OC-819:0.019602242)1.000:0.009463988)1.000:0.00288045)1.000:0.001615231,((((IR-OC-151:0.027657038,((IR-OC-457:0.022230616,(IR-S-5-Hp:0.020500024,(IR-S-80:0.018563278,IR-S-91-Hp:0.017969997)1.000:0.003969896)1.000:0.003556332)1.000:0.003942996,((((IRANL118-91:0.012601244,IRANL59-11:0.013778131)1.000:0.010338502,IRAN5KH:0.024272722)1.000:0.003496547,(((IRANL60-11:0.018439738,IR-OC-813:0.01698534)1.000:0.00538764,(IR-OC-3-Hp:0.024240073,(IR-OC-217:0.019048461,IR-S-21-Hp:0.021905062)0.290:0.003281391)1.000:0.002089114)1.000:0.0021967,(IR-OC-443:0.019693413,IR-OC-963:0.018786889)1.000:0.005549401)1.000:0.002320346)0.635:0.001495174,(((HEL_AA6597AA_AS:0.018887409,HEL_AA6657AA_AS:0.021682932)1.000:0.005296222,(IR-OC-815:0.021711168,IR-S-12:0.022510464)1.000:0.004220764)0.939:0.001782791,((IR-OC-543:0.014924703,IR-OC-81:0.014187541)1.000:0.010938933,(HEL_AA6886AA_AS:0.021806981,IR-HC-487-Hp:0.020732995)1.000:0.003648585)1.000:0.003270263)0.964:0.001603573)1.000:0.001703536)1.000:0.003050516)1.000:0.002345667,((IR-HC-113-Hp:0.023485002,IR-HC-176:0.024001096)1.000:0.004270199,(IR-OC-1094:0.027016332,(IR-168:0.02118269,IR-OC-630-Hp:0.021095037)1.000:0.005331483)0.999:0.002094681)1.000:0.00278528)1.000:0.00172777,((IR-1038-Hp:0.025358514,IR-59-B-Hp:0.02479327)1.000:0.004699398,((GR-26:0.025685537,HEL_BA0156AA_AS:0.023422844)1.000:0.004042752,(HpGP-GRE-044:0.024869943,IR-OC-30:0.024357473)1.000:0.004373916)0.977:0.00171985)1.000:0.002158837)1.000:0.001797477,((((HpGP-TUR-005:0.027146993,(HEL_BA4710AA_AS:0.024385239,IR-OC-359:0.025606731)0.427:0.003758903)0.999:0.002076069,((HEL_AA5985AA_AS:0.022435398,(IR-OC-1062:0.013239614,IR-OC-816:0.012830046)1.000:0.009689849)1.000:0.006150534,(IRAN65-B:0.025840547,IR-OC-776:0.023607024)1.000:0.004323711)1.000:0.001885227)1.000:0.001969165,(((IRANL114-91:0.026397627,IR-S-99-Hp:0.02444948)1.000:0.004160177,(IR-1034-Hp:0.025810494,IR-OC-15:0.024615773)1.000:0.004063185)0.999:0.001911878,((IR-HC-147-Hp:0.019297218,IR-S-22-Hp:0.020361912)1.000:0.008232166,(IR-HC-87:0.023983802,IR-S-78-Hp:0.024445998)1.000:0.003744405)1.000:0.002075691)1.000:0.00186186)1.000:0.001565989,((((((((IR-HC-143:0.023368121,IR-HC-383:0.023139259)1.000:0.003991959,IR-OC-702:0.02615433)0.953:0.002015428,(IR-58-A-Hp:0.022205504,IR-OC-796:0.021118599)1.000:0.006340782)0.938:0.00188401,(IR-OC-254:0.023299414,(IR-139:0.020553053,IR-S-54-Hp:0.022387978)0.997:0.004350455)1.000:0.004262879)1.000:0.001955014,((((IR-OC-263-Hp:0.021200368,IR-OC-309:0.022080303)1.000:0.004315556,(IR-OC-814:0.023530356,IR-HC-179:0.022683886)1.000:0.003755013)0.179:0.002145802,((IR-S-15:0.016051675,IR-S-6-Hp:0.016273178)1.000:0.008301935,HpGP-RUS-003:0.024875374)1.000:0.003195797)1.000:0.002343161,IR-OC-808:0.028583224)0.942:0.001737368)1.000:0.001935835,(((IR-OC-585:0.023684301,IR-HC-119:0.02396695)0.893:0.003557635,HEL_BA4950AA_AS:0.02738261)0.212:0.001878543,(IR-OC-805:0.023011074,IR-OC-944:0.023467128)1.000:0.006380844)1.000:0.002633555)1.000:0.001690574,(((((HpGP-SWT-004:0.027306738,(IRANL18:0.023697972,IR-HC-187:0.024276584)1.000:0.003843391)0.110:0.001887778,(IR-OC-562:0.024591668,IR-S-79:0.023563189)1.000:0.004570655)1.000:0.00185944,((IR-OC-1110-Hp:0.023240059,(IR-OC-1107:0.020778088,HEL_BA8940AA_AS:0.022480138)0.988:0.004377055)1.000:0.004194883,IR-S-61:0.027832703)1.000:0.003070705)1.000:0.001656458,(((IR-42-C-Hp:0.023787479,IR-OC-175:0.024281587)1.000:0.004738241,((((HEL_CA2216AA_AS:0.021767824,IR-OC-505-Hp:0.020744084)1.000:0.005312193,((HEL_BA3568AA_AS:0.021212173,IR-OC-4-Hp:0.022347344)1.000:0.004079716,(IR-OC-373-Hp:0.022201666,IR-S-104-Hp:0.023556722)1.000:0.004119983)0.785:0.001632687)1.000:0.001637078,(HEL_BA4046AA_AS:0.022318461,HEL_AA6003AA_AS:0.023916724)1.000:0.004284994)0.493:0.001398055,(IR-732-Hp:0.02132105,IR-OC-442-Hp:0.022187258)1.000:0.005856749)1.000:0.001893293)1.000:0.001793238,((HEL_AA5982AA_AS:0.024436453,IR-OC-348:0.024174579)1.000:0.004111329,(HEL_BA4789AA_AS:0.02183774,HpGP-TUR-007:0.022745117)1.000:0.005705307)1.000:0.002542286)1.000:0.001616863)1.000:0.001331213,((((IR-OC-1019:0.023584564,IR-OC-1047:0.02364621)1.000:0.00505885,(HpGP-TUR-016:0.02580577,(HEL_CA0040AA_AS:0.022087246,HpGP-TUR-001:0.020981137)1.000:0.00522964)1.000:0.002282161)1.000:0.002113537,((IR-S-35:0.024685786,(IR-HC-208:0.022406743,IR-HC-231:0.023275749)0.981:0.004009034)1.000:0.003023119,(HEL_AA5983AA_AS:0.024261784,IR-OC-739:0.023468659)1.000:0.003994631)1.000:0.002350433)1.000:0.00179803,(((((IR-1027:0.022393405,IR-OC-542:0.021352321)1.000:0.005440434,IR-HC-452:0.025945133)1.000:0.002238134,(HEL_BA4790AA_AS:0.026451334,(IR-OC-283:0.023994732,HEL_BA4791AA_AS:0.024534558)0.367:0.003736019)1.000:0.002152914)0.896:0.001741419,(HpGP-TUR-009:0.028671561,((HpGP-GRE-011:0.023229146,IR-HC-78-Hp:0.022555501)1.000:0.003735079,(HEL_BA9416AA_AS:0.022688919,HpGP-TUR-023:0.022184472)1.000:0.003952508)1.000:0.002666267)1.000:0.002124259)1.000:0.001544258,((((IR-OC-1021:0.024310654,(HpGP-IRN-001:0.017531522,IR-OC-190:0.017639453)1.000:0.007051233)0.999:0.002719995,IR-OC-691:0.026202403)0.998:0.002285838,((HEL_BA4810AA_AS:0.022850102,HEL_BA9536AA_AS:0.024737562)1.000:0.004054317,IR-OC-561:0.026647367)1.000:0.002149855)0.890:0.001947347,(IR-HC-163:0.022843261,IR-OC-661-Hp:0.023144461)1.000:0.006819195)1.000:0.002151713)0.751:0.001218165)0.792:0.001008699)0.729:0.001003655)0.988:0.001097586,(((((GR-9:0.019695865,HpGP-GRE-019:0.018791859)1.000:0.00718177,((GR-7:0.017430394,HEL_BA4783AA_AS:0.018243948)1.000:0.007069345,HpGP-GRE-008:0.024989236)1.000:0.00275753)1.000:0.003474499,((HEL_BA3994AA_AS:0.021311022,HEL_BA4737AA_AS:0.02105358)1.000:0.006455249,(HpGP-ISR-006:0.024051314,(IR-OC-1127:0.021837284,IR-OC-474:0.021862943)0.544:0.003804959)1.000:0.003811037)0.999:0.002318642)1.000:0.001961241,((30950:0.027038143,(28861:0.023182136,HpGP-TUR-006:0.023148197)1.000:0.004650792)1.000:0.002367524,(HEL_BA4730AA_AS:0.026982758,(HEL_BA3932AA_AS:0.023742524,HpGP-GRE-018:0.02480982)1.000:0.00397681)0.998:0.002061235)1.000:0.001871143)1.000:0.001536588,(((GR-30:0.025604432,(IR-HC-175:0.009983885,IR-OC-220:0.009905211)1.000:0.016174123)1.000:0.003554034,((HEL_AA5992AA_AS:0.024901512,HEL_CA2217AA_AS:0.023816699)1.000:0.004411936,((HEL_AA5997AA_AS:0.02052653,HpGP-BGR-003:0.020155546)1.000:0.004558061,(HpGP-ITA-022:0.017963813,HpGP-ITA-027:0.022671048)0.968:0.005285556)1.000:0.005222182)0.410:0.001591892)0.983:0.001603726,((HEL_BA4811AA_AS:0.02547022,HpGP-GRE-043:0.024386007)1.000:0.00436884,(HEL_BA4699AA_AS:0.024350301,HEL_BA4801AA_AS:0.02498597)1.000:0.004059388)1.000:0.002491618)1.000:0.001693379)0.990:0.001270416)0.890:0.00096581)0.884:0.00111783)1.000:0.000964737)1.000:0.001420549)1.000:0.001168267,(((((HEL_BA3998AA_AS:0.026280687,((HEL_BA4037AA_AS:0.015676733,HpGP-BGR-005:0.015579391)1.000:0.008430887,(HpGP-ITA-029:0.022200246,(HpGP-TUR-008:0.021292998,(HEL_BA9200AA_AS:0.002863334,HEL_BA9715AA_AS:0.002379413)1.000:0.017348609)0.990:0.003964109)1.000:0.002797036)1.000:0.002766654)1.000:0.002549445,((HEL_BA8881AA_AS:0.024234522,HEL_BA9177AA_AS:0.023247333)0.875:0.003769475,HpGP-SWT-008:0.026222433)1.000:0.002221552)1.000:0.003111883,(((HEL_AA6538AA_AS:0.024248131,Kazakhstan3193:0.023588071)1.000:0.004499824,(HEL_BA9620AA_AS:0.024295178,HEL_BA4780AA_AS:0.024690033)1.000:0.003695313)1.000:0.002388308,((HEL_BA5509AA_AS:0.023346097,(HEL_BA3976AA_AS:0.02062561,HpGP-GER-001:0.020054052)0.761:0.003740585)1.000:0.004229439,(HEL_BA9290AA_AS:0.02212718,HpGP-POL-007:0.021527387)1.000:0.005493949)1.000:0.003383437)0.142:0.001497692)1.000:0.001555733,((HpGP-GER-006:0.02660038,(HEL_BA5525AA_AS:0.021501903,(HEL_AA6702AA_AS:0.020542399,HpGP-RUS-009:0.020410481)0.061:0.003916938)1.000:0.005195756)1.000:0.003014493,(HpGP-POL-005:0.028366904,((((HEL_BA9409AA_AS:0.021348992,(HEL_AA6694AA_AS:0.019782823,HpGP-BGR-010:0.019053611)0.993:0.004018792)1.000:0.004376495,(HEL_BA5496AA_AS:0.021096834,IR-OC-945:0.023945997)1.000:0.004289436)1.000:0.002088966,((HEL_BA9362AA_AS:0.02368961,(HpGP-ITA-028:0.022012275,HpGP-LIT-001:0.018493473)0.999:0.003890717)0.998:0.002395714,HEL_BA9643AA_AS:0.024933488)0.999:0.002333464)0.897:0.00203851,(HpGP-LIT-024:0.024669155,(HEL_AA0227AA_AS:0.02212768,HEL_BA4740AA_AS:0.018715078)1.000:0.005001615)1.000:0.0035146)0.983:0.002059962)1.000:0.00209276)1.000:0.001933745)1.000:0.001723097,(((((Kazakhstan3189:0.024056814,HEL_BA9019AA_AS:0.024543389)1.000:0.004413458,((HEL_BA9593AA_AS:0.025604045,((HEL_AA7344AA_AS:0.021394312,(HEL_AA7301AA_AS:0.018137329,(HEL_AA7360AA_AS:0.014621047,HEL_BA8923AA_AS:0.014584927)1.000:0.005498803)0.416:0.002573103)1.000:0.002914222,(HpGP-POL-010:0.019914101,HpGP-LAT-033:0.020070075)1.000:0.003639421)1.000:0.003447632)1.000:0.003651246,(HEL_AA7336AA_AS:0.024196694,HEL_AA6072AA_AS:0.023889027)1.000:0.003715004)1.000:0.002545909)1.000:0.002387705,((HEL_BA4667AA_AS:0.027311374,(HEL_BA9820AA_AS:0.021195952,(HEL_BA9073AA_AS:0.020268887,(HEL_BA9026AA_AS:0.017903566,HEL_BA9414AA_AS:0.016628255)1.000:0.003966938)1.000:0.003789758)1.000:0.006308069)1.000:0.003005026,(HEL_BA9458AA_AS:0.027195709,(HEL_BA8931AA_AS:0.021795283,HEL_BA9582AA_AS:0.021268687)1.000:0.005602892)1.000:0.002703883)1.000:0.002033412)0.952:0.001307952,(((HEL_BA8945AA_AS:0.026940894,((HEL_BA8995AA_AS:0.022750865,HpGP-RUS-002:0.02282114)1.000:0.004338377,((HEL_BA9790AA_AS:0.025553488,(HEL_BA9618AA_AS:0.019880398,HpGP-RUS-006:0.019607799)1.000:0.003811659)0.386:0.002463605,HEL_BA9809AA_AS:0.021925731)1.000:0.003220015)1.000:0.002571586)1.000:0.002935615,((HEL_BA8908AA_AS:0.025195634,HEL_BA9601AA_AS:0.025592794)1.000:0.003830236,(HpGP-LIT-012:0.024900911,HEL_BA9296AA_AS:0.024503235)1.000:0.004064715)1.000:0.002348104)0.998:0.001682033,((HpGP-POL-107:0.024275131,(HpGP-LIT-002:0.020330845,HEL_BA9268AA_AS:0.022884571)1.000:0.005025858)1.000:0.004472796,(HEL_BA0139AA_AS:0.025625415,(HpGP-LIT-008:0.018539867,HpGP-SPA-806:0.019278517)1.000:0.006679548)1.000:0.003099899)1.000:0.002535775)1.000:0.001581113)1.000:0.001178243,((((HpGP-POL-002:0.027655436,((HEL_BA4734AA_AS:0.019716255,HpGP-POL-006:0.020512893)1.000:0.006010359,(HEL_CA2442AA_AS:0.022811421,HEL_BA3937AA_AS:0.022629354)1.000:0.003824818)1.000:0.00282686)0.999:0.002284082,((HpGP-GER-020:0.015555612,HpGP-POL-004:0.016098531)1.000:0.010966102,HpGP-LAT-002:0.02707355)1.000:0.003303982)1.000:0.001666095,(((HpGP-POL-003:0.025097402,(HEL_BA4788AA_AS:0.022075551,HpGP-POL-008:0.021287929)1.000:0.005202867)1.000:0.002705887,(HpGP-POL-102:0.024958494,(HpGP-POL-106:0.017234999,(HpGP-POL-110:0.016350332,(HpGP-POL-101:0.013562389,HpGP-POL-109:0.014484582)1.000:0.003559387)1.000:0.003818595)1.000:0.008172819)1.000:0.003852556)0.678:0.001597584,(HEL_BA3588AA_AS:0.023628721,HpGP-GER-004:0.024055936)1.000:0.005923496)1.000:0.001895947)0.864:0.001410246,(((HEL_BA8660AA_AS:0.005438404,(((HEL_BA8719AA_AS:0.003881098,(HEL_CA0499AA_AS:0.003233448,VN0739:0.000938994)0.860:0.000311863)1.000:0.000375978,(HCM95:0.004477718,(VN0781:0.004814749,HEL_CA0558AA_AS:0.003314904)1.000:0.000723082)1.000:0.000893857)0.981:0.000415965,(HEL_BA4192AA_AS:0.002736141,HEL_BA8733AA_AS:0.003095868)1.000:0.001178071)1.000:0.002823996)1.000:0.024423798,(HpGP-LAT-008:0.024337361,HEL_CA2481AA_AS:0.024541149)1.000:0.003587222)1.000:0.002283657,(HEL_BA3569AA_AS:0.02763491,(HEL_BA4760AA_AS:0.024055442,HEL_BA9257AA_AS:0.023549386)1.000:0.004100649)1.000:0.002374232)1.000:0.002443786)1.000:0.001259681)0.986:0.001025468)1.000:0.001318994)0.073:0.001364836,((((((HpGP-ITA-004:0.021913303,HpGP-ITA-007:0.023170288)1.000:0.005233226,(HpGP-ITA-009:0.025636546,(HpGP-ITA-026:0.021241732,(HpGP-ITA-023:0.020656954,(HpGP-ITA-014:0.016238432,HpGP-ITA-016:0.016392346)1.000:0.004763692)1.000:0.003127841)1.000:0.004930465)1.000:0.003062688)1.000:0.002324561,(HpGP-ITA-015:0.025120002,(HEL_BA4693AA_AS:0.020936229,HEL_CA2474AA_AS:0.021615674)1.000:0.005707819)1.000:0.003835069)1.000:0.002425608,((HpGP-ITA-024:0.026349005,((HpGP-ITA-012:0.016156253,(HEL_BA8907AA_AS:4.021e-06,HEL_CA0131AA_AS:1.5737e-05)1.000:0.014394985)1.000:0.009437738,(HpGP-ITA-030:0.023899509,(G27:0.020266699,HEL_BA8170AA_AS:0.02095797)1.000:0.004386039)1.000:0.002380853)1.000:0.00347123)1.000:0.004192205,((HpGP-ITA-001:0.02387388,HpGP-ITA-017:0.024561798)1.000:0.00452482,(HpGP-ITA-019:0.023998017,HpGP-BRA-015:0.025548095)1.000:0.004422016)1.000:0.00211916)0.902:0.001579787)1.000:0.001836024,((((HEL_BA4994AA_AS:0.023046076,(HEL_BA8574AA_AS:0.0011032,((((HEL_BA8602AA_AS:0.002036278,HEL_BA8601AA_AS:0.001686912)1.000:0.000199401,HEL_BA8559AA_AS:0.000995906)1.000:9.4279e-05,(P12:0.000117195,HEL_BA8596AA_AS:0.002153118)0.824:8.386e-05)1.000:5.7658e-05,HEL_BA8606AA_AS:0.001744869)1.000:0.001097254)1.000:0.02196462)1.000:0.004894378,(HEL_BA3583AA_AS:0.024587477,HEL_BA8128AA_AS:0.025423008)1.000:0.004352008)1.000:0.002159585,((HEL_BA3923AA_AS:0.025442531,GC65_HL:0.02644598)1.000:0.00367139,(HpGP-GER-012:0.023909486,HpGP-ITA-008:0.023353112)1.000:0.004931068)0.654:0.002361502)1.000:0.0025298,(((HpGP-GER-009:0.026261866,(27935:0.022928675,HEL_BA4716AA_AS:0.022513521)0.855:0.004190173)1.000:0.003485968,(HEL_BA4869AA_AS:0.025429023,HpGP-POL-009:0.024787609)1.000:0.00406814)1.000:0.002198892,(HEL_BA4807AA_AS:0.027592959,(HEL_BA8648AA_AS:0.024650066,HpGP-SWT-007:0.025499433)0.679:0.003806712)1.000:0.002439894)0.902:0.001816483)1.000:0.001611923)1.000:0.00140252,((((GR-23:0.024437219,(GR-35:0.022310414,GR-28:0.021507942)0.569:0.004410737)1.000:0.004295334,(GR-31:0.026227722,(GR-10:0.020550681,GR-2:0.020140632)1.000:0.006917049)0.998:0.002415828)1.000:0.002307261,(((HEL_BA4240AA_AS:0.024249823,HEL_BA5001AA_AS:0.023353547)1.000:0.004331475,HpGP-BGR-007:0.028182284)1.000:0.002627267,(HpGP-SWT-006:0.026102414,(HEL_BA4718AA_AS:0.025053577,(HEL_BA3981AA_AS:0.012278133,HEL_BA4800AA_AS:0.013215121)1.000:0.012160893)0.769:0.00330084)1.000:0.002699091)0.896:0.001673714)1.000:0.00165891,((((HpGP-GRE-012:0.024109018,HpGP-SPA-504:0.024934559)0.521:0.003632705,GR-24:0.026441196)1.000:0.002392616,((HpGP-BGR-006:0.027122967,(GR-32:0.022687454,GR-6:0.022066901)1.000:0.004690184)0.986:0.002171964,(HpGP-SPA-709:0.025013143,(HEL_BA4781AA_AS:0.023050347,HEL_BA4770AA_AS:0.023014978)0.368:0.00374894)1.000:0.002756584)1.000:0.002124391)1.000:0.001905768,((HEL_BA4749AA_AS:0.025084584,HEL_BA9120AA_AS:0.025155259)1.000:0.00515713,((((HEL_BA4720AA_AS:0.021741317,HEL_BA5521AA_AS:0.021797411)1.000:0.005658702,((HEL_BA4758AA_AS:0.024448617,(HEL_BA3943AA_AS:0.020863835,(HpGP-TUR-014:0.021458266,(HEL_BA4736AA_AS:0.018581056,HEL_BA8937AA_AS:0.019454786)0.853:0.003682451)0.705:0.002412376)0.998:0.003274779)1.000:0.001987763,(HEL_BA4743AA_AS:0.023886764,HEL_BA4797AA_AS:0.022333442)1.000:0.004582018)1.000:0.001824663)0.660:0.001696569,(HEL_BA4029AA_AS:0.026045355,(GC62-HL-2:0.024121263,HEL_BA4705AA_AS:0.023163433)0.095:0.003829401)1.000:0.002223349)1.000:0.001923347,((Hp_A_27:0.024739723,Hp_A_11:0.024064617)1.000:0.004161465,(HEL_BA4704AA_AS:0.023480025,GC31_B:0.023233666)1.000:0.004343282)0.997:0.001761114)1.000:0.001799188)1.000:0.001549253)1.000:0.001397207)0.873:0.000984131)1.000:0.001072352)1.000:0.001828417,(((((HEL_BA8967AA_AS:0.02497147,HpGP-GER-019:0.024884255)1.000:0.004742858,(HEL_BA3590AA_AS:0.021534704,HEL_BA5489AA_AS:0.022148476)1.000:0.007808808)1.000:0.002032265,((HEL_BA3561AA_AS:0.02802115,HEL_AA4916AA_AS:0.026116988)1.000:0.004562845,(3745:0.025685865,HEL_AA4350AA_AS:0.026602506)1.000:0.004029046)0.987:0.001971744)1.000:0.00230109,((((HpGP-ITA-018:0.025274515,GR-25:0.0255862)1.000:0.003659738,(HEL_BA4839AA_AS:0.025354925,(HEL_BA4733AA_AS:0.020790055,HEL_BA4832AA_AS:0.019929095)1.000:0.007923525)1.000:0.005626755)1.000:0.002154358,((GR-17:0.022525637,HpGP-GRE-039:0.022927851)1.000:0.005563881,(HEL_AA7289AA_AS:0.022537591,HpGP-ITA-020:0.022250196)1.000:0.006723011)0.902:0.001806021)1.000:0.001742414,(((HpGP-FRA-011:0.025847901,HEL_BA5088AA_AS:0.024838842)1.000:0.004155855,(21580:0.025956542,31181:0.025911478)1.000:0.003794497)1.000:0.002506869,(((HEL_BA4759AA_AS:0.025439145,HpGP-FRA-021:0.025864928)0.973:0.003695695,HpGP-FRA-016:0.02847825)0.999:0.00219796,(GR-14:0.025977672,(HpGP-FRA-013:0.008483173,HpGP-FRA-015:0.008293458)1.000:0.01754765)1.000:0.003738715)1.000:0.001881993)0.992:0.001552825)1.000:0.001421509)1.000:0.001338069,(((((((HpGP-SPA-011:0.024108163,HEL_BA4875AA_AS:0.023293555)1.000:0.004653226,((HEL_BA9324AA_AS:0.024304386,HpGP-SWT-017:0.022849287)0.797:0.004157277,HEL_AA6541AA_AS:0.027179413)0.606:0.002005706)1.000:0.001963936,(((HEL_BA9412AA_AS:0.022537198,HpGP-GRE-040:0.022921728)1.000:0.004876217,(19027:0.02580483,(HEL_BA4013AA_AS:0.022711561,HEL_BA9117AA_AS:0.023337001)0.999:0.004004436)1.000:0.002018563)0.519:0.001538575,((HEL_BA4872AA_AS:0.024607101,HEL_BA4802AA_AS:0.022821385)1.000:0.003550294,(HEL_BA3997AA_AS:0.023219558,HEL_BA4165AA_AS:0.022194502)1.000:0.004405826)1.000:0.002170733)0.758:0.001721355)1.000:0.001562425,((HEL_BA4923AA_AS:0.026326114,(HEL_BA8152AA_AS:0.024126033,HEL_BA9600AA_AS:0.02397041)1.000:0.003953713)1.000:0.00213223,((HEL_BA9342AA_AS:0.023240173,HpGP-ITA-003:0.02390043)0.727:0.003941309,HpGP-ITA-005:0.025957935)1.000:0.002689428)0.631:0.001784436)1.000:0.0019139,(((((HpGP-JOR-007:0.022299835,SW23Ci:0.021597513)1.000:0.005818186,((HpGP-ISR-003:0.022760154,(HEL_AA5998AA_AS:0.018312104,HEL_BA4809AA_AS:0.020449182)1.000:0.004822215)1.000:0.00352865,((HpGP-JOR-008:0.021441013,HpGP-JOR-005:0.020916813)1.000:0.004739067,((HEL_AA6085AA_AS:0.019088233,HEL_BA4731AA_AS:0.020750054)1.000:0.00444349,HEL_AA5927AA_AS:0.023737956)0.997:0.00206219)1.000:0.002646045)1.000:0.003122331)1.000:0.002158856,(((HEL_AA6513AA_AS:0.020572432,HEL_AA6563AA_AS:0.020122812)1.000:0.005875127,(HEL_AA6071AA_AS:0.021586232,IL_3184:0.022127345)1.000:0.004446416)1.000:0.003854612,((((((HEL_BA5007AA_AS:0.022669073,(HEL_BA4983AA_AS:0.018703291,HEL_BA5006AA_AS:0.020010098)0.426:0.003368143)1.000:0.002344948,((((((HEL_BA9429AA_AS:0.021930777,(HEL_BA9424AA_AS:0.019138941,HEL_BA9291AA_AS:0.019128747)0.277:0.003220643)0.999:0.001672121,(HEL_BA9005AA_AS:0.01924487,(HEL_AA6060AA_AS:0.016112371,HEL_BA9462AA_AS:0.016418099)1.000:0.004958983)1.000:0.002311325)0.930:0.001541276,((HEL_BA4886AA_AS:0.018861472,HEL_BA9457AA_AS:0.019473454)0.712:0.003119502,HEL_BA8987AA_AS:0.021364625)1.000:0.001866714)1.000:0.001340895,((((HEL_AA5931AA_AS:0.018201052,HEL_BA9006AA_AS:0.018669127)1.000:0.003454976,(HEL_AA6058AA_AS:0.018205625,HpGP-MAL-007:0.018365325)1.000:0.003625417)1.000:0.001547897,(((HEL_BA9157AA_AS:0.017056102,HEL_BA9595AA_AS:0.017619518)1.000:0.003429501,(HEL_BA9281AA_AS:0.017963288,HEL_BA9426AA_AS:0.019417927)1.000:0.002975757)1.000:0.001540897,(((HEL_BA9003AA_AS:0.017948234,HEL_BA9013AA_AS:0.017915651)0.081:0.003076466,HEL_BA9463AA_AS:0.019377457)0.995:0.001678776,(HEL_BA9648AA_AS:0.018459789,HEL_BA9283AA_AS:0.017486689)1.000:0.003763024)1.000:0.00148378)1.000:0.001472314)0.765:0.001199312,((HEL_BA9010AA_AS:0.019748141,HEL_BA9004AA_AS:0.018554429)1.000:0.00327461,HEL_BA9427AA_AS:0.021262244)1.000:0.002224847)1.000:0.001351518)1.000:0.001293886,((((HEL_BA9464AA_AS:0.016869731,(HEL_AA6699AA_AS:0.00540281,(HEL_BA4709AA_AS:0.004372473,HEL_BA9765AA_AS:0.005348395)1.000:0.002808491)1.000:0.011979216)1.000:0.005499564,(HEL_AA5975AA_AS:0.01869915,HEL_BA4203AA_AS:0.019605407)1.000:0.003217089)0.993:0.001472373,(HpGP-SWT-010:0.019970845,HEL_BA9329AA_AS:0.020354718)1.000:0.004051221)1.000:0.00143266,(((HEL_BA9756AA_AS:0.019217182,HEL_BA9028AA_AS:0.018218287)1.000:0.00388415,(HEL_BA4944AA_AS:0.02032496,(HEL_BA4973AA_AS:0.014238659,HEL_BA9282AA_AS:0.013756569)1.000:0.007793462)1.000:0.002055785)0.136:0.00119396,(HEL_BA4665AA_AS:0.019446538,HEL_BA9387AA_AS:0.019673974)1.000:0.003989477)0.696:0.001106753)1.000:0.001318684)1.000:0.001578895,(SUD-S72:0.024295221,((((((SUD-SO32-1:0.018212345,(SUD-SO60-1:0.016425739,SUD-C13-1:0.016884424)0.298:0.003208944)1.000:0.001742766,((((CAM-126C1:0.017507571,CAM-132C1:0.01846767)0.961:0.003131672,CAM_14C1:0.021512152)1.000:0.001664481,(((nigh2494:0.016493294,HEL_BA9125AA_AS:0.016274474)1.000:0.003046281,(CAM_149C1:0.016922858,HEL_AA5951AA_AS:0.016029503)1.000:0.003254128)1.000:0.002188399,(((HpGP-NGA-006:0.016631796,(CAM-144C1:0.016056628,(CAM-21A1:0.011969,HEL_BA5038AA_AS:0.012364385)1.000:0.003829179)1.000:0.002990172)1.000:0.003715683,CAM_110A1:0.020358529)1.000:0.002340077,((nigh1448:0.018062228,(ckin59:0.013446583,nigh2496:0.012115675)1.000:0.006839696)1.000:0.002714913,(nigh2495:0.019293094,(HEL_BA9309AA_AS:0.017061238,HpGP-NGA-010:0.018283928)1.000:0.003456621)1.000:0.00185806)1.000:0.001604141)1.000:0.001518778)1.000:0.001612504)0.869:0.00152102,((((CAM_153C1:0.016945328,CAM-23A1:0.016400251)0.796:0.002978042,CAM-107A1:0.018727294)0.999:0.001492555,((CAM_106A1:0.016557493,(CAM-108A1:0.004848485,CAM-109A1:0.005322272)1.000:0.011856535)1.000:0.003688339,(CAM_104A1:0.017026199,CAM_125C1:0.017527992)1.000:0.002698514)1.000:0.001819373)0.932:0.001187086,(((CAM_118A1:0.014414897,CAM-133C1:0.014079654)1.000:0.005149035,((CAM-121A1:0.013304849,CAM_141C1:0.013248824)1.000:0.004776256,(CAM-117A1:0.017235532,(CAM-140C1:0.001591409,(CAM-135C1:0.003277721,CAM-146C1:0.002417623)1.000:0.001208158)1.000:0.015197536)1.000:0.002777309)0.764:0.001765035)1.000:0.001940624,((CAM-147C1:0.016823855,CAM_22A1:0.016140021)1.000:0.003479559,(CAM-105A1:0.016558563,CAM_116A1:0.016670139)1.000:0.00293507)1.000:0.001608668)1.000:0.001422816)1.000:0.001645237)1.000:0.002313361)1.000:0.002136501,(SUD-S74:0.017181817,(SUD-K201:0.01634669,SUD-SO42:0.016118625)0.908:0.003001706)0.996:0.001764591)1.000:0.003546032,(((HEL_BA4922AA_AS:0.017318832,(ckin116:0.015532626,HEL_BA9805AA_AS:0.016671493)0.895:0.003346968)1.000:0.00266685,((HEL_AA6583AA_AS:0.012819713,HEL_BA4901AA_AS:0.012262598)1.000:0.007213734,((HEL_BA4168AA_AS:0.016586854,(SUD-S12:0.014603384,SUD-SO50-1:0.014559723)1.000:0.003603939)1.000:0.002038083,(HEL_BA4891AA_AS:0.015837119,HEL_BA4135AA_AS:0.016504459)1.000:0.00320365)0.994:0.0019514)1.000:0.004555063)0.990:0.001937674,(HEL_BA8928AA_AS:0.016564119,HEL_BA9413AA_AS:0.017385021)1.000:0.00389146)1.000:0.001653093)1.000:0.001743307,(((SUD-C14-1:0.015000588,SUD_C17_1:0.013754215)1.000:0.003789649,(SUD-SO35-1:0.0160287,SUD-SO49-1:0.01623704)1.000:0.002685698)0.758:0.001525889,SUD-I14:0.019828682)1.000:0.002461937)1.000:0.001445732,((((SUD_C8_1:0.015019729,SUD_YL1_6:0.015319374)1.000:0.00601451,(HEL_BA9254AA_AS:0.017386874,SUD_J1_1a:0.017336151)1.000:0.003604866)1.000:0.001814495,((SUD_SO41_1:0.017117336,SUD_SO43_1x:0.018426105)1.000:0.003413418,(SUD_SO48_1:0.01917618,(SUD_C18_1:0.016141717,SUD_SO11_1:0.016708751)1.000:0.004136341)1.000:0.001852818)0.401:0.001214209)0.961:0.001496882,((((SUD_C15_1:0.017080223,SUD_SO38_1:0.017654198)1.000:0.003518578,SUD_SO21_1:0.020107063)1.000:0.001814901,(SUD-C1-1a:0.018048199,SUD_I2:0.017454165)1.000:0.003458098)0.834:0.001439097,((SUD-C16-3:0.017842052,SUD_SO16_1:0.016875516)1.000:0.003604109,SUD_C5_1:0.01982181)1.000:0.001817621)1.000:0.001505281)1.000:0.001466352)1.000:0.001956318)1.000:0.002892663)1.000:0.001406711)0.689:0.001416183,((HEL_BA4130AA_AS:0.018841706,HEL_BA4685AA_AS:0.020407831)1.000:0.005201068,((HEL_BA8649AA_AS:0.02226916,(HEL_BA4863AA_AS:0.019463443,HEL_BA8837AA_AS:0.020353076)1.000:0.004493303)1.000:0.002592602,(ckin74:0.021428731,HEL_BA4909AA_AS:0.024305087)1.000:0.004625786)1.000:0.001616523)0.541:0.001457412)1.000:0.002721643,(HEL_AA5944AA_AS:0.023691363,ID0475:0.023851053)1.000:0.003285295)1.000:0.003636013,(HEL_BA4889AA_AS:0.024005504,HEL_AA6620AA_AS:0.025008808)0.801:0.003899492)1.000:0.003189663,(HEL_AA6073AA_AS:0.024553228,HEL_AA6536AA_AS:0.025273169)1.000:0.004078478)1.000:0.002411576)1.000:0.002271404)1.000:0.0017475,((((HEL_BA4817AA_AS:0.024547103,HpGP-JOR-010:0.022874181)1.000:0.004566638,(HpGP-ISR-007:0.023279891,HEL_AA5989AA_AS:0.023038667)1.000:0.003889906)0.970:0.001630859,((HEL_AA5935AA_AS:0.022491912,HEL_BA4785AA_AS:0.021774124)1.000:0.003984028,HpGP-JOR-009:0.024982519)1.000:0.002072934)1.000:0.001864394,((((HEL_AA5981AA_AS:0.022315753,HpGP-JOR-003:0.02176404)1.000:0.004880753,HEL_AA6018AA_AS:0.025447257)0.997:0.002104882,((HpGP-JOR-006:0.022673827,HEL_BA4748AA_AS:0.022774373)1.000:0.003754697,((HEL_BA4128AA_AS:0.020090928,(HEL_AA5946AA_AS:0.015788491,(HEL_CA0032AA_AS:0.00036896,HEL_CA0036AA_AS:0.000150131)1.000:0.015230929)1.000:0.005267845)1.000:0.004013004,59:0.02417344)1.000:0.002906799)1.000:0.002753454)1.000:0.002510099,(((((HEL_CA2205AA_AS:0.022163519,HpGP-GRE-042:0.022815852)0.597:0.003599162,HEL_BA3946AA_AS:0.025661787)1.000:0.00198681,(HEL_AA6514AA_AS:0.022621777,HEL_BA8951AA_AS:0.022710713)1.000:0.004213375)0.945:0.001628144,((HEL_AA6862AA_AS:0.025467934,(HEL_BA4908AA_AS:0.020000883,HEL_BA4978AA_AS:0.020150005)1.000:0.005424143)1.000:0.002276429,((HEL_AA6000AA_AS:0.021741088,HEL_AA6001AA_AS:0.022516706)1.000:0.00418545,HpGP-ISR-001:0.024791543)0.997:0.001998857)0.997:0.001654101)1.000:0.001702104,(((HpGP-JOR-002:0.022418345,HpGP-ISR-002:0.023231355)1.000:0.004212235,(HEL_AA5999AA_AS:0.023928478,HEL_AA5979AA_AS:0.022409551)1.000:0.00387631)0.860:0.001729468,(HpGP-ISR-004:0.024779093,(HpGP-JOR-004:0.022739247,HpGP-ISR-010:0.021371916)1.000:0.004419691)1.000:0.002963637)1.000:0.001631018)1.000:0.00141834)0.978:0.001182992)0.999:0.001256559)1.000:0.001718443,((((HEL_BA4929AA_AS:0.024426504,(HEL_BA4818AA_AS:0.021707606,HEL_BA4882AA_AS:0.021214656)0.756:0.004148877)1.000:0.003702786,(B40:0.023393163,B47:0.024460377)1.000:0.004250261)1.000:0.002017232,(HEL_BA4803AA_AS:0.023869606,HpGP-SWE-006:0.023833015)1.000:0.004931916)0.998:0.001430624,(((HEL_BA3972AA_AS:0.024614232,HEL_BA5087AA_AS:0.024065509)1.000:0.003780575,(HEL_CA2202AA_AS:0.023374923,GR-3:0.023936561)1.000:0.004368322)0.679:0.001575145,(HEL_BA4273AA_AS:0.026745899,(HEL_BA8650AA_AS:0.023263841,HpGP-ITA-011:0.023507031)0.313:0.003570468)1.000:0.002388723)1.000:0.001685132)1.000:0.001589021)0.999:0.001345562)0.000:0.001398632,((HpGP-FRA-018:0.024122521,HEL_BA4757AA_AS:0.023821477)1.000:0.004416593,(HEL_BA8395AA_AS:0.027412397,(HEL_BA4911AA_AS:0.024185195,HpGP-BRA-004:0.024761422)0.951:0.003593235)0.997:0.001994809)1.000:0.002269782)0.000:0.001326693,(((HpGP-FRA-019:0.025677588,PHI092:0.025629613)1.000:0.004020397,(HEL_AA0217AA_AS:0.024866486,HEL_BA9617AA_AS:0.024490655)1.000:0.00427193)1.000:0.001790159,((HpGP-FRA-002:0.025640937,HpGP-FRA-004:0.025507694)1.000:0.004540865,(HEL_BA4464AA_AS:0.02926817,(CHA185:0.025010591,GC34_HL:0.024625143)1.000:0.004109013)0.787:0.002039018)1.000:0.002328748)1.000:0.002080367)1.000:0.00181915)0.000:0.001199415)1.000:0.001030504,((((((((IL_3172:0.026735446,(HEL_BA4868AA_AS:0.023830792,IR-S-20:0.023853043)0.671:0.003613281)1.000:0.002149981,((HEL_BA3978AA_AS:0.018980768,IR-46-B-Hp:0.01896781)1.000:0.008074307,(IR-HC-725-Hp:0.023988866,(IR-OC-248:0.016683389,IR-OC-287:0.018038494)1.000:0.007791641)1.000:0.003251261)1.000:0.002103326)1.000:0.002213277,((((IR-S-18-Hp:0.02345965,SSR12:0.023743493)0.867:0.003634655,IR-OC-947:0.026843856)1.000:0.002173259,((IR-OC-910:0.021665252,IR-S-31-Hp:0.021101322)1.000:0.006166346,(IR-HC-255:0.023249346,IR-OC-953:0.024470709)1.000:0.003378458)1.000:0.002173919)0.957:0.001738348,(IR-HC-132:0.026486296,(IR-OC-1065:0.024185818,(IR-HC-738-Hp:0.020991955,IR-OC-611:0.020909678)1.000:0.004392031)1.000:0.003051824)1.000:0.003185608)1.000:0.001634346)1.000:0.001416708,(((((GR-33:0.023788534,GR_21:0.0229239)1.000:0.003924663,(HEL_BA4764AA_AS:0.022772041,IR-S-43-Hp:0.023285157)1.000:0.004670473)0.272:0.001661924,((IR-1043-Hp:0.020207709,IR-S-67-Hp:0.020230468)1.000:0.005526921,(IR-1036:0.021601002,SLK36:0.020853202)1.000:0.003946108)1.000:0.003264284)1.000:0.002226729,((HpGP-BGR-004:0.022837389,TH0156:0.024521585)1.000:0.005334211,(IR-S-16-Hp:0.024103431,HpGP-SWT-013:0.023246915)1.000:0.003808539)1.000:0.002723063)0.993:0.001573023,(((HEL_AA5984AA_AS:0.023943146,IR-S-85-Hp:0.023587126)1.000:0.004441819,(HpGP-TUR-003:0.025759259,(HEL_BA3938AA_AS:0.021318069,(GR_15:0.000807568,HpGP-GRE-005:0.000947756)1.000:0.019784333)1.000:0.005787029)1.000:0.002289177)1.000:0.002118631,(((HEL_BA9543AA_AS:0.001948401,HEL_BA9744AA_AS:0.002177893)1.000:0.02405875,(HpGP-TUR-010:0.022626126,HEL_BA8989AA_AS:0.02360126)0.041:0.004003536)1.000:0.002377351,((IR-OC-840:0.023827642,HpGP-IRN-002:0.023775875)1.000:0.003959371,(HEL_BA3920AA_AS:0.023462653,IR-OC-854:0.023302007)1.000:0.004761239)0.935:0.001765494)0.998:0.001748433)0.999:0.001563096)1.000:0.001363855)1.000:0.001016288,((((IR-OC-937-Hp:0.024438231,HEL_CA2183AA_AS:0.023593574)1.000:0.004646489,((IRANL80:0.021698569,IR-OC-353:0.021535498)1.000:0.006211386,(IRANL66-31:0.024042203,IR-HC-491:0.023671903)1.000:0.003788635)1.000:0.002193506)1.000:0.001994016,((IRANL133_91:0.027623322,(((IRANL125:0.018479827,IRANL97:0.020676877)1.000:0.006128781,(IRANL124_91:0.023732588,(HEL_BA5583AA_AS:0.019715323,IRANL112_91:0.019448704)1.000:0.004650837)1.000:0.002182239)1.000:0.002668038,(IRANL65-31:0.021996334,IR-OC-467:0.021763749)1.000:0.004583391)1.000:0.003166163)1.000:0.002636343,(((SLK260:0.026297973,(HEL_BA5741AA_AS:0.029704651,(HEL_BA8972AA_AS:0.020410605,(HEL_BA4786AA_AS:0.017951484,HEL_BA9396AA_AS:0.01765123)1.000:0.005123733)1.000:0.003487358)1.000:0.00331199)0.933:0.00273061,(HEL_BA4946AA_AS:0.03310435,IR-19-B-Hp:0.023052767)1.000:0.007270841)0.835:0.002147269,(IRANL104:0.025113885,IR-518-Hp:0.024513502)1.000:0.004634154)0.997:0.001738635)1.000:0.001828238)0.999:0.001526239,(((IR-HC-174:0.023354553,(HpGP-FRA-006:0.021807184,(HEL_BA7764AA_AS:0.013936262,HEL_BA7768AA_AS:0.013520783)1.000:0.009327655)1.000:0.003386953)1.000:0.003660094,(HEL_AA6013AA_AS:0.017934612,(HEL_BA3570AA_AS:0.015461261,HEL_BA4007AA_AS:0.016840287)1.000:0.004621641)1.000:0.008932924)1.000:0.003242822,(((IR-OC-245:0.023048912,IR-OC-971:0.022548139)1.000:0.005462192,(((IR-OC-1005:0.020918358,IR-OC-795:0.021476314)1.000:0.005405441,(((HEL_AA6559AA_AS:0.01850101,(HEL_AA6044AA_AS:0.019075473,IR-S-49-Hp:0.016758)0.998:0.003450875)1.000:0.003066245,(IR-1025-Hp:0.018966714,IR-23-B-Hp:0.022220289)0.380:0.003537876)1.000:0.0030768,(IR-S-66-Hp:0.02271942,IR-153:0.022007706)0.805:0.003217609)1.000:0.002262324)1.000:0.002700652,((IR-OC-689:0.022836152,IR-S-57-Hp:0.022314509)1.000:0.004640336,(IR-HC-206:0.025888714,(IR-S-65-Hp:0.021092512,((IR-OC-546-Hp:0.016841169,(HEL_AA6860AA_AS:0.009176534,IR-OC-639-Hp:0.008871947)1.000:0.009447728)1.000:0.00471872,(GR_20:0.019139331,(HEL_BA9553AA_AS:0.020168283,(IR-1032-Hp:0.012393492,IR-OC-473:0.012164086)1.000:0.004978484)1.000:0.002290734)1.000:0.003355049)1.000:0.003128449)1.000:0.003596658)0.826:0.001957699)0.900:0.001808399)1.000:0.001965271)1.000:0.001945583,(((IR-OC-239:0.024128698,IR-S-50-Hp:0.023234244)1.000:0.004150512,(HpGP-IRN-003:0.021091441,IR-OC-652:0.022084159)1.000:0.006092482)0.999:0.001714923,(IR-OC-80:0.023693633,IR-OC-681:0.023749705)1.000:0.004362667)1.000:0.001455561)0.131:0.00130323)0.980:0.001245603)1.000:0.001130529)0.000:0.000799768,((((HEL_BA4722AA_AS:0.025622772,(HEL_CA0039AA_AS:0.020637621,HpGP-TUR-017:0.022128195)1.000:0.005488222)1.000:0.002700816,(HEL_AA4492AA_AS:0.022367762,HpGP-SWT-014:0.022398351)1.000:0.005314402)1.000:0.002322999,((HpGP-JOR-001:0.024399037,IR-S-45:0.024537041)0.582:0.003725526,29009:0.028757224)1.000:0.002172015)0.997:0.001822046,(((HEL_CA2212AA_AS:0.02373641,IR-OC-494-Hp:0.024008043)1.000:0.004100496,(HEL_BA3580AA_AS:0.023711089,HEL_BA4784AA_AS:0.024573473)1.000:0.003923916)1.000:0.002175233,((IR-OC-751-Hp:0.02394103,IR-S-97-Hp:0.024228669)1.000:0.00426741,(IR-OC-912:0.025989335,(IR-OC-846:0.012746586,IR-OC-897:0.013252045)1.000:0.013646198)1.000:0.003022858)0.999:0.001820342)1.000:0.001917824)1.000:0.001719584)0.000:0.000543949,(((IR-S-84:0.026312672,(((IR-HC-196:0.021961184,HEL_AA0389AA_AS:0.023874927)1.000:0.003973618,(IR-22-C:0.023955095,(IR-OC-247:0.019565326,(IR-OC-571:0.016745513,(IR-OC-731:0.01446574,(IR-OC-250:0.013143613,IR-OC-258:0.005060607)1.000:0.009047852)1.000:0.004434999)1.000:0.005928941)1.000:0.004217155)1.000:0.002025464)1.000:0.001877812,(IR-15-C-Hp:0.011676095,IR-OC-528:0.01155148)1.000:0.014470881)0.725:0.002434666)1.000:0.002688782,((HEL_AA6818AA_AS:0.023861066,HpGP-TUR-004:0.023392973)1.000:0.004191895,(IR-OC-364:0.023892965,HEL_BA4174AA_AS:0.024428427)1.000:0.00422573)1.000:0.001859137)1.000:0.001896651,(((HpGP-IRN-009:0.026251522,(IR-HC-320:0.022110848,IR-OC-375:0.020518771)1.000:0.005858853)1.000:0.002167549,(IR-HC-194:0.026715072,(IR-OC-468:0.024443587,(HEL_AA4494AA_AS:0.010482927,IR-S-75-Hp:0.011004966)1.000:0.013005145)1.000:0.003412123)0.978:0.002014137)1.000:0.001887243,(((IR-HC-207:0.023872638,(IR-OC-576:0.021705362,IR-OC-939-Hp:0.022202301)0.937:0.004177983)1.000:0.003199246,IR-OC-485:0.02676829)1.000:0.002626726,(IR-OC-743:0.023103541,IR-OC-975:0.025315648)1.000:0.00478077)1.000:0.002185405)1.000:0.001657638)1.000:0.001512876)1.000:0.001364335,(((((HEL_BA9823AA_AS:0.025604076,(HEL_AA5996AA_AS:0.02203325,IRANL110:0.023257826)1.000:0.004294644)1.000:0.002134765,((HpGP-BGR-001:0.023194497,IL_3173:0.022734302)1.000:0.004926289,HEL_BA8196AA_AS:0.025944631)1.000:0.002154764)0.785:0.001729019,(HEL_BA4717AA_AS:0.025542569,(IR-HC-514:0.023826989,(HEL_AA6017AA_AS:0.004339799,HEL_AA6020AA_AS:0.004147129)1.000:0.01977035)0.805:0.003614854)1.000:0.002669831)0.980:0.001583724,(((HEL_BA4228AA_AS:0.018834108,IR-OC-236:0.018475739)1.000:0.008893208,(HEL_AA6817AA_AS:0.024344833,(HEL_AA6628AA_AS:0.019301544,HEL_BA4494AA_AS:0.02175718)1.000:0.005115833)1.000:0.003488198)0.999:0.002009902,((HEL_BA5750AA_AS:0.007193404,(HEL_BA8946AA_AS:0.003827197,HEL_BA9704AA_AS:0.004875637)1.000:0.003683296)1.000:0.021331701,(HEL_BA9721AA_AS:0.026701758,HpGP-GRE-046:0.022643496)1.000:0.005128478)1.000:0.002854051)1.000:0.002137628)1.000:0.001807841,(((((((HEL_BA4008AA_AS:0.024104441,((HpGP-USA-404:0.017877057,(HEL_BA9743AA_AS:0.02124769,((HpGP-USA-106:0.016091765,(((HpGP-USA-410:0.01362828,HpGP-USA-436:0.011873918)1.000:0.002414094,(HEL_BA8151AA_AS:0.015193455,HpGP-USA-405:0.011866966)0.994:0.001589475)1.000:0.00118067,(((((HEL_BA9786AA_AS:0.010939198,HpGP-USA-423:0.017256098)1.000:0.002176841,(HEL_BA5563AA_AS:0.006972407,HpGP-USA-115:0.01165836)1.000:0.002785622)1.000:0.000994551,(HEL_BA9550AA_AS:0.016166844,HpGP-USA-116:0.011303731)1.000:0.002453819)0.292:0.000601102,(HEL_BA5533AA_AS:0.01332775,(HpGP-USA-431:0.013447431,((HpGP-USA-402:0.016929695,(HEL_BA9300AA_AS:0.006788681,HpGP-USA-407:0.007060193)1.000:0.008564565)1.000:0.003143103,HpGP-USA-120:0.009728497)0.999:0.001671109)0.133:0.001554797)1.000:0.000912363)1.000:0.001005394,HpGP-USA-119:0.014485845)0.985:0.001088162)1.000:0.001734423)0.498:0.00178163,HEL_BA5511AA_AS:0.015066618)1.000:0.002785242)1.000:0.005540487)1.000:0.006610442,(BON254:0.018094785,HEL_BA9068AA_AS:0.021366131)1.000:0.004264843)1.000:0.002526263)1.000:0.003327684,((DUHN8:0.021426151,SSR43:0.020688125)1.000:0.004983638,HEL_BA5253AA_AS:0.030711562)0.889:0.002069843)1.000:0.002417149,(HEL_BA3999AA_AS:0.023930692,HpGP-SPA-101:0.023476713)1.000:0.004741977)1.000:0.002188287,((HEL_BA8904AA_AS:0.020671605,Hp_A_14:0.02140605)1.000:0.006884162,(HEL_AA6067AA_AS:0.025235914,HpGP-FRA-003:0.026472806)1.000:0.004512426)1.000:0.002223717)1.000:0.001470901,(((HEL_BA4738AA_AS:0.023628838,HEL_BA4752AA_AS:0.025284509)1.000:0.004613854,((HEL_BA4035AA_AS:0.025078965,HEL_BA4813AA_AS:0.024493183)0.996:0.003657051,HEL_BA4700AA_AS:0.028219487)0.009:0.00193954)1.000:0.00207728,((HEL_BA4775AA_AS:0.025708489,(HEL_BA4698AA_AS:0.024591364,(HEL_BA4787AA_AS:0.020647332,HEL_BA9619AA_AS:0.02081419)1.000:0.004043894)0.792:0.002479411)1.000:0.003478659,(HpGP-ITA-002:0.02414477,HpGP-KAZ-001:0.024977761)1.000:0.00447766)1.000:0.001951539)1.000:0.001596756)0.663:0.00103935,((HpGP-GRE-003:0.025320806,(AMI:0.019924295,HEL_AA6727AA_AS:0.019670614)1.000:0.006825321)1.000:0.00312271,((HEL_AA0391AA_AS:0.024460065,HEL_CA2353AA_AS:0.025945624)1.000:0.00446793,(HpGP-ITA-006:0.027271037,(HEL_BA4907AA_AS:0.024546756,HpGP-ITA-013:0.0238965)0.852:0.003512001)0.259:0.001854118)0.813:0.001679505)1.000:0.001998527)1.000:0.001174511,((((HEL_BA3973AA_AS:0.026748508,(HEL_BA4697AA_AS:0.023646245,HpGP-SWT-002:0.024436128)0.951:0.003699992)1.000:0.002363139,(HpGP-GRE-020:0.026566347,(GR-29:0.02487306,HpGP-GRE-036:0.023953147)0.955:0.003627854)1.000:0.002278601)1.000:0.002377567,(((GR-1:0.023931835,HpGP-GRE-001:0.02389387)1.000:0.00436424,((GR-18:0.02313084,HpGP-GRE-022:0.023133947)1.000:0.004519402,GR-11:0.026011136)0.999:0.002087894)1.000:0.001919842,((HpGP-GRE-002:0.026889712,(GR-34:0.023190642,HpGP-GRE-004:0.023151044)0.999:0.003823762)1.000:0.002001022,((GR-36:0.0190137,HEL_BA9226AA_AS:0.018850479)1.000:0.007146185,GR-12:0.026380374)1.000:0.002359259)1.000:0.001812569)0.999:0.001538031)1.000:0.001445333,(((GR-8:0.027519349,(HpGP-ITA-025:0.024315658,HEL_BA4027AA_AS:0.024133228)0.450:0.003537985)0.671:0.001801443,(HEL_BA8899AA_AS:0.024382904,HEL_BA9197AA_AS:0.023475359)1.000:0.00456147)0.873:0.001591828,(oki1413:0.027447215,(HpGP-FRA-008:0.024859378,IR-HC-506:0.025298719)0.266:0.003678148)1.000:0.00257807)1.000:0.001744789)1.000:0.00127402)0.000:0.000755743)0.000:0.000926463)0.000:0.000618331)1.000:0.001015591,((((HEL_BA4779AA_AS:0.023189424,HpGP-KGZ-003:0.02262839)1.000:0.005191276,(HEL_BA8934AA_AS:0.022978561,HEL_BA9493AA_AS:0.024832459)1.000:0.004735426)1.000:0.002360521,(IR-S-2:0.026636496,((BD0053:0.014515896,BD0090:0.013726107)1.000:0.01284165,(HEL_BA8978AA_AS:0.023315958,IR-HC-312:0.023055729)1.000:0.003662887)0.993:0.002104128)1.000:0.002981675)1.000:0.001878586,(((HEL_CA0031AA_AS:0.025628557,HEL_CA0419AA_AS:0.025695496)1.000:0.005471267,(HEL_BA9204AA_AS:0.023734688,(HEL_BA9365AA_AS:0.02110176,HEL_BA9442AA_AS:0.015991602)1.000:0.008101172)1.000:0.004981936)1.000:0.002137371,((HEL_BA9246AA_AS:0.024397226,GR-27:0.024890623)1.000:0.004487691,(BTM277:0.024996584,HpGP-BGR-008:0.024980421)1.000:0.004558116)1.000:0.001978491)0.932:0.001813516)1.000:0.001940965)1.000:0.000763657,((((HEL_BA9499AA_AS:0.023715799,((HEL_BA5156AA_AS:0.010637451,HpGP-BGD-007:0.010093725)1.000:0.005693866,(BD0096:0.013462764,HEL_BA4916AA_AS:0.013739096)1.000:0.003438556)1.000:0.009049166)1.000:0.00638987,(HEL_BA9697AA_AS:0.029011174,((HEL_BA9480AA_AS:0.007458851,(HEL_BA9580AA_AS:0.003367258,(HEL_BA9119AA_AS:0.003198215,HEL_BA9634AA_AS:0.002505798)0.724:0.000589501)1.000:0.005287917)1.000:0.011058999,(HEL_BA8327AA_AS:0.022750284,HEL_BA9657AA_AS:0.00792687)1.000:0.007870877)1.000:0.010789841)1.000:0.003216614)1.000:0.002492129,(((HEL_BA4668AA_AS:0.023946092,(IR-OC-427-Hp:0.020223311,IR-S-47-Hp:0.021222975)1.000:0.004459583)1.000:0.003292906,(HEL_BA7786AA_AS:0.024010301,(HEL_BA4151AA_AS:0.019453163,(HEL_BA5149AA_AS:0.004619227,HEL_BA5153AA_AS:0.005019476)1.000:0.011976843)1.000:0.006905912)1.000:0.004442377)0.254:0.002199021,(BD0111:0.025068789,(BD0070:0.01822023,BD0110:0.016454926)1.000:0.009279422)1.000:0.004772613)1.000:0.002467296)1.000:0.001894204,((((BD0027:0.025959563,HpGP-BGD-006:0.021339037)1.000:0.007422828,((HpGP-USA-009:0.021299775,NP116:0.021761742)1.000:0.006607541,(HEL_BA9155AA_AS:0.026914404,(HpGP-NPL-006:0.022334383,NP05-261:0.021619087)1.000:0.005537168)0.753:0.002196788)1.000:0.002307498)1.000:0.002433977,(((HEL_BA4101AA_AS:0.027426207,NP90:0.024832361)1.000:0.00459912,((HEL_BA9763AA_AS:0.019095419,HEL_CA2519AA_AS:0.019443945)1.000:0.008071755,BD0114:0.027984713)0.998:0.002369732)1.000:0.001831392,((HEL_BA4217AA_AS:0.023206531,(HEL_BA4642AA_AS:0.009547916,HEL_BA4963AA_AS:0.01100893)1.000:0.01424343)1.000:0.00537395,(HEL_BA9673AA_AS:0.024257379,BD0080:0.026278637)1.000:0.00443387)1.000:0.002113248)0.469:0.001361154)0.000:0.001199063,(((BD0084:0.02606014,(HEL_BA9460AA_AS:0.025712283,(BD0142:0.012563179,(BD0068:0.011013104,HpGP-NPL-002:0.010277592)1.000:0.003617576)1.000:0.00903627)1.000:0.005522133)1.000:0.004682937,((KK-KH-37:0.028785622,((KK-KH-54:0.018410006,KY-TH-86:0.018387102)1.000:0.011260718,(HEL_BA4647AA_AS:0.026039262,HEL_BA4622AA_AS:0.026847713)0.959:0.003352635)1.000:0.002837041)1.000:0.002454349,(HpGP-IDN-003:0.026516879,HCM49:0.027170536)1.000:0.004637623)1.000:0.001998485)0.799:0.001644793,((HEL_BA4954AA_AS:0.010504705,M024:0.009099716)1.000:0.019413361,((BD0024:0.022095549,HEL_CA2512AA_AS:0.020378789)1.000:0.007509881,(HpGP-BGD-010:0.024943541,BD0045:0.02544579)1.000:0.003952182)0.836:0.001960801)1.000:0.002636384)1.000:0.001671181)0.113:0.001231817)1.000:0.001365208)0.000:0.002403686,((((HEL_BA4414AA_AS:0.025990106,(HEL_CA2269AA_AS:0.004195011,HEL_CA2273AA_AS:0.004049243)1.000:0.023465564)1.000:0.006100394,((ID0603:0.024830526,(ID0148:0.015266562,((ID0617:0.010847845,(ID0158:0.007417617,ID0170:0.00930479)1.000:0.004028423)1.000:0.005665331,((ID0093:0.008085015,ID0186:0.006400622)1.000:0.00779817,(ID0181:0.01337321,(ID0635:0.011501106,((ID0561:0.009404766,(ID0180:0.010950729,ID0183:0.010880098)1.000:0.002068181)0.442:0.000955897,(HpGP-IDN-001:0.011167132,ID0604:0.006814943)1.000:0.00270641)1.000:0.002771793)1.000:0.003975247)0.970:0.002107503)0.564:0.002008866)1.000:0.004157379)1.000:0.013088623)1.000:0.008662751,((oki1106:0.008989251,(JP0552:0.010180543,(HpGP-JAP-110:0.006376304,JP0576:0.00663188)1.000:0.001729195)0.891:0.00333562)1.000:0.020824712,oki326:0.030208321)1.000:0.004375558)1.000:0.002754006)0.932:0.001988635,((HpGP-CHI-110:0.028582046,(HEL_BA3660AA_AS:0.022857994,HpGP-CHI-006:0.023037415)1.000:0.006658956)0.843:0.003225717,(HpGP-CHI-010:0.026360611,(HpGP-CHI-104:0.023629463,((HpGP-CHI-204:0.019929036,(HpGP-CHI-117:0.013800046,(HpGP-CHI-101:0.010550257,HpGP-CHI-126:0.009202341)1.000:0.006111765)1.000:0.003835075)1.000:0.006547595,((((HpGP-CHI-102:0.02006044,HpGP-CHI-114:0.016518066)1.000:0.00457983,HpGP-CHI-007:0.016304453)1.000:0.002772988,(HpGP-CHI-017:0.015898004,HpGP-CHI-113:0.016903086)1.000:0.004546514)1.000:0.003569036,HpGP-CHI-014:0.020324247)0.914:0.002781449)0.926:0.002771495)1.000:0.004987293)1.000:0.006522986)1.000:0.00329807)1.000:0.00207408,((((((HEL_BA5557AA_AS:0.015174015,HpGP-USA-414:0.013547449)1.000:0.012379247,(HEL_BA5551AA_AS:0.010619764,HpGP-USA-208:0.012098176)1.000:0.016100433)1.000:0.003470144,(HEL_AA0160AA_AS:0.027997952,(HEL_AA0125AA_AS:0.026651775,(HEL_AA8678AA_AS:0.012250253,HEL_AA9190AA_AS:0.012495831)1.000:0.012278894)1.000:0.00355967)1.000:0.003015346)0.997:0.0019924,((HpGP-HON-024:0.02388986,(HEL_CA2403AA_AS:0.021049485,((HEL_AA6865AA_AS:0.007779658,(HEL_AA6737AA_AS:0.00955021,(HEL_CA2415AA_AS:0.00694326,HEL_CA2422AA_AS:0.006494635)1.000:0.004181011)1.000:0.004248241)1.000:0.005133034,(HEL_CA2432AA_AS:0.012927882,HEL_CA2439AA_AS:0.010839768)1.000:0.003451786)1.000:0.005665389)1.000:0.006593454)1.000:0.00533634,(HEL_CA2435AA_AS:0.025219572,HpGP-USA-008:0.028462528)0.728:0.004228553)1.000:0.002928513)1.000:0.002022245,(((((((HEL_CA2448AA_AS:0.022984605,HEL_CA2483AA_AS:0.023992412)1.000:0.004530251,(HEL_BA9088AA_AS:0.022954574,DR81:0.02557928)1.000:0.004195198)1.000:0.001926607,(HpGP-SPA-012:0.027024249,(HEL_AA4682AA_AS:0.022161092,HpGP-SPA-304:0.022786947)1.000:0.004635734)1.000:0.002880659)1.000:0.002118851,((((HEL_CA2405AA_AS:0.015034909,HEL_CA2476AA_AS:0.01470325)1.000:0.012971778,HpGP-SPA-306:0.025881219)0.981:0.002768702,(HEL_BA4903AA_AS:0.012462445,HEL_BA8340AA_AS:0.015403157)1.000:0.018174325)1.000:0.002466871,((HEL_AA0333AA_AS:0.026460008,HEL_BA4469AA_AS:0.027769595)1.000:0.004458369,(HEL_BA3238AA_AS:0.024911044,HEL_BA9394AA_AS:0.025035778)1.000:0.004606036)0.979:0.001643581)1.000:0.001548063)0.957:0.001379849,((((((HEL_CA2209AA_AS:0.014392654,(HEL_AA6697AA_AS:0.013702526,(HEL_CA2207AA_AS:0.007116194,HpGP-ISR-009:0.005189568)1.000:0.005576577)1.000:0.008289486)1.000:0.008430834,(((HEL_CA2175AA_AS:0.003864781,((((HEL_CA2193AA_AS:0.005181308,HEL_CA2210AA_AS:0.002339365)1.000:0.002198747,HEL_CA2194AA_AS:0.002424034)1.000:0.000287333,HEL_AA6698AA_AS:0.001219328)1.000:0.000192573,((HEL_CA2199AA_AS:0.007930706,(HEL_CA2176AA_AS:0.001319479,HpGP-ISR-005:0.003750417)0.261:0.00030562)1.000:0.001964519,(HEL_CA2189AA_AS:0.002981168,HEL_AA1870AA_AS:0.004173192)1.000:0.001304969)1.000:0.000447588)1.000:0.000998344)1.000:0.003270217,HEL_CA2211AA_AS:0.004332361)1.000:0.013672751,HpGP-ISR-008:0.021804715)1.000:0.005546579)1.000:0.003852975,((HEL_CA2172AA_AS:0.023032793,HEL_CA2185AA_AS:0.023289273)1.000:0.004218373,(HEL_CA2179AA_AS:0.02081868,(HEL_CA2198AA_AS:0.003008554,(HEL_CA2197AA_AS:0.002719406,HEL_CA2214AA_AS:0.002822657)1.000:0.002377611)1.000:0.018989274)1.000:0.004323042)1.000:0.002113918)0.909:0.001935552,(HEL_AA8653AA_AS:0.026423586,(HEL_CA2218AA_AS:0.023636402,(HpGP-COL-305:0.017506825,HpGP-COL-310:0.018697607)1.000:0.008138572)0.746:0.0031366)1.000:0.003416943)1.000:0.002059422,((HpGP-SPA-206:0.024089955,HEL_AA6695AA_AS:0.024564638)1.000:0.004650912,(HEL_AA1882AA_AS:0.025152902,HEL_AA6772AA_AS:0.024116299)1.000:0.003952988)1.000:0.002026502)1.000:0.001971801,(((3697:0.024057325,HpGP-ALG-007:0.024404067)1.000:0.005136365,((HEL_BA8735AA_AS:0.002324767,(HEL_CA0474AA_AS:0.003189329,(HEL_BA8723AA_AS:0.003795167,(HEL_BA4969AA_AS:0.000197968,(HEL_CA0505AA_AS:0.00143288,(HEL_BA8726AA_AS:0.002470925,HEL_BA8674AA_AS:0.002706377)0.975:0.000204995)1.000:0.000364196)1.000:0.000588643)1.000:0.000433689)1.000:0.001304088)1.000:0.024322733,HpGP-ALG-010:0.025325505)1.000:0.004014644)1.000:0.002269467,((((HpGP-ALG-005:0.022911787,HpGP-ALG-004:0.022985835)1.000:0.004354184,(HpGP-ALG-006:0.022868058,HpGP-ALG-009:0.022790058)1.000:0.004275895)1.000:0.002619104,((HpGP-ALG-001:0.023906229,HpGP-FRA-009:0.025258045)1.000:0.003686191,(HEL_CA2196AA_AS:0.024198629,B23:0.025377229)1.000:0.004131712)0.987:0.002057377)1.000:0.002362862,((((HEL_BA4879AA_AS:0.021677278,HpGP-ALG-003:0.021942912)1.000:0.005381541,((GR-19:0.02360986,HEL_BA4333AA_AS:0.022549488)1.000:0.005400334,(HEL_BA5078AA_AS:0.023714667,HEL_BA5081AA_AS:0.022861011)1.000:0.003834291)1.000:0.002463383)1.000:0.003781424,(B25:0.022834298,HpGP-ALG-008:0.026512191)1.000:0.00463141)1.000:0.002487074,((38185:0.026777033,(3735_2:0.017967786,HpGP-ALG-002:0.019090976)1.000:0.008223493)1.000:0.003547566,HEL_AA4925AA_AS:0.027464441)1.000:0.002368601)1.000:0.002189012)0.997:0.001498771)1.000:0.001845652)1.000:0.001587031)1.000:0.001192722,((((HEL_BA3665AA_AS:0.026517059,HEL_CA2352AA_AS:0.026370803)1.000:0.004333165,(HpGP-CHI-001:0.025715184,HpGP-CHI-008:0.026589703)1.000:0.004208361)1.000:0.00234072,((HEL_BA4003AA_AS:0.023524404,HpGP-SPA-506:0.023136771)1.000:0.00568285,(HEL_AA6685AA_AS:0.023953138,HEL_BA4854AA_AS:0.024992669)1.000:0.004074843)0.932:0.002013048)1.000:0.002296589,(((HpGP-SPA-203:0.0243421,HpGP-SPA-210:0.02465019)1.000:0.004423379,((HEL_BA4837AA_AS:0.024125334,HpGP-SPA-307:0.024385383)1.000:0.003678816,HpGP-COL-010:0.028137916)0.996:0.001893049)0.997:0.001574389,((HEL_CA2385AA_AS:0.023110284,(HEL_BA4089AA_AS:0.017381634,HEL_BA4852AA_AS:0.014478946)1.000:0.008005846)1.000:0.004261531,(HpGP-SPA-103:0.022344061,HpGP-SPA-604:0.021626482)1.000:0.00567946)1.000:0.003277452)1.000:0.001666139)1.000:0.001462414)0.920:0.000917717,(((((((HpGP-POR-108:0.023953501,(HEL_AA4649AA_AS:0.011957086,HpGP-SPA-201:0.01249169)1.000:0.011617168)1.000:0.00455611,(HEL_AA6069AA_AS:0.023714178,HEL_AA7313AA_AS:0.024105181)1.000:0.005832753)1.000:0.00210745,(HEL_AA4668AA_AS:0.024173748,HpGP-SPA-017:0.023605755)1.000:0.005595852)1.000:0.002102189,((HpGP-SPA-001:0.021603824,HpGP-SPA-323:0.022924151)1.000:0.006752029,(HpGP-SPA-325:0.020253099,(HEL_AA4652AA_AS:0.016915749,HEL_AA4669AA_AS:0.018719983)0.986:0.005426752)1.000:0.008188512)1.000:0.002466581)1.000:0.002344228,(((((HpGP-SPA-322:0.024147699,HpGP-SPA-403:0.023742622)1.000:0.005104098,(HpGP-SPA-301:0.025627383,HEL_AA4673AA_AS:0.024276855)1.000:0.004649682)1.000:0.003396285,(((HEL_BA8974AA_AS:0.027351092,(HEL_AA4646AA_AS:0.025085589,(HEL_BA4856AA_AS:0.00178828,HpGP-SPA-321:0.001633594)1.000:0.021952595)1.000:0.00399038)1.000:0.002595658,((34320:0.022536642,HpGP-SPA-607:0.022239878)1.000:0.005859786,HpGP-SPA-004:0.027240688)1.000:0.002694305)1.000:0.002209695,(((HEL_BA5572AA_AS:0.023559802,(HpGP-COL-307:0.020812221,HpGP-COL-309:0.019642249)0.184:0.005043733)1.000:0.006713087,(HEL_BA8876AA_AS:0.023567074,HEL_BA9574AA_AS:0.023524352)1.000:0.005000539)1.000:0.003083273,(((MU-2003-84:0.020836281,(HEL_BA4549AA_AS:0.019684397,HEL_BA4396AA_AS:0.019918524)0.903:0.004086684)1.000:0.00711093,(((HEL_BA4566AA_AS:0.015881423,(HEL_BA3782AA_AS:0.006939697,HpGP-MEX-012:0.009192715)1.000:0.006772607)1.000:0.009523517,(HEL_CA2324AA_AS:0.024166134,(HEL_BA3538AA_AS:0.016484408,(HpGP-IDN-009:0.008343681,MM2004_20:0.012921275)1.000:0.003984117)1.000:0.00503748)0.981:0.003283989)1.000:0.003237371,(HEL_BA4422AA_AS:0.022388915,MG2005_98:0.022809329)1.000:0.004024895)1.000:0.004672507)1.000:0.003948818,(HpGP-SWT-005:0.026821625,HEL_BA4435AA_AS:0.024981277)1.000:0.004448758)0.996:0.001997329)0.993:0.001821375)0.000:0.001272225)1.000:0.001514251,((((HEL_AA4651AA_AS:0.024431535,HpGP-SPA-407:0.025279531)1.000:0.004975258,(3738:0.026222688,HEL_AA4661AA_AS:0.025432091)1.000:0.00413623)1.000:0.002209814,((HpGP-SPA-018:0.025537013,(HEL_BA3536AA_AS:0.022307792,(HEL_BA5306AA_AS:0.01227367,HpGP-MEX-043:0.013895517)1.000:0.011044874)1.000:0.005345838)1.000:0.004799862,(HpGP-SPA-803:0.025694445,(HpGP-MEX-027:0.023929436,MM2012_26:0.021367806)1.000:0.006423975)1.000:0.0033311)1.000:0.002476655)0.996:0.001522627,((((HEL_BA8855AA_AS:0.025074171,HpGP-SPA-013:0.025320181)1.000:0.005519076,(HEL_BA9012AA_AS:0.02602306,HEL_BA9729AA_AS:0.02715207)0.998:0.003479772)1.000:0.002300959,(HEL_BA9496AA_AS:0.024922043,HpGP-SPA-601:0.026170734)1.000:0.005241957)1.000:0.001796465,((HpGP-ARG-007:0.026412156,(HEL_AA7316AA_AS:0.006702766,HEL_BA9217AA_AS:0.006368108)1.000:0.019539274)1.000:0.004266905,((HEL_CA2461AA_AS:0.025605813,HpGP-SPA-020:0.025039475)1.000:0.005314635,(HpGP-SPA-014:0.02562371,HEL_BA9441AA_AS:0.024997368)1.000:0.004063131)0.996:0.001920363)0.232:0.001626134)1.000:0.001704316)0.965:0.001194277)1.000:0.001017335,((((((((((HEL_AA0376AA_AS:0.021717492,HpGP-PER-119:0.021570552)1.000:0.008922354,(HpGP-PER-110:0.026746609,HEL_CA2278AA_AS:0.028262331)0.850:0.003718474)1.000:0.002458059,(HpGP-PER-109:0.021542508,(HEL_CA2281AA_AS:0.018188249,HpGP-PER-105:0.023184622)1.000:0.005438162)1.000:0.00901053)1.000:0.002088677,(((HpGP-PER-136:0.022321738,(HEL_BA8394AA_AS:0.021910026,HpGP-PER-107:0.020657621)1.000:0.005174129)1.000:0.00721928,((HpGP-PER-014:0.020896053,HpGP-PER-106:0.022499785)1.000:0.006824612,HpGP-PER-018:0.029184412)1.000:0.002880419)0.998:0.002521023,(HpGP-PER-114:0.031360052,(HEL_BA9751AA_AS:0.023438494,HpGP-PER-104:0.023437761)1.000:0.006777889)1.000:0.003439356)1.000:0.001978742)1.000:0.001889716,(((HEL_CA2469AA_AS:0.025632349,(HEL_BA5039AA_AS:0.022002025,HpGP-COL-210:0.023193772)1.000:0.004460637)1.000:0.005805275,((HpGP-SPA-207:0.021388879,(HEL_CA2400AA_AS:0.017086145,HpGP-USA-001:0.016174125)1.000:0.006178552)1.000:0.005249932,HpGP-SPA-804:0.027434572)1.000:0.005555329)1.000:0.002304985,(((HEL_AA8632AA_AS:0.024556591,HpGP-PER-117:0.021689316)1.000:0.005686248,HEL_BA3954AA_AS:0.02940951)1.000:0.003348389,(HpGP-PER-021:0.029762901,(HEL_BA4951AA_AS:0.02561957,(HEL_CA2282AA_AS:0.024373021,HpGP-PER-115:0.023077643)0.874:0.004544566)0.093:0.002857601)1.000:0.002927055)1.000:0.002480341)1.000:0.001979945)1.000:0.001481839,(((((HEL_BA4564AA_AS:0.025924684,HEL_BA5323AA_AS:0.024739135)1.000:0.005527078,(HEL_CA2489AA_AS:0.026225919,(HEL_BA8903AA_AS:0.019529687,MCms1055:0.018352793)1.000:0.009093044)1.000:0.003654747)1.000:0.002543234,((HEL_AA6692AA_AS:0.028577102,(HEL_BA5319AA_AS:0.025863252,HpGP-MEX-024:0.025358926)0.996:0.00454707)0.950:0.002129992,(HEL_CA2309AA_AS:0.028231684,(HEL_BA5311AA_AS:0.020509581,HpGP-MEX-044:0.01984669)1.000:0.008510111)1.000:0.004007897)1.000:0.002326674)0.796:0.001533184,(((HEL_AA6670AA_AS:0.024720939,HEL_AA0216AA_AS:0.024061502)1.000:0.004476135,(HEL_CA2316AA_AS:0.028417918,(((HEL_AA6548AA_AS:0.021882257,HEL_CA2395AA_AS:0.024746159)1.000:0.003896608,((HEL_CA2322AA_AS:0.026231824,(((HpGP-MEX-004:0.017344615,HEL_BA4427AA_AS:0.018745441)1.000:0.002647937,((HEL_AA6723AA_AS:0.014205794,MC-ms965:0.014204888)1.000:0.004102093,(HpGP-MEX-032:0.014107926,(HpGP-MEX-001:0.014503582,HpGP-MEX-010:0.018491972)1.000:0.003824969)1.000:0.004002301)0.926:0.001406558)1.000:0.002379607,(HEL_AA6691AA_AS:0.016551705,HpGP-MEX-003:0.022783167)1.000:0.004833627)1.000:0.00415865)1.000:0.003864249,(HpGP-HON-009:0.021192212,(HEL_BA4421AA_AS:0.014976487,HEL_CA2452AA_AS:0.019391183)1.000:0.004141061)1.000:0.003217538)0.777:0.002805788)1.000:0.00241166,(((HEL_CA2417AA_AS:0.015802984,(HEL_CA2423AA_AS:0.01257263,(HEL_CA2427AA_AS:0.004961233,HEL_CA2445AA_AS:0.005473147)1.000:0.00626765)1.000:0.008295324)1.000:0.005328192,(HEL_CA2430AA_AS:0.016207129,(HEL_AA6741AA_AS:0.000225318,HN_G260:0.000115487)1.000:0.016660444)1.000:0.004962618)1.000:0.006895699,HEL_BA3552AA_AS:0.026498523)1.000:0.002781666)1.000:0.002555014)0.816:0.001994072)1.000:0.002362675,HEL_CA2327AA_AS:0.029774952)1.000:0.002669393)0.994:0.001156032,(((((((HEL_AA4667AA_AS:0.023409147,HEL_BA8869AA_AS:0.022579477)1.000:0.004311838,((HEL_AA7312AA_AS:0.024496063,(DR28_2016:0.020720372,HEL_BA9609AA_AS:0.019882003)1.000:0.003847401)0.979:0.001969604,(HEL_AA7294AA_AS:0.021100079,HEL_AA7315AA_AS:0.021191436)1.000:0.004979945)0.999:0.002181505)1.000:0.00216912,(HpGP-SPA-404:0.024081953,HEL_AA5922AA_AS:0.023416925)1.000:0.004318218)1.000:0.002815968,(HEL_BA3539AA_AS:0.025139026,(HpGP-USA-004:0.023917533,HEL_BA3547AA_AS:0.025234909)1.000:0.004642526)1.000:0.003724075)1.000:0.002900208,((HpGP-COL-302:0.026679884,HpGP-SPA-807:0.023975693)1.000:0.004372093,HpGP-SPA-319:0.026873852)1.000:0.002471826)1.000:0.002168041,((HEL_BA4409AA_AS:0.023838406,HpGP-SPA-320:0.025105803)1.000:0.005078846,(HEL_CA2437AA_AS:0.025055838,(HpGP-HON-011:0.019848544,(HEL_AA0372AA_AS:0.017231439,HpGP-HON-005:0.018278509)1.000:0.00474274)1.000:0.006066061)1.000:0.004790633)1.000:0.002104488)1.000:0.002177459,((((HEL_BA3642AA_AS:0.021763052,HEL_CA2308AA_AS:0.023056123)1.000:0.006120349,HpGP-USA-203:0.029802293)1.000:0.002777339,((HpGP-CHI-011:0.021786944,HpGP-CHI-122:0.023947665)1.000:0.007640497,(((HEL_BA4413AA_AS:0.02531763,(ID0308:0.023010238,(HpGP-DOM-005:0.022760489,(HEL_AA0224AA_AS:0.019570384,HEL_AA0381AA_AS:0.016540619)0.340:0.003346405)1.000:0.002460552)0.604:0.002629575)1.000:0.003012328,(HEL_AA6722AA_AS:0.02198354,HEL_BA4082AA_AS:0.023903692)1.000:0.003822923)1.000:0.002425519,(((HEL_BA9436AA_AS:0.015897786,HpGP-COL-112:0.016392648)1.000:0.008285469,(HEL_AA4644AA_AS:0.016730218,HEL_BA4074AA_AS:0.014776229)1.000:0.00706714)1.000:0.004288438,(COL13:0.023628786,HpGP-SPA-312:0.022194584)1.000:0.004318161)0.404:0.001751355)1.000:0.002210944)0.733:0.001886601)1.000:0.002617503,(HEL_BA5076AA_AS:0.027881794,(HEL_CA2310AA_AS:0.025099944,((HpGP-MEX-002:0.015138086,HpGP-MEX-035:0.014263404)1.000:0.008659988,(HEL_BA4552AA_AS:0.018336913,HEL_BA4415AA_AS:0.023286094)0.999:0.004379114)0.996:0.003229417)1.000:0.005197525)1.000:0.002597002)1.000:0.002332123)1.000:0.0017317)0.998:0.001137289)1.000:0.001025807,(((((((HEL_BA5280AA_AS:0.026234421,(HEL_AA5309AA_AS:0.019676971,HEL_BA8081AA_AS:0.021454119)1.000:0.006535501)1.000:0.00388387,(HEL_BA8378AA_AS:0.02726002,(HEL_BA5501AA_AS:0.020827063,HEL_BA5764AA_AS:0.022086506)1.000:0.006022521)1.000:0.003606692)1.000:0.002410592,((HEL_BA4024AA_AS:0.024980655,(HEL_BA5214AA_AS:0.001890424,HEL_BA5275AA_AS:0.002146465)1.000:0.022670439)1.000:0.005803802,HpGP-COL-204:0.030582497)1.000:0.003318648)0.073:0.001515446,(HpGP-PER-016:0.0301163,((((HEL_AA6600AA_AS:0.023694271,HpGP-SPA-313:0.023520048)1.000:0.004673394,(HEL_CA2157AA_AS:0.024404769,HpGP-POR-110:0.022216624)1.000:0.004111685)0.882:0.001974668,((HpGP-SPA-710:0.025706652,(HEL_AA6834AA_AS:0.024117671,(HpGP-MEX-046:0.022301345,(HpGP-PER-017:0.015975629,(HEL_CA2246AA_AS:0.01057081,HpGP-COL-211:0.012095224)1.000:0.007748588)1.000:0.003242297)1.000:0.00298648)0.940:0.003019533)1.000:0.003015055,(HEL_CA2373AA_AS:0.023467494,(HpGP-PER-108:0.021358532,(HEL_CA2277AA_AS:0.017595631,HEL_CA2354AA_AS:0.016500347)1.000:0.003874426)1.000:0.003977862)1.000:0.005302989)1.000:0.002838545)1.000:0.002664652,(HEL_BA4418AA_AS:0.028621997,(HEL_AA8710AA_AS:0.019077452,HEL_CA2304AA_AS:0.020823566)1.000:0.007120305)1.000:0.005320168)1.000:0.002775962)1.000:0.002670216)1.000:0.001406736,((HEL_BA5568AA_AS:0.025719876,HpGP-COL-107:0.027302068)1.000:0.004252166,(HEL_BA4820AA_AS:0.024342485,(HEL_BA8087AA_AS:0.017881039,HpGP-COL-301:0.01907202)1.000:0.007224036)1.000:0.005130577)1.000:0.002907894)0.446:0.001204059,(((((HEL_BA5218AA_AS:0.024563882,COL22:0.024435404)1.000:0.005337148,(((COL25:0.01629158,HpGP-COL-122:0.016663369)1.000:0.009631463,(HEL_AA6489AA_AS:0.003797319,HpGP-COL-120:0.003746358)1.000:0.022361405)1.000:0.002861856,(((22352:0.021341117,HEL_BA5229AA_AS:0.019822535)1.000:0.006519147,((HpGP-COL-303:0.025274055,(HEL_BA7811AA_AS:0.02170191,COL16:0.021582902)0.783:0.003839262)1.000:0.002570467,((((HEL_BA5257AA_AS:0.022556391,HEL_BA5194AA_AS:0.02261537)1.000:0.003996279,(HEL_BA5277AA_AS:0.021827753,HEL_BA5278AA_AS:0.018849188)1.000:0.005760937)1.000:0.002151454,((((CM-22021:0.017422876,HEL_CA2238AA_AS:0.016173811)1.000:0.004628276,(HEL_BA5208AA_AS:0.018209834,(COL9:0.017950348,HpGP-COL-121:0.013143891)0.399:0.003496167)1.000:0.003269834)1.000:0.002102599,(HEL_AA6532AA_AS:0.018740281,(HEL_CA2248AA_AS:0.01714573,((JP0272:0.023506369,(HpGP-PER-130:0.014312175,(HEL_CA2276AA_AS:0.013867304,HpGP-PER-101:0.015579773)1.000:0.003181554)1.000:0.002345637)1.000:0.004589475,(((HEL_BA8853AA_AS:0.020420669,(HEL_BA7821AA_AS:0.019804382,HpGP-COL-008:0.011927523)1.000:0.006754826)1.000:0.002418414,(22087:0.009751206,HEL_BA5263AA_AS:0.015329696)1.000:0.00461013)1.000:0.002232202,((HEL_BA5228AA_AS:0.015915676,HEL_BA9767AA_AS:0.017353773)1.000:0.006749525,(CM-22013:0.022224486,HEL_BA5196AA_AS:0.01894791)0.857:0.003512563)0.950:0.00180912)1.000:0.001599391)0.431:0.001634883)0.995:0.00289676)1.000:0.002453517)1.000:0.001988225,((HEL_BA5219AA_AS:0.022907468,(COL4:0.019451334,HEL_AA6707AA_AS:0.019264292)1.000:0.004208102)1.000:0.00295001,(HEL_CA2240AA_AS:0.017983237,(HEL_AA6646AA_AS:0.012141644,HEL_CA2255AA_AS:0.015798975)1.000:0.004344486)1.000:0.007006526)1.000:0.002462103)1.000:0.001680723)1.000:0.001923776,(HEL_CA2234AA_AS:0.022862299,HEL_BA5210AA_AS:0.021917222)1.000:0.004920364)0.331:0.001607474)0.987:0.001791033)0.000:0.001933505,(HEL_BA5230AA_AS:0.024695224,HpGP-COL-118:0.024595544)1.000:0.004401767)0.999:0.002072052)1.000:0.002950693)1.000:0.001618949,(((((HEL_BA5237AA_AS:0.021386777,HEL_BA5212AA_AS:0.017595864)1.000:0.003753992,(HEL_BA4823AA_AS:0.017818294,COL12:0.020514082)1.000:0.004271482)1.000:0.002760193,(HEL_BA7897AA_AS:0.019726518,(HpGP-SPA-405:0.016914237,(HEL_BA5569AA_AS:0.010344488,HpGP-COL-308:0.013906435)1.000:0.005538405)1.000:0.008203353)0.997:0.003016606)1.000:0.003845362,(COL2:0.018235072,HEL_BA7875AA_AS:0.020131561)1.000:0.005775627)1.000:0.006823956,((HEL_BA7892AA_AS:0.026355167,(((((HEL_AA6602AA_AS:0.017245326,VE-HV062:0.022085364)1.000:0.004111161,(HEL_BA5189AA_AS:0.018301747,(HEL_AA6791AA_AS:0.01623885,HEL_BA7889AA_AS:0.013129688)0.986:0.003001394)1.000:0.002986384)1.000:0.002635837,((HpGP-COL-114:0.018158055,HEL_BA9573AA_AS:0.021784319)1.000:0.003403232,((HEL_AA5312AA_AS:0.017440605,HEL_AA5314AA_AS:0.021826222)1.000:0.005468372,(HEL_BA5224AA_AS:0.016073844,HpGP-COL-104:0.012580901)1.000:0.007425178)1.000:0.002026088)1.000:0.001878307)0.997:0.001933831,(((HEL_BA4056AA_AS:0.022042566,(HEL_AA6540AA_AS:0.018441694,HEL_AA6747AA_AS:0.017885657)1.000:0.004180171)0.827:0.001661117,((HEL_BA5282AA_AS:0.018456359,HEL_BA5204AA_AS:0.021539216)1.000:0.004223107,(HEL_BA5213AA_AS:0.017179509,HEL_BA5270AA_AS:0.017136768)1.000:0.003486495)0.000:0.001378451)1.000:0.001972615,(HEL_BA5571AA_AS:0.024061645,(HEL_CA2252AA_AS:0.02068713,HpGP-COL-113:0.020969338)1.000:0.00416408)1.000:0.002006146)1.000:0.002372746)1.000:0.00357754,HEL_BA5262AA_AS:0.021450663)1.000:0.00393819)1.000:0.002551713,(HEL_BA9143AA_AS:0.023686082,(HEL_BA5272AA_AS:0.019327964,HpGP-COL-110:0.020458302)1.000:0.006152595)1.000:0.005486763)0.971:0.002095045)1.000:0.002187605)1.000:0.001811842,(((((COL1:0.01936884,(COL19:0.013262636,HpGP-COL-119:0.013453283)1.000:0.006206546)1.000:0.00341438,(CM-22046:0.019154314,HEL_AA6653AA_AS:0.021315283)0.993:0.00382391)1.000:0.003466835,(COL6:0.019236904,22360:0.021337043)1.000:0.004402982)1.000:0.005770509,(HEL_BA5211AA_AS:0.020945407,(COL20:0.005131952,COL21:0.004885818)1.000:0.015879448)1.000:0.00721557)1.000:0.003897375,(((((COL23:0.025452411,(HEL_BA7804AA_AS:0.020319063,HpGP-CHI-212:0.024576614)1.000:0.004094692)0.505:0.002074648,(HEL_BA5207AA_AS:0.023841834,HEL_BA9367AA_AS:0.024805736)1.000:0.004818208)1.000:0.002314622,(HEL_BA9712AA_AS:0.024231836,(HEL_BA7809AA_AS:0.022111629,COL10:0.019879992)0.674:0.0040138)1.000:0.003254755)0.993:0.002293299,(HpGP-COL-103:0.019202867,HEL_BA5241AA_AS:0.021167715)1.000:0.006774058)1.000:0.003246018,(HEL_BA5285AA_AS:0.023644096,HEL_AA6710AA_AS:0.026364092)0.999:0.004732643)1.000:0.002565369)1.000:0.002117582)1.000:0.002611752,HpGP-SPA-309:0.032409359)0.997:0.001697039)1.000:0.001654532,(((((HEL_AA6671AA_AS:0.028703476,(HpGP-GTM-004:0.020352432,HpGP-GTM-007:0.02199624)1.000:0.008618515)1.000:0.004281623,(HEL_CA2320AA_AS:0.027276032,HpGP-HON-025:0.027347567)1.000:0.004035337)0.915:0.002195547,((HEL_BA9293AA_AS:0.022719839,HpGP-HON-016:0.024019413)1.000:0.005033061,(HEL_AA5687AA_AS:0.023912269,HEL_CA2388AA_AS:0.02594983)1.000:0.003923014)1.000:0.005534993)1.000:0.002084023,((HpGP-HON-026:0.023560368,(HEL_BA3715AA_AS:0.005490869,HEL_BA4471AA_AS:0.006726741)1.000:0.017039014)1.000:0.006989775,((HEL_BA7899AA_AS:0.02621127,(HEL_AA6660AA_AS:0.017169715,HEL_BA5240AA_AS:0.018588598)1.000:0.008033685)1.000:0.003192421,(((HEL_CA2464AA_AS:0.017400275,HpGP-USA-002:0.020553313)1.000:0.004830441,((HEL_CA2460AA_AS:0.01644619,(((HpGP-HON-027:0.012253155,HEL_CA2441AA_AS:0.013748005)1.000:0.002298288,HEL_CA2406AA_AS:0.013452398)0.997:0.00169382,HEL_CA2436AA_AS:0.01370893)1.000:0.003375336)1.000:0.00554727,HpGP-HON-001:0.023312313)0.779:0.002742809)1.000:0.005074945,(HEL_BA3537AA_AS:0.022496557,HpGP-MEX-006:0.020688397)1.000:0.006288894)1.000:0.003571697)1.000:0.002655177)1.000:0.003601331)1.000:0.002281119,(((DR57_2016:0.024669783,HEL_BA9589AA_AS:0.024090451)1.000:0.00859582,(HEL_CA2488AA_AS:0.030126659,(MGms203:0.02581426,(HEL_BA3545AA_AS:0.021313495,HEL_BA4402AA_AS:0.020451473)1.000:0.006041767)1.000:0.00504466)0.978:0.001997876)1.000:0.002550617,(((((HEL_BA5508AA_AS:0.021179152,(HEL_AA5310AA_AS:0.004466189,HEL_BA9699AA_AS:0.004647176)1.000:0.019619562)1.000:0.007429054,((HpGP-PER-102:0.02729284,(HEL_CA2412AA_AS:0.023126438,HpGP-SPA-318:0.022833184)0.510:0.004117779)1.000:0.003051292,((HEL_CA2302AA_AS:0.012297601,(HEL_AA6577AA_AS:0.009317197,(HEL_BA3534AA_AS:0.008303771,HpGP-MEX-041:0.008783371)1.000:0.004146556)1.000:0.003743987)1.000:0.014092709,(HEL_BA4406AA_AS:0.022488208,HpGP-PER-113:0.021240835)1.000:0.004517382)1.000:0.00385733)0.997:0.002316447)1.000:0.002322568,((HpGP-CHI-026:0.022497619,(((HpGP-CHI-119:0.021193372,HpGP-CHI-209:0.019677099)1.000:0.004353071,((HpGP-CHI-027:0.020428208,HpGP-CHI-028:0.015284172)1.000:0.004130285,(HpGP-CHI-023:0.023314039,(HpGP-CHI-024:0.019332628,HpGP-CHI-125:0.017579769)1.000:0.00478942)0.975:0.001997622)1.000:0.002344428)0.969:0.002231865,HEL_AA6771AA_AS:0.021313581)1.000:0.003711026)1.000:0.008224387,(((HEL_AA0118AA_AS:0.021088678,HEL_BA4377AA_AS:0.019857434)1.000:0.008031189,(Nic23-A:0.020786724,HEL_AA0422AA_AS:0.023010462)0.953:0.004452989)1.000:0.006350483,((HEL_AA6497AA_AS:0.025748663,(HEL_AA6712AA_AS:0.020002735,HpGP-POR-114:0.021330183)1.000:0.005847175)1.000:0.002929108,((HEL_BA3549AA_AS:0.025229618,(HEL_BA0253AA_AS:0.022817032,(OK317:0.017280776,(HEL_BA9388AA_AS:0.01992776,HpGP-BRA-008:0.009169648)1.000:0.006419244)1.000:0.004058814)1.000:0.003509266)1.000:0.003562938,((DR77_2016:0.013089054,(DR52_2016:0.011110841,((DR55_2016:0.003114765,(HpGP-USA-302:0.005837056,DR21_2016:0.012389185)1.000:0.003506996)1.000:0.005119756,DR97_2016:0.005337318)1.000:0.006308642)1.000:0.003304878)1.000:0.012941095,(HEL_BA0250AA_AS:0.021214537,HEL_AA6502AA_AS:0.022969244)1.000:0.004527243)1.000:0.003158866)0.531:0.001913469)1.000:0.001910971)0.997:0.002172741)1.000:0.002943327)1.000:0.003131087,(((HEL_BA3650AA_AS:0.026842164,HEL_BA3541AA_AS:0.029021438)1.000:0.005783367,(((HEL_BA4420AA_AS:0.026206273,HpGP-PER-140:0.026791698)1.000:0.005161374,(((((HEL_AA5317AA_AS:0.025256862,HEL_BA5199AA_AS:0.025344342)1.000:0.004365568,(HEL_BA8380AA_AS:0.025867174,(HpGP-COL-318:0.009328311,(HEL_BA5469AA_AS:0.002231836,HEL_BA5470AA_AS:0.009554949)1.000:0.007449505)1.000:0.014458572)1.000:0.005141564)1.000:0.003283786,((HEL_AA5318AA_AS:0.018592366,VE_HV055:0.019802728)1.000:0.009724044,(((HEL_CA2438AA_AS:0.010506683,HpGP-HON-015:0.00985371)1.000:0.01600823,(HpGP-HON-010:0.023978707,(HpGP-HON-021:0.019654763,(HEL_CA2416AA_AS:0.013827539,HpGP-HON-023:0.012761218)1.000:0.007789756)1.000:0.003790153)1.000:0.004874607)1.000:0.002990988,(((HEL_AA6761AA_AS:0.025528919,HpGP-PER-116:0.02508669)0.976:0.003834169,HEL_BA5010AA_AS:0.032082014)1.000:0.002309377,((((HEL_CA2447AA_AS:0.022168186,(HpGP-HON-004:0.019563937,(HEL_AA8675AA_AS:0.01739265,HEL_CA2411AA_AS:0.020211362)0.917:0.003907148)1.000:0.004802751)1.000:0.003496991,(((HpGP-ARG-006:0.022603052,HpGP-BRA-023:0.020794687)1.000:0.004337756,(((((((kin14:0.01368124,(ckin36:0.012169551,kin59:0.010946779)1.000:0.003074796)1.000:0.001689355,((HEL_BA4239AA_AS:0.015262919,((kin81:0.011129477,((ckin130:0.009374095,kin86:0.008517132)1.000:0.002903091,((ckin1:0.008638512,ckin3:0.009268183)1.000:0.002654986,(kin58:0.010339262,ckin34:0.008994207)1.000:0.002081266)1.000:0.00138198)1.000:0.001907296)1.000:0.002587342,(kin77:0.010244057,HpGP-COG-008:0.013013824)1.000:0.002905908)0.995:0.001541071)0.974:0.001427287,(((ckin129:0.012980935,kin74:0.012013715)1.000:0.002865161,((ckin24:0.010631141,kin82:0.011926939)1.000:0.003232697,(HpGP-COG-010:0.013490448,kin12:0.011048156)1.000:0.00344066)0.629:0.001212135)0.987:0.001129435,((kin62:0.011018514,kin68:0.010941166)1.000:0.00315398,((HEL_BA8970AA_AS:0.011067837,HpGP-COG-006:0.011682701)1.000:0.003004039,((ckin106:0.011362872,HpGP-COG-003:0.011083447)1.000:0.002915388,ckin65:0.013797532)1.000:0.00171281)0.909:0.001073404)0.230:0.001056135)1.000:0.001413742)1.000:0.001940979)1.000:0.001287933,((((DR96_2016:0.022074217,(HpGP-COG-007:0.014146807,kin87:0.013897921)1.000:0.003394291)0.993:0.001600581,((HEL_AA6734AA_AS:0.01370356,(ckin79:0.011072993,(HEL_BA4947AA_AS:0.01582358,kin79:0.00956649)0.978:0.003138911)1.000:0.003537919)1.000:0.00288953,((ckin111:0.01788572,HEL_BA4670AA_AS:0.020477069)1.000:0.004618622,(ckin28:0.014175332,ckin37:0.014480428)1.000:0.003177673)1.000:0.002287918)1.000:0.002650544)0.957:0.001520104,((((HpGP-ZAF-002:0.024976578,(HEL_BA8848AA_AS:0.019098076,(HEL_BA4236AA_AS:0.015438812,HEL_BA4898AA_AS:0.0127414)0.991:0.00353332)1.000:0.002499411)0.000:0.002253013,(HEL_BA5639AA_AS:0.020089513,(HEL_BA9753AA_AS:0.005633788,(HEL_AA7374AA_AS:0.005947395,HEL_BA9183AA_AS:0.002501337)1.000:0.003077725)1.000:0.01271724)1.000:0.006803111)1.000:0.003111479,(HEL_BA5527AA_AS:0.02619288,((((HEL_BA4945AA_AS:0.028573478,(HEL_BA9240AA_AS:0.021194429,SA226A:0.01841728)1.000:0.005725613)1.000:0.00348674,((HEL_AA0318AA_AS:0.016646566,HEL_BA9689AA_AS:0.015170196)1.000:0.007551554,HEL_BA9174AA_AS:0.024507494)1.000:0.002711625)0.014:0.002125948,(((HEL_BA9372AA_AS:0.021577353,(HpGP-ZAF-010:0.022996959,(SA220C:0.018903789,((ID0468:0.005627471,(ID0278:0.00042863,ID0462:0.001145478)1.000:0.000896329)1.000:0.005412185,(HEL_BA4163AA_AS:0.00833621,HEL_BA5002AA_AS:0.012887997)1.000:0.004063384)1.000:0.002782195)0.997:0.002978632)1.000:0.005932957)1.000:0.004892482,(((((HEL_BA5720AA_AS:0.001871538,HEL_BA8361AA_AS:0.001847779)1.000:0.008525746,(HEL_BA5691AA_AS:0.008634005,(HEL_BA5638AA_AS:0.000744414,SA227:0.000832518)1.000:0.006239897)1.000:0.002685481)1.000:0.008236104,(SA252C:0.00176731,(HEL_BA5735AA_AS:0.002603814,(SA168C:0.000808222,SA224:0.000847901)1.000:0.00274389)1.000:0.002794827)1.000:0.020122714)1.000:0.005242317,(HEL_BA9376AA_AS:0.016747337,HEL_BA4884AA_AS:0.020216266)1.000:0.003520724)1.000:0.002885687,HEL_BA9555AA_AS:0.019549334)1.000:0.00526961)1.000:0.004661403,(HEL_BA9635AA_AS:0.025529774,(HEL_BA4900AA_AS:0.01788869,HEL_BA8873AA_AS:0.021485005)1.000:0.005502852)0.998:0.002447739)1.000:0.003042689)1.000:0.002264255,(HEL_BA4976AA_AS:0.021336109,(HEL_BA9817AA_AS:0.005952198,(HEL_BA9599AA_AS:0.006467285,HEL_BA9195AA_AS:0.007764658)1.000:0.002842513)1.000:0.017054938)1.000:0.004235313)0.000:0.001590164)0.221:0.00164369)1.000:0.001918864,((HpGP-ZAF-004:0.020206106,SA157A1:0.020255309)1.000:0.003951802,((HEL_BA4905AA_AS:0.014623497,SA170C:0.014449389)1.000:0.003614987,(SA146C:0.021302424,(((SA30C:0.01468571,SA45C:0.016431163)1.000:0.002919898,(SA35C:0.013345278,(HEL_BA5704AA_AS:0.00078223,SA158C:0.000266333)1.000:0.011163222)1.000:0.003790978)1.000:0.002006308,(SA46C:0.016927329,HEL_BA4155AA_AS:0.015144801)1.000:0.003639198)1.000:0.0029819)1.000:0.004610901)0.997:0.001923744)0.841:0.001665921)1.000:0.002192634)1.000:0.002212295,((((ckin125:0.013038172,HpGP-COG-005:0.013536796)1.000:0.003115148,((HEL_BA5097AA_AS:0.011635199,kin5:0.011597475)1.000:0.004285518,HpGP-COG-011:0.014924303)1.000:0.001963575)1.000:0.001534806,(((ckin5:0.009999413,kin61:0.010231432)1.000:0.005758398,(HpGP-COG-004:0.012808387,kin38:0.012470433)1.000:0.003101583)0.337:0.001365739,(HpGP-COG-001:0.013874416,HEL_BA5084AA_AS:0.014209122)1.000:0.002770289)1.000:0.001433617)1.000:0.001652504,kin27:0.01540147)1.000:0.001623307)0.999:0.001287423)1.000:0.002102233,((((HEL_BA8933AA_AS:0.012592426,HEL_BA9771AA_AS:0.012265916)1.000:0.003056394,((HEL_AA7359AA_AS:0.002331735,HEL_BA9193AA_AS:0.002467095)1.000:0.012140934,HEL_BA9399AA_AS:0.014577485)1.000:0.002546453)0.987:0.001369108,(HEL_AA7201AA_AS:0.01457977,(HEL_AA7352AA_AS:0.012204735,HEL_CA2494AA_AS:0.009989118)1.000:0.004306648)1.000:0.001459062)1.000:0.00133423,(((ckin132:0.008323077,ckin35:0.008469665)1.000:0.00541926,(HpGP-COG-009:0.012656707,(HpGP-BRA-020:0.009971741,HEL_CA2362AA_AS:0.014457094)1.000:0.003954439)1.000:0.002218546)1.000:0.001678729,((ckin8:0.012198746,HEL_AA4369AA_AS:0.013961048)1.000:0.003104259,(kin71:0.013974976,HEL_AA0448AA_AS:0.010556266)1.000:0.002681709)1.000:0.001856209)1.000:0.00146063)1.000:0.001143925)1.000:0.001495958,((HpGP-BRA-007:0.014092253,HpGP-BRA-022:0.015106528)1.000:0.003335405,HpGP-POR-006:0.017510514)1.000:0.001297462)0.917:0.001484714,(HpGP-BRA-013:0.021885189,(HpGP-BRA-005:0.01642984,HpGP-BRA-010:0.018904035)1.000:0.003619433)1.000:0.001588513)1.000:0.001709516,(HEL_BA3723AA_AS:0.014386652,DR14:0.019547145)1.000:0.006100757)1.000:0.001757201)1.000:0.001644175,(HEL_BA3543AA_AS:0.020854735,HpGP-HON-019:0.020665401)1.000:0.004100593)1.000:0.001802194)0.802:0.001603723,((HpGP-HON-012:0.025904712,((HpGP-HON-017:0.014209744,HpGP-HON-020:0.017553685)1.000:0.007221528,HEL_CA2325AA_AS:0.02306369)0.453:0.002655779)1.000:0.002740329,(HEL_AA8672AA_AS:0.022623801,HpGP-GTM-010:0.020415568)1.000:0.004811417)1.000:0.001738462)0.994:0.001906977,((HEL_CA2428AA_AS:0.021637205,(HpGP-HON-003:0.011599079,(HpGP-HON-007:0.008407107,HpGP-HON-018:0.00922093)1.000:0.004034404)1.000:0.00927819)1.000:0.005950863,HEL_CA2457AA_AS:0.022435492)1.000:0.003931478)1.000:0.001959756)1.000:0.002051867)0.952:0.001749253)1.000:0.002116976)1.000:0.002391425,(((HEL_AA0428AA_AS:0.023485999,((HEL_AA8631AA_AS:0.017650311,HEL_AA8702AA_AS:0.019447357)1.000:0.004487683,((HEL_BA3622AA_AS:0.017430198,(HEL_AA0113AA_AS:0.014245234,Nic32_A:0.01539152)1.000:0.005195962)1.000:0.004885685,HEL_AA8718AA_AS:0.022643016)1.000:0.002966225)1.000:0.003129368)1.000:0.005854201,((HEL_AA8704AA_AS:0.022018079,(HEL_AA8698AA_AS:0.018887217,((Nic29_A:0.016184029,((HEL_AA9189AA_AS:0.017614832,(Nic30_A:0.018773381,HEL_AA8717AA_AS:0.020150333)1.000:0.00368826)0.990:0.001655571,((HEL_AA9180AA_AS:0.01658368,HEL_AA9194AA_AS:0.017535854)0.801:0.003314292,HEL_AA0431AA_AS:0.016789501)1.000:0.001849718)0.994:0.002049919)1.000:0.002921652,((HEL_AA0157AA_AS:0.006478119,Nic24_A:0.003754153)1.000:0.011106825,(HEL_AA0155AA_AS:0.01513278,Nic21_C:0.022327276)1.000:0.004346262)1.000:0.002242409)1.000:0.002607045)0.936:0.003528477)1.000:0.006029145,(HEL_BA3625AA_AS:0.020877631,(HEL_AA8636AA_AS:0.012178314,HEL_AA8673AA_AS:0.011529243)1.000:0.015598475)1.000:0.007718743)1.000:0.003395815)1.000:0.003539859,((HEL_AA0427AA_AS:0.015758601,(HEL_AA0156AA_AS:0.011231064,HEL_AA4346AA_AS:0.011572619)1.000:0.010467723)1.000:0.007688937,(HEL_AA0121AA_AS:0.022191016,(HpGP-HON-006:0.024936737,((HEL_AA8666AA_AS:0.011396805,HEL_AA9177AA_AS:0.013394905)1.000:0.009193297,(HEL_CA2410AA_AS:0.015971039,(HpGP-HON-013:0.014467353,(HEL_CA2418AA_AS:0.009790921,HEL_CA2426AA_AS:0.005716834)1.000:0.005406024)1.000:0.005503901)1.000:0.004303292)1.000:0.003177569)1.000:0.00333637)1.000:0.004933462)1.000:0.004260117)1.000:0.003223412)0.938:0.001889484,(((HEL_AA5313AA_AS:0.027156969,(HEL_BA9645AA_AS:0.023393712,(HEL_CA2150AA_AS:0.018207801,(HEL_AA5973AA_AS:0.016107627,HEL_CA2402AA_AS:0.014480494)1.000:0.00475775)1.000:0.004750164)1.000:0.008050107)1.000:0.00347478,(((HEL_BA9695AA_AS:0.021750696,(HEL_BA3531AA_AS:0.020899716,(HEL_BA5203AA_AS:0.014492573,(HEL_BA5197AA_AS:0.013599072,HpGP-SPA-609:0.015237551)1.000:0.005215265)1.000:0.006060497)0.711:0.004014441)1.000:0.005635472,(HEL_BA3530AA_AS:0.026402464,(HEL_BA7832AA_AS:0.02424455,HpGP-COL-109:0.022568782)1.000:0.005713061)1.000:0.00352465)0.246:0.002343374,((HpGP-COL-102:0.018417755,(HpGP-COL-006:0.014679399,(HEL_BA4053AA_AS:0.012769356,HpGP-COL-108:0.011960948)1.000:0.003792528)1.000:0.006896066)1.000:0.006718218,HEL_AA5311AA_AS:0.025312888)1.000:0.00576501)1.000:0.00253282)0.584:0.001506159,(((PeCan18:0.030865277,(HEL_BA3532AA_AS:0.023207363,HEL_BA9180AA_AS:0.025380833)1.000:0.005041837)0.514:0.002050688,(HEL_BA3551AA_AS:0.026376949,HEL_CA2313AA_AS:0.026431952)1.000:0.005565821)1.000:0.002262786,((((((HEL_BA8163AA_AS:0.027506003,HEL_CA2314AA_AS:0.026873669)1.000:0.005322843,(HEL_CA2386AA_AS:0.032009856,(HEL_BA3550AA_AS:0.023815189,(HEL_BA3785AA_AS:0.018890516,HEL_BA4399AA_AS:0.022645594)1.000:0.005229108)1.000:0.004314508)0.183:0.00282362)0.989:0.002023413,(HEL_BA4403AA_AS:0.026307849,(HEL_AA6664AA_AS:0.024131261,(MM2005_72:0.023053112,(HEL_CA2451AA_AS:0.026328636,(HEL_AA6573AA_AS:0.018493534,(HEL_CA2492AA_AS:0.018570516,((HEL_BA8467AA_AS:0.015798989,HEL_CA2315AA_AS:0.011318601)1.000:0.002281314,(HEL_BA4408AA_AS:0.015378535,HEL_AA6578AA_AS:0.01916857)1.000:0.002749963)1.000:0.001960901)0.987:0.002251113)0.973:0.002681908)0.870:0.002386672)0.999:0.003095906)1.000:0.00559127)1.000:0.003307369)1.000:0.002136839,(((HpGP-COL-003:0.02087447,HpGP-HON-014:0.023519422)1.000:0.006879511,HEL_AA8668AA_AS:0.026839466)1.000:0.002913239,((((HpGP-CAN-002:0.007624288,(CAN_004:9.947e-06,HpGP-CAN-004:1.1455e-05)1.000:0.007990147)1.000:0.018503205,(DR2_2016:0.012408271,DR95_2016:0.012556293)1.000:0.015167547)1.000:0.003049182,(HpGP-USA-105:0.021134023,HpGP-USA-411:0.021474502)1.000:0.005993275)1.000:0.002059826,(HEL_BA5101AA_AS:0.023024846,HpGP-SPA-409:0.02335939)1.000:0.004946242)0.998:0.001849863)0.814:0.001682183)1.000:0.001722986,((HEL_CA2429AA_AS:0.025763329,HEL_BA3535AA_AS:0.029394802)1.000:0.004384378,(HEL_AA0225AA_AS:0.023576359,HEL_CA2181AA_AS:0.024394813)1.000:0.004949284)1.000:0.002568011)0.989:0.001624353,((((HEL_CA2285AA_AS:0.011100652,HpGP-PER-112:0.00952139)1.000:0.017870243,(HpGP-PER-013:0.015576254,(HEL_BA4497AA_AS:0.014550035,HpGP-PER-020:0.016454812)1.000:0.005394945)1.000:0.007171578)1.000:0.004866055,((((((((HpGP-BRA-001:0.019671559,HpGP-USA-305:0.020367833)1.000:0.003737178,(HpGP-USA-003:0.020545145,(DR23_2016:0.008629793,HpGP-NGA-019:0.008769342)1.000:0.003790021)1.000:0.008640947)1.000:0.00194028,((HpGP-BRA-002:0.019046766,(HpGP-USA-102:0.019141336,HpGP-USA-421:0.017856734)1.000:0.004578293)0.661:0.002717492,HEL_AA6665AA_AS:0.023011028)1.000:0.002399584)0.862:0.00132955,((((HEL_CA2151AA_AS:0.001554295,HEL_CA2153AA_AS:0.002014399)1.000:0.012129979,(HEL_BA5187AA_AS:0.002641815,HEL_CA2154AA_AS:0.003685095)1.000:0.012767122)1.000:0.007980502,(HEL_AA5308AA_AS:0.016623873,HpGP-COL-205:0.016359098)1.000:0.008227173)1.000:0.002192547,((HEL_CA2152AA_AS:0.010858725,HpGP-COL-306:0.017556423)1.000:0.008405035,(HEL_CA2155AA_AS:0.013677487,(HpGP-COL-207:0.01354043,(HpGP-COL-208:0.007080408,(HEL_AA5320AA_AS:0.005544518,HEL_BA5767AA_AS:0.011511939)1.000:0.004527859)1.000:0.003449195)1.000:0.00458967)1.000:0.007828862)1.000:0.003131153)1.000:0.002116224)0.980:0.001267923,(((((((HEL_BA9224AA_AS:0.015232998,HpGP-USA-432:0.016201963)1.000:0.005669151,(HEL_CA2359AA_AS:0.016127088,DR146:0.017947934)1.000:0.004915744)1.000:0.001599206,(((DR59_2016:0.013913023,(HEL_BA9486AA_AS:0.013104661,HpGP-USA-406:0.011824834)1.000:0.004948929)1.000:0.005173057,(HEL_BA5547AA_AS:0.019758345,(DR76_2016:0.013407358,HEL_AA6776AA_AS:0.014473472)1.000:0.006843378)1.000:0.00268405)1.000:0.002167039,((HEL_BA4475AA_AS:0.017782952,NYPt310:0.017597499)1.000:0.003554641,HEL_BA5534AA_AS:0.021118169)1.000:0.001987981)0.431:0.00149736)1.000:0.00191258,((((HEL_BA5459AA_AS:0.015001631,HEL_BA8175AA_AS:0.012324247)1.000:0.005547551,(HEL_CA2351AA_AS:0.015586311,(DR150:0.013612648,(HpGP-BRA-018:0.015944302,(HEL_CA2367AA_AS:0.012239981,HpGP-SPA-202:0.012695166)0.804:0.002532066)1.000:0.002197895)1.000:0.003011589)0.507:0.002372673)1.000:0.005402731,(HEL_BA9527AA_AS:0.020405212,(HEL_CA2466AA_AS:0.01208403,NYPt189:0.011908889)1.000:0.008430604)1.000:0.003071205)1.000:0.001836851,(HEL_BA5542AA_AS:0.02149331,(HEL_BA8160AA_AS:0.018156586,HEL_CA2497AA_AS:0.018683008)1.000:0.003617407)1.000:0.002106149)0.965:0.001452873)1.000:0.001300734,((((HpGP-ZAF-011:0.011429785,(HEL_BA5716AA_AS:0.008045619,(SA161A:0.000812276,SA161C:0.000760796)1.000:0.004619635)1.000:0.006577362)1.000:0.012499055,(HEL_AA6663AA_AS:0.017387307,HEL_BA8168AA_AS:0.01791879)1.000:0.003393679)1.000:0.002070861,((((HEL_BA8174AA_AS:0.019574823,(HEL_CA2475AA_AS:0.016263905,HpGP-USA-420:0.017423909)1.000:0.004548649)1.000:0.002259736,(HEL_AA4428AA_AS:0.017949083,HEL_BA3694AA_AS:0.016205993)1.000:0.004677667)0.210:0.001529024,(HpGP-NGA-017:0.016741588,NYPt273:0.016594653)1.000:0.004021855)1.000:0.001838523,(((HEL_BA9358AA_AS:0.018809101,HpGP-USA-301:0.014694616)1.000:0.004323804,HEL_BA5556AA_AS:0.019046064)0.965:0.002423918,HEL_BA4876AA_AS:0.021681517)1.000:0.002140728)1.000:0.001910177)1.000:0.001750027,((HEL_BA5531AA_AS:0.018478282,(HpGP-USA-415:0.017679441,(HpGP-USA-418:0.015582895,(HEL_BA5477AA_AS:0.011187968,HEL_BA8835AA_AS:0.013797955)1.000:0.003767937)0.990:0.002919953)1.000:0.003585359)1.000:0.002924014,(HpGP-USA-434:0.017473011,(HpGP-USA-104:0.017625765,(HEL_BA5516AA_AS:0.009789938,HpGP-USA-437:0.012853161)1.000:0.005969931)1.000:0.003228312)1.000:0.004834695)1.000:0.00264492)0.998:0.001099688)1.000:0.001036164,(((((HEL_BA5561AA_AS:0.01803797,HEL_BA8101AA_AS:0.020481917)1.000:0.00414927,((HpGP-USA-424:0.019302236,HpGP-USA-433:0.015662656)1.000:0.005429337,HpGP-USA-202:0.01997358)1.000:0.002127899)1.000:0.001721476,((HEL_BA4490AA_AS:0.020421657,(DR25_2016:0.019475667,HEL_AA9174AA_AS:0.020354133)0.157:0.003607069)0.996:0.001869833,(HEL_BA5546AA_AS:0.021608332,(HEL_BA5500AA_AS:0.019011987,HEL_CA2465AA_AS:0.018980394)0.983:0.003423687)1.000:0.001762987)0.990:0.001583259)1.000:0.002226722,((((((DR48:0.016312956,HEL_CA2365AA_AS:0.018362776)1.000:0.003439576,(HEL_BA8159AA_AS:0.015727456,HpGP-GHA-003:0.013581427)1.000:0.005385306)0.999:0.001440806,((HpGP-BRA-019:0.017793326,DR35_2016:0.01721302)1.000:0.003550203,(HEL_BA3690AA_AS:0.011500601,HEL_BA4482AA_AS:0.011991709)1.000:0.008119663)1.000:0.001595551)0.297:0.001391989,((HpGP-USA-304:0.017294113,(HEL_AA5509AA_AS:0.011953521,HpGP-SPA-317:0.011952017)1.000:0.006762868)1.000:0.002295013,(HpGP-USA-417:0.016971654,HEL_AA1847AA_AS:0.017645031)1.000:0.003674187)1.000:0.001736623)0.064:0.001352173,(HpGP-USA-416:0.018661225,HpGP-GMB-009:0.017733341)1.000:0.004380166)1.000:0.00168836,(((HEL_BA5552AA_AS:0.018758198,HEL_BA5558AA_AS:0.019528021)1.000:0.004037015,(HEL_BA9078AA_AS:0.019827327,COL8:0.020135166)1.000:0.003845075)1.000:0.001845723,((((((((HEL_AA5948AA_AS:0.017792839,HEL_AA7317AA_AS:0.017446516)1.000:0.003677665,(HEL_BA5488AA_AS:0.019116391,HpGP-SPA-402:0.021944664)1.000:0.003769959)1.000:0.001582747,((GAM100Ai:0.017332642,HEL_AA5490AA_AS:0.017184303)1.000:0.003962813,((HpGP-GMB-004:0.015601048,(HEL_AA5487AA_AS:0.014109323,HpGP-POR-004:0.01409491)1.000:0.00393914)1.000:0.003896049,(HEL_AA5498AA_AS:0.018100089,(GAM105Ai:0.014258595,HEL_BA4227AA_AS:0.015511281)1.000:0.004043504)1.000:0.002670619)0.628:0.001620684)0.763:0.001439253)0.821:0.001374646,(((((GAM121Aii:0.015406002,GAM119Bi:0.015876684)1.000:0.003892299,((HEL_AA5477AA_AS:0.005350515,HpGP-GMB-007:0.004870886)1.000:0.012297203,HEL_AA5489AA_AS:0.017109876)1.000:0.002751905)1.000:0.001715954,((HEL_AA5494AA_AS:0.016232538,HpGP-GMB-008:0.017025667)1.000:0.00331106,(HEL_AA5478AA_AS:0.016829266,(((Gambia94_24:0.011500607,GAM120Ai:0.013588965)1.000:0.002886988,(HEL_AA5462AA_AS:0.012974089,HEL_BA4739AA_AS:0.013891966)0.993:0.002370516)1.000:0.001989635,(GAM115Ai:0.014208098,HEL_AA5949AA_AS:0.015688849)1.000:0.002773192)1.000:0.002941013)1.000:0.003022465)1.000:0.001994515)1.000:0.001851192,((GAM245Ai:0.016682489,(GAM118Bi:0.013658899,HEL_AA5464AA_AS:0.014396078)1.000:0.004648873)0.985:0.002407319,HEL_AA5492AA_AS:0.019014938)1.000:0.002344711)0.964:0.001380694,(HEL_AA5874AA_AS:0.019497782,(((((HEL_AA5463AA_AS:0.017398729,(HEL_BA4091AA_AS:0.018384767,HEL_AA5483AA_AS:0.014689702)1.000:0.004332636)1.000:0.003421194,(((GAM101Biv:0.013347937,HEL_AA5481AA_AS:0.012646418)1.000:0.005942101,(GAM239Bi:0.015209525,HpGP-USA-435:0.019773045)1.000:0.00319248)0.919:0.001654491,((HEL_AA5479AA_AS:0.013512965,HEL_AA5488AA_AS:0.014638019)1.000:0.004176288,((HEL_AA5480AA_AS:0.008289475,HEL_AA5508AA_AS:0.008124964)1.000:0.007979472,GAMchjs106B:0.01629322)1.000:0.002495039)1.000:0.002060325)1.000:0.001766851)0.999:0.001837692,(HEL_AA5506AA_AS:0.018368153,(HEL_AA5493AA_AS:0.016381894,HpGP-GMB-003:0.016447805)0.999:0.003871367)1.000:0.001886301)0.997:0.001832003,(HEL_AA5485AA_AS:0.019931651,GAM201Ai:0.017955737)1.000:0.003554201)1.000:0.002408848,(HEL_AA7299AA_AS:0.019063517,HEL_BA5086AA_AS:0.019167195)1.000:0.004282474)1.000:0.002340309)1.000:0.002211189)0.986:0.0013678)0.999:0.001307991,(HpGP-USA-403:0.019032254,HEL_CA2478AA_AS:0.020190986)1.000:0.004551351)1.000:0.001461169,((HEL_BA8105AA_AS:0.020301876,HEL_AA5484AA_AS:0.017320705)1.000:0.004305548,(HpGP-USA-429:0.019413049,(HEL_AA5503AA_AS:0.013951058,(GAM103Bi:0.013155274,HEL_CA0041AA_AS:0.014572731)1.000:0.00374333)1.000:0.004807071)1.000:0.002652662)1.000:0.001898226)0.958:0.001511957,(((HEL_BA5495AA_AS:0.01536295,HEL_BA8109AA_AS:0.01594207)1.000:0.005743356,(Hp_P_8:0.019077725,HpGP-USA-427:0.01894423)0.986:0.003100776)1.000:0.002195636,HEL_BA5492AA_AS:0.023386278)1.000:0.002102896)1.000:0.001643068,(HEL_CA2399AA_AS:0.021802463,HEL_BA5493AA_AS:0.019788403)1.000:0.004278463)0.871:0.001432674)1.000:0.001330592)1.000:0.001199212)1.000:0.001097557,((((HEL_BA9403AA_AS:0.018336417,DR82_2016:0.019633614)1.000:0.003741014,(HEL_CA2356AA_AS:0.017815163,(HEL_BA4487AA_AS:0.013428658,HEL_BA5566AA_AS:0.014970818)1.000:0.004682177)1.000:0.003946492)1.000:0.001762083,((((HEL_BA4902AA_AS:0.016565179,Hp_P_13:0.017672327)1.000:0.003234715,(HEL_BA4489AA_AS:0.015827804,HEL_BA4729AA_AS:0.017295937)1.000:0.00377107)0.975:0.001649401,(HEL_BA3701AA_AS:0.016427709,HpGP-DOM-004:0.016779888)1.000:0.003959459)0.995:0.001554646,(((HpGP-DOM-011:0.017818,HEL_BA4488AA_AS:0.016237059)0.867:0.00276239,(DR64_2016:0.015634036,HEL_BA4479AA_AS:0.01411902)1.000:0.004671165)1.000:0.002301203,(HpGP-USA-419:0.016519135,HEL_AA0356AA_AS:0.017082097)1.000:0.003624317)1.000:0.001708278)0.760:0.001195142)0.462:0.001008169,(((HEL_BA4481AA_AS:0.017892383,HEL_BA8841AA_AS:0.017391516)1.000:0.004221424,HEL_BA8180AA_AS:0.021509566)1.000:0.002596577,(((DR94_2016:0.017329757,HEL_BA4491AA_AS:0.016587967)1.000:0.003321024,(HEL_BA5457AA_AS:0.015947111,HEL_BA5554AA_AS:0.014431078)1.000:0.005739874)1.000:0.001600526,(DR15_2016:0.019702939,(HEL_BA8158AA_AS:0.016123906,HpGP-DOM-006:0.0156726)1.000:0.004480137)1.000:0.001929298)0.945:0.001669467)1.000:0.001544074)1.000:0.001064803)0.510:0.000727002)0.840:0.000850812,(((((HEL_CA2495AA_AS:0.017165487,HEL_AA5319AA_AS:0.018792311)1.000:0.003389645,(DR142:0.016919195,DR44:0.017312476)1.000:0.003612391)0.764:0.001496618,(HEL_BA4108AA_AS:0.0177813,(HpGP-GHA-009:0.012979207,(DR137:0.011354067,HEL_BA3730AA_AS:0.012307403)0.995:0.003281654)1.000:0.004166567)1.000:0.003576706)1.000:0.001648827,(((HEL_BA4457AA_AS:0.017429681,Hp_P_11b:0.019049006)1.000:0.003590294,HEL_BA8106AA_AS:0.023328538)0.983:0.001663234,(HEL_CA2361AA_AS:0.01864723,HEL_CA2358AA_AS:0.018929988)1.000:0.00387527)0.999:0.00161998)1.000:0.001704979,(((HEL_BA3705AA_AS:0.017566167,HpGP-PRI-005:0.019153477)1.000:0.003717014,(HEL_BA8095AA_AS:0.020035282,HpGP-USA-303:0.019246338)1.000:0.003898069)1.000:0.001481014,(((DR5:0.018710881,HpGP-DOM-007:0.021723474)1.000:0.005702597,(HEL_BA8965AA_AS:0.017265976,HEL_BA9432AA_AS:0.018474933)1.000:0.004046841)1.000:0.002016931,((DR134:0.015136635,DR79:0.017556504)1.000:0.004424172,COL14:0.021185844)0.996:0.00165729)1.000:0.001728006)0.973:0.001135884)1.000:0.001249914)1.000:0.001249294)1.000:0.001543901,((HEL_BA4465AA_AS:0.023440944,HpGP-USA-311:0.021977591)1.000:0.005460316,(HEL_BA8164AA_AS:0.0200792,HEL_CA2462AA_AS:0.022469623)1.000:0.003443102)1.000:0.002881272)0.416:0.001241578,(((HEL_BA5550AA_AS:0.021384961,HpGP-USA-412:0.020446563)1.000:0.005576197,((HpGP-USA-428:0.016296529,J99:0.019102185)1.000:0.006529606,(HpGP-CAN-012:0.025751905,(HEL_AA5315AA_AS:0.022531158,HpGP-USA-408:0.021405769)1.000:0.004493858)0.931:0.002465548)1.000:0.001895225)1.000:0.001644218,((((HEL_AA7296AA_AS:0.00366653,HEL_AA7390AA_AS:0.002371976)1.000:0.003234074,(HEL_BA9331AA_AS:0.003340148,HEL_BA9665AA_AS:0.007221606)1.000:0.002820888)1.000:0.021226671,(HEL_BA5487AA_AS:0.023674127,HpGP-USA-413:0.023728685)0.235:0.003966714)0.999:0.001997717,(HpGP-USA-409:0.02304231,HEL_BA9173AA_AS:0.023300983)1.000:0.004821963)1.000:0.001772992)1.000:0.00168392)1.000:0.001639271,(((HpGP-BRA-014:0.022922676,HEL_BA4076AA_AS:0.023831783)1.000:0.004821737,(HEL_AA5936AA_AS:0.020823735,HEL_BA4477AA_AS:0.022385365)1.000:0.003704953)0.999:0.001773965,((HEL_BA9064AA_AS:0.023572669,HEL_AA6874AA_AS:0.022600813)1.000:0.004367224,(HEL_CA2149AA_AS:0.022140423,(HEL_BA4495AA_AS:0.010574828,HpGP-USA-306:0.012824739)1.000:0.008436261)1.000:0.005020666)1.000:0.00196215)1.000:0.001704268)1.000:0.001775933)0.999:0.001502775,(((HEL_BA3662AA_AS:0.024251774,HEL_BA3663AA_AS:0.022611574)1.000:0.004535412,(HpGP-CRI-004:0.010523408,HpGP-CRI-007:0.010051284)1.000:0.015953036)0.604:0.001848585,(HEL_BA4557AA_AS:0.024471973,(HpGP-USA-206:0.020453345,(HEL_BA3796AA_AS:0.012418792,HEL_BA5308AA_AS:0.014515962)1.000:0.008161019)1.000:0.004988398)1.000:0.005132775)1.000:0.002097922)1.000:0.002017581)0.750:0.001710699)1.000:0.001712001)0.999:0.002093587)1.000:0.003154326)1.000:0.002597669,HEL_BA3603AA_AS:0.030077959)1.000:0.002831207)1.000:0.002486462,((HEL_CA2377AA_AS:0.024863766,(HpGP-CHI-123:0.022263112,HpGP-CHI-207:0.020497899)1.000:0.006718771)1.000:0.005610539,(((HpGP-CHI-004:0.014611728,HpGP-CHI-022:0.015667454)1.000:0.015192426,(HpGP-CHI-005:0.025059211,(HpGP-CHI-127:0.021198966,(HEL_BA4558AA_AS:0.018728481,(HEL_AA6719AA_AS:0.018919666,HpGP-CHI-018:0.018310991)1.000:0.004242072)0.472:0.002666984)1.000:0.005500768)1.000:0.00600294)1.000:0.002995326,(HpGP-CHI-021:0.021403534,HpGP-CHI-124:0.022911124)1.000:0.011051942)0.769:0.002140551)1.000:0.003085631)1.000:0.001771936)1.000:0.00186063,((HpGP-MEX-040:0.026814,HpGP-MEX-045:0.026959506)1.000:0.005647024,((HEL_BA4407AA_AS:0.022547798,(HEL_CA2170AA_AS:0.013962803,MU-2004-2:0.015429432)1.000:0.010420064)1.000:0.007821469,(HEL_AA9182AA_AS:0.027349419,((HEL_BA9602AA_AS:0.023057324,HpGP-POR-115:0.021311033)1.000:0.004618924,((HEL_CA2484AA_AS:0.020435574,HEL_CA2326AA_AS:0.022442277)1.000:0.004161002,(HEL_AA5697AA_AS:0.020195428,HEL_AA6787AA_AS:0.02079239)0.998:0.003612682)1.000:0.002674525)1.000:0.003099857)1.000:0.005002955)0.997:0.002217933)1.000:0.001684652)0.109:0.001339541)0.981:0.001245907)0.954:0.000945808)0.687:0.000981758)0.998:0.000897054,(((HEL_AA6061AA_AS:0.024413577,HEL_BA4404AA_AS:0.026345004)1.000:0.006256173,(((HpGP-COG-002:0.023070808,(DR19_2016:0.010300267,(DR84_2016:0.011303772,(DR100_2016:0.00786349,DR49_2016:0.008813423)1.000:0.001823273)1.000:0.003654807)1.000:0.012299732)1.000:0.004015772,(HpGP-PER-124:0.024329833,HEL_BA3553AA_AS:0.02380663)1.000:0.003999068)1.000:0.004381257,((HEL_BA4405AA_AS:0.018646499,HpGP-MEX-023:0.018975306)1.000:0.009614813,HEL_BA3544AA_AS:0.028533205)1.000:0.002915712)1.000:0.002058516)0.984:0.001698068,((HEL_BA8462AA_AS:0.028490612,(MG-ms2:0.025594305,((HEL_AA6656AA_AS:0.022611307,HEL_AA6790AA_AS:0.021915357)1.000:0.004453161,(HpGP-USA-204:0.022695466,(HEL_BA3540AA_AS:0.003696369,MM-2003-103:0.003944178)1.000:0.020281191)1.000:0.003672676)1.000:0.003047228)1.000:0.003601739)1.000:0.002533801,((COL447:0.021192468,HEL_BA7859AA_AS:0.022488078)1.000:0.006807886,((HEL_CA2156AA_AS:0.020386206,HpGP-COL-206:0.018955846)1.000:0.007066382,(HEL_AA5316AA_AS:0.021284592,(HEL_BA5570AA_AS:0.016311872,(HEL_BA5567AA_AS:0.013916559,HEL_BA8981AA_AS:0.016716229)0.978:0.003886219)1.000:0.006453079)1.000:0.006623482)1.000:0.00467336)1.000:0.002984388)1.000:0.003585428)1.000:0.001702214)1.000:0.000973714,((((HEL_AA7346AA_AS:0.023164026,HEL_BA4486AA_AS:0.025134827)1.000:0.005719396,(HEL_AA4654AA_AS:0.025222842,HEL_BA4080AA_AS:0.024673186)1.000:0.004677551)1.000:0.002725568,(((HEL_BA4556AA_AS:0.027749981,(((HEL_AA8748AA_AS:0.026122412,(((HEL_AA0112AA_AS:0.017599172,(HEL_AA0423AA_AS:0.013808938,HEL_AA8615AA_AS:0.012626641)1.000:0.005239408)1.000:0.002088732,(HEL_AA8685AA_AS:0.019772089,HEL_CA2414AA_AS:0.018360224)1.000:0.004018476)1.000:0.002124278,((HEL_AA6740AA_AS:0.017107649,(HEL_CA2394AA_AS:0.018253644,HpGP-HON-028:0.016248004)0.024:0.003013724)1.000:0.003855477,((HEL_AA0111AA_AS:0.018066883,(HEL_BA4393AA_AS:0.014066787,HpGP-CRI-008:0.015158865)1.000:0.003443806)0.915:0.00170151,(HpGP-CRI-001:0.015948233,HpGP-CRI-002:0.019734384)1.000:0.0048082)1.000:0.004565529)1.000:0.002856267)1.000:0.002882481)1.000:0.00302933,(HEL_BA9041AA_AS:0.018695442,HEL_BA9280AA_AS:0.015497679)1.000:0.003822592)1.000:0.003458516,HEL_AA6880AA_AS:0.023440777)1.000:0.004275912)1.000:0.003035289,((HpGP-SPA-305:0.020387748,HpGP-SPA-314:0.023018892)1.000:0.005810855,HEL_BA4836AA_AS:0.027146615)1.000:0.002200505)1.000:0.002492631,((HpGP-CRI-003:0.022658503,HpGP-CRI-006:0.022953389)1.000:0.005720213,(HpGP-CRI-005:0.023927303,HEL_AA6648AA_AS:0.026297745)1.000:0.004724573)1.000:0.003168494)1.000:0.002125911)1.000:0.001646849,((ID0464:0.028920183,((CM-22341:0.017212884,(COL18:0.015812248,HEL_AA6659AA_AS:0.012630116)1.000:0.006115261)1.000:0.011421047,(HpGP-SPA-606:0.024698292,HEL_CA2408AA_AS:0.025678494)1.000:0.003917377)0.314:0.002060343)1.000:0.002566934,(((HEL_BA9541AA_AS:0.024310071,HpGP-FRA-017:0.02474306)1.000:0.005242886,(HpGP-POR-012:0.02641221,(HEL_AA4657AA_AS:0.02403237,HEL_AA6655AA_AS:0.023141718)1.000:0.005068048)1.000:0.002186921)0.998:0.001921418,(HEL_AA4662AA_AS:0.027969761,(GRA247:0.024787249,HUP_B14:0.025801816)0.981:0.00396674)1.000:0.002423024)0.999:0.00166068)0.447:0.00125593)1.000:0.00106073)1.000:0.000943971,((((((HEL_AA6749AA_AS:0.024851513,HEL_AA6798AA_AS:0.025156705)0.999:0.003954217,HpGP-SPA-104:0.027817884)0.889:0.002195555,((HEL_AA0218AA_AS:0.023432053,HEL_AA0222AA_AS:0.023232844)1.000:0.005335272,(HEL_BA4695AA_AS:0.025783503,(HEL_AA6844AA_AS:0.020826549,HpGP-PRI-008:0.021720174)1.000:0.006374396)1.000:0.002921496)0.998:0.001923647)1.000:0.002084521,(((HEL_BA4808AA_AS:0.0226873,HpGP-POR-002:0.022892382)1.000:0.00550556,(HEL_CA2491AA_AS:0.023357314,HEL_AA0447AA_AS:0.024417639)1.000:0.00441999)1.000:0.002839456,((HEL_AA5699AA_AS:0.02399034,HpGP-POR-112:0.024030941)1.000:0.005017967,(HpGP-POR-113:0.028199761,(HEL_AA0219AA_AS:0.023877869,HEL_BA4756AA_AS:0.023826747)1.000:0.004363215)1.000:0.002261902)0.710:0.001770766)1.000:0.001961507)0.969:0.001304847,(((HpGP-POR-005:0.027227789,(HEL_AA6495AA_AS:0.02446561,HEL_AA6832AA_AS:0.023318847)0.194:0.004049557)1.000:0.002233301,(HEL_AA1866AA_AS:0.025009012,HEL_AA6485AA_AS:0.024939997)1.000:0.004526121)1.000:0.002104518,((Pt_7901:0.028946498,(HEL_AA0220AA_AS:0.024157165,HEL_CA2409AA_AS:0.024374045)1.000:0.004307294)1.000:0.002519514,((HEL_AA6581AA_AS:0.024183824,HEL_AA6803AA_AS:0.024810842)1.000:0.004702075,(HEL_AA5700AA_AS:0.024593865,HpGP-SPA-507:0.024884891)1.000:0.004248689)0.294:0.001641473)0.665:0.001670329)1.000:0.001609375)1.000:0.00132171,(((((HEL_AA6068AA_AS:0.002023713,HEL_BA9238AA_AS:0.002007585)1.000:0.022676407,(HpGP-SPA-509:0.023091229,HEL_BA9597AA_AS:0.023840191)0.927:0.004327255)1.000:0.004836356,(HpGP-SPA-016:0.025284308,HpGP-SPA-611:0.026427158)1.000:0.003832289)1.000:0.002617666,(HpGP-SPA-801:0.025328164,HEL_BA4847AA_AS:0.02557304)1.000:0.00506678)1.000:0.001836658,(((HpGP-FRA-001:0.024276037,HpGP-FRA-020:0.025176638)1.000:0.004992868,(HEL_AA6746AA_AS:0.027667984,(HpGP-SPA-015:0.024896291,PT-1661-05:0.025294802)0.841:0.003837826)0.306:0.00201301)1.000:0.001929117,((HpGP-BRA-025:0.026491257,HpGP-POR-104:0.023956967)1.000:0.004766113,(HEL_BA0252AA_AS:0.024531104,HpGP-SPA-019:0.02477684)1.000:0.00468771)1.000:0.002342164)1.000:0.00159174)1.000:0.001439029)1.000:0.001244522)0.953:0.000893277)1.000:0.001306867)1.000:0.001389414,(((((DR29_2016:0.018702531,HpGP-DOM-010:0.01606184)1.000:0.011491072,(HpGP-DOM-009:0.027716341,((DR98_2016:0.010738527,HpGP-DOM-008:0.010766312)1.000:0.015703836,(DR66_2016:0.023141185,(DR130:0.012906852,(DR105:0.017959599,HpGP-DOM-002:0.010029556)1.000:0.006427086)1.000:0.005441004)1.000:0.005980081)1.000:0.003787987)0.847:0.002345578)1.000:0.002428687,((DR63:0.02568485,HpGP-SPA-105:0.024637488)1.000:0.005337715,HpGP-SPA-610:0.02833437)1.000:0.00234684)1.000:0.001813881,(HEL_BA0176AA_AS:0.026995028,(HEL_BA3958AA_AS:0.020247692,Pt-4481-G:0.02026045)1.000:0.007152859)1.000:0.003400827)1.000:0.001787818,(((((B45:0.023327494,HEL_AA1850AA_AS:0.02497897)1.000:0.006189654,(HEL_BA9074AA_AS:0.019355826,HEL_CA2305AA_AS:0.019099472)1.000:0.010825019)0.000:0.001862255,(HEL_CA2259AA_AS:0.026989106,HpGP-MEX-009:0.026421756)1.000:0.004864757)0.999:0.001699998,((HEL_AA6048AA_AS:0.026084235,HpGP-SPA-108:0.026060825)1.000:0.004825039,((HEL_AA4924AA_AS:0.021302033,HpGP-ARG-001:0.02124918)1.000:0.007865623,(HpGP-SPA-311:0.024352126,HpGP-SPA-315:0.024270613)1.000:0.005081344)0.956:0.001942834)1.000:0.002055627)0.892:0.001359588,(((HEL_AA6070AA_AS:0.020632185,HEL_CA2190AA_AS:0.020678856)1.000:0.006955184,(HEL_CA2219AA_AS:0.024000889,HpGP-SPA-308:0.025434331)1.000:0.00355908)1.000:0.002075063,((HpGP-SPA-707:0.024657584,HpGP-SPA-324:0.024633078)1.000:0.00450233,(HEL_CA2455AA_AS:0.026370237,3843_2:0.025998392)1.000:0.004318608)0.952:0.001833559)1.000:0.002047967)1.000:0.001599053)1.000:0.001076054)1.000:0.001034818,((((((HEL_BA8885AA_AS:0.02844028,(HpGP-SPA-205:0.023356086,HpGP-SWT-003:0.023335765)0.975:0.004026398)1.000:0.002420623,(HEL_CA2390AA_AS:0.024531706,HEL_CA2431AA_AS:0.024656797)1.000:0.004867102)1.000:0.002155298,(((HpGP-SPA-204:0.027234294,(HEL_BA4073AA_AS:0.024753583,HpGP-SPA-705:0.024470888)0.807:0.003705484)1.000:0.002158469,(HpGP-SPA-303:0.027865828,(HEL_BA4848AA_AS:0.024687065,HpGP-SPA-110:0.024425)1.000:0.004576702)0.998:0.002167851)1.000:0.0018622,((HpGP-SPA-302:0.02427942,HpGP-SPA-310:0.024259829)1.000:0.004037439,(HEL_BA4850AA_AS:0.0220175,HEL_CA2434AA_AS:0.022195003)1.000:0.005757812)1.000:0.002262383)0.900:0.00137581)0.999:0.001416304,(((HEL_AA5698AA_AS:0.023235889,Nic15-C:0.026142391)1.000:0.005273071,((HEL_AA0215AA_AS:0.024801748,HpGP-POR-015:0.022740999)1.000:0.004064453,HpGP-POR-013:0.027494221)0.978:0.001818258)1.000:0.001970752,(HEL_AA1868AA_AS:0.024305929,HEL_BA4005AA_AS:0.023797407)1.000:0.005822816)1.000:0.002144125)0.999:0.001167113,(((((((HEL_AA6568AA_AS:0.024381836,HEL_BA4840AA_AS:0.024328075)0.443:0.003728317,HEL_BA9275AA_AS:0.026696877)0.516:0.002188418,((HEL_BA4834AA_AS:0.022574998,HpGP-POR-008:0.022272114)1.000:0.004637097,((HEL_CA2471AA_AS:0.022873723,(HpGP-COL-002:0.021638334,HpGP-POR-009:0.018441799)1.000:0.005150557)1.000:0.003084231,HpGP-SWT-012:0.02583956)1.000:0.002674263)1.000:0.003073465)1.000:0.002027126,(HEL_BA0251AA_AS:0.028565616,((DR37_2016:0.024007894,HEL_BA3950AA_AS:0.020531783)1.000:0.006254636,((HEL_AA1872AA_AS:0.017223388,HpGP-POR-018:0.017176179)1.000:0.008194178,HpGP-POR-010:0.025028204)1.000:0.002977025)0.700:0.00213826)1.000:0.00230442)1.000:0.001449938,(((((HEL_CA2398AA_AS:0.022285354,HEL_AA6711AA_AS:0.022341788)1.000:0.004191841,(HEL_AA5690AA_AS:0.0218271,HpGP-POR-003:0.021932023)1.000:0.005214963)0.916:0.002189916,((Pt-212-99R-U:0.023387025,HEL_AA8651AA_AS:0.024535)0.999:0.003984782,HEL_AA5696AA_AS:0.025042315)0.999:0.001995067)1.000:0.002121312,(DR72_2016:0.026640888,HEL_AA6579AA_AS:0.024741004)1.000:0.005125871)1.000:0.001687785,(((HpGP-POR-001:0.025733663,(HEL_AA6744AA_AS:0.021384549,HEL_AA6841AA_AS:0.021435987)1.000:0.004674319)1.000:0.002760247,(HEL_BA3236AA_AS:0.026834438,(HEL_BA0867AA_AS:0.021703031,HpGP-SWT-001:0.02269404)1.000:0.004654248)1.000:0.002565941)0.990:0.001930301,((HEL_AA6721AA_AS:0.023400046,HEL_BA0869AA_AS:0.02220088)1.000:0.005535244,(HpGP-USA-207:0.017731233,(HEL_BA4410AA_AS:0.013437519,HpGP-USA-201:0.013877106)1.000:0.008344771)1.000:0.009868752)1.000:0.002071138)0.999:0.00151423)1.000:0.001693899)1.000:0.001180563,(((((HpGP-IDN-006:0.024564984,HpGP-ARG-004:0.025783259)1.000:0.004858516,((HEL_AA6498AA_AS:0.023960505,HEL_AA6802AA_AS:0.023927094)1.000:0.0048765,(Pt_7757:0.025118034,HEL_BA3233AA_AS:0.025010682)1.000:0.004291998)0.911:0.001581172)0.996:0.001701823,((HEL_AA5691AA_AS:0.023241133,HEL_CA2482AA_AS:0.023774585)1.000:0.004494635,(HEL_AA6601AA_AS:0.024150076,Nic20-A:0.026488958)1.000:0.004340548)1.000:0.002622718)1.000:0.001735016,(((HEL_CA2280AA_AS:0.027971906,(HEL_BA9214AA_AS:0.011648505,HEL_CA2467AA_AS:0.011767401)1.000:0.014728694)1.000:0.003669617,(HEL_BA9015AA_AS:0.028814144,(DR99:0.022999746,HpGP-DOM-003:0.024531063)1.000:0.005059922)1.000:0.00251541)1.000:0.001984409,(((HEL_AA5689AA_AS:0.02409145,HpGP-POR-109:0.024854244)0.259:0.003447697,HEL_BA4746AA_AS:0.027345501)0.993:0.00193731,(HEL_AA1876AA_AS:0.025275157,HEL_AA6493AA_AS:0.023878901)1.000:0.005097278)1.000:0.001767948)1.000:0.001498118)0.983:0.001196708,((HpGP-SPA-703:0.026333496,(HEL_AA6555AA_AS:0.024970378,(HEL_AA0332AA_AS:0.022221842,(DR86:0.007896443,HEL_BA4724AA_AS:0.009198324)1.000:0.014072987)1.000:0.00413094)0.947:0.002728966)1.000:0.002963065,(HEL_AA1875AA_AS:0.024581729,HpGP-SPA-107:0.02518178)1.000:0.004812606)1.000:0.002205606)1.000:0.001865838)0.739:0.000742457,(((((HpGP-BRA-006:0.021875326,HpGP-POR-107:0.021667885)1.000:0.007803389,(HEL_CA2396AA_AS:0.023664666,HpGP-POR-011:0.024182006)1.000:0.004116962)1.000:0.002319403,((HEL_CA2357AA_AS:0.025479539,HpGP-ARG-005:0.024846467)1.000:0.004899621,(HEL_BA5458AA_AS:0.024350048,HpGP-ARG-003:0.024646186)1.000:0.004708762)0.912:0.001768335)0.868:0.001575372,(((HEL_BA0868AA_AS:0.023389057,HpGP-POR-007:0.0238015)1.000:0.005113455,(HEL_BA3234AA_AS:0.025286552,HEL_BA4735AA_AS:0.024433463)1.000:0.004452533)0.806:0.001806122,(HEL_BA4690AA_AS:0.024346171,HEL_BA0144AA_AS:0.024381487)1.000:0.004607534)1.000:0.002420254)1.000:0.001700706,(((HpGP-SWT-015:0.023889415,(HEL_AA6669AA_AS:0.022300915,(HEL_AA1878AA_AS:0.016232543,HpGP-BRA-009:0.017412335)1.000:0.006724972)1.000:0.003931991)1.000:0.005101982,(HpGP-BRA-003:0.027493908,(HEL_AA0214AA_AS:0.023513683,(HpGP-POR-101:0.019447174,(HpGP-POR-106:0.018838268,(HEL_AA6529AA_AS:0.019332791,(HpGP-POR-103:0.015618728,HpGP-POR-111:0.015033148)1.000:0.004341446)0.829:0.002303279)0.829:0.003117243)1.000:0.004592495)1.000:0.004407465)1.000:0.003437917)1.000:0.002092827,((HpGP-SPA-510:0.027897355,(HEL_AA4688AA_AS:0.025582385,HEL_AA6610AA_AS:0.024770721)0.778:0.00379667)0.915:0.001927923,(HpGP-SPA-501:0.024692785,HpGP-SPA-503:0.024757297)1.000:0.005049902)1.000:0.00199792)0.998:0.001474896)1.000:0.001383304)0.592:0.000792746)1.000:0.000865858,(((((HEL_AA5918AA_AS:0.024085553,HpGP-SPA-002:0.024362943)1.000:0.005036039,(HEL_BA4855AA_AS:0.02491413,HEL_BA4400AA_AS:0.026195914)1.000:0.004321281)1.000:0.002662444,(((((((HEL_CA2389AA_AS:0.020511781,HpGP-POR-105:0.019561763)1.000:0.004667602,HpGP-SPA-102:0.022897896)1.000:0.002149446,(HEL_AA6065AA_AS:0.021842271,HEL_BA4401AA_AS:0.024412116)1.000:0.003958367)1.000:0.002629226,(((HEL_AA7310AA_AS:0.011601735,HpGP-SPA-413:0.01219115)1.000:0.011842249,(HpGP-SPA-401:0.02328822,HEL_BA9340AA_AS:0.021908274)0.609:0.003561075)1.000:0.002252539,((HEL_BA8844AA_AS:0.020807558,HpGP-SPA-010:0.02023698)0.579:0.00350333,HpGP-SPA-406:0.025912593)0.904:0.001837389)1.000:0.00258145)1.000:0.00200427,(HpGP-SPA-008:0.024227619,HEL_BA9818AA_AS:0.02302253)1.000:0.004623636)1.000:0.002225269,(((HEL_AA6064AA_AS:0.023567244,HpGP-SPA-005:0.023644055)1.000:0.005128778,HpGP-SPA-209:0.026766316)0.980:0.002115528,(HEL_AA6546AA_AS:0.023692763,HpGP-BRA-017:0.024432727)1.000:0.004852696)0.938:0.001588549)1.000:0.002040817,((HEL_AA6041AA_AS:0.02345378,HEL_BA8893AA_AS:0.024198588)1.000:0.005439021,((HpGP-SPA-111:0.018905559,HpGP-SPA-316:0.020970157)1.000:0.007008407,(HEL_CA2458AA_AS:0.025365322,(HEL_BA4498AA_AS:0.02220933,HpGP-SPA-006:0.020536763)1.000:0.004712008)1.000:0.002996797)1.000:0.003181121)1.000:0.00207573)1.000:0.001638307)0.371:0.001452729,(((HEL_BA5478AA_AS:0.024309046,(COL116:0.021538103,(DR115:0.006562882,(DR24_2016:0.002652434,(DR12_2016:0.008517591,DR46_2016:0.005603311)0.470:0.001190957)1.000:0.005430334)1.000:0.015413188)1.000:0.004591456)1.000:0.004735028,((HEL_AA6708AA_AS:0.024555985,((HEL_BA9719AA_AS:0.01810358,HEL_CA2227AA_AS:0.019462344)1.000:0.004967529,((HEL_CA2463AA_AS:0.021297937,(3800:0.017296393,HEL_CA2493AA_AS:0.020279626)1.000:0.004938014)1.000:0.002518547,((HEL_AA6815AA_AS:0.020524976,(HpGP-CHI-016:0.021570077,(HpGP-CHI-106:0.021069911,(HpGP-CHI-107:0.005456688,(HpGP-CHI-103:0.004860289,HpGP-CHI-210:0.00418536)1.000:0.00188795)1.000:0.012867948)1.000:0.005157738)0.654:0.002772993)1.000:0.00302534,(HpGP-CHI-002:0.019330625,HpGP-COL-209:0.019227676)1.000:0.003257635)1.000:0.003164703)0.508:0.001974741)1.000:0.002673997)0.386:0.002456026,HEL_AA4684AA_AS:0.02470419)1.000:0.003335194)1.000:0.002251683,(((HEL_BA7887AA_AS:0.021058908,HpGP-COL-203:0.020219695)1.000:0.00802542,(HEL_BA7883AA_AS:0.024459358,HEL_BA8964AA_AS:0.024677303)1.000:0.004218614)1.000:0.00355323,(((HEL_BA7839AA_AS:0.025329457,(((HEL_CA2254AA_AS:0.021205232,(HEL_BA5255AA_AS:0.016113454,HpGP-COL-105:0.014621156)1.000:0.008528293)1.000:0.002787477,(((HEL_AA6836AA_AS:0.015363243,COL24:0.018490258)1.000:0.003793052,(HpGP-COL-106:0.013458334,HEL_CA2241AA_AS:0.022245443)1.000:0.006871237)1.000:0.003274858,(((HEL_AA6644AA_AS:0.016438183,HEL_BA5209AA_AS:0.015858638)1.000:0.005642564,(COL152:0.019953515,(COL199:0.004384813,HEL_AA6706AA_AS:0.002744572)1.000:0.015229441)0.301:0.002799243)1.000:0.002104894,(((COL446:0.018824498,(HEL_BA9716AA_AS:0.013691385,(HEL_AA6636AA_AS:0.000630653,HEL_BA5200AA_AS:0.000597722)1.000:0.013317869)1.000:0.005035996)1.000:0.001876978,((COL5:0.015946907,HEL_AA6637AA_AS:0.016670733)1.000:0.004033475,HEL_AA6539AA_AS:0.018971493)1.000:0.00193356)0.997:0.00171895,(HEL_BA9769AA_AS:0.01940734,(HEL_BA9507AA_AS:0.017737664,HEL_CA2230AA_AS:0.01951364)1.000:0.003891481)1.000:0.00189172)0.998:0.001827791)1.000:0.001978098)0.985:0.002540319)1.000:0.002686791,((HpGP-COL-201:0.000882352,HpGP-COL-202:0.001073453)1.000:0.021067914,HEL_BA5264AA_AS:0.021398989)1.000:0.003665013)1.000:0.003636403)1.000:0.003322607,((HEL_CA2244AA_AS:0.020743369,(HEL_BA9560AA_AS:0.020080922,((HEL_CA2242AA_AS:0.015843995,(COL178:0.0104829,HEL_CA2180AA_AS:0.012295297)0.757:0.003331268)1.000:0.005607497,(HpGP-COL-005:0.016038724,HpGP-PER-103:0.014921569)1.000:0.003743999)1.000:0.0041497)0.995:0.003510985)1.000:0.004451422,(HEL_CA2243AA_AS:0.02234249,(HEL_BA9136AA_AS:0.015041723,HEL_CA2245AA_AS:0.018743662)1.000:0.008161442)0.997:0.003470484)1.000:0.003077332)1.000:0.00236957,((HEL_BA5231AA_AS:0.024321281,(HEL_BA5190AA_AS:0.020115244,HEL_CA2228AA_AS:0.020236715)1.000:0.00523622)1.000:0.004182697,(COL288:0.025719997,(COL401:0.021608287,HpGP-COL-004:0.022318028)1.000:0.00655307)1.000:0.002324227)0.841:0.001840021)0.137:0.001729516)1.000:0.001732756)1.000:0.002187865)1.000:0.001196171,(((((HpGP-SPA-009:0.025412927,(HEL_BA4861AA_AS:0.021153945,HpGP-SPA-702:0.020204019)1.000:0.006840762)1.000:0.002880615,((HEL_CA2392AA_AS:0.02199971,HpGP-GER-003:0.02373732)1.000:0.005060442,(HpGP-POR-102:0.023628956,HpGP-USA-005:0.023969991)1.000:0.004756484)1.000:0.002667317)1.000:0.002092253,((HEL_BA3239AA_AS:0.024740788,HEL_CA2393AA_AS:0.024130231)1.000:0.00418297,(HEL_CA2303AA_AS:0.027350671,(HEL_CA2473AA_AS:0.024248719,(HEL_BA9178AA_AS:0.02129667,(HEL_BA3716AA_AS:0.017513022,(HpGP-PRI-001:0.015935303,(HpGP-PRI-002:0.009519305,(HpGP-PRI-004:0.012393117,HpGP-PRI-006:0.009623258)1.000:0.003408897)1.000:0.002432825)1.000:0.003990013)1.000:0.005517796)1.000:0.004624496)1.000:0.004052028)1.000:0.003939543)1.000:0.00217171)0.986:0.001441848,(((HEL_AA6855AA_AS:0.022415449,HpGP-MEX-007:0.024645502)1.000:0.00677463,((HEL_BA4064AA_AS:0.020191436,HEL_BA4075AA_AS:0.023370566)1.000:0.006612497,(HpGP-SPA-704:0.025097067,(HEL_AA6854AA_AS:0.021223926,HEL_BA9141AA_AS:0.021726727)1.000:0.005536947)0.999:0.002212062)0.996:0.001988445)0.874:0.001730187,(HpGP-SPA-701:0.026488134,(HEL_CA2391AA_AS:0.025217385,(HpGP-SPA-003:0.020773147,HpGP-SPA-414:0.019719644)1.000:0.006107038)0.981:0.002862287)1.000:0.002780926)1.000:0.001718908)1.000:0.001348485,((((HEL_AA6518AA_AS:0.02404282,HpGP-SPA-007:0.025224772)1.000:0.004231199,(HpGP-GER-018:0.027499171,(HEL_CA2401AA_AS:0.024264824,HEL_CA2470AA_AS:0.025451969)1.000:0.004088138)0.524:0.001998692)0.997:0.00161217,(HEL_BA8879AA_AS:0.028269498,(HpGP-FRA-005:0.023455496,HpGP-SPA-508:0.024090549)1.000:0.004465456)1.000:0.002454644)1.000:0.00160336,(((HEL_AA4655AA_AS:0.023866009,HEL_BA4846AA_AS:0.023792276)1.000:0.005239278,(HEL_AA6853AA_AS:0.023846513,HEL_AA6857AA_AS:0.023693816)1.000:0.004841788)1.000:0.002169526,(((HpGP-SPA-505:0.024314503,HpGP-SPA-802:0.023116077)1.000:0.004545529,HpGP-SPA-805:0.028650968)0.844:0.00189545,(HpGP-FRA-010:0.024824641,HpGP-SPA-502:0.025303759)1.000:0.004409874)1.000:0.001951403)1.000:0.001874384)1.000:0.001404941)0.025:0.000798352)1.000:0.000794358)0.452:0.000665859)1.000:0.000962692)1.000:0.00120466)0.842:0.001230984,(((HpGP-ARG-002:0.02699527,HEL_CA2384AA_AS:0.027733789)1.000:0.00422331,HpGP-MEX-008:0.030734529)1.000:0.002405136,((HEL_AA8700AA_AS:0.024712766,HEL_BA3542AA_AS:0.024812477)1.000:0.006501077,(HEL_BA9093AA_AS:0.028016693,(HA33:0.011023566,(DR4_2016:0.004298451,HpGP-DOM-001:0.000645202)1.000:0.005873978)1.000:0.019656479)0.996:0.003379933)1.000:0.002081299)1.000:0.002210244)0.489:0.00138237)1.000:0.002141384)1.000:0.004368204,(HEL_BA8299AA_AS:0.009131901,HEL_BA9021AA_AS:0.011686208)1.000:0.022465661)1.000:0.002982006,HEL_BA9346AA_AS:0.034215203)0.577:0.004450101,HEL_BA4910AA_AS:0.029964008)1.000:0.013251733,HpGP-ZAF-008:0.022520671)1.000:0.045614742,((HEL_AA0408AA_AS:0.011940464,HEL_BA9262AA_AS:0.010887294)1.000:0.043490841,((((HEL_AA7309AA_AS:0.01217588,(HEL_AA7329AA_AS:0.010970481,(HEL_AA7200AA_AS:0.003992052,(HEL_AA7199AA_AS:0.003561448,HEL_AA7293AA_AS:0.001922023)1.000:0.00269432)1.000:0.007419663)1.000:0.003247766)1.000:0.004555309,(HEL_AA7206AA_AS:0.014186628,(HEL_AA7288AA_AS:0.000951753,HEL_BA9306AA_AS:0.000806078)1.000:0.014883246)1.000:0.00512131)1.000:0.00397766,((HEL_AA7356AA_AS:0.003402596,(HEL_AA7268AA_AS:0.001575495,HEL_AA7368AA_AS:0.005786594)1.000:0.002706028)1.000:0.008944161,(HEL_AA7215AA_AS:0.011847111,K26A1:0.011669978)1.000:0.003356465)1.000:0.003382711)1.000:0.007130016,((((HEL_AA7351AA_AS:0.01000921,HEL_AA7371AA_AS:0.009499703)1.000:0.004703093,(HEL_AA7378AA_AS:0.012763389,(HEL_AA7376AA_AS:0.008766376,(HEL_AA7350AA_AS:0.003187786,HEL_AA7375AA_AS:0.001482789)1.000:0.007908391)1.000:0.004127623)1.000:0.002397046)1.000:0.001912565,(HEL_BA9540AA_AS:0.015693256,HEL_BA8916AA_AS:0.015285423)0.789:0.002535809)1.000:0.003426769,(HpGP-ZAF-001:0.018314577,((HpGP-ZAF-007:0.016485342,HpGP-ZAF-006:0.016982332)1.000:0.004162347,((((HEL_BA4143AA_AS:0.014404839,HpGP-ZAF-009:0.016797059)1.000:0.004353826,HEL_BA5666AA_AS:0.016581473)1.000:0.003390646,((((HEL_BA5706AA_AS:0.015207728,HEL_BA9494AA_AS:0.015016095)1.000:0.004125992,(HEL_BA8345AA_AS:0.012052984,((HEL_BA9328AA_AS:0.000679165,SA144A:0.000589407)1.000:0.001745267,(HEL_BA5671AA_AS:0.002931294,SA251C:0.002369202)1.000:0.003085766)1.000:0.01168317)1.000:0.004252275)0.689:0.001295629,(SouthAfrica20:0.015786725,SA233C:0.013507928)1.000:0.003223197)0.982:0.001203915,((HEL_AA7362AA_AS:0.018038024,SouthAfrica50:0.015228309)1.000:0.003921595,((((SouthAfrica7:0.016435224,HEL_BA5731AA_AS:0.011227946)1.000:0.00482642,HEL_BA8291AA_AS:0.017935693)0.996:0.002204147,(HEL_BA5715AA_AS:0.00331288,SA175A:0.003816254)1.000:0.014182512)1.000:0.001947497,((((HEL_BA5677AA_AS:0.008939299,SA166A:0.015825313)1.000:0.005074556,SA169C:0.015368603)1.000:0.002595019,(HEL_BA5739AA_AS:0.014621339,SA172C1:0.015731857)1.000:0.00408268)1.000:0.002201836,((HEL_BA8309AA_AS:0.009847647,HEL_BA9749AA_AS:0.006741618)1.000:0.013776172,(HEL_BA5709AA_AS:0.01532447,SA29A:0.015936104)0.834:0.003517237)1.000:0.002377833)1.000:0.001676478)0.592:0.001213924)0.839:0.001064591)0.729:0.001261913)0.531:0.001142035,(SA253C1:0.014692597,HEL_BA4919AA_AS:0.016011077)1.000:0.003146704)0.991:0.001388952)0.897:0.001520472)0.984:0.002241844)1.000:0.00616591)1.000:0.014671829)1.000:0)Root;
