# Supplementary material for: An ancient ecospecies of Helicobacter pylori
Source: Nature. 2024 Oct 16;635(8037):178–85. doi: 10.1038/s41586-024-07991-z (PMC11541087; doi:10.1038/s41586-024-07991-z)
Supplement: Supplementary file 8 — Data underlying Figs. 1–4 and Supplementary Figs. 1–6 and 8–13. [file 41586_2024_7991_MOESM8_ESM.zip › SOURCE_DATA/S2/S2C.nwk]

(((((((((((((((((((((((((((((((((((((((((((((((((((((((((((((((HEL_AA2002AA_AS:0.013493557,HEL_BA4511AA_AS:0.012680327)1.000:0.002586921,(HEL_CA2586AA_AS:0.013533063,(HEL_CA0242AA_AS:0.012348281,HEL_CA2109AA_AS:0.012001985)0.994:0.002372273)0.998:0.000989411)0.994:0.000756414,((HEL_CA0098AA_AS:0.013930943,VN0142:0.012924435)1.000:0.002498441,((HEL_BA9944AA_AS:0.013539201,(HEL_BA9931AA_AS:0.013386745,HEL_BA9948AA_AS:0.013770339)0.624:0.001723699)0.999:0.001066155,((HEL_CA2040AA_AS:0.012495845,HEL_CA2645AA_AS:0.013369749)0.948:0.002119917,HEL_BA9936AA_AS:0.015663552)0.000:0.000857931)0.709:0.00074326)1.000:0.000960205)0.999:0.000733825,(((((HEL_CA0516AA_AS:0.011904915,VN0893:0.011038186)1.000:0.004091162,(HEL_BA4543AA_AS:0.014281908,(HEL_CA2684AA_AS:0.01123787,HEL_CA2698AA_AS:0.013052773)1.000:0.002692995)0.968:0.001168626)0.999:0.001332244,(((HEL_BA9964AA_AS:0.011965589,HEL_CA0076AA_AS:0.013297635)1.000:0.002155168,(HEL_BA9989AA_AS:0.013470886,HEL_CA0003AA_AS:0.013309878)1.000:0.00222137)0.916:0.000747053,((HEL_CA2524AA_AS:0.014249079,(HEL_BA9926AA_AS:0.005562155,HEL_BA9994AA_AS:0.006441241)1.000:0.007578301)1.000:0.002462156,((HEL_BA9938AA_AS:0.006070464,HEL_BA9991AA_AS:0.006063679)1.000:0.008499149,(HEL_BA9912AA_AS:0.012468039,HEL_BA9975AA_AS:0.012572009)1.000:0.002717312)0.869:0.000937887)0.155:0.000800945)0.863:0.000706507)0.375:0.000689235,(((HEL_BA4513AA_AS:0.014120762,HEL_BA9956AA_AS:0.013702209)1.000:0.002187618,(HEL_CA2081AA_AS:0.012487682,HpGP-USA-011:0.013440553)1.000:0.001695188)1.000:0.001227293,(((HEL_BA9919AA_AS:0.012083876,HEL_BA9967AA_AS:0.012267525)1.000:0.002573569,(HEL_BA9921AA_AS:0.014264504,(HEL_CA2555AA_AS:0.013042549,HEL_BA9942AA_AS:0.012987274)0.520:0.001902258)0.823:0.00090806)0.781:0.000878099,(HEL_CA2634AA_AS:0.014065502,(HEL_BA9934AA_AS:0.013098527,HEL_BA9970AA_AS:0.013454411)0.677:0.00190585)0.992:0.00094519)0.885:0.000769487)0.967:0.000702237)0.397:0.000447014,(((((HEL_BA5295AA_AS:0.013179871,HEL_CA0103AA_AS:0.01358848)1.000:0.002091726,(HEL_BA9933AA_AS:0.013844362,(HEL_BA9915AA_AS:0.010851118,HEL_BA9940AA_AS:0.011623355)1.000:0.003582185)0.302:0.001069076)0.996:0.000964621,((HEL_BA9908AA_AS:0.011162413,HEL_BA9987AA_AS:0.011309998)1.000:0.003779733,(HEL_BA9980AA_AS:0.011471352,HEL_CA2665AA_AS:0.012207445)1.000:0.002942026)0.990:0.000951566)0.389:0.000993299,((HEL_BA9981AA_AS:0.011895368,HEL_BA9982AA_AS:0.012599092)1.000:0.002208736,(HEL_CA0374AA_AS:0.014651922,(HEL_CA2703AA_AS:0.011007678,HEL_CA2722AA_AS:0.009618469)1.000:0.004215619)0.993:0.001394862)0.981:0.000898863)0.989:0.000758725,(((((((((((HEL_BA8225AA_AS:0.013625739,HpGP-TWN-017:0.012092264)1.000:0.002756403,(HEL_CA2548AA_AS:0.012441851,KY-TH-84:0.016145493)1.000:0.002629828)0.072:0.000782307,(HEL_CA2662AA_AS:0.01334947,(HEL_BA3835AA_AS:0.012996604,Taiwan907:0.01256974)0.975:0.002246506)0.999:0.001280976)0.814:0.00123809,(((HEL_AA1879AA_AS:0.013808175,HEL_BA4183AA_AS:0.013063138)1.000:0.002517092,(HEL_CA0178AA_AS:0.014362454,Taiwan904:0.012262808)0.997:0.002066438)0.978:0.001207437,((HEL_BA5362AA_AS:0.012898886,(HEL_BA9812AA_AS:0.011079719,(HEL_BA3872AA_AS:0.009531765,HEL_CA2638AA_AS:0.010335565)0.949:0.002341872)1.000:0.002576182)1.000:0.002371838,(HEL_BA5592AA_AS:0.013208286,HpGP-SGP-009:0.012855218)1.000:0.002552328)0.928:0.00087369)0.836:0.000799045)0.999:0.000930339,(((HEL_BA9930AA_AS:0.014392068,HEL_CA2695AA_AS:0.012622459)1.000:0.002339236,((HEL_BA5446AA_AS:0.013395904,HEL_BA5452AA_AS:0.013464953)0.997:0.002246544,HEL_CA2563AA_AS:0.01367715)0.000:0.000937964)0.993:0.001113657,(HEL_CA0095AA_AS:0.014588716,(HEL_BA9995AA_AS:0.012944585,HEL_CA2745AA_AS:0.013417751)0.997:0.002621628)0.997:0.001480157)0.934:0.000793074)0.638:0.000540397,((((HEL_BA9929AA_AS:0.013784192,HpGP-SGP-013:0.012798966)1.000:0.002497132,(HEL_CA0081AA_AS:0.012870503,HEL_BA5595AA_AS:0.013315623)0.997:0.002037323)0.999:0.001227539,(HEL_BA9905AA_AS:0.013011888,HEL_CA2579AA_AS:0.012391062)1.000:0.002628928)0.934:0.001037129,((HEL_CA0082AA_AS:0.014049837,HEL_BA9958AA_AS:0.012846379)1.000:0.002433087,((HEL_BA4995AA_AS:0.012188888,HEL_CA2729AA_AS:0.011844861)1.000:0.002583142,(HEL_CA2531AA_AS:0.013986029,HpGP-MAL-005:0.013726054)1.000:0.002336297)0.118:0.000569002)0.974:0.001080369)0.993:0.000775599)1.000:0.000861883,((((((ID0576:0.014124304,((((ID0607:0.008604199,ID0640:0.00559304)1.000:0.008783524,((HpGP-IDN-007:0.011602379,(ID0173:0.013506232,ID0624:0.011141002)0.579:0.002845318)1.000:0.003855106,(ID0154:0.011828581,ID0177:0.011451368)0.367:0.002219981)0.998:0.001819618)0.913:0.001425669,(ID0562:0.016215155,(ID0395:0.009948939,ID0623:0.009612546)1.000:0.007511601)1.000:0.003194034)0.840:0.00133625,(ID0563:0.014977796,ID0178:0.013462993)1.000:0.003492033)1.000:0.003413808)1.000:0.004049636,(((HpGP-IDN-008:0.012467925,ID0517:0.013531067)1.000:0.002867549,(((ID0463:0.010406619,ID0469:0.009214062)1.000:0.00372175,(ID0444:0.010005345,ID0445:0.017514126)1.000:0.002386535)1.000:0.001688856,((((MLS210:0.010259904,MLS9:0.011151983)1.000:0.003257959,((MLS101:0.010217262,(MLS206:0.007797936,MLS218:0.008563966)1.000:0.003178728)1.000:0.002709749,(MLS209:0.010801804,MLS212:0.010392394)0.365:0.002410721)1.000:0.002134954)1.000:0.001684506,(((ID0458:0.010548877,(ID0408:0.008132812,(HEL_BA5618AA_AS:0.005410512,ID0405:0.006577552)1.000:0.002588755)1.000:0.003212971)1.000:0.002035936,((HpGP-CHI-208:0.008558216,(HEL_BA9350AA_AS:0.007643433,(HEL_AA5963AA_AS:0.005603178,HEL_BA9783AA_AS:0.008207948)0.449:0.001823786)0.987:0.001914795)1.000:0.003108862,(ID0079:0.011501461,((ID0086:0.008037688,ID0094:0.006989594)1.000:0.003221768,(HpGP-IDN-005:0.00878192,ID0081:0.009441685)0.781:0.001975008)0.752:0.00158249)0.997:0.001545049)0.999:0.001575152)0.884:0.00113413,(HpGP-TWN-030:0.015009805,((Taitung263:0.003846741,(((((Taitung41:0.00258196,Taiwan244:0.0022728)1.000:0.00250706,((((Taiwan62:0.002833795,Taitung195:0.002840125)0.978:0.000967955,((Taitung03:0.00202666,Taiwan58:0.002691884)0.946:0.000743186,(Taitung20:0.003553134,Taitung63:0.005594797)1.000:0.001141064)0.000:0.000452134)0.998:0.001172004,(Taitung19:0.001948377,Taitung217:0.001565842)1.000:0.001570658)0.974:0.001136424,Taitung06:0.002732306)0.997:0.001344921)0.975:0.001264775,(Taiwan10:0.003996571,(Taitung73:0.003895918,Taiwan2:0.004448633)1.000:0.001636441)0.421:0.000772054)0.986:0.000989542,((Taitung21:0.004156482,(Taitung26:0.00319424,Taiwan64:0.003434903)1.000:0.001997286)0.875:0.000981172,Taitung201:0.005158206)0.923:0.001250911)0.999:0.00130191,((Taitung276:0.002338935,(Taitung257:0.00301693,(Taitung04:0.00206784,(Taitung27:0.001557631,Taitung51:0.001425414)1.000:0.000917078)1.000:0.001050728)0.996:0.001265511)1.000:0.002285219,(Taitung197:0.002757345,Taitung79:0.003876062)1.000:0.001468533)0.999:0.001252126)0.986:0.001632482)1.000:0.006120323,((TW235:0.008815699,(Taitung233:0.007958082,(Taitung14:0.004089586,Taitung32:0.003918295)1.000:0.003412071)0.213:0.00159833)1.000:0.002376958,((Taitung52:0.007386988,((HEL_AA6015AA_AS:0.007370181,Taiwan16:0.00695474)1.000:0.002479813,Taiwan43:0.00841615)0.999:0.001925905)1.000:0.00241364,(Taitung222:0.010286319,((Taiwan55:0.007618493,Taitung42:0.006715085)0.985:0.001637843,((Taitung15:0.005493335,Taitung203:0.005033065)1.000:0.003969283,Taiwan47:0.008558062)0.659:0.001180909)1.000:0.001537164)0.971:0.001550601)0.998:0.001267096)0.918:0.001301687)0.954:0.001633881)1.000:0.002178024)0.370:0.00100951)0.422:0.000817811,(ID0205:0.008611532,(HpGP-IDN-002:0.005316453,MLS217:0.004502638)1.000:0.004929058)1.000:0.004852706)0.000:0.000828165)0.990:0.001158395)1.000:0.002428492,(UBN67:0.017865893,(ID0302:0.016844495,(ID0233:0.011360142,(ID0214:0.007217124,ID0221:0.01130462)0.953:0.003811602)1.000:0.004312236)0.798:0.001945228)0.686:0.001381426)1.000:0.002002408)1.000:0.002356985,(HEL_BA4610AA_AS:0.020843935,(HpGP-VNM-001:0.012471982,VN1220:0.012368259)1.000:0.005390353)1.000:0.001584696)0.829:0.001242864,(((((((((((((HEL_CA0459AA_AS:0.014559839,(HEL_BA4629AA_AS:0.012286469,VH6:0.011777442)1.000:0.00437258)1.000:0.003212195,((((VN0673:0.017166703,((EKB16:0.014359391,HEL_BA9312AA_AS:0.013431966)1.000:0.002897348,(VH58:0.01251336,HEL_BA8833AA_AS:0.01357494)1.000:0.00229201)0.988:0.001317075)0.623:0.001302287,(HEL_CA0481AA_AS:0.016580301,HEL_CA0521AA_AS:0.014088301)1.000:0.00276199)0.203:0.000918452,((HCM45:0.012962055,HEL_CA0454AA_AS:0.012601965)1.000:0.004508352,(HEL_CA0572AA_AS:0.015689783,(((HEL_CA0568AA_AS:0.013181744,((CHC122:0.010241624,HEL_BA4917AA_AS:0.010242006)1.000:0.002753915,HEL_CA0498AA_AS:0.013242864)0.815:0.001535997)0.991:0.001536272,((((HEL_AA0446AA_AS:0.014968785,(HEL_BA4671AA_AS:0.010238741,HEL_BA8706AA_AS:0.009835923)0.888:0.002378466)0.725:0.00155494,(HEL_CA0556AA_AS:0.012421078,(HEL_BA8704AA_AS:0.01139845,HEL_CA0566AA_AS:0.012000443)0.981:0.002523308)0.988:0.001566441)0.574:0.001108175,(HEL_BA4644AA_AS:0.014059854,VN0012:0.013047271)1.000:0.002252464)0.029:0.001024378,(CHC159:0.012248821,VN0670:0.011901592)1.000:0.003231585)0.533:0.000858256)0.982:0.001085699,(VN0596:0.014757057,(HEL_CA0480AA_AS:0.008243333,VN0186:0.008166092)1.000:0.005563671)0.600:0.0014276)0.991:0.001488445)0.816:0.001379517)0.289:0.001275206)0.994:0.001214289,((((EKA22:0.01020628,EKB4:0.005440191)1.000:0.012783137,(HEL_CA0451AA_AS:0.016066786,((HCM_66:5e-09,HEL_CA0520AA_AS:5e-09)1.000:0.012976218,(KG127:0.015241483,HEL_BA9317AA_AS:0.01390162)0.160:0.002599086)0.954:0.0019371)0.997:0.00241919)1.000:0.002039295,(HCM73:0.013506999,HEL_CA0546AA_AS:0.014662425)1.000:0.002948454)0.983:0.001501346,((CHN56:0.012571865,HNI66:0.011014163)1.000:0.00578229,((Va100:0.012891571,HNI68:0.01184558)0.960:0.002527337,(HEL_CA0534AA_AS:0.011933294,VN0498:0.012658753)0.989:0.002257296)1.000:0.002868279)0.000:0.001569308)0.938:0.001337587)0.893:0.001011777)0.199:0.000726997,(((HEL_BA8712AA_AS:0.013408292,VN0597:0.012905504)1.000:0.003688905,(KK-KH-24:0.013703715,(HNI37:0.012556101,VH84:0.010408291)1.000:0.004657788)1.000:0.003445687)1.000:0.002004723,(HEL_CA0494AA_AS:0.016825047,(VH120:0.015224371,VN0637:0.014968937)0.866:0.002456717)0.288:0.001109042)0.974:0.000946602)0.999:0.000919067,(((HEL_BA8696AA_AS:0.018724189,(HCM43:0.011201911,HEL_BA4607AA_AS:0.012159977)1.000:0.005424059)1.000:0.001882138,((VN0127:0.018915646,VN0604:0.015002127)0.982:0.002580598,CG4:0.016913484)0.723:0.001222724)0.999:0.001446528,(VH77:0.014670725,VN0357:0.013412681)1.000:0.003792433)1.000:0.0013915)0.873:0.000548902,((((KK-KH-53:0.018022905,(HEL_CA0493AA_AS:0.014008106,KK-KH-55:0.014137836)0.999:0.002823073)0.765:0.001832027,(HEL_BA8982AA_AS:0.017188648,(HEL_BA9754AA_AS:0.014064222,HEL_CA0541AA_AS:0.012886334)1.000:0.003899094)1.000:0.001811865)0.999:0.001264707,(((HEL_BA8707AA_AS:0.013199202,(KK-KH-51:0.01164312,RN173:0.015136955)1.000:0.00534538)1.000:0.00384087,(VN0656:0.01455966,BHB_23-3:0.014422707)0.265:0.002456351)0.863:0.001276318,(HCM62:0.015783979,((VN0370:0.013314434,(HEL_CA0536AA_AS:0.010623385,HEL_CA0570AA_AS:0.011966444)0.999:0.002646612)1.000:0.00197206,((HEL_CA0458AA_AS:0.014661888,(HCM64:0.012438685,HEL_CA0562AA_AS:0.012106675)1.000:0.002387276)1.000:0.001644548,(HEL_BA4223AA_AS:0.011156902,HEL_CA0557AA_AS:0.013471493)0.989:0.00200743)1.000:0.001322962)1.000:0.003025316)1.000:0.002243871)0.359:0.000981453)0.859:0.000593623,((HEL_BA4645AA_AS:0.015185663,VN0611:0.01746912)1.000:0.003056252,(Va75:0.015913785,((HEL_BA8742AA_AS:0.010854753,HEL_BA9452AA_AS:0.013378689)1.000:0.003343997,(HCM70:0.011976028,HEL_CA0444AA_AS:0.011891214)1.000:0.002826931)1.000:0.002308425)0.922:0.001391244)1.000:0.001132352)1.000:0.001068119)0.970:0.000469923,(((((HEL_BA3844AA_AS:0.015242605,HNI32:0.015586258)1.000:0.002922403,(UBN11:0.017280526,(HpGP-VNM-003:0.015962,VN0486:0.015111728)0.852:0.002300624)1.000:0.001590677)0.975:0.001013144,((VN0786:0.015486755,(HEL_BA4965AA_AS:0.014944217,VN0301:0.01469626)0.964:0.002468584)0.999:0.001436098,(HEL_CA0526AA_AS:0.016480043,(HEL_BA8700AA_AS:0.017419953,HEL_CA2792AA_AS:0.015622488)0.953:0.002643979)0.451:0.001253183)0.409:0.001393229)0.982:0.000867397,((((VN0635:0.013674861,HEL_CA0527AA_AS:0.015024818)1.000:0.002851018,(((VN0373:0.012724443,((HEL_CA0523AA_AS:0.007800533,(HEL_BA8695AA_AS:0.007988632,(((VN0686:0.003162114,HEL_CA0544AA_AS:0.009571254)1.000:0.000855316,DUHN11:0.004522896)0.960:0.000373573,HEL_CA0510AA_AS:0.003192219)1.000:0.001464211)1.000:0.003270866)1.000:0.007298661,((HEL_CA0513AA_AS:0.012867273,HEL_BA8724AA_AS:0.012119028)1.000:0.002032133,(CK63:0.014565821,HEL_CA0577AA_AS:0.012235751)1.000:0.002644392)0.972:0.001274194)0.768:0.0013345)1.000:0.001910786,(HEL_BA8663AA_AS:0.012324788,HEL_BA8691AA_AS:0.013463867)0.853:0.001881728)0.967:0.001800356,VN0741:0.015516747)0.842:0.00162712)1.000:0.002867543,((HEL_BA4624AA_AS:0.013251032,(VN0277:0.012080499,(EKB20:0.010033098,HEL_CA0581AA_AS:0.013353582)0.132:0.001769886)0.356:0.002027923)1.000:0.005652182,(HEL_CA0501AA_AS:0.014524995,VN0297:0.012180309)1.000:0.003873493)1.000:0.001553195)0.949:0.000933874,((HEL_CA0519AA_AS:0.016385804,(HCM135:0.011113131,HNI93:0.011303802)1.000:0.004147919)1.000:0.002954037,(HEL_CA0443AA_AS:0.016103731,(HEL_BA4635AA_AS:0.016945068,HEL_CA0496AA_AS:0.013078413)0.996:0.002595531)0.997:0.001445482)1.000:0.001385254)0.679:0.000545442)0.724:0.00039754,(VN0636:0.015855056,(DUHN25:0.014443822,HEL_BA8722AA_AS:0.01380032)1.000:0.00307204)1.000:0.001815252)0.953:0.000451655)0.999:0.000678813,((((HCM69:0.014676958,HNI60:0.014314728)1.000:0.002947297,((HEL_CA0560AA_AS:0.015035291,(HEL_CA0461AA_AS:0.01147697,HEL_CA0465AA_AS:0.010112996)1.000:0.004554146)1.000:0.002669591,(HpGP-VNM-009:0.014111983,(EKB5:0.013764662,HNI3:0.011956433)1.000:0.004522562)1.000:0.001544096)0.990:0.001050124)0.990:0.00083085,((HEL_BA8714AA_AS:0.0170663,(VN0247:0.016096347,VN0294:0.014712737)0.996:0.002566064)1.000:0.001857445,((HEL_BA4942AA_AS:0.016734324,(HEL_CA0484AA_AS:0.014363224,VN0281:0.014173482)0.889:0.002366562)0.871:0.001219991,((HEL_CA0567AA_AS:0.0107053,KG54:0.014744758)1.000:0.005111271,(HNI91:0.014782677,HEL_CA0471AA_AS:0.014658562)0.926:0.002716488)0.999:0.00137899)0.598:0.000865137)0.997:0.001037837)0.702:0.000696318,((((HEL_BA4602AA_AS:0.013747875,HEL_BA9622AA_AS:0.013051851)0.996:0.003217217,(CK20:0.014324149,HEL_CA0446AA_AS:0.01390298)1.000:0.002733785)1.000:0.002668064,(SP30:0.011857702,VH12:0.013391854)1.000:0.003511307)1.000:0.002250501,((HEL_BA8736AA_AS:0.015283423,HEL_CA0533AA_AS:0.014056604)1.000:0.002640597,((HNI57:0.015819245,VN0661:0.016384059)0.885:0.002412314,(HEL_BA8667AA_AS:0.0119285,VN0449:0.00923541)1.000:0.008725571)0.790:0.000904347)0.960:0.000909404)1.000:0.001056799)0.884:0.000622704)0.995:0.000424798,(((((((VN1311:0.014790802,VN0427:0.017383251)0.988:0.002176243,((HNI82:0.010295606,Va49:0.010993368)1.000:0.00499751,VN0483:0.01657344)1.000:0.002059608)1.000:0.001353321,(HEL_CA0450AA_AS:0.015590088,Va114:0.0154953)1.000:0.002619164)0.992:0.000987994,((HEL_CA0549AA_AS:0.01483765,(HEL_CA0529AA_AS:0.002820386,VN1310:0.002121355)1.000:0.012623259)1.000:0.00279325,((SP16:0.013836055,VN1340:0.014152829)1.000:0.003241457,((HEL_AA4373AA_AS:0.01409232,HEL_CA0472AA_AS:0.01377432)1.000:0.004127549,(HpGP-VNM-008:0.014306701,VN0345:0.013694242)1.000:0.003791439)0.916:0.001592977)0.840:0.000991554)0.767:0.000849274)1.000:0.001318441,(((HEL_BA8675AA_AS:0.016724906,(HEL_BA9588AA_AS:0.014528349,HEL_BA8718AA_AS:0.014318556)0.585:0.002368863)1.000:0.001458876,(VN1330:0.013022887,((EKB32:0.007482912,HEL_CA0453AA_AS:0.007066369)1.000:0.006739909,((HEL_BA8669AA_AS:0.009435896,HEL_CA0469AA_AS:0.00948708)1.000:0.004974906,((HpGP-VNM-005:0.010605994,(HEL_CA0473AA_AS:5e-09,Va96:5e-09)1.000:0.013247884)1.000:0.002241438,((HEL_CA0468AA_AS:0.012737605,VN1337:0.013391375)1.000:0.003021287,(HpGP-VNM-006:0.012162476,((VH123:0.007311112,VH63:0.01071381)1.000:0.003154089,VN0646:0.013997805)0.542:0.001450857)0.736:0.001147624)0.412:0.00091408)1.000:0.001657174)0.758:0.001554376)0.561:0.001704492)1.000:0.002796272)0.993:0.000960648,((HEL_CA0477AA_AS:0.014564767,HEL_CA0565AA_AS:0.013477402)1.000:0.003370702,((VN0314:0.015595271,(HEL_CA0464AA_AS:0.013172722,HNI78:0.013358941)1.000:0.003351103)0.996:0.001376335,(VN0250:0.013644441,VN0787:0.014092324)1.000:0.002437139)0.412:0.000838178)0.060:0.000529402)0.978:0.000677777)0.533:0.000538008,((((HEL_BA8710AA_AS:0.013412795,UBN71:0.014191255)1.000:0.003752478,(HEL_BA4967AA_AS:0.016047095,(CHC28:0.014146613,((HEL_CA0547AA_AS:0.011399236,VN0606:0.013428722)1.000:0.002422259,(((((HEL_BA8673AA_AS:0.013376265,HEL_AA6526AA_AS:0.013366344)0.743:0.002602951,VN0607:0.016773114)0.089:0.001215432,(CHC53:0.012490091,HUE47:0.011547129)0.974:0.001998443)0.887:0.001043124,(((HEL_AA0210AA_AS:0.010284359,HEL_BA9547AA_AS:0.009258782)1.000:0.002477152,HEL_BA4636AA_AS:0.015615263)1.000:0.002205,(HEL_BA8731AA_AS:0.012017189,(HEL_BA4648AA_AS:0.017163288,HEL_CA0508AA_AS:0.009525361)0.972:0.002412482)0.275:0.001236573)0.722:0.001461831)0.989:0.001325384,(HEL_CA0576AA_AS:0.012716202,(HEL_AA0211AA_AS:0.010708179,VN0625:0.010388526)1.000:0.002553517)0.896:0.001350031)0.716:0.001366742)0.999:0.001787838)1.000:0.002031803)1.000:0.001897456)1.000:0.001471214,((VN0251:0.014372434,VN0666:0.01505145)1.000:0.002969427,(Va146:0.014131064,VN0298:0.015775333)0.532:0.002269952)0.979:0.001131009)0.999:0.001173821,((((VH11:0.016504745,(HEL_CA0448AA_AS:0.011391276,VN0368:0.012199878)1.000:0.004105824)1.000:0.001719855,((HEL_CA0447AA_AS:0.012983385,VN0768:0.013348543)1.000:0.003374762,HEL_CA0457AA_AS:0.015617548)0.371:0.001021882)1.000:0.001504886,(((DUHN30:0.014799787,HEL_BA9335AA_AS:0.013306757)1.000:0.002741646,(VN0568:0.014575127,VN0905:0.01517988)1.000:0.00244223)0.950:0.000928118,((HEL_BA4179AA_AS:0.016118663,HNI20:0.014432903)1.000:0.002688241,(HEL_CA0466AA_AS:0.014412692,HEL_CA0530AA_AS:0.014669725)1.000:0.00220115)0.996:0.00103403)0.901:0.000851675)0.000:0.000655016,(((HEL_CA0522AA_AS:0.014103459,VN0385:0.0150102)1.000:0.002556237,((HEL_CA0580AA_AS:0.014647119,VN0389:0.014244195)1.000:0.002389015,HEL_BA3857AA_AS:0.017615034)0.566:0.001024555)0.994:0.001199109,((HEL_BA9802AA_AS:0.014359245,HEL_BA9633AA_AS:0.014108702)0.738:0.002225461,(VN0785:0.015036261,HpGP-VNM-007:0.013198873)1.000:0.003261174)0.822:0.001235872)0.990:0.001001938)0.480:0.000613585)0.848:0.000577709)0.135:0.000335928,((((((VN1242:0.013452932,VN1316:0.015466918)1.000:0.002859594,(HNI69:0.013757023,VH116:0.015901633)1.000:0.002347716)0.995:0.001068214,(((HEL_CA0442AA_AS:0.00459507,HEL_CA0452AA_AS:0.007798562)1.000:0.00877536,(HEL_BA4962AA_AS:0.011709041,((HEL_CA0437AA_AS:0.011717445,(((HEL_CA0540AA_AS:0.011878426,VH110:0.01112616)0.957:0.00173976,((HEL_CA0571AA_AS:0.01093208,(((HEL_CA0564AA_AS:0.01080906,(HEL_CA0478AA_AS:0.004230963,VN1327:0.009954823)1.000:0.003680766)1.000:0.00160976,((HEL_CA0545AA_AS:0.008107461,Va149:0.009413235)1.000:0.00189181,(HEL_BA8698AA_AS:0.00989461,(HEL_CA0434AA_AS:0.010888388,VN0474:0.009686101)0.583:0.001621843)1.000:0.001290452)0.992:0.000559048)0.809:0.000529464,(HEL_CA0503AA_AS:0.008671637,HNI79:0.010314002)1.000:0.002261901)0.752:0.000701159)0.000:0.000575224,(KY-TH-78:0.011703289,(HEL_CA0502AA_AS:0.009961205,HEL_BA8716AA_AS:0.013509788)0.904:0.001871192)0.999:0.001324794)0.574:0.000912856)1.000:0.001536834,(HEL_CA0552AA_AS:0.010106634,HNI86:0.009088173)1.000:0.002645647)1.000:0.001497373)0.000:0.001084589,VN1333:0.010894894)0.699:0.001339098)1.000:0.002623929)1.000:0.002139564,(Va89:0.014106088,HNI39:0.014601394)0.993:0.002316046)1.000:0.001448084)0.886:0.000970905,((HpGP-VNM-002:0.014345431,(HEL_CA0475AA_AS:0.012513003,(VH103:0.012257713,VH21:0.012394236)1.000:0.003503426)1.000:0.002391109)1.000:0.002913086,((VN0526:0.014539449,(HEL_BA8708AA_AS:0.016157464,HEL_CA0531AA_AS:0.013789141)0.826:0.002579036)0.934:0.001789004,(HEL_CA0485AA_AS:0.016433735,(KG86:0.016432204,VN0545:0.013872048)0.842:0.00261808)0.836:0.001574724)1.000:0.002503926)0.998:0.001024954)1.000:0.00106588,((((HEL_BA9578AA_AS:0.015131088,HN84:0.014243925)1.000:0.002737123,(HEL_CA0563AA_AS:0.015647418,VN0594:0.016586281)1.000:0.00297531)0.724:0.000942599,((VN0327:0.016057975,(EKA43:0.013684016,HEL_BA3836AA_AS:0.012263345)1.000:0.005563523)0.999:0.001598471,(HEL_CA0537AA_AS:0.016523048,(HEL_BA8679AA_AS:0.014327294,HEL_BA8737AA_AS:0.016403312)0.989:0.002666057)0.863:0.001346565)0.936:0.001089467)0.934:0.000773904,((HNI38:0.013116146,VN0196:0.013758656)1.000:0.003041895,(VN0532:0.014603465,(VN0266:0.012281992,VN0835:0.014487807)0.680:0.002569886)0.935:0.001459614)1.000:0.002371492)0.520:0.000532948)0.979:0.000509152,((((((HEL_CA0456AA_AS:0.005338648,VH107:0.006668533)1.000:0.002562207,HEL_BA8721AA_AS:0.00580875)0.133:0.001942025,HEL_BA8685AA_AS:0.005951148)1.000:0.011402961,(HEL_CA0579AA_AS:0.014026699,((((CHC143:0.004508152,(BHB_16-3:0.004317874,HEL_CA0436AA_AS:0.005391499)0.980:0.001105004)0.716:0.000387111,((HEL_BA8730AA_AS:0.00605229,(HEL_BA8683AA_AS:0.006439167,(VN0639:0.003596677,(HEL_BA8705AA_AS:0.003937353,HEL_BA8727AA_AS:0.004409253)1.000:0.002310103)0.974:0.000701614)0.994:0.000822664)1.000:0.001018296,(VN0053:0.004272953,(VN0772:0.004560109,HEL_BA8682AA_AS:0.007167794)0.361:0.000757331)0.999:0.000682606)1.000:0.001155173)0.664:0.001091386,HEL_BA4123AA_AS:0.003688891)1.000:0.002202197,(HEL_BA8740AA_AS:0.006491282,((HUE40:0.006678987,((HEL_BA8741AA_AS:0.006685326,HEL_BA8661AA_AS:0.007541171)1.000:0.001872258,((HEL_BA8677AA_AS:0.003809158,HEL_CA0455AA_AS:0.004521806)0.980:0.000633219,(DUHN19:0.004093011,(HEL_BA8671AA_AS:0.006996936,HEL_CA0438AA_AS:0.005865733)0.747:0.000771448)0.999:0.000609843)0.999:0.00050084)0.483:0.000727429)0.998:0.001112685,(HEL_BA8734AA_AS:0.007812658,(DU_31:0.003156271,VN1314:0.003753723)1.000:0.00153047)1.000:0.003456572)1.000:0.00116117)1.000:0.001855674)1.000:0.00721362)1.000:0.003991116)0.997:0.002087778,((HEL_BA8713AA_AS:0.0056132,HUE59:0.00659622)1.000:0.010743516,(CHC98:0.013466161,(HEL_BA8681AA_AS:0.008442048,(((HEL_BA8689AA_AS:0.00051393,HEL_BA8702AA_AS:0.010763289)1.000:0.002693989,HEL_BA8699AA_AS:0.000564004)1.000:0.000845289,VN0467:0.003218855)1.000:0.003625737)1.000:0.008483867)1.000:0.003797635)1.000:0.001691662)0.959:0.00110766,((HEL_CA0543AA_AS:0.01514057,(VN0644:0.00743204,VN0667:0.006211889)1.000:0.009631123)1.000:0.002159844,((HEL_BA8680AA_AS:0.016350994,HEL_CA0497AA_AS:0.014862783)1.000:0.003164842,(VN0450:0.016501372,(HEL_BA8665AA_AS:0.011830394,Va122:0.01209838)1.000:0.004442568)0.996:0.001406773)0.824:0.000921954)0.734:0.000969526)1.000:0.001175259)0.000:0.000429659)0.583:0.000216167)1.000:0.000718703,((((CK14:0.017037788,(VN0806:0.004950115,(DUHN13:0.001440328,VN1335:0.000840267)1.000:0.004928136)1.000:0.008254672)1.000:0.003253109,(HEL_CA0512AA_AS:0.015092929,VN0948:0.015008479)1.000:0.00275384)0.974:0.001202075,((HEL_BA8905AA_AS:0.013955256,VH33:0.015834365)1.000:0.003106625,(HEL_BA4955AA_AS:0.014546297,HEL_CA0524AA_AS:0.015861582)1.000:0.002187935)0.953:0.00098104)1.000:0.001197607,(((((HEL_CA0483AA_AS:0.014287948,HNI55:0.012870712)1.000:0.003119026,((HEL_BA8729AA_AS:0.016036069,HEL_CA0507AA_AS:0.013932499)1.000:0.003492587,HEL_CA0462AA_AS:0.015799216)0.235:0.001059706)0.000:0.000823485,(KY-TH-15:0.016409927,(HEL_BA8676AA_AS:0.010452487,HEL_CA0539AA_AS:0.009322641)1.000:0.006342982)1.000:0.002504371)0.993:0.001067738,((VN0387:0.01693272,(HEL_BA8738AA_AS:0.014766058,HEL_CA0515AA_AS:0.015074664)0.945:0.002791394)1.000:0.001692334,(VN1328:0.01593036,(KK-KH-9:0.013798143,(VN0347:0.013987054,VN0760:0.011994397)0.980:0.003187976)1.000:0.002611377)1.000:0.001526326)0.850:0.000806017)0.466:0.000789088,((UBN111:0.016558705,Va24:0.014279984)1.000:0.003354873,((VN0362:0.012362863,(KG12:0.013265975,(RN112:0.006865242,UBN61:0.010390083)0.443:0.002495665)1.000:0.007191779)1.000:0.003633665,VN0773:0.015865941)0.986:0.00134233)1.000:0.001365096)0.311:0.000602012)0.996:0.000561937)0.657:0.000291438,((((HEL_BA4960AA_AS:0.014791253,HEL_CA0573AA_AS:0.013768845)1.000:0.003476675,(((HEL_BA4220AA_AS:0.012348944,VN0561:0.012525667)1.000:0.003186174,(HCM72:0.015685279,HEL_BA8687AA_AS:0.012710367)1.000:0.003393402)0.643:0.001609962,(((((HEL_BA9420AA_AS:0.011283212,(HEL_CA0551AA_AS:0.010884633,(HEL_CA0463AA_AS:0.006668442,VH57:0.006872031)1.000:0.002355073)1.000:0.002131151)0.848:0.001455732,(NY97-102:0.012243416,HEL_BA8664AA_AS:0.01149997)0.986:0.002067171)0.969:0.001163008,((HEL_CA0440AA_AS:0.009574168,(HEL_BA8703AA_AS:0.003633009,VN0598:0.005488114)1.000:0.004057766)1.000:0.006553598,HEL_CA0460AA_AS:0.015274177)0.997:0.001931712)0.998:0.001153827,(HEL_CA0495AA_AS:0.011747142,VH26:0.011998145)1.000:0.003361373)0.747:0.0011438,(HEL_CA0441AA_AS:0.01269823,HpGP-VNM-004:0.013114724)1.000:0.002613134)0.903:0.00173038)0.997:0.001756409)0.932:0.001273265,((CHC130:0.013578147,VN0138:0.015738884)1.000:0.002969733,(HCM55:0.015279586,HEL_CA0554AA_AS:0.015667925)1.000:0.002978122)0.291:0.00106988)0.994:0.001021788,((((HEL_CA0439AA_AS:0.014470105,HEL_CA0486AA_AS:0.012907835)1.000:0.004059026,(((DUHN15:0.013759735,VN0969:0.014658769)1.000:0.002892315,(DUHN17:0.016541064,(HEL_CA0578AA_AS:0.013799853,VN0372:0.013134925)1.000:0.003448426)1.000:0.001740882)0.827:0.000907094,(HEL_BA9590AA_AS:0.01495415,HEL_CA0504AA_AS:0.01503045)1.000:0.002772705)0.078:0.000579568)0.671:0.000820738,((HEL_CA0548AA_AS:0.01366425,(CHN99:0.012020458,HEL_AA0212AA_AS:0.013194065)1.000:0.003521932)1.000:0.002700376,(Va33:0.014974108,(DUHN20:0.012275068,SP29:0.01276427)0.998:0.002839589)0.994:0.001710974)1.000:0.001843652)0.257:0.000623891,((HEL_BA8690AA_AS:0.015884847,(HEL_CA0535AA_AS:0.013904816,(HEL_CA0575AA_AS:0.014164922,(HEL_BA4985AA_AS:0.002794078,HEL_BA8739AA_AS:0.002703646)1.000:0.01052404)1.000:0.002946691)1.000:0.002152354)0.911:0.001467467,((HEL_BA8666AA_AS:0.014528908,VN0381:0.014165782)0.235:0.002095496,(HEL_CA0449AA_AS:0.014016072,HEL_CA0569AA_AS:0.014255974)1.000:0.00392627)1.000:0.001547084)0.997:0.000999144)0.693:0.000512094)0.997:0.00054316)0.369:0.000372992,((((((HEL_BA8728AA_AS:0.013276148,HEL_CA0561AA_AS:0.012006513)1.000:0.00460221,(HEL_BA4157AA_AS:0.014441616,HEL_CA0532AA_AS:0.014864574)1.000:0.00423585)0.998:0.001306244,(((((HUE38:0.01305677,VN0630:0.015697674)1.000:0.002455894,(TH0820:0.013384409,HEL_CA0511AA_AS:0.013381555)1.000:0.002733103)0.407:0.001212654,((UBN74:0.015382079,Va27:0.013585416)0.999:0.0032249,(HEL_BA8693AA_AS:0.014083294,(HEL_CA0550AA_AS:0.012854113,VN1336:0.012718573)0.897:0.002424105)0.308:0.001557793)0.998:0.001783597)0.997:0.001516817,(((HEL_BA8725AA_AS:0.004535693,(HEL_CA0559AA_AS:0.006385721,VN1339:0.007267404)1.000:0.002216844)0.945:0.001957388,VN0500:0.00647608)1.000:0.009002639,(HEL_BA4603AA_AS:0.017061729,(HEL_CA0528AA_AS:0.012702346,Va144:0.014046278)1.000:0.002824828)0.998:0.001837857)0.994:0.001585207)1.000:0.001783475,(HEL_CA0467AA_AS:0.015418305,SP24:0.013239236)1.000:0.002788419)0.999:0.001078531)0.991:0.000766078,((((HEL_CA0482AA_AS:0.015255412,HEL_BA4190AA_AS:0.014458691)1.000:0.002415411,(KY-TH-43:0.013288295,VN0530:0.010776738)1.000:0.004191025)0.936:0.001111909,Va125:0.015297276)1.000:0.001567523,((HEL_BA4993AA_AS:0.012053983,HEL_BA8694AA_AS:0.011877773)1.000:0.00483387,(VN0558:0.01572557,((HEL_CA0487AA_AS:0.013892708,HNI33:0.01078995)1.000:0.00302037,(((VN0371:0.011211284,VN0949:0.013059886)0.622:0.001982491,(VN0563:0.012289065,HEL_BA8672AA_AS:0.013507049)1.000:0.002922207)0.816:0.001115905,HEL_BA8711AA_AS:0.012277929)0.669:0.001503218)0.998:0.001934396)0.574:0.001386086)1.000:0.002140473)1.000:0.001239764)0.824:0.000564348,(((VN0460:0.015720614,VN0998:0.014117404)1.000:0.002702447,(HEL_CA0509AA_AS:0.01453934,VH37:0.01423125)1.000:0.002762271)0.994:0.001286304,((HEL_CA0514AA_AS:0.015052119,(HEL_BA8709AA_AS:0.014297766,VN1042:0.014112898)0.733:0.003070318)0.979:0.001359191,(CHN48:0.014211228,HEL_CA0538AA_AS:0.014151417)1.000:0.003013616)0.976:0.001005128)0.998:0.000866709)0.000:0.000357619,(HEL_CA0489AA_AS:0.016075704,(HEL_BA8670AA_AS:0.012370186,HEL_CA0525AA_AS:0.01105653)1.000:0.005925016)1.000:0.002306261)0.720:0.000493365)0.998:0.000800382,((RW_186:0.017681375,HEL_BA4611AA_AS:0.019064396)1.000:0.004260755,((((((HEL_BA4614AA_AS:0.017756,(HEL_CA0574AA_AS:5e-09,VN0420_1:5e-09)1.000:0.014197819)1.000:0.004972216,(EKA17:0.018979273,(BHB_29-3:0.002013288,BHB_46-3:0.002258671)1.000:0.017109277)1.000:0.003414593)0.996:0.001317014,((UBN28:0.017228803,((MS33:0.009151145,RN138:0.009163944)1.000:0.008707844,((HEL_BA3859AA_AS:0.009711799,HEL_BA4633AA_AS:0.015917226)1.000:0.008908804,(((((HEL_BA3840AA_AS:0.010010176,KY-TH-67:0.010690883)1.000:0.00708781,((TH0599:0.012821936,UBN83:0.006330115)1.000:0.005061588,(UBN35:0.012749474,(KG24:0.006079806,TH0628:0.008090284)1.000:0.00541683)1.000:0.003880933)1.000:0.002702284)1.000:0.001892783,TH0354:0.018203553)0.794:0.001196874,(((TH0341:0.009140483,(CS24:0.004790268,KG70:0.015929333)1.000:0.002460412)1.000:0.001799582,(KG132:0.014793666,KG118:0.01562036)0.204:0.002062101)1.000:0.003133633,RN165:0.017311216)1.000:0.001895425)1.000:0.002640221,(KG114:0.013790481,(((UBN31:0.009231233,KY-TH-85:0.01372831)1.000:0.002823751,UBN99:0.009827789)1.000:0.002621077,(CK75:0.007815015,UBN122:0.011002027)1.000:0.00339821)1.000:0.003658577)0.822:0.001770514)1.000:0.001666265)1.000:0.001865367)1.000:0.002520481)1.000:0.004847104,((((((((((RN161:0.018463498,(TH0823:0.011732613,UBN10:0.011055817)1.000:0.007794683)1.000:0.00572199,(((VN0007:0.01932813,(BHB_17-3:0.014852455,VN0017:0.013796312)1.000:0.00578098)1.000:0.002411787,((((VN0044:0.018930199,(VN0016:0.016500562,(VN0031:0.015698326,(((BHB_10-3:0.003695963,BHB_47-3:0.00290506)1.000:0.004360045,(VN0011:0.002939972,VN0054:0.006052789)1.000:0.007001986)1.000:0.004217502,(BHB_21-3:0.011013095,VN0018:0.011269311)1.000:0.004085251)1.000:0.004056698)1.000:0.004886119)0.900:0.003468776)1.000:0.002811399,((VN0004:0.018576494,(EKB14:0.017076301,(VN0005:0.012700665,VN0052:0.008448362)1.000:0.003864282)0.870:0.001922618)1.000:0.00358945,(EKB46:0.003657972,VN0041:0.002978169)1.000:0.015064202)0.995:0.002756475)1.000:0.002033277,((VN0045:0.013261619,(BHB_5-3:0.013830047,EKA34:0.011046111)1.000:0.00454255)1.000:0.003246588,(((VN0009:0.005378235,VN0021:0.01003942)1.000:0.010075677,(BHB_49-3:0.011304348,VN0032:0.013903756)1.000:0.006336168)0.611:0.00194884,(((KY-TH-80:0.016009718,(BHB_32-3:0.010757735,VN0002:0.011322534)1.000:0.004322234)0.949:0.000921472,(VN0170:0.013342058,(EKA_26-3:0.003731654,EKA47:0.003414484)1.000:0.013751781)1.000:0.00236031)1.000:0.001937349,((EKA_11-3:0.011145034,(BHB_2-3:0.001990808,VN0019:0.002765245)1.000:0.006803889)1.000:0.004097093,((VN0025:0.00282301,(BHB_15-3:0.001271211,EKB48:0.0059741)1.000:0.001624331)1.000:0.005425468,(VN0033:0.006034036,(VN0171:0.005052623,((BHB_45-3:0.005386762,EKA15:0.005801554)1.000:0.002941409,EKB27:0.009741172)0.848:0.001285361)1.000:0.002225081)1.000:0.005228719)1.000:0.003005897)1.000:0.002232961)1.000:0.002405116)1.000:0.002380768)1.000:0.001743098)0.991:0.002263046,(VN0013:0.020394255,(EKA48:0.018735972,(EKA_13-3:0.000787446,EKA_9-3:0.000822221)1.000:0.014228385)1.000:0.004346997)1.000:0.002539158)0.999:0.0018482)1.000:0.002976376,(TH0802:0.020454911,CK98:0.020289491)1.000:0.003503234)0.997:0.002016558)0.449:0.001740935,UBN14:0.025957867)0.998:0.002017775,(KG72:0.018302352,TH0833:0.016634519)1.000:0.007690268)0.072:0.001467209,(((((CS9:0.021345402,(KY-TH-92:0.01647102,HEL_BA4620AA_AS:0.017906306)0.961:0.004094675)1.000:0.004921363,((KG91:0.013513102,((TH0615:0.006768092,(UBN53:0.01567323,TH0631:0.008895514)0.995:0.003706644)1.000:0.005993734,((KG120:0.001571628,KG121:0.004365646)1.000:0.007095887,(KG13:0.006161181,(UBN76:0.007844769,TH0819:0.007889542)1.000:0.00362311)1.000:0.00236635)0.811:0.002778432)1.000:0.005003858)1.000:0.009562462,(KG66:0.019220137,(KG65:0.015812199,(UBN86:0.010918681,(CS46:0.010278693,((TH0821:0.004848196,(KG96:0.003306616,KG67:0.008967978)0.985:0.000956595)1.000:0.004865399,KY-TH-27:0.005950838)1.000:0.002273841)1.000:0.002366183)1.000:0.004119325)1.000:0.005950312)1.000:0.004261171)1.000:0.003683611)0.356:0.001274887,(((((KK-KH-54:0.015744129,KY-TH-86:0.016241832)1.000:0.006083637,KY-TH-63:0.023119077)1.000:0.002568069,(HEL_BA4647AA_AS:0.022040548,(HEL_BA4622AA_AS:0.02049738,(KY-TH-14:0.003742391,KY-TH-68:0.003866564)1.000:0.017020745)0.974:0.003531828)0.963:0.002143553)0.531:0.001756267,(((((NP0152:0.022302122,(NP05-266:0.018001007,NP83:0.018195646)1.000:0.004084887)0.730:0.002024135,(NP138:0.022056937,(((NP0089:0.019775276,(HpGP-NPL-003:0.015590421,HpGP-NPL-009:0.016974635)1.000:0.004017562)0.710:0.002099584,(((HEL_AA7391AA_AS:0.013276542,NP05-234:0.014361894)1.000:0.005552707,(HpGP-NPL-001:0.016364537,HpGP-NPL-011:0.014602412)1.000:0.004292729)1.000:0.002853417,HpGP-NPL-013:0.019677849)0.994:0.002123194)0.983:0.001914967,(NP137:0.019483269,Qsc35:0.017736192)1.000:0.00455027)0.998:0.002106351)0.966:0.001873476)1.000:0.002471366,(BD0049:0.022411351,(HpGP-IND-002:0.021959622,(BD0073:0.018278153,(HEL_CA2500AA_AS:0.018730262,(BD0003:0.015502742,BD0043:0.014970238)0.994:0.003518551)0.213:0.002544686)0.944:0.003310751)1.000:0.003655481)0.800:0.002147819)0.443:0.001594564,((HEL_BA7787AA_AS:0.019763692,HEL_BA9126AA_AS:0.01969787)1.000:0.006347311,BD0047:0.023517762)0.892:0.002017646)0.995:0.002076139,(KY-TH-29:0.022191801,Mandalay46:0.022562405)1.000:0.003544865)1.000:0.002552006)0.275:0.001253138,(CS30:0.024489034,(KH0155:0.019938761,KK-KH-59:0.020778001)0.983:0.003909392)1.000:0.002342871)1.000:0.002050944)0.999:0.001375343,(((UBN105:0.023143053,(CK11:0.00457757,CS39:0.004848376)1.000:0.016122684)1.000:0.003719528,(((RN124:0.015388301,(UBN65:0.012098909,(MS86:0.012541749,(TH0464:0.008768184,(KG61:0.010641097,TH0638:0.007241529)0.997:0.001519427)1.000:0.003013701)1.000:0.002980568)1.000:0.004490211)1.000:0.007687661,KG64:0.021490467)0.020:0.002059625,((TH0611:0.002536506,UBN48:0.002764199)1.000:0.014351411,(UBN32:0.010023583,UBN52:0.009096328)1.000:0.007424151)1.000:0.006902691)1.000:0.001924432)0.962:0.001648202,(HEL_BA4621AA_AS:0.024385113,(KH0074:0.019227118,RN195:0.021526733)0.917:0.003327652)1.000:0.001983214)0.437:0.001322212)0.996:0.001827697,(((((HEL_CA0506AA_AS:0.020491766,HEL_BA8732AA_AS:0.023205482)1.000:0.005204754,(((HEL_BA8678AA_AS:0.015786451,(((VN1162:0.011801462,((HEL_BA4893AA_AS:0.010600032,KK-KH-7:0.013326065)1.000:0.002752434,VH80:0.009696739)1.000:0.003579594)0.889:0.001323372,((HEL_BA4627AA_AS:0.008062761,KK-KH-23:0.009158619)1.000:0.006981065,HUE2:0.009350282)1.000:0.002497806)0.099:0.001088359,(((HEL_BA4936AA_AS:0.009962585,HUE22:0.012359806)0.859:0.001488834,(VN0651:0.009407854,(HEL_BA3871AA_AS:0.008974445,HEL_BA9533AA_AS:0.010674555)1.000:0.002694256)0.960:0.000740406)0.996:0.001646511,VN0658:0.010112176)0.990:0.00203141)1.000:0.002480413)1.000:0.004253078,(VN0003:0.016050194,((HEL_BA4623AA_AS:0.014540327,HEL_CA0490AA_AS:0.016296197)1.000:0.003827055,(UBN62:0.014542029,(CK54:0.007794403,(TH0831:0.006584167,UBN116:0.003507156)0.853:0.001735846)1.000:0.008070452)1.000:0.003476571)0.000:0.001554423)0.945:0.002112942)1.000:0.003579941,(HEL_CA0492AA_AS:0.013477529,VN1048:0.013191508)1.000:0.005529879)1.000:0.006520638)0.948:0.003379626,((((UBN9:0.019540831,(KG88:0.018272632,(KG106:0.014504781,UBN36:0.018202843)0.800:0.00364964)0.976:0.002620399)1.000:0.004058225,(KY-TH-90:0.018887664,TH0436:0.019976923)1.000:0.004143742)0.909:0.001955554,(HEL_BA4616AA_AS:0.021743717,(((TH0630:0.018258611,(EKA37:0.009124088,VN0039:0.008089745)1.000:0.009837894)1.000:0.005972691,((VN0965:0.006540531,(CK44:0.005424505,CK64:0.005677602)1.000:0.002927391)1.000:0.014187197,(VN0175:0.01848405,BHB_13-3:0.017833743)0.965:0.003445691)0.842:0.001872385)0.998:0.002466763,(HEL_BA4600AA_AS:0.010483373,HEL_BA4643AA_AS:0.01049529)1.000:0.010643468)0.904:0.002716293)1.000:0.003467162)1.000:0.002473031,(KG90:0.021418039,((((KK47-3:0.005362808,(HEL_BA4618AA_AS:0.007654783,HEL_BA4631AA_AS:0.004980552)1.000:0.003652537)1.000:0.012586245,(((HEL_BA4599AA_AS:0.006273685,(HEL_BA4630AA_AS:0.001066296,KY-TH-17:0.000540109)1.000:0.007259595)1.000:0.003818754,UBN26:0.013816595)0.542:0.001199559,((UBN104:0.008802636,UBN2:0.014404467)1.000:0.007677768,((UBN24:0.008217453,UBN78:0.009447744)0.932:0.002004669,MS147:0.013541769)0.942:0.001222472)0.978:0.00244734)0.524:0.001893605)1.000:0.003116485,(KK-KH-17:0.020143391,(((TH0805:0.011813287,(TH0596:0.019010565,CS40:0.015660637)1.000:0.00470719)0.772:0.001816726,HEL_BA4598AA_AS:0.018834341)0.980:0.001650207,((HEL_BA3870AA_AS:0.017570846,HEL_BA3868AA_AS:0.017045335)1.000:0.003254436,(HEL_BA4617AA_AS:0.01488508,(KK-KH-46:0.012921137,MS151:0.012782519)1.000:0.004785801)0.185:0.001662691)0.318:0.001608758)1.000:0.002028898)0.998:0.001680193)1.000:0.004006008,UBN113:0.019344894)0.999:0.003484448)1.000:0.003050955)0.302:0.001676323)1.000:0.002866652,(UBN20:0.023947088,(BHB_8-3:0.016372819,EKA44:0.018147053)1.000:0.006489787)1.000:0.003314968)0.000:0.001747286,(TH0757:0.0224238,(HEL_BA3843AA_AS:0.017088107,(HEL_BA4606AA_AS:0.010846201,KK-KH-26:0.011078952)1.000:0.007325375)1.000:0.006112261)1.000:0.003824638)1.000:0.002247588)1.000:0.002272106)1.000:0.002330705,((((Neuguinea78:0.002440647,(HEL_BA9674AA_AS:0.002054784,((((Neuguinea25:0.001433741,(Neuguinea51:0.00233774,PNGhigh97B:0.00137493)0.608:0.000607084)0.996:0.000412682,Neuguinea12:0.002000536)0.481:0.000216502,((Neuguinea66:0.001807442,PNG84A:0.001377255)0.999:0.000562988,((HEL_BA9408AA_AS:0.002251542,HEL_BA9658AA_AS:0.002048139)0.918:0.000529368,PNGhigh42A:0.001861471)0.956:0.000257201)0.972:0.000571113)0.839:0.000439033,Neuguinea63:0.002635246)0.910:0.000417792)1.000:0.001593944)1.000:0.00967393,(HpGP-IDN-011:0.006383095,((ID0084:0.007451786,(ID0992:0.004344908,ID1017:0.005201162)1.000:0.002235826)0.994:0.001363468,(ID0090:0.006718544,(HEL_BA9784AA_AS:0.004554707,((ID0987:0.002269483,(ID0985:0.001268234,ID1001:0.00307699)1.000:0.000930289)1.000:0.001488557,(ID0983:0.003333805,(ID0082:0.002726625,ID0988:0.001971063)1.000:0.001084769)0.760:0.000584341)1.000:0.001398869)1.000:0.00197264)1.000:0.001577917)0.089:0.001296856)1.000:0.004371418)1.000:0.009104342,(((((ausabrJ05:5e-09,HPJ023:5e-09)1.000:0.008680697,(HPJ148:0.006090639,(HEL_BA4584AA_AS:0.002889462,(HEL_BA4580AA_AS:0.003027766,HEL_BA9332AA_AS:0.004563376)1.000:0.001503207)1.000:0.004224037)1.000:0.003051481)1.000:0.001573721,(((HPJ071:0.008470623,((HEL_BA9236AA_AS:0.006916678,(HEL_BA3812AA_AS:0.006128996,HEL_BA4574AA_AS:0.007891481)0.909:0.0017546)1.000:0.001713964,(HEL_BA3814AA_AS:0.006293503,(HEL_BA3813AA_AS:0.001717678,HEL_BA4578AA_AS:0.008346493)1.000:0.003701581)1.000:0.004303745)1.000:0.001957972)0.244:0.001400859,HPJ156:0.008912326)0.969:0.001567428,(HEL_BA3807AA_AS:0.011913376,HP99440:0.010238257)1.000:0.00263475)1.000:0.002550217)0.976:0.001197024,(HEL_AA6010AA_AS:0.011687216,HPAS23:0.008828046)1.000:0.001986604)1.000:0.002176757,(HEL_AA6024AA_AS:0.008145208,HEL_AA5952AA_AS:0.016521196)0.999:0.004301337)1.000:0.010021382)1.000:0.012957665,(ID0189:0.021476102,(HpGP-IDN-010:0.006385778,ID0498:0.005411269)1.000:0.014845683)1.000:0.005244787)0.992:0.001960298)0.997:0.002056065,((EKB44:0.011418748,(EKA39:0.009995337,VN0128:0.009597195)1.000:0.004545611)1.000:0.010456819,(EKB22:0.017323589,(EKA49:0.015282761,BHB_37-3:0.016532002)0.998:0.00473025)1.000:0.004380015)1.000:0.003323309)0.730:0.001385264,CK27:0.025918458)0.854:0.001992503,(BHB_25-3:0.006016433,VN0020:0.005930132)1.000:0.017080087)1.000:0.002261686,((KG47:0.011056041,TH0351:0.008618052)1.000:0.010863452,UBN72:0.021341955)0.998:0.003238421)0.995:0.001568087)0.997:0.001405502)0.925:0.001247647,((ID1079:0.020646174,CK89:0.019306926)1.000:0.002934324,((KG28:0.019262717,VN0510:0.022194203)1.000:0.004958872,(UBN69:0.019817739,VN0141:0.020716868)0.881:0.002554411)1.000:0.002071948)0.997:0.001568367)0.895:0.001003077,(((HEL_BA4646AA_AS:0.005507714,KK-KH-29:0.006918366)1.000:0.011410605,((KG35:0.012786517,UBN68:0.008967385)1.000:0.005017079,(KG129:0.013094831,UBN56:0.013330021)0.329:0.002172959)1.000:0.005243126)1.000:0.003710101,(TH0610:0.018878882,(KG131:0.010168612,UBN80:0.010152494)1.000:0.008577748)1.000:0.003035793)0.990:0.001421821)1.000:0.001243692,((HEL_BA9055AA_AS:0.017698318,(HEL_BA4632AA_AS:0.016622251,VN0612:0.017013174)1.000:0.006207885)1.000:0.00287127,((HEL_CA0553AA_AS:0.018015724,HEL_AA0213AA_AS:0.016179311)1.000:0.003915586,(HEL_CA0479AA_AS:0.020140989,(VN0692:0.016523187,VN0325:0.013928796)1.000:0.003951181)0.440:0.000928968)0.998:0.001331071)1.000:0.001424801)0.990:0.000960764)1.000:0.001057034)0.998:0.000903586,(((UBN117:0.015967073,(KG101:0.008876797,KG59:0.009609579)1.000:0.009821699)1.000:0.002398614,(CK22:0.014981139,KG56:0.018778983)1.000:0.002742183)1.000:0.00146236,(CK61:0.017573941,(((CS16:0.014819055,(CK81:0.012325356,CS8:0.012089143)0.999:0.003025892)0.992:0.001571354,(((CK18:0.008928095,CK60:0.007607624)1.000:0.006045059,(CK2:0.012428791,(CK53:0.009524301,((CK88:0.012332714,CS31:0.008440716)0.997:0.001784051,(CK101:0.008888063,CK30:0.010982368)0.970:0.001730148)0.983:0.001873291)1.000:0.002817778)1.000:0.002641641)0.994:0.001602722,(CK91:0.010542017,CK93:0.011155351)1.000:0.00621337)0.844:0.001126372)1.000:0.001284616,((CK26:0.013418818,CK37:0.015326506)1.000:0.002558165,(CK69:0.012630485,HEL_CA0470AA_AS:0.015015361)1.000:0.002008587)0.932:0.001138952)0.766:0.00097493)0.000:0.000647927)0.988:0.000667978)1.000:0.00118412)0.999:0.001133715,(NYPt140:0.015199549,VN0889:0.015382603)1.000:0.002532042)1.000:0.001347064,((HEL_BA9045AA_AS:0.013779567,VN0123:0.014257286)1.000:0.00284937,((HEL_CA0407AA_AS:0.012798089,HEL_CA2705AA_AS:0.013542397)0.957:0.002194588,HEL_CA2658AA_AS:0.015636774)0.997:0.001211214)0.998:0.000842942)1.000:0.000815023)0.533:0.000338741,((((((HEL_BA8390AA_AS:0.014886108,(HEL_CA0217AA_AS:0.011987119,(HEL_CA0148AA_AS:0.008779177,HEL_CA0159AA_AS:0.00861572)1.000:0.004379551)1.000:0.002207383)1.000:0.002252615,(HEL_CA2593AA_AS:0.014351874,(HEL_CA2609AA_AS:0.011458781,(HEL_CA2692AA_AS:0.011515952,HEL_CA2757AA_AS:0.010960293)0.999:0.002738211)0.728:0.001927308)1.000:0.001657442)1.000:0.001062753,((HEL_BA4503AA_AS:0.013936193,(HEL_CA0160AA_AS:0.013181674,(HEL_BA5644AA_AS:0.001643272,(HEL_BA5651AA_AS:0.000945384,HEL_BA5653AA_AS:0.000788131)1.000:0.00144163)1.000:0.010945583)0.742:0.001964398)1.000:0.001657413,((((HpGP-SGP-026:0.013154836,HEL_CA0094AA_AS:0.013458007)1.000:0.002281454,(HEL_CA0189AA_AS:0.011030939,HEL_CA0203AA_AS:0.012956819)1.000:0.003062254)0.465:0.000556474,(HEL_CA0212AA_AS:0.012485295,HEL_CA0414AA_AS:0.0132675)1.000:0.002621041)1.000:0.001210919,(((HEL_CA2011AA_AS:0.013531316,Taitung216:0.013414101)1.000:0.002557467,(HEL_CA0077AA_AS:0.012931189,HEL_CA2123AA_AS:0.012821973)0.999:0.002006418)0.979:0.000871623,((HEL_BA9551AA_AS:0.013456417,HpGP-SGP-032:0.012934597)0.998:0.002395235,HEL_CA2550AA_AS:0.015048286)0.999:0.001159942)0.200:0.000697812)0.882:0.000804593)0.716:0.000638301)0.998:0.000625953,(((HEL_BA8930AA_AS:0.012996189,HEL_CA0195AA_AS:0.012388506)1.000:0.002302577,(HEL_CA0187AA_AS:0.013227583,((HEL_CA0161AA_AS:0.013741083,HEL_CA0215AA_AS:0.013612377)0.987:0.002578268,HEL_CA0406AA_AS:0.013864587)0.809:0.001073227)0.992:0.001232516)1.000:0.001046295,((((HEL_CA2605AA_AS:0.012806044,HEL_AA5340AA_AS:0.01263251)1.000:0.001801994,(HEL_CA2617AA_AS:0.011631596,HEL_BA9932AA_AS:0.015039206)1.000:0.002078684)0.780:0.000905616,(HEL_CA2759AA_AS:0.013511885,HEL_CA2758AA_AS:0.013021233)1.000:0.002435757)0.988:0.000842754,((((HEL_CA0168AA_AS:0.013184655,(HEL_CA0099AA_AS:0.01206128,HEL_CA0172AA_AS:0.012028567)0.940:0.002105672)0.148:0.000856949,(HEL_CA2761AA_AS:0.013159699,HpGP-TWN-019:0.01370703)1.000:0.002418863)0.999:0.000933461,(HEL_BA3697AA_AS:0.013828794,(HEL_CA0206AA_AS:0.013043698,HEL_CA2633AA_AS:0.012240317)0.917:0.002447446)0.992:0.001030827)0.859:0.000783399,(HEL_CA0176AA_AS:0.013672687,HpGP-TWN-016:0.013600502)1.000:0.002674003)0.634:0.00071382)0.401:0.000622334)0.966:0.000487938)1.000:0.000837266,((((((HEL_AA6078AA_AS:0.011867109,HEL_BA8898AA_AS:0.012895197)1.000:0.002448414,(HpGP-TWN-026:0.012981494,(HEL_CA2679AA_AS:0.01190824,HpGP-TWN-008:0.01306566)0.949:0.0022155)0.998:0.001188584)0.824:0.000746424,(HEL_CA2564AA_AS:0.01127169,HpGP-MAL-022:0.014043068)1.000:0.002738683)0.677:0.000768129,((((HEL_CA2584AA_AS:0.013148215,(HEL_CA0097AA_AS:0.01243084,NY97-103:0.013488736)0.758:0.002008074)0.998:0.001212135,(HEL_CA2687AA_AS:0.013005989,HpGP-SGP-003:0.012523299)1.000:0.002812178)0.415:0.000777217,(HEL_CA2713AA_AS:0.012971786,HpGP-TWN-002:0.012132617)1.000:0.002556766)0.768:0.000762964,(HEL_CA0171AA_AS:0.014649444,(HEL_CA0158AA_AS:0.012533723,HpGP-SGP-019:0.013138192)0.221:0.002051589)1.000:0.001412096)1.000:0.001272281)0.998:0.000704688,(((((HEL_BA5590AA_AS:0.009992935,HEL_CA2731AA_AS:0.011423447)1.000:0.004377399,(((HEL_BA5440AA_AS:0.013822741,KY-TH-53:0.013067348)1.000:0.00236322,(HEL_BA5349AA_AS:0.013865626,MMM_123:0.015464654)0.996:0.002183545)1.000:0.001627685,(((HEL_CA2704AA_AS:0.012481819,HEL_CA2697AA_AS:0.011321973)1.000:0.002383987,(HEL_CA2742AA_AS:0.013374633,(((HEL_CA2673AA_AS:0.010509377,KY-TH-10:0.014010225)1.000:0.002476215,(HEL_CA2568AA_AS:0.011985426,KY-TH-79:0.010329527)1.000:0.002826144)0.784:0.000761375,((HEL_CA2581AA_AS:0.004770073,HpGP-SGP-004:0.005997665)1.000:0.006389557,JP0154:0.013432362)1.000:0.001566446)0.910:0.001237247)0.067:0.000754081)1.000:0.001329754,(RN190:0.012984264,(HEL_CA0226AA_AS:0.01205129,HEL_CA2570AA_AS:0.011230366)0.551:0.001887319)0.971:0.001285682)1.000:0.001319469)0.934:0.000917288)0.000:0.0006173,((HEL_BA9694AA_AS:0.01491633,(HEL_CA2666AA_AS:0.012042752,HEL_CA2752AA_AS:0.012658373)0.997:0.00228889)1.000:0.001578607,((TW223:0.015518201,(HEL_BA5597AA_AS:0.011633683,HEL_BA7980AA_AS:0.011620076)1.000:0.002524007)1.000:0.001869327,(HEL_CA2542AA_AS:0.014020378,(HEL_CA2540AA_AS:0.011919174,HEL_CA2602AA_AS:0.013146591)0.999:0.002742253)0.995:0.001304578)0.705:0.001065959)1.000:0.001165962)0.446:0.000638185,(((((HEL_BA9248AA_AS:0.013650392,(Taitung30:0.005419655,Taiwan45:0.004497577)1.000:0.009485951)1.000:0.001861974,(HpGP-TWN-027:0.013275578,HpGP-TWN-022:0.012973849)1.000:0.002255186)0.349:0.000785755,((HEL_AA0326AA_AS:0.012113764,(Taitung35:0.014046331,(HEL_CA2628AA_AS:0.008883319,ID0048:0.009546767)1.000:0.002927624)1.000:0.002543696)1.000:0.002220541,(HEL_BA3846AA_AS:0.008430835,RN5:0.010149153)1.000:0.005860015)0.999:0.001116569)0.341:0.000743246,((HEL_BA8947AA_AS:0.011354118,KY-TH-93:0.012915375)1.000:0.002605859,((HEL_CA0191AA_AS:0.011666518,HpGP-TWN-028:0.012994393)1.000:0.002310826,(HEL_CA2648AA_AS:0.013781122,(HpGP-SGP-006:0.014079715,HpGP-TWN-007:0.014279905)1.000:0.002706845)0.855:0.001076406)0.939:0.000814309)0.933:0.000717424)0.985:0.00064886,(((((((JP0534:0.010149213,(AH67:0.007541129,(HEL_BA5460AA_AS:0.006344079,HEL_BA9319AA_AS:0.004088687)1.000:0.001555918)1.000:0.003164397)1.000:0.005685193,Kyoto90A:0.013194056)1.000:0.002618725,(((HEL_BA5344AA_AS:0.011896479,Yangon173:0.01152863)1.000:0.002513978,((HEL_CA0080AA_AS:0.01261319,HpGP-SGP-038:0.01150995)0.587:0.001589611,(HEL_BA3828AA_AS:0.013098434,HpGP-SGP-008:0.01194865)1.000:0.002569618)0.999:0.001477918)0.903:0.000984137,(HEL_BA4458AA_AS:0.013900881,(HEL_CA2730AA_AS:0.011819215,HEL_CA2755AA_AS:0.010911828)0.860:0.002206078)0.992:0.001373692)0.243:0.000987963)0.959:0.001066475,(((HEL_BA5600AA_AS:0.011744859,HpGP-SGP-015:0.012135533)0.995:0.002174945,(HEL_CA2644AA_AS:0.011857133,HEL_CA2706AA_AS:0.012152183)1.000:0.002591886)1.000:0.001256824,(HEL_CA2735AA_AS:0.011629297,RN169:0.013557653)1.000:0.002400366)0.769:0.000862238)0.980:0.000772399,(MMM_14:0.016977627,(MMM_59:0.018531356,(KY-TH-81:0.005996104,(KY-TH-28:0.003994524,KY-TH-73:0.002877248)1.000:0.004037618)1.000:0.009993)0.847:0.002529258)1.000:0.001466604)0.538:0.000650363,((HEL_CA2611AA_AS:0.013684009,(HpGP-MAL-015:0.012794067,ID0050:0.012211368)0.406:0.001858218)0.998:0.001264569,(((HEL_CA0164AA_AS:0.012291407,HpGP-SGP-005:0.01252307)1.000:0.002630296,(HEL_CA2539AA_AS:0.013358002,HEL_CA2712AA_AS:0.012426314)1.000:0.002377703)0.927:0.000989244,(HEL_CA0208AA_AS:0.01228342,HEL_CA2595AA_AS:0.013161464)1.000:0.002260805)0.963:0.000899452)0.995:0.000858381)0.999:0.000713086,(((HEL_AA6076AA_AS:0.010890913,KK-KH-21:0.012707761)1.000:0.002837143,(HEL_CA2756AA_AS:0.013384915,(HEL_BA4158AA_AS:0.011675976,KY-TH-41:0.013300274)0.938:0.002402665)0.936:0.001115042)0.999:0.001135453,(((HEL_BA7962AA_AS:0.013343009,KK-KH-50:0.013790917)1.000:0.002410161,(HEL_BA4687AA_AS:0.011850042,HpGP-TWN-009:0.009894755)1.000:0.00442864)0.854:0.00094246,(HEL_BA5348AA_AS:0.012171902,HEL_CA0412AA_AS:0.012957762)1.000:0.002699066)0.812:0.000871434)0.998:0.00076845)0.976:0.000483392)1.000:0.000837196)0.971:0.000448933,(((((HpGP-MAL-003:0.013231659,(HEL_AA2008AA_AS:0.01005071,HpGP-TWN-001:0.011972218)0.997:0.00323346)0.998:0.001660359,(HEL_BA5454AA_AS:0.012937346,(HEL_CA0214AA_AS:0.010220802,Kyoto98A:0.013497475)0.989:0.002856528)0.650:0.001689776)1.000:0.001322528,(HEL_BA3919AA_AS:0.014236839,(HEL_CA0149AA_AS:0.011857669,HEL_CA0200AA_AS:0.012017862)1.000:0.002742778)0.955:0.001128015)1.000:0.001082486,(((HEL_CA2588AA_AS:0.012848939,(HEL_BA9052AA_AS:0.013512005,(HEL_BA7968AA_AS:0.003797053,(HEL_BA7969AA_AS:0.003191079,(HEL_AA5345AA_AS:0.00248013,HEL_BA5356AA_AS:0.001438626)1.000:0.00254359)0.264:0.001483687)1.000:0.007825306)0.163:0.002313013)1.000:0.001906605,(HpGP-MAL-018:0.011666654,NY97-18:0.012293586)1.000:0.002867563)0.992:0.0013371,(Taiwan878:0.014377286,(HEL_CA2538AA_AS:0.012667282,HEL_CA2728AA_AS:0.012593894)0.733:0.00205291)0.999:0.001137771)0.990:0.000918625)1.000:0.000854236,((HEL_CA2621AA_AS:0.013208884,HEL_CA2661AA_AS:0.012446817)1.000:0.002559005,(HEL_CA0100AA_AS:0.013023039,HEL_CA0222AA_AS:0.012302057)1.000:0.00234648)1.000:0.001331478)0.990:0.000529284)0.772:0.00030662)0.823:0.000382876,(((((HEL_CA2734AA_AS:0.009418935,HpGP-TWN-020:0.010982204)1.000:0.005193383,((HEL_CA2528AA_AS:0.012843176,HpGP-TWN-023:0.012981191)0.984:0.001903845,((HEL_BA7971AA_AS:0.01237468,OK304:0.012090652)0.997:0.002765514,HEL_AA6080AA_AS:0.013139246)0.997:0.00113493)0.514:0.000869572)0.993:0.001005868,((HEL_CA0411AA_AS:0.010758586,HpGP-USA-425:0.010972905)1.000:0.004255835,(HEL_CA0183AA_AS:0.014000531,(HEL_CA0409AA_AS:0.013829149,Taiwan902:0.012320151)0.126:0.001819948)0.996:0.001544343)0.932:0.001190233)0.993:0.000829038,((HEL_CA2575AA_AS:0.012851598,(HEL_AA2000AA_AS:0.012220889,HEL_CA2532AA_AS:0.012199069)0.977:0.002374679)1.000:0.001355079,(((HEL_CA0157AA_AS:0.012088418,HEL_CA0373AA_AS:0.01314954)1.000:0.002536478,(HEL_BA4460AA_AS:0.01450908,(HpGP-TWN-024:0.012604036,HpGP-SGP-017:0.01275377)0.542:0.002131908)1.000:0.001384614)0.999:0.00101928,(((HEL_AA2005AA_AS:0.009642667,HEL_AA2009AA_AS:0.009256393)1.000:0.005321359,(HEL_CA2556AA_AS:0.011885811,(HEL_AA5337AA_AS:0.011354925,JP0016:0.011941276)0.843:0.002743094)1.000:0.001612573)1.000:0.002116774,((HEL_BA5345AA_AS:0.013655871,HpGP-SGP-002:0.013770573)1.000:0.002814638,(HEL_CA2612AA_AS:0.012154773,HEL_CA2669AA_AS:0.01175108)1.000:0.003130028)0.093:0.000839686)0.513:0.000714949)0.966:0.000789034)0.853:0.000687669)0.989:0.000595039,((((HpGP-MAL-010:0.019785025,HEL_BA4596AA_AS:0.019721585)0.998:0.002537299,((RN3:0.015206027,(HpGP-TWN-006:0.016928812,(Yangon132:0.018505464,(HEL_BA4686AA_AS:0.012114547,((HEL_AA2003AA_AS:0.00780864,HEL_BA4528AA_AS:0.009837227)1.000:0.007246031,((HEL_CA2615AA_AS:0.010905543,HEL_CA2627AA_AS:0.006172832)1.000:0.005936021,(Taiwan905:0.012241134,(HEL_CA2536AA_AS:0.007669334,HEL_CA2725AA_AS:0.005116798)1.000:0.005985808)0.558:0.001715817)1.000:0.004275923)0.004:0.003842145)1.000:0.005949533)1.000:0.009076401)0.986:0.004042476)1.000:0.004304728,MM0353:0.020250849)0.844:0.001527108)0.947:0.001073061,(HEL_AA6081AA_AS:0.01406212,HEL_CA0205AA_AS:0.012695734)1.000:0.002485217)0.998:0.000977186,(((HpGP-MAL-012:0.014352996,(HEL_BA9524AA_AS:0.013063186,HEL_CA2694AA_AS:0.011906591)0.243:0.002100893)0.977:0.000966432,((HEL_AA0328AA_AS:0.011589132,Taitung234:0.011077292)1.000:0.003046386,(HpGP-TWN-005:0.012501071,HEL_CA2577AA_AS:0.014121901)0.973:0.002121211)0.647:0.001135965)0.499:0.000859608,((((Mandalay38:0.0121588,(HEL_CA0155AA_AS:0.012103853,(Taitung69:0.012954894,Taitung71:0.009837214)0.575:0.002002051)0.950:0.001509368)0.991:0.001788142,(ID0741:0.010252977,HpGP-SGP-024:0.013489867)0.700:0.002107927)0.999:0.001625203,(HEL_BA5777AA_AS:0.012693171,HEL_CA0153AA_AS:0.012495372)1.000:0.002260188)1.000:0.001724984,(HEL_BA5605AA_AS:0.011797618,HEL_CA2521AA_AS:0.012837499)1.000:0.002881974)0.994:0.000887585)0.926:0.000794589)0.988:0.000762851)0.609:0.000399053)0.998:0.000463022)0.094:0.000342921,(((((HEL_CA2690AA_AS:0.01222784,HpGP-TWN-004:0.015217754)1.000:0.002633734,((Taitung243:0.012763248,Taitung76:0.01191965)1.000:0.002959413,(HEL_CA0092AA_AS:0.01251167,HpGP-TWN-018:0.012270525)0.999:0.002351849)0.754:0.001218172)0.944:0.001011375,(HEL_CA2676AA_AS:0.012932055,Taitung36:0.012453925)1.000:0.003748612)0.999:0.000849913,((((HpGP-MAL-008:0.014926081,(HEL_CA2543AA_AS:0.011993831,HpGP-SGP-014:0.012139539)1.000:0.002895303)1.000:0.001222995,(((HEL_CA0211AA_AS:0.01250078,HEL_CA0223AA_AS:0.011544661)1.000:0.00321306,(HEL_CA0179AA_AS:0.013587373,HEL_CA2590AA_AS:0.012911268)1.000:0.002384144)0.989:0.001063419,(HEL_AA1999AA_AS:0.01658574,(HEL_CA2560AA_AS:0.012492476,HpGP-SGP-036:0.012641814)1.000:0.002617244)0.929:0.001242773)0.670:0.000878577)0.768:0.000720141,((HEL_CA2762AA_AS:0.013376592,(HEL_BA9389AA_AS:0.011970037,RN61:0.012829699)0.498:0.002178967)0.996:0.001236437,((HEL_BA8375AA_AS:0.013343899,HEL_CA2549AA_AS:0.012427322)1.000:0.002184959,(HEL_BA9678AA_AS:0.012512159,HpGP-MAL-023:0.012283195)0.999:0.001997019)0.555:0.000941123)0.998:0.000883865)0.216:0.000513893,((NY97-29:0.013722723,HEL_CA2591AA_AS:0.013448481)0.999:0.001988499,(ID0397:0.014732699,(HEL_AA6034AA_AS:0.012582961,HEL_CA0198AA_AS:0.012378147)1.000:0.002717974)0.997:0.001363139)1.000:0.001250613)0.000:0.000417252)1.000:0.001103389,((HEL_CA2096AA_AS:0.014501341,(HEL_CA2523AA_AS:0.013836389,(HEL_CA2552AA_AS:0.007523625,ID0449:0.009153087)1.000:0.005911188)0.874:0.002320027)0.999:0.001917745,(((HEL_BA5776AA_AS:0.013897429,JP0017:0.014609177)1.000:0.002907329,(HEL_CA2534AA_AS:0.013105105,HpGP-MAL-020:0.013140284)1.000:0.002372542)1.000:0.001509474,((HEL_AA0324AA_AS:0.013736241,HEL_CA0083AA_AS:0.013600376)1.000:0.002291207,(HEL_CA0102AA_AS:0.012089842,HEL_CA2529AA_AS:0.013457503)1.000:0.002235468)0.541:0.000738917)0.523:0.000993422)1.000:0.001128956)0.000:0.000439154)1.000:0.0011149)0.366:0.000420437,((((HEL_CA2589AA_AS:0.012461757,HEL_CA0180AA_AS:0.013573977)1.000:0.002278464,((VN0139:0.014175142,(EKB34:0.013547528,HEL_BA9978AA_AS:0.012145572)1.000:0.003042227)1.000:0.001843614,(HEL_BA9918AA_AS:0.013073981,HEL_CA0185AA_AS:0.012718228)1.000:0.00224859)0.983:0.001088084)0.848:0.000977164,((HpGP-TWN-003:0.012827335,KY-TH-32:0.011586097)1.000:0.002404734,(HEL_CA0069AA_AS:0.012535828,HEL_BA7956AA_AS:0.013371256)1.000:0.002306345)0.999:0.001019794)0.972:0.000725498,((((NY97-20:0.013682928,HpGP-SGP-018:0.014317395)0.999:0.001819254,(HEL_AA0384AA_AS:0.013917392,HEL_CA2724AA_AS:0.012298189)1.000:0.002573892)1.000:0.001445719,((HEL_BA5358AA_AS:0.013231042,HEL_CA2610AA_AS:0.013660045)1.000:0.002281045,(HEL_CA2702AA_AS:0.013511427,(HEL_CA2749AA_AS:0.006879312,HpGP-SGP-012:0.008785787)1.000:0.006806459)1.000:0.001923262)0.999:0.001246002)0.763:0.000641437,((HpGP-MAL-006:0.014379973,HEL_CA0220AA_AS:0.012833297)1.000:0.002463095,(HpGP-SGP-033:0.014024716,NY97-38:0.013355079)0.998:0.001903281)1.000:0.001973403)0.966:0.000714792)0.770:0.000547268)1.000:0.000923535,(((HEL_BA9913AA_AS:0.013452002,(HEL_CA2622AA_AS:0.013455272,(HEL_BA9907AA_AS:0.005409239,HEL_BA9943AA_AS:0.005513429)1.000:0.007197502)0.993:0.002160426)0.999:0.00159298,((HEL_CA0068AA_AS:0.012687067,HEL_CA0209AA_AS:0.014211647)1.000:0.002234757,(HEL_CA0006AA_AS:0.012962575,HEL_BA9965AA_AS:0.013781497)1.000:0.001930902)0.989:0.001069351)0.998:0.000976231,(((HEL_CA2055AA_AS:0.013884752,(HEL_CA2708AA_AS:0.012789426,HEL_CA2701AA_AS:0.013215306)0.764:0.001822559)0.963:0.00092955,(HEL_BA9941AA_AS:0.014874735,(HEL_CA2715AA_AS:0.013197589,HEL_BA9973AA_AS:0.013425294)0.306:0.002079112)0.996:0.001100884)0.992:0.001028382,(((HEL_CA0163AA_AS:0.012326611,HEL_CA2134AA_AS:0.013169994)1.000:0.00235271,(HEL_AA2004AA_AS:0.012838063,HEL_BA9968AA_AS:0.012828019)0.994:0.001864757)0.989:0.00095701,(HEL_CA0001AA_AS:0.013342598,HEL_CA2135AA_AS:0.012487159)1.000:0.002490353)0.972:0.000865736)0.723:0.000631182)0.997:0.000708215)0.978:0.000610208,(((HpGP-TWN-021:0.015233015,(HEL_BA0200AA_AS:0.013489057,HEL_CA2533AA_AS:0.013791688)0.908:0.002130363)0.992:0.001069364,(HEL_CA0000AA_AS:0.014870701,(VN0859:0.011887137,(VN0844:0.010144941,VN0866:0.006963965)1.000:0.005459013)1.000:0.002575912)0.197:0.00155262)0.996:0.001198291,((HEL_BA9984AA_AS:0.015419683,(HEL_CA2545AA_AS:0.01371793,HpGP-MAL-021:0.012652521)0.980:0.002268241)1.000:0.001727277,((HEL_CA2600AA_AS:0.012985097,HEL_CA2685AA_AS:0.012157102)1.000:0.00241319,(HEL_CA2565AA_AS:0.012655771,HEL_CA2716AA_AS:0.01307892)1.000:0.002341127)0.939:0.000795184)0.835:0.000828247)0.314:0.000584163)0.985:0.000676396)0.956:0.000516739)0.842:0.000470203):0.000537413,(((((HEL_BA4534AA_AS:0.013674795,(HEL_BA9925AA_AS:0.006616455,HEL_BA9947AA_AS:0.006443918)1.000:0.007016546)1.000:0.001649482,(HEL_BA9952AA_AS:0.01247258,HEL_BA9996AA_AS:0.012924365)1.000:0.001998375)0.973:0.000881263,((HEL_BA4773AA_AS:0.012468224,Taiwan894:0.011574449)1.000:0.002199865,(HEL_CA2614AA_AS:0.012523821,HEL_CA2707AA_AS:0.012386954)1.000:0.001799382)1.000:0.001239828)1.000:0.000949184,(((HEL_CA2054AA_AS:0.013221377,(HEL_CA2093AA_AS:0.012635688,HEL_CA2594AA_AS:0.014181436)0.597:0.001804555)1.000:0.001408801,(HEL_BA9959AA_AS:0.012514801,HEL_CA2065AA_AS:0.014050967)1.000:0.002158134)1.000:0.00096877,((HEL_BA9974AA_AS:0.014545109,HEL_CA2736AA_AS:0.013649184)1.000:0.00253852,((HEL_CA0377AA_AS:0.015542401,HEL_CA2084AA_AS:0.017107871)1.000:0.002979136,HEL_CA2738AA_AS:0.015157787)0.379:0.000815476)1.000:0.001260283)0.505:0.000562007)0.997:0.000583474,(((HEL_BA9988AA_AS:0.012150803,HEL_CA2060AA_AS:0.012360975)1.000:0.002019134,(HEL_BA9954AA_AS:0.013603533,HEL_CA0243AA_AS:0.013248374)1.000:0.002374434)0.984:0.000792459,((HEL_BA9923AA_AS:0.013441332,HEL_CA2073AA_AS:0.012779957)1.000:0.002102196,(HEL_CA2042AA_AS:0.014106703,(HEL_BA9957AA_AS:0.014125817,HEL_CA2522AA_AS:0.011887311)0.297:0.001819681)0.985:0.001135003)0.973:0.001075669)1.000:0.000889039)0.996:0.00052926)1.000:0.000335223,((((((((HEL_CA2090AA_AS:0.013107675,HEL_BA9914AA_AS:0.013173179)1.000:0.002298696,(HEL_AA2001AA_AS:0.013298155,(HEL_CA2603AA_AS:0.011819285,HEL_CA2760AA_AS:0.011315962)1.000:0.003164657)1.000:0.001350975)0.500:0.000704328,(HCM65:0.012820212,HEL_CA0101AA_AS:0.01262972)1.000:0.002551559)0.681:0.000952348,(((HEL_CA0120AA_AS:0.015289548,HpGP-TWN-029:0.012281962)1.000:0.002437575,(HEL_BA7955AA_AS:0.012540218,HEL_CA2122AA_AS:0.013142769)1.000:0.002208273)0.993:0.000991446,(HEL_AA0251AA_AS:0.013277716,HEL_CA2574AA_AS:0.012790523)1.000:0.001822548)1.000:0.001135377)0.997:0.001037007,((((HEL_CA2043AA_AS:0.013624292,HEL_CA2225AA_AS:0.0144106)1.000:0.002564942,(HEL_BA9977AA_AS:0.013567515,HEL_CA2674AA_AS:0.01179734)1.000:0.002207623)0.925:0.000967952,((HEL_BA4998AA_AS:0.013622386,HEL_BA9990AA_AS:0.013275946)1.000:0.002457123,(HEL_BA9969AA_AS:0.013889918,HEL_CA2616AA_AS:0.013857345)1.000:0.002615723)0.957:0.001005725)1.000:0.000965392,(((((HEL_CA2004AA_AS:0.013209957,(JP0003:0.009355545,JP0537:0.011641593)1.000:0.006694484)1.000:0.002072242,((HpGP-JAP-010:0.014201519,(HP97:0.012822099,(Kyoto101A:0.011689403,(HEL_CA0600AA_AS:0.012759434,(JP0568:0.01073972,(JP0002:0.009782396,oki779:0.009718656)0.746:0.001838635)0.773:0.001581278)0.792:0.001356581)0.994:0.001994933)1.000:0.003197128)0.994:0.001591009,((HEL_AA0202AA_AS:0.012610548,HEL_BA9247AA_AS:0.011421623)1.000:0.002439284,(HEL_BA5577AA_AS:0.0115865,HpGP-JAP-101:0.010240099)0.814:0.002362464)1.000:0.003221558)0.765:0.000980553)0.995:0.000861245,(((((HEL_BA8999AA_AS:0.010016514,HEL_CA0136AA_AS:0.009786992)1.000:0.004398294,(oki286:0.012265636,(HEL_CA0594AA_AS:0.010199716,HP32:0.008947381)1.000:0.003342362)1.000:0.00378122)1.000:0.001580697,((((OK103:0.007176735,OK212:0.007032136)1.000:0.007293949,((oki298:0.009479031,(HpGP-JAP-108:0.009693326,oki86:0.010006536)1.000:0.003401954)0.993:0.00157831,(HEL_BA8906AA_AS:0.009026866,OK302:0.008036825)1.000:0.002732531)1.000:0.006094153)1.000:0.002108162,((HpGP-JAP-107:0.011120055,(HpGP-JAP-109:0.004822688,(oki388:0.007574968,oki265:0.004507799)0.997:0.00216166)1.000:0.005420012)1.000:0.003876533,(OK318:0.010981065,(oki352:0.009929347,(oki108:0.008413118,(HEL_AA0335AA_AS:0.011889992,oki424:0.007350757)1.000:0.002760102)1.000:0.002720123)0.627:0.002060118)1.000:0.003033275)1.000:0.001740509)0.566:0.0010953,(((((OK308:0.014711628,(oki25:0.01001103,((HEL_BA8831AA_AS:0.007685324,(oki184:0.008325705,HpGP-JAP-114:0.007865731)0.314:0.002076698)1.000:0.002378283,(OK168:0.009195105,oki760:0.013724933)1.000:0.003314151)0.977:0.002910565)1.000:0.003752348)0.999:0.001726962,(HEL_AA0440AA_AS:0.012253515,HpGP-BRA-012:0.012936935)1.000:0.002535519)0.999:0.001679651,(((oki684:0.00935789,(OK99:0.006656711,oki52:0.006470039)1.000:0.005541442)1.000:0.003295074,(oki423:0.013541495,(OK306:0.010928321,(OK134:0.008498832,(oki672:0.010268297,(OK311:0.005475558,(oki156:0.004025211,oki361:0.005613921)1.000:0.001908689)0.180:0.001497986)1.000:0.002269947)0.672:0.001567921)0.986:0.002121213)1.000:0.002031636)0.538:0.001338664,(OK307:0.008528649,OK312:0.009354381)1.000:0.005005886)1.000:0.00184211)1.000:0.001307422,(((OK130:0.010658818,(HpGP-JAP-103:0.008132787,oki2:0.007547446)1.000:0.005006341)0.999:0.002390125,HEL_AA0331AA_AS:0.013843244)1.000:0.002647577,(oki386:0.011908455,(OK301:0.009400197,(oki164:0.006614246,oki81:0.00778193)1.000:0.002701542)1.000:0.002764882)1.000:0.002732395)1.000:0.001774269)0.546:0.000972231,(OK195:0.010212494,OK316:0.011981828)1.000:0.003831142)0.538:0.00075565)0.977:0.000778146)0.601:0.000724756,((GU1862:0.014327031,(HEL_CA2014AA_AS:0.013161132,JP0542:0.012681343)0.830:0.002412568)1.000:0.001390947,(((HEL_AA4437AA_AS:0.01084197,(HEL_AA0241AA_AS:0.008686513,HEL_AA4455AA_AS:0.006323822)1.000:0.005943195)1.000:0.002525626,((JP0557:0.014270589,Kyoto30A:0.012776547)0.973:0.001781617,(HpGP-JAP-115:0.009994503,JP0167:0.00899248)1.000:0.005149206)0.687:0.000792507)0.673:0.000858341,((((JP0138:0.012821807,(((HEL_AA4454AA_AS:0.01024691,(HP37:0.006731851,(F216:0.005403508,F227:0.006040439)0.998:0.002337653)1.000:0.003958221)1.000:0.002727485,(JP0011:0.008953973,HEL_AA4449AA_AS:0.011497875)0.999:0.001939063)0.830:0.001280068,(((HEL_AA4430AA_AS:0.012439996,(AH201:0.00937473,HEL_BA8913AA_AS:0.010040135)1.000:0.002454915)0.615:0.000928184,((AH408:0.010353364,GU1861:0.009238431)1.000:0.002347319,(((HEL_BA8975AA_AS:0.009520439,Kyoto62A:0.0090686)1.000:0.002588811,((HEL_AA0199AA_AS:0.010865707,Kyoto34B:0.009702502)1.000:0.0020944,(HEL_BA9710AA_AS:0.008251999,(HEL_CA0605AA_AS:0.007250905,PIK93:0.009536201)0.878:0.001626216)0.990:0.001089693)0.991:0.001249187)0.955:0.001293454,(AH212:0.009517413,(AH254:0.009159342,AH323:0.006322998)1.000:0.003040407)1.000:0.001786433)0.971:0.001178574)0.798:0.000944871)0.872:0.001043026,(F219:0.010914092,oki407:0.010938788)1.000:0.002310049)0.788:0.001016971)0.580:0.000860715)0.986:0.001061313,((Kyoto127A:0.01137992,DU1888:0.012680749)0.832:0.00206762,PIK29:0.01303627)1.000:0.001410355)0.897:0.000773421,((((((AH269:0.011225122,(AH185:0.009852134,AH534:0.00961671)0.998:0.002875662)1.000:0.001973587,((((HEL_BA5575AA_AS:0.010459307,AH451:0.010433637)1.000:0.002079101,((((((JP0176:0.008511052,((AH113:0.006389419,AH362:0.006602809)0.063:0.001223131,(AH315:0.007559158,HEL_BA9084AA_AS:0.008737811)0.903:0.00138667)1.000:0.002768571)0.990:0.00105579,(AH86:0.008789979,(AH275:0.005836837,(AH226:0.008883292,(AH168:0.006765071,AH420:0.005949655)0.802:0.001271557)1.000:0.001431596)0.975:0.001137578)1.000:0.001227433)0.073:0.000566991,(((AH383:0.009627291,AH439:0.007753057)0.977:0.0014993,(HEL_AA0205AA_AS:0.008795444,(AH221:0.00854348,AH416:0.00619534)1.000:0.002137849)1.000:0.001394779)0.628:0.001072462,(AH246:0.007148756,AH259:0.008282842)1.000:0.001693667)1.000:0.000979561)0.201:0.0006194,((HEL_BA4684AA_AS:0.01023644,((AH209:0.005250405,AH402:0.00547231)0.998:0.001738534,(AH249:0.005489141,AH359:0.007605959)0.981:0.001699479)0.996:0.001240526)1.000:0.0019825,AH456:0.007579701)0.995:0.000972126)0.965:0.000717081,(AH445:0.008328905,AH119:0.009855347)0.996:0.001610069)1.000:0.001574707,((HEL_BA9030AA_AS:0.012383882,AH271:0.012806557)0.988:0.002280781,DU1829:0.010278111)0.359:0.00102068)0.998:0.0013244)0.935:0.000973394,HEL_AA0170AA_AS:0.012567894)0.800:0.001045621,((AH203:0.009884801,(AH414:0.009166042,(AH343:0.008761486,(AH207:0.003181008,AH280:0.005156401)1.000:0.004053101)0.999:0.001946674)0.208:0.001525926)1.000:0.00191598,(HpGP-JAP-019:0.011606389,(AH20:0.010836733,AH251:0.009993705)0.386:0.002034479)0.771:0.001028562)0.964:0.000991428)0.880:0.00078042)0.451:0.00077102,((AH178:0.009761808,(AH205:0.009078406,AH231:0.009831233)0.370:0.00221721)0.839:0.0016635,HEL_BA8901AA_AS:0.013658296)1.000:0.001647523)0.984:0.000898794,((HEL_BA4683AA_AS:0.011452657,oki783:0.011466547)1.000:0.002658778,(HEL_BA9371AA_AS:0.01231494,(HEL_CA0107AA_AS:0.010263902,Kyoto46A:0.009727151)1.000:0.003206758)0.297:0.001055252)0.976:0.001047716)0.903:0.000823367,((AH130:0.011489445,oki101:0.013410955)1.000:0.003038915,(AH105:0.01101723,AH70:0.011919727)1.000:0.003674933)0.995:0.000957783)0.219:0.000699098,((HEL_AA0249AA_AS:0.012059293,HEL_CA2020AA_AS:0.011086938)1.000:0.002497616,(AH283:0.006544277,(HEL_CA0626AA_AS:0.003823439,(HEL_CA0303AA_AS:0.003627345,JP0562:0.003864308)1.000:0.00201647)1.000:0.003262469)1.000:0.007491272)1.000:0.001065216)0.000:0.000531497)0.000:0.000417196,(((((((((JP0143:0.0114821,(HEL_CA0608AA_AS:0.007246653,Kyoto74B:0.00738852)1.000:0.004893856)1.000:0.002184719,(HpGP-JAP-022:0.011558036,HpGP-JAP-015:0.011761837)0.999:0.001913397)0.995:0.001464659,((F235:0.005413037,HEL_AA4457AA_AS:0.006497196)1.000:0.005703407,(HEL_AA4451AA_AS:0.008807151,(F233:0.00979083,(HEL_AA4445AA_AS:0.008566784,(HEL_AA0168AA_AS:0.008003438,(HEL_AA4436AA_AS:0.003919565,HEL_AA4440AA_AS:0.004758901)1.000:0.003299146)0.087:0.001233321)0.427:0.001395826)0.999:0.001748197)1.000:0.002014297)1.000:0.002182032)0.768:0.000825597,(HEL_BA4769AA_AS:0.009847295,(HEL_AA0247AA_AS:0.00518452,HEL_CA2022AA_AS:0.004909825)1.000:0.005309062)1.000:0.003182166)0.998:0.000951194,(HEL_CA0625AA_AS:0.013045136,(HEL_AA0178AA_AS:0.011518135,Kyoto42B:0.01075548)0.395:0.002110037)1.000:0.000980201)0.465:0.000676377,(((AH447:0.011372035,JP0150:0.010335457)1.000:0.002845465,((HEL_CA0607AA_AS:0.010176287,((HEL_AA4442AA_AS:0.007835233,HEL_CA0602AA_AS:0.011808424)0.880:0.001840293,DU1867:0.009271039)0.980:0.001306325)0.988:0.002003209,HEL_BA9900AA_AS:0.011799691)0.999:0.001751888)0.558:0.000835196,(BD0144:0.010702647,(oki272:0.009630654,(Kyoto204A:0.006808785,Kyoto47B:0.006263063)1.000:0.00324756)1.000:0.002212607)1.000:0.003421738)0.888:0.000925844)0.939:0.000709329,(((Kyoto25A:0.011914973,(HEL_BA5573AA_AS:0.011722928,(HEL_CA2026AA_AS:0.007558684,(HEL_CA0589AA_AS:0.008320304,JP0035:0.007502158)1.000:0.002271287)1.000:0.003652927)1.000:0.002430589)1.000:0.001680677,(HEL_AA0103AA_AS:0.013291962,(AH277:0.013608653,HEL_BA5578AA_AS:0.012564155)0.617:0.002054032)0.999:0.00114653)0.998:0.001019344,(((HEL_AA0173AA_AS:0.011030941,HEL_AA4448AA_AS:0.010818752)1.000:0.003054721,(HEL_AA4447AA_AS:0.010165386,F226:0.010904185)1.000:0.0027079)0.949:0.000946269,((HEL_AA0248AA_AS:0.007388007,Kyoto80A:0.007707189)1.000:0.005067499,(HEL_AA0167AA_AS:0.00891538,Kyoto142A:0.00887093)1.000:0.005642463)1.000:0.002057169)0.969:0.000882868)0.000:0.000547215)0.401:0.000494322,((((HEL_AA4432AA_AS:0.0113349,HEL_AA4453AA_AS:0.012940235)1.000:0.002435695,((HEL_AA4438AA_AS:0.011099742,(HEL_CA2010AA_AS:0.008105602,Kyoto96A:0.009246173)1.000:0.003012128)1.000:0.002060801,HEL_AA4458AA_AS:0.012665316)0.992:0.00126632)1.000:0.001233635,(((HpGP-JAP-002:0.012130858,HEL_AA4446AA_AS:0.012543956)1.000:0.002080469,((98_10:0.010643305,Kyoto4A:0.010498443)0.999:0.002180656,HEL_CA0385AA_AS:0.012023611)1.000:0.001353064)1.000:0.001262323,(JP0545:0.010969811,JP0565:0.011792439)1.000:0.002768236)0.682:0.000670207)0.976:0.000708585,(((((((HEL_AA0180AA_AS:0.012065325,((GU1871:0.010353498,HEL_CA2018AA_AS:0.01037798)1.000:0.002742801,((JP0013:0.004520627,JP0175:0.004974693)1.000:0.006196815,(HEL_CA0597AA_AS:0.005685627,JP0009:0.0064143)1.000:0.004339566)0.748:0.001348413)0.953:0.001039123)0.903:0.001056195,((((GU1882:0.011706882,HEL_AA4441AA_AS:0.011252786)1.000:0.001898362,(HEL_BA3533AA_AS:0.011388618,((HEL_CA0622AA_AS:0.008084062,((((JP0567:0.005818734,(HEL_BA9902AA_AS:0.0048979,(JP0140:0.002248032,JP0577:0.004581041)0.361:0.000684432)0.692:0.000506305)0.979:0.000639759,(HEL_CA2015AA_AS:0.009363108,(((JP0146:0.006145975,JP0184:0.004896415)1.000:0.001468855,JP0558:0.008371191)1.000:0.001540707,JP0173:0.007788185)0.650:0.001081906)0.312:0.000549475)0.975:0.000640794,(HEL_CA0635AA_AS:0.004757521,(HEL_CA0306AA_AS:6.468e-06,JP0027:0.000118428)1.000:0.002982994)1.000:0.003581607)1.000:0.001067877,((MALT1726:0.008867115,(JP0134:0.002697726,(Kyoto9B:0.006401668,oki674:0.005381897)1.000:0.001271398)0.981:0.000674682)0.676:0.001126515,Kyoto169A:0.011691266)1.000:0.001117125)0.998:0.001185857)0.629:0.001246181,Kyoto72B:0.008372946)0.720:0.001596638)0.987:0.001085207)0.785:0.001080917,(AH126:0.01108308,(AH369:0.007178479,AH396:0.007591794)1.000:0.002686182)1.000:0.001514798)1.000:0.001375199,(JP0547:0.00899951,(OK305:0.009347666,(HEL_CA0312AA_AS:0.009433041,(HEL_CA0593AA_AS:0.007578991,JP0145:0.006522266)0.362:0.001032139)0.975:0.001006717)1.000:0.002436824)1.000:0.003052857)0.831:0.001139587)1.000:0.001450367,((HEL_CA0588AA_AS:0.011226577,JP0001:0.011205351)1.000:0.002521147,(((HEL_CA0592AA_AS:0.009231417,HpGP-JAP-016:0.009678146)1.000:0.002465444,HEL_CA2007AA_AS:0.012192664)0.943:0.001064534,(JP0006:0.006481016,oki390:0.006060117)1.000:0.005065302)1.000:0.001311069)0.229:0.000706617)0.825:0.000647746,(HEL_CA2009AA_AS:0.012428405,OK303:0.010842881)1.000:0.002530306)0.896:0.000585028,((((JP0166:0.008787137,((HEL_CA0595AA_AS:0.006436783,HEL_CA0623AA_AS:0.006114277)0.984:0.001586821,(((HEL_CA0418AA_AS:5e-09,JP0566:5e-09)1.000:0.003456767,(JP0539:0.005291438,HEL_CA0634AA_AS:0.006927519)0.919:0.001244733)0.973:0.001118119,F93:0.007563951)0.891:0.001293854)1.000:0.00225178)1.000:0.003655174,(HEL_CA0591AA_AS:0.009899494,HEL_CA2013AA_AS:0.008526271)1.000:0.003407222)1.000:0.002212182,((HEL_AA0196AA_AS:0.010022868,(HEL_CA0586AA_AS:0.008507915,(JP0170:0.007634849,(HEL_CA0582AA_AS:0.004773994,JP0015:0.005798337)0.876:0.001178536)1.000:0.00463149)1.000:0.003702332)1.000:0.001829153,(HEL_CA0606AA_AS:0.010725264,HpGP-JAP-029:0.010795679)1.000:0.002281593)0.894:0.001020697)0.944:0.000846204,((35A:0.01268404,(HEL_CA0601AA_AS:0.010431777,oki288:0.010111001)1.000:0.002663902)0.970:0.001120594,((JP0136:0.010159049,JP0569:0.00800856)1.000:0.003511817,(HEL_CA0629AA_AS:0.01226577,JP0174:0.011350153)0.862:0.002207205)0.896:0.000949282)0.062:0.000848807)0.849:0.000599605)1.000:0.000821077,(((((HpGP-JAP-021:0.012465746,((JP0036:0.008739481,MALT1706:0.010901201)1.000:0.002256761,(F232:0.011133407,(JP0028:0.010055098,JP0142:0.007903397)1.000:0.002823102)0.959:0.00120652)0.961:0.001178398)0.462:0.001093469,(HEL_AA0179AA_AS:0.0106271,(HP85:0.010558279,HEL_AA4434AA_AS:0.010820149)0.999:0.002333169)1.000:0.001557095)0.432:0.000879871,((HEL_BA4505AA_AS:0.011219722,JP0182:0.012395011)1.000:0.002276875,(JP0163:0.010541668,(HpGP-JAP-028:0.005906533,JP0014:0.005959452)1.000:0.004749359)1.000:0.002279831)1.000:0.001472818)0.985:0.000903537,((Kyoto68B:0.012479137,(DU1838:0.011537274,(HEL_CA0611AA_AS:0.009472938,((Kyoto44A:0.009174995,JP0135:0.010015258)0.151:0.001123641,((HEL_AA0171AA_AS:0.007413068,JP0181:0.01151944)0.919:0.001620718,(((JP0151:0.004576535,JP0153:0.007272144)1.000:0.001215771,(Kyoto22A:0.00775528,HEL_BA5507AA_AS:0.009284016)1.000:0.002163751)0.557:0.000725674,(HEL_CA0637AA_AS:0.007980962,HEL_CA2012AA_AS:0.008333692)0.947:0.001229535)0.937:0.001075823)0.869:0.000912647)1.000:0.001630677)0.996:0.001886021)0.988:0.001472037)1.000:0.001442343,(HP76:0.011728943,Kyoto67A:0.011195398)1.000:0.002592096)0.995:0.000865843)0.996:0.000745575,(((((((((HEL_CA2016AA_AS:0.008026113,JP0020:0.009705945)1.000:0.00336544,JP0162:0.012872796)0.978:0.001382256,(HEL_CA2025AA_AS:0.012222164,(CPY1124:0.004457239,HEL_CA0616AA_AS:0.005478566)1.000:0.005841598)0.991:0.001748269)0.999:0.00135853,((((OK313:0.012886946,(JP0180:0.007217144,((JP0106:0.00840953,JP0168:0.008957108)1.000:0.001552051,oki61:0.015537295)0.311:0.00071752)1.000:0.001681957)0.984:0.001163168,(HEL_BA5576AA_AS:0.008616091,HEL_CA2023AA_AS:0.011921791)0.983:0.002423466)0.517:0.001206167,HEL_AA0165AA_AS:0.015900293)1.000:0.001543836,(oki143:0.013354475,(Kyoto95A:0.008431017,oki772:0.010664967)1.000:0.004283584)1.000:0.002135562)0.937:0.001077185)0.977:0.00093601,(JP0546:0.011445805,JP0183:0.013495292)1.000:0.002166679)1.000:0.001131668,((JP0553:0.011161708,(HEL_CA0621AA_AS:0.011570265,JP0022:0.010173069)1.000:0.00293095)0.996:0.00139047,((((JP0012:0.007076165,JP0108:0.005460243)1.000:0.003285634,(HEL_CA0618AA_AS:0.007429159,HEL_CA0633AA_AS:0.006708701)1.000:0.002215076)1.000:0.001842898,(HEL_CA0627AA_AS:0.010195373,((HEL_CA0413AA_AS:0.008998669,JP0159:0.006690256)1.000:0.00288302,(HEL_CA0583AA_AS:0.007800031,(JP0564:0.007387561,(HEL_CA0628AA_AS:0.005810964,JP0165:0.007892217)1.000:0.002238183)1.000:0.002373711)0.999:0.001592588)0.922:0.001731678)0.952:0.00211981)1.000:0.001700517,JP0148:0.012412872)0.617:0.00108907)0.781:0.000893635)1.000:0.001291574,HEL_CA2024AA_AS:0.014303741)1.000:0.001671072,(((MMM_67:0.016093896,Taiwan44:0.013262998)1.000:0.002173048,(HEL_AA0243AA_AS:0.012326828,HEL_BA9831AA_AS:0.011609478)1.000:0.002230389)0.998:0.001205929,((HEL_CA0590AA_AS:0.012963627,Kyoto48A:0.012393355)0.979:0.001592535,(F221:0.009989943,HEL_AA0172AA_AS:0.010414677)1.000:0.00245968)1.000:0.00208119)0.940:0.000575087)0.882:0.00061836,((HpGP-JAP-017:0.01088401,OK188:0.012674319)1.000:0.00347076,HEL_CA0619AA_AS:0.01340436)1.000:0.001560705)0.964:0.000667653)0.970:0.000488862)0.927:0.000555406,((((HEL_AA4452AA_AS:0.01141858,HEL_BA8897AA_AS:0.010968649)1.000:0.002692881,((HEL_AA0443AA_AS:0.006435435,HpGP-JAP-113:0.006629613)1.000:0.00610982,(JP0144:0.010686475,JP0550:0.012079205)1.000:0.002629384)1.000:0.001511486)0.921:0.00109433,((HEL_BA9815AA_AS:0.010188953,Kyoto123A:0.011515961)0.959:0.002313686,Kyoto28A:0.013398925)0.942:0.001009379)1.000:0.000909187,((((HEL_AA4439AA_AS:0.009386262,HEL_CA0612AA_AS:0.01081705)1.000:0.003589069,(HpGP-JAP-026:0.012783353,(F234:0.011365144,(HEL_CA0596AA_AS:0.012414064,HEL_CA0620AA_AS:0.011144275)0.805:0.002382837)0.956:0.001543985)0.998:0.001673013)0.991:0.001366995,(HEL_CA2017AA_AS:0.011686505,(Kyoto59B:0.010594568,Kyoto91A:0.011223881)0.612:0.001901155)1.000:0.001788701)0.999:0.000942309,(((HEL_AA0174AA_AS:0.012205453,HEL_BA8838AA_AS:0.01333792)1.000:0.002703157,(JP0107:0.016541897,oki169:0.013213137)1.000:0.002236804)0.947:0.000828442,(Kyoto1A:0.014974165,((JP0079:0.006522375,JP0133:0.009226534)1.000:0.006184286,(JP0543:0.009656235,Kyoto89A:0.009538395)1.000:0.00307641)0.997:0.001448805)0.998:0.001131153)0.018:0.00047871)0.951:0.00074653)0.056:0.000516451)0.991:0.000573085)0.349:0.00039494)0.000:0.000374583,(((F228:0.011031504,HpGP-JAP-111:0.011672762)1.000:0.002568696,(((GU1883:0.011616608,Kyoto55A:0.011012505)0.996:0.001986033,((HEL_AA0239AA_AS:0.010470817,HEL_AA0246AA_AS:0.007668777)1.000:0.00434105,(Kyoto84A:0.01064263,(F16:0.007126424,HEL_AA0169AA_AS:0.008665518)1.000:0.003228101)1.000:0.002093542)0.115:0.001196461)0.962:0.001155788,HEL_BA9591AA_AS:0.01293047)0.974:0.001154925)0.000:0.000779427,((F30:0.012626652,(HEL_AA4450AA_AS:0.010206212,(HEL_AA0238AA_AS:0.006733904,Kyoto41A:0.006874862)1.000:0.004944203)1.000:0.002413956)0.478:0.001305927,(HEL_AA4433AA_AS:0.011336816,F225:0.010910235)1.000:0.002380692)1.000:0.0016737)1.000:0.000906547)0.192:0.000370769)1.000:0.001173274)0.879:0.000759078)0.984:0.000716808)1.000:0.001052325,((HEL_CA0613AA_AS:0.011414249,(HEL_CA2005AA_AS:0.010514187,OK314:0.008233051)1.000:0.003308202)1.000:0.004149139,(JP0575:0.012894623,MALT1785:0.013512931)0.860:0.001699662)1.000:0.001771433)0.820:0.000800981)0.221:0.000715804,((AH443:0.010438611,(HEL_CA2019AA_AS:0.007059012,HpGP-JAP-012:0.009364493)1.000:0.00402063)1.000:0.004429358,(oki200:0.013866376,(HEL_BA9901AA_AS:0.009408034,JP0018:0.010243154)1.000:0.005523816)0.993:0.001691337)1.000:0.001769346)0.865:0.000847767,((((HEL_AA6795AA_AS:0.01330151,HEL_CA0162AA_AS:0.011563679)1.000:0.002366933,(KK-KH-12:0.013392045,HEL_BA5593AA_AS:0.013819824)1.000:0.001818844)0.999:0.001338662,((HEL_BA5774AA_AS:0.013237366,HEL_BA9986AA_AS:0.012778518)1.000:0.002030808,(HEL_CA0199AA_AS:0.012923598,HEL_CA2693AA_AS:0.012610174)0.999:0.001984267)0.588:0.001047913)0.194:0.000706594,(JP0157:0.015726381,(JP0178:0.012664479,JP0185:0.012731102)1.000:0.003267546)1.000:0.001303603)0.620:0.00071196)1.000:0.001299735)0.935:0.00057383)0.763:0.000605387,((((((HEL_CA2526AA_AS:0.013103561,HEL_CA2709AA_AS:0.011926137)1.000:0.002111475,(HEL_CA2056AA_AS:0.011966774,HEL_CA2114AA_AS:0.012063577)1.000:0.002098952)0.986:0.000807003,((HEL_CA0382AA_AS:0.0161561,HEL_CA2737AA_AS:0.013689242)1.000:0.002548217,(Taitung242:0.013608905,HEL_CA2582AA_AS:0.012861064)0.419:0.001530093)0.996:0.001237434)0.565:0.000772111,(HEL_CA2672AA_AS:0.014050814,(HEL_CA2110AA_AS:0.012591501,HEL_CA2057AA_AS:0.012773761)0.129:0.001946829)1.000:0.001314704)0.939:0.000715211,(((HEL_BA9946AA_AS:0.011064128,HEL_CA2640AA_AS:0.011684252)1.000:0.003052011,HEL_CA2041AA_AS:0.013409294)0.846:0.001069922,((HEL_CA2118AA_AS:0.012813122,HEL_CA2027AA_AS:0.013493953)0.998:0.001780758,(HEL_CA2126AA_AS:0.013123682,HEL_CA2044AA_AS:0.012947336)1.000:0.002291311)0.999:0.001477002)1.000:0.001103747)0.731:0.000515919,((HEL_CA2064AA_AS:0.013902192,HEL_CA2136AA_AS:0.011627682)1.000:0.002421936,((HEL_CA2670AA_AS:0.013135318,HpGP-TWN-010:0.011163941)1.000:0.00216726,(HEL_CA0093AA_AS:0.013934838,(HEL_AA0250AA_AS:0.012497483,HEL_CA0326AA_AS:0.01295764)0.988:0.002095563)0.359:0.001065455)0.991:0.001067946)1.000:0.001062268)0.302:0.000446919)1.000:0.000679679,(((((HEL_CA2131AA_AS:0.013134642,HEL_CA2599AA_AS:0.013700384)1.000:0.002215496,(HEL_BA4184AA_AS:0.012082172,HEL_CA2048AA_AS:0.012514152)1.000:0.002103181)0.749:0.000756033,(HEL_CA2058AA_AS:0.013489354,HEL_CA2537AA_AS:0.012501988)1.000:0.002494855)0.949:0.000860753,((HEL_BA9909AA_AS:0.012638293,HEL_CA2116AA_AS:0.013802987)0.478:0.001925995,HEL_CA2106AA_AS:0.013949378)1.000:0.001242402)0.978:0.000738233,(((HEL_AA0252AA_AS:0.010933902,HEL_CA2125AA_AS:0.011861724)1.000:0.003408676,(HEL_AA0256AA_AS:0.011976708,HEL_CA2657AA_AS:0.013227407)0.998:0.002122107)0.993:0.000935981,(((HEL_CA2072AA_AS:0.013063182,(HEL_CA2566AA_AS:0.012662691,HEL_CA2717AA_AS:0.012961839)0.524:0.00195439)0.936:0.001111066,(HEL_BA4525AA_AS:0.011792958,HEL_CA0007AA_AS:0.013296259)1.000:0.00220879)0.958:0.000899163,((HEL_CA2037AA_AS:0.013049953,HEL_CA2128AA_AS:0.012096707)1.000:0.002248731,(HEL_CA2092AA_AS:0.013083513,YN1-100:0.012855082)1.000:0.002099959)0.455:0.000919155)0.686:0.000778531)0.854:0.000697315)0.928:0.000510029)0.255:0.000260237,((((HEL_CA2120AA_AS:0.012357773,HEL_CA2642AA_AS:0.012321704)1.000:0.002990884,((HEL_CA0002AA_AS:0.01330111,HEL_CA2062AA_AS:0.012243287)1.000:0.002545352,(HEL_CA0122AA_AS:0.013157446,HEL_CA2080AA_AS:0.012110432)0.993:0.001960741)0.935:0.000974131)0.956:0.000981398,((HEL_CA2077AA_AS:0.012191564,HEL_CA2083AA_AS:0.012230288)1.000:0.002380148,(HEL_BA9910AA_AS:0.014807811,(HEL_CA2105AA_AS:0.012299487,JP0533:0.012880444)0.564:0.002024197)0.613:0.000679561)0.907:0.000985301)0.934:0.000689965,((((HEL_CA0408AA_AS:0.01180825,HEL_CA2099AA_AS:0.01340966)1.000:0.002455543,(HEL_CA2076AA_AS:0.013002878,HEL_CA2091AA_AS:0.013090941)1.000:0.002313509)0.938:0.000942512,((HEL_CA0112AA_AS:0.012725732,HEL_CA2104AA_AS:0.012695038)1.000:0.002691908,((HEL_CA2630AA_AS:0.013747463,HEL_CA2660AA_AS:0.01390875)1.000:0.002145013,((HEL_CA2035AA_AS:0.013147806,HpGP-SGP-007:0.012375869)0.164:0.001745295,HEL_BA9906AA_AS:0.014690925)0.990:0.001058608)1.000:0.001311092)1.000:0.00102521)0.901:0.000630511,((HEL_CA2094AA_AS:0.014242494,(HEL_BA5451AA_AS:0.013188336,HEL_CA0246AA_AS:0.012084268)0.795:0.001910339)1.000:0.001388695,((HEL_CA2571AA_AS:0.014235321,(HEL_CA2124AA_AS:0.012704245,HEL_BA3768AA_AS:0.013285166)0.963:0.002117106)0.993:0.001097311,(HEL_BA5447AA_AS:0.013605708,(HEL_AA0255AA_AS:0.013157861,HEL_CA2113AA_AS:0.012444616)0.974:0.001973271)0.999:0.001028665)0.553:0.000835654)0.843:0.00062094)1.000:0.001145095)0.959:0.000508299)1.000:0.000699882)0.505:0.000451295,((((((HEL_CA2623AA_AS:0.013581535,(HEL_BA9997AA_AS:0.012218981,HEL_CA2098AA_AS:0.013270899)0.516:0.002038196)0.943:0.001131425,(HEL_CA2561AA_AS:0.01482434,(HEL_CA2039AA_AS:0.012147315,HpGP-KOR-110:0.012171094)1.000:0.002591912)1.000:0.001054933)0.412:0.000743271,(HEL_BA9966AA_AS:0.014555536,(HEL_BA4510AA_AS:0.01246814,HEL_CA2626AA_AS:0.01119449)0.840:0.001671881)1.000:0.001337134)0.956:0.000840809,(((((HEL_CA0085AA_AS:0.013228549,HEL_CA2652AA_AS:0.012065956)0.998:0.002070202,(HEL_AA5898AA_AS:0.012973475,HEL_CA2607AA_AS:0.012494257)1.000:0.002523003)0.559:0.000883662,(HEL_CA2074AA_AS:0.012745335,HEL_CA0378AA_AS:0.012204958)1.000:0.001906828)0.999:0.001154529,(((HEL_CA2606AA_AS:0.012896094,HEL_CA2663AA_AS:0.012008751)1.000:0.002045765,(VN0837:0.013472792,HEL_BA9955AA_AS:0.013421631)0.972:0.001509863)0.880:0.001079155,(HEL_BA9922AA_AS:0.012619057,HEL_BA9960AA_AS:0.013203296)1.000:0.002600268)0.786:0.000849648)0.643:0.000582945,((HEL_CA2578AA_AS:0.012506237,(HEL_BA9971AA_AS:0.007159126,HEL_BA9993AA_AS:0.008002426)1.000:0.005723021)1.000:0.001707266,(HEL_CA2525AA_AS:0.013718537,(HEL_BA4516AA_AS:0.012585038,HEL_BA9972AA_AS:0.011822876)0.259:0.001776599)0.956:0.000928153)1.000:0.0011381)0.915:0.000498187)0.990:0.000536775,((((HEL_CA2071AA_AS:0.01288746,(HEL_CA2677AA_AS:0.012295997,VN0841:0.013060244)0.983:0.002157085)0.524:0.000925994,((HEL_BA9945AA_AS:0.012195088,HEL_CA2067AA_AS:0.012720365)0.272:0.001748923,HEL_CA2115AA_AS:0.0133244)1.000:0.001166533)0.990:0.000919433,((HEL_CA0118AA_AS:0.012198571,HEL_CA2038AA_AS:0.012324075)1.000:0.002237544,(HEL_CA2045AA_AS:0.013115225,HEL_BA9976AA_AS:0.012498657)0.823:0.001610079)0.981:0.001079081)0.692:0.000664053,(((HEL_AA0253AA_AS:0.011951588,HEL_BA4504AA_AS:0.013010317)1.000:0.002339868,((HEL_CA0115AA_AS:0.012077064,HEL_CA2137AA_AS:0.012815953)1.000:0.001972524,(HEL_BA9979AA_AS:0.012542052,HEL_CA0096AA_AS:0.012637364)1.000:0.002419498)0.680:0.000992664)0.810:0.000853603,((HEL_CA2069AA_AS:0.013538019,(HEL_CA0380AA_AS:0.013170765,(HEL_AA2006AA_AS:0.015338407,HEL_CA2650AA_AS:0.011842311)0.999:0.002357427)0.257:0.001215173)1.000:0.001479053,(HEL_CA2085AA_AS:0.014279186,(HEL_BA9903AA_AS:0.011797706,HEL_CA2720AA_AS:0.01285343)1.000:0.00248822)0.581:0.000914607)0.965:0.001037261)0.914:0.000729422)0.690:0.000429211)0.126:0.000391226,(((((HEL_CA0265AA_AS:0.014633544,(HEL_CA0232AA_AS:0.010935633,HEL_CA2551AA_AS:0.011805354)0.590:0.00174106)0.991:0.001120192,((HEL_BA4506AA_AS:0.011853049,HEL_CA2293AA_AS:0.013986956)0.999:0.002057885,(HEL_CA0070AA_AS:0.012868549,HEL_CA2121AA_AS:0.012506118)1.000:0.002053789)0.630:0.001027366)1.000:0.001040463,((((((((HEL_CA2021AA_AS:0.01523541,HpGP-KOR-049:0.011961167)1.000:0.002567902,((HpGP-KOR-005:0.012700334,HpGP-KOR-119:0.012796124)1.000:0.002215945,(HEL_BA9025AA_AS:0.012405183,HEL_CA0631AA_AS:0.013060034)1.000:0.002380883)0.373:0.000503472)1.000:0.00107499,(((HpGP-ARG-008:0.011948801,HpGP-KOR-042:0.014361844)1.000:0.002802076,(HpGP-KOR-045:0.013936021,HpGP-KOR-111:0.011780526)0.511:0.001943804)0.268:0.00065767,(HEL_BA9703AA_AS:0.012976611,HpGP-KOR-036:0.01418682)1.000:0.002947662)0.992:0.000954327)0.998:0.000637826,(((((HpGP-ARG-009:0.013302594,HpGP-KOR-021:0.015182909)1.000:0.002211284,(HEL_AA0319AA_AS:0.013320409,(HpGP-KOR-052:0.007798855,HpGP-KOR-053:0.006274121)1.000:0.006234613)1.000:0.001783431)0.982:0.000800667,(HpGP-KOR-009:0.012252385,HpGP-KOR-014:0.012699917)1.000:0.002993183)0.659:0.000718631,(((HEL_CA0585AA_AS:0.011970919,HpGP-KOR-035:0.012515776)1.000:0.00330361,((HEL_BA9702AA_AS:0.012442094,HpGP-KOR-109:0.0126682)1.000:0.002182004,(HpGP-KOR-037:0.014603584,JP0475:0.013546864)1.000:0.003995974)1.000:0.001143589)0.973:0.000942237,(HpGP-ARG-010:0.011647339,HpGP-KOR-002:0.013567605)1.000:0.002455658)0.992:0.000711697)0.869:0.000517646,((HEL_BA9680AA_AS:0.014033337,(HpGP-KOR-043:0.009582502,(HpGP-KOR-019:0.006790424,HpGP-KOR-114:0.008298493)1.000:0.005827968)1.000:0.00280444)1.000:0.0021896,((HEL_BA4189AA_AS:0.01422137,HLJHP193:0.011456838)1.000:0.004312892,(HEL_AA4486AA_AS:0.012600651,Kyoto51B:0.013170959)0.989:0.001909445)0.954:0.001019819)0.996:0.000884008)0.313:0.000383913)0.998:0.000508424,((((((HEL_CA0598AA_AS:0.012695185,(HEL_CA0135AA_AS:0.012105956,((HEL_CA2008AA_AS:0.008605067,HEL_AA0176AA_AS:0.010880277)0.928:0.002239201,((HEL_AA0359AA_AS:0.008192051,HEL_BA5574AA_AS:0.009941305)0.999:0.002389759,((HEL_CA0599AA_AS:0.008978512,HpGP-JAP-013:0.008776213)0.756:0.001481931,(JP0021:0.007750465,Kyoto148B:0.007920608)1.000:0.002148441)0.854:0.001253163)0.900:0.001470018)0.998:0.0016461)1.000:0.002386596)1.000:0.002247523,(HEL_BA9189AA_AS:0.011684789,HpGP-KOR-013:0.013461863)0.999:0.002025977)1.000:0.00226418,HpGP-KOR-006:0.013373576)1.000:0.001739051,(HpGP-KOR-034:0.014342132,(HpGP-KOR-023:0.011483358,(AH238:0.008908138,HEL_CA0134AA_AS:0.007375236)1.000:0.005338165)1.000:0.002617732)1.000:0.001513062)0.847:0.000650396,(HpGP-KOR-007:0.013390735,((HpGP-KOR-101:0.008833721,(HEL_BA8953AA_AS:0.008325944,HpGP-KOR-010:0.007176636)1.000:0.002164318)1.000:0.002085333,(HEL_BA9528AA_AS:0.00900312,HEL_CA0587AA_AS:0.010101058)0.996:0.002213399)1.000:0.003679729)1.000:0.002205727)0.853:0.000617265,((((HEL_BA8927AA_AS:0.01570078,HEL_CA2006AA_AS:0.01588667)1.000:0.002564068,((JP0160:0.016384002,(((JP0033:0.012007242,HEL_CA0617AA_AS:0.011781381)1.000:0.003177909,JP0023:0.014155983)0.894:0.001238253,(((JP0186:0.011039946,((HpGP-JAP-105:0.003305288,JP0531:0.003768705)1.000:0.005377154,(HpGP-JAP-106:0.012074303,(HEL_AA0394AA_AS:0.0035164,(((HEL_CA0435AA_AS:0.002694417,HEL_AA0395AA_AS:0.004105219)1.000:0.001275763,(HEL_CA2769AA_AS:0.001636704,HEL_CA2772AA_AS:0.004521171)1.000:0.001041642)1.000:0.000532099,(HEL_AA0397AA_AS:0.003439097,(HEL_CA0432AA_AS:0.003937405,oki114:0.003516597)0.959:0.000383752)1.000:0.000641713)0.997:0.000873144)1.000:0.00278662)0.945:0.002611371)1.000:0.00342647)1.000:0.007326404,((HEL_BA9308AA_AS:0.012892018,((HEL_BA9411AA_AS:0.008040775,(HEL_BA9341AA_AS:0.007196275,(HEL_BA9759AA_AS:0.00886658,HEL_BA9348AA_AS:0.00225138)1.000:0.002233447)1.000:0.002697653)1.000:0.005374166,(((HEL_BA8932AA_AS:0.015968124,HEL_BA9098AA_AS:0.010136264)0.572:0.001919413,(HEL_BA9841AA_AS:0.007986806,(HEL_BA9080AA_AS:0.003561388,HEL_BA9391AA_AS:0.005754171)1.000:0.004308557)1.000:0.004311011)1.000:0.001610571,((((((((BURYAT14:0.00814493,HEL_AA7249AA_AS:0.009215004)1.000:0.002391526,(HEL_AA7373AA_AS:0.009832359,HEL_BA9649AA_AS:0.011142959)1.000:0.001754618)0.999:0.001269172,(HEL_CA0410AA_AS:0.011402783,((HEL_BA8883AA_AS:0.00792481,HEL_BA9163AA_AS:0.005409976)1.000:0.003175489,(HEL_BA8875AA_AS:0.00579562,(HEL_BA9614AA_AS:0.002711106,HEL_BA9797AA_AS:0.002727174)1.000:0.004100797)1.000:0.002420261)1.000:0.003081269)0.935:0.001465989)0.563:0.000746299,((HEL_BA9220AA_AS:0.009904826,HEL_BA9534AA_AS:0.010765048)0.041:0.001827815,BURYAT9:0.01190954)0.925:0.000939355)0.717:0.000975124,((HEL_BA9160AA_AS:0.005411081,HEL_BA9667AA_AS:0.007954192)1.000:0.0058032,HEL_BA9735AA_AS:0.009042355)1.000:0.002243427)0.778:0.000934186,(((HEL_BA9138AA_AS:0.009764452,(HEL_BA9299AA_AS:0.008082866,HEL_BA9656AA_AS:0.007786991)0.991:0.001822962)0.992:0.001089331,(HEL_BA9379AA_AS:0.008960927,HEL_BA8880AA_AS:0.010343289)0.718:0.001420514)1.000:0.001514428,(HEL_BA9736AA_AS:0.010547129,((HEL_BA9016AA_AS:0.006542509,HEL_BA9390AA_AS:0.008499284)1.000:0.002846125,(HEL_BA9166AA_AS:0.009291531,(HEL_BA9256AA_AS:0.00866147,HEL_BA9780AA_AS:0.006796927)1.000:0.002675806)0.634:0.001301253)0.505:0.001486958)0.993:0.001758791)0.360:0.001072008)0.573:0.000899874,(HEL_BA9162AA_AS:0.020615382,(((HEL_BA9130AA_AS:0.007229993,HEL_BA9537AA_AS:0.00648905)1.000:0.00456517,(HEL_BA9454AA_AS:0.006999411,(HEL_BA8832AA_AS:0.004142168,HEL_BA9479AA_AS:0.004773843)1.000:0.003524421)1.000:0.002932723)1.000:0.001550808,(HEL_BA9036AA_AS:0.00949541,TUVAB18a:0.009808876)0.999:0.002027044)0.000:0.000709398)0.310:0.001191061)1.000:0.00168741,(HEL_BA8868AA_AS:0.0069402,HEL_BA9752AA_AS:0.006828802)1.000:0.00412056)0.985:0.001397547)0.804:0.00171937)1.000:0.002934489)1.000:0.00245848,(((((HEL_BA9472AA_AS:0.009669308,(HEL_BA9677AA_AS:0.01623559,((HEL_BA9263AA_AS:0.007998405,HEL_BA9518AA_AS:0.00623799)1.000:0.0020395,(HEL_AA7214AA_AS:0.007437654,HEL_BA9819AA_AS:0.006428229)1.000:0.002155645)0.630:0.000991716)0.993:0.001632077)1.000:0.002520217,((HEL_AA7212AA_AS:0.000301796,HEL_CA0045AA_AS:0.000307864)1.000:0.011419386,((HpGP-CAN-020:0.008878354,HpGP-CAN-023:0.01059167)1.000:0.003626599,(HpGP-CAN-001:0.013236155,((HEL_AA7339AA_AS:0.008037262,(HEL_AA7365AA_AS:0.000117503,HEL_CA0047AA_AS:1.7092e-05)1.000:0.007839371)1.000:0.001697905,((HEL_BA9778AA_AS:0,HEL_CA0057AA_AS:0):0.007503672,HEL_CA0046AA_AS:0.009535267)0.846:0.001245896)1.000:0.002269815)0.756:0.001340396)1.000:0.002929767)1.000:0.002917002)0.995:0.001546256,(((HEL_BA9159AA_AS:0.009245997,(HEL_BA9040AA_AS:0.005986776,(HEL_BA9467AA_AS:0.008704598,HEL_BA9234AA_AS:0.003472487)1.000:0.002300237)1.000:0.004277902)1.000:0.002389626,((HEL_AA7283AA_AS:0.006869715,HEL_BA9448AA_AS:0.010038872)1.000:0.006034181,(HEL_BA9621AA_AS:0.009363279,Nanai40:0.010834507)0.443:0.001982245)0.998:0.001189545)0.494:0.001148464,(((HEL_CA0054AA_AS:0.008487724,((HEL_AA6077AA_AS:0,HEL_CA0052AA_AS:0):0.004191901,(HEL_AA6006AA_AS:0.000201365,HEL_CA0053AA_AS:0.000199708)1.000:0.00500529)1.000:0.003958344)1.000:0.002718738,Sakhalin60:0.016407507)0.736:0.001420833,((HEL_BA9559AA_AS:0.007776911,HEL_BA9669AA_AS:0.008265008)1.000:0.002640053,(HEL_BA9514AA_AS:0.008592184,HEL_BA8864AA_AS:0.010696766)0.977:0.0018087)0.997:0.001266048)0.999:0.001727074)1.000:0.002203244)1.000:0.002147219,((((HEL_BA8815AA_AS:0.008808158,HEL_AA7264AA_AS:0.009826772)0.983:0.001931481,((Khanty04:0.009000635,HEL_BA9415AA_AS:0.01047968)0.627:0.001830589,(HEL_BA9773AA_AS:0.008670965,HEL_BA9774AA_AS:0.008773425)0.989:0.001972039)0.520:0.001236591)1.000:0.002712239,(HEL_BA9476AA_AS:0.014183898,Nentsy81:0.016664998)1.000:0.006896084)1.000:0.003612715,(Evenky58:0.013711131,(HEL_BA9304AA_AS:0.017730663,HEL_BA9748AA_AS:0.010239904)0.999:0.002922166)0.873:0.001769865)1.000:0.001920243)1.000:0.003742685,(((HEL_AA5991AA_AS:0.010350395,((HEL_BA9201AA_AS:0.00843572,HEL_BA9433AA_AS:0.009543535)1.000:0.003908725,(((((HEL_CA2260AA_AS:0.006685164,(HEL_CA2284AA_AS:0.00296781,((HEL_CA2261AA_AS:0.002235923,(HEL_CA2287AA_AS:0.002974462,HEL_CA2286AA_AS:0.007566057)1.000:0.001261299)0.928:0.000975689,HEL_CA2283AA_AS:0.001709669)1.000:0.004486743)1.000:0.004804291)1.000:0.002418826,((HEL_CA2262AA_AS:0.007266854,Sat464:0.004753403)1.000:0.002689793,(HEL_CA2257AA_AS:0.004193132,Shi470:0.003664783)1.000:0.004056865)0.946:0.001429598)0.999:0.00202073,((HEL_CA2265AA_AS:0.007202279,(Cuz20:0.006668221,Shi112:0.006538535)1.000:0.004468944)1.000:0.00251917,((HEL_CA2266AA_AS:0.005202323,Shi169:0.004160799)1.000:0.00289689,Shi417:0.007783626)1.000:0.001763668)0.976:0.002200233)1.000:0.003129801,(((HpGP-PER-121:0.014395557,(HpGP-PER-111:0.011706497,(HEL_CA2279AA_AS:0.011601999,(HpGP-PER-019:0.008845314,HpGP-PER-138:0.011442488)0.272:0.00158742)0.384:0.00128321)1.000:0.00315762)0.999:0.001980367,(HpGP-PER-011:0.021222201,((((HEL_CA2271AA_AS:0.015377053,(HEL_CA2267AA_AS:0.013857109,Puno135:0.010528165)0.856:0.002284347)0.842:0.000793931,(Puno120:0.012433053,HEL_CA2270AA_AS:0.015078661)1.000:0.002716104)0.990:0.001237534,((HEL_CA2258AA_AS:0.016035572,HEL_CA2272AA_AS:0.0138436)0.204:0.002247089,HEL_CA2268AA_AS:0.017234905)0.760:0.001364931)0.957:0.001112144,(HpGP-SPA-706:0.015951,((HEL_AA0105AA_AS:0,PeCan4:0):0.019203659,HEL_CA2274AA_AS:0.031313124)0.720:0.004707989)1.000:0.004603414)0.999:0.0021682)1.000:0.00281267)0.995:0.001555533,HEL_BA3942AA_AS:0.02310566)1.000:0.002045488)1.000:0.002253055,(v225d:0.011519292,(((CO1768:0,Hui1769:0):5e-09,COL0002:5e-09)1.000:0.011099527,(Hui1764:0.000879371,(CO1766:3.6481e-05,Hui1766:5.2113e-05)0.965:0.000196084)1.000:0.008313674)1.000:0.002674795)1.000:0.001863138)0.992:0.001743779)1.000:0.001855611)1.000:0.001964109,((HEL_AA6759AA_AS:0.00843322,HpGP-USA-205:0.012847154)1.000:0.003915119,(HpGP-MEX-028:0.01037489,HEL_AA6511AA_AS:0.016240138)1.000:0.002793999)0.999:0.001626696)1.000:0.002552011,(CAN_196:0.014031416,(Aklavik117:0.00331056,CAN_219:0.012384032)1.000:0.008445502)1.000:0.002953602)1.000:0.002762887)1.000:0.0025963)0.999:0.002120649)1.000:0.002229038,(HEL_CA0615AA_AS:0.01182335,JP0164:0.015156974)1.000:0.002973595)0.946:0.001178487)1.000:0.002538771)1.000:0.002393332,JP0177:0.016296)0.997:0.001420117)1.000:0.001444127,((HpGP-KOR-012:0.012463617,JP0556:0.015523253)1.000:0.00264667,(HpGP-KOR-112:0.015352673,(HpGP-KOR-029:0.013053412,HpGP-KOR-047:0.012228053)1.000:0.002397217)0.435:0.001020523)0.881:0.00093396)1.000:0.000963698,((((HpGP-KOR-024:0.015368848,(HpGP-KOR-105:0.013818505,(HEL_CA0043AA_AS:0.011100658,HpGP-KOR-004:0.009903309)1.000:0.002531011)1.000:0.002086166)1.000:0.001612224,(HpGP-KOR-008:0.01380464,(HpGP-KOR-118:0.011065715,(HpGP-JAP-009:0.009961285,HpGP-KOR-028:0.010092992)1.000:0.00337073)0.925:0.001334934)1.000:0.001889989)0.849:0.00081319,((HEL_CA0632AA_AS:0.015707484,HpGP-KOR-020:0.012778314)0.380:0.002252673,HpGP-KOR-050:0.013915124)1.000:0.001281717)0.932:0.000616655,((52:0.017673254,(HpGP-KOR-027:0.014615996,JP0532:0.013933226)1.000:0.003084484)1.000:0.001678544,(((HpGP-KOR-046:0.013556774,(HpGP-KOR-022:0.013125376,(HEL_BA9453AA_AS:0.011213707,HpGP-KOR-048:0.010494179)1.000:0.003082036)0.691:0.001382413)1.000:0.001812452,((HEL_CA0609AA_AS:0.011358355,HpGP-KOR-041:0.01113761)1.000:0.003071275,(HpGP-KOR-025:0.013918294,(HpGP-JAP-112:0.013084734,HpGP-KOR-033:0.011792443)0.301:0.002338535)0.888:0.001144227)0.988:0.001071444)0.995:0.00076542,(((HpGP-KOR-016:0.014110418,(HEL_CA0584AA_AS:0.0136901,(HEL_CA0610AA_AS:0.012982182,(JP0155:0.005797409,(HEL_CA0614AA_AS:0.005617008,HEL_CA0630AA_AS:0.007510477)0.993:0.002304166)1.000:0.00446622)1.000:0.00221902)0.661:0.00155488)1.000:0.002264737,(JP0179:0.014077647,(51:0.012788158,HpGP-KOR-117:0.011488735)0.991:0.002178158)0.990:0.001233397)0.992:0.001110572,((HpGP-KOR-044:0.014033468,HpGP-KOR-116:0.012369293)1.000:0.002561719,((HEL_CA0636AA_AS:0.008860148,JP0030:0.009959112)1.000:0.005565175,(HEL_BA9473AA_AS:0.011710171,HpGP-KOR-001:0.010747426)1.000:0.003547155)1.000:0.00179542)0.579:0.000735422)0.075:0.000535986)0.958:0.000602973)1.000:0.000876063)1.000:0.000757499)0.996:0.000626284)0.733:0.00051704)1.000:0.000656685,(((HEL_AA4464AA_AS:0.013349066,HEL_CA2068AA_AS:0.011289918)1.000:0.002255797,(HEL_CA2587AA_AS:0.013150543,HpGP-KOR-051:0.014487268)1.000:0.002294315)0.998:0.00112704,(HEL_BA4957AA_AS:0.01489814,(HEL_BA9664AA_AS:0.013006414,(HEL_CA0042AA_AS:2.8136e-05,HEL_CA0044AA_AS:5.1449e-05)1.000:0.014076108)0.932:0.002278598)0.521:0.001359359)0.988:0.000721777)0.990:0.000672134,(((HEL_CA2129AA_AS:0.012608935,HEL_CA2546AA_AS:0.01305851)1.000:0.00207794,(HEL_BA3766AA_AS:0.01219447,HEL_BA9961AA_AS:0.012910103)1.000:0.002330301)0.999:0.001101102,(((HEL_BA4507AA_AS:0.006090743,HEL_BA4519AA_AS:0.005706531)1.000:0.00684639,HpGP-CHN-003:0.012959249)1.000:0.001632289,(HEL_BA4517AA_AS:0.013459172,(HEL_CA0328AA_AS:0.012112299,HEL_CA2653AA_AS:0.011849714)0.635:0.001932255)0.968:0.000880209)0.780:0.000830358)0.940:0.000672365)0.536:0.0004623,(((HEL_BA3746AA_AS:0.014185175,(HEL_BA4509AA_AS:0.012783309,HEL_CA0106AA_AS:0.011907725)1.000:0.002221948)0.464:0.001080326,(HEL_CA0004AA_AS:0.012486835,HpGP-CHN-006:0.012969158)1.000:0.002312577)0.963:0.000946418,((HEL_CA2576AA_AS:0.012740517,HEL_CA2668AA_AS:0.013886286)0.988:0.002210177,HpGP-CHN-001:0.013428403)0.998:0.001400446)0.990:0.000887059)0.435:0.000385042)0.187:0.000464142,(((HEL_CA0327AA_AS:0.01358895,HEL_CA2075AA_AS:0.01415727)1.000:0.002555362,(HEL_CA0079AA_AS:0.013361138,HEL_CA2036AA_AS:0.013267916)1.000:0.002103399)0.988:0.001000396,(((HEL_CA2138AA_AS:0.012922168,(HEL_CA0111AA_AS:0.012063997,HEL_CA2557AA_AS:0.011787876)0.409:0.001778294)0.949:0.000943352,((HEL_CA2585AA_AS:0.012714829,HpGP-CHN-004:0.013728268)1.000:0.00228424,((HEL_CA0338AA_AS:0.012032031,HEL_CA2107AA_AS:0.011762148)1.000:0.002662712,(HEL_CA2053AA_AS:0.011815831,HEL_CA2710AA_AS:0.012286129)0.999:0.001759752)0.972:0.000775675)0.715:0.000763702)0.545:0.000670271,(HEL_CA0335AA_AS:0.011982641,HEL_BA9928AA_AS:0.013926618)1.000:0.00228603)0.549:0.000724674)0.925:0.000529494)1.000:0.000631597,(((HEL_CA2547AA_AS:0.012898286,HEL_CA2678AA_AS:0.012494768)1.000:0.002179046,(HEL_BA4547AA_AS:0.01229784,HEL_CA2562AA_AS:0.013407363)1.000:0.001994614)0.956:0.000924688,(((HEL_BA9983AA_AS:0.013040137,HEL_CA2604AA_AS:0.013738045)1.000:0.002504917,(HEL_BA9950AA_AS:0.012763108,HEL_CA2753AA_AS:0.012646065)1.000:0.002012693)0.994:0.001044599,((HEL_CA0333AA_AS:0.0135153,VN0935:0.01337473)1.000:0.002473163,(HEL_CA2751AA_AS:0.01327723,HEL_BA9953AA_AS:0.012974247)1.000:0.002099811)0.763:0.000840539)0.492:0.000733691)0.998:0.000744264)1.000:0.000817059)0.000:0.000541954)0.996:0.001009008,(((((HEL_BA9911AA_AS:0.012345568,HEL_CA2637AA_AS:0.012369295)1.000:0.002206331,((HEL_CA0126AA_AS:0.012635562,HEL_CA2078AA_AS:0.011967622)0.737:0.00176887,HEL_CA2680AA_AS:0.014063995)0.497:0.000838297)0.981:0.000886921,((HEL_CA0087AA_AS:0.013669013,HEL_CA0114AA_AS:0.012339613)1.000:0.002558732,((HEL_BA3757AA_AS:0.012290182,HEL_BA9935AA_AS:0.012213451)1.000:0.002166012,(HEL_CA0119AA_AS:0.012469157,HEL_CA2691AA_AS:0.012874749)0.998:0.001822234)0.306:0.000609936)0.998:0.000986374)0.917:0.000692373,((HEL_CA2127AA_AS:0.012870297,HEL_CA2727AA_AS:0.012696814)1.000:0.002191666,((HEL_BA4915AA_AS:0.011016197,HEL_CA0146AA_AS:0.012186433)1.000:0.003846488,(HEL_CA2063AA_AS:0.013399251,(HEL_BA5660AA_AS:0.011362834,HEL_BA9951AA_AS:0.012759224)0.847:0.001789032)0.894:0.000815272)0.990:0.000959786)0.997:0.000809774)0.000:0.000350182,((HEL_BA9963AA_AS:0.013018306,HEL_CA2647AA_AS:0.013305053)1.000:0.00282732,((HEL_CA2087AA_AS:0.011210582,HEL_CA2112AA_AS:0.012102599)1.000:0.002312098,(HEL_BA9949AA_AS:0.013309124,HEL_CA2643AA_AS:0.011918777)1.000:0.002186842)0.815:0.000781709)1.000:0.001223525)0.694:0.00054)1.000:0.000352467,(((((HEL_BA9917AA_AS:0.013074468,HEL_CA0372AA_AS:0.014661153)1.000:0.002201416,(HEL_BA3773AA_AS:0.013607316,(HEL_CA2641AA_AS:0.012125727,HEL_CA2744AA_AS:0.013352166)0.293:0.001537316)0.997:0.001035939)0.982:0.001121907,((HEL_BA9920AA_AS:0.011384448,(HEL_BA9916AA_AS:0.006544521,HEL_CA0005AA_AS:0.005807198)1.000:0.005709239)1.000:0.002784879,(HEL_BA4529AA_AS:0.01347258,HEL_BA9937AA_AS:0.013184682)1.000:0.002083382)0.968:0.000865499)0.725:0.000708255,((HEL_CA2688AA_AS:0.012123795,HEL_CA2699AA_AS:0.013128392)1.000:0.002737941,((HEL_CA0113AA_AS:0.015507046,HEL_CA0241AA_AS:0.012510292)1.000:0.002269433,(HEL_BA9250AA_AS:0.012525682,HEL_CA2070AA_AS:0.012710693)0.857:0.001479824)0.506:0.000819327)1.000:0.001377365)0.522:0.000541056,(((HEL_CA2079AA_AS:0.01429602,(HEL_CA2097AA_AS:0.012651086,HEL_CA2681AA_AS:0.012897361)0.353:0.001761524)0.997:0.000963507,((HEL_CA2047AA_AS:0.013321616,HEL_BA4518AA_AS:0.01341555)0.936:0.0016788,(HEL_BA9325AA_AS:0.011900353,HEL_CA2667AA_AS:0.013610929)1.000:0.002212926)0.964:0.000786797)1.000:0.001040893,((HEL_BA4521AA_AS:0.014296277,VN1070:0.012286547)1.000:0.001978506,(HEL_BA4540AA_AS:0.012908792,HEL_AA5899AA_AS:0.012677076)0.766:0.001689264)0.998:0.000857209)1.000:0.000770717)1.000:0.000825541)0.000:0.00049776,(((HEL_CA0110AA_AS:0.013185496,VN1051:0.013282479)1.000:0.002171673,(HEL_CA2635AA_AS:0.014076257,(HEL_BA9904AA_AS:0.009634394,HEL_BA9927AA_AS:0.009606421)1.000:0.004615539)0.986:0.001413226)0.288:0.000890141,(((MS196:0.003860379,TH0179:0.004027097)1.000:0.010347291,(HEL_BA3763AA_AS:0.011554322,HEL_BA9985AA_AS:0.012139572)0.931:0.001868684)0.977:0.000908245,(HEL_BA4508AA_AS:0.012004153,HEL_BA4544AA_AS:0.011275916)1.000:0.001754616)0.881:0.000869916)1.000:0.001088181)0.990:0.000416202,((((MS10:0.00078016,TH0013:0.001123362)1.000:0.011263921,(VN0847:0.008817055,(MS29:0.00356452,TH0178:0.004426424)1.000:0.006366065)1.000:0.003776876)1.000:0.002598097,(((VN0944:0.012971203,(VN0914:0.006373462,VN0916:0.006777086)1.000:0.006693204)1.000:0.002060689,((HEL_CA0517AA_AS:0.002705982,SIM21:0.002024277)1.000:0.011313205,VN0921:0.015602599)0.709:0.002305343)0.702:0.000965863,(CK100:0.012625802,((MS118:0.002283445,MS264:0.002804999)1.000:0.009978969,(VN0816:0.011349214,VN0871:0.009805502)0.790:0.004105682)0.682:0.001756076)1.000:0.002088293)0.763:0.000913449)0.927:0.000778451,((HEL_CA0074AA_AS:0.014711936,(HEL_BA3745AA_AS:0.013039285,HEL_BA4546AA_AS:0.012342229)0.419:0.001718092)1.000:0.001154315,(((HEL_BA3754AA_AS:0.012787584,HEL_CA2646AA_AS:0.012112457)0.566:0.001713342,HEL_CA2086AA_AS:0.013975684)0.923:0.001201675,(HEL_BA4524AA_AS:0.013131089,HEL_CA2649AA_AS:0.013078345)1.000:0.002104991)0.772:0.000748585)1.000:0.00099267)0.715:0.000441634)0.781:0.00079473,((((((MS11:0.012906728,VN1029:0.014038928)1.000:0.002577247,((MS53:0.013053785,(CK67:0.010902276,MS19:0.010494099)1.000:0.003331348)0.994:0.001330343,((MS54:0.014497574,(TH0006:0.011972869,(MS120:0.011378564,MS68:0.010421627)0.999:0.003137427)1.000:0.003164903)1.000:0.001889467,(MS14:0.015819286,(VN0932:0.014948202,VN1064:0.015969123)0.912:0.002579731)0.675:0.001460371)0.998:0.001334456)0.234:0.000744909)0.915:0.000650351,(((HEL_BA4533AA_AS:0.013190927,HEL_CA2689AA_AS:0.012614927)1.000:0.002153497,(SIM25:0.012733927,VN0858:0.013600742)1.000:0.00218188)0.878:0.000955476,(((HEL_CA0109AA_AS:0.013658228,VN0902:0.013943681)1.000:0.002668484,(MS30:0.012712777,SIM16:0.01391186)1.000:0.001801819)1.000:0.001778628,(HEL_BA4538AA_AS:0.009961911,TH0245:0.010988197)1.000:0.004942075)0.707:0.000665899)0.982:0.00081518)0.888:0.000570895,(((CS36:0.014834942,(VN0798:0.003659014,VN0867:0.003587502)1.000:0.011006642)1.000:0.002340895,(MS199:0.014191118,(HEL_CA2696AA_AS:0.014902844,(MS203:0.008825245,MS97:0.006791845)1.000:0.004230252)1.000:0.002136828)1.000:0.001662608)0.894:0.000711305,((((MS197:0.007236099,MS52:0.008017)1.000:0.006781882,((YN1-92:0.012306105,(TH0141:0.010139303,(VN0861:0.009196113,(MS105:0.009418714,(MS117:0.008462011,VN0930:0.006469735)0.577:0.001325862)1.000:0.001597338)0.948:0.001451533)1.000:0.00188938)1.000:0.002588272,(M116:0.011651102,SP84:0.012928931)1.000:0.002209155)1.000:0.001334262)0.619:0.000909524,(TH0127:0.014473854,(MS270:0.008738896,MS27:0.008126758)1.000:0.005056779)1.000:0.001783041)0.734:0.000753518,(MS7:0.014807016,MS70:0.01153942)1.000:0.003653898)0.507:0.000614083)0.982:0.000718173)0.858:0.000586158,(((HEL_CA0349AA_AS:0.015609741,YN4-134:0.01363213)1.000:0.003413707,((((((((BT226:0.014520253,(BT171:0.005403244,BTM351:0.005408554)1.000:0.00892221)1.000:0.002386524,(HEL_AA6023AA_AS:0.014402398,XZ274:0.013775455)1.000:0.002472208)0.405:0.000891321,(((((((((BT211:0.008908796,(BTM175:0.003097608,HA276:0.003517477)1.000:0.007702682)1.000:0.003602282,((HA38:0.015094297,HA55:0.019116452)1.000:0.006216946,((BT076:0.010900643,BT215:0.011140546)1.000:0.0023112,((HA167:0.005030277,(HA49:0.015964916,HA219:0.004336414)0.304:0.001938339)1.000:0.006147424,(HA243:0.010502626,HA303:0.007654531)1.000:0.003971288)0.361:0.001531689)0.963:0.001316145)0.995:0.001768445)0.697:0.001141947,(BT210:0.014063136,(HA162:0.009920594,HA184:0.010706868)0.640:0.002743071)1.000:0.002015477)0.963:0.000950445,(((((BT096:0.004548506,HA297:0.005197972)1.000:0.009263013,(BT088:0.01203852,(HA65:0.009476614,(HA109:0.008584291,((HA60:0.007602899,(BTM430:0.002511394,HA289:0.004841789)1.000:0.003399872)0.275:0.000991805,(HA190:0.006988189,HA191:0.006080043)0.881:0.001797671)1.000:0.001750062)1.000:0.003025895)1.000:0.003193494)0.925:0.001699101)1.000:0.002547007,((HA239:0.012217151,(HA168:0.009386875,(HA30:0.008641726,(HA126:0.006985209,HA265:0.007452943)0.915:0.002011076)0.151:0.001153986)0.998:0.002210388)1.000:0.001981121,((HA106:0.00884605,HA44:0.009149247)1.000:0.006106099,(BT074:0.011163203,(HA5:0.010059192,(HA12:0.004753574,(HA172:0.003318259,HA95:0.001818767)1.000:0.003854653)1.000:0.004130273)0.895:0.00266377)1.000:0.004092319)1.000:0.001884676)0.985:0.001167949)1.000:0.001363401,((HA287:0.012351021,((HA62:0.005629023,(HA157:0.002427283,HA165:0.00489098)1.000:0.004493873)1.000:0.007556382,(HA82:0.00809342,(HA18:0.005070939,((HA238:0.002796242,(BT069:0.002544016,HA214:0.006655983)1.000:0.001160294)1.000:0.00208311,HA129:0.00738495)0.901:0.001190525)1.000:0.003109371)1.000:0.00350326)0.293:0.002502711)1.000:0.001823925,((HA251:0.013026841,((((BT075:0.009332346,(BTM420:0.00959714,(BT140:0.003806748,((BT187:0.002367766,BTM369:0.003346642)1.000:0.002472147,BT146:0.003507793)1.000:0.001184946)1.000:0.002008367)0.947:0.00184135)1.000:0.002048014,(BT308:0.009308693,HA254:0.009753539)1.000:0.003242997)1.000:0.001459217,(HA123:0.010093217,BTM119:0.010930724)0.739:0.00222553)0.957:0.001407638,(DR100:0.008768735,(HA257:0.003522665,HA72:0.003234525)1.000:0.005380083)1.000:0.001991281)1.000:0.001988746)1.000:0.001686549,(HA70:0.012341065,BT0363:0.012743384)1.000:0.002534823)1.000:0.001434488)0.603:0.000864375)0.700:0.000529235,(((HA234:0.012841933,(HA211:0.009892495,(HA86:0.007140814,(HA14:0.002950238,HA252:0.002536409)1.000:0.003352346)1.000:0.003603662)1.000:0.003457689)1.000:0.002702834,(((HA274:0.005947671,(HA203:0.005020855,(BTM181:0.003544534,HA248:0.002472683)0.997:0.001094185)1.000:0.003026494)1.000:0.005659255,(HA7:0.008058099,HA98:0.009793759)1.000:0.004362911)1.000:0.003178559,((HA15:0.00764761,(BT331:0.005840903,(HA217:0.009224682,(HA16:0.001599647,HA215:0.002491361)1.000:0.003458328)1.000:0.004525214)1.000:0.005142485)1.000:0.004877129,((HA306:0.008125609,(HA31:0.008851731,HA40:0.007538465)0.973:0.002390046)1.000:0.002972454,(HA3:0.011027506,(HA152:0.007237006,HA249:0.007595865)0.998:0.002367658)1.000:0.002669059)1.000:0.002133284)1.000:0.002277853)0.960:0.001231584)0.975:0.000819952,((BTM160:0.012897239,(BT0181:0.01009108,BT349:0.008577007)1.000:0.003911439)1.000:0.002879155,(BT120:0.012957176,(BTM182:0.007393207,BTM303:0.007144322)1.000:0.006638557)0.912:0.001735341)1.000:0.001453902)0.821:0.000621475)0.729:0.000485173)0.784:0.000621003,((((BT220:0.011470178,(BTM451:0.012323566,(BT240:0.007303214,HA275:0.006992473)1.000:0.003529892)1.000:0.005013213)1.000:0.003034491,(HA233:0.010776038,((HA139:0.006772546,(BT0202:0.008606625,(BT0262:0.005788561,BTM460:0.005193588)0.735:0.001143558)1.000:0.002007504)1.000:0.003537184,(BTM223:0.008839232,BTM231:0.011849407)0.899:0.003223495)0.955:0.002452313)1.000:0.002129235)1.000:0.001561762,((BT353:0.011600102,(BT152:0.00718845,HA170:0.005990506)1.000:0.005569042)1.000:0.003693601,((BT143:0.012316457,HA121:0.013709097)1.000:0.003306567,(BT0142:0.013363798,(BTM205:0.011736293,(BT156:0.010541541,BTM317:0.008561728)1.000:0.003689722)0.900:0.001563999)1.000:0.001921303)0.989:0.00119713)0.999:0.001242821)0.991:0.000926234,((BT018:0.012121735,BT026:0.011356885)1.000:0.002858971,(((BT091:0.011455368,((((BT281:0.012353968,BTM161:0.00910926)1.000:0.001863995,(BT115:0.006119332,(BT031:0.005838597,BTM173:0.007858553)1.000:0.005000508)1.000:0.002293213)0.991:0.001082183,((BT340:0.006414679,BTM162:0.007258625)1.000:0.003342583,(BTM153:0.009237701,((((HA291:0.004583664,(BT292:0.006641763,BT064:0.009256962)0.959:0.001630886)1.000:0.003290008,(BT015:0.005851236,BTM396:0.00272097)1.000:0.003366505)1.000:0.001495485,BT025:0.007764098)0.811:0.000969937,(BTM169:0.006969821,BTM294:0.013885032)0.978:0.001535416)0.663:0.001067744)0.673:0.000957264)0.920:0.001245301)0.999:0.001444246,(BTM453:0.008178301,(((BTM49:0.004486983,((((BTM116:0.002295348,BTM448:0.00337041)1.000:0.002735807,(HA97:0.00414158,BT036:0.007052423)1.000:0.001949092)0.990:0.000663979,(BT307:0.001261549,(BT0205:0.002515293,BTM166:0.004828946)1.000:0.002078884)0.996:0.000605905)0.844:0.000543643,BTM235:0.00526469)1.000:0.001957877)1.000:0.001073381,(BT0263:0.000631197,BT0326:0.00256497)1.000:0.003246706)1.000:0.001747151,((BT0383:0.005012534,BTM258:0.00487617)1.000:0.000982935,(((BT288:0.005577523,BTM419:0.008716994)1.000:0.001138964,HA281:0.002457948)0.991:0.000396396,(BT322:0.001319419,BTM306:0.00364601)1.000:0.001291839)0.885:0.000330934)1.000:0.001134684)1.000:0.001788836)1.000:0.003340375)1.000:0.002802174)1.000:0.002203741,(((Bhutan_357-4:0.00843912,BT348:0.00434733)1.000:0.002994664,(Bhutan_27-4:0.00932792,HA293:0.006510955)1.000:0.004143335)1.000:0.002640946,(Bhutan_61-4:0.009939964,(BTM438:0.010370337,((BT189:0.006236545,(BT150:0.006549616,BTM495:0.00784892)1.000:0.002022825)0.998:0.000816709,(BT0224:0.007947492,BT228:0.008476806)1.000:0.001456117)0.999:0.001408997)0.990:0.001620756)1.000:0.003754657)1.000:0.002388845)0.999:0.001507908,(((BT0144:0.004769711,((HA21:0.002683063,BT295:0.005920758)0.222:0.000873579,((BT0247:0.006056809,HA278:0.002553828)1.000:0.001509256,HA272:0.001930418)1.000:0.001550313)1.000:0.003627179)1.000:0.00603669,(BT268:0.006723927,BT341:0.007767815)1.000:0.0069577)1.000:0.003437526,(BTM112:0.012026432,BT014:0.013350363)0.980:0.001745257)0.996:0.001365463)0.948:0.001062006)0.994:0.000955731)0.217:0.000541267)0.371:0.000429141,((((((BTM305:0.010642932,(BTM480:0.001571135,DR91:0.008970691)1.000:0.009214225)1.000:0.005039465,((BT123:0.006598655,BTM245:0.006564687)1.000:0.007961501,((Bhutan_239-4:0.009275513,(BT350:0.002829951,(Bhutan_358-4:0.001407357,BT352:0.002615396)1.000:0.002760157)1.000:0.00732677)1.000:0.002953472,(BT327:0.011952241,BT138:0.012321314)0.896:0.002429736)0.999:0.001711307)0.909:0.001216947)0.907:0.001266639,((BTM249:0.006251376,BTM494:0.005623417)1.000:0.007437782,(BTM252:0.008138006,(BTM120:0.004291681,BTM325:0.005211225)1.000:0.003354549)1.000:0.005989299)0.987:0.001591365)0.957:0.000860427,((((BT249:0.013838173,BT320:0.010951237)1.000:0.004108687,(BTM113:0.01361295,BTM207:0.012703271)0.833:0.001771905)0.996:0.001119436,((BTM151:0.011036334,((BT345:0.010271874,(BT0282:0.008707813,BT265:0.008702833)1.000:0.003150015)1.000:0.0016169,((BT110:0.009911575,(BT0214:0.006481692,BT117:0.009535312)1.000:0.002771185)0.999:0.001763982,BTM53:0.011672912)0.934:0.001494996)1.000:0.002275689)1.000:0.001906757,(BT013:0.014538212,(BT030:0.011312141,BTM142:0.011923296)0.997:0.002250201)0.514:0.001080373)0.999:0.001362074)1.000:0.000917761,(((BT174:0.010995641,BT333:0.011496969)1.000:0.003084368,(HA63:0.011781674,BT032:0.011886419)1.000:0.002187295)0.999:0.001118511,(BTM393:0.015481371,(BTM275:0.012727906,BT289:0.012355148)0.439:0.001983781)0.897:0.001291859)0.994:0.001043635)0.988:0.000574392)0.897:0.000615728,((((BTM188:0.002043104,BTM442:0.002064476)1.000:0.01033744,(BTM427:0.005261935,(BTM392:0.004537714,(BTM330:0.004817331,BTM354:0.002990499)1.000:0.002040173)1.000:0.002678548)1.000:0.006763309)1.000:0.003100773,((BTM273:0.009109425,(BTM415:0.007746714,(BTM261:0.003630247,BTM423:0.00268012)1.000:0.006221025)0.994:0.002646097)1.000:0.004104276,(BTM315:0.010555266,(BTM401:0.005117169,BTM418:0.00634506)1.000:0.004913478)1.000:0.003087725)0.850:0.001077286)0.983:0.001043331,(((BTM343:0.010021993,(BTM432:0.007709615,((BTM370:0.003188779,(BTM328:0.001820462,BTM417:0.008988765)1.000:0.003125447)1.000:0.003907983,(BT209:0.008938306,(((BTM431:0.006628123,BTM411:0.004722376)1.000:0.001531811,((BTM413:0.001402303,BTM499:0.002645688)1.000:0.001157114,(BTM463:0.002459433,(HA304:0.006303095,BTM410:0.004655201)1.000:0.001219722)0.280:0.000407277)1.000:0.000710668)1.000:0.001613093,HA117:0.005777656)0.458:0.001077269)0.998:0.001993745)0.960:0.002154062)1.000:0.00367837)1.000:0.00340186,(BTM285:0.011075985,(BTM388:0.006171468,(BTM426:0.003689745,(BTM122:0.003344167,BT321:0.004038937)0.956:0.000913105)1.000:0.002880389)1.000:0.006686345)1.000:0.002828078)0.918:0.001112644,((BT259:0.005003937,(BTM319:0.003153976,(BTM452:0.001607096,BTM479:0.003291693)1.000:0.002198212)1.000:0.002974168)1.000:0.007082025,BTM440:0.015895237)1.000:0.002508467)1.000:0.001375051)0.997:0.000777226)0.635:0.000449304,(((((BTM148:0.010084521,(HA142:0.008694826,(BT106:0.008190053,HA212:0.006488274)1.000:0.00377864)1.000:0.002772794)1.000:0.002004352,(BT236:0.014019045,(BT319:0.011453424,((BTM355:0.00642991,BTM398:0.005324946)1.000:0.004628347,((BT121:0.006625885,((BTM145:0.004408011,((BTM478:0.002467408,BTM308:0.008030463)1.000:0.001318488,(BT276:0.006066527,(BTM110:0.001467252,(BT151:0.002425775,BTM237:0.004286918)0.980:0.000573784)0.320:0.000447126)1.000:0.000910938)1.000:0.001408052)1.000:0.001183602,BTM344:0.006932088)0.542:0.000873487)0.989:0.001019534,(HA88:0.009112898,BTM255:0.006298341)1.000:0.002110658)1.000:0.002871435)1.000:0.00387942)0.797:0.001895864)0.989:0.001688626)1.000:0.001573081,(HA199:0.012096588,(Bhutan_343-4:0.005736891,BT271:0.008253279)1.000:0.007013882)1.000:0.002275108)0.999:0.001331003,((BT0303:0.01250807,(BT206:0.014048222,BTM402:0.011679199)0.998:0.002651269)1.000:0.001854285,((BT0082:0.012405705,BT318:0.011953052)1.000:0.00250731,((((BT004:0.002161146,BTM156:0.002645368)1.000:0.011240728,(HA76:0.011272113,(BTM366:0.009672458,(HA290:0.006757067,(BT077:0.005898031,BT176:0.007534534)0.989:0.00176461)1.000:0.002431638)0.999:0.002968255)1.000:0.002411311)1.000:0.00184421,((BTM115:0.013857417,(((BTM383:0.004713909,BTM454:0.004786231)1.000:0.005132633,(BTM126:0.010782355,(BT038:0.009736987,BTM467:0.007052984)0.271:0.001738363)0.363:0.002266035)1.000:0.002289275,HA134:0.010226712)0.973:0.00233132)1.000:0.001995404,(BTM326:0.011671567,(BT087:0.007982009,BT273:0.008153018)1.000:0.004067394)0.981:0.00192717)1.000:0.001779294)1.000:0.001545983,(HA181:0.012781263,(BT344:0.010810769,HA229:0.010487669)0.979:0.003154862)1.000:0.002357632)0.724:0.00066497)0.850:0.000761115)0.975:0.000869018)0.900:0.000810146,(((BT135:0.011990612,HA277:0.012069631)1.000:0.002802035,(HA273:0.011985668,(BTM443:0.012756765,(BT112:0.008443782,BTM353:0.010110188)1.000:0.003253035)0.730:0.001498507)0.999:0.001669919)0.974:0.000981893,((BTM304:0.011232883,(BT060:0.003869602,HA279:0.004461504)1.000:0.007419037)1.000:0.002650475,((BT159:0.009060554,(BT093:0.006537777,BTM474:0.004426874)1.000:0.005440032)0.869:0.003618285,(((BT170:0.004001428,(BTM450:0.002417556,HA218:0.000512682)0.998:0.001595789)1.000:0.006063234,(BT108:0.00752826,BTM158:0.010930063)0.950:0.002299363)1.000:0.001682995,(HA271:0.010244595,BTM501:0.00905356)0.965:0.002499836)1.000:0.003650412)0.991:0.001578999)0.655:0.00087505)0.998:0.001007573)0.999:0.000824797)0.695:0.000477271)0.906:0.000592925,((((BT283:0.012282532,BTM54:0.01188843)1.000:0.002929423,(BTM352:0.013227508,BTM429:0.012927315)0.999:0.002178332)0.848:0.000930793,(BT101:0.012931322,(BT166:0.010855635,BT223:0.012257824)0.988:0.003245916)1.000:0.001768617)0.881:0.000892722,((BT260:0.012731037,BTM416:0.012676069)1.000:0.002421259,(HA116:0.011496373,(HA210:0.01116493,((BTM279:0.003845883,BTM482:0.0044024)1.000:0.006306686,(HA101:0.004851351,(HA149:0.002905656,HA175:0.004831882)1.000:0.002433125)1.000:0.003956163)0.998:0.0025848)1.000:0.002599681)1.000:0.002693127)0.997:0.000970419)1.000:0.001238366)0.994:0.000657464,(((BT056:0.012713111,(BT125:0.011280824,BT164:0.011244873)0.983:0.002075096)0.947:0.001057482,(BTM329:0.011503336,BTM368:0.01325702)1.000:0.002606587)0.997:0.001105102,((((Bhutan_199-4:0.012583717,HEL_BA4732AA_AS:0.011905575)0.957:0.002336854,BTM312:0.014544431)0.997:0.0012357,(HA225:0.012522059,(BTM342:0.012976499,HA294:0.011686148)0.321:0.001911964)0.968:0.001515277)0.915:0.001134147,(((HA84:0.012194161,(HA119:0.005518241,(HA148:0.00493587,HA262:0.004236466)1.000:0.004733883)1.000:0.006215266)1.000:0.002170873,(BT241:0.014200634,YN4-109:0.01485076)1.000:0.003010905)0.533:0.001104552,(((HA307:0.002291921,HA308:0.001568506)1.000:0.008998008,(HA187:0.00499024,HA216:0.005141121)1.000:0.006938841)1.000:0.003925654,(NP15:0.014283004,NP94:0.014142362)1.000:0.002559136)1.000:0.00138679)0.465:0.000867501)0.970:0.000733617)0.321:0.000375353)0.999:0.00083168,((((BT039:0.014684713,HA285:0.011871649)1.000:0.00284512,((BT335:0.007037366,HA237:0.011053923)1.000:0.004856717,HA54:0.013792128)0.999:0.001384441)1.000:0.001067269,(BTM505:0.014119728,HA283:0.014313488)1.000:0.003198761)0.677:0.00072179,(((BT107:0.015772459,BTM502:0.013620282)1.000:0.003375648,((BT157:0.013947879,(BT351:0.008635318,HA136:0.009596203)1.000:0.006217037)0.997:0.00199023,(BTM150:0.012562642,HA151:0.014275587)1.000:0.002548494)0.972:0.000841974)0.400:0.000919558,(((BTM449:0.015434838,BTM314:0.012824453)1.000:0.002637097,(((BTM361:0.012577855,HA4:0.013636397)0.405:0.002190721,BT193:0.015093225)0.490:0.001012779,(HEL_AA6046AA_AS:0.01626916,HEL_AA5929AA_AS:0.014064099)1.000:0.003041623)0.557:0.000748268)0.677:0.000919831,(BT192:0.013703503,HA66:0.013765234)1.000:0.002492951)0.992:0.001099241)1.000:0.001191906)1.000:0.000880112)1.000:0.001084123)1.000:0.001521705,(HEL_CA0355AA_AS:0.014180219,(HEL_CA0322AA_AS:0.010911676,HEL_CA0324AA_AS:0.009692535)1.000:0.004753745)1.000:0.001684992)0.999:0.001213896,((BT274:0.015810182,(HEL_CA0362AA_AS:0.013783482,HEL_CA2291AA_AS:0.018251298)0.976:0.002760342)1.000:0.00183175,((HEL_CA0344AA_AS:0.011389515,HEL_CA0348AA_AS:0.011745594)1.000:0.003745482,YN4-105:0.016036617)0.923:0.00125849)1.000:0.001291177)0.231:0.000613576,(HEL_CA0358AA_AS:0.013959605,HEL_CA0364AA_AS:0.012588201)1.000:0.003459335)0.993:0.000977004,((HEL_CA0367AA_AS:0.013858985,HEL_CA0341AA_AS:0.018025383)1.000:0.002559453,((HEL_CA0254AA_AS:0.006636618,HEL_CA0345AA_AS:0.005969444)1.000:0.009277449,(HEL_CA0354AA_AS:0.011233292,(HEL_CA0245AA_AS:0.005943547,HEL_CA0248AA_AS:0.005719416)1.000:0.007604506)1.000:0.003405766)0.978:0.00142886)0.998:0.001120684)1.000:0.001254132,(((YN4-58:0.01291945,YN4-83:0.013925442)1.000:0.003051442,((HEL_CA0255AA_AS:0.006724177,HEL_CA0356AA_AS:0.0088201)1.000:0.008346279,(YN3-21:0.014443741,YN3-77:0.012750102)0.934:0.001949544)0.349:0.001079934)0.926:0.000738105,((HEL_AA5726AA_AS:0.012773822,HEL_CA0252AA_AS:0.013959661)1.000:0.002798317,(YN3-34:0.014729564,(HEL_CA0351AA_AS:0.013209645,YN4-125:0.014377338)0.993:0.002237697)0.589:0.00100695)0.974:0.00088855)0.997:0.00093778)1.000:0.001601611)0.750:0.0009884,((HEL_AA5727AA_AS:0.015746928,YN1-99:0.013721578)1.000:0.003495029,((TH0233:0.0169107,(Yangon222:0.00897316,(Yangon244:0.007370074,YGH035:0.007372367)1.000:0.002734373)1.000:0.00299428)1.000:0.003784786,((VN0966:0.006215244,VN1001:0.006592372)1.000:0.007678186,(((VN0823:0.008902917,(VN0880:0.004598972,(VN0824:0.003735955,(VN0815:0.005121213,VN0877:0.003061242)0.774:0.001352483)1.000:0.003900876)1.000:0.006173864)1.000:0.003138865,(VN1000:0.010831241,VN0985:0.01185636)0.683:0.002497684)0.837:0.001739102,(VN0963:0.012544587,(VN0851:0.003258214,VN0860:0.003030413)1.000:0.008067739)1.000:0.002165354)0.999:0.001766905)1.000:0.002009016)0.883:0.001117504)0.976:0.000928843)1.000:0.000971667)0.990:0.000747484,((MS212:0.01415,((MS81:0.002542737,TH0071:0.003613469)1.000:0.009985931,(MS113:0.0127851,MS9:0.011938383)0.425:0.002389335)0.000:0.001949773)1.000:0.003249651,(VN0805:0.016990287,(MS204:0.011572666,(MS51:0.007885781,VN1035:0.008917869)1.000:0.005356031)0.000:0.001523631)0.594:0.001254001)1.000:0.001376424)0.988:0.000552928)1.000:0.000535476,((HEL_BA4522AA_AS:0.015420756,(HEL_CA2741AA_AS:0.012525044,HpGP-KOR-115:0.014743322)0.780:0.001989622)1.000:0.00113178,(((HEL_BA9939AA_AS:0.013516071,HEL_CA2620AA_AS:0.013207577)1.000:0.002897488,(HEL_CA2664AA_AS:0.01274969,TH0279:0.014900619)1.000:0.002308203)0.522:0.000662526,(HEL_CA0294AA_AS:0.013130752,(HEL_CA2639AA_AS:0.015233695,HEL_CA2686AA_AS:0.013956917)0.856:0.001991581)0.998:0.001261106)0.924:0.000821229)1.000:0.000933885)0.948:0.000534105,((((((HEL_BA9998AA_AS:0.011537927,HLJHP256:0.011454683)1.000:0.002368625,(HEL_CA2631AA_AS:0.011751485,HEL_BA4531AA_AS:0.011161677)1.000:0.001794998)0.666:0.000869201,(HEL_CA0228AA_AS:0.013784935,(HEL_BA4235AA_AS:0.011178343,HEL_CA0238AA_AS:0.011870847)0.417:0.001652114)0.999:0.000986714)0.732:0.00076673,((HEL_CA0229AA_AS:0.011705938,HEL_CA2088AA_AS:0.012259726)1.000:0.002783045,(((HEL_BA4895AA_AS:0.011293739,HEL_CA2544AA_AS:0.011158372)1.000:0.001935391,(HEL_BA4970AA_AS:0.011639748,HEL_CA2573AA_AS:0.011496706)0.978:0.001630909)0.831:0.00085965,((HEL_BA3959AA_AS:0.012706275,HEL_CA0339AA_AS:0.011007214)1.000:0.002213633,(HEL_CA0239AA_AS:0.012662346,HEL_CA0075AA_AS:0.012889811)1.000:0.001976493)0.974:0.00102554)0.307:0.001066477)0.920:0.000936378)0.917:0.000644842,((HEL_BA4152AA_AS:0.01270594,HEL_CA0277AA_AS:0.012186268)1.000:0.002128768,(HEL_CA2671AA_AS:0.013093732,(HEL_CA0230AA_AS:0.011190344,HEL_CA2636AA_AS:0.011694784)0.930:0.002028675)1.000:0.00108314)0.997:0.000864361)0.265:0.000551227,((HEL_CA2624AA_AS:0.013298272,HLJHP271:0.010738141)1.000:0.002194092,(HEL_CA2632AA_AS:0.013294723,HEL_CA2682AA_AS:0.011938734)1.000:0.001851018)0.995:0.000903832)0.943:0.000625691)0.882:0.000368703,((((HEL_CA0073AA_AS:0.013202635,HLJHP253:0.012706108)1.000:0.002292369,(HEL_CA0144AA_AS:0.014083358,(HEL_CA0121AA_AS:0.01329538,HEL_CA2618AA_AS:0.012296912)0.992:0.001992451)0.933:0.00094124)0.620:0.000747432,(((HEL_BA4530AA_AS:0.012396823,HEL_CA2746AA_AS:0.010526533)1.000:0.003205425,(HEL_CA2117AA_AS:0.012084934,HEL_CA2754AA_AS:0.014234383)1.000:0.003432532)0.000:0.000594008,(HEL_CA2629AA_AS:0.013253739,(HEL_CA2569AA_AS:0.012279858,HEL_CA2608AA_AS:0.012536918)0.643:0.001854021)0.994:0.00116017)0.966:0.000801617)1.000:0.000894718,(((HEL_BA8239AA_AS:0.013594598,YN1-136:0.014908765)1.000:0.002408613,(HEL_BA4219AA_AS:0.016009291,(HEL_AA0254AA_AS:0.01329605,HEL_BA9999AA_AS:0.013384728)0.999:0.002061499)0.984:0.001146377)1.000:0.000961063,(((HEL_CA0231AA_AS:0.016220126,HpGP-CHN-007:0.010907083)1.000:0.002242593,(HEL_CA2059AA_AS:0.015828213,(HEL_BA4520AA_AS:0.009266732,HEL_CA0071AA_AS:0.010134577)1.000:0.003496078)1.000:0.001894716)0.729:0.0007558,((HEL_BA9023AA_AS:0.012759883,HEL_CA2763AA_AS:0.01458714)1.000:0.003114457,(HEL_CA2613AA_AS:0.012537791,HpGP-CHN-010:0.012008669)1.000:0.002474054)0.974:0.000872173)0.519:0.000502503)0.607:0.000484142)0.835:0.000515846)0.952:0.000647621,(((HEL_CA0274AA_AS:0.012780871,HEL_CA2656AA_AS:0.013884131)1.000:0.001757294,((HEL_CA0235AA_AS:0.011999159,HEL_CA2747AA_AS:0.016750262)0.993:0.001778361,(HEL_CA2719AA_AS:0.013117527,HEL_CA0282AA_AS:0.012761551)1.000:0.002059389)0.821:0.000711679)0.951:0.000822853,((HEL_BA4541AA_AS:0.013730822,HEL_CA0090AA_AS:0.012199859)1.000:0.002672927,(HEL_CA2583AA_AS:0.012633535,HEL_CA2700AA_AS:0.014519536)1.000:0.002363483)0.994:0.000905431)0.878:0.000577997)0.969:0.000713241,(((HEL_CA2111AA_AS:0.011516324,HpGP-CHN-002:0.012922902)1.000:0.002853389,(HEL_CA0297AA_AS:0.015568826,(HEL_CA2296AA_AS:0.014415243,HEL_CA2520AA_AS:0.015048445)0.998:0.002444041)0.881:0.000975049)1.000:0.000996894,((HEL_BA9992AA_AS:0.018822155,(HEL_CA0286AA_AS:0.016779221,HEL_CA2567AA_AS:0.01511288)0.875:0.002517162)1.000:0.001601816,(((HEL_CA2294AA_AS:0.017288406,(HEL_CA2289AA_AS:0.017191409,HEL_CA2297AA_AS:0.015312991)1.000:0.003129812)0.929:0.001353952,(HEL_BA3776AA_AS:0.014659948,HEL_CA2290AA_AS:0.015491459)1.000:0.002520535)0.872:0.001165059,(HEL_CA2292AA_AS:0.015880541,YN1-139:0.016220322)1.000:0.002963833)0.997:0.001275002)0.448:0.000670931)0.925:0.000649732)0.999:0.000600814,((HEL_CA0296AA_AS:0.014665236,(HEL_CA2288AA_AS:0.016437818,HEL_CA2651AA_AS:0.015284615)0.995:0.002489223)1.000:0.001946581,((HEL_CA0088AA_AS:0.016900923,(HEL_CA0091AA_AS:0.015516255,HpGP-CHN-008:0.016796641)0.263:0.002278562)1.000:0.00196034,((HEL_BA4539AA_AS:0.013436581,HpGP-CHN-005:0.011889488)1.000:0.002385401,(HEL_CA0116AA_AS:0.017228849,(HEL_BA4536AA_AS:0.011748223,HpGP-CHN-009:0.013030526)0.922:0.001834732)0.941:0.000953483)0.534:0.000724433)1.000:0.001140397)0.931:0.000812415)0.995:0.000802982,((HEL_CA0089AA_AS:0.013855437,HEL_CA0117AA_AS:0.013726679)1.000:0.003045014,((HEL_CA2625AA_AS:0.015027088,HEL_CA2721AA_AS:0.016487622)1.000:0.003692812,(HEL_CA0281AA_AS:0.016266028,HEL_CA2295AA_AS:0.016179458)1.000:0.003462633)0.599:0.001006837)0.534:0.000973025)0.998:0.001189622,((HEL_CA0145AA_AS:0.02021369,HEL_CA0147AA_AS:0.014733102)1.000:0.003529728,(HEL_AA4459AA_AS:0.016024666,HEL_CA2554AA_AS:0.01157817)1.000:0.004881961)0.000:0.000783472)0.991:0.00121246,(HEL_CA0078AA_AS:0.016905942,HEL_BA4512AA_AS:0.017852614)0.978:0.002206631)0.993:0.002240179,HEL_CA0301AA_AS:0.021874642)1.000:0.002015,(DR117:0.026450728,JP0171:0.026095939)1.000:0.005360528)1.000:0.001658287,(NP70:0.02006156,BTM500:0.016299277)1.000:0.004732786)0.999:0.002096011,(((HEL_AA5953AA_AS:0.015767021,HEL_AA6040AA_AS:0.015434636)1.000:0.004251412,((HEL_AA5923AA_AS:0.017537204,((HEL_AA5978AA_AS:0.004937185,HEL_BA9687AA_AS:0.00615389)1.000:0.012151657,(((((HEL_AA4493AA_AS:0.013844069,(HEL_BA9836AA_AS:0.003000689,L7:0.001591559)1.000:0.011262485)1.000:0.003007019,(HEL_AA6012AA_AS:0.014193562,HEL_BA9741AA_AS:0.013467013)1.000:0.002760772)0.999:0.001383032,((((HEL_BA8813AA_AS:0.012145436,(HEL_AA6038AA_AS:0.010050845,HEL_AA7340AA_AS:0.006898624)1.000:0.003012721)1.000:0.004017198,(HEL_AA5926AA_AS:0.013317579,HEL_AA5977AA_AS:0.010690283)1.000:0.003206859)1.000:0.002062727,(HEL_AA6043AA_AS:0.013705334,(HEL_AA6019AA_AS:0.009359794,HEL_BA9314AA_AS:0.008180152)1.000:0.008026232)0.990:0.001751448)1.000:0.001390881,(HEL_AA7242AA_AS:0.015789161,((HEL_AA5954AA_AS:0.013300923,HEL_AA6033AA_AS:0.013309479)1.000:0.00211868,(HEL_AA7222AA_AS:0.016058332,HEL_AA6066AA_AS:0.011483716)1.000:0.003615041)0.896:0.001416187)0.809:0.001220981)0.997:0.001251203)0.279:0.000970137,((HEL_AA6063AA_AS:0.013409986,HEL_AA6083AA_AS:0.010961682)1.000:0.004076724,(HEL_AA7388AA_AS:0.013599102,((HEL_AA7320AA_AS:0.005681047,HEL_BA9450AA_AS:0.006551623)1.000:0.007883805,(HEL_AA5950AA_AS:0.00500933,HEL_AA6086AA_AS:0.003656044)1.000:0.009431148)0.475:0.002425809)0.996:0.001866683)1.000:0.002074772)0.949:0.001137803,(HEL_AA5924AA_AS:0.015692843,(HEL_AA5974AA_AS:0.011267253,HEL_AA6042AA_AS:0.012003662)1.000:0.004275048)1.000:0.002316486)0.986:0.001833963)1.000:0.002862521)1.000:0.003708041,(BT059:0.012045673,BTM60:0.012735004)1.000:0.006734551)0.513:0.001896725)0.734:0.002063068,((HEL_AA7273AA_AS:0.001290566,HEL_BA9666AA_AS:0.001558043)1.000:0.014555739,HEL_AA5930AA_AS:0.018063716)0.184:0.002765038)1.000:0.002866327)0.936:0.002825628,(HpGP-NPL-007:0.020366824,((((((((NP104:0.014514802,NP55:0.015318356)1.000:0.004008053,(NP05_121:0.016733067,(HpGP-NPL-008:0.013072273,NP102:0.01425691)1.000:0.003909082)1.000:0.002521005)1.000:0.002451924,((((NP05-250:0.010531578,NP110:0.011551932)1.000:0.007205718,(NP84:0.017845466,(NP04:0.000395393,NP4:0.001811545)1.000:0.015333173)0.198:0.002673045)1.000:0.001763432,((NP126:0.016129563,NP99:0.012483884)1.000:0.004898522,(NP44:0.016911372,(NP05_278:0.012266946,NP49:0.012198239)1.000:0.005955899)0.895:0.001810665)1.000:0.00194246)0.894:0.001236034,(((NP05_272:0.019887223,(NP0041:0.017415161,NP133:0.014400187)1.000:0.005521912)0.345:0.001811215,(BT0002:0.016697513,(NP05:0.013941245,NP14:0.013004279)1.000:0.005122936)1.000:0.002367689)0.981:0.001669689,(BT0258:0.01919247,(NP05_107:0.016103429,(NP140:0.019648176,NP56:0.015479042)0.690:0.004248434)0.311:0.001944332)1.000:0.002688235)0.611:0.000986245)0.401:0.000780315)0.988:0.001234919,(((BTM444:0.017843115,NP92:0.015885108)1.000:0.004031063,(NP8:0.017471437,(BT0238:0.012631911,NP05-105:0.010664362)1.000:0.006891145)1.000:0.003493232)0.256:0.00108431,(NP86:0.017993056,(NP05_112:0.012268907,NP132:0.009968198)1.000:0.007051976)1.000:0.00226616)0.990:0.00146386)0.941:0.001211928,BT0154:0.021431698)1.000:0.001608924,(((HEL_BA9186AA_AS:0.00337278,HEL_BA9638AA_AS:0.003204811)1.000:0.020529923,(BD0139:0.019882392,HEL_BA4975AA_AS:0.01973169)0.987:0.003679575)1.000:0.002587457,((((MMM_114:0.019041176,(MMM_94:0.009284492,(HpGP-MMR-004:0.006130366,MMM_103:0.007188836)1.000:0.004171367)1.000:0.009254163)1.000:0.003988904,(((BHB_4-3:0.021583361,HEL_BA3865AA_AS:0.020324105)1.000:0.004838401,((((TH0818:0.008030876,UBN25:0.00795671)1.000:0.011215991,RN133:0.022643802)1.000:0.003433199,((HEL_AA6079AA_AS:0.017630772,(HEL_BA4601AA_AS:0.014917378,HEL_BA4625AA_AS:0.015604104)1.000:0.005571233)1.000:0.003077027,(((KY-TH-09:0.022128126,(KK-KH-38:0.020587409,(HEL_BA3839AA_AS:0.004673217,HEL_BA4638AA_AS:0.004835641)1.000:0.013917321)0.568:0.003177967)0.999:0.002312399,((TH0335:0.018615834,(MS102:0.005909322,TH0138:0.006004979)1.000:0.014937455)0.996:0.003353564,(TH0793:0.020450505,(KY-TH-42:0.015955936,MS63:0.014891973)1.000:0.00719043)1.000:0.003125539)1.000:0.002289967)0.635:0.001978396,(KK-KH-31:0.022042692,(HEL_BA3897AA_AS:0.019166088,KG99:0.017356318)1.000:0.005828727)0.260:0.001746697)1.000:0.001668095)0.985:0.001429871)1.000:0.001773445,(MMM_125:0.021356503,(CK65:0.015718601,(MS150:0.014003323,(RN126:0.009742514,(M063:0.009024495,TH0058:0.012071968)1.000:0.003746841)1.000:0.002548992)1.000:0.003623257)1.000:0.003434969)1.000:0.002083313)0.964:0.001193414)0.000:0.000940569,((KY-TH-49:0.019825089,RN110:0.020140231)1.000:0.004490254,(ID0507:0.021613172,HpGP-MMR-003:0.019114926)0.988:0.002865434)0.992:0.001535403)0.226:0.000958027)0.178:0.000845241,((((((((HpGP-BGD-002:0.017712834,(BD0065:0.015972356,NAK7:0.015795717)0.960:0.002981908)0.980:0.001405955,(HEL_CA2508AA_AS:0.015872908,BD0112:0.016903081)1.000:0.002858808)0.746:0.001085077,((BD0107:0.01386539,MMM_63:0.015086974)1.000:0.002853083,(HEL_CA2513AA_AS:0.017310597,BD0138:0.016615794)1.000:0.003016177)0.999:0.001565151)1.000:0.001656841,(((HEL_CA2501AA_AS:0.020496739,((BD0072:0.006101158,BD0081:0.006533534)1.000:0.010000657,(HpGP-BGD-008:0.016592184,BD0015:0.017127353)0.656:0.002945521)0.534:0.001695659)1.000:0.001888666,((MMM_130:0.016757752,(BD0016:0.018084202,BD0063:0.014119601)0.796:0.002509371)0.726:0.001207678,(BD0130:0.009815743,HEL_CA2504AA_AS:0.011685686)1.000:0.007240011)0.999:0.001472113)0.920:0.001127028,((BD0119:0.018522854,HEL_CA2511AA_AS:0.015079471)1.000:0.00341284,(BD0115:0.020058995,(BD0086:0.009551991,BD0094:0.007942172)1.000:0.009644918)1.000:0.003077095)1.000:0.001617426)0.743:0.000987843)0.769:0.000730932,(((((BD0038:0.013990055,HpGP-MMR-005:0.012042373)0.739:0.002702729,(HEL_BA5585AA_AS:0.014067274,(BD0135:0.012312684,HpGP-USA-422:0.013435728)1.000:0.003970024)1.000:0.002146554)1.000:0.002780186,(BD0136:0.014566183,yangon_129-2:0.015509125)0.999:0.002905468)0.237:0.000897687,(HEL_AA0364AA_AS:0.016461047,MMM_148:0.014970644)1.000:0.003241358)0.737:0.00102443,(HEL_CA2518AA_AS:0.01504076,MMM_102:0.014992762)1.000:0.003268563)1.000:0.001429959)0.262:0.000565236,((((((Yangon188:0.007129973,Yangon202:0.009686514)1.000:0.010107982,HEL_BA8890AA_AS:0.017978536)0.998:0.002202042,(HpGP-BGD-001:0.015689278,India7:0.018051599)1.000:0.00346489)0.979:0.001409986,(MMM_19:0.015245699,BD0069:0.016229214)1.000:0.002855751)0.514:0.000988046,((BD0109:0.019324236,(BD0013:0.016321424,BD0134:0.01753944)1.000:0.003377529)1.000:0.002063962,(HEL_CA2503AA_AS:0.017201722,Mandalay03:0.01474806)1.000:0.002736503)1.000:0.001638637)0.976:0.001109788,((BD0137:0.015018732,Myanmar51:0.015534674)1.000:0.003412389,((MS158:0.017277643,(HEL_AA5921AA_AS:0.01656305,BD0120:0.01663332)0.311:0.00277727)0.871:0.001341547,((HEL_AA5920AA_AS:0.017393558,MMM_139:0.014682128)1.000:0.003683279,(BD0036:0.016544712,HpGP-BGD-003:0.018647656)1.000:0.003216745)0.829:0.000996312)0.718:0.000953883)1.000:0.00113471)0.745:0.000712611)0.995:0.000852422,((((((HpGP-MMR-001:0.015426949,ID0047:0.016396038)1.000:0.004819619,(MMM_6:0.017080291,Mandalay30:0.015353945)1.000:0.003178263)0.992:0.00117924,(((HpGP-MMR-002:0.014559409,TH0249:0.011742093)1.000:0.004997938,(TH0221:0.01733829,(HpGP-MMR-007:0.012797313,HpGP-MMR-009:0.013790118)1.000:0.004472837)1.000:0.002109094)0.851:0.001226772,((TH0551:0.017030159,(TH0238:0.008210637,(TH0175:0.005399077,TH0211:0.005734934)1.000:0.002552319)1.000:0.009830054)0.996:0.00245055,(TH0144:0.016447851,MMM_5:0.017763929)1.000:0.003043617)0.997:0.00122868)0.948:0.001051429)0.953:0.000933146,(((MMM_110:0.013792156,MMM_92:0.014827389)1.000:0.004671243,(YGH007:0.018548909,MS170:0.016349869)0.881:0.002328914)1.000:0.001600751,(((MS243:0.015910533,MS236:0.015440176)1.000:0.004158062,HpGP-MMR-008:0.018563502)0.981:0.001674146,(Myanmar52:0.017555399,((HpGP-MMR-006:0.013431059,MMM_30:0.012853389)1.000:0.004490369,(CS_12:0.013742953,M042:0.016037433)0.331:0.002648029)1.000:0.002584696)0.998:0.00178861)0.114:0.001006663)0.853:0.000877073)0.506:0.000476379,(((HEL_BA9229AA_AS:0.018425953,TH0225:0.015467673)1.000:0.003102424,(MMM_27:0.015941117,TH79:0.016050384)1.000:0.004090974)0.212:0.001107356,((TH0950:0.017550811,CK102:0.017783488)0.970:0.002327423,(HEL_AA6014AA_AS:0.017778367,Yangon142:0.017419745)1.000:0.003357289)1.000:0.001792983)1.000:0.001584362)0.012:0.000526085,(((MS64:0.018770562,(MMM_77:0.010762337,Myanmar66:0.011396779)1.000:0.005326473)1.000:0.00271167,(MS172:0.015820061,TH0213:0.0143505)1.000:0.003221736)0.693:0.00109408,((MMM_100:0.015002839,M006:0.015705962)1.000:0.002692043,(MS280:0.015806201,MMM_46:0.015396499)1.000:0.002447607)0.999:0.001278828)1.000:0.001172805)0.941:0.000614588)0.809:0.000777522,((((MMM_60:0.014019222,(MMM_2:0.015253493,MMM_95:0.01322157)0.915:0.002816912)1.000:0.002719314,(TH0460:0.013979843,MMM_31:0.015768235)0.903:0.003098869)1.000:0.001791869,(CS43:0.018830612,TH0227:0.016385393)0.861:0.00379334)1.000:0.002316651,(((HpGP-MMR-012:0.015531968,(HpGP-MMR-010:0.006721363,Yangon233:0.005570699)1.000:0.008880603)1.000:0.004368708,(CK6:0.017345845,((M067:0.015952369,MS178:0.016217952)0.999:0.003238886,Yangon179:0.015583762)0.309:0.001681255)0.983:0.001875501)0.898:0.001118574,((HpGP-MMR-011:0.015297239,(MM0347:0.011459066,(CK59:0.005624124,TH0573:0.005907472)1.000:0.01426809)1.000:0.006024221)1.000:0.00307676,MMM_127:0.016622768)1.000:0.00195626)0.702:0.00087242)1.000:0.001101429)0.892:0.00083209)1.000:0.00163305,(((((HpGP-IND-009:0.015577691,HEL_BA7801AA_AS:0.013040604)0.602:0.002642901,HpGP-IND-007:0.016280502)1.000:0.00174106,((((HEL_CA0027AA_AS:0.015623844,(HEL_BA5164AA_AS:0.013480358,HEL_BA5174AA_AS:0.014309034)0.997:0.002781392)1.000:0.001284667,(((HEL_BA5168AA_AS:0.00761058,HEL_BA5182AA_AS:0.008292793)1.000:0.006245739,(HEL_CA0026AA_AS:5e-09,HEL_CA0028AA_AS:1.7988e-05)1.000:0.018750705)0.976:0.001856903,((HEL_BA5155AA_AS:0.012081301,HpGP-IND-001:0.0121451)1.000:0.003323017,(HEL_BA5166AA_AS:0.013158987,HEL_BA5173AA_AS:0.012852037)1.000:0.002975477)0.831:0.001207954)0.543:0.001127845)0.936:0.000888569,(((((((HEL_BA8063AA_AS:0.014918089,Yangon190:0.012483978)0.077:0.002227429,HEL_BA8121AA_AS:0.014416991)1.000:0.001550743,((HEL_BA5609AA_AS:0.012358667,YGH009:0.011862886)1.000:0.002285519,((HEL_BA8387AA_AS:0.013582783,HEL_CA0035AA_AS:0.013162964)0.906:0.002492,HEL_BA8204AA_AS:0.013612415)0.836:0.000994786)0.974:0.000862413)0.507:0.000792515,(((HEL_BA5455AA_AS:0.011983817,HEL_BA8096AA_AS:0.014409037)0.521:0.002202895,HEL_BA5450AA_AS:0.01568573)1.000:0.001472447,((HEL_BA8203AA_AS:0.012618554,HEL_BA8206AA_AS:0.01356449)1.000:0.002542549,(HpGP-MAL-025:0.014391107,SLK231:0.013203847)1.000:0.00242152)0.755:0.00096758)0.997:0.001139172)0.984:0.000735053,(((HpGP-MAL-004:0.015326018,((HEL_BA5586AA_AS:0.015985769,(SLK40:0.013889103,YGH029:0.013830226)1.000:0.004340657)0.997:0.001582083,(HEL_BA5587AA_AS:0.014645408,HEL_BA5769AA_AS:0.013226473)1.000:0.002814845)0.934:0.001435865)0.999:0.001548289,(((HpGP-MAL-002:0.01357761,M004:0.015960849)1.000:0.003608301,((HEL_BA4205AA_AS:0.020763307,HEL_BA5668AA_AS:0.018443675)1.000:0.003678184,(HpGP-IND-010:0.015096666,M040:0.015573473)0.896:0.002111963)0.623:0.00098996)0.382:0.000880838,(HpGP-MAL-019:0.014064887,(HEL_AA5329AA_AS:0.011882533,HpGP-MAL-016:0.012507622)0.931:0.002610334)1.000:0.001497201)0.915:0.00104392)0.989:0.000867375,((HEL_BA5601AA_AS:0.009926348,ID1076:0.014142331)1.000:0.004438473,(HEL_CA0029AA_AS:0.013402571,Kyoto57A:0.013569524)1.000:0.002439456)1.000:0.00136721)0.462:0.000723412)0.766:0.000621813,(((HEL_AA6074AA_AS:0.012752252,HpGP-MAL-017:0.013570918)1.000:0.002906322,(FD662:0.012949267,HEL_BA8388AA_AS:0.013203566)1.000:0.00272462)0.452:0.000965983,(HEL_BA8219AA_AS:0.014542967,(HEL_BA3985AA_AS:0.012435351,HEL_BA5359AA_AS:0.01258416)0.988:0.002710885)1.000:0.001260376)0.989:0.001006086)0.982:0.000985129,(((HEL_AA4372AA_AS:0.016273557,HEL_BA5596AA_AS:0.015785849)1.000:0.002835774,(HEL_BA8068AA_AS:0.014694084,HEL_CA0034AA_AS:0.014931896)1.000:0.002827178)0.090:0.000894152,(HEL_CA0037AA_AS:0.017928144,(HEL_BA5603AA_AS:0.013734574,SLK237:0.014292344)1.000:0.002844069)0.999:0.001317821)0.796:0.000927981)1.000:0.001446888)0.947:0.000934746,(MMM_16:0.015201009,MMM_7:0.01540722)1.000:0.003068714)0.747:0.000868877)0.986:0.001032398,(HEL_BA7799AA_AS:0.019125433,(HEL_BA5172AA_AS:0.015724019,HEL_BA8057AA_AS:0.018555434)0.135:0.003079977)1.000:0.002480296)0.412:0.00102745,((HEL_BA5162AA_AS:0.014639544,HpGP-IND-008:0.013566017)1.000:0.003343848,ID0440:0.019412585)1.000:0.002206601)1.000:0.001381009)1.000:0.001476852)1.000:0.001845417)0.975:0.001470086,((BT0162:0.002367447,BTM363:0.00216827)1.000:0.021469623,(NP52:0.016792637,(NP74:0.019525203,(BTM233:0.009752069,NP113:0.011610165)1.000:0.003267932)0.417:0.001825634)1.000:0.004137734)0.931:0.001482147)1.000:0.003996243,(HA295:0.021175205,HpGP-NPL-004:0.01920833)0.992:0.003026262)1.000:0.002585948)1.000:0.00324203)1.000:0.001669109,HEL_CA0125AA_AS:0.024938083)0.371:0.0012941,((HEL_CA2572AA_AS:0.017676813,((HEL_CA2597AA_AS:0.014795177,HEL_CA2095AA_AS:0.015685026)1.000:0.003953866,(HEL_CA0370AA_AS:0.014857664,HEL_BA4939AA_AS:0.018732027)0.879:0.003095752)0.897:0.002181941)0.972:0.002587916,HEL_CA0285AA_AS:0.020990858)1.000:0.002352703)0.558:0.001412855,((HEL_CA0227AA_AS:0.020482534,(JP0551:0.012221173,((HpGP-KOR-032:0.012446141,(HEL_CA0133AA_AS:0.0029767,oki149:0.001933835)1.000:0.007414175)1.000:0.003752244,(JP0554:0.007699761,(JP0114:0.004904533,(JP0024:0.006163943,JP0124:0.004167887)1.000:0.001689543)1.000:0.006304123)1.000:0.004068878)1.000:0.003809459)1.000:0.007228511)1.000:0.003402829,(((((HEL_CA2711AA_AS:0.022134002,HEL_CA2527AA_AS:0.020463448)1.000:0.003436756,((((oki116:0.014731589,(HEL_CA2773AA_AS:0.008129264,(((oki416:0.005897944,(OK179:0.005059175,oki290:0.006032637)1.000:0.00145371)0.887:0.000340395,(((JP0493:0.002713557,HEL_AA0399AA_AS:0.006693912)1.000:0.00128019,OK144:0.002993579)0.996:0.000489796,((HEL_AA0400AA_AS:0.003033168,HpGP-JAP-102:0.002684205)1.000:0.004083002,(oki1342:0.00534782,(HEL_AA0393AA_AS:0.00334356,(oki385:0.006763966,HEL_AA0396AA_AS:0.001304109)1.000:0.002385356)1.000:0.001336253)0.658:0.000640607)0.997:0.000442708)0.996:0.000471392)0.982:0.00050309,(oki421:0.006622619,HpGP-JAP-104:0.010044854)1.000:0.001863674)1.000:0.002374473)1.000:0.004346971)1.000:0.013707743,((((((HEL_BA9493AA_AS:0.016657087,HEL_BA9764AA_AS:0.016082641)1.000:0.0048896,(HpGP-LAT-003:0.02034929,((HEL_BA8922AA_AS:0.007366655,HpGP-KGZ-008:0.010102334)1.000:0.011505178,(((HEL_BA8810AA_AS:0.016410247,HEL_BA8950AA_AS:0.014879916)1.000:0.003293991,(HEL_BA9508AA_AS:0.016825981,HEL_BA9670AA_AS:0.016240823)0.862:0.00202666)0.992:0.001592053,(HEL_BA8944AA_AS:0.017681827,(HEL_BA9654AA_AS:0.015774649,HpGP-KGZ-001:0.013692828)1.000:0.003061493)0.684:0.001491614)1.000:0.002537108)0.811:0.001952251)0.614:0.001490015)1.000:0.002126392,(HEL_BA9485AA_AS:0.01896869,HEL_BA9361AA_AS:0.017962776)1.000:0.00397457)0.955:0.001258053,(((((((MS191:0.018533042,NP05-282:0.017813)1.000:0.003192808,((BD0127:0.012464085,HpGP-BGD-004:0.01188438)1.000:0.009733491,((HEL_BA4987AA_AS:0.013822709,M018:0.014027863)1.000:0.006024407,HEL_BA4913AA_AS:0.01933067)0.948:0.002156706)1.000:0.002455025)0.987:0.00149127,(((HEL_BA9155AA_AS:0.016735211,HEL_CA2558AA_AS:0.022142167)1.000:0.004437036,(NP101:0.021056202,(BD0053:0.012288657,BD0090:0.012949559)1.000:0.008207033)0.995:0.002174462)0.427:0.001611543,(NP116:0.021841851,(HpGP-NPL-006:0.01700498,NP05-261:0.01669554)1.000:0.004432289)1.000:0.0025993)0.526:0.00136843)0.327:0.001101114,((HEL_CA2512AA_AS:0.016379383,BD0024:0.019289138)1.000:0.006177078,((BD0111:0.017111947,(BD0070:0.014720967,BD0110:0.013061252)1.000:0.005326891)1.000:0.003928213,KK-KH-37:0.020877405)0.784:0.001974046)1.000:0.001992601)0.524:0.000993714,((((BD0080:0.018537747,BD0114:0.019714528)1.000:0.003878699,(HpGP-IDN-003:0.02023675,HpGP-RUS-008:0.019156584)1.000:0.002992479)0.999:0.001546864,(((((HEL_CA2269AA_AS:0.006473615,HEL_CA2273AA_AS:0.00466016)1.000:0.017391897,HpGP-MEX-008:0.022980286)0.634:0.002545854,(HEL_BA4414AA_AS:0.022802501,HEL_CA2280AA_AS:0.022215924)1.000:0.005475501)1.000:0.002183345,(((HEL_BA8735AA_AS:0.002590341,(HEL_BA8674AA_AS:0.003323089,(HEL_BA8723AA_AS:0.003847714,((HEL_BA4969AA_AS:0.00099404,HEL_CA0474AA_AS:0.001769796)0.998:0.000237899,(HEL_BA8726AA_AS:0.004324684,HEL_CA0505AA_AS:0.001152256)0.989:0.000414288)1.000:0.000378194)0.931:0.000338906)1.000:0.001899008)1.000:0.016802006,(HEL_BA8660AA_AS:0.002097838,(((HEL_BA4192AA_AS:0.003484477,HEL_BA8733AA_AS:0.007461257)1.000:0.001552844,(HEL_CA0499AA_AS:0.003455001,HEL_BA8719AA_AS:0.003980157)0.490:0.000388411)1.000:0.000527415,(VN0739:0.000636133,(HCM95:0.001836056,(VN0781:0.005582296,HEL_CA0558AA_AS:0.004531504)1.000:0.000678635)1.000:0.00061759)0.840:0.000534724)1.000:0.004349641)1.000:0.016327079)1.000:0.005168044,(HEL_AA7336AA_AS:0.020276835,(HA33:0.012423118,(DR4_2016:0.002800179,HpGP-DOM-001:0.000416349)1.000:0.006766274)1.000:0.01406158)0.289:0.002243114)0.849:0.001376258)0.998:0.001276663,(((((HEL_AA0333AA_AS:0.022873266,(HpGP-USA-207:0.016280718,(HEL_BA4410AA_AS:0.012914658,HpGP-USA-201:0.010917675)1.000:0.005889931)1.000:0.005481886)0.679:0.002139364,(HEL_AA6855AA_AS:0.017218297,HpGP-MEX-007:0.019136499)1.000:0.005072939)0.336:0.001151073,(HpGP-COL-305:0.017412274,HpGP-COL-310:0.01930171)1.000:0.006432081)1.000:0.001662013,(((((COL116:0.018301478,(DR115:0.007127468,(DR12_2016:0.006695163,(DR24_2016:0.002110035,DR46_2016:0.004066044)0.997:0.001373111)1.000:0.004778612)1.000:0.010025849)1.000:0.004640883,(HEL_BA5478AA_AS:0.018302066,HpGP-COL-010:0.019507623)0.733:0.003034996)1.000:0.002245415,((HEL_AA4684AA_AS:0.017666334,HEL_BA4400AA_AS:0.019119667)1.000:0.004015584,((HEL_CA2463AA_AS:0.016309094,(3800:0.014516058,HEL_CA2493AA_AS:0.016619032)1.000:0.004343119)0.170:0.002273031,(((HEL_AA6815AA_AS:0.016423147,HpGP-COL-209:0.01765623)1.000:0.002950124,(HpGP-CHI-002:0.015040286,HpGP-CHI-016:0.015650887)1.000:0.003315584)0.261:0.001459201,(HpGP-CHI-106:0.020060675,(HpGP-CHI-107:0.006689727,(HpGP-CHI-103:0.003835403,HpGP-CHI-210:0.004814193)1.000:0.002440798)1.000:0.008058683)1.000:0.004605121)1.000:0.003641792)0.989:0.00256508)1.000:0.002271661)0.528:0.001077079,((((HEL_BA5231AA_AS:0.018733651,(HEL_BA5190AA_AS:0.014644226,HEL_CA2228AA_AS:0.016074668)1.000:0.004356114)1.000:0.002941827,(COL401:0.01725375,HpGP-COL-004:0.017775092)1.000:0.005285241)0.279:0.00122618,(HEL_BA9214AA_AS:0.009664787,HEL_CA2467AA_AS:0.00995628)1.000:0.012489093)1.000:0.001676163,((((COL288:0.018943178,(HpGP-COL-201:0.001190153,HpGP-COL-202:0.001721213)1.000:0.017099971)0.991:0.004017069,((((HEL_CA2241AA_AS:0.021078655,HpGP-COL-106:0.011651057)1.000:0.005238725,(HEL_AA6836AA_AS:0.0142403,COL24:0.016917705)1.000:0.003427522)0.999:0.00203191,(((HEL_CA2254AA_AS:0.016377744,(COL199:0.003940965,HEL_AA6706AA_AS:0.002666193)1.000:0.010937837)1.000:0.003836138,(((HEL_BA5255AA_AS:0.01641703,HpGP-COL-105:0.011499934)1.000:0.005313592,COL446:0.016693862)0.916:0.001972818,(((HEL_BA9507AA_AS:0.012914613,HEL_AA6539AA_AS:0.016244794)1.000:0.003011417,((HEL_BA9716AA_AS:0.015090176,(HEL_AA6636AA_AS:0.001135655,HEL_BA5200AA_AS:0.00112123)1.000:0.010041627)1.000:0.003940399,HEL_BA9769AA_AS:0.01355871)0.978:0.00190891)0.566:0.001317401,((COL5:0.016387851,HEL_CA2230AA_AS:0.015470005)1.000:0.003618949,(HEL_AA6637AA_AS:0.015208934,HEL_BA5209AA_AS:0.016242937)1.000:0.003173291)0.141:0.001399522)0.838:0.001770463)0.546:0.001675441)0.900:0.001461093,(COL152:0.014258003,HEL_AA6644AA_AS:0.014824301)1.000:0.00353583)0.984:0.001525349)1.000:0.002835237,HEL_BA5264AA_AS:0.017645478)0.999:0.002827637)0.998:0.001704022,(HEL_BA7839AA_AS:0.018861353,(HEL_CA2244AA_AS:0.022052031,(HEL_BA9560AA_AS:0.017089361,((HEL_CA2242AA_AS:0.01299537,(HEL_BA7883AA_AS:0.020611143,(COL178:0.010814047,HEL_CA2180AA_AS:0.00825338)0.995:0.002825683)0.949:0.002438148)1.000:0.003835018,(HpGP-COL-005:0.014016975,HpGP-PER-103:0.016893076)1.000:0.003494046)1.000:0.003034779)1.000:0.003347532)0.701:0.002433522)1.000:0.002622138)0.999:0.001498014,((HEL_CA2243AA_AS:0.017836954,(HEL_BA9136AA_AS:0.01353745,HEL_CA2245AA_AS:0.01535866)1.000:0.00534833)1.000:0.003110902,(HEL_AA6708AA_AS:0.017673987,(HEL_BA9719AA_AS:0.014521176,HEL_CA2227AA_AS:0.015018145)1.000:0.004290515)1.000:0.002166087)1.000:0.001820293)1.000:0.001738059)0.997:0.001456346)1.000:0.001629418,((((((HpGP-ARG-002:0.02508426,(HEL_AA1875AA_AS:0.020133426,HpGP-USA-008:0.024510033)0.996:0.003892753)0.995:0.002207205,(HEL_AA0160AA_AS:0.021953189,HEL_CA2259AA_AS:0.02117195)1.000:0.004295137)1.000:0.001721316,((HEL_CA2435AA_AS:0.025030692,(HpGP-HON-024:0.017262314,(HEL_CA2403AA_AS:0.019187545,(HEL_CA2432AA_AS:0.013099319,(HEL_CA2439AA_AS:0.011540363,(HEL_AA6865AA_AS:0.006757089,(HEL_AA6737AA_AS:0.006872567,(HEL_CA2415AA_AS:0.005243801,HEL_CA2422AA_AS:0.002940703)1.000:0.003397613)1.000:0.004799703)1.000:0.003565735)1.000:0.003281833)1.000:0.003522916)1.000:0.004576991)0.961:0.002611671)0.997:0.002902153,(HEL_BA9015AA_AS:0.026060048,(HEL_BA9074AA_AS:0.017546498,HEL_CA2305AA_AS:0.017272551)1.000:0.005271852)1.000:0.003037661)0.643:0.001385695)0.918:0.001079148,((((HEL_BA3665AA_AS:0.021312516,Nic15-C:0.019664221)0.174:0.002999023,HEL_BA4469AA_AS:0.026024088)0.997:0.001737612,(HpGP-MEX-009:0.022128179,HpGP-SPA-610:0.01869013)1.000:0.003873795)0.666:0.001425073,(HEL_CA2303AA_AS:0.020238259,(HEL_BA9178AA_AS:0.018929112,(HEL_CA2473AA_AS:0.021073069,(HEL_BA3716AA_AS:0.01677416,(HpGP-PRI-001:0.01344821,(HpGP-PRI-002:0.008599829,(HpGP-PRI-004:0.007948812,HpGP-PRI-006:0.009098271)1.000:0.003079771)1.000:0.003718239)1.000:0.003820513)1.000:0.003644736)0.782:0.003133925)1.000:0.003404286)1.000:0.003408708)0.899:0.001246674)0.468:0.0009322,(((HpGP-DOM-009:0.024027201,((DR98_2016:0.010631103,HpGP-DOM-008:0.011765788)1.000:0.01062373,(((DR130:0.009581889,DR66_2016:0.019810818)1.000:0.004017944,(HpGP-DOM-002:0.012087609,DR105:0.019069944)0.997:0.003956566)1.000:0.004307811,(DR29_2016:0.024643335,HpGP-DOM-010:0.014122076)1.000:0.007054784)0.998:0.00279546)0.530:0.002044469)1.000:0.002047011,((HEL_BA3238AA_AS:0.020110374,HEL_CA2455AA_AS:0.019657335)1.000:0.00396405,(HEL_BA4073AA_AS:0.019301925,HpGP-SPA-510:0.02136661)0.971:0.002812893)1.000:0.002900585)0.878:0.001190532,(((HEL_BA7887AA_AS:0.019143713,HpGP-COL-203:0.019432755)1.000:0.006316807,(DR81:0.023352153,(DR63:0.023214457,HpGP-SPA-105:0.019730032)0.966:0.004247185)0.998:0.002035577)1.000:0.001965446,((HEL_AA8700AA_AS:0.020059641,HEL_BA3542AA_AS:0.020941298)1.000:0.004212219,(HEL_BA9093AA_AS:0.02189326,HEL_CA2384AA_AS:0.022226415)1.000:0.00459739)0.999:0.001810761)0.922:0.001405133)1.000:0.001303848)0.711:0.000680541,(((((HEL_AA6064AA_AS:0.019602868,HpGP-SPA-005:0.017804763)1.000:0.005187184,((((HEL_CA2389AA_AS:0.018204108,HpGP-POR-105:0.01936412)1.000:0.004045799,(HpGP-SPA-102:0.018077422,HEL_AA6065AA_AS:0.017792568)1.000:0.00322896)0.753:0.002175931,(((HpGP-SPA-010:0.018702023,HEL_BA8844AA_AS:0.015775622)1.000:0.003499566,(HEL_BA9818AA_AS:0.019180832,HEL_BA4401AA_AS:0.020236863)1.000:0.003375289)1.000:0.002037339,(HpGP-SPA-406:0.019234549,((HEL_AA7310AA_AS:0.01021463,HpGP-SPA-413:0.011983112)1.000:0.009092638,(HEL_BA9340AA_AS:0.01716637,HpGP-SPA-401:0.017210185)0.764:0.003028958)0.800:0.002158086)0.779:0.002098178)0.140:0.001559221)0.991:0.001782425,((HpGP-CHI-001:0.017273637,HpGP-BRA-017:0.021274431)1.000:0.003906885,((HEL_CA2458AA_AS:0.022716374,(HEL_BA4498AA_AS:0.019259944,HpGP-SPA-006:0.017254458)0.668:0.003325756)0.977:0.00192417,(HpGP-SPA-111:0.016277247,HpGP-SPA-316:0.016459556)1.000:0.005381548)0.991:0.001751915)0.000:0.001195046)0.639:0.0012253)0.993:0.00123936,(((HEL_BA4746AA_AS:0.021262398,(HEL_BA5551AA_AS:0.01184485,HpGP-USA-208:0.011548224)1.000:0.00883842)1.000:0.002805799,(HpGP-SPA-308:0.020820208,(HEL_BA8893AA_AS:0.020393828,HpGP-SPA-007:0.019189414)0.717:0.003417686)0.997:0.001680963)0.781:0.001100392,((HEL_AA6854AA_AS:0.017117407,HEL_BA9141AA_AS:0.017931931)1.000:0.004971941,(HEL_BA4848AA_AS:0.019019225,HpGP-SPA-502:0.019858923)1.000:0.003406538)1.000:0.002126079)0.861:0.001296883)0.995:0.001097833,((((HEL_AA0125AA_AS:0.022143254,(HEL_AA8678AA_AS:0.010160634,HEL_AA9190AA_AS:0.01043925)1.000:0.009117106)1.000:0.005135199,((((HEL_BA3715AA_AS:0.006347805,HEL_BA4471AA_AS:0.005865242)1.000:0.01791101,(HpGP-DOM-003:0.02131107,DR99:0.018849183)0.864:0.003618172)0.999:0.002573427,(HEL_AA6655AA_AS:0.020187317,HpGP-SPA-301:0.020793807)1.000:0.003507681)1.000:0.002019128,(HEL_AA6485AA_AS:0.020461325,HpGP-SPA-110:0.019171051)1.000:0.004029578)0.394:0.00133022)1.000:0.001578979,((Nic20-A:0.025234685,(HEL_AA6669AA_AS:0.019126846,(HEL_AA1878AA_AS:0.015354525,HpGP-BRA-009:0.017462121)1.000:0.005044228)0.997:0.002789565)1.000:0.002604444,((HpGP-SPA-209:0.021918356,(HEL_AA6749AA_AS:0.022615602,HpGP-IDN-006:0.017229251)0.384:0.003457364)0.990:0.002101967,(HEL_AA4668AA_AS:0.021036046,(HpGP-FRA-010:0.019564922,HEL_BA0252AA_AS:0.018770986)0.958:0.003505068)0.952:0.00173159)0.132:0.001456371)0.894:0.001467538)0.435:0.000841208,((((HEL_CA2405AA_AS:0.013281104,HEL_CA2476AA_AS:0.015305361)1.000:0.009908944,(HEL_CA2483AA_AS:0.019207662,HpGP-POR-013:0.019807465)0.775:0.003279597)0.995:0.001765539,((HEL_BA3958AA_AS:0.018216169,Pt-4481-G:0.017871405)1.000:0.004305969,(HpGP-BRA-003:0.021255496,(HEL_AA0214AA_AS:0.018560224,(HpGP-POR-101:0.016334027,(HEL_AA6529AA_AS:0.015690019,(HpGP-POR-103:0.012943224,(HpGP-POR-106:0.014468449,HpGP-POR-111:0.012720802)0.399:0.002607921)0.753:0.002116856)1.000:0.003526276)1.000:0.002910626)1.000:0.003180968)1.000:0.002901088)0.550:0.00122872)0.399:0.001069355,((HEL_AA0332AA_AS:0.0177007,(DR86:0.007445113,HEL_BA4724AA_AS:0.007987434)1.000:0.012040825)1.000:0.004772804,(((HEL_AA4925AA_AS:0.018981971,HEL_CA2470AA_AS:0.018618365)1.000:0.003667938,(HEL_CA2393AA_AS:0.017301738,HpGP-SPA-205:0.018518685)1.000:0.003690951)0.042:0.001309015,(HpGP-POR-015:0.02079577,(HEL_BA4834AA_AS:0.01856783,HpGP-POR-008:0.018275455)0.997:0.003516579)1.000:0.002469937)0.251:0.001182917)0.895:0.001373459)1.000:0.001195448)0.266:0.000697603)0.944:0.000649149,((((((((HEL_AA6853AA_AS:0.020414855,(HEL_AA4655AA_AS:0.01966722,HEL_BA4846AA_AS:0.019508607)0.689:0.003489866)0.490:0.002193564,(HEL_CA2390AA_AS:0.019744376,HpGP-SPA-107:0.018570135)1.000:0.003628378)0.998:0.001656911,((HEL_AA6802AA_AS:0.018150884,HpGP-SWT-015:0.020337711)1.000:0.00413811,(HpGP-SPA-012:0.021602908,(HEL_AA6601AA_AS:0.01878935,HpGP-SPA-803:0.019878825)0.689:0.00324627)0.514:0.001795689)0.998:0.001557605)0.960:0.001216869,((HEL_BA0867AA_AS:0.017475472,HEL_BA3236AA_AS:0.01966951)1.000:0.004348887,((HEL_AA6711AA_AS:0.017028956,Pt-212-99R-U:0.018792783)1.000:0.003678202,(HEL_AA6568AA_AS:0.019221806,HEL_BA0144AA_AS:0.019293507)1.000:0.003648372)0.870:0.00134868)0.999:0.001470849)0.977:0.000959695,(((HEL_BA3239AA_AS:0.018404208,HEL_CA2482AA_AS:0.017797981)1.000:0.003703184,((HEL_AA5689AA_AS:0.019334517,HEL_AA6857AA_AS:0.01932877)1.000:0.003778803,(HEL_CA2401AA_AS:0.019810391,HpGP-SPA-210:0.018958079)1.000:0.003787842)1.000:0.001830699)0.757:0.001262027,((HpGP-SPA-705:0.019550088,HEL_BA9275AA_AS:0.016805532)1.000:0.003262422,((HpGP-COL-002:0.017409242,HpGP-POR-009:0.015211046)1.000:0.004246662,(HEL_CA2471AA_AS:0.017729512,HpGP-SWT-012:0.018568575)0.985:0.003550856)0.998:0.002053285)0.999:0.001926275)0.987:0.001059894)0.990:0.000911834,((((HEL_AA5696AA_AS:0.021327528,((HEL_AA5690AA_AS:0.015017866,HpGP-POR-003:0.018521875)1.000:0.004083664,(HEL_CA2398AA_AS:0.019253901,HEL_AA8651AA_AS:0.020560486)0.914:0.002549149)0.976:0.001864249)0.495:0.001910576,((HEL_AA5691AA_AS:0.018375161,HpGP-POR-001:0.018331117)1.000:0.00418865,(HEL_BA0176AA_AS:0.01742101,HEL_CA2396AA_AS:0.019776877)1.000:0.004054552)0.689:0.001580682)0.999:0.001474225,((HEL_AA6685AA_AS:0.018437661,HEL_BA4003AA_AS:0.017586849)1.000:0.003927766,((HEL_AA6744AA_AS:0.017940082,HEL_AA6841AA_AS:0.018239993)1.000:0.004119642,(Pt_7901:0.023865168,(HpGP-BRA-006:0.017758626,HpGP-POR-107:0.017985037)1.000:0.003922473)0.990:0.002401705)0.050:0.001363534)1.000:0.001708829)0.339:0.000948614,(((HEL_AA6498AA_AS:0.019040518,HpGP-POR-011:0.018308376)1.000:0.004454211,(HEL_BA3950AA_AS:0.020194955,(HpGP-POR-010:0.018700774,(HEL_AA1872AA_AS:0.013755472,HpGP-POR-018:0.01495559)1.000:0.005665008)0.206:0.002567067)0.771:0.00235669)0.711:0.001209739,((HEL_BA9394AA_AS:0.018616354,HpGP-ARG-003:0.019600871)1.000:0.003740262,(HEL_BA4690AA_AS:0.018901793,HEL_BA4735AA_AS:0.018698511)1.000:0.004093626)0.984:0.001604691)0.995:0.001222274)0.978:0.001021196)0.981:0.000652902,((((3843_2:0.020422545,HpGP-FRA-003:0.019505311)1.000:0.0037214,((HpGP-POR-109:0.019434838,Pt_7757:0.019052341)1.000:0.00368489,(HEL_AA6610AA_AS:0.01944237,HEL_AA6555AA_AS:0.019071244)1.000:0.003168028)1.000:0.001667045)0.890:0.001186772,(((HEL_AA6048AA_AS:0.022936782,(HpGP-SPA-505:0.018723626,HpGP-SPA-802:0.020072209)0.858:0.003624966)1.000:0.002751605,((HEL_AA1866AA_AS:0.018973183,HEL_BA5458AA_AS:0.019197075)1.000:0.00354728,(HpGP-ARG-005:0.017785045,HEL_CA2357AA_AS:0.022072314)1.000:0.003546458)0.922:0.001536925)0.968:0.001536965,((HpGP-SPA-204:0.019886788,(HEL_BA3234AA_AS:0.020936574,HpGP-SWT-001:0.019364608)0.993:0.003431064)0.905:0.001454599,(HEL_AA5698AA_AS:0.018103836,HEL_BA4005AA_AS:0.018923261)1.000:0.003720435)1.000:0.002179018)0.401:0.000940868)0.960:0.001013757,(((HpGP-SPA-008:0.01966325,HpGP-SPA-805:0.019500161)1.000:0.00404982,(HpGP-ARG-004:0.022693314,(HEL_AA0215AA_AS:0.01842295,HEL_AA1868AA_AS:0.018639289)1.000:0.003928742)0.428:0.001485671)0.171:0.00140706,((HEL_BA4861AA_AS:0.017464474,HpGP-SPA-702:0.016645557)1.000:0.005837404,(HEL_AA6518AA_AS:0.019317562,HEL_CA2392AA_AS:0.018478335)1.000:0.004001083)0.997:0.001849015)0.985:0.001447723)0.968:0.000891088)0.681:0.000441693,((((HpGP-SPA-310:0.02202344,(HEL_BA4850AA_AS:0.017264264,HEL_CA2434AA_AS:0.017740593)0.999:0.003781528)1.000:0.002315423,(((HEL_BA4064AA_AS:0.01551487,HEL_BA4075AA_AS:0.018275653)1.000:0.00466222,(HpGP-SPA-704:0.020164874,(HpGP-SPA-324:0.018667419,HpGP-SWT-003:0.019357002)0.690:0.003179563)0.579:0.001541999)0.319:0.001320719,((HpGP-POR-102:0.018282917,HpGP-SPA-302:0.019262948)1.000:0.003216214,(HEL_BA4817AA_AS:0.018065031,HEL_CA2431AA_AS:0.01900058)1.000:0.003704056)0.990:0.001652657)0.239:0.001016294)0.977:0.00127737,(((HEL_AA1876AA_AS:0.021991697,(HEL_BA8879AA_AS:0.0195985,HpGP-SPA-506:0.017928767)0.887:0.003366814)0.982:0.001920573,((HEL_BA4840AA_AS:0.021410628,(HpGP-SPA-002:0.019024939,HpGP-SPA-103:0.01853778)0.303:0.003350687)0.941:0.001636912,(HpGP-SPA-503:0.019148362,HEL_AA7313AA_AS:0.0204455)1.000:0.00388064)0.908:0.00143428)0.789:0.001399973,((HEL_CA2391AA_AS:0.021883613,(HpGP-SPA-003:0.017114504,HpGP-SPA-414:0.016711929)1.000:0.005092299)1.000:0.002669863,((HEL_AA6546AA_AS:0.018767392,HpGP-SPA-306:0.019077197)1.000:0.00375247,(HpGP-SPA-307:0.019052734,HpGP-SPA-707:0.019044391)1.000:0.003331185)0.346:0.001281318)0.979:0.00137269)0.968:0.00117632)0.511:0.000663126,(((((HEL_BA0868AA_AS:0.020295431,HpGP-POR-007:0.018679382)1.000:0.004000915,(HEL_AA6493AA_AS:0.018722823,HEL_BA8964AA_AS:0.021662548)1.000:0.003451507)0.924:0.001611535,((HEL_AA6721AA_AS:0.017951378,HEL_BA0869AA_AS:0.017741422)1.000:0.005006528,(HEL_BA4854AA_AS:0.017990241,HEL_BA4855AA_AS:0.01916372)1.000:0.003765471)0.903:0.001361467)0.999:0.001308486,((HpGP-SPA-009:0.017550506,HpGP-SPA-501:0.019191775)1.000:0.004228537,((HpGP-FRA-005:0.020455244,(HEL_AA4682AA_AS:0.01838043,HpGP-SPA-304:0.017890961)1.000:0.003687038)0.137:0.002054725,(HEL_BA4837AA_AS:0.017796552,HEL_BA9088AA_AS:0.016896608)1.000:0.004413053)0.907:0.001442202)0.265:0.001083401)0.938:0.000930627,(((HEL_CA2448AA_AS:0.020727299,(HEL_BA3233AA_AS:0.017040776,HpGP-SPA-203:0.018088917)0.991:0.003424811)0.322:0.00145074,((HEL_BA4089AA_AS:0.012665044,HEL_BA4852AA_AS:0.012484597)1.000:0.007362639,(HpGP-SPA-604:0.017646173,HEL_CA2385AA_AS:0.017849087)0.383:0.002802666)1.000:0.002038979)1.000:0.001581963,((((((HEL_CA2209AA_AS:0.010920957,(HEL_CA2199AA_AS:0.007615565,(HpGP-ISR-005:0.005068726,(HEL_CA2176AA_AS:0.001821766,(HEL_AA1870AA_AS:0.006144129,(((HEL_AA6698AA_AS:0.001619176,HEL_CA2189AA_AS:0.001930513)0.999:0.000293317,((HEL_CA2193AA_AS:0.005330066,HEL_CA2210AA_AS:0.001196833)1.000:0.001217936,(HEL_CA2211AA_AS:0.007409841,HEL_CA2175AA_AS:0.002653787)1.000:0.001064166)0.065:5.7576e-05)0.999:0.00025183,HEL_CA2194AA_AS:0.003180807)0.996:0.000282174)1.000:0.001589997)0.969:0.00101712)1.000:0.00231183)1.000:0.00783323)1.000:0.007496412,(((HEL_AA6697AA_AS:0.008312162,(HEL_CA2207AA_AS:0.004641391,HpGP-ISR-009:0.004431825)1.000:0.005231875)1.000:0.007378011,HEL_CA2185AA_AS:0.016605816)1.000:0.003127742,((HEL_CA2198AA_AS:0.003727771,(HEL_CA2197AA_AS:0.001259203,HEL_CA2214AA_AS:0.004289888)1.000:0.003737631)1.000:0.014203205,HEL_CA2179AA_AS:0.016716752)1.000:0.003660897)0.977:0.002006468)0.776:0.001637468,(HEL_CA2218AA_AS:0.016471081,HEL_CA2172AA_AS:0.017325637)1.000:0.003722163)0.847:0.001505826,(HEL_AA6695AA_AS:0.01725653,HpGP-SPA-206:0.018097979)1.000:0.003821896)0.982:0.001314494,(HEL_AA1882AA_AS:0.017952038,HpGP-SPA-703:0.018889315)1.000:0.003859646)0.990:0.001317442,(((HpGP-ALG-006:0.018776455,(HpGP-ALG-004:0.017941287,B25:0.019173838)0.851:0.003683641)1.000:0.00229206,(HpGP-ALG-005:0.019081999,(HpGP-FRA-009:0.019557603,HEL_CA2196AA_AS:0.017203167)0.048:0.002875684)0.836:0.001876089)0.999:0.002113929,(((B45:0.018731807,HpGP-ALG-010:0.020051091)1.000:0.003786588,(HpGP-ALG-001:0.019638964,HEL_AA8653AA_AS:0.018607646)1.000:0.003226307)0.398:0.00140765,(B23:0.024870433,(3697:0.01818192,HpGP-ALG-007:0.019494976)0.206:0.00311786)0.978:0.002150114)0.619:0.001434269)1.000:0.001664787)0.988:0.001418267)0.945:0.001038691)0.339:0.000687367)0.772:0.000621204)0.383:0.000448384)0.803:0.000529181)0.903:0.000786992)0.132:0.000794561)0.936:0.000921951,(((HEL_BA3660AA_AS:0.019446593,HpGP-CHI-006:0.024756028)1.000:0.004001109,HpGP-USA-005:0.020445858)1.000:0.002502027,((HEL_CA2352AA_AS:0.021582824,HpGP-CHI-110:0.018531905)1.000:0.003356345,(((HpGP-CHI-014:0.015908573,((HpGP-CHI-017:0.015812048,HpGP-CHI-113:0.014640732)1.000:0.00327294,((HpGP-CHI-007:0.01290431,HpGP-CHI-114:0.01383834)0.649:0.003434434,HpGP-CHI-102:0.020219355)0.934:0.001763189)0.998:0.002062185)0.999:0.002535679,(HpGP-CHI-104:0.016550027,((HpGP-CHI-101:0.010846419,HpGP-CHI-126:0.010606985)1.000:0.006159897,(HpGP-CHI-117:0.010647854,HpGP-CHI-204:0.01877672)0.977:0.003295629)1.000:0.002826011)1.000:0.004372261)1.000:0.004173594,(HpGP-CHI-008:0.021507046,HpGP-CHI-010:0.019050627)0.902:0.003339816)0.999:0.00243723)0.998:0.001801558)1.000:0.001832324)0.999:0.001465036)1.000:0.001787428)0.995:0.001310373,(((((HEL_BA4642AA_AS:0.010559103,HEL_BA4963AA_AS:0.010636736)1.000:0.012415704,(SLK91:0.02083585,(HEL_BA4954AA_AS:0.011207113,M024:0.01057732)1.000:0.009917742)0.340:0.002190118)0.968:0.001670756,(HEL_BA9763AA_AS:0.016486603,HEL_CA2519AA_AS:0.015477719)1.000:0.00592305)0.220:0.001031363,((HEL_BA4101AA_AS:0.022390151,(HEL_BA5169AA_AS:0.019536979,(HpGP-IND-004:0.01538184,(HEL_BA5147AA_AS:0.011936685,HEL_BA5176AA_AS:0.011072951)1.000:0.005482797)1.000:0.004128453)1.000:0.003369103)0.494:0.00190359,(HEL_BA5598AA_AS:0.020165596,NP38:0.020085099)1.000:0.004168074)1.000:0.001791755)0.767:0.001134987,(((BD0084:0.021831366,(HEL_BA9460AA_AS:0.021678886,(BD0142:0.013628364,(BD0068:0.008266327,HpGP-NPL-002:0.010879691)1.000:0.004362204)1.000:0.005591135)1.000:0.00416295)0.739:0.002318481,(BD0097:0.020895274,HpGP-BGD-010:0.018370004)1.000:0.003519007)0.858:0.001366086,(HCM49:0.02300175,(BD0045:0.019726066,HEL_CA0031AA_AS:0.02000898)0.543:0.002961267)1.000:0.003076252)0.973:0.001463243)0.692:0.00099117)0.986:0.00109426)0.998:0.001298199,((HEL_BA9152AA_AS:0.020881941,(HEL_BA4779AA_AS:0.014976213,HEL_BA9553AA_AS:0.018726516)0.979:0.003826147)1.000:0.003232576,(((HEL_BA9745AA_AS:0.018946276,HEL_BA9356AA_AS:0.022049338)1.000:0.003371287,(HEL_BA9601AA_AS:0.02027909,HEL_BA9790AA_AS:0.020454895)1.000:0.004142559)0.995:0.001808722,((HEL_BA9355AA_AS:0.018916737,HEL_BA4174AA_AS:0.018821663)0.979:0.003211793,HEL_AA7319AA_AS:0.021523984)0.986:0.00134069)0.991:0.001618408)0.999:0.001431857)0.000:0.001155286,Kazakhstan3194:0.023354076)0.988:0.001327176)0.999:0.001502515,((((HEL_BA9405AA_AS:0.018804527,HEL_CA2223AA_AS:0.018174965)0.999:0.002957999,(IRANL63-11:0.017859275,IR-HC-446-Hp:0.018991872)1.000:0.004023971)0.972:0.001571255,((HEL_BA9632AA_AS:0.016782014,MMM_85:0.018069942)1.000:0.003815775,(HEL_BA9378AA_AS:0.018170081,HEL_AA7260AA_AS:0.017394663)1.000:0.00348586)0.999:0.00181966)0.544:0.001196877,(HEL_BA9731AA_AS:0.019063899,HEL_AA7318AA_AS:0.018681846)1.000:0.004209284)0.184:0.001065929)1.000:0.001811241,(HEL_AA7300AA_AS:0.022017632,(((HEL_CA0105AA_AS:0.015806748,HpGP-KGZ-007:0.01877929)1.000:0.005996355,Kazakhstan3190:0.020138077)0.983:0.002304966,(HEL_AA7331AA_AS:0.018465265,HEL_CA0342AA_AS:0.020667474)1.000:0.00345339)0.572:0.001850002)0.994:0.001867319)0.000:0.000874407)0.877:0.001253878,((((HCM100:0.010126232,HEL_BA3850AA_AS:0.010852834)1.000:0.014418433,HEL_CA2224AA_AS:0.026785991)0.871:0.003515357,((ID0603:0.02141789,(ID0148:0.015322916,((ID0093:0.00837889,ID0186:0.00807671)1.000:0.006089535,((ID0158:0.005527391,(ID0617:0.011692077,ID0170:0.011158638)0.935:0.003239978)1.000:0.007621092,(ID0181:0.012534416,(ID0635:0.011106343,((HpGP-IDN-001:0.008402403,(ID0561:0.010795109,ID0183:0.011298405)0.958:0.0022422)0.877:0.00093978,(ID0604:0.006931896,ID0180:0.010813)0.492:0.001446336)1.000:0.002845033)0.991:0.002042621)0.958:0.001738239)1.000:0.002550576)1.000:0.003237421)1.000:0.008367842)1.000:0.009426606,((OK317:0.02042303,oki326:0.018829568)1.000:0.010458658,(((((((HpGP-SPA-309:0.025410784,(HEL_CA2281AA_AS:0.020496697,(HpGP-PER-105:0.024430769,HpGP-PER-109:0.019079857)0.717:0.004641709)1.000:0.004109953)0.688:0.002220256,((HEL_CA2282AA_AS:0.020206251,HpGP-PER-115:0.021180194)1.000:0.004723172,(HpGP-PER-021:0.022361397,HEL_BA4951AA_AS:0.021124115)0.989:0.003265143)1.000:0.003556102)0.944:0.001322605,((JP0272:0.020235927,(HEL_CA2276AA_AS:0.016469788,(HpGP-PER-101:0.015704489,HpGP-PER-130:0.015906438)0.330:0.003262602)1.000:0.005498329)1.000:0.006927114,(HpGP-PER-114:0.024762378,HpGP-PER-018:0.022732942)0.537:0.003633637)1.000:0.002232728)0.676:0.000932428,(((HpGP-SWT-005:0.024007696,(HEL_AA0376AA_AS:0.020726984,(HpGP-PER-110:0.019447262,HpGP-PER-119:0.0199796)0.919:0.005210781)1.000:0.003768973)0.344:0.002309989,(HpGP-PER-014:0.02151995,HpGP-PER-106:0.021206917)1.000:0.007082047)0.338:0.001707177,((HpGP-PER-104:0.022036631,HpGP-PER-107:0.020268381)1.000:0.004708406,(HpGP-PER-136:0.021896053,HEL_BA8394AA_AS:0.020037719)1.000:0.004236525)1.000:0.002993377)1.000:0.002259526)0.833:0.000997741,((((((MU-2003-84:0.019427911,(HEL_BA4396AA_AS:0.017573833,HEL_BA4549AA_AS:0.01726333)1.000:0.005164484)1.000:0.005570195,((HEL_BA4422AA_AS:0.022104193,(HpGP-MEX-024:0.021771033,MG2005_98:0.018279306)0.997:0.00441863)1.000:0.002371053,((HEL_CA2324AA_AS:0.01957122,((HEL_BA4566AA_AS:0.018822919,(HEL_BA3782AA_AS:0.00903252,HpGP-MEX-012:0.008847903)1.000:0.005549989)1.000:0.004812982,(HEL_BA3538AA_AS:0.015420318,(HpGP-IDN-009:0.010170583,MM2004_20:0.012491681)1.000:0.003195424)1.000:0.005264487)0.957:0.003081768)1.000:0.003483462,HEL_CA2320AA_AS:0.025028344)0.720:0.002215671)1.000:0.002177292)0.230:0.001516253,(HEL_BA4405AA_AS:0.017911414,HpGP-MEX-023:0.018165722)1.000:0.007718188)1.000:0.002218421,((((HpGP-HON-026:0.023055151,HpGP-PER-016:0.02241496)1.000:0.004683311,(HpGP-PER-117:0.02276732,HEL_CA2278AA_AS:0.021631986)1.000:0.004409155)0.994:0.001962907,(HEL_BA3545AA_AS:0.023748778,(MGms203:0.023123379,HEL_BA4402AA_AS:0.019878228)0.976:0.004657525)1.000:0.003662333)1.000:0.002228782,(((COL13:0.022105086,(HEL_BA3954AA_AS:0.024067804,HEL_AA8632AA_AS:0.021618731)0.951:0.003732778)0.998:0.003090926,((HEL_CA2489AA_AS:0.024225934,(HEL_CA2310AA_AS:0.020861438,(HEL_BA4552AA_AS:0.017222727,(HpGP-MEX-002:0.013389775,HpGP-MEX-035:0.011786333)1.000:0.005920786)0.999:0.003830207)1.000:0.004316841)0.991:0.002564492,(((HEL_BA4413AA_AS:0.023619315,(HEL_AA0224AA_AS:0.02044846,HpGP-DOM-005:0.016724203)1.000:0.004414714)1.000:0.0023179,(ID0308:0.023197396,(HEL_AA0381AA_AS:0.017750682,HEL_AA6722AA_AS:0.019476355)0.802:0.00334628)0.434:0.002502231)1.000:0.003133051,((HEL_AA4644AA_AS:0.015001091,HEL_BA4074AA_AS:0.013939075)1.000:0.00699119,HpGP-SPA-312:0.020929807)0.996:0.002771106)0.783:0.002225364)0.668:0.001968397)1.000:0.002531568,((HEL_BA8462AA_AS:0.019940091,HEL_CA2316AA_AS:0.02230429)1.000:0.00457433,((HpGP-MEX-027:0.021510508,MM2012_26:0.019818804)1.000:0.00645065,(HpGP-SPA-018:0.0232073,(HEL_BA3536AA_AS:0.018922659,(HEL_BA5306AA_AS:0.013437637,HpGP-MEX-043:0.011724655)1.000:0.010509829)0.999:0.004280165)0.999:0.002998904)0.993:0.002192897)0.922:0.001281003)0.731:0.001096889)0.807:0.001240376)0.539:0.001170895,((((((((HEL_BA5277AA_AS:0.018094375,HEL_BA5278AA_AS:0.016875518)1.000:0.006240288,((((COL16:0.019728986,(COL4:0.017274368,HEL_AA6707AA_AS:0.017383851)0.997:0.004518328)1.000:0.002222239,(((CM-22013:0.018208847,HEL_BA5196AA_AS:0.018113891)1.000:0.00322055,(((22087:0.010796997,HEL_BA5263AA_AS:0.013117988)1.000:0.004129405,(HpGP-COL-008:0.016242518,HEL_CA2248AA_AS:0.015172202)0.991:0.002943396)0.684:0.001770986,(HEL_BA5228AA_AS:0.015530909,HEL_BA9767AA_AS:0.017086542)1.000:0.005039733)0.461:0.001577292)1.000:0.002638003,(COL9:0.015378161,(HEL_BA5208AA_AS:0.01715529,HpGP-COL-121:0.013268039)1.000:0.005032164)1.000:0.004433276)0.588:0.001707553)1.000:0.002681891,(((HEL_CA2255AA_AS:0.018211995,(HEL_AA6646AA_AS:0.012383555,HEL_CA2240AA_AS:0.015448587)0.991:0.004006278)1.000:0.003944454,(HEL_AA6532AA_AS:0.015197749,HEL_BA5194AA_AS:0.018278722)1.000:0.004209626)0.997:0.001953101,((HEL_BA5210AA_AS:0.015743224,HEL_BA7811AA_AS:0.01944357)1.000:0.003556684,(CM-22021:0.016866783,HEL_CA2238AA_AS:0.013724059)1.000:0.0047997)0.974:0.002137173)1.000:0.001765824)0.898:0.00159594,(HEL_BA5257AA_AS:0.018681149,HEL_CA2234AA_AS:0.019329175)1.000:0.003863778)0.813:0.001881592)0.973:0.002006889,((HEL_BA5230AA_AS:0.019264748,HEL_BA5229AA_AS:0.01925556)1.000:0.003838518,(22352:0.018791341,HEL_BA5219AA_AS:0.019943051)1.000:0.004413566)1.000:0.002441388)0.485:0.001517008,(COL18:0.017360168,(CM-22341:0.015408599,HEL_AA6659AA_AS:0.016511763)1.000:0.006708425)1.000:0.006993788)0.825:0.001767023,(((((HEL_BA5285AA_AS:0.016876854,HEL_BA7875AA_AS:0.019405936)1.000:0.004739826,(((COL10:0.01860789,(HEL_BA7809AA_AS:0.016203272,HEL_BA9712AA_AS:0.017728067)1.000:0.004642487)0.959:0.002612638,(COL23:0.020788819,(HEL_BA5207AA_AS:0.021408083,HEL_BA7804AA_AS:0.01957106)1.000:0.004563296)1.000:0.002718024)0.915:0.002536747,(HEL_BA5241AA_AS:0.017526617,HpGP-COL-103:0.018157725)1.000:0.005505413)0.951:0.002518021)1.000:0.002683285,(HEL_BA5211AA_AS:0.019732101,(COL20:0.005975323,COL21:0.005357543)1.000:0.014022968)1.000:0.00439745)1.000:0.002287654,((HEL_BA9143AA_AS:0.022266946,(COL25:0.014615532,HpGP-COL-122:0.012527368)1.000:0.007171068)1.000:0.003879635,(HpGP-COL-118:0.018963537,(HEL_AA6489AA_AS:0.002128398,HpGP-COL-120:0.002755785)1.000:0.015917912)1.000:0.004804613)0.740:0.001714053)1.000:0.001779901,((((COL12:0.017584639,HEL_BA4823AA_AS:0.017094053)1.000:0.004717464,(HEL_BA5237AA_AS:0.01938622,COL22:0.020573028)0.823:0.003187335)0.000:0.002532511,((COL2:0.021133594,HEL_BA7897AA_AS:0.017193189)1.000:0.00477324,(HEL_BA5212AA_AS:0.017881118,(HpGP-SPA-405:0.017071575,(HEL_BA5569AA_AS:0.010583539,HpGP-COL-308:0.016035157)0.994:0.004647971)1.000:0.006360061)1.000:0.003892295)1.000:0.003694882)1.000:0.002401074,((((COL6:0.01916479,HpGP-COL-113:0.018015295)0.544:0.003602097,(22360:0.020233818,(CM-22046:0.017468427,(COL1:0.016574432,(COL19:0.011693494,HpGP-COL-119:0.012100987)1.000:0.0060396)1.000:0.003363863)0.689:0.002812403)1.000:0.003541069)0.972:0.002782843,HEL_AA6653AA_AS:0.022727282)1.000:0.002719238,((HEL_AA6710AA_AS:0.018893362,HEL_BA5218AA_AS:0.020429338)1.000:0.00576029,((HEL_BA5571AA_AS:0.021514326,(((HEL_BA5282AA_AS:0.014879667,HEL_CA2252AA_AS:0.019562951)1.000:0.004152765,(((HEL_BA5262AA_AS:0.018370396,(HEL_AA6747AA_AS:0.020417437,(HEL_AA6791AA_AS:0.015394722,HEL_BA7889AA_AS:0.01198749)0.595:0.002454292)0.978:0.002398586)0.997:0.002477004,(((VE-HV062:0.015410382,HpGP-COL-110:0.021418989)1.000:0.004626011,(HEL_BA7821AA_AS:0.019652251,(HEL_BA5224AA_AS:0.01629145,HpGP-COL-104:0.012792887)1.000:0.006326195)0.955:0.00235678)0.918:0.001789865,((HEL_AA5312AA_AS:0.014356368,HEL_AA5314AA_AS:0.017415923)1.000:0.005240996,HpGP-COL-114:0.015548677)0.983:0.002164016)0.991:0.001777658)0.706:0.001803893,((HEL_AA6602AA_AS:0.018368367,HEL_BA5189AA_AS:0.015182875)1.000:0.00369242,HEL_BA5270AA_AS:0.018510393)0.790:0.001942657)0.911:0.00155052)0.709:0.001679165,(((HEL_AA6540AA_AS:0.014180303,HEL_BA5204AA_AS:0.017502709)0.946:0.003865769,HEL_BA5213AA_AS:0.014532261)0.540:0.002835056,HEL_BA4056AA_AS:0.017512314)0.992:0.003016252)0.790:0.002391821)1.000:0.004133947,(HEL_BA5272AA_AS:0.022447472,(HEL_BA7892AA_AS:0.018740437,HEL_BA8853AA_AS:0.017566932)0.956:0.003366851)1.000:0.002601613)0.999:0.002468506)0.603:0.001508442)0.996:0.001400105)0.605:0.00120447)0.881:0.001616411)1.000:0.002249854,(((HEL_BA5572AA_AS:0.020459504,HpGP-COL-309:0.02067716)1.000:0.005826303,(((HEL_AA5309AA_AS:0.016544766,HEL_BA8081AA_AS:0.017309743)1.000:0.008256696,(HEL_BA5280AA_AS:0.021753611,(HEL_BA8087AA_AS:0.016489757,HpGP-COL-301:0.016925739)1.000:0.005558644)0.739:0.003317407)0.622:0.002024752,(HEL_BA5568AA_AS:0.020430097,HEL_BA4820AA_AS:0.021189225)1.000:0.004706773)0.233:0.001711788)0.821:0.001767846,(((HEL_AA5316AA_AS:0.019173056,(HEL_BA5570AA_AS:0.018260419,(HEL_BA5567AA_AS:0.014006023,HEL_BA8981AA_AS:0.014475065)1.000:0.004335644)0.999:0.002738965)1.000:0.004852331,(HpGP-COL-307:0.019160394,HpGP-COL-303:0.022098837)1.000:0.004234546)1.000:0.003199664,(HEL_BA8378AA_AS:0.02600694,(HEL_BA5501AA_AS:0.019368672,HEL_BA5764AA_AS:0.020071532)0.933:0.004794403)0.982:0.002509399)1.000:0.002316638)1.000:0.001836276)0.964:0.001283679,((HpGP-COL-107:0.023004651,(HEL_BA9436AA_AS:0.017529952,HpGP-COL-112:0.01698617)1.000:0.007759379)0.999:0.003075349,(HEL_BA9573AA_AS:0.02070862,(HEL_AA6660AA_AS:0.015262767,HEL_BA5240AA_AS:0.016767852)1.000:0.006553769)1.000:0.00430881)1.000:0.002511373)0.701:0.001063091,((((((COL447:0.017662357,HEL_BA7859AA_AS:0.020097187)1.000:0.005598596,(HEL_CA2156AA_AS:0.021714927,HpGP-COL-206:0.019644481)1.000:0.004986222)1.000:0.003679458,((HEL_BA9367AA_AS:0.024482565,HpGP-CHI-212:0.024385333)1.000:0.005760965,HEL_BA7899AA_AS:0.024688395)0.995:0.002770476)0.997:0.002306659,((((HEL_BA5508AA_AS:0.020226301,(HEL_AA5310AA_AS:0.006192967,HEL_BA9699AA_AS:0.006309626)1.000:0.015427366)1.000:0.005853903,(((((HpGP-PER-116:0.023744497,HpGP-PER-140:0.023256616)1.000:0.006044135,(((HpGP-CHI-004:0.017220473,HpGP-CHI-022:0.024738968)1.000:0.008472152,HpGP-CHI-120:0.028172986)0.940:0.003134607,(HEL_CA2386AA_AS:0.026119822,(HpGP-CHI-021:0.020777236,HpGP-CHI-124:0.024711763)1.000:0.007550173)0.999:0.003170705)0.938:0.002757745)1.000:0.002642842,((((HEL_AA5311AA_AS:0.022030664,(HpGP-COL-102:0.015628297,(HpGP-COL-108:0.016879303,(HEL_BA4053AA_AS:0.011350633,HpGP-COL-006:0.013270153)0.992:0.003375574)1.000:0.003445537)1.000:0.005353515)1.000:0.004639942,(HEL_BA9695AA_AS:0.019070287,(HEL_BA3531AA_AS:0.018190241,(HpGP-SPA-609:0.016635696,(HEL_BA5203AA_AS:0.014248841,HEL_BA5197AA_AS:0.01763768)0.829:0.004471167)1.000:0.004879192)0.993:0.00417475)1.000:0.003341475)0.784:0.002441026,((HEL_BA3530AA_AS:0.019462514,HpGP-COL-109:0.020095226)1.000:0.006287272,(HEL_BA7832AA_AS:0.021448729,HEL_BA4076AA_AS:0.0208535)1.000:0.004469388)1.000:0.002757782)0.952:0.002091857,((HEL_AA5313AA_AS:0.021646546,HEL_BA3532AA_AS:0.022116004)1.000:0.005289795,(((((HEL_BA3663AA_AS:0.022473731,(HpGP-USA-206:0.018295644,(HEL_BA3796AA_AS:0.012189441,HEL_BA5308AA_AS:0.01449065)1.000:0.0055763)1.000:0.005179009)0.998:0.003082131,(((HEL_AA5315AA_AS:0.019795096,HEL_CA2149AA_AS:0.021230777)0.277:0.003802384,HpGP-COL-306:0.021075292)1.000:0.002549515,((((HpGP-PER-013:0.013513783,(HEL_BA4497AA_AS:0.013739825,HpGP-PER-020:0.014281776)1.000:0.005772937)1.000:0.007728535,(HEL_AA5936AA_AS:0.019785247,((HEL_CA2151AA_AS:0.002828746,HEL_CA2153AA_AS:0.00356839)1.000:0.009232162,(HEL_BA5187AA_AS:0.002478217,HEL_CA2154AA_AS:0.005260179)1.000:0.010121449)1.000:0.006173439)1.000:0.00310101)0.756:0.001728746,(((((HpGP-USA-305:0.019847871,(HEL_CA2155AA_AS:0.013148512,(HpGP-COL-207:0.014018675,(HpGP-COL-208:0.008754826,(HEL_AA5320AA_AS:0.005007474,HEL_BA5767AA_AS:0.010509567)1.000:0.00650016)0.811:0.003049615)1.000:0.006447533)1.000:0.006036568)1.000:0.003446421,((HpGP-USA-003:0.019100911,HEL_BA8106AA_AS:0.020711987)0.086:0.003288801,(PeCan18:0.024881799,HpGP-USA-311:0.018921561)1.000:0.004739759)1.000:0.002398124)0.990:0.001609793,((((HEL_CA2356AA_AS:0.014575026,(HEL_BA4487AA_AS:0.011831843,HEL_BA5566AA_AS:0.015477498)0.999:0.003357444)1.000:0.002753248,(HEL_CA2358AA_AS:0.016200054,HpGP-PRI-005:0.014840104)1.000:0.003673458)1.000:0.001977119,((COL8:0.016845891,HEL_CA2361AA_AS:0.013586378)1.000:0.004187696,((COL14:0.016994237,HpGP-BRA-001:0.015927652)0.994:0.003076031,HEL_BA4457AA_AS:0.016805949)0.554:0.001560811)0.968:0.001398103)0.987:0.000989697,(((((HEL_BA5552AA_AS:0.015363373,(HEL_BA5542AA_AS:0.013896485,HEL_BA9527AA_AS:0.014538727)1.000:0.003577462)0.823:0.001310513,((Hp_P_11b:0.016243665,HEL_BA5493AA_AS:0.016128601)0.963:0.003477928,HEL_BA8105AA_AS:0.018819631)0.952:0.001537811)1.000:0.002231052,(((HEL_CA2478AA_AS:0.016029188,(((((((HEL_AA5503AA_AS:0.011377384,(GAM103Bi:0.011932007,HEL_CA0041AA_AS:0.013425899)0.964:0.003516675)0.980:0.002242964,HEL_AA5484AA_AS:0.014724862)0.978:0.002067934,(GAM105Ai:0.012903706,(HEL_AA5498AA_AS:0.013718001,HEL_BA4227AA_AS:0.012461212)0.991:0.003136146)1.000:0.001920696)0.974:0.001551108,(HpGP-GMB-004:0.012022014,(HEL_AA5487AA_AS:0.012259889,HpGP-POR-004:0.011629317)0.374:0.002502372)1.000:0.002161869)0.948:0.001281404,(HEL_AA5874AA_AS:0.014583093,(HEL_AA5948AA_AS:0.012784691,HEL_AA7317AA_AS:0.013427572)0.586:0.002834363)1.000:0.001551487)1.000:0.001468984,(((((HEL_AA5477AA_AS:0.005803913,HpGP-GMB-007:0.005669206)1.000:0.008836237,(HEL_AA5464AA_AS:0.011779287,GAM100Ai:0.013253007)0.997:0.00275208)0.743:0.001329374,((GAM245Ai:0.011785025,HpGP-GMB-008:0.012923285)1.000:0.003116712,(GAM118Bi:0.011699559,HEL_AA5494AA_AS:0.012434485)1.000:0.002942379)0.997:0.001659327)0.970:0.00114639,(((((GAM120Ai:0.009647021,HEL_AA5462AA_AS:0.00978148)0.997:0.002083402,(Gambia94_24:0.010437428,HEL_BA4739AA_AS:0.011782912)0.985:0.001987108)0.943:0.001967905,(GAM115Ai:0.011218913,(HEL_AA5478AA_AS:0.012392715,HEL_AA5949AA_AS:0.012428174)1.000:0.002786968)0.075:0.001605015)1.000:0.002495086,(GAM119Bi:0.012569364,GAM121Aii:0.011756971)0.996:0.002234022)0.574:0.001480638,HEL_AA5489AA_AS:0.014060737)1.000:0.001667043)0.965:0.001181354,(HEL_AA5490AA_AS:0.012719512,HEL_AA5492AA_AS:0.014082773)1.000:0.003334378)0.380:0.00083163)0.999:0.001272279,(HEL_BA5488AA_AS:0.01482151,HpGP-USA-403:0.013298301)1.000:0.004092847)0.997:0.001759478)1.000:0.002270131,(HpGP-USA-427:0.016586186,(HEL_BA5495AA_AS:0.014744729,HEL_BA8109AA_AS:0.012455552)1.000:0.00436195)0.991:0.00191631)0.998:0.002052873,(Hp_P_8:0.014249233,HpGP-USA-428:0.015488983)1.000:0.003283676)0.799:0.001087087)1.000:0.001259228,((((((DR146:0.014908747,Hp_P_13:0.013377747)1.000:0.002808456,(HEL_BA8160AA_AS:0.015624151,HpGP-USA-416:0.015020048)1.000:0.003597081)0.981:0.001333375,(DR94_2016:0.013432446,HpGP-BRA-019:0.013755421)1.000:0.003294756)0.094:0.000919236,(DR48:0.013436935,(HEL_BA3690AA_AS:0.009673911,HEL_BA4482AA_AS:0.010237051)1.000:0.004613847)1.000:0.00214581)0.991:0.001145777,((((HEL_BA4876AA_AS:0.015375806,HEL_AA4428AA_AS:0.014070416)1.000:0.003237704,((HEL_BA3694AA_AS:0.013220621,NYPt273:0.012646293)1.000:0.003421529,((HEL_BA8174AA_AS:0.015260415,(HEL_CA2475AA_AS:0.014656462,HpGP-USA-420:0.013971352)1.000:0.003730347)1.000:0.002349267,((HpGP-BRA-005:0.013405346,(((HpGP-BRA-007:0.01274411,HpGP-BRA-022:0.013590286)1.000:0.002872769,(((HpGP-COG-009:0.010444159,HEL_AA4369AA_AS:0.013443116)0.965:0.001154121,(HEL_CA2362AA_AS:0.013078459,HpGP-BRA-020:0.008205185)1.000:0.002893525)0.715:0.000971113,(((ckin8:0.009836551,HEL_AA0448AA_AS:0.008657473)1.000:0.002078277,((HEL_AA7352AA_AS:0.011790298,HEL_CA2494AA_AS:0.007480485)1.000:0.002312021,(HEL_BA9399AA_AS:0.010773424,(ckin132:0.005908494,ckin35:0.005996675)1.000:0.003598092)1.000:0.001379607)0.719:0.000841193)0.999:0.001085618,((((kin27:0.010172835,(HpGP-COG-007:0.010809626,kin87:0.010979926)1.000:0.002826887)0.395:0.001252213,(((HEL_BA4905AA_AS:0.011629215,SA170C:0.009948683)1.000:0.002735679,(HEL_BA4236AA_AS:0.01238004,HEL_BA4898AA_AS:0.011490873)1.000:0.003463094)0.938:0.001363039,((ckin79:0.008212057,kin79:0.008090968)1.000:0.003943194,(HEL_AA6734AA_AS:0.01100952,(ckin28:0.011633205,ckin37:0.013268744)1.000:0.003294412)0.845:0.001481379)1.000:0.002452045)0.999:0.001468725)0.996:0.001128813,((((kin38:0.009696706,HpGP-COG-005:0.010408752)0.997:0.001814011,(HEL_BA5097AA_AS:0.008427789,kin5:0.009841943)1.000:0.003038942)0.677:0.001063256,((ckin125:0.010172453,(ckin5:0.007841479,kin61:0.008073149)1.000:0.003747896)0.997:0.0016074,((HEL_BA5084AA_AS:0.009778411,HpGP-COG-011:0.01041899)0.999:0.002472002,HpGP-COG-004:0.010529935)0.843:0.001397826)0.984:0.001303739)1.000:0.00141171,((kin71:0.010445562,kin59:0.009364549)1.000:0.00256041,(HpGP-COG-001:0.009811614,ckin36:0.009536803)0.781:0.001713115)0.886:0.00100491)1.000:0.00125258)0.993:0.00096594,(((HEL_BA4239AA_AS:0.009851609,ckin65:0.008457094)1.000:0.002379004,((HEL_AA7359AA_AS:0.001341107,HEL_BA9193AA_AS:0.001666961)1.000:0.009752674,((HEL_BA8933AA_AS:0.010200165,HEL_BA9771AA_AS:0.008327341)0.107:0.001947781,HEL_AA7201AA_AS:0.010255338)0.000:0.001081383)0.398:0.0011038)0.903:0.000928775,((kin82:0.009902054,(HpGP-COG-010:0.008390132,kin12:0.008323142)0.896:0.002297124)1.000:0.001273513,(((kin14:0.010356144,((ckin130:0.007190158,kin81:0.007557708)0.828:0.001567616,((kin86:0.007242387,(ckin34:0.006771548,kin58:0.007757878)0.993:0.001880659)0.997:0.001277507,(ckin3:0.007119837,ckin1:0.006950876)0.995:0.00154123)0.973:0.000839537)1.000:0.002340136)0.999:0.001378157,(kin62:0.008058262,kin68:0.00836008)1.000:0.00208936)1.000:0.000980591,((((ckin106:0.007120758,HpGP-COG-003:0.008514786)1.000:0.002154418,(HEL_BA8970AA_AS:0.008594618,ckin129:0.008954758)0.999:0.002021082)0.298:0.000770827,(ckin24:0.007722578,HpGP-COG-006:0.008185655)1.000:0.00220207)0.729:0.000831904,((HpGP-COG-008:0.007898721,kin77:0.007237428)0.664:0.002079196,kin74:0.00949672)0.998:0.001152594)0.809:0.00086002)0.576:0.000757697)1.000:0.001129461)0.720:0.000867741)0.999:0.001005829)0.916:0.000943998)0.866:0.001098364)0.998:0.002901897,(HpGP-BRA-010:0.016060354,HpGP-BRA-013:0.014975351)0.950:0.002903328)0.897:0.001974723)1.000:0.002503779,HpGP-NGA-017:0.013785016)0.739:0.001463338)0.919:0.001638007)0.420:0.001142948)0.999:0.001449273,((HEL_BA5556AA_AS:0.014528833,HpGP-USA-301:0.012761895)0.950:0.003195086,HEL_AA6663AA_AS:0.015246031)0.978:0.001314967)0.992:0.001553084,(HEL_BA5546AA_AS:0.016192405,(HEL_BA8158AA_AS:0.014107363,HpGP-DOM-006:0.012888955)1.000:0.003725598)1.000:0.001528788)0.907:0.001048684)0.997:0.001114519,(((((DR15_2016:0.013660272,DR142:0.014377947)1.000:0.002770326,((HEL_CA2495AA_AS:0.014916175,HpGP-DOM-011:0.014264946)0.883:0.002758345,DR44:0.015003781)0.835:0.001095108)0.795:0.001236845,DR134:0.016799)1.000:0.0014583,(((HEL_BA4902AA_AS:0.013029042,(HEL_BA4479AA_AS:0.01094506,HEL_BA4488AA_AS:0.012876552)1.000:0.003044185)0.995:0.001642212,(HEL_BA3701AA_AS:0.012002441,HEL_BA4491AA_AS:0.012558016)1.000:0.003078263)0.993:0.001131819,(((HEL_BA8965AA_AS:0.012741409,HEL_BA9432AA_AS:0.014021178)1.000:0.003184211,(HEL_BA3705AA_AS:0.015581011,(HpGP-USA-303:0.015753759,NYPt310:0.014407006)0.064:0.002938844)0.548:0.001498233)0.809:0.001136247,((HEL_BA8168AA_AS:0.015095952,HEL_BA4489AA_AS:0.012878315)0.956:0.002527153,(HEL_BA5457AA_AS:0.012908355,HEL_BA5554AA_AS:0.011503375)1.000:0.004006168)1.000:0.001843449)0.980:0.001100323)0.159:0.000831492)1.000:0.00079634,((((HEL_BA4729AA_AS:0.014980927,((HEL_CA2351AA_AS:0.014542591,(DR150:0.010537404,((HEL_CA2367AA_AS:0.010458945,HpGP-SPA-202:0.013917853)0.998:0.002801742,HpGP-BRA-018:0.015955438)1.000:0.00235043)0.947:0.002069802)0.998:0.00208664,(HEL_BA5459AA_AS:0.012117149,HEL_BA8175AA_AS:0.013428971)1.000:0.005130341)0.481:0.002146592)0.829:0.001914174,(HEL_BA5561AA_AS:0.01539517,(HEL_BA4475AA_AS:0.014912576,HEL_CA2497AA_AS:0.013749577)0.621:0.002844618)0.992:0.001488051)1.000:0.001392696,(((HEL_BA4490AA_AS:0.014385776,HpGP-DOM-004:0.013616067)1.000:0.003403942,(HEL_CA2359AA_AS:0.01465699,DR64_2016:0.013127216)1.000:0.003199096)0.932:0.001313299,(((DR23_2016:0.009661913,HpGP-NGA-019:0.008355502)1.000:0.005687727,HEL_AA5319AA_AS:0.015627253)1.000:0.002034722,(HEL_BA4108AA_AS:0.012759731,(HEL_BA3730AA_AS:0.010286794,(DR137:0.009088481,HpGP-GHA-009:0.010714172)0.061:0.002864013)1.000:0.002406848)1.000:0.002893196)0.984:0.001565106)1.000:0.001155721)0.990:0.000735568,((((DR35_2016:0.015144952,HEL_CA2152AA_AS:0.014102843)1.000:0.004150809,(DR25_2016:0.016016525,HEL_BA9078AA_AS:0.01494347)0.995:0.002728488)0.971:0.001373044,((DR59_2016:0.01310572,(HEL_BA9486AA_AS:0.011727001,HpGP-USA-406:0.010893765)1.000:0.004145952)1.000:0.002868332,HEL_CA2365AA_AS:0.014214215)0.977:0.00173696)0.857:0.001034374,((HEL_AA0356AA_AS:0.012848937,HpGP-USA-419:0.012370765)1.000:0.003070985,((HEL_BA8159AA_AS:0.011815218,HpGP-GHA-003:0.011123963)1.000:0.003642746,((HpGP-USA-304:0.012388231,HEL_AA1847AA_AS:0.013651924)1.000:0.002779912,(((HEL_AA5509AA_AS:0.010666778,HpGP-SPA-317:0.009172788)1.000:0.004371464,HpGP-GMB-009:0.015395838)0.998:0.001958188,(HpGP-USA-417:0.012251467,HpGP-USA-429:0.01419922)1.000:0.003366732)0.716:0.00121731)0.369:0.001074053)0.563:0.001215596)0.687:0.0009948)0.999:0.001170477)1.000:0.000993261)0.965:0.000649106)0.835:0.000786979)0.998:0.000884789,(((((HEL_BA4481AA_AS:0.015083283,HEL_BA8841AA_AS:0.01343017)1.000:0.003381045,((DR82_2016:0.017325186,HEL_BA9403AA_AS:0.015373038)0.531:0.003145544,HEL_AA6665AA_AS:0.020213277)0.945:0.001772163)0.912:0.001809362,((HEL_CA2466AA_AS:0.01109169,NYPt189:0.011113365)1.000:0.006566389,(HEL_BA8101AA_AS:0.015672029,HpGP-BRA-002:0.015560878)1.000:0.003661518)0.302:0.001679799)0.900:0.001347944,(((HpGP-USA-415:0.015055604,HEL_BA8180AA_AS:0.01631672)0.384:0.00295591,(HpGP-USA-434:0.014369934,(HEL_BA5516AA_AS:0.009477542,HpGP-USA-437:0.010059871)1.000:0.004831857)1.000:0.003420992)1.000:0.00258539,((HEL_BA5531AA_AS:0.015169308,(HEL_BA9224AA_AS:0.012739812,HpGP-USA-432:0.012108664)0.991:0.003747618)0.999:0.002399033,((HpGP-USA-418:0.011950929,(HEL_BA5477AA_AS:0.010418236,HEL_BA8835AA_AS:0.010984899)1.000:0.003534545)1.000:0.00257141,HpGP-USA-202:0.016669489)0.997:0.002164104)0.994:0.0017718)0.000:0.000963142)0.781:0.000944218,(((HpGP-USA-421:0.016482364,HEL_BA8095AA_AS:0.014466943)1.000:0.003234006,((HEL_BA5500AA_AS:0.015195573,HEL_BA8164AA_AS:0.016518164)0.853:0.003365686,DR79:0.018833168)0.948:0.001525156)0.904:0.001404044,(((HpGP-ZAF-011:0.011880703,(HEL_BA5716AA_AS:0.005626895,(SA161A:0.001852533,SA161C:0.000421331)1.000:0.006941735)1.000:0.008790939)1.000:0.006351659,(HEL_BA5534AA_AS:0.013776061,HpGP-USA-433:0.01449392)0.968:0.002605468)0.975:0.001577195,((HEL_BA9358AA_AS:0.015627631,HEL_CA2465AA_AS:0.014587252)1.000:0.003067523,(HEL_BA5558AA_AS:0.016015264,HEL_CA2399AA_AS:0.015618795)1.000:0.003421932)0.856:0.001601945)0.873:0.001347266)0.998:0.001125547)0.336:0.000709983)1.000:0.001135403)1.000:0.001501701)0.993:0.00136005,(((HEL_BA5550AA_AS:0.017574356,HpGP-USA-412:0.017801092)1.000:0.004676469,((DR5:0.017708179,HEL_BA4557AA_AS:0.019440568)0.922:0.003651152,HEL_AA6874AA_AS:0.022774819)0.733:0.001710501)1.000:0.001913189,((HEL_BA4477AA_AS:0.019434505,(HEL_BA4495AA_AS:0.012753399,HpGP-USA-306:0.014863813)1.000:0.006035115)0.990:0.002261236,((HEL_AA5308AA_AS:0.016724894,HpGP-COL-205:0.013409833)1.000:0.005790938,((DR76_2016:0.014866995,HEL_AA6776AA_AS:0.015845185)1.000:0.004068247,HEL_BA5547AA_AS:0.018290026)0.545:0.00209688)0.998:0.001949293)0.999:0.002020839)0.722:0.001199312)0.408:0.001084777,((((((HpGP-SPA-402:0.019259126,HpGP-SPA-409:0.019911633)1.000:0.003844632,(HpGP-CAN-002:0.00739392,(CAN_004:5e-09,HpGP-CAN-004:1.7579e-05)1.000:0.011061115)1.000:0.015691273)0.780:0.001411523,((HEL_AA8668AA_AS:0.020217038,HpGP-USA-411:0.019974108)1.000:0.004481195,HpGP-COL-003:0.021964573)1.000:0.002593122)0.574:0.001987647,((HEL_AA0225AA_AS:0.021524475,HEL_CA2181AA_AS:0.01867841)0.943:0.004041678,HEL_BA5101AA_AS:0.022369771)1.000:0.002831084)1.000:0.003367875,(((HpGP-USA-409:0.020056171,(HEL_BA5492AA_AS:0.016309803,HpGP-USA-424:0.017065468)0.997:0.003732163)1.000:0.002266844,((HpGP-USA-105:0.0189146,((((HEL_AA5485AA_AS:0.015057878,HpGP-USA-435:0.018638682)0.801:0.003036515,((((DR2_2016:0.0107225,DR95_2016:0.009111039)1.000:0.010097264,HEL_BA4091AA_AS:0.013604044)0.986:0.003292803,HEL_AA5483AA_AS:0.01209315)0.999:0.002139481,((GAM239Bi:0.011321059,HEL_AA5463AA_AS:0.012618089)1.000:0.002593718,((HEL_AA5479AA_AS:0.011561319,(HEL_AA5480AA_AS:0.006031173,HEL_AA5508AA_AS:0.005842545)1.000:0.005565818)1.000:0.002856677,((((HEL_AA5493AA_AS:0.012444676,HpGP-GMB-003:0.012754263)0.999:0.003532803,HEL_AA5506AA_AS:0.013569791)0.798:0.001876916,HEL_AA5488AA_AS:0.012900746)0.061:0.001929386,(GAMchjs106B:0.01348539,(GAM101Biv:0.011815528,HEL_AA5481AA_AS:0.00979066)1.000:0.003472704)0.978:0.001420501)0.042:0.001240718)0.026:0.00129175)0.941:0.001300994)0.937:0.001761646)1.000:0.002422007,(GAM201Ai:0.012065106,HEL_AA7299AA_AS:0.017535792)0.845:0.002896144)1.000:0.004754892,HEL_BA5086AA_AS:0.015518146)1.000:0.005474085)0.889:0.002937556,HpGP-USA-104:0.019797411)0.534:0.001758453)0.454:0.001183578,(((HEL_BA8163AA_AS:0.025489104,(HEL_CA2429AA_AS:0.022472889,HpGP-DOM-007:0.021158007)1.000:0.006274227)1.000:0.002806336,((HEL_BA5487AA_AS:0.021010941,HpGP-USA-413:0.021615898)1.000:0.005813672,(HEL_BA4465AA_AS:0.021815684,(HEL_CA2285AA_AS:0.010010689,HpGP-PER-112:0.008383833)1.000:0.015281022)1.000:0.00470261)0.995:0.002559637)0.960:0.001801834,(HpGP-USA-102:0.017706372,HEL_CA2462AA_AS:0.019631422)1.000:0.003680463)0.998:0.001965643)0.777:0.00136537)0.977:0.001094389,((((HpGP-CAN-012:0.020781313,HpGP-USA-408:0.018551372)1.000:0.00430846,J99:0.019119767)0.997:0.001486926,(((HEL_BA5735AA_AS:0.001949168,((SA168C:0.00192624,SA224:0.002673276)1.000:0.005007482,SA252C:0.004058896)0.971:0.002488432)1.000:0.02372021,(HEL_BA9665AA_AS:0.00571489,(HEL_BA9331AA_AS:0.004553731,(HEL_AA7296AA_AS:0.002229176,HEL_AA7390AA_AS:0.001985835)1.000:0.004914361)0.460:0.001780116)1.000:0.014267204)0.821:0.002992257,(HEL_BA9064AA_AS:0.019925696,HEL_BA9173AA_AS:0.020029999)1.000:0.005036716)0.982:0.001686455)0.997:0.00203601,HEL_AA9174AA_AS:0.019394978)1.000:0.002329594)0.000:0.000971704)1.000:0.00217754)0.994:0.002171545,((HEL_BA4403AA_AS:0.021756704,HpGP-BRA-014:0.019520423)0.999:0.004488795,(HpGP-CRI-004:0.011824892,HpGP-CRI-007:0.011909422)1.000:0.010802301)0.951:0.002205435)0.796:0.002087162)0.975:0.002359965)0.999:0.002085644,(((((HEL_AA6578AA_AS:0.017815479,HEL_CA2451AA_AS:0.018369009)1.000:0.005541994,((HEL_CA2492AA_AS:0.016994608,(HEL_BA8467AA_AS:0.016641544,HEL_CA2315AA_AS:0.010969605)1.000:0.003697998)0.995:0.001746634,(HEL_AA6573AA_AS:0.017869211,HEL_AA6664AA_AS:0.018327292)1.000:0.00419882)0.870:0.001656847)1.000:0.002811416,(MM2005_72:0.02381769,HEL_BA4408AA_AS:0.017866398)0.690:0.00424976)1.000:0.004977476,((HEL_BA3550AA_AS:0.021402145,(HEL_BA4399AA_AS:0.020090419,HEL_BA3785AA_AS:0.016595291)0.762:0.004261761)1.000:0.0034681,HpGP-HON-014:0.025998346)0.927:0.002855916)0.999:0.002325726,((HEL_CA2314AA_AS:0.023215768,HEL_BA3535AA_AS:0.023288537)1.000:0.005587197,((HEL_BA9645AA_AS:0.02000139,(HEL_CA2150AA_AS:0.017527824,(HEL_AA5973AA_AS:0.015317505,HEL_CA2402AA_AS:0.011233516)0.982:0.003089466)1.000:0.004353638)1.000:0.006509483,HEL_BA3662AA_AS:0.023559009)0.235:0.002507785)1.000:0.002587353)0.302:0.001609499)0.985:0.001717895,(HEL_BA4420AA_AS:0.021929117,HEL_CA2313AA_AS:0.02226018)1.000:0.00525471)0.941:0.001418337,(((HEL_BA5199AA_AS:0.023811564,HEL_CA2325AA_AS:0.021133693)1.000:0.004199579,(((HpGP-HON-017:0.016570234,HpGP-HON-020:0.014434156)1.000:0.004873647,HpGP-HON-012:0.020678971)1.000:0.003062239,(((HEL_CA2457AA_AS:0.01753193,(HEL_CA2428AA_AS:0.02002604,(HpGP-HON-003:0.010130063,(HpGP-HON-007:0.006680615,HpGP-HON-018:0.01013376)0.996:0.003481381)1.000:0.006851651)0.626:0.004171713)1.000:0.00347457,((HEL_CA2438AA_AS:0.011011727,HpGP-HON-015:0.008245407)1.000:0.012122276,((HEL_CA2416AA_AS:0.013488905,HpGP-HON-023:0.012035218)1.000:0.005680651,(HpGP-HON-010:0.016367382,HpGP-HON-021:0.015969446)1.000:0.004727741)1.000:0.003904706)1.000:0.002893359)1.000:0.00199947,(((((((HEL_BA4670AA_AS:0.019636382,(ckin111:0.015243091,HEL_BA4947AA_AS:0.014646514)0.941:0.003431917)1.000:0.003869329,(HEL_BA5527AA_AS:0.017979267,DR96_2016:0.015753414)1.000:0.003468293)0.998:0.001804947,(((HEL_BA8848AA_AS:0.013922459,(HEL_BA9753AA_AS:0.006613097,(HEL_AA7374AA_AS:0.004824024,HEL_BA9183AA_AS:0.001302069)1.000:0.004113859)1.000:0.01086326)1.000:0.003882833,(SA146C:0.015202868,(((HEL_BA4155AA_AS:0.009661459,SA35C:0.011137115)1.000:0.003013883,(SA45C:0.01133304,(HEL_BA5704AA_AS:0.000872853,SA158C:9.1802e-05)1.000:0.009138082)1.000:0.002141019)1.000:0.002350973,(SA46C:0.017024828,SA30C:0.010129342)0.867:0.002742315)1.000:0.00343828)1.000:0.00348665)1.000:0.001964944,(((HEL_BA4945AA_AS:0.020145309,(HEL_BA9240AA_AS:0.01819212,SA226A:0.014882854)1.000:0.005401156)1.000:0.001969803,(HEL_BA4976AA_AS:0.016604889,HEL_BA5010AA_AS:0.022270644)1.000:0.004822924)1.000:0.002407083,(((HEL_BA9817AA_AS:0.003325337,(HEL_BA9599AA_AS:0.004258202,HEL_BA9195AA_AS:0.007607302)1.000:0.004032282)1.000:0.012918463,(HEL_BA4900AA_AS:0.017663212,SA157A1:0.012786017)0.998:0.00367013)0.987:0.001730884,(((((HEL_BA4884AA_AS:0.01534349,HEL_BA9376AA_AS:0.017545625)1.000:0.00448779,(((HEL_BA5720AA_AS:0.001700864,HEL_BA8361AA_AS:0.001997515)1.000:0.008115689,(HEL_BA5691AA_AS:0.007968133,(HEL_BA5638AA_AS:0.000792932,SA227:0.001248397)1.000:0.004382781)1.000:0.002910784)1.000:0.010430657,HEL_BA9555AA_AS:0.01803365)0.270:0.002155808)1.000:0.002710969,(HEL_BA9372AA_AS:0.015801294,(((ID0468:0.007278998,(ID0278:0.000366906,ID0462:0.000331413)1.000:0.002742124)1.000:0.007282954,(SA220C:0.011549458,HpGP-ZAF-010:0.021937547)1.000:0.005039551)1.000:0.00220835,(HEL_BA4163AA_AS:0.006706687,HEL_BA5002AA_AS:0.010497412)1.000:0.003191577)1.000:0.005596776)1.000:0.006012365)1.000:0.003304472,(HEL_BA8873AA_AS:0.021574349,(HEL_AA0318AA_AS:0.01477874,HEL_BA9689AA_AS:0.012307212)1.000:0.004921175)0.165:0.002009608)0.992:0.001724159,((HpGP-ZAF-002:0.017425271,HEL_BA9174AA_AS:0.019434072)1.000:0.005275483,((HpGP-ZAF-004:0.015150749,HEL_BA9635AA_AS:0.016033266)0.939:0.002900849,HEL_BA5639AA_AS:0.020239225)0.204:0.001520209)0.645:0.001232085)0.989:0.001720253)0.610:0.001308269)0.868:0.001237023)0.771:0.001531181)1.000:0.002389715,((HEL_BA3543AA_AS:0.019276465,HpGP-POR-006:0.014778863)1.000:0.003739324,(HEL_BA3723AA_AS:0.013492276,DR14:0.017535136)1.000:0.004795107)0.763:0.001334423)0.997:0.002004128,HpGP-BRA-023:0.020177484)1.000:0.002842782,(HpGP-ARG-006:0.019398379,HpGP-HON-019:0.016626764)1.000:0.003915294)1.000:0.002478322,((((((HEL_AA0121AA_AS:0.021212398,HEL_AA8698AA_AS:0.014832372)1.000:0.004501978,(((HEL_AA0118AA_AS:0.018066962,Nic30_A:0.017048209)1.000:0.00490343,((((HEL_AA0155AA_AS:0.014920295,(HEL_AA0157AA_AS:0.006383973,Nic24_A:0.002853572)1.000:0.008502147)1.000:0.003414235,(Nic21_C:0.016624398,HEL_AA8704AA_AS:0.022840531)0.954:0.00312261)1.000:0.002341051,(HEL_AA9194AA_AS:0.017570737,HEL_AA0431AA_AS:0.015584552)0.106:0.002535256)0.723:0.001640908,(Nic29_A:0.015902342,(HEL_AA9180AA_AS:0.015715264,HEL_AA9189AA_AS:0.018053024)0.999:0.003609864)0.992:0.002253907)1.000:0.002238941)0.969:0.001765523,(HEL_BA3625AA_AS:0.02067494,HEL_AA8717AA_AS:0.015858902)1.000:0.006646926)0.606:0.001590955)1.000:0.005050304,((HEL_AA8702AA_AS:0.016433954,((HEL_AA0113AA_AS:0.012101687,Nic32_A:0.01513288)1.000:0.005123461,(HEL_AA8631AA_AS:0.015545237,HEL_BA3622AA_AS:0.015940491)1.000:0.004494575)0.046:0.00179979)0.237:0.002568715,(HEL_AA0428AA_AS:0.021230541,HEL_AA8718AA_AS:0.017398076)1.000:0.005543377)0.914:0.002974104)1.000:0.002934306,((HEL_AA0427AA_AS:0.015794149,(HEL_AA0156AA_AS:0.009667912,HEL_AA4346AA_AS:0.010919422)1.000:0.006175508)1.000:0.007612994,(HEL_AA8672AA_AS:0.017558053,HpGP-GTM-010:0.014929298)1.000:0.00430637)0.382:0.001553228)0.274:0.001541415,(HEL_CA2411AA_AS:0.021733629,(HpGP-HON-006:0.02146077,((HEL_AA8666AA_AS:0.008981254,HEL_AA9177AA_AS:0.012251307)1.000:0.008890931,(HEL_CA2410AA_AS:0.01755381,(HpGP-HON-013:0.017751244,(HEL_CA2418AA_AS:0.012425961,HEL_CA2426AA_AS:0.0081545)1.000:0.004910284)1.000:0.00474906)1.000:0.005634972)0.833:0.002594983)1.000:0.004731456)1.000:0.00512585)0.998:0.001859333,(HEL_CA2447AA_AS:0.019565302,(HEL_AA8675AA_AS:0.017552181,HpGP-HON-004:0.015306768)1.000:0.004707466)1.000:0.003124094)0.954:0.001596173)0.391:0.001194324)0.890:0.001557016)1.000:0.002413775)0.977:0.001452999,(HEL_AA5318AA_AS:0.018584425,VE_HV055:0.019546564)1.000:0.008590933)1.000:0.002977428)0.730:0.001213103)0.845:0.001372611)1.000:0.002089101)0.372:0.002119842,(HEL_BA3603AA_AS:0.026311113,(HEL_BA3551AA_AS:0.022627141,HEL_BA9180AA_AS:0.022136445)0.989:0.004812232)1.000:0.003513643)0.779:0.002288678,((HEL_BA8380AA_AS:0.021973739,HEL_AA6761AA_AS:0.022569036)1.000:0.004206619,((HpGP-COL-318:0.010756866,(HEL_BA5469AA_AS:0.00191029,HEL_BA5470AA_AS:0.00570322)1.000:0.009071943)1.000:0.011529658,HEL_AA5317AA_AS:0.024549871)0.771:0.003155532)1.000:0.003166778)1.000:0.002681178)0.998:0.003046385,((HEL_BA4406AA_AS:0.019109968,HpGP-PER-113:0.02060393)1.000:0.005555084,(HEL_CA2302AA_AS:0.013276681,(HEL_AA6577AA_AS:0.011775744,(HEL_BA3534AA_AS:0.009651737,HpGP-MEX-041:0.009540352)0.999:0.002857212)1.000:0.004733627)1.000:0.010742462)1.000:0.003527051)0.951:0.001956223,(HEL_BA9751AA_AS:0.023551761,HpGP-COL-204:0.023051722)1.000:0.006475132)0.969:0.001591669)1.000:0.001520628,((((HEL_BA3540AA_AS:0.002226566,MM-2003-103:0.002219196)1.000:0.01972062,(HEL_AA6656AA_AS:0.019988745,HEL_AA6790AA_AS:0.018990419)1.000:0.004823172)0.999:0.002321583,(HpGP-USA-204:0.018963501,MG-ms2:0.021283608)1.000:0.004638637)1.000:0.00418297,((HEL_AA6648AA_AS:0.022046749,HEL_BA3650AA_AS:0.021199092)1.000:0.005448268,(HEL_BA3541AA_AS:0.026404921,(HEL_BA8903AA_AS:0.017718511,MCms1055:0.017033728)1.000:0.007678739)0.663:0.002415835)0.906:0.002202454)1.000:0.002296959)0.690:0.001816764,((HpGP-POR-115:0.022477102,((HEL_BA9602AA_AS:0.022525579,HEL_AA5697AA_AS:0.018888309)1.000:0.003904162,((HEL_CA2484AA_AS:0.020283925,HEL_AA6787AA_AS:0.018584062)0.608:0.002961799,HEL_CA2326AA_AS:0.020839045)1.000:0.003057947)0.960:0.002415756)1.000:0.003984819,(HEL_BA3537AA_AS:0.025150828,(HEL_BA5214AA_AS:0.002706219,HEL_BA5275AA_AS:0.003709815)1.000:0.019779735)0.998:0.004159666)1.000:0.002331258)0.996:0.001166697)0.669:0.001104608)0.974:0.000992862,((((HpGP-HON-025:0.023370374,(((HEL_BA4421AA_AS:0.014697221,HEL_CA2452AA_AS:0.016342031)1.000:0.00490178,(HpGP-HON-009:0.017267666,HEL_CA2395AA_AS:0.021741806)0.953:0.003419338)1.000:0.003826544,(HEL_BA3552AA_AS:0.021827417,((HEL_CA2417AA_AS:0.013374202,(HEL_CA2423AA_AS:0.007378272,(HEL_CA2427AA_AS:0.006043533,HEL_CA2445AA_AS:0.004291487)1.000:0.006018906)1.000:0.007084071)1.000:0.006803552,(HEL_CA2430AA_AS:0.016967712,(HEL_AA6741AA_AS:0.000292908,HN_G260:0.000112177)1.000:0.018530171)0.947:0.003109645)1.000:0.004595056)1.000:0.003097053)1.000:0.002638044)0.967:0.002228401,(HpGP-HON-016:0.023921251,(HEL_CA2437AA_AS:0.019486407,(HpGP-HON-011:0.018258848,(HEL_AA0372AA_AS:0.015504397,HpGP-HON-005:0.017420426)1.000:0.005023141)0.925:0.003571156)1.000:0.0047823)1.000:0.00285856)0.999:0.002194153,((HpGP-CHI-023:0.021524382,(((HpGP-CHI-024:0.017014973,HpGP-CHI-125:0.014625744)0.999:0.004529937,((HpGP-CHI-119:0.016863728,HEL_AA6771AA_AS:0.019682963)1.000:0.003899305,(HpGP-CHI-027:0.022228696,HpGP-CHI-028:0.014124583)1.000:0.003026654)0.996:0.001971969)0.229:0.001955852,(HpGP-CHI-026:0.018842898,HpGP-CHI-209:0.017039495)0.734:0.003843954)1.000:0.003772722)1.000:0.005810039,((HpGP-CHI-011:0.017697942,HpGP-CHI-122:0.020565486)1.000:0.005931034,((HpGP-CHI-005:0.021907665,(((HEL_AA6719AA_AS:0.016024126,HpGP-CHI-018:0.017722053)0.791:0.003428031,HpGP-CHI-127:0.021684753)0.243:0.002390456,HEL_BA4558AA_AS:0.018007164)0.995:0.003272237)0.000:0.002833948,HEL_CA2377AA_AS:0.020809086)1.000:0.004691521)0.664:0.002549944)1.000:0.004087322)0.350:0.001483299,((HEL_CA2469AA_AS:0.022079659,(HEL_BA5039AA_AS:0.018172022,HpGP-COL-210:0.021143986)0.998:0.004853452)1.000:0.00581531,((HpGP-CHI-123:0.017463655,HpGP-CHI-207:0.020988612)1.000:0.007090766,((HpGP-SPA-207:0.020361605,(HEL_CA2400AA_AS:0.01809962,HpGP-USA-001:0.015598957)1.000:0.00430006)1.000:0.003146081,HpGP-SPA-804:0.02233344)1.000:0.003830996)0.647:0.00189438)1.000:0.002176736)0.659:0.001157292)1.000:0.001504083)1.000:0.00182564,((HEL_AA6671AA_AS:0.023625286,(HpGP-GTM-004:0.017741744,HpGP-GTM-007:0.020494239)1.000:0.006336108)1.000:0.003711857,(HpGP-CRI-005:0.021278837,(HpGP-CRI-003:0.021786778,HpGP-CRI-006:0.018158416)1.000:0.004994727)1.000:0.003216504)0.979:0.002050584)0.940:0.00153231,((JP0576:0.011221964,(HpGP-JAP-110:0.007773833,(oki1106:0.010198514,JP0552:0.010978533)0.190:0.001826064)1.000:0.003157897)1.000:0.017133072,HEL_CA2388AA_AS:0.022313422)1.000:0.005116287)0.678:0.002160942)1.000:0.003741599)1.000:0.003281481)1.000:0.002465621,((Taitung37:0.020881213,HEL_CA0283AA_AS:0.021658992)1.000:0.004069757,((HEL_BA4197AA_AS:0.015175509,(HEL_CA2592AA_AS:0.01481572,HEL_CA0084AA_AS:0.014654603)1.000:0.004476867)1.000:0.005416588,((HEL_CA2659AA_AS:0.019624513,(HEL_BA9924AA_AS:0.012249776,(HEL_CA2596AA_AS:0.013921182,(HEL_CA0124AA_AS:0.006365543,HEL_CA2559AA_AS:0.006188111)1.000:0.005252809)1.000:0.003267737)1.000:0.004323248)1.000:0.00388821,(((((HEL_CA2601AA_AS:0.012031477,HEL_CA2732AA_AS:0.010607502)1.000:0.004016268,(HEL_CA2619AA_AS:0.009528353,HEL_CA2714AA_AS:0.012123523)0.980:0.001380592)1.000:0.001825161,HEL_CA2598AA_AS:0.010323792)0.928:0.001405204,(HEL_CA2580AA_AS:0.009423984,HEL_CA2530AA_AS:0.01552464)0.588:0.002151496)1.000:0.004352195,HEL_CA2726AA_AS:0.018480448)1.000:0.005887233)1.000:0.003124478)1.000:0.003490568)0.694:0.001623467)1.000:0.002256195)0.982:0.001990184,((((HEL_BA4991AA_AS:0.019498982,HEL_BA9577AA_AS:0.020554333)1.000:0.00359399,((HEL_BA9318AA_AS:0.008030434,HEL_BA9768AA_AS:0.009060619)1.000:0.014749535,(HEL_BA9242AA_AS:0.020342372,HEL_CA2779AA_AS:0.019440455)0.999:0.00332548)1.000:0.003733467)0.884:0.001420006,(HEL_BA9693AA_AS:0.023575391,(((HEL_BA8865AA_AS:0.011941794,HEL_BA9679AA_AS:0.01179197)1.000:0.010781386,HEL_BA9563AA_AS:0.021021392)0.857:0.001881124,(HEL_AA7271AA_AS:0.021790812,(HpGP-KGZ-005:0.011211824,Kazakhstan3172:0.010318613)1.000:0.010981045)1.000:0.002908086)1.000:0.002009465)1.000:0.002380196)0.885:0.001086292,((HEL_BA4702AA_AS:0.017439633,HEL_BA4984AA_AS:0.019502737)1.000:0.004539983,((HEL_BA8892AA_AS:0.019597683,HEL_BA9832AA_AS:0.017445356)0.980:0.003428466,HEL_BA9179AA_AS:0.021230793)1.000:0.001954939)1.000:0.001797185)0.000:0.00052354)1.000:0.002656448)1.000:0.002976779,(((HEL_CA2553AA_AS:0.018418992,(HEL_BA8826AA_AS:0.014971391,HEL_CA2718AA_AS:0.015020193)1.000:0.006783103)0.987:0.002676047,(HEL_CA0072AA_AS:0.017706141,HEL_CA2748AA_AS:0.014966718)1.000:0.004376141)1.000:0.002585626,(HEL_CA0128AA_AS:0.014394779,HEL_CA0280AA_AS:0.013352739)1.000:0.009288815)0.919:0.001851837)0.905:0.001798348,(HEL_CA0290AA_AS:0.019414276,(HEL_CA2723AA_AS:0.014434066,HEL_CA2739AA_AS:0.013486156)1.000:0.006851316)1.000:0.004356873)1.000:0.001822999,((HEL_CA0375AA_AS:0.020949323,(HEL_CA2683AA_AS:0.014755396,(HEL_CA2740AA_AS:0.003686901,HEL_CA2750AA_AS:0.003584047)1.000:0.011566624)1.000:0.004742307)1.000:0.003851037,(HEL_CA2675AA_AS:0.02056755,(HEL_CA2655AA_AS:0.014261059,(VN0895:0.006135419,(HEL_CA0488AA_AS:0.006466835,VN0918:0.005974987)0.414:0.001881627)1.000:0.010625067)1.000:0.006261999)1.000:0.003196198)0.998:0.001760295)0.985:0.001594827)1.000:0.002750118)0.991:0.002498964,((HEL_BA9612AA_AS:0.013786443,(HEL_BA9302AA_AS:0.015775053,HEL_CA0289AA_AS:0.012321134)0.818:0.003698022)1.000:0.006924314,((((((((HEL_BA9556AA_AS:0.010983499,HEL_BA9770AA_AS:0.010871324)1.000:0.008452428,(Tuvac46:0.01724405,(HEL_BA9129AA_AS:0.013796381,HEL_BA9471AA_AS:0.013683664)1.000:0.004897989)0.979:0.002097983)1.000:0.001893567,(((BURYAT19:0.015881279,HEL_BA9603AA_AS:0.016358747)0.382:0.002832281,altai59:0.019370415)1.000:0.00166662,((HEL_BA9566AA_AS:0.018604589,HEL_BA9354AA_AS:0.018265217)1.000:0.003560089,(HEL_BA8956AA_AS:0.0184718,HEL_BA9049AA_AS:0.01713252)0.997:0.0028835)0.847:0.001201132)0.979:0.001189071)0.997:0.001018076,(((HEL_BA9608AA_AS:0.018975477,(HEL_BA8829AA_AS:0.018860131,((HEL_BA9085AA_AS:0.014244256,HEL_BA9383AA_AS:0.013565011)1.000:0.003832992,(HEL_BA8959AA_AS:0.015745636,HEL_BA9641AA_AS:0.012932666)1.000:0.004132163)0.990:0.001991619)0.014:0.001686176)0.378:0.001257099,(HEL_BA9059AA_AS:0.01652869,HEL_BA9611AA_AS:0.017240304)1.000:0.003476826)1.000:0.00171029,((HEL_AA7314AA_AS:0.017298068,mong49:0.016549537)1.000:0.003376468,(((HEL_BA9259AA_AS:0.019805216,(HEL_BA9170AA_AS:0.01125529,HEL_BA9569AA_AS:0.011135745)1.000:0.006081208)0.999:0.002067662,(HEL_BA8814AA_AS:0.011326534,HEL_BA8889AA_AS:0.012072975)1.000:0.007094281)0.361:0.001169644,(HEL_BA9606AA_AS:0.016926913,HEL_BA9347AA_AS:0.016701024)1.000:0.003857429)0.660:0.001252097)0.140:0.000977822)1.000:0.001565031)1.000:0.001305237,((((HEL_BA9706AA_AS:0.019472525,((HEL_BA9184AA_AS:0.021245916,(HEL_BA9627AA_AS:0.016401461,HEL_BA9653AA_AS:0.017042827)0.818:0.002613501)0.909:0.001247998,(HEL_BA9153AA_AS:0.020454378,(HEL_BA8958AA_AS:0.012663237,HEL_BA9410AA_AS:0.012152041)1.000:0.00565141)1.000:0.00176501)0.812:0.001148647)0.508:0.001005685,(((HEL_BA8872AA_AS:0.016134554,HpGP-KGZ-006:0.015831891)1.000:0.004287808,(HEL_BA8915AA_AS:0.018677997,HEL_BA9640AA_AS:0.017501644)1.000:0.003692229)0.948:0.00133275,((HEL_BA9575AA_AS:0.016479452,Kazakhstan3173:0.017251774)0.443:0.002326945,(HEL_AA7332AA_AS:0.018784056,HEL_BA9607AA_AS:0.015579697)1.000:0.004198858)0.686:0.001177467)0.994:0.001257031)1.000:0.001317782,((((mong44:0.016122018,HEL_BA9115AA_AS:0.015552878)1.000:0.002482553,(HEL_BA8921AA_AS:0.016116929,HEL_CA0261AA_AS:0.016571061)1.000:0.003170284)0.809:0.00113452,(BURYAT27:0.016017079,HEL_BA9837AA_AS:0.015591158)1.000:0.003568829)0.779:0.001071943,(((HEL_BA9538AA_AS:0.02681814,HEL_CA0264AA_AS:0.015711622)1.000:0.003590014,(HEL_BA9628AA_AS:0.0186086,(HEL_BA8957AA_AS:0.015478685,HpGP-KAZ-002:0.016991756)0.000:0.002403126)0.108:0.001068419)0.914:0.001221462,(HEL_BA9027AA_AS:0.01768323,HEL_BA9058AA_AS:0.017236337)1.000:0.003580395)0.091:0.001093065)0.608:0.000837118)0.488:0.000628559,((((HEL_BA8856AA_AS:0.013797235,HEL_BA9592AA_AS:0.014408005)1.000:0.004099036,(HEL_BA9176AA_AS:0.014419652,(HEL_BA9249AA_AS:0.015399202,(HEL_BA9739AA_AS:0.013915088,(HEL_BA8976AA_AS:0.011433678,HEL_BA9140AA_AS:0.011784173)0.962:0.002923505)1.000:0.002735969)0.664:0.002677411)0.902:0.002820199)0.986:0.001380242,((HEL_BA9605AA_AS:0.016442634,(HEL_BA9437AA_AS:0.013731176,HEL_BA9443AA_AS:0.010794382)1.000:0.006064739)0.786:0.002045583,(altai11:0.013178949,HEL_BA9440AA_AS:0.011666359)1.000:0.005794007)0.981:0.001351709)1.000:0.001666588,((((HEL_BA9483AA_AS:0.0164225,TUVAB15:0.016477799)1.000:0.003368536,(HEL_BA9568AA_AS:0.018633091,(HEL_BA8823AA_AS:0.011566354,HEL_BA9545AA_AS:0.010956039)1.000:0.007545302)0.926:0.00200384)0.773:0.001278288,(HEL_BA9404AA_AS:0.018148172,((HEL_BA9407AA_AS:0.01605296,HEL_BA9814AA_AS:0.01363218)1.000:0.003611166,(HEL_BA9209AA_AS:0.016852528,HEL_BA9626AA_AS:0.015346657)0.977:0.002667482)0.997:0.001593421)1.000:0.002233834)0.660:0.001083721,(((HEL_BA9018AA_AS:0.016579823,(HEL_BA9564AA_AS:0.012124676,(HEL_BA9650AA_AS:0.013238997,HEL_BA9671AA_AS:0.013393045)0.982:0.003348974)0.296:0.002996118)0.969:0.002205918,(HEL_BA8825AA_AS:0.017322908,(HEL_BA9167AA_AS:0.013771647,HEL_BA9776AA_AS:0.014871867)0.790:0.003751462)0.829:0.00141083)0.472:0.001218978,(((Tuvac80:0.015373021,HEL_BA9576AA_AS:0.015252768)0.556:0.002841056,HEL_BA9562AA_AS:0.016354192)0.408:0.001529966,((HEL_BA9571AA_AS:0.005450041,HEL_BA9807AA_AS:0.003866524)1.000:0.014443045,(HEL_BA8830AA_AS:0.015599234,HEL_BA8911AA_AS:0.014568555)0.996:0.003455269)1.000:0.001560217)0.994:0.001434038)0.978:0.001108998)0.825:0.000955431)0.933:0.000707031)0.993:0.000512623)0.688:0.000493434,((HEL_BA9451AA_AS:0.01806076,(HEL_BA8861AA_AS:0.016232,(HEL_BA8860AA_AS:0.008458674,HEL_BA9261AA_AS:0.013486015)1.000:0.007080711)0.237:0.003296805)1.000:0.004497742,(((((Evenky65:0.01755833,HEL_BA9095AA_AS:0.013104462)0.456:0.002761876,HEL_BA9079AA_AS:0.017575755)1.000:0.002137633,((HEL_BA9037AA_AS:0.015447182,HEL_AA7246AA_AS:0.0176607)0.885:0.002548733,(HEL_BA9063AA_AS:0.01454441,(HEL_BA9398AA_AS:0.002115481,(HEL_BA8914AA_AS:0.000631393,(HEL_BA9175AA_AS:0.005139714,HEL_BA8962AA_AS:0.001007024)1.000:0.000826003)1.000:0.001663235)1.000:0.01275506)1.000:0.004342802)0.603:0.001447835)0.861:0.001414102,(yak97:0.017190766,HEL_BA9096AA_AS:0.015799382)1.000:0.003233899)0.999:0.00129437,((((HEL_BA8279AA_AS:0.021645679,Nanai30:0.017539102)1.000:0.00350371,(((HEL_BA9544AA_AS:0.009945897,HEL_BA9792AA_AS:0.014858283)0.994:0.004569984,((HEL_BA9830AA_AS:0.008814637,(HEL_BA9032AA_AS:0.007388047,HEL_BA9339AA_AS:0.004384075)0.904:0.002734878)1.000:0.005831191,(HEL_BA9761AA_AS:0.008900118,(HEL_BA9838AA_AS:0.005681323,Keto60:0.010380124)1.000:0.006397969)1.000:0.005284323)0.922:0.003042985)1.000:0.007398557,(HEL_BA9294AA_AS:0.00922125,(HEL_BA9266AA_AS:0.010319811,Keto18:0.006864175)1.000:0.007562633)1.000:0.007232723)1.000:0.008174009)0.995:0.001860113,((HEL_AA7380AA_AS:0.020335046,(HEL_BA9218AA_AS:0.016488438,(HEL_BA9042AA_AS:0.005664305,HEL_BA9253AA_AS:0.005657069)1.000:0.01077944)0.847:0.00376823)1.000:0.002421839,(HEL_BA9315AA_AS:0.022568514,((HEL_AA7221AA_AS:0.011439366,(HEL_BA9208AA_AS:0.006440253,HEL_BA9487AA_AS:0.008294092)1.000:0.005958477)1.000:0.003445918,(HEL_BA9333AA_AS:0.011462985,(HEL_BA9636AA_AS:0.008968766,HEL_BA9651AA_AS:0.00882152)1.000:0.002541239)0.272:0.002672232)1.000:0.010127564)0.999:0.003002703)0.850:0.001634195)0.976:0.001536221,((HEL_BA9321AA_AS:0.013956639,((HEL_BA9676AA_AS:0.00290117,HEL_BA9686AA_AS:0.002394925)1.000:0.006917654,(Evenky11:0.011233509,(HEL_BA9546AA_AS:0.006452301,HEL_BA9760AA_AS:0.008156194)1.000:0.002659246)0.787:0.002214139)1.000:0.005742562)1.000:0.007056367,((HEL_BA8847AA_AS:0.019653223,(HEL_BA8993AA_AS:0.016952913,(HEL_BA8858AA_AS:0.00756159,HEL_BA9445AA_AS:0.007254963)1.000:0.009133375)0.963:0.002770922)1.000:0.001916058,(HEL_BA8812AA_AS:0.016423732,(HEL_BA9047AA_AS:0.015629661,(Evenky01:0.004000429,(HEL_BA9406AA_AS:0.004239995,(Evenky73:0.002672186,HEL_BA8842AA_AS:0.00514842)1.000:0.001597401)1.000:0.002153334)1.000:0.010322778)1.000:0.003806893)0.979:0.002051093)0.998:0.001658518)0.949:0.001303575)0.997:0.001531276)0.987:0.001758635)0.915:0.001102802)1.000:0.001968847,(HEL_CA0270AA_AS:0.017952882,HEL_CA0278AA_AS:0.016464129)1.000:0.003177074)1.000:0.00197734,(HEL_CA0258AA_AS:0.018870957,(HEL_BA9301AA_AS:0.019727158,HEL_CA0266AA_AS:0.016369284)1.000:0.003149353)0.980:0.002087806)0.867:0.001615629)1.000:0.001799684)0.998:0.001743784,(HpGP-KGZ-010:0.020649208,(HEL_BA9310AA_AS:0.017425141,HpGP-KGZ-004:0.016371345)1.000:0.005526781)0.996:0.002229864)0.971:0.002931987,(HEL_BA9244AA_AS:0.024171104,(HEL_BA9690AA_AS:0.020783576,(HEL_BA9087AA_AS:0.021345096,HEL_BA9775AA_AS:0.020937755)0.726:0.003541038)0.000:0.001628603)0.481:0.001547659)1.000:0.003199408,((((HEL_BA8996AA_AS:0.002331558,HEL_BA9604AA_AS:0.001568323)1.000:0.00600487,((HEL_BA9705AA_AS:0.00501415,HEL_BA9825AA_AS:0.006386179)1.000:0.004084207,(HEL_BA9260AA_AS:0.007293868,(HEL_BA9169AA_AS:0.005421207,(HEL_BA8918AA_AS:0.001088699,HEL_BA9046AA_AS:0.00131944)1.000:0.002228508)1.000:0.002966584)1.000:0.003284847)1.000:0.002883629)1.000:0.014088069,(((Khanty39:0.011519186,(Nentsy90:0.009384693,(Nentsy28:0.009050722,((Nentsy29:0.003303934,(Nentsy37:0.004080517,HEL_BA9014AA_AS:0.010826833)0.953:0.001693703)1.000:0.001596191,(Nentsy65:0.004106751,(N34:0.002000141,(Nentsy32:0.009218449,Nentsy38:0.002491837)1.000:0.001315836)1.000:0.000807306)1.000:0.001307099)1.000:0.001702433)1.000:0.004088518)1.000:0.004549639)1.000:0.006300659,(Khanty17:0.014291061,(Khanty26:0.001191331,(Khanty16:0.006710221,Khanty27:0.00323807)1.000:0.002779207)1.000:0.011818426)1.000:0.003888053)1.000:0.004135002,(HEL_BA9734AA_AS:0.021584619,(Khanty30:0.003096366,Khanty40:0.006548181)1.000:0.014906535)1.000:0.003725302)0.980:0.002201581)1.000:0.003202864,(HEL_BA9732AA_AS:0.020238695,HEL_BA9696AA_AS:0.026148244)1.000:0.004485612)0.350:0.001940251)1.000:0.002294162,((HpGP-SWE-027:0.01975091,(((HEL_BA9327AA_AS:0.016916537,HEL_BA4114AA_AS:0.014405658)0.999:0.002573002,(((HEL_BA4906AA_AS:0.016490701,Otzi:0.014096748)0.976:0.002709334,HEL_BA8141AA_AS:0.020118461)0.895:0.001293123,((HEL_BA9066AA_AS:0.006042805,HEL_BA9587AA_AS:0.0080767)1.000:0.01104707,HEL_AA7254AA_AS:0.019678001)1.000:0.002541777)0.159:0.001047398)0.978:0.001200834,(HEL_BA5083AA_AS:0.016776552,(HEL_BA4928AA_AS:0.015173565,HEL_BA8939AA_AS:0.01193332)1.000:0.006894713)1.000:0.002102277)1.000:0.002081571)1.000:0.003418249,(HpGP-CAN-017:0.025512334,(HpGP-CAN-014:0.019613743,(HEL_AA5986AA_AS:0.005800445,HpGP-CAN-008:0.004110479)1.000:0.003658096)1.000:0.015686092)1.000:0.005117577)0.900:0.001528158)1.000:0.002036716,(HEL_BA9772AA_AS:0.022924864,(HEL_BA8867AA_AS:0.007563951,HEL_BA9549AA_AS:0.007427591)1.000:0.012637959)1.000:0.003333289)1.000:0.001861299,HpGP-LAT-027:0.022801946)0.952:0.001456354,(((HEL_BA8895AA_AS:0.018396397,HEL_BA8902AA_AS:0.01771739)1.000:0.006032151,(HEL_BA8955AA_AS:0.02169313,HEL_BA9598AA_AS:0.02044267)1.000:0.00447291)0.584:0.001142817,(ID0213:0.021643022,(HEL_AA8671AA_AS:0.016127448,HEL_BA9369AA_AS:0.01932022)1.000:0.004322815)1.000:0.002447353)1.000:0.001751213)0.986:0.002004139,((((((((((((HEL_BA9843AA_AS:0.018936201,(HEL_BA9203AA_AS:0.014371763,HEL_BA9210AA_AS:0.01423099)0.995:0.003926737)1.000:0.002277112,(HEL_BA9001AA_AS:0.017273595,HEL_BA9252AA_AS:0.018479559)0.995:0.002871664)1.000:0.001857521,(((HEL_BA9490AA_AS:0.018005684,HEL_BA9728AA_AS:0.017265585)0.937:0.002670883,HEL_BA8966AA_AS:0.020010307)0.994:0.001316679,((SSR17:0.016634912,SSR33:0.016191153)1.000:0.003841817,(SSR3:0.018104902,(((HEL_BA9392AA_AS:0.017046768,(HEL_CA2490AA_AS:0.013908028,HEL_BA4982AA_AS:0.013876524)0.670:0.002236248)0.998:0.001155439,((((HEL_AA5970AA_AS:0.013506006,HEL_BA4933AA_AS:0.01430717)0.988:0.002064087,(HEL_BA9395AA_AS:0.014883613,SSR5:0.015556997)1.000:0.002941839)0.992:0.001318091,(HEL_BA4119AA_AS:0.013636461,HEL_BA8979AA_AS:0.013219864)1.000:0.002655295)0.999:0.001135589,(((HpGP-ISL-001:0.013673918,(HpGP-ISL-006:0.012088106,HpGP-ISL-011:0.014984685)0.546:0.002543759)1.000:0.002131262,(((HpGP-ISL-008:0.013569149,(HEL_BA4149AA_AS:0.011201216,HpGP-ISL-004:0.012015322)0.999:0.002711527)0.999:0.001709685,((HpGP-ISL-003:0.012099731,HpGP-ISL-009:0.011750752)1.000:0.002635505,(HpGP-ISL-010:0.011785369,HpGP-ISL-005:0.012491154)0.994:0.002076809)0.676:0.001207637)0.000:0.000909975,(HpGP-ISL-002:0.011144759,HpGP-ISL-007:0.012171316)1.000:0.002730175)0.352:0.000858487)0.991:0.001340766,HEL_AA8670AA_AS:0.020511438)1.000:0.001518922)0.000:0.00064928)0.919:0.000830681,(((HEL_AA7216AA_AS:0.016737422,SSR2:0.01577418)0.361:0.002456712,HEL_AA0403AA_AS:0.01908165)0.999:0.001496022,((HEL_BA3562AA_AS:0.016221116,HEL_BA9024AA_AS:0.016688492)1.000:0.00378463,(SSR7:0.014452649,SSR9:0.014263324)1.000:0.002375593)0.186:0.000880428)0.372:0.000953121)0.879:0.000996135)0.817:0.001638969)0.999:0.001164487)1.000:0.001337424)0.937:0.001198825,(HEL_BA3560AA_AS:0.021142942,HEL_AA1822AA_AS:0.018686358)1.000:0.003986432)0.960:0.001750119,(HEL_BA9192AA_AS:0.021628664,(HEL_BA9048AA_AS:0.013719627,(HEL_BA9501AA_AS:0.007862381,(HEL_BA8886AA_AS:0.004339074,HEL_BA9112AA_AS:0.003774372)1.000:0.002820818)1.000:0.00443679)1.000:0.012444872)1.000:0.004316396)1.000:0.001884192,((HEL_AA6733AA_AS:0.020027009,HEL_BA9793AA_AS:0.019636774)1.000:0.003708812,(HEL_BA9322AA_AS:0.02049598,SSR40:0.018935057)1.000:0.003792486)0.859:0.00164245)0.995:0.00131863,(((HEL_BA9128AA_AS:0.019139832,HEL_BA9762AA_AS:0.019024331)1.000:0.003950127,((HEL_BA8026AA_AS:0.003975393,(HEL_BA5391AA_AS:0.003242491,(((26695:3.5809e-05,(HEL_BA5385AA_AS:0.000928604,HEL_BA5429AA_AS:0.000302939)0.925:5e-09)0.466:5e-09,(HEL_BA5404AA_AS:0.002175848,(HEL_BA5377AA_AS:0.000978473,HEL_BA5430AA_AS:0.001844149)0.949:0.000710808)1.000:6e-09)0.985:6e-09,(HEL_BA5397AA_AS:0.001621646,HEL_BA5393AA_AS:0.002051561)0.972:0.000427678)0.972:0.00012948)0.942:0.001519165)1.000:0.016965411,HEL_BA9305AA_AS:0.019648551)0.998:0.002843825)0.986:0.001676719,((HEL_BA4938AA_AS:0.025510633,HEL_BA9194AA_AS:0.021572194)0.352:0.003252802,((HEL_BA9624AA_AS:0.009692122,(HEL_BA8840AA_AS:0.004824432,(HEL_BA9295AA_AS:0.001662026,HEL_BA9477AA_AS:0.004439008)1.000:0.004055787)1.000:0.007797088)1.000:0.011505278,(HEL_BA9517AA_AS:0.016505834,(HEL_BA9270AA_AS:0.0134259,(HEL_BA9202AA_AS:0.007849432,(HEL_BA4180AA_AS:0.002450938,(HEL_BA4894AA_AS:0.002725453,HEL_BA9363AA_AS:0.002098431)1.000:0.002655555)1.000:0.005846446)1.000:0.004843356)1.000:0.004317707)1.000:0.006739478)1.000:0.003875266)1.000:0.00230108)1.000:0.001476416)0.997:0.001445099,(((SW7C:0.022165317,(HEL_BA9094AA_AS:0.018696269,NCTC11637:0.018828004)0.359:0.002947472)0.999:0.001518951,((HEL_BA9428AA_AS:0.019918528,(HEL_BA5614AA_AS:0.015085992,HEL_BA5615AA_AS:0.016510733)1.000:0.005956237)0.999:0.002097121,((HEL_AA6022AA_AS:0.019181133,HEL_BA9532AA_AS:0.020144497)1.000:0.00336397,(HEL_BA5091AA_AS:0.019433317,HEL_BA9615AA_AS:0.020134206)1.000:0.004043038)0.990:0.001466572)1.000:0.001956903)0.766:0.001105958,((HEL_BA9114AA_AS:0.019413572,(HEL_BA3907AA_AS:0.019220821,(((HEL_BA9165AA_AS:0.010282929,(HEL_BA8846AA_AS:0.008385024,(HEL_BA4111AA_AS:0.004891153,HEL_BA4981AA_AS:0.004997787)1.000:0.003783498)1.000:0.005482953)1.000:0.002776221,(HEL_BA9791AA_AS:0.00352037,(HEL_BA9271AA_AS:0.004222585,HEL_BA9121AA_AS:0.005773686)1.000:0.001715275)1.000:0.005962095)0.707:0.002593161,HEL_BA9583AA_AS:0.010585386)1.000:0.008293026)1.000:0.003490107)0.821:0.001981792,((HEL_BA4571AA_AS:0.003112275,((HEL_BA4575AA_AS:0.002385276,HEL_BA5661AA_AS:0.0040104)1.000:0.005321368,HEL_BA4572AA_AS:0.005172401)1.000:0.004178718)1.000:0.016663257,(HEL_BA4156AA_AS:0.007176693,(HEL_BA9274AA_AS:0.007975169,(HEL_BA4109AA_AS:0.002687063,HEL_BA4866AA_AS:0.00260778)1.000:0.001882893)1.000:0.004847387)1.000:0.011879815)1.000:0.004887354)1.000:0.002678881)0.986:0.0012135)1.000:0.001417753,(((((((HEL_AA6825AA_AS:0.017941038,HpGP-SWE-028:0.016495304)1.000:0.005040575,(HEL_BA9758AA_AS:0.021539105,(HEL_BA9017AA_AS:0.018695974,HEL_BA8887AA_AS:0.017449137)0.721:0.002815701)0.896:0.001561977)0.780:0.001224949,(HEL_BA9468AA_AS:0.022592733,(HEL_BA4765AA_AS:0.016435371,HEL_AA6784AA_AS:0.01920181)0.261:0.002480996)0.997:0.001740358)0.790:0.00147545,(((((HEL_AA8687AA_AS:0.012391579,HEL_AA8722AA_AS:0.014454925)1.000:0.006230598,(HEL_AA8641AA_AS:0.013455311,HE-NC1-2:0.014568602)1.000:0.00512382)0.997:0.002706971,HpGP-SWE-032:0.018906579)1.000:0.002987033,(((((HEL_AA8728AA_AS:0.017984124,HEL_AA6848AA_AS:0.018855966)0.975:0.002905882,(HEL_AA8724AA_AS:0.016964695,HEL_AA8742AA_AS:0.01729674)1.000:0.004991039)1.000:0.001964514,((((HEL_AA8681AA_AS:0.015218154,(HEL_AA8696AA_AS:0.012721559,(HEL_AA8750AA_AS:0.013442492,HEL_AA8746AA_AS:0.011787043)0.797:0.003193569)1.000:0.002927256)0.458:0.003104931,((HEL_AA8627AA_AS:0.011039709,HEL_AA8733AA_AS:0.013511108)1.000:0.004594352,HEL_AA8693AA_AS:0.018953048)1.000:0.003371402)1.000:0.003143247,(HEL_AA8634AA_AS:0.018482028,HpGP-SWE-033:0.016972805)0.984:0.004534734)1.000:0.002768052,(((HEL_AA8619AA_AS:0.015795356,(HEL_AA8621AA_AS:0.013305638,(HEL_AA8716AA_AS:0.009518413,HEL_AA8744AA_AS:0.010769471)0.997:0.003603696)1.000:0.003834546)1.000:0.00344228,(HEL_AA8628AA_AS:0.01467889,HEL_AA8638AA_AS:0.016138163)1.000:0.003754908)0.999:0.00216638,(HEL_AA8743AA_AS:0.018396214,(HEL_AA8623AA_AS:0.017136053,HEL_AA8712AA_AS:0.01551513)1.000:0.003972058)0.981:0.00206058)0.943:0.001864157)0.875:0.001692011)0.998:0.001452054,((((((HEL_AA8699AA_AS:0.017164086,HEL_AA8642AA_AS:0.016579326)0.861:0.00253578,(HEL_BA8973AA_AS:0.016604193,HEL_BA9343AA_AS:0.01562319)1.000:0.004141144)0.939:0.003134173,HEL_AA8658AA_AS:0.01709401)0.999:0.002608429,(HEL_AA8656AA_AS:0.017576368,(HEL_AA6629AA_AS:0.008816396,(HEL_AA6701AA_AS:0.008838237,HEL_AA8729AA_AS:0.010334067)1.000:0.003626907)1.000:0.008973677)1.000:0.003100521)0.898:0.002397476,(HEL_AA8644AA_AS:0.020112316,(HEL_AA8723AA_AS:0.016347315,HEL_BA8924AA_AS:0.017183716)0.990:0.003080074)0.295:0.001404995)1.000:0.002258966,((HEL_AA8732AA_AS:0.01123878,HEL_AA8741AA_AS:0.012464477)1.000:0.007932512,(HEL_AA6542AA_AS:0.014325322,HEL_AA6884AA_AS:0.01310656)1.000:0.005582831)1.000:0.002049601)0.994:0.001834056)1.000:0.001179785,((HEL_AA6618AA_AS:0.017428869,((HEL_AA8705AA_AS:0.012753357,(HEL_AA8694AA_AS:0.007516146,HEL_AA8737AA_AS:0.007503588)1.000:0.006054671)1.000:0.005070252,(HEL_AA8707AA_AS:0.016506116,HEL_AA8714AA_AS:0.014304297)1.000:0.003679985)0.575:0.002098975)1.000:0.002749318,((((HEL_AA6714AA_AS:0.018925559,HEL_AA8739AA_AS:0.015700689)1.000:0.003942226,(HpGP-SWE-021:0.016497441,HEL_AA6596AA_AS:0.018892794)1.000:0.003187591)0.165:0.001304555,(HEL_AA6500AA_AS:0.019942218,(HEL_BA0179AA_AS:0.009442869,Sw-577-G:0.011802333)1.000:0.008988286)1.000:0.002648874)0.658:0.001321726,(HEL_AA8706AA_AS:0.018059129,(HEL_AA8664AA_AS:0.012961104,(HEL_AA8709AA_AS:0.008125038,HEL_AA8725AA_AS:0.008117962)1.000:0.006303564)1.000:0.00686253)1.000:0.002716215)0.958:0.001443478)1.000:0.001492844)1.000:0.001312699)0.448:0.000715865,((((((HEL_AA6718AA_AS:0.01539635,HEL_AA8617AA_AS:0.016747292)0.986:0.003245988,(HEL_AA8688AA_AS:0.01344653,HEL_AA8731AA_AS:0.015203693)1.000:0.003487442)0.899:0.001569059,(HEL_AA8683AA_AS:0.017348679,HEL_AA8695AA_AS:0.016038128)1.000:0.005183526)0.999:0.001464323,(((HEL_AA6729AA_AS:0.016647071,(HEL_AA8659AA_AS:0.011652722,(HEL_AA8630AA_AS:0.01026832,HEL_BA0204AA_AS:0.008899804)1.000:0.00459646)1.000:0.005139163)1.000:0.003781699,(HEL_AA8684AA_AS:0.016342913,(HEL_AA8654AA_AS:0.008007101,(HEL_AA8749AA_AS:0.006258242,(HEL_AA8721AA_AS:0.005776091,(HEL_AA8614AA_AS:0.002850951,HEL_AA8701AA_AS:0.006352041)0.045:0.001508633)0.999:0.001986167)1.000:0.003145287)1.000:0.008955105)0.985:0.002889564)0.997:0.00158597,((HEL_AA6512AA_AS:0.016975433,(HEL_AA8618AA_AS:0.01187064,HEL_AA8624AA_AS:0.013582416)1.000:0.00403992)1.000:0.002305342,(HEL_AA8713AA_AS:0.017851629,HEL_AA8660AA_AS:0.017344732)0.766:0.002927022)1.000:0.002000892)0.322:0.000956679)0.727:0.000834421,(((HEL_AA8691AA_AS:0.018766612,(HEL_AA6560AA_AS:0.013491637,HEL_AA8738AA_AS:0.013465671)1.000:0.004561823)1.000:0.002570808,(((HEL_AA8635AA_AS:0.016755291,HEL_AA8629AA_AS:0.016179235)1.000:0.003174739,HEL_AA8745AA_AS:0.018235224)0.851:0.001661845,(HEL_AA8708AA_AS:0.016942145,(HEL_AA8690AA_AS:0.013234906,HEL_AA8715AA_AS:0.015226171)1.000:0.003793325)0.705:0.001576232)0.362:0.001373005)0.783:0.001164956,(HEL_AA6674AA_AS:0.0154044,HEL_AA6807AA_AS:0.016810879)1.000:0.003559758)0.991:0.00099491)0.953:0.001037003,((HEL_BA5562AA_AS:0.019240497,HpGP-SWE-017:0.017727582)0.825:0.003192588,((HpGP-SWE-022:0.018103311,HpGP-SWE-018:0.015607312)1.000:0.003381124,((HpGP-CAN-026:0.003056701,(HpGP-CAN-022:0.005553806,HpGP-CAN-025:0.005329442)0.998:0.00207784)1.000:0.016381176,(HEL_AA8682AA_AS:0.014478728,HpGP-SWE-036:0.016651128)0.995:0.003284606)0.987:0.002363302)0.944:0.001648839)0.746:0.001390922)1.000:0.001446154)0.497:0.001029925)0.552:0.001161264,((HEL_AA8730AA_AS:0.019566495,HEL_CA2444AA_AS:0.018877445)1.000:0.002967699,(HEL_AA6868AA_AS:0.022394028,(HE_C50:0.01593444,HEL_AA6689AA_AS:0.01649804)1.000:0.005139248)1.000:0.002497414)1.000:0.00153467)0.991:0.001143884,(((HEL_AA6732AA_AS:0.018804127,HEL_BA9492AA_AS:0.018482549)1.000:0.003892113,(HE_NC32_5:0.019414044,HpGP-SWE-014:0.018141653)1.000:0.00357853)0.999:0.00168595,(((HEL_AA6505AA_AS:0.017943525,(HEL_AA6804AA_AS:0.000824939,HpGP-SWE-025:0.001018454)1.000:0.018020097)1.000:0.0035854,((HEL_AA6588AA_AS:0.016805776,HEL_AA6590AA_AS:0.015294401)1.000:0.006175238,(HEL_AA6662AA_AS:0.017415932,HEL_AA6819AA_AS:0.017475856)1.000:0.004120714)0.999:0.001725363)0.997:0.001613588,((HEL_CA0430AA_AS:0.019051383,HpGP-SWE-010:0.018077522)1.000:0.004045322,((HEL_CA0429AA_AS:0.013487705,HPAG1:0.013702178)1.000:0.006985697,(HEL_AA6551AA_AS:0.017516224,HpGP-SWE-013:0.017490282)1.000:0.004216394)0.995:0.001795383)1.000:0.00169582)0.820:0.001245623)0.715:0.001039715)0.927:0.000690228,(((((((((((HEL_AA7277AA_AS:0.018750176,HEL_BA9637AA_AS:0.01928605)1.000:0.003316771,(HEL_BA9053AA_AS:0.020027941,HEL_BA9207AA_AS:0.019582128)1.000:0.004074514)0.310:0.001170795,(HEL_BA8969AA_AS:0.019817703,SSR20:0.019528467)1.000:0.00371933)1.000:0.002138975,(((HEL_AA7272AA_AS:0.017831248,HEL_BA9811AA_AS:0.018912989)1.000:0.003265204,(444:0.019343501,HEL_BA9273AA_AS:0.018968333)1.000:0.003737882)0.999:0.001845626,((HEL_BA9233AA_AS:0.019269907,(HEL_AA1880AA_AS:0.002609515,HEL_AA1881AA_AS:0.002436928)1.000:0.015996058)1.000:0.004197268,(SSR23:0.020119282,(HEL_BA9522AA_AS:0.020307897,HEL_BA9579AA_AS:0.018296096)0.998:0.003291643)0.294:0.00151098)1.000:0.001639561)0.880:0.001092526)0.000:0.000881152,(((448:0.02307663,(HEL_BA9102AA_AS:0.019971531,HEL_BA9417AA_AS:0.01756811)0.979:0.003289108)1.000:0.001846868,(((HEL_BA9104AA_AS:0.015010256,HEL_BA9276AA_AS:0.013910329)1.000:0.006515708,(HEL_BA9481AA_AS:0.016126512,HEL_BA9697AA_AS:0.022486028)1.000:0.006086322)1.000:0.002527332,((HEL_BA9168AA_AS:0.020732488,(HEL_BA8983AA_AS:0.016850804,((HEL_BA9478AA_AS:0.005008022,(HEL_BA9118AA_AS:0.004644616,((HEL_BA9277AA_AS:0.005364744,HEL_BA4862AA_AS:0.00987398)0.313:0.000932729,HEL_BA9320AA_AS:0.004380305)0.985:0.000911235)1.000:0.002228978)0.689:0.002262257,HEL_BA9116AA_AS:0.009720905)1.000:0.008329376)0.977:0.004171316)1.000:0.002793193,(HEL_BA9086AA_AS:0.019079341,HEL_BA9613AA_AS:0.019571695)1.000:0.004862887)0.999:0.00258363)0.971:0.001970234)0.823:0.001233812,((HEL_BA9717AA_AS:0.022177151,(HEL_BA9459AA_AS:0.020578398,SSR22:0.019366452)0.974:0.003127061)0.288:0.001667306,((HEL_BA8988AA_AS:0.007539258,(HEL_BA9272AA_AS:0.002941213,HEL_BA9531AA_AS:0.003550104)1.000:0.002408013)1.000:0.008751551,(HEL_BA8912AA_AS:0.011480177,(HEL_BA9521AA_AS:0.008351304,HEL_BA9581AA_AS:0.009110946)1.000:0.003287954)1.000:0.005782402)1.000:0.010216996)0.000:0.001486147)1.000:0.00172222)1.000:0.001455928,((((HEL_BA9082AA_AS:0.017945912,(HEL_BA9502AA_AS:0.003810808,(HEL_BA9504AA_AS:0.003376589,(HEL_BA4979AA_AS:0.004548693,HEL_BA9806AA_AS:0.003532066)1.000:0.001630781)0.957:0.00138889)1.000:0.017214234)1.000:0.005005138,(HEL_AA0181AA_AS:0.019589575,HEL_BA9043AA_AS:0.022690575)0.141:0.002516766)0.399:0.001166986,(HEL_BA9075AA_AS:0.021055441,HEL_BA9499AA_AS:0.018727948)1.000:0.003742491)1.000:0.00162765,(((HEL_AA6768AA_AS:0.020526935,(HEL_BA9269AA_AS:0.019008382,HEL_BA9419AA_AS:0.020132198)0.972:0.003342127)0.965:0.001621687,(HEL_BA9500AA_AS:0.020553874,(HEL_BA9829AA_AS:0.019867804,HEL_BA8870AA_AS:0.018764699)0.998:0.0035911)0.997:0.001792272)0.941:0.001373265,(HEL_AA6816AA_AS:0.020291087,HEL_BA9083AA_AS:0.019602035)1.000:0.004466116)0.978:0.001402057)0.375:0.001110115)0.847:0.000919947,((((HEL_BA4145AA_AS:0.020541814,HEL_BA9215AA_AS:0.019085415)1.000:0.004593156,((((((3745:0.021764607,(HEL_BA5557AA_AS:0.013920942,HpGP-USA-414:0.012312358)1.000:0.009237004)0.999:0.003078588,(HEL_AA7345AA_AS:0.018045887,HEL_BA5523AA_AS:0.018070022)1.000:0.004443828)0.290:0.001472824,HEL_BA5520AA_AS:0.02246511)0.878:0.001650621,((HEL_BA4935AA_AS:0.019294731,HEL_BA5524AA_AS:0.019981187)1.000:0.003821719,(((HEL_AA5965AA_AS:0.018032381,IR-OC-722:0.017834141)1.000:0.003823894,(HEL_BA9255AA_AS:0.019078829,(HEL_BA3563AA_AS:0.009311462,HpGP-USA-101:0.010680582)1.000:0.01151047)0.513:0.001812623)0.999:0.002077623,(SW21C:0.02027446,((HEL_BA9480AA_AS:0.010493533,(HEL_BA9580AA_AS:0.002942091,(HEL_BA9119AA_AS:0.002097828,HEL_BA9634AA_AS:0.001792984)1.000:0.001556149)1.000:0.0045276)1.000:0.00933803,(HEL_BA8327AA_AS:0.02742745,HEL_BA9657AA_AS:0.008351427)1.000:0.006235287)1.000:0.006102925)1.000:0.003669561)0.741:0.001092727)0.607:0.001174736)0.000:0.001011913,((HEL_BA9338AA_AS:0.019370806,HpGP-USA-123:0.020301945)1.000:0.004101239,(HEL_AA7227AA_AS:0.018549437,HEL_BA4887AA_AS:0.01860492)1.000:0.00392551)1.000:0.001961971)0.922:0.001502061,((HpGP-SWT-011:0.019810051,(HEL_BA9475AA_AS:0.018721871,HEL_BA9554AA_AS:0.017975404)0.682:0.00314543)0.879:0.001764747,(HEL_BA4104AA_AS:0.01964577,HEL_BA4172AA_AS:0.018733963)1.000:0.004272362)0.990:0.001650307)0.991:0.001512517)0.702:0.00122189,(((HEL_BA8811AA_AS:0.019783098,(HEL_BA9738AA_AS:0.01692104,SSR8:0.018987665)0.000:0.002679141)1.000:0.002127188,((HEL_BA9158AA_AS:0.018300138,(HEL_BA8942AA_AS:0.013289239,(HEL_AA7276AA_AS:0.01122694,(HEL_BA9191AA_AS:0.010430082,(HEL_AA5914AA_AS:0.00277709,HEL_BA4968AA_AS:0.008172592)1.000:0.003090377)1.000:0.009444453)1.000:0.004269277)1.000:0.004540251)1.000:0.003170645,(HEL_BA8839AA_AS:0.017418641,HEL_BA9288AA_AS:0.018654785)0.948:0.002944393)1.000:0.002310289)1.000:0.002320776,(((HEL_BA9431AA_AS:0.020317768,(HEL_AA7253AA_AS:0.017871883,HEL_BA4162AA_AS:0.017836207)1.000:0.004135202)1.000:0.002665813,(((HEL_AA7258AA_AS:0.012841699,HEL_BA9484AA_AS:0.015341619)0.993:0.002994544,(SSR4:0.015526315,SSR13:0.013935935)0.814:0.00309121)1.000:0.005537324,(HEL_AA4910AA_AS:0.018224748,HEL_BA9009AA_AS:0.017058357)1.000:0.00365835)1.000:0.001949736)0.996:0.001389711,((HEL_AA4482AA_AS:0.020983571,HEL_BA9212AA_AS:0.018219486)1.000:0.004523215,((HEL_BA8852AA_AS:0.018839292,HEL_CA2449AA_AS:0.01724093)1.000:0.003330503,((HEL_CA2446AA_AS:0.018760315,(HEL_BA4881AA_AS:0.006116144,HEL_BA4999AA_AS:0.006599464)1.000:0.014735067)1.000:0.003449163,((HEL_BA4116AA_AS:0.017573661,HEL_BA8977AA_AS:0.019185743)1.000:0.003917336,(HEL_BA9827AA_AS:0.01901623,HEL_BA9800AA_AS:0.019223304)0.887:0.002866661)0.949:0.001378618)0.452:0.000947663)0.995:0.001402096)0.998:0.001218075)0.991:0.001027887)0.832:0.001067896)0.996:0.001116091,((HEL_AA7280AA_AS:0.019046537,HEL_BA9498AA_AS:0.019294661)1.000:0.004239863,(HEL_BA9245AA_AS:0.022626519,(HEL_BA9149AA_AS:0.01950308,SSR14:0.018725808)0.932:0.002715762)0.242:0.001301208)1.000:0.001781557)0.948:0.000915325)1.000:0.001341843,((HEL_AA6877AA_AS:0.02187901,(HpGP-SWE-002:0.017516535,HpGP-SWE-007:0.017193938)0.997:0.003901189)1.000:0.00231659,(((HEL_AA1862AA_AS:0.013398641,HEL_AA8703AA_AS:0.018379542)1.000:0.006059744,(HEL_AA8657AA_AS:0.017448581,HEL_AA8674AA_AS:0.01818006)0.979:0.003999182)1.000:0.003150923,((HEL_AA6726AA_AS:0.01868831,HEL_AA6820AA_AS:0.018321509)1.000:0.003446074,((HE_NC24_6:0.014582502,HpGP-SWE-015:0.01697337)1.000:0.006368159,(HEL_AA6484AA_AS:0.017380422,HEL_AA6608AA_AS:0.015488371)1.000:0.004659134)0.990:0.001685423)0.967:0.001449939)0.984:0.001370828)0.994:0.00121648)0.000:0.00080848,((HEL_AA8665AA_AS:0.016363022,HEL_AA8720AA_AS:0.016556434)1.000:0.004673651,(((HEL_AA6693AA_AS:0.009556347,HEL_AA8667AA_AS:0.008913424)1.000:0.009709314,(HEL_AA8648AA_AS:0.012504546,HEL_AA8652AA_AS:0.010820533)1.000:0.006719618)1.000:0.003947072,((HEL_AA6658AA_AS:0.018744725,(HEL_AA8639AA_AS:0.012951316,((HEL_AA8669AA_AS:0.010822592,(HEL_AA8697AA_AS:0.014186582,HEL_AA8747AA_AS:0.009567371)1.000:0.003854454)1.000:0.004676863,HEL_AA8736AA_AS:0.012965689)0.794:0.003188592)1.000:0.00358339)1.000:0.002233473,(HEL_AA8734AA_AS:0.015841112,HEL_AA8727AA_AS:0.017570271)1.000:0.004374642)1.000:0.00211366)0.873:0.001618512)1.000:0.002074383)1.000:0.001099378,((((HEL_AA6593AA_AS:0.019623168,HpGP-SWE-008:0.018376755)0.983:0.003141541,HEL_AA6053AA_AS:0.020631358)0.371:0.001698445,(HE_C33:0.018511322,HEL_AA6883AA_AS:0.018134338)1.000:0.004761133)1.000:0.002207177,((HpGP-SWE-016:0.019582103,HEL_AA6831AA_AS:0.019017857)1.000:0.003604092,(((HEL_AA6724AA_AS:0.015209752,(HEL_AA6753AA_AS:5e-09,HEL_CA0428AA_AS:5e-09)1.000:0.016999465)1.000:0.004166483,(HpGP-SWE-030:0.017142592,(HEL_BA8949AA_AS:0.018344047,(HpGP-IDN-004:0.0078136,ID1078:0.016709712)1.000:0.007000034)0.979:0.002894941)0.971:0.001708895)1.000:0.003393148,((HEL_AA6503AA_AS:0.018741159,HpGP-SWE-003:0.015957378)1.000:0.003638701,HEL_AA6869AA_AS:0.020599901)0.882:0.001743013)1.000:0.002286982)0.986:0.001601635)1.000:0.001313378)1.000:0.001081139,((((HpGP-SWE-001:0.019068635,HpGP-SWE-019:0.016915803)1.000:0.003356367,(HEL_AA6725AA_AS:0.020100668,(HpGP-SWE-005:0.017397254,HpGP-SWE-031:0.018470016)0.995:0.003323651)0.871:0.001254987)0.952:0.001409428,(HpGP-SWE-012:0.020226903,(HEL_AA8692AA_AS:0.01642991,HpGP-SWE-024:0.014250882)1.000:0.005652032)1.000:0.002726649)0.996:0.001571197,(((HEL_AA8647AA_AS:0.014148714,HpGP-SWE-026:0.015807522)1.000:0.005809187,(HEL_AA6591AA_AS:0.019347843,(HEL_AA8726AA_AS:0.013896759,HEL_BA3565AA_AS:0.018710905)1.000:0.004083094)1.000:0.00252924)1.000:0.002857257,(HEL_AA6742AA_AS:0.017538907,HEL_AA6552AA_AS:0.018995721)1.000:0.003447197)1.000:0.002524829)0.998:0.001281176)1.000:0.001446876)0.082:0.000595059)1.000:0.001480468,((((HpGP-LAT-019:0.015558792,HpGP-LIT-031:0.019713053)0.514:0.003208949,HpGP-LAT-015:0.020258277)1.000:0.002066203,((HpGP-LAT-021:0.017240628,(HpGP-LAT-018:0.015494892,HpGP-LAT-031:0.013242069)1.000:0.004245611)1.000:0.00324248,(HpGP-LAT-010:0.017528756,HpGP-LIT-021:0.018886026)0.800:0.003492412)0.745:0.001670895)0.032:0.001369519,((HpGP-LAT-006:0.017670477,(HpGP-LAT-017:0.016721187,HpGP-LAT-028:0.016636154)1.000:0.004334325)0.089:0.002271708,HpGP-LAT-020:0.021871012)1.000:0.002863485)1.000:0.002175831)0.907:0.00113578,((HEL_AA8645AA_AS:0.019884895,HEL_BA8822AA_AS:0.021888225)1.000:0.004389786,((HEL_AA7278AA_AS:0.021754767,(HpGP-LIT-035:0.019205398,(HpGP-LAT-024:0.018042715,(HEL_BA9351AA_AS:0.005581276,HEL_BA9491AA_AS:0.008944003)1.000:0.012280808)0.124:0.002863785)0.546:0.002084411)1.000:0.002769019,(HpGP-LIT-041:0.019135016,HpGP-LAT-001:0.018595499)1.000:0.003780248)0.709:0.001212646)1.000:0.00161387)0.998:0.001215876,(((HEL_BA3581AA_AS:0.019059325,HEL_BA3575AA_AS:0.018555819)1.000:0.003716367,(HpGP-GER-021:0.020222884,(HEL_BA5757AA_AS:0.013780403,HEL_BA8371AA_AS:0.015271037)1.000:0.007322773)0.985:0.002259472)1.000:0.002623145,(((HEL_BA3571AA_AS:0.021681127,(HEL_BA9091AA_AS:0.020483489,HpGP-SWE-034:0.01760114)0.790:0.002953177)1.000:0.002349884,((33375:0.019459653,(HEL_BA3584AA_AS:0.019024313,(HEL_BA3591AA_AS:0.016419661,HpGP-GER-002:0.016551604)1.000:0.003661699)0.840:0.002508903)1.000:0.003556099,(HEL_AA6672AA_AS:0.019888725,HEL_BA9199AA_AS:0.020628445)0.530:0.002884134)0.937:0.001792461)0.998:0.001614307,((((HEL_BA3577AA_AS:0.019725416,HpGP-GER-016:0.019354055)0.409:0.002770126,HEL_BA3583AA_AS:0.022677007)0.542:0.001548149,((HpGP-GER-012:0.018442011,HEL_BA3572AA_AS:0.020446624)0.994:0.003105084,(HEL_BA8128AA_AS:0.019983203,HpGP-ITA-008:0.019322788)1.000:0.004129781)0.510:0.001679262)0.991:0.001663791,((HpGP-LIT-029:0.02003969,HEL_BA9402AA_AS:0.020815919)1.000:0.003645017,(HpGP-LIT-025:0.020648392,(HEL_AA8622AA_AS:0.018991029,HpGP-LAT-012:0.018954443)0.934:0.003245331)1.000:0.002146548)0.995:0.00169658)0.289:0.001071771)0.999:0.001411394)0.981:0.001020221)0.000:0.000529728)0.906:0.001046745,((((HEL_AA7302AA_AS:0.012844727,HpGP-LAT-025:0.015024393)1.000:0.006503963,(HEL_BA9733AA_AS:0.017032021,HEL_BA9033AA_AS:0.017634199)0.928:0.003110925)1.000:0.003478901,(HEL_BA9466AA_AS:0.018930856,HpGP-RUS-004:0.018807409)0.981:0.003708976)0.994:0.001772499,((HEL_BA8819AA_AS:0.019936542,HEL_BA9747AA_AS:0.019585374)1.000:0.004470115,((HEL_AA5993AA_AS:0.01835852,HpGP-LAT-035:0.018666055)0.989:0.003790254,HEL_BA9154AA_AS:0.02115114)0.977:0.001831762)0.999:0.001945352)1.000:0.00131953)0.755:0.001091685,(HpGP-GER-007:0.024153836,((((((((HEL_BA4046AA_AS:0.018389035,HpGP-TUR-005:0.01901478)1.000:0.002893333,(IR-HC-452:0.017526264,HpGP-LIT-028:0.02044683)1.000:0.003822929)0.997:0.001783947,((((HpGP-TUR-022:0.020193126,IR-HC-187:0.018235784)1.000:0.003386501,(HpGP-GER-010:0.0197603,IR-S-54-Hp:0.019098095)1.000:0.003386498)0.868:0.001454942,(HpGP-IRN-001:0.01424647,IR-OC-190:0.01516932)1.000:0.008188779)0.683:0.001309876,(HEL_BA3568AA_AS:0.017408418,IR-OC-309:0.017839695)1.000:0.004029346)0.774:0.001570361)1.000:0.001384279,(((HEL_BA4950AA_AS:0.020669626,(IRANL18:0.018083288,IR-HC-78-Hp:0.017935558)0.815:0.002898712)0.113:0.001262908,(IR-1027:0.017584952,IR-OC-542:0.01667141)1.000:0.004374053)0.369:0.001188205,((IR-192:0.01831006,IR-OC-254:0.018091735)1.000:0.003637421,(HEL_BA0156AA_AS:0.018403,GR-8:0.017447969)1.000:0.003132088)1.000:0.002266765)0.996:0.001302138)1.000:0.001096181,(((IR-HC-383:0.018758747,IR-OC-261:0.01730299)1.000:0.003822532,((HEL_BA4730AA_AS:0.019858805,(IRAN65-B:0.019179338,IR-OC-776:0.017494391)0.999:0.00350469)0.985:0.001644669,(HpGP-GRE-043:0.019173724,IR-S-61:0.018013369)1.000:0.003113556)0.288:0.001181326)0.993:0.00158618,((((IR-OC-373-Hp:0.018220386,IR-S-104-Hp:0.019195845)0.842:0.003219944,IR-OC-1021:0.019901872)0.873:0.001468872,(IR-58-A-Hp:0.019294756,IR-OC-796:0.016789595)1.000:0.004401177)1.000:0.001654037,((GR-14:0.020877358,(IR-OC-702:0.020609422,IR-1034-Hp:0.018381984)0.835:0.002859371)0.996:0.001903615,((IR-HC-208:0.016910026,IR-S-35:0.015576673)1.000:0.004215003,(IR-OC-1019:0.017652529,IR-OC-1047:0.017014219)1.000:0.003469543)0.000:0.001040008)0.193:0.001405616)1.000:0.00152931)0.946:0.001021947)1.000:0.000896951,((((((HpGP-ITA-022:0.014649677,HpGP-ITA-027:0.01449596)1.000:0.007157898,(HEL_AA5997AA_AS:0.017634276,HpGP-BGR-003:0.016842479)1.000:0.003629526)1.000:0.002686571,((HEL_BA4699AA_AS:0.020624456,(HEL_BA3586AA_AS:0.017792517,HpGP-GER-001:0.016533392)1.000:0.00434472)0.996:0.001907698,(HEL_BA4770AA_AS:0.019547645,(HEL_BA3932AA_AS:0.018399027,HEL_BA4811AA_AS:0.017791443)0.221:0.002865441)0.969:0.001935119)0.939:0.001475612)0.993:0.001203469,(((((HEL_AA6584AA_AS:0.017841903,HEL_BA8836AA_AS:0.018252292)1.000:0.003705808,(HpGP-POL-009:0.020778732,(HpGP-POL-105:0.018755779,IR-OC-348:0.017460151)0.999:0.003336224)0.964:0.001565039)0.473:0.001057979,(HEL_BA9643AA_AS:0.02017136,(HEL_AA7210AA_AS:0.017646568,HEL_BA8985AA_AS:0.017790663)0.584:0.00304704)1.000:0.002032864)0.999:0.001458636,((HEL_BA9366AA_AS:0.020070078,((HEL_BA3576AA_AS:0.019177503,HEL_BA8874AA_AS:0.018968305)1.000:0.003782533,(HpGP-RUS-001:0.01856046,HEL_BA9111AA_AS:0.018096076)0.988:0.002913521)0.010:0.001674477)0.999:0.00183552,((HpGP-LAT-026:0.018200472,HpGP-LIT-013:0.017371724)1.000:0.004697149,(HEL_BA9035AA_AS:0.017899546,HEL_BA9364AA_AS:0.018037131)1.000:0.003374495)0.533:0.001315585)1.000:0.001626741)0.998:0.001255317,((HEL_BA3945AA_AS:0.019441766,HEL_BA9512AA_AS:0.017705747)1.000:0.004174266,((HEL_BA4869AA_AS:0.020897213,(HEL_BA9077AA_AS:0.019011826,HEL_BA9171AA_AS:0.017936274)0.828:0.003027557)1.000:0.002110323,((HEL_BA9113AA_AS:0.018459786,HEL_BA9828AA_AS:0.019211074)1.000:0.003677505,(HEL_BA4812AA_AS:0.020725796,(HEL_AA4466AA_AS:0.017411839,HEL_AA7213AA_AS:0.018218029)0.963:0.003095291)0.422:0.001654369)0.553:0.001351885)0.519:0.001128027)0.973:0.001020443)0.998:0.001155694)0.816:0.000938601,(((((GC31_B:0.0184138,(HEL_BA3981AA_AS:0.012669293,HEL_BA4800AA_AS:0.012866877)1.000:0.008259114)1.000:0.003252921,(HpGP-SWT-006:0.02110293,(HEL_BA3994AA_AS:0.01759402,HEL_BA4737AA_AS:0.017552258)0.000:0.003479289)0.337:0.001417707)1.000:0.002236015,((((GC62-HL-2:0.019984009,HEL_BA4704AA_AS:0.017407517)1.000:0.003919324,((((HEL_BA4736AA_AS:0.016427348,(HEL_BA8937AA_AS:0.014112146,HpGP-TUR-014:0.014809436)1.000:0.003656545)0.134:0.001818159,HEL_BA4029AA_AS:0.018801527)0.832:0.00160134,(HEL_BA4797AA_AS:0.016282697,HEL_BA4758AA_AS:0.018866093)1.000:0.003195949)0.996:0.001831616,Hp_A_27:0.018949807)0.917:0.001731761)0.332:0.001446789,((HEL_BA3943AA_AS:0.015368989,HEL_BA5521AA_AS:0.017272163)1.000:0.003643252,(HEL_BA4720AA_AS:0.018113602,HEL_BA4781AA_AS:0.018674152)0.615:0.002683556)1.000:0.002123202)1.000:0.00197031,(HEL_BA4801AA_AS:0.020898014,(HEL_BA4807AA_AS:0.018797529,Hp_A_11:0.019374209)0.251:0.003002084)1.000:0.002245514)0.938:0.001281914)0.971:0.001161841,((IR-OC-30:0.018287923,IR-OC-743:0.017846803)1.000:0.004435389,(HpGP-GRE-044:0.021074806,(GR-23:0.018624642,(GR-28:0.017948106,GR-35:0.016728876)0.999:0.003361101)0.605:0.002134699)0.868:0.001886848)1.000:0.001941877)0.200:0.00088384,((((HEL_BA4693AA_AS:0.017706806,HEL_CA2474AA_AS:0.016710936)1.000:0.00431423,(HEL_BA4705AA_AS:0.017873312,HEL_BA9120AA_AS:0.017410172)1.000:0.00369894)0.996:0.001883469,(((HpGP-ITA-015:0.019455522,(HpGP-ITA-023:0.017382098,(HpGP-ITA-014:0.013759756,HpGP-ITA-016:0.015063062)1.000:0.00489805)0.997:0.002761091)1.000:0.002466163,(HpGP-ITA-004:0.020259669,(HpGP-ITA-007:0.01869075,HpGP-ITA-026:0.018041805)0.932:0.00340779)0.956:0.001804595)0.558:0.001513892,HpGP-ITA-009:0.022191533)0.863:0.001589092)1.000:0.001623281,((((GR-32:0.018312754,HpGP-GRE-008:0.018213827)1.000:0.004142569,(GR-30:0.017971234,GR-26:0.019739052)0.996:0.003165269)0.408:0.00167303,(((GR-10:0.016503392,GR-2:0.01430817)1.000:0.00583362,((GR-9:0.0158488,HpGP-GRE-019:0.016263653)1.000:0.00452556,HEL_BA4783AA_AS:0.019488161)0.990:0.001971717)0.749:0.001430719,(HpGP-BGR-006:0.018429497,HpGP-GRE-012:0.018688296)1.000:0.003452593)0.964:0.001276476)1.000:0.001670414,((((GR-25:0.018270536,GR-17:0.018575993)1.000:0.003480726,(HpGP-GRE-002:0.020660405,(GR-18:0.01827146,HpGP-GRE-022:0.018606926)0.999:0.003411383)0.946:0.002019719)0.998:0.001617955,((GR-34:0.01948098,(HpGP-GRE-011:0.016789219,HpGP-ITA-003:0.019237961)0.122:0.003223678)1.000:0.001939793,(((GR-1:0.017988435,HpGP-GRE-004:0.018349381)0.264:0.003019141,HEL_BA3973AA_AS:0.019612797)0.107:0.001290963,(GR-24:0.019363151,GR-31:0.018109584)1.000:0.003113108)0.805:0.001430584)0.809:0.001441136)0.999:0.001381596,((((HpGP-FRA-016:0.021633959,(HpGP-FRA-013:0.008251013,HpGP-FRA-015:0.008002446)1.000:0.011941669)1.000:0.003295414,((HpGP-ITA-017:0.020237238,HpGP-GER-013:0.019846038)1.000:0.004254958,(HpGP-FRA-002:0.020955141,HpGP-ITA-018:0.018475445)1.000:0.003501584)0.282:0.001271548)0.134:0.001475003,((HEL_BA3709AA_AS:0.018199062,HEL_BA8967AA_AS:0.020239011)1.000:0.004090298,(29009:0.019853085,(IR-OC-846:0.012035407,IR-OC-897:0.012439717)1.000:0.008964398)0.921:0.002016202)1.000:0.002378916)1.000:0.001518135,((((((31181:0.020605788,HEL_BA5088AA_AS:0.019267543)0.083:0.002765085,HEL_AA4916AA_AS:0.021602862)0.980:0.001738593,(HEL_AA0217AA_AS:0.01999757,GC34_HL:0.020171149)1.000:0.003908063)1.000:0.00196044,((HpGP-POL-001:0.02046154,HpGP-SWT-007:0.017390822)1.000:0.003511877,(27935:0.020469847,HpGP-FRA-021:0.019464531)1.000:0.003564809)0.998:0.001635112)0.590:0.001114116,((HEL_AA7289AA_AS:0.017684053,HpGP-ITA-020:0.019003054)1.000:0.003842521,(HEL_BA8170AA_AS:0.01998508,((HpGP-ITA-012:0.012520517,(HEL_BA8907AA_AS:8.777e-06,HEL_CA0131AA_AS:5e-09)1.000:0.011573155)1.000:0.008838063,(HpGP-ITA-030:0.01802854,G27:0.016609006)0.832:0.002584535)0.965:0.002749505)0.935:0.001975334)1.000:0.001643882)0.905:0.001161132,(((((((HEL_BA4875AA_AS:0.017662446,HEL_BA9324AA_AS:0.017653654)1.000:0.003067927,(HEL_BA9117AA_AS:0.017864757,HpGP-GRE-040:0.018041223)1.000:0.00350626)0.996:0.001891331,((19027:0.020255322,HpGP-SWT-017:0.018312419)1.000:0.003874256,((HpGP-ITA-005:0.017260692,HEL_AA6541AA_AS:0.019232287)0.934:0.003415589,HEL_BA9412AA_AS:0.020171088)0.685:0.00145947)0.998:0.001456415)0.979:0.001684703,((HEL_BA4911AA_AS:0.018595071,HpGP-BRA-004:0.018823574)1.000:0.003713452,(((HpGP-SPA-011:0.019464918,HEL_BA4013AA_AS:0.018066751)1.000:0.003654703,(HpGP-FRA-018:0.018841716,HpGP-SWE-006:0.01861015)1.000:0.003455556)0.931:0.001506268,((HEL_BA4165AA_AS:0.016580242,HEL_BA4872AA_AS:0.018976142)1.000:0.004034333,((HEL_BA3997AA_AS:0.016690011,HEL_BA4802AA_AS:0.017776091)0.614:0.002913248,HEL_BA4757AA_AS:0.021244886)0.059:0.001274606)0.929:0.001427198)1.000:0.001658684)0.326:0.00124487)0.999:0.0014651,((PHI092:0.020409485,HEL_BA8395AA_AS:0.019899911)1.000:0.00468708,((((HEL_AA6085AA_AS:0.017180558,HpGP-JOR-008:0.016841344)1.000:0.004687466,(HpGP-JOR-005:0.017598225,HpGP-JOR-006:0.01628623)1.000:0.0033082)0.932:0.001845577,((HEL_AA5998AA_AS:0.015694723,HEL_BA4809AA_AS:0.014739721)1.000:0.005629675,(HEL_AA5927AA_AS:0.018483378,HpGP-ISR-003:0.016448482)1.000:0.004702986)1.000:0.002040976)1.000:0.001894767,((HpGP-JOR-007:0.019398535,IRANL133_91:0.019121889)0.928:0.002946236,(59:0.016047979,HpGP-SPA-701:0.020155822)1.000:0.004464964)0.779:0.001275101)0.738:0.001120353)0.895:0.001025924)0.784:0.001156724,((((((((HpGP-POR-104:0.022785248,(HEL_BA4464AA_AS:0.023082385,HEL_CA2461AA_AS:0.023069461)0.895:0.003796549)1.000:0.003091951,((((HEL_BA3539AA_AS:0.023040094,(HEL_BA3547AA_AS:0.021414167,HpGP-USA-004:0.019282529)1.000:0.005133636)1.000:0.003480146,(((HEL_AA7312AA_AS:0.020327408,(HEL_AA4667AA_AS:0.019081775,HEL_BA8869AA_AS:0.0201687)0.475:0.003482963)0.672:0.002257945,(HEL_BA9609AA_AS:0.017905173,(HEL_AA7294AA_AS:0.015270698,HEL_AA7315AA_AS:0.016905257)1.000:0.004530658)1.000:0.003094537)0.281:0.00243106,(HpGP-SPA-404:0.022712843,(DR28_2016:0.019708351,HEL_AA5922AA_AS:0.018573402)0.977:0.003843269)0.514:0.001874576)0.940:0.002406815)0.993:0.002352874,((HEL_AA6670AA_AS:0.019112977,HEL_BA4486AA_AS:0.023530828)1.000:0.004516493,HEL_BA4409AA_AS:0.024036395)0.758:0.002162158)0.998:0.00221973,(HpGP-SPA-320:0.022585115,(HpGP-COL-302:0.022739743,HpGP-SPA-807:0.020142398)0.753:0.004046806)1.000:0.001963698)0.000:0.00127041)1.000:0.001902749,((((HEL_BA4407AA_AS:0.022160196,(HEL_CA2170AA_AS:0.013776096,MU-2004-2:0.014910475)1.000:0.00843878)1.000:0.004872279,(HEL_BA4415AA_AS:0.024963698,HEL_AA6798AA_AS:0.024028205)0.663:0.002092829)1.000:0.002302627,((((((HEL_AA6692AA_AS:0.021013094,(HEL_CA2309AA_AS:0.024367048,(HEL_BA5311AA_AS:0.019022245,HpGP-MEX-044:0.019193891)1.000:0.007417439)0.835:0.003151541)0.984:0.002905068,((HEL_BA4418AA_AS:0.024953062,HpGP-MEX-045:0.021462737)0.906:0.004024211,HEL_BA5319AA_AS:0.025582434)0.991:0.002324565)0.670:0.001797006,(HpGP-USA-203:0.026539203,(HEL_BA3642AA_AS:0.01928426,HEL_CA2308AA_AS:0.019808113)1.000:0.005595394)1.000:0.002889386)0.999:0.002042653,(((HEL_CA2322AA_AS:0.02289342,(HpGP-MEX-003:0.02195702,(((HpGP-MEX-004:0.019353853,(HEL_AA6691AA_AS:0.014453177,HEL_BA4427AA_AS:0.015480934)0.179:0.003460197)0.354:0.001661513,(MC-ms965:0.014707762,(HEL_AA6723AA_AS:0.01214764,HpGP-MEX-032:0.017581904)0.549:0.00322264)1.000:0.002117367)1.000:0.003374188,(HpGP-MEX-010:0.019478304,HpGP-MEX-001:0.015037258)1.000:0.004419527)0.993:0.002697272)0.998:0.00346024)0.320:0.002907835,HEL_CA2327AA_AS:0.025854577)1.000:0.002743679,(((HEL_CA2464AA_AS:0.018692602,HpGP-USA-002:0.018245925)1.000:0.003854796,(HpGP-HON-001:0.021805707,(HEL_CA2460AA_AS:0.018502154,((HEL_CA2436AA_AS:0.011712507,HEL_CA2441AA_AS:0.014321298)0.690:0.002247642,(HpGP-HON-027:0.013954244,HEL_CA2406AA_AS:0.01653844)0.842:0.002473284)1.000:0.003840143)1.000:0.004851936)0.848:0.002921049)1.000:0.003930654,(HEL_BA4556AA_AS:0.022142137,HpGP-MEX-006:0.021547366)0.998:0.003737522)0.999:0.002158424)0.993:0.001916764)0.989:0.001141548,((((HEL_AA0422AA_AS:0.020751544,HEL_AA9182AA_AS:0.022112584)1.000:0.005334897,((HEL_AA8748AA_AS:0.022539069,(HEL_AA8636AA_AS:0.012487693,HEL_AA8673AA_AS:0.013082568)1.000:0.009632158)1.000:0.004943013,((HEL_BA9041AA_AS:0.018611123,HEL_BA9280AA_AS:0.014881165)1.000:0.004843005,((HpGP-CRI-002:0.01892111,((HpGP-CRI-001:0.014960441,HpGP-CRI-008:0.013776347)0.998:0.002970314,(HEL_BA4393AA_AS:0.013722739,HEL_AA0111AA_AS:0.014843851)1.000:0.003496484)0.990:0.002133584)1.000:0.002932215,((HEL_CA2394AA_AS:0.019072054,(HEL_AA6740AA_AS:0.013886532,HpGP-HON-028:0.016148539)0.972:0.003185133)1.000:0.003938868,(HEL_CA2414AA_AS:0.017356624,((HEL_AA0423AA_AS:0.011438936,HEL_AA8615AA_AS:0.010607156)1.000:0.00583015,(HEL_AA0112AA_AS:0.011971284,HEL_AA8685AA_AS:0.017823748)1.000:0.003565016)0.895:0.001567337)0.988:0.002489122)0.981:0.002129763)1.000:0.003379315)0.986:0.002461113)1.000:0.003755237)1.000:0.003905155,((HpGP-PER-102:0.022905645,(HEL_CA2412AA_AS:0.018418372,HpGP-SPA-318:0.018032312)1.000:0.005243558)1.000:0.004139312,((HEL_BA4377AA_AS:0.022203545,Nic23-A:0.015060218)1.000:0.008066517,(HEL_BA3549AA_AS:0.021012937,(HEL_BA9388AA_AS:0.016485403,HpGP-BRA-008:0.013019483)1.000:0.007553115)1.000:0.003729322)0.983:0.003220858)1.000:0.003432921)1.000:0.002191313,(((HEL_AA4657AA_AS:0.021087789,HpGP-SPA-313:0.020252561)1.000:0.00435272,(((HEL_AA6834AA_AS:0.020798354,((HEL_CA2246AA_AS:0.01085544,HpGP-COL-211:0.014901829)1.000:0.00612828,(HpGP-MEX-046:0.019614362,HpGP-PER-017:0.013682546)1.000:0.004586243)1.000:0.003740622)1.000:0.002770741,(HEL_AA6600AA_AS:0.02425957,(HpGP-POR-110:0.019688624,(HEL_AA8710AA_AS:0.014259703,HEL_CA2304AA_AS:0.015764822)1.000:0.008379999)0.990:0.003395732)0.994:0.002359179)1.000:0.002668213,((HEL_CA2373AA_AS:0.020089696,(HpGP-PER-108:0.019528828,(HEL_CA2277AA_AS:0.015017538,HEL_CA2354AA_AS:0.014728312)0.987:0.003292928)0.751:0.002655519)1.000:0.003626297,HpGP-PER-124:0.023252415)0.936:0.003935743)1.000:0.002753928)1.000:0.002433096,(HpGP-SPA-710:0.021023587,HEL_CA2157AA_AS:0.022580054)1.000:0.004478629)1.000:0.002869337)0.984:0.001345426)0.995:0.001046879,((HEL_BA4024AA_AS:0.021828134,ID0464:0.01967094)1.000:0.005373584,((HEL_BA4564AA_AS:0.021303594,HEL_BA5323AA_AS:0.021327206)1.000:0.005347576,(HpGP-MEX-040:0.02211736,HEL_AA4654AA_AS:0.020627093)0.144:0.002828292)0.994:0.001930466)1.000:0.001962898)0.425:0.001055854)1.000:0.001411195,(((((HEL_BA4080AA_AS:0.020957594,HEL_BA4847AA_AS:0.021519168)1.000:0.003958939,(HEL_AA4651AA_AS:0.021458582,HpGP-SPA-015:0.020769292)1.000:0.004029622)1.000:0.002073002,(HpGP-SPA-611:0.023900924,((HEL_BA9597AA_AS:0.021139537,HpGP-SPA-509:0.020490869)1.000:0.005412441,(HpGP-SPA-016:0.019736771,(HEL_AA6068AA_AS:0.002164269,HEL_BA9238AA_AS:0.002055934)1.000:0.017154663)1.000:0.005028352)0.584:0.001753345)1.000:0.002455647)0.998:0.001664326,((((HEL_AA6502AA_AS:0.019021545,HpGP-SPA-314:0.019972276)1.000:0.005385742,(HEL_AA6746AA_AS:0.021780589,HpGP-POR-012:0.020946068)0.999:0.003578006)0.918:0.001685888,(HEL_BA4695AA_AS:0.019837664,HpGP-SPA-801:0.02076491)1.000:0.004078705)0.936:0.001793676,((HEL_AA6069AA_AS:0.022729798,HEL_BA9541AA_AS:0.020322814)1.000:0.005122274,(HEL_AA6832AA_AS:0.022247553,(HEL_AA0447AA_AS:0.019513881,HpGP-FRA-001:0.020123559)0.748:0.00369762)0.897:0.001783775)0.953:0.001535554)1.000:0.001796003)0.000:0.000899725,((HpGP-SPA-014:0.024157684,((HpGP-SPA-407:0.020533261,HpGP-SPA-020:0.021415721)1.000:0.004257366,(HEL_BA9574AA_AS:0.019523442,HpGP-SPA-004:0.02096754)1.000:0.003068456)0.380:0.001487625)0.816:0.001971705,((HEL_AA7346AA_AS:0.022306855,(HEL_BA4404AA_AS:0.022115759,HpGP-POR-113:0.020932805)0.987:0.003977993)1.000:0.002079813,(HEL_BA9589AA_AS:0.020282281,HpGP-BRA-025:0.021788685)1.000:0.004185657)1.000:0.001968396)1.000:0.001692892)0.339:0.000978476)1.000:0.001490662)0.992:0.000912243,(((((DR57_2016:0.020990979,HpGP-FRA-017:0.020076463)1.000:0.004717141,DR37_2016:0.024369137)0.969:0.001778381,(DR72_2016:0.020519277,HEL_CA2408AA_AS:0.022231719)1.000:0.003790129)1.000:0.002435558,((HEL_AA4661AA_AS:0.019102055,3738:0.020181771)1.000:0.004088907,((HEL_AA0218AA_AS:0.019384086,HEL_AA0222AA_AS:0.019269749)1.000:0.004395348,HpGP-POR-112:0.021700587)0.431:0.001608367)0.996:0.001394505)0.693:0.001310605,((HEL_BA4082AA_AS:0.021028225,HEL_BA8974AA_AS:0.020899648)1.000:0.004616575,((HEL_BA4435AA_AS:0.02065486,HpGP-SPA-319:0.020591822)1.000:0.003687971,(HEL_AA5699AA_AS:0.019035895,HEL_AA6803AA_AS:0.02022883)1.000:0.00461302)0.238:0.001173431)0.999:0.001649574)1.000:0.001231916)0.987:0.000735913,(((((HEL_AA0219AA_AS:0.021422426,HEL_BA4756AA_AS:0.019240447)1.000:0.004175422,(HEL_CA2491AA_AS:0.022672285,(HEL_BA4808AA_AS:0.019287798,HpGP-POR-002:0.019436006)0.997:0.003899889)0.584:0.00225716)1.000:0.002229124,((HEL_AA0216AA_AS:0.021590119,HEL_AA5700AA_AS:0.020131295)1.000:0.004691789,(HEL_CA2488AA_AS:0.022495956,(HEL_AA6844AA_AS:0.018373732,HpGP-PRI-008:0.022457618)1.000:0.005443742)0.987:0.002914072)0.660:0.001839209)1.000:0.002064373,(((HEL_AA6581AA_AS:0.01997102,HEL_BA4836AA_AS:0.019432505)1.000:0.004245979,(HEL_AA6548AA_AS:0.02149783,HEL_BA9496AA_AS:0.02126451)1.000:0.004279983)1.000:0.002318333,(((HEL_AA4646AA_AS:0.021925126,(34320:0.020617139,HpGP-SPA-607:0.017213841)1.000:0.004218759)0.972:0.001823115,(GRA247:0.021634339,HEL_BA5076AA_AS:0.02145662)1.000:0.004632318)0.238:0.001285234,((HpGP-SPA-322:0.02032176,HEL_BA8885AA_AS:0.020356004)1.000:0.004293294,(HpGP-SPA-403:0.021854833,(HpGP-SPA-001:0.018654253,HpGP-SPA-323:0.01748853)1.000:0.005583167)0.721:0.002529463)1.000:0.00223883)0.962:0.001473595)0.730:0.00114692)0.671:0.000666455,((((HpGP-ALG-008:0.024892418,((((GR-19:0.01983792,((CAM-132C1:0.019144448,(((SUD-K201:0.013305324,(SUD-SO42:0.012116523,SUD-S74:0.012704429)0.611:0.002402255)0.990:0.001882976,SUD-SO60-1:0.014247496)1.000:0.002078365,((((((CAM-105A1:0.011256819,CAM-147C1:0.012747596)1.000:0.002912802,(CAM_118A1:0.011550938,CAM-133C1:0.012585152)1.000:0.002899615)0.992:0.001328959,(((CAM-121A1:0.010069276,CAM_141C1:0.010379364)1.000:0.003189416,(CAM-135C1:0.004128846,(CAM-146C1:0.006366587,CAM-140C1:0.001949682)0.999:0.001358901)1.000:0.011779731)0.981:0.001593485,(CAM-23A1:0.011531078,CAM-117A1:0.013692978)1.000:0.002534477)0.824:0.001069693)0.972:0.001080264,(((CAM_106A1:0.013691419,(CAM-108A1:0.003953183,CAM-109A1:0.004959021)1.000:0.007859698)1.000:0.002975388,(CAM_125C1:0.013293426,CAM_104A1:0.013703625)0.383:0.002061566)1.000:0.001571,((CAM_116A1:0.012346061,CAM_153C1:0.013238346)1.000:0.002307413,(CAM_22A1:0.014415381,CAM-107A1:0.012363933)1.000:0.002804918)0.980:0.001304536)0.949:0.001041316)1.000:0.001466061,((((HEL_BA9125AA_AS:0.011511038,nigh2494:0.013102806)1.000:0.003020397,((HEL_BA9309AA_AS:0.013826154,HpGP-NGA-010:0.014796063)1.000:0.003373894,nigh2495:0.015711827)0.841:0.001489727)0.903:0.001133005,((HpGP-NGA-006:0.014004681,(CAM-144C1:0.01363602,(CAM-21A1:0.01073745,HEL_BA5038AA_AS:0.009474732)1.000:0.003917345)0.977:0.002159572)1.000:0.002755785,(nigh1448:0.014878856,(ckin59:0.013135769,nigh2496:0.010241186)1.000:0.004701205)0.998:0.001943723)0.966:0.001293917)0.780:0.000926828,((HEL_AA5951AA_AS:0.013087966,CAM_14C1:0.016560864)0.953:0.002160489,(CAM_110A1:0.013944689,CAM_149C1:0.014765068)1.000:0.003551474)0.979:0.001112618)1.000:0.001372905)1.000:0.001701261,((SUD-C13-1:0.011910722,SUD-SO32-1:0.012416044)1.000:0.00304104,CAM-126C1:0.016248488)0.461:0.001270806)0.986:0.00135672)0.512:0.001291303)1.000:0.002293382,((SUD_I2:0.014882861,(((SUD-SO49-1:0.013300728,SUD-I14:0.01333955)1.000:0.002533556,((SUD-C14-1:0.012252021,SUD_C17_1:0.009648671)1.000:0.003148138,SUD-SO35-1:0.014050861)0.998:0.001720405)1.000:0.001672991,((HEL_BA9805AA_AS:0.01486727,(ckin116:0.012087266,HEL_BA4922AA_AS:0.01068923)0.976:0.002829546)1.000:0.002467812,(HEL_BA8928AA_AS:0.01380679,HEL_BA9413AA_AS:0.014167712)0.831:0.002182758)0.914:0.0014044)0.357:0.00122153)1.000:0.001578193,(((((HEL_BA4983AA_AS:0.016425909,HEL_BA4889AA_AS:0.020314006)1.000:0.004108487,((((HEL_BA9756AA_AS:0.014994347,HEL_BA9457AA_AS:0.017666009)1.000:0.003278985,(HEL_BA9329AA_AS:0.016395899,HEL_BA9291AA_AS:0.01686604)1.000:0.003580441)1.000:0.00169391,((HEL_BA9464AA_AS:0.01731362,(HEL_BA9254AA_AS:0.015269471,(HEL_AA6699AA_AS:0.006330075,(HEL_BA4709AA_AS:0.004557461,HEL_BA9765AA_AS:0.003668612)1.000:0.003380689)1.000:0.008194056)0.881:0.003422168)0.998:0.002222931,(HpGP-SWT-010:0.017368796,(HEL_BA5006AA_AS:0.014173166,HEL_BA5007AA_AS:0.015138019)0.977:0.003115344)0.450:0.001553959)0.999:0.001561189)0.994:0.001350884,(((HEL_BA8649AA_AS:0.018500244,(HEL_BA4863AA_AS:0.015468478,HEL_BA8837AA_AS:0.017563234)1.000:0.003749667)1.000:0.00239489,(HEL_AA5944AA_AS:0.01787677,HEL_BA4909AA_AS:0.023007681)0.997:0.003426356)1.000:0.002354053,(HEL_BA4130AA_AS:0.017589842,HEL_BA4685AA_AS:0.017185785)1.000:0.00362554)0.998:0.001829257)0.977:0.001528277)0.000:0.000869005,(ID0475:0.022929444,((((HEL_AA6060AA_AS:0.013984609,HEL_BA9462AA_AS:0.013390667)1.000:0.004635434,(HEL_BA4665AA_AS:0.015862241,HEL_BA9387AA_AS:0.015039295)1.000:0.002761675)0.932:0.00116435,((HEL_BA4886AA_AS:0.014939203,HEL_BA9010AA_AS:0.016089346)1.000:0.003116661,(HEL_BA4973AA_AS:0.013713896,HEL_BA9282AA_AS:0.011998197)1.000:0.005257626)0.960:0.001540452)0.999:0.001365214,((HEL_BA8987AA_AS:0.015233379,HEL_AA5931AA_AS:0.014906992)1.000:0.003382656,(((((HEL_BA9281AA_AS:0.014838275,HEL_BA9003AA_AS:0.015073592)1.000:0.003323611,((HEL_BA9463AA_AS:0.014690293,HEL_BA9427AA_AS:0.014666547)1.000:0.002579997,(HEL_BA9013AA_AS:0.01542832,HEL_BA9283AA_AS:0.014163167)1.000:0.003319189)0.873:0.001026537)0.926:0.001294834,((HEL_BA9648AA_AS:0.015086259,HpGP-MAL-007:0.014921522)1.000:0.003287797,(HEL_AA6058AA_AS:0.017069871,(HEL_BA9424AA_AS:0.015285316,HEL_BA9429AA_AS:0.016417991)0.930:0.003418881)0.730:0.001623935)0.779:0.001095801)0.455:0.000813004,(HEL_BA9426AA_AS:0.017053366,(HEL_BA9006AA_AS:0.015105201,HEL_BA9028AA_AS:0.01519838)0.299:0.002969745)0.968:0.001533788)0.886:0.000911882,((HEL_BA9004AA_AS:0.014507986,HEL_AA5975AA_AS:0.015016188)0.993:0.003114977,(((HEL_BA4944AA_AS:0.017464752,(ckin74:0.020519015,HEL_BA4203AA_AS:0.015536023)0.996:0.003101979)0.173:0.002084447,HEL_BA9157AA_AS:0.015868676)0.928:0.001689043,(HEL_BA9005AA_AS:0.013557022,HEL_BA9595AA_AS:0.015726038)1.000:0.003238959)0.925:0.001398872)0.999:0.001377811)0.457:0.000803395)0.989:0.001165273)0.000:0.000555505)0.456:0.001288253)1.000:0.003672315,((SUD_C5_1:0.01547753,SUD-S72:0.018059299)0.999:0.002313844,((SUD-C1-1a:0.013692775,SUD_SO48_1:0.014424301)1.000:0.003057101,(((SUD_C8_1:0.011387318,SUD_YL1_6:0.0127039)1.000:0.003866977,(SUD_J1_1a:0.012183937,SUD_SO16_1:0.014642733)1.000:0.002675123)1.000:0.001522337,(((SUD_C15_1:0.013894985,SUD-C16-3:0.014988034)1.000:0.003862183,(SUD_SO21_1:0.012878025,SUD_SO38_1:0.012832473)1.000:0.002759962)0.970:0.001357118,(SUD_SO43_1x:0.016182803,(HEL_BA4135AA_AS:0.013030575,((HEL_AA6583AA_AS:0.011497479,HEL_BA4901AA_AS:0.009418252)1.000:0.004178743,((HEL_BA4891AA_AS:0.011133343,SUD-SO50-1:0.011117945)0.966:0.002265002,(HEL_BA4168AA_AS:0.010027605,SUD-S12:0.011355076)1.000:0.002436636)0.996:0.002271749)0.962:0.002170133)1.000:0.003508001)1.000:0.002109765)0.868:0.001312499)1.000:0.001415737)0.891:0.001175182)0.976:0.001403088)0.998:0.001495414,(SUD_SO41_1:0.016442756,(SUD_C18_1:0.013815099,SUD_SO11_1:0.012817143)0.862:0.002565188)0.997:0.001603281)0.985:0.001113242)1.000:0.002896421)1.000:0.003775918)1.000:0.002804399,((HEL_BA4879AA_AS:0.018690413,HEL_BA5078AA_AS:0.022569866)1.000:0.003899528,(HEL_BA5081AA_AS:0.019420202,HEL_BA4333AA_AS:0.021381212)1.000:0.003481643)1.000:0.00259571)1.000:0.003542975,HpGP-ALG-003:0.022433818)1.000:0.003547897,((3735_2:0.016126535,HpGP-ALG-002:0.018475296)1.000:0.006962496,(38185:0.022693889,HEL_AA1850AA_AS:0.020719362)0.986:0.003857305)0.247:0.001837394)0.999:0.002074326)0.983:0.001970392,((HEL_AA4924AA_AS:0.019468852,HpGP-ARG-001:0.018384197)1.000:0.005161586,((HEL_AA6041AA_AS:0.019745449,HpGP-SPA-508:0.019649952)1.000:0.003457582,(HEL_AA5918AA_AS:0.02014983,HEL_BA0251AA_AS:0.019385308)1.000:0.003758997)0.129:0.001158112)0.565:0.00149526)0.997:0.001690065,(((HpGP-POR-108:0.019967009,(HEL_AA4649AA_AS:0.012062853,HpGP-SPA-201:0.012764918)1.000:0.009495811)1.000:0.00348878,((DR19_2016:0.01114257,(DR84_2016:0.011540186,(DR100_2016:0.009887354,DR49_2016:0.008884597)0.979:0.001909587)1.000:0.003721697)1.000:0.011139485,(HEL_BA3553AA_AS:0.021111903,HpGP-COG-002:0.019266545)0.951:0.003412346)1.000:0.002985351)0.919:0.001687318,(HEL_AA6817AA_AS:0.019086908,(HpGP-SPA-311:0.021255458,(HEL_BA4856AA_AS:0.001885495,HpGP-SPA-321:0.001296329)1.000:0.020335266)0.004:0.002996982)1.000:0.002464872)0.286:0.001231462)0.920:0.001005012,(((HpGP-SPA-325:0.020110374,(HEL_AA4652AA_AS:0.017339918,HEL_AA4669AA_AS:0.015473243)1.000:0.004986816)1.000:0.004233019,(HEL_AA4662AA_AS:0.023784417,(HEL_AA6880AA_AS:0.020794819,HpGP-SPA-305:0.018574318)1.000:0.004285363)0.993:0.002239775)0.652:0.001659747,(HpGP-SPA-606:0.023540348,(HpGP-SPA-017:0.021528367,HpGP-SPA-104:0.02165564)0.840:0.003555131)1.000:0.002308972)1.000:0.001605965)0.982:0.000995897)1.000:0.00122868)0.897:0.000766544,(((((HEL_AA6497AA_AS:0.021160729,(HEL_AA6712AA_AS:0.019652856,HpGP-POR-114:0.017135132)1.000:0.004550859)1.000:0.002647419,((DR77_2016:0.01375213,(DR52_2016:0.014246242,((DR55_2016:0.002878525,(HpGP-USA-302:0.007573407,DR21_2016:0.00987954)1.000:0.002716215)1.000:0.005487983,DR97_2016:0.007330953)1.000:0.004999118)0.970:0.003839645)1.000:0.011507032,(HEL_BA0250AA_AS:0.020104563,HEL_BA0253AA_AS:0.021953842)0.850:0.003910806)1.000:0.003431895)1.000:0.002683319,(HEL_AA6495AA_AS:0.022577906,(HEL_AA0220AA_AS:0.02024395,HEL_CA2409AA_AS:0.018665646)1.000:0.004364475)1.000:0.002238309)0.729:0.001529755,((HpGP-SPA-507:0.021950241,(HpGP-FRA-020:0.021639638,HpGP-POR-005:0.020286713)0.574:0.003813752)0.991:0.002136668,(HEL_AA6579AA_AS:0.02087547,HEL_AA4688AA_AS:0.020693317)1.000:0.003427021)1.000:0.002228698)0.902:0.001141785,((((HEL_AA7316AA_AS:0.009107575,HEL_BA9217AA_AS:0.008932305)1.000:0.014115697,HpGP-SPA-303:0.020593858)1.000:0.003717985,(HEL_BA9729AA_AS:0.020347938,HpGP-ARG-007:0.021002151)1.000:0.004024422)0.999:0.001662616,(((HEL_BA8855AA_AS:0.022493849,(HEL_BA9012AA_AS:0.019638793,HpGP-SPA-013:0.022420914)1.000:0.004359741)1.000:0.002476028,(HEL_AA5687AA_AS:0.019842439,HEL_BA9293AA_AS:0.020968999)1.000:0.004445749)0.999:0.001767659,((HEL_BA9385AA_AS:0.022253916,HEL_BA9441AA_AS:0.020357526)1.000:0.004681014,(HEL_AA4673AA_AS:0.022120807,(HEL_BA3544AA_AS:0.022163665,HpGP-SPA-601:0.0199724)0.293:0.003428998)0.300:0.001638937)0.984:0.001597887)1.000:0.001811433)0.000:0.000920865)0.795:0.001025365)0.295:0.000858572,((HEL_AA6061AA_AS:0.021698859,HpGP-SPA-019:0.020419596)1.000:0.003994493,(PT-1661-05:0.021448111,HpGP-SPA-108:0.01988494)1.000:0.004059666)1.000:0.002382869)1.000:0.001223558,(((HEL_BA4839AA_AS:0.021571067,HpGP-FRA-004:0.022443183)0.241:0.002966296,(HEL_BA4733AA_AS:0.018740798,HEL_BA4832AA_AS:0.018421936)1.000:0.006510572)0.997:0.001937997,((HEL_BA8876AA_AS:0.019573877,HpGP-SPA-315:0.019332568)1.000:0.004429837,(CHA185:0.021154393,HUP_B14:0.021659408)1.000:0.003638931)0.930:0.001633263)0.997:0.001732718)1.000:0.001575051)1.000:0.001376059,((HEL_AA0390AA_AS:0.020300372,HEL_BA3558AA_AS:0.015806573)1.000:0.008453493,(HEL_BA3561AA_AS:0.022077259,HEL_BA3559AA_AS:0.020986722)0.319:0.002960363)1.000:0.002807912)1.000:0.001546605)0.521:0.000817752)0.593:0.000825235)0.984:0.00103819)0.621:0.000774961)0.998:0.001006301)1.000:0.001827742)1.000:0.000969967,((((((((((IRANL114-91:0.021241953,(HEL_AA4492AA_AS:0.018502859,IR-OC-442-Hp:0.017676437)0.657:0.002859387)1.000:0.002762134,((IR-OC-561:0.018470779,IR-S-99-Hp:0.018224931)0.891:0.003153974,(HEL_CA2217AA_AS:0.017961664,HEL_BA9536AA_AS:0.0189577)1.000:0.003595756)0.912:0.001559195)0.850:0.001434631,((HEL_BA3998AA_AS:0.017108493,HEL_BA4790AA_AS:0.0177954)1.000:0.005279539,(IR-HC-119:0.018120107,IR-42-C-Hp:0.018778339)1.000:0.003646127)0.985:0.00156321)0.956:0.001134747,((HEL_BA4810AA_AS:0.017836942,IR-OC-739:0.018203846)1.000:0.003887388,((IR-OC-1116:0.014325322,IR-OC-819:0.013485637)1.000:0.006711886,(IR-HC-143:0.018882567,IR-OC-691:0.019508162)0.999:0.003119222)0.993:0.001476517)1.000:0.001574996)0.977:0.001246734,((IR-HC-256:0.017911857,IR-OC-15:0.017836115)1.000:0.003849769,((IR-HC-113-Hp:0.017357968,IR-OC-359:0.019798166)1.000:0.003764622,(IR-HC-133:0.017527532,IR-HC-231:0.018395978)1.000:0.003282131)0.944:0.001531066)1.000:0.001782099)1.000:0.001590016,(((IR-OC-1094:0.019384631,IR-OC-112:0.018178416)1.000:0.00386693,((HpGP-IRN-009:0.018191833,IR-OC-953:0.018266346)1.000:0.003147324,(HEL_AA5992AA_AS:0.019524006,HEL_BA5165AA_AS:0.01826801)1.000:0.003601397)0.987:0.001652231)0.926:0.001468265,(IRANL72-31:0.019729036,(30950:0.017949647,HpGP-TUR-009:0.018057826)0.588:0.003120667)1.000:0.001957764)0.999:0.001388041)0.972:0.000996951,((IR-OC-805:0.0191149,IR-OC-175:0.017415069)1.000:0.003961256,((28861:0.019715308,(HpGP-TUR-023:0.016577071,IR-OC-4-Hp:0.01917194)0.898:0.003140628)0.934:0.001517957,(HpGP-TUR-006:0.019053559,(HpGP-ISR-006:0.018155727,IR-OC-474:0.01697386)1.000:0.003804139)1.000:0.002538252)0.818:0.001404257)0.901:0.001127233)0.428:0.00093794,(((IR-139:0.021681878,(IR-168:0.017434375,IR-OC-630-Hp:0.018266987)1.000:0.00412787)0.753:0.001835841,(IR-OC-913:0.016939188,IR-OC-1112:0.018022602)1.000:0.003486251)0.997:0.001612514,(((IR-OC-283:0.018565485,IR-S-79:0.018516665)1.000:0.003499015,(HpGP-ITA-024:0.019724104,HEL_AA6003AA_AS:0.018939148)1.000:0.003225515)0.971:0.001730398,((IR-OC-23-Hp:0.018970548,IR-S-7-Hp:0.018543494)1.000:0.003442011,(IR-HC-100:0.017442046,IR-S-1-Hp:0.018513462)0.986:0.002677911)1.000:0.002187225)0.000:0.001218045)0.982:0.001428496)0.744:0.000918291,((((IR-HC-176:0.019367947,HpGP-RUS-003:0.018696555)0.999:0.002948645,((IR-S-15:0.01410458,IR-S-6-Hp:0.015063659)1.000:0.005766536,(IR-HC-179:0.016711216,IR-OC-263-Hp:0.017642585)1.000:0.003813484)1.000:0.003046128)0.999:0.001931725,((IR-S-78-Hp:0.020313138,(HEL_CA0040AA_AS:0.017515626,HpGP-TUR-001:0.016518595)1.000:0.003542158)0.755:0.001817069,(IR-HC-70:0.018782797,IR-OC-149:0.017013433)1.000:0.004037915)0.402:0.001472988)0.398:0.001386182,(IR-HC-149:0.017389751,IR-OC-576:0.019627722)1.000:0.004665817)0.969:0.001300088)0.352:0.000621994,(((((GC65_HL:0.018772787,IR-OC-814:0.018489766)1.000:0.003145103,(HpGP-SWT-004:0.020564415,(IR-OC-601:0.017004703,IR-OC-748:0.018108427)1.000:0.003790166)0.769:0.00147531)0.998:0.001403002,(IR-S-21-Hp:0.01893374,(HEL_BA4231AA_AS:0.016271396,IR-OC-241:0.015729257)1.000:0.004402131)1.000:0.002186255)0.887:0.001160699,((HEL_AA5982AA_AS:0.017227664,IR-OC-562:0.01840731)1.000:0.003420792,((HEL_AA5983AA_AS:0.018152697,HpGP-GRE-018:0.018705651)0.995:0.003135067,IR-OC-585:0.019017489)1.000:0.001774746)0.973:0.001253606)0.801:0.001018201,(((IR-HC-147-Hp:0.016580804,IR-S-22-Hp:0.016962698)1.000:0.005479021,(IR-HC-87:0.018400473,IR-OC-1127:0.018118676)1.000:0.003386356)1.000:0.002118872,(((IR-HC-207:0.018448845,IR-OC-975:0.019817049)0.990:0.002781634,(HEL_BA9692AA_AS:0.017695123,IR-OC-944:0.017185247)1.000:0.003116179)0.993:0.001603734,((IR-OC-485:0.018484044,IR-OC-912:0.018148135)1.000:0.00355398,((IR-HC-175:0.009955408,IR-OC-220:0.009179097)1.000:0.009252502,IR-OC-454-Hp:0.020547463)0.995:0.002164794)1.000:0.001506329)0.306:0.001251177)0.529:0.000958051)0.999:0.000861886)0.998:0.000764283)1.000:0.00083706)0.583:0.000542409,(((((HEL_CA2216AA_AS:0.01729304,IR-OC-505-Hp:0.017115519)1.000:0.004160482,(IR-OC-151:0.019374388,(HEL_BA9298AA_AS:0.019164672,HEL_AA7298AA_AS:0.020599402)1.000:0.003944354)0.791:0.001902761)0.971:0.001791439,(((((HEL_BA4221AA_AS:0.016593881,HEL_BA9833AA_AS:0.019044632)1.000:0.003820006,(HEL_AA7262AA_AS:0.018355495,NP145:0.018555285)1.000:0.003995)0.471:0.001481512,(IR-OC-256:0.015156496,(IR-OC-231:0.01487,IR-OC-806:0.014548629)0.838:0.003923625)1.000:0.003397352)1.000:0.001990127,(HEL_BA8877AA_AS:0.017053112,HEL_AA7285AA_AS:0.018252831)1.000:0.004855724)1.000:0.002264874,((HEL_BA9513AA_AS:0.020144078,HpGP-LAT-029:0.01956073)1.000:0.003795056,(HEL_BA9089AA_AS:0.021834929,(HEL_BA8843AA_AS:0.019378922,(HEL_BA9723AA_AS:0.015585382,HEL_BA9785AA_AS:0.017239381)1.000:0.006976153)0.623:0.002626137)0.951:0.002843755)1.000:0.002032393)1.000:0.001902574)0.214:0.000989317,(((HpGP-KGZ-009:0.019938721,HEL_BA9685AA_AS:0.018431591)1.000:0.004035861,(HEL_BA8834AA_AS:0.019024107,HEL_BA8963AA_AS:0.016175671)1.000:0.004839171)0.991:0.001721261,((HEL_BA4890AA_AS:0.021142547,(HEL_BA8209AA_AS:0.016842691,(((HEL_BA5602AA_AS:0.014112585,HEL_BA4677AA_AS:0.016429743)0.999:0.003056129,((((HpGP-NPL-012:0.016505305,HEL_BA5003AA_AS:0.006154755)1.000:0.004715807,((NP64:0.00937773,HEL_CA0055AA_AS:0.013174756)1.000:0.003478935,NP29:0.006439145)1.000:0.004239293)0.933:0.002085707,IR-OC-803-Hp:0.013627996)1.000:0.002474021,IRAN1KH:0.016932688)0.962:0.002015795)0.723:0.001651768,HEL_BA4187AA_AS:0.018566072)0.997:0.002569945)1.000:0.003697198)1.000:0.003054159,(((((HEL_BA4171AA_AS:0.016224312,HpGP-IND-005:0.017273987)1.000:0.005212217,((HEL_CA2510AA_AS:0.005387248,HEL_CA2515AA_AS:0.004887094)1.000:0.01586749,(HEL_BA5150AA_AS:0.017028802,MM0342:0.0154906)1.000:0.004325805)0.921:0.002054823)1.000:0.003227089,((3754:0.018177932,HEL_BA9616AA_AS:0.019315434)1.000:0.004539819,(NP90:0.019021868,BD0027:0.02365633)0.931:0.00266895)0.861:0.001805579)0.999:0.001827859,(((HEL_BA5011AA_AS:0.019099818,(BT0391:0.019984491,(HEL_BA5158AA_AS:0.013795152,HEL_CA2502AA_AS:0.016775321)0.934:0.003008354)0.614:0.001923834)0.982:0.001808075,(HEL_BA7775AA_AS:0.016996442,(HEL_BA4964AA_AS:0.012530296,(BD0014:0.015424083,HEL_CA2507AA_AS:0.012541013)0.783:0.003137994)1.000:0.004676584)1.000:0.003467988)1.000:0.002952301,((HEL_BA5145AA_AS:0.016053607,HEL_BA8223AA_AS:0.016210509)1.000:0.006925104,(NP105:0.018724626,((HEL_AA0322AA_AS:0.015208597,(HEL_BA5177AA_AS:0.008284757,HEL_BA7791AA_AS:0.011367773)1.000:0.006427583)1.000:0.004746355,(HEL_BA9558AA_AS:0.017151969,(((HEL_BA5179AA_AS:0.015023294,HEL_BA7776AA_AS:0.016085968)1.000:0.002769499,((HEL_CA2506AA_AS:0.005423839,HpGP-BGD-005:0.007786489)1.000:0.006716369,BD0133:0.018636422)0.845:0.002183902)0.694:0.001872584,((((((HEL_CA2505AA_AS:0.016847395,(HEL_BA9349AA_AS:0.011350228,HEL_CA2517AA_AS:0.013506643)0.997:0.003514754)0.367:0.002101219,(BD0104:0.012204769,HpGP-BGD-009:0.01150351)1.000:0.007014131)1.000:0.002007259,(BD0042:0.012899341,BD0095:0.01143294)1.000:0.005724651)0.921:0.001219375,(BD0143:0.014862002,HEL_BA8214AA_AS:0.012955089)1.000:0.003939106)0.892:0.001189193,((HEL_BA9382AA_AS:0.011754866,(HEL_AA7219AA_AS:0.015888303,HEL_AA7202AA_AS:0.014967266)0.763:0.002854895)1.000:0.002045973,((HEL_BA5167AA_AS:0.012074204,HpGP-NPL-010:0.014393547)1.000:0.003462433,HpGP-IND-006:0.015707103)0.993:0.001601027)1.000:0.002231079)1.000:0.0016219,(HEL_BA9488AA_AS:0.012386627,ID1052:0.016737012)1.000:0.003474493)0.074:0.001156068)1.000:0.002568716)1.000:0.00256286)1.000:0.003444725)1.000:0.003425035)0.942:0.002107439)1.000:0.002116058)0.978:0.001581562,(((BT011:0.001714812,HEL_CA0048AA_AS:0.000974965)1.000:0.018312899,HEL_BA5180AA_AS:0.020043969)0.997:0.003252682,(BD0082:0.019848812,HEL_BA8117AA_AS:0.01876611)1.000:0.004467665)0.363:0.001225034)0.996:0.001672151)0.861:0.001508118)1.000:0.001875721)0.427:0.000925423,((HEL_BA8940AA_AS:0.018495128,HpGP-IND-003:0.020181898)1.000:0.004530838,(((IR-HC-163:0.018479308,IR-59-B-Hp:0.017862499)1.000:0.003283252,(IR-OC-1107:0.017504668,IR-OC-1110-Hp:0.016353646)1.000:0.004254686)0.522:0.001336153,(HEL_BA4789AA_AS:0.017452747,HpGP-TUR-007:0.016717204)1.000:0.00508227)0.663:0.001249803)0.813:0.00133824)0.999:0.001117977)0.994:0.000871171,(((HEL_BA4710AA_AS:0.018265397,IR-HC-320:0.017581525)1.000:0.003531722,(HEL_BA4791AA_AS:0.019239987,(IR-OC-1062:0.01218167,IR-OC-816:0.012054083)1.000:0.008788632)0.999:0.002525642)0.921:0.001619452,((HEL_BA4994AA_AS:0.017544014,(HEL_BA8601AA_AS:0.002064124,(HEL_BA8574AA_AS:0.001695773,(((HEL_BA8606AA_AS:0.001842243,HEL_BA8596AA_AS:0.002261424)1.000:0.000450828,(HEL_BA8559AA_AS:0.000859383,P12:5.2416e-05)0.992:5e-09)0.988:0.000224895,HEL_BA8602AA_AS:0.000510421)0.999:0.000391638)0.958:0.001006724)1.000:0.016636327)1.000:0.004399698,(HEL_BA9416AA_AS:0.017553446,HpGP-TUR-016:0.018699597)1.000:0.003601608)1.000:0.001894124)0.998:0.001505039)0.939:0.001302661)0.999:0.000935075)1.000:0.000798826,(((((HEL_AA7275AA_AS:0.022533446,HEL_BA9103AA_AS:0.018763442)1.000:0.003731468,(HEL_AA6021AA_AS:0.018717161,HEL_BA3892AA_AS:0.01809841)1.000:0.003311588)1.000:0.002233354,((HpGP-LAT-022:0.01844595,HpGP-LAT-034:0.020509321)1.000:0.003992108,((HEL_BA9241AA_AS:0.02129035,(HpGP-POL-103:0.016352512,HpGP-POL-104:0.017958329)1.000:0.004454351)1.000:0.002779117,(HpGP-FRA-007:0.019134726,HpGP-LIT-023:0.019084353)1.000:0.003570478)0.965:0.001642256)0.588:0.001229371)0.331:0.000989155,(((HEL_BA9097AA_AS:0.019376248,(HEL_AA7217AA_AS:0.016190382,HEL_BA9144AA_AS:0.016386212)1.000:0.005355664)1.000:0.002631388,(HpGP-LAT-005:0.018608317,HpGP-RUS-010:0.017273345)1.000:0.00428787)1.000:0.00203597,((HEL_BA8851AA_AS:0.01859658,(HpGP-LIT-032:0.016531623,(HpGP-LAT-007:0.01596411,HpGP-LIT-004:0.012461374)1.000:0.005020809)1.000:0.004598611)1.000:0.003280353,(((HpGP-LAT-011:0.010806651,HpGP-LAT-032:0.010271207)1.000:0.009150379,(HpGP-LAT-036:0.0161582,HpGP-LIT-010:0.0167472)1.000:0.003825183)1.000:0.003859527,(HEL_BA9495AA_AS:0.018481149,HpGP-LAT-014:0.019429172)0.912:0.002955215)0.991:0.001741895)0.252:0.001405789)0.866:0.001082352)0.760:0.000862116,(((HEL_AA0367AA_AS:0.018343904,HEL_BA9292AA_AS:0.020326272)1.000:0.003859863,(HEL_BA9668AA_AS:0.020175639,HEL_BA9840AA_AS:0.018922492)1.000:0.003997069)0.407:0.00105297,(((HEL_BA9200AA_AS:0.003306988,HEL_BA9715AA_AS:0.004212205)1.000:0.018173498,(HEL_BA9185AA_AS:0.016648521,HEL_BA9290AA_AS:0.015714682)1.000:0.005346922)1.000:0.003493007,(HEL_BA9683AA_AS:0.023793913,(HEL_BA9148AA_AS:0.020160813,HEL_BA9421AA_AS:0.01893578)0.892:0.003364862)0.375:0.001670969)1.000:0.00242914)1.000:0.001355348)0.691:0.000678317)0.978:0.000622816,((((HpGP-GER-015:0.01993317,HpGP-LIT-007:0.018997627)1.000:0.003434578,(HEL_BA4102AA_AS:0.019288438,HpGP-KGZ-002:0.01953062)1.000:0.004255499)1.000:0.002054139,((HpGP-LAT-023:0.018088622,HpGP-LIT-003:0.019273615)1.000:0.004014656,(HpGP-LAT-004:0.019538776,HpGP-LIT-030:0.017892503)1.000:0.003686745)0.330:0.00149496)0.687:0.001290068,((HEL_BA5522AA_AS:0.022996956,(HpGP-BRA-015:0.020309667,HpGP-ITA-019:0.020779066)0.998:0.003242998)0.644:0.00214097,IR-OC-808:0.020710961)1.000:0.003166906)1.000:0.001955643)0.609:0.000833352,(((HEL_BA4716AA_AS:0.018032972,HpGP-GER-009:0.019464642)1.000:0.004137907,(HpGP-FRA-011:0.020725388,HEL_BA8648AA_AS:0.01970579)1.000:0.003595162)0.999:0.002033936,((HEL_BA9646AA_AS:0.020728875,HEL_CA0033AA_AS:0.022881505)1.000:0.003802651,((HpGP-GER-019:0.020573366,HpGP-GER-005:0.019221465)1.000:0.003566008,((21580:0.020168872,HEL_BA4310AA_AS:0.019122171)1.000:0.003492083,(HEL_BA3882AA_AS:0.018226822,HpGP-FRA-014:0.019787307)1.000:0.005310687)0.969:0.001497502)0.594:0.000965796)1.000:0.001745023)1.000:0.00148403)0.376:0.001375363,HEL_BA8990AA_AS:0.023177406)1.000:0.001250526,(((HEL_BA9505AA_AS:0.017869913,HpGP-LAT-009:0.019315661)1.000:0.003581051,(HEL_BA4794AA_AS:0.018618513,(HEL_BA8943AA_AS:0.001337251,HEL_BA9110AA_AS:0.002319423)1.000:0.017494407)1.000:0.003323504)0.999:0.001708127,((HEL_BA9386AA_AS:0.019915452,HEL_BA9642AA_AS:0.019511857)1.000:0.003429084,(HEL_BA9147AA_AS:0.020001654,IR-732-Hp:0.019630698)1.000:0.003705518)0.995:0.001730526)1.000:0.001325186)1.000:0.000865068,((HEL_BA9065AA_AS:0.021417728,HEL_BA9497AA_AS:0.017962596)1.000:0.004002738,((HEL_BA9820AA_AS:0.018277068,(HEL_BA9414AA_AS:0.016229056,(HEL_BA9026AA_AS:0.014153089,HEL_BA9073AA_AS:0.015120818)0.796:0.003453975)1.000:0.003604073)1.000:0.003965717,((HEL_CA2379AA_AS:0.018483285,HEL_BA8998AA_AS:0.020510052)1.000:0.003752361,(HpGP-LAT-030:0.018902683,HEL_BA9393AA_AS:0.019614272)1.000:0.003017091)0.999:0.001790865)0.922:0.001467627)1.000:0.001585042)0.694:0.00165744,(HEL_BA9438AA_AS:0.020927718,((HEL_BA8971AA_AS:0.019170365,HEL_BA9279AA_AS:0.018513327)1.000:0.002991631,(HEL_BA8991AA_AS:0.017057739,HEL_AA6885AA_AS:0.019168484)1.000:0.003801941)0.209:0.001444858)1.000:0.002473825)1.000:0.000941477,(((HEL_AA0227AA_AS:0.017164362,HEL_BA4740AA_AS:0.016140927)1.000:0.00510493,(HEL_BA8824AA_AS:0.018100549,HpGP-RUS-007:0.018922385)1.000:0.00406152)0.296:0.001087975,((((HpGP-ITA-028:0.015109428,HpGP-LIT-001:0.016049505)1.000:0.00378895,(HEL_BA5496AA_AS:0.016937171,HEL_BA9409AA_AS:0.016778216)0.981:0.003193779)0.287:0.001430922,(HEL_AA6694AA_AS:0.016054317,HpGP-BGR-010:0.016613589)1.000:0.00458737)1.000:0.001809503,((HpGP-LIT-024:0.017820761,IR-OC-945:0.01828233)1.000:0.003973093,HEL_BA9362AA_AS:0.018662079)0.985:0.001518508)1.000:0.001801482)1.000:0.001695725)0.838:0.00108355,(((HpGP-ITA-029:0.019377659,((HEL_BA4037AA_AS:0.012081398,HpGP-BGR-005:0.011640751)1.000:0.006431728,(HpGP-TUR-008:0.016457435,HEL_BA9177AA_AS:0.016867547)1.000:0.0029493)0.025:0.001541387)1.000:0.002625342,(HpGP-POL-005:0.021350079,(HEL_AA6538AA_AS:0.016773385,HpGP-SWT-008:0.017234784)0.578:0.002561268)0.615:0.001464575)1.000:0.002264166,((HEL_BA8871AA_AS:0.017896452,HpGP-LIT-026:0.0175737)1.000:0.004060978,(HEL_BA8910AA_AS:0.019103941,(HEL_AA6702AA_AS:0.017711323,(HEL_BA5525AA_AS:0.01576183,HpGP-RUS-009:0.016790433)0.253:0.00318847)0.999:0.002534243)0.636:0.002086078)0.998:0.001444122)0.627:0.001310178)1.000:0.001117247,(((HEL_AA6067AA_AS:0.018282532,HEL_BA9617AA_AS:0.017935356)1.000:0.004020529,(IR-OC-751-Hp:0.02055668,(HpGP-BGR-007:0.017772238,HpGP-BGR-008:0.018688026)0.999:0.003367682)0.154:0.001511929)1.000:0.002085651,(((GR-6:0.019514077,HEL_BA9620AA_AS:0.017802521)1.000:0.0034793,(GR-11:0.017178989,HEL_BA4743AA_AS:0.017548156)1.000:0.003013362)0.343:0.001250408,(GR-36:0.014485475,HEL_BA9226AA_AS:0.014021356)1.000:0.006432045)0.878:0.001359438)0.799:0.001119328)0.974:0.001020584,(((HEL_BA4027AA_AS:0.019466477,(GR-7:0.016135202,HpGP-GRE-001:0.017022079)0.445:0.002761494)1.000:0.002603465,((GR-12:0.018349597,HEL_BA4718AA_AS:0.018782211)1.000:0.003478572,(HEL_BA8908AA_AS:0.018200442,HpGP-SPA-504:0.018162346)0.998:0.002361498)1.000:0.001633448)0.997:0.001521838,((HpGP-POL-002:0.016492983,HpGP-POL-003:0.018459582)1.000:0.003354195,((HpGP-POL-007:0.018761268,Kazakhstan3189:0.016852143)1.000:0.003251011,((HEL_BA3976AA_AS:0.01609029,HEL_BA5509AA_AS:0.018468354)1.000:0.005022814,Kazakhstan3193:0.019448736)0.985:0.001970224)0.331:0.001274343)1.000:0.0015998)0.982:0.001088853)0.999:0.000779934,((((HEL_BA9204AA_AS:0.018267778,(HEL_BA9365AA_AS:0.017002591,HEL_BA9442AA_AS:0.012757219)1.000:0.006242804)0.999:0.002429156,(HEL_BA9458AA_AS:0.018610818,HEL_CA2481AA_AS:0.017148462)1.000:0.003371321)1.000:0.00190236,(((HEL_BA8995AA_AS:0.018295517,(HEL_BA9618AA_AS:0.01625716,HEL_BA9809AA_AS:0.015142182)0.882:0.003219155)1.000:0.002185824,(HpGP-RUS-002:0.01912113,(HEL_BA8945AA_AS:0.016886117,HpGP-RUS-006:0.016043352)0.825:0.003106925)0.761:0.001547618)1.000:0.001784485,((HpGP-GER-020:0.011607685,HpGP-POL-004:0.013039865)1.000:0.008462415,((HEL_BA4788AA_AS:0.015916627,HpGP-POL-008:0.016269007)1.000:0.003659745,HpGP-LIT-012:0.019614414)0.034:0.001642251)0.998:0.001735855)0.996:0.001503881)0.983:0.001093945,(((HEL_BA3588AA_AS:0.018352361,HpGP-GER-004:0.017357509)1.000:0.004053115,((HEL_CA2442AA_AS:0.017850116,HEL_BA3937AA_AS:0.017652387)0.984:0.002560707,(HpGP-POL-006:0.016299831,HEL_BA4734AA_AS:0.017036736)1.000:0.003788103)1.000:0.002130174)0.973:0.001440796,(((HpGP-POL-107:0.017733437,(HpGP-LIT-002:0.01569866,HEL_BA9268AA_AS:0.016867776)0.952:0.003754148)1.000:0.00335293,(HpGP-LIT-006:0.019896337,(HpGP-LIT-008:0.016828235,HpGP-SPA-806:0.015639564)1.000:0.004704876)1.000:0.002376357)0.165:0.001431469,(HEL_AA8740AA_AS:0.018961981,HpGP-LIT-020:0.018725136)1.000:0.004632906)0.988:0.001461418)1.000:0.001223947)0.813:0.000883293)0.998:0.001009852,((((GR-33:0.017097418,HpGP-GRE-020:0.01679124)1.000:0.003291109,(HEL_BA4697AA_AS:0.019459939,(IR-HC-738-Hp:0.018226975,IR-HC-312:0.017940577)0.720:0.00273119)0.984:0.001673958)0.992:0.001423742,((HEL_BA9197AA_AS:0.018220965,oki1413:0.019192568)1.000:0.00381952,(HpGP-GRE-036:0.017500474,IR-S-20:0.017262679)1.000:0.003265687)0.642:0.001219883)1.000:0.001612442,((HpGP-LAT-002:0.019484837,(HEL_BA4240AA_AS:0.018502592,HEL_BA4700AA_AS:0.019056085)0.327:0.003042456)1.000:0.002175005,((HpGP-SPA-101:0.018338356,(HpGP-GER-006:0.017525931,HEL_AA6072AA_AS:0.01797857)0.371:0.003003837)1.000:0.001881746,((HEL_BA4760AA_AS:0.017613816,(DUHN8:0.01446347,SSR43:0.015686619)0.873:0.003391008)1.000:0.002680552,(((HpGP-USA-404:0.012723196,((((HpGP-USA-405:0.010650372,(HpGP-USA-410:0.011311974,HpGP-USA-436:0.009018128)1.000:0.002203657)0.977:0.001139922,((((HpGP-USA-120:0.008427517,HEL_BA9786AA_AS:0.010934169)0.780:0.001323697,((HEL_BA5563AA_AS:0.006227501,HpGP-USA-115:0.008074394)1.000:0.002832816,(HEL_BA9550AA_AS:0.011996154,HpGP-USA-402:0.013604578)1.000:0.003260485)0.904:0.001150758)1.000:0.000975302,((HpGP-USA-119:0.010685261,HEL_BA9743AA_AS:0.016104332)1.000:0.002896373,(HpGP-USA-116:0.012498037,HpGP-USA-423:0.015189853)0.840:0.001297809)1.000:0.001012831)0.734:0.00068867,(((HEL_BA9300AA_AS:0.00782564,HpGP-USA-407:0.008622961)1.000:0.008043094,HEL_BA5511AA_AS:0.014005426)0.942:0.001788099,(HEL_BA5533AA_AS:0.009818803,HpGP-USA-431:0.012792208)1.000:0.002777319)0.735:0.001407037)1.000:0.001593308)0.252:0.001391482,HpGP-USA-106:0.014563508)0.930:0.001906842,HEL_BA8151AA_AS:0.013102313)1.000:0.003566767)1.000:0.005432088,(BON254:0.014398124,HEL_BA9068AA_AS:0.016315739)1.000:0.003308151)0.991:0.001947178,(HEL_BA4008AA_AS:0.016327426,HEL_BA5253AA_AS:0.022017589)1.000:0.003683919)1.000:0.002400136)0.960:0.001640727)0.930:0.001211333)0.100:0.000912435)1.000:0.000997802)1.000:0.000894082,(((((((IR-73-B:0.017795064,(IR-S-73-Hp:0.01749415,((IR-HC-138:0.015415722,IR-S-3-Hp:0.01433375)1.000:0.003324561,(HEL_CA2222AA_AS:0.016401965,IR-OC-180:0.014515952)1.000:0.003815163)0.823:0.001905764)0.979:0.002299351)0.999:0.002535421,(IR-OC-494-Hp:0.017545278,IR-1038-Hp:0.019865145)1.000:0.003487034)0.857:0.001276298,(HEL_AA7259AA_AS:0.020552121,(HEL_BA8978AA_AS:0.018474612,IR-S-2:0.016777203)0.875:0.003008579)1.000:0.002266625)0.446:0.00114163,((IRANL63-31:0.018872941,((IR-52-A-Hp:0.015477163,IRANL81:0.014187542)1.000:0.00344244,(IR-HC-447:0.017068407,IR-OC-179:0.015330974)0.000:0.002487462)0.999:0.002215101)1.000:0.002122868,((HEL_BA3579AA_AS:0.016091952,IR-HC-627:0.015292698)1.000:0.004179812,(IR-S-38-Hp:0.016551498,IR-HC-188:0.01812498)0.986:0.003125849)0.912:0.001756504)1.000:0.002268995)1.000:0.001231684,((((IR-OC-1005:0.016096925,IR-OC-795:0.016643853)1.000:0.00393926,(HEL_CA2183AA_AS:0.017618239,IR-OC-937-Hp:0.017767939)1.000:0.003033526)0.999:0.001830681,(((IR-S-84:0.018529055,HpGP-TUR-004:0.017825179)1.000:0.003962992,(SSR12:0.017603155,IR-OC-815:0.017380787)0.998:0.002950094)0.987:0.001714596,((IR-S-97-Hp:0.018516657,(IR-HC-727:0.017425187,IR-OC-375:0.017111103)0.981:0.003066315)0.041:0.001543383,(HpGP-USA-009:0.017263693,IR-S-45:0.018097076)1.000:0.003469305)0.135:0.001242183)0.067:0.001212773)0.965:0.00117494,((((IR-OC-543:0.010551916,IR-OC-81:0.012456137)1.000:0.007039148,IRAN5KH:0.01847594)0.137:0.002237873,(HEL_AA6886AA_AS:0.01674161,IR-HC-487-Hp:0.01579859)1.000:0.004144391)1.000:0.002144415,((IRANL118-91:0.011221296,IRANL59-11:0.013485586)1.000:0.007821342,((IR-OC-457:0.016066078,(IR-S-5-Hp:0.017128999,(IR-S-80:0.013349536,IR-S-91-Hp:0.014114538)0.998:0.003372579)0.795:0.002069863)1.000:0.002686658,((IR-OC-443:0.015098402,IR-OC-963:0.014758443)1.000:0.004414084,((IRANL60-11:0.013494209,IR-OC-813:0.013101635)1.000:0.004302335,(IR-OC-217:0.014220816,IR-OC-3-Hp:0.015063163)0.994:0.002689571)0.999:0.002176422)0.443:0.001611862)0.980:0.001128034)0.973:0.001071542)1.000:0.001706217)0.463:0.000739194)1.000:0.001249616,((((((HEL_AA6597AA_AS:0.014816777,HEL_AA6657AA_AS:0.015153419)1.000:0.00481011,(HpGP-GRE-039:0.017513461,IR-OC-652:0.016329118)1.000:0.0034191)0.599:0.001309487,((IL_3172:0.016398199,IR-OC-947:0.017586572)0.332:0.002999433,IR-HC-174:0.018661193)1.000:0.001628116)0.998:0.001418909,(((IR-OC-681:0.018560386,(IR-HC-255:0.016020327,IR-S-57-Hp:0.01536276)1.000:0.003554422)0.926:0.001446928,((IR-1036:0.016338462,SLK36:0.015563127)1.000:0.00323433,(IR-1043-Hp:0.01568882,IR-S-67-Hp:0.015829073)1.000:0.003413851)1.000:0.001788471)0.912:0.001428477,((GR-27:0.019415736,(HEL_BA3978AA_AS:0.01409557,IR-46-B-Hp:0.01512066)1.000:0.004285569)0.043:0.001500076,(HEL_AA5985AA_AS:0.018087239,HEL_BA9246AA_AS:0.017288546)1.000:0.003639946)0.932:0.0017872)0.876:0.001185711)0.738:0.000870449,((IR-HC-725-Hp:0.018344046,(IR-OC-248:0.013712521,IR-OC-287:0.013814482)1.000:0.005029084)1.000:0.002968116,(HEL_BA8934AA_AS:0.019390178,(IR-OC-245:0.016212543,IR-OC-854:0.016668768)0.853:0.002787574)0.627:0.001479977)1.000:0.00180071)0.999:0.000879663,((((((IR-OC-364:0.019863793,(HEL_BA4749AA_AS:0.016942297,HpGP-IRN-002:0.017984737)0.674:0.003093247)0.999:0.002055238,((HEL_BA3938AA_AS:0.018018081,(GR_15:0.000760958,HpGP-GRE-005:0.000761631)1.000:0.015575717)1.000:0.003857176,(HpGP-IRN-003:0.016809761,IR-S-50-Hp:0.015640959)1.000:0.0040738)0.912:0.001339903)0.376:0.001018564,((HEL_BA4717AA_AS:0.017161098,HEL_BA4923AA_AS:0.017690334)1.000:0.003123909,(HEL_AA5984AA_AS:0.017727834,IR-OC-840:0.017336462)1.000:0.003151613)0.999:0.001671691)0.966:0.001123615,(((IR-153:0.018382085,(((HEL_AA6559AA_AS:0.015278886,(HEL_AA6044AA_AS:0.014731655,IR-S-49-Hp:0.012687161)0.999:0.003137949)1.000:0.002917815,IR-23-B-Hp:0.016709243)0.991:0.002376108,(IR-1025-Hp:0.014902501,IR-S-66-Hp:0.016288264)0.999:0.003047647)0.471:0.001944959)0.998:0.00219989,((((HEL_CA2212AA_AS:0.016548888,IR-OC-546-Hp:0.015515568)0.171:0.002850302,(HEL_AA6860AA_AS:0.010818184,IR-OC-639-Hp:0.01021944)1.000:0.005898565)0.875:0.001678162,(HpGP-KGZ-003:0.016870975,(GR_20:0.015686478,(IR-1032-Hp:0.010794942,IR-OC-473:0.011109504)1.000:0.003269333)1.000:0.00242248)1.000:0.002980459)1.000:0.002631166,(IR-OC-689:0.01710363,IR-S-65-Hp:0.015756039)0.765:0.00290335)1.000:0.001760975)1.000:0.00173448,((HEL_BA4217AA_AS:0.018584495,(IR-OC-939-Hp:0.016728398,IR-S-18-Hp:0.016105282)1.000:0.003823537)0.701:0.001790633,(IR-HC-206:0.018939586,(HEL_CA0419AA_AS:0.019377504,IR-S-16-Hp:0.017089227)0.733:0.002950815)0.986:0.001905864)0.882:0.001663896)0.999:0.001253436)0.990:0.000814186,((((HpGP-TUR-003:0.016478741,IR-22-C:0.017269651)1.000:0.003799801,(HpGP-SWT-014:0.016490614,IL_3173:0.017316976)1.000:0.003135451)1.000:0.00204934,(((IR-HC-196:0.015697935,IR-OC-247:0.015186865)1.000:0.003639173,((IR-OC-571:0.014062069,(IR-OC-731:0.011116493,(IR-OC-250:0.006632163,IR-OC-258:0.002209672)1.000:0.009888021)0.980:0.003170582)1.000:0.003267119,IR-OC-971:0.017175284)1.000:0.002946793)0.996:0.001793053,(HEL_AA0389AA_AS:0.017850919,HEL_BA4764AA_AS:0.017247268)1.000:0.003703996)0.989:0.001546648)0.998:0.001480105,(((IR-HC-132:0.019514673,(HEL_BA4868AA_AS:0.016083364,HpGP-TUR-010:0.017222303)0.979:0.003389911)0.931:0.001590157,((HEL_BA4668AA_AS:0.016778594,HpGP-GRE-042:0.015705139)1.000:0.003220367,(IR-OC-427-Hp:0.01553371,IR-S-47-Hp:0.014693389)1.000:0.004066525)0.998:0.001460166)1.000:0.001394447,((IR-OC-910:0.017048409,IR-S-31-Hp:0.016993236)1.000:0.003890696,((IR-15-C-Hp:0.011525488,IR-OC-528:0.011193498)1.000:0.008823838,(IR-OC-468:0.017450975,(HEL_AA4494AA_AS:0.008495473,IR-S-75-Hp:0.009446102)1.000:0.008654771)0.999:0.003163088)0.791:0.001833245)0.996:0.001600171)0.238:0.001005728)1.000:0.001133104)0.969:0.000717524,((((HEL_BA5741AA_AS:0.024442447,(HEL_BA7786AA_AS:0.016625842,((HEL_BA5156AA_AS:0.009526248,HpGP-BGD-007:0.010018966)1.000:0.005232453,(BD0096:0.011324365,HEL_BA4916AA_AS:0.01211419)1.000:0.003198693)1.000:0.004145)0.999:0.002916048)0.999:0.002095107,((HEL_BA4151AA_AS:0.017333452,(HEL_BA5149AA_AS:0.004884231,HEL_BA5153AA_AS:0.005466017)1.000:0.009143572)1.000:0.005105903,(HEL_BA7764AA_AS:0.012077179,HEL_BA7768AA_AS:0.014292224)1.000:0.006499114)1.000:0.002640277)0.357:0.001572105,(AMI:0.014773535,HEL_AA6727AA_AS:0.01424236)1.000:0.007033354)1.000:0.001707209,((((((HEL_AA5981AA_AS:0.017257049,HpGP-JOR-003:0.016029164)1.000:0.003361778,(HEL_BA4748AA_AS:0.018985549,(HEL_AA5946AA_AS:0.014800957,(HEL_BA4128AA_AS:0.015037059,(HEL_CA0032AA_AS:0.000153464,HEL_CA0036AA_AS:1.9009e-05)1.000:0.013900817)0.722:0.00317807)1.000:0.002371038)1.000:0.002843827)0.995:0.001427423,(HEL_AA6018AA_AS:0.019365589,((HEL_AA6017AA_AS:0.003296327,HEL_AA6020AA_AS:0.0035676)1.000:0.015360876,IR-HC-514:0.017320587)0.033:0.002669335)0.999:0.00174469)0.515:0.001194462,((HpGP-ISR-010:0.01661331,HpGP-JOR-004:0.016948624)0.487:0.002906002,HpGP-ISR-004:0.018506674)1.000:0.002036424)0.999:0.001421549,(((HEL_AA5979AA_AS:0.015794487,HEL_BA3946AA_AS:0.016516334)1.000:0.002970893,(HEL_BA4908AA_AS:0.014494261,HEL_BA4978AA_AS:0.015072603)1.000:0.004125791)0.961:0.001227066,(HEL_BA8196AA_AS:0.017798201,(HEL_AA6862AA_AS:0.017398125,HEL_CA2202AA_AS:0.015716502)0.350:0.002543336)0.998:0.001634259)0.981:0.001290668)0.990:0.000860166,(((((HpGP-ITA-025:0.017434661,HpGP-GRE-046:0.018189987)1.000:0.002663616,(HEL_BA8904AA_AS:0.016971806,Hp_A_14:0.015670004)1.000:0.00460847)0.572:0.001493135,(HpGP-BGR-004:0.01895725,(GR_21:0.016806665,HpGP-SWT-013:0.016179485)0.847:0.003244232)0.999:0.001894024)1.000:0.001476283,((((B40:0.017025728,HEL_BA4273AA_AS:0.018209342)1.000:0.003100546,(HEL_BA3972AA_AS:0.019930078,(HpGP-ITA-011:0.01718387,HEL_BA4803AA_AS:0.017148968)0.711:0.00284903)0.971:0.001246563)0.393:0.001105579,HEL_BA9823AA_AS:0.019454382)0.994:0.00165253,((HEL_BA4882AA_AS:0.019354261,(HEL_BA4818AA_AS:0.016307036,HEL_BA4929AA_AS:0.017452366)0.153:0.003064885)1.000:0.002359953,(HEL_BA9342AA_AS:0.017579391,HpGP-JOR-001:0.017506288)1.000:0.003009027)0.949:0.001465281)1.000:0.001378562)0.831:0.000788932,((((((HEL_BA9543AA_AS:0.00137066,HEL_BA9744AA_AS:0.00140775)1.000:0.015391471,HpGP-ISR-002:0.016486779)1.000:0.003134365,(HEL_BA4785AA_AS:0.016610117,(HEL_AA5996AA_AS:0.015873322,IRANL110:0.016256391)1.000:0.003508775)0.133:0.001413859)1.000:0.001640843,((HEL_CA2205AA_AS:0.015376153,HpGP-ISR-001:0.016141253)1.000:0.003319767,(HEL_AA6628AA_AS:0.015895661,HEL_BA4494AA_AS:0.0165058)1.000:0.003690459)0.368:0.001176986)1.000:0.001363961,(((((HEL_AA5999AA_AS:0.019607123,(HEL_AA5935AA_AS:0.016089871,HEL_BA4731AA_AS:0.01757461)0.869:0.003192947)0.955:0.001553246,(HEL_AA6000AA_AS:0.017238671,HpGP-JOR-002:0.015386466)1.000:0.002735376)0.994:0.001491109,((HEL_AA6513AA_AS:0.014797538,HEL_AA6563AA_AS:0.014546375)1.000:0.003694942,(HEL_AA6071AA_AS:0.014330824,IL_3184:0.016321603)0.986:0.003429344)1.000:0.003734636)0.604:0.001044535,(((HEL_AA6536AA_AS:0.019090232,HEL_AA6073AA_AS:0.018105984)0.148:0.00295905,HEL_AA6001AA_AS:0.017334497)0.653:0.001525841,(HEL_AA6514AA_AS:0.016594365,(HpGP-ISR-007:0.016094584,SW23Ci:0.018614064)0.960:0.002918891)0.999:0.00190274)0.997:0.00158997)0.000:0.00080241,((HEL_BA8951AA_AS:0.017359681,HEL_BA8152AA_AS:0.017626296)0.999:0.003062678,(HEL_AA5989AA_AS:0.017026912,HpGP-JOR-010:0.016167994)1.000:0.003160135)1.000:0.001596843)0.203:0.000685908)0.464:0.000694665,((((HEL_BA5087AA_AS:0.017661907,B47:0.017329398)1.000:0.002807248,((HpGP-ALG-009:0.0192391,HpGP-JOR-009:0.016467518)0.915:0.003325517,HEL_AA6772AA_AS:0.020037588)0.435:0.001415969)0.959:0.001320786,(HEL_BA8650AA_AS:0.017538238,HpGP-GRE-003:0.017842465)1.000:0.003719551)0.965:0.001355915,(((GR-3:0.020117213,(HEL_BA4228AA_AS:0.016226957,IR-OC-236:0.015573101)1.000:0.00393453)1.000:0.001990633,(((HEL_BA8972AA_AS:0.015671578,(HEL_BA4786AA_AS:0.014470979,HEL_BA9396AA_AS:0.0136933)0.710:0.003454829)1.000:0.004086261,(SLK260:0.020213196,HEL_AA6620AA_AS:0.019013452)0.986:0.003452261)0.998:0.002027764,(HEL_BA9721AA_AS:0.022218015,(HEL_BA5750AA_AS:0.009703608,(HEL_BA8946AA_AS:0.003860724,HEL_BA9704AA_AS:0.005345351)0.995:0.003674084)1.000:0.013732147)1.000:0.002975232)0.790:0.001301832)0.368:0.001177471,((HEL_AA6070AA_AS:0.015325942,HEL_CA2190AA_AS:0.014836766)1.000:0.004347863,(HEL_CA2219AA_AS:0.016135674,HpGP-ISR-008:0.017691968)1.000:0.00373465)0.998:0.001654906)0.493:0.001032518)0.925:0.000933368)0.822:0.000701899)0.962:0.000700305)0.992:0.000904361)0.744:0.000591001)0.456:0.000551717)0.000:0.000595895)0.899:0.00065697,(((((IRANL125:0.013300609,IRANL97:0.013963623)1.000:0.005528607,IR-OC-467:0.017902079)0.951:0.002000812,((HEL_BA5583AA_AS:0.014458232,IRANL112_91:0.016369168)1.000:0.004308924,(IRANL65-31:0.016688448,IRANL124_91:0.017824679)0.991:0.002996467)0.664:0.002002784)1.000:0.002767766,((((IR-OC-239:0.018148854,IR-OC-1065:0.017894631)1.000:0.003550219,((HEL_BA3999AA_AS:0.016745122,IR-518-Hp:0.01662462)0.865:0.002986662,HEL_BA4784AA_AS:0.02003565)0.262:0.001154026)0.585:0.001270462,(IR-OC-80:0.017092637,IR-S-12:0.017901568)1.000:0.003163916)0.000:0.00090952,(IRANL66-31:0.019610904,(HpGP-FRA-006:0.016079333,IRANL104:0.019166337)0.911:0.003089623)1.000:0.002306668)0.517:0.001222037)0.989:0.001044788,((((HpGP-BGR-001:0.017486203,TH0156:0.018829886)1.000:0.0036192,(IR-HC-194:0.01745985,IR-S-85-Hp:0.017717391)1.000:0.004001282)0.959:0.001554379,((HpGP-BGD-006:0.021174611,(HEL_BA3580AA_AS:0.018287647,HEL_BA3922AA_AS:0.017559172)0.993:0.003363473)0.994:0.001930451,((IR-HC-506:0.017764649,HEL_CA2353AA_AS:0.020232335)1.000:0.003684089,(HEL_AA6013AA_AS:0.012811907,(HEL_BA3570AA_AS:0.011221398,HEL_BA4007AA_AS:0.012181855)1.000:0.004538864)1.000:0.005583605)0.469:0.001448414)0.304:0.001485182)0.589:0.001115067,(((HEL_BA4775AA_AS:0.017421807,HEL_BA5001AA_AS:0.017809596)1.000:0.003817384,((HEL_CA0039AA_AS:0.014238282,HpGP-TUR-017:0.017423717)1.000:0.004281234,(BTM277:0.017688459,HEL_BA4722AA_AS:0.017992554)0.956:0.002923993)0.996:0.002029381)0.402:0.001360352,((IRANL80:0.016405812,IR-OC-611:0.015944056)1.000:0.003581803,(IR-OC-159:0.017972944,IR-HC-491:0.016600764)1.000:0.003267535)1.000:0.001876544)0.944:0.001166569)0.999:0.000959564)0.636:0.000751655)0.991:0.00081651)0.998:0.00050934,(((((HEL_BA4698AA_AS:0.019446001,(HEL_BA4787AA_AS:0.015421742,HEL_BA9619AA_AS:0.015403978)1.000:0.003949032)1.000:0.002474914,(HEL_BA4813AA_AS:0.020474924,(HEL_BA4738AA_AS:0.016954454,HEL_BA4752AA_AS:0.018629968)0.847:0.002894178)0.990:0.001839041)0.647:0.00140199,(HEL_BA9257AA_AS:0.018582818,HpGP-KAZ-001:0.018398899)1.000:0.004255393)0.991:0.00137933,((HpGP-ITA-013:0.020591889,(HpGP-ITA-006:0.018889573,HEL_BA8899AA_AS:0.017991925)0.032:0.002621398)0.953:0.001441338,(HpGP-FRA-008:0.017799466,HEL_BA4035AA_AS:0.019351252)1.000:0.003415789)0.996:0.001548309)0.885:0.00110035,(((GR-29:0.019065023,(HpGP-ITA-001:0.017992798,HEL_BA3923AA_AS:0.018220395)0.215:0.002913036)0.990:0.001772308,((HEL_AA0391AA_AS:0.017544546,HpGP-GER-018:0.018489575)1.000:0.003720737,(HEL_BA0139AA_AS:0.017643964,HEL_BA4907AA_AS:0.019159341)0.999:0.002911322)0.955:0.001448804)0.989:0.001380361,((HpGP-FRA-019:0.020558718,(HEL_BA9600AA_AS:0.017119132,HpGP-ITA-002:0.018864935)0.893:0.002666799)0.997:0.001531395,(HpGP-GER-003:0.019738654,HEL_BA4667AA_AS:0.017521425)1.000:0.003206836)0.462:0.001140691)0.899:0.00094399)1.000:0.001180017)0.444:0.000645037,(((((HEL_BA3569AA_AS:0.021431425,(HEL_BA8931AA_AS:0.017642068,HEL_BA9582AA_AS:0.016153274)1.000:0.004429315)0.689:0.0018831,(29373:0.019442969,HEL_BA4759AA_AS:0.020793787)1.000:0.00375396)0.998:0.001611872,((HEL_BA3590AA_AS:0.016412964,HEL_BA5489AA_AS:0.016725199)1.000:0.005592721,(HEL_AA4350AA_AS:0.022008319,(HpGP-POL-102:0.018429708,(HpGP-POL-106:0.013269855,(HpGP-POL-110:0.01351505,(HpGP-POL-101:0.011056247,HpGP-POL-109:0.010828116)0.857:0.002342281)1.000:0.003418245)1.000:0.005423044)0.892:0.002740895)0.410:0.001554868)0.618:0.001323916)0.876:0.001386025,(HEL_BA9019AA_AS:0.018836661,(HpGP-POL-010:0.01686742,((HEL_AA7301AA_AS:0.013329388,HpGP-LAT-033:0.016612264)1.000:0.002890421,(HEL_AA7344AA_AS:0.014797576,(HEL_AA7360AA_AS:0.011053238,HEL_BA8923AA_AS:0.012783888)1.000:0.004762584)0.830:0.001683188)1.000:0.002894255)1.000:0.003736518)1.000:0.00280089)0.739:0.000914599,(((HEL_AA6818AA_AS:0.01795971,IR-S-43-Hp:0.017392388)0.357:0.002786485,HpGP-LAT-008:0.021344726)1.000:0.00190489,((IR-OC-353:0.017705626,HEL_BA3920AA_AS:0.018747797)1.000:0.003512791,((HEL_BA8989AA_AS:0.01767273,IR-OC-661-Hp:0.017534557)0.413:0.002933977,HEL_BA9673AA_AS:0.020457958)0.703:0.001539261)0.958:0.00157827)0.998:0.001175792)1.000:0.001197655)0.940:0.000984778,(((HEL_BA9593AA_AS:0.019374189,HEL_BA8881AA_AS:0.018284738)1.000:0.003524652,(HEL_AA8689AA_AS:0.020227914,(HEL_BA9826AA_AS:0.017585313,(HEL_BA8891AA_AS:0.002350406,HEL_BA9219AA_AS:0.008392496)1.000:0.014543614)1.000:0.004290495)0.975:0.002201859)1.000:0.002068082,((HpGP-SPA-709:0.01877468,HpGP-SWT-002:0.017372551)1.000:0.003246888,((HEL_BA4780AA_AS:0.018231656,HEL_BA9296AA_AS:0.017047314)0.999:0.003548103,HpGP-RUS-011:0.020557053)0.978:0.00192964)0.046:0.001133478)1.000:0.001965291)0.458:0.001708086,((HEL_BA8299AA_AS:0.007904303,HEL_BA9021AA_AS:0.014605992)1.000:0.013667839,HEL_BA4874AA_AS:0.025979286)1.000:0.002812903)0.997:0.001689217,(HEL_BA4946AA_AS:0.03472602,IR-19-B-Hp:0.016689779)1.000:0.007606616)0.997:0.001754788,(HEL_BA4903AA_AS:0.011583082,HEL_BA8340AA_AS:0.017638892)1.000:0.013672824)0.680:0.002706841,(HEL_BA4910AA_AS:0.029825429,HEL_BA9346AA_AS:0.027797746)1.000:0.003773796)0.999:0.003159365,(HpGP-ZAF-008:0.01713457,(HpGP-ZAF-009:0.012038257,(SA172C1:0.014335031,(((((((HEL_BA5731AA_AS:0.010367573,SouthAfrica7:0.015320853)0.996:0.003804803,SA169C:0.015207018)0.995:0.001575878,(HEL_BA4919AA_AS:0.012806979,HEL_BA5709AA_AS:0.013018009)1.000:0.003922658)0.954:0.001038443,((((HpGP-ZAF-001:0.012826943,SouthAfrica20:0.013711691)1.000:0.003267319,((HEL_BA8916AA_AS:0.016824512,((HEL_AA7378AA_AS:0.010541701,(HEL_AA7351AA_AS:0.007911798,HEL_AA7371AA_AS:0.007579338)1.000:0.004658861)0.942:0.001663612,((HEL_AA7376AA_AS:0.005588574,(HEL_AA7350AA_AS:0.002864636,HEL_AA7375AA_AS:0.000931669)1.000:0.006810303)1.000:0.004614543,HEL_BA9540AA_AS:0.015281662)0.747:0.001638571)1.000:0.001946532)1.000:0.002662462,((HEL_AA7356AA_AS:0.003341841,(HEL_AA7268AA_AS:0.001316228,HEL_AA7368AA_AS:0.004051385)1.000:0.001999645)1.000:0.006552626,(K26A1:0.008283907,(HEL_AA7215AA_AS:0.01006741,((HEL_AA7309AA_AS:0.009042903,(HEL_AA7329AA_AS:0.008088341,(HEL_AA7200AA_AS:0.003080573,(HEL_AA7199AA_AS:0.001909115,HEL_AA7293AA_AS:0.002246167)1.000:0.002173229)1.000:0.005838232)0.176:0.002263286)1.000:0.002981931,(HEL_AA7206AA_AS:0.009163541,(HEL_AA7288AA_AS:0.001147166,HEL_BA9306AA_AS:0.000760559)1.000:0.011005215)1.000:0.004051822)1.000:0.004112531)1.000:0.003565733)0.622:0.002695246)1.000:0.011807721)1.000:0.002631637)0.931:0.001192835,(((HEL_BA4143AA_AS:0.011241241,HEL_BA5666AA_AS:0.013564697)0.460:0.002990251,SA253C1:0.013775018)0.898:0.001078263,(SA233C:0.011721408,HpGP-ZAF-006:0.015164447)1.000:0.002856662)0.998:0.00155453)1.000:0.001183144,((HEL_BA9494AA_AS:0.012557966,HEL_BA8345AA_AS:0.011816403)0.985:0.001965312,(HpGP-ZAF-007:0.014202401,HEL_BA5706AA_AS:0.010836985)1.000:0.002655985)0.998:0.001138586)0.058:0.000954827)1.000:0.001367797,((SouthAfrica50:0.014466474,SA29A:0.009870439)0.859:0.002757406,(HEL_BA5715AA_AS:0.005205553,SA175A:0.00552637)1.000:0.009688798)0.991:0.00132593)0.998:0.001596583,(((((HEL_BA9328AA_AS:0.000447448,SA144A:0.001668547)0.999:0.001146429,(SA251C:0.002703726,HEL_BA5671AA_AS:0.005167408)1.000:0.001788077)1.000:0.00977861,HEL_BA8291AA_AS:0.014677971)0.999:0.002438716,(HEL_AA7362AA_AS:0.015594292,HEL_BA5739AA_AS:0.014919753)1.000:0.005267581)0.988:0.000980912,(SA166A:0.014448354,HEL_BA5677AA_AS:0.007819316)1.000:0.004538726)0.747:0.000866313)1.000:0.004343953,(HEL_BA8309AA_AS:0.009058058,HEL_BA9749AA_AS:0.006929419)1.000:0.010140721)0.996:0.003120415)1.000:0.011130651)1.000:0.04504497)1.000:0.011981498)0.981:0.097914099,((HEL_AA0408AA_AS:0.010330329,HEL_BA9262AA_AS:0.009536912)1.000:0.117876168,((HEL_BA9303AA_AS:0.003865713,HEL_BA9707AA_AS:0.004112557)1.000:0.050244956,((((((HEL_BA8817AA_AS:0.014561978,HEL_BA9726AA_AS:0.015009407)1.000:0.004634748,(HEL_BA9127AA_AS:0.010595846,HEL_BA9243AA_AS:0.013571248)1.000:0.003865485)0.497:0.001505835,(HEL_BA9287AA_AS:0.012329137,(Koryak28:0.004910553,(Koryak37:7.0063e-05,Koryak38:0.001277243)1.000:0.007490157)1.000:0.004992659)0.997:0.003289555)1.000:0.006874184,(HEL_BA9722AA_AS:0.023184117,(HEL_BA9746AA_AS:0.017466594,((HEL_BA9584AA_AS:0.006733098,(HEL_BA8849AA_AS:0.001475898,HEL_BA9070AA_AS:0.001172769)1.000:0.003488384)1.000:0.00978481,(HEL_AA7311AA_AS:0.005527323,Khanty47:0.007327873)1.000:0.008194648)1.000:0.004598441)0.354:0.002582815)1.000:0.004001635)1.000:0.005652649,((HpGP-CAN-019:0.015621396,((((CAN_136:0.000473288,((HpGP-CAN-011:9.906e-06,HpGP-CAN-006:0.000347024)1.000:0.000158414,(CAN_095:5e-09,CAN_172:5e-09)0.950:5e-09)0.988:0.000103251)0.999:0.000255169,(CAN_258:1.9294e-05,HEL_CA2453AA_AS:9.922e-06)1.000:0.000268202)1.000:0.007321151,((Aklavik86:1.9484e-05,(HpGP-CAN-015:0.000165864,CAN_290:5e-09)0.879:1.8941e-05)0.879:4.3382e-05,(HEL_CA2371AA_AS:1.8919e-05,(CAN_019:1.9209e-05,HpGP-CAN-010:0.000146335)0.854:1.9792e-05)1.000:0.000620783)1.000:0.008005764)0.111:0.001729783,(HpGP-CAN-018:0.013876577,HpGP-CAN-016:0.009960891)0.611:0.002664295)1.000:0.005247541)1.000:0.003902124,((HEL_BA9629AA_AS:0.020526646,(HEL_AA7337AA_AS:0.010757558,(HEL_BA9526AA_AS:0.013265103,(HEL_BA9060AA_AS:0.000955597,HEL_BA9258AA_AS:0.000570182)1.000:0.011264461)0.322:0.002774633)0.854:0.001488169)0.988:0.002748658,(((HEL_BA9172AA_AS:0.000135993,(HEL_AA6482AA_AS:6e-09,HEL_AA5967AA_AS:0.000183165)0.950:7.6699e-05)1.000:0.007780603,(Ca_97_34:5e-09,(HEL_AA7297AA_AS:5e-09,HEL_AA6016AA_AS:5e-09)0.845:5e-09)1.000:0.008037027)1.000:0.004682738,(CAN_243:0.012260565,(HEL_AA5916AA_AS:0.006557165,(HEL_AA6037AA_AS:0.003591459,HpGP-CAN-007:0.001990612)1.000:0.005189597)1.000:0.005418025)1.000:0.002639074)1.000:0.002739951)1.000:0.004214643)1.000:0.002584138)1.000:0.003830672,(HpGP-CHI-105:0.012423347,HpGP-CHI-116:0.011615099)1.000:0.011670057)1.000:0.012497338)1.000:0.03304189)1.000:0)Root;
