# Supplementary material for: An ancient ecospecies of Helicobacter pylori
Source: Nature. 2024 Oct 16;635(8037):178–85. doi: 10.1038/s41586-024-07991-z (PMC11541087; doi:10.1038/s41586-024-07991-z)
Supplement: Supplementary file 8 — Data underlying Figs. 1–4 and Supplementary Figs. 1–6 and 8–13. [file 41586_2024_7991_MOESM8_ESM.zip › SOURCE_DATA/S2/S2A.nwk]

((((((((((((((((((((((((((((((((((((((((((((((((((((((((((((((((((HEL_BA9989AA_AS:0.013722274,(HEL_BA9920AA_AS:0.01076365,(HEL_BA9916AA_AS:0.005520211,HEL_CA0005AA_AS:0.00539869)1.000:0.006013898)1.000:0.002821615)1.000:0.001275825,(HEL_BA9937AA_AS:0.013138571,HEL_CA2707AA_AS:0.012826768)1.000:0.002008281)0.999:0.000687501,((HEL_BA9956AA_AS:0.013051581,HEL_BA9959AA_AS:0.013236579)1.000:0.002166132,(HEL_BA9928AA_AS:0.013423275,HEL_BA9945AA_AS:0.012704553)1.000:0.00203622)1.000:0.000765134)0.979:0.000528024,((HEL_CA2647AA_AS:0.015150997,(HEL_BA3757AA_AS:0.013384854,HEL_BA9976AA_AS:0.012840944)0.109:0.001731146)1.000:0.000937112,((HEL_BA9921AA_AS:0.013156315,HEL_BA9942AA_AS:0.012915829)1.000:0.002432919,((HEL_BA9919AA_AS:0.012227635,HEL_BA9967AA_AS:0.011848256)1.000:0.002253954,HEL_BA9953AA_AS:0.014258447)0.803:0.00075791)0.990:0.000731112)1.000:0.000720834):0.000438253,((((HEL_CA0516AA_AS:0.010591701,VN0893:0.010460166)1.000:0.004519041,(HEL_BA9982AA_AS:0.012699403,HEL_BA9981AA_AS:0.012248264)0.999:0.00181755)1.000:0.001053004,((HEL_BA9925AA_AS:0.005646429,HEL_BA9947AA_AS:0.005183316)1.000:0.009137974,(HEL_BA9964AA_AS:0.013019538,(HEL_BA9971AA_AS:0.006606788,HEL_BA9993AA_AS:0.006739384)1.000:0.00734327)0.006:0.001308861)0.999:0.000853427)1.000:0.000800941,((HEL_CA2561AA_AS:0.01471751,(HEL_CA2078AA_AS:0.013181986,HLJHP253:0.013060568)0.118:0.001702049)1.000:0.000975344,((HEL_AA5899AA_AS:0.013112237,(HEL_BA9938AA_AS:0.005631386,HEL_BA9991AA_AS:0.005760277)1.000:0.00829592)1.000:0.001269239,(HEL_CA0076AA_AS:0.012974108,HEL_CA0118AA_AS:0.013288418)1.000:0.001948976)0.899:0.000661518)0.999:0.000677318)1.000:0.000488148)1.000:0.000377044,(((((((HEL_CA2137AA_AS:0.014139769,(HEL_CA2039AA_AS:0.011836243,HpGP-KOR-110:0.012914831)1.000:0.002461639)1.000:0.001056642,((HEL_CA0380AA_AS:0.014016268,(HEL_BA4915AA_AS:0.011164539,HEL_CA0146AA_AS:0.011134736)1.000:0.003522743)1.000:0.001020558,(HEL_CA0372AA_AS:0.014264212,HEL_CA2574AA_AS:0.013038422)1.000:0.001946366)0.909:0.000678968)1.000:0.000752313,(((HEL_CA2098AA_AS:0.014653867,(HEL_CA0112AA_AS:0.011625954,HEL_CA2099AA_AS:0.012162837)1.000:0.002617277)1.000:0.001017997,(HEL_CA0120AA_AS:0.015100796,(HEL_BA9906AA_AS:0.012958122,HEL_BA9983AA_AS:0.013106606)0.707:0.00166826)0.999:0.000829731)0.923:0.000742365,((HEL_AA0252AA_AS:0.010654416,HEL_CA2125AA_AS:0.010293145)1.000:0.004543899,(HEL_CA2044AA_AS:0.013336352,HEL_AA0256AA_AS:0.012927277)1.000:0.001742379)1.000:0.00093744)0.918:0.000532295)1.000:0.000470702,((((HEL_BA7955AA_AS:0.012886991,HEL_CA2092AA_AS:0.013082629)1.000:0.002188755,(HEL_CA2670AA_AS:0.013236384,YN1-100:0.012884084)1.000:0.001868512)1.000:0.000791914,((HEL_CA2524AA_AS:0.013332641,HEL_CA2657AA_AS:0.012921826)1.000:0.002018544,(HEL_CA2077AA_AS:0.014481187,(HEL_CA2582AA_AS:0.012968493,HEL_CA2681AA_AS:0.013200843)0.673:0.001724816)0.964:0.000771101)1.000:0.000711489)1.000:0.000630515,(((HEL_CA2067AA_AS:0.013056689,HEL_AA5898AA_AS:0.013327375)1.000:0.001974221,(HEL_CA2071AA_AS:0.012686034,HEL_CA2074AA_AS:0.013184665)1.000:0.001794522)1.000:0.000824198,((HEL_CA0333AA_AS:0.012921929,HEL_CA0109AA_AS:0.014390381)1.000:0.002037795,(HEL_BA9968AA_AS:0.014401384,(HEL_CA2614AA_AS:0.012893638,HEL_CA2738AA_AS:0.013978288)0.974:0.001857008)0.672:0.000793542)0.975:0.000689778)1.000:0.000710684)0.999:0.000456581)0.049:0.000304762,(((((HEL_CA2037AA_AS:0.012925854,HEL_CA2045AA_AS:0.013315304)1.000:0.002199799,((HEL_CA2072AA_AS:0.012787004,HEL_CA2693AA_AS:0.012577387)1.000:0.002068658,(HEL_CA2043AA_AS:0.012513814,JP0533:0.012394219)1.000:0.00232839)0.891:0.000627602)1.000:0.000672662,((((HEL_CA2047AA_AS:0.012327732,HEL_CA2056AA_AS:0.011719952)1.000:0.002899607,(HEL_CA2672AA_AS:0.01320638,HEL_CA2105AA_AS:0.013127046)1.000:0.001778297)0.140:0.000603233,(HEL_CA2120AA_AS:0.012714126,HEL_CA2642AA_AS:0.01264389)1.000:0.002365404)0.983:0.000618285,((HEL_BA5295AA_AS:0.012897377,HEL_CA0115AA_AS:0.01254052)1.000:0.002015351,(HEL_CA2054AA_AS:0.013109249,HEL_CA2083AA_AS:0.013049258)1.000:0.001998584)1.000:0.000731622)0.705:0.000557372)1.000:0.000521005,((((HEL_CA2035AA_AS:0.013229561,HEL_CA2094AA_AS:0.01285222)1.000:0.00196575,(HEL_CA2058AA_AS:0.013306715,HEL_CA2123AA_AS:0.012743332)1.000:0.002064372)1.000:0.000820302,(((HEL_CA2069AA_AS:0.012786161,HEL_CA2110AA_AS:0.013053735)1.000:0.00199874,(HEL_CA0122AA_AS:0.012406856,HEL_CA2062AA_AS:0.011987655)1.000:0.002320164)0.954:0.000657737,(HEL_CA2126AA_AS:0.014519189,(HEL_CA2057AA_AS:0.012694759,HEL_CA2118AA_AS:0.013071581)0.112:0.001763586)1.000:0.000892994)0.409:0.000632826)1.000:0.000605006,((((HEL_CA2106AA_AS:0.012456652,HEL_CA2131AA_AS:0.012522536)1.000:0.002215975,(HCM65:0.013436557,HEL_CA0101AA_AS:0.012957656)1.000:0.002058683)0.999:0.000677495,((HEL_BA5451AA_AS:0.012695035,HEL_CA0246AA_AS:0.012513096)1.000:0.002646376,(HEL_BA4511AA_AS:0.013345105,HEL_CA2128AA_AS:0.013187633)1.000:0.001988655)0.990:0.000654737)0.885:0.000585567,((HEL_CA0007AA_AS:0.013185061,HEL_CA2578AA_AS:0.012814257)1.000:0.002003034,(HEL_BA9936AA_AS:0.013818351,HEL_CA2085AA_AS:0.01316981)1.000:0.002054945)1.000:0.000934771)0.993:0.000533018)0.982:0.000430348)0.919:0.00036433,(((((HEL_CA2090AA_AS:0.01418917,(HEL_CA2116AA_AS:0.012575661,HEL_CA2122AA_AS:0.012329929)1.000:0.002012334)0.998:0.00086758,(HEL_AA0255AA_AS:0.012924489,HEL_CA2041AA_AS:0.0129325)1.000:0.001970708)0.984:0.000727369,((HEL_BA4510AA_AS:0.012443601,HpGP-TWN-029:0.012872473)1.000:0.002183551,(HEL_AA0253AA_AS:0.013132888,HEL_CA0093AA_AS:0.013119617)1.000:0.002030711)1.000:0.000787295)1.000:0.000662445,((((HEL_CA0199AA_AS:0.012848956,HpGP-TWN-010:0.01310269)0.976:0.001786042,HpGP-SGP-007:0.01431604)1.000:0.000857635,((HEL_AA0250AA_AS:0.012835399,HEL_CA0326AA_AS:0.013192261)1.000:0.001852612,HEL_CA0242AA_AS:0.013917197)1.000:0.000922853)1.000:0.00081687,((HEL_BA4525AA_AS:0.012666476,HEL_CA2537AA_AS:0.012923394)1.000:0.002137356,((HEL_CA2073AA_AS:0.012927255,HEL_CA2606AA_AS:0.013215994)0.987:0.001838896,HEL_CA2042AA_AS:0.01446144)0.139:0.0007716)1.000:0.000791016)1.000:0.000582778)1.000:0.000540116,(((((((HEL_BA9915AA_AS:0.012183913,HEL_BA9940AA_AS:0.01317134)1.000:0.002907515,(HEL_BA9955AA_AS:0.013489545,HEL_BA9984AA_AS:0.014074297)1.000:0.001655321)0.699:0.000674186,(HEL_AA2001AA_AS:0.014363281,(HEL_BA9922AA_AS:0.012736181,HpGP-USA-011:0.013067047)0.894:0.001867386)1.000:0.001021764)0.998:0.000674523,((HEL_BA9958AA_AS:0.013240749,HEL_CA2626AA_AS:0.012924387)1.000:0.002195166,((HEL_BA9970AA_AS:0.013205161,VN0142:0.013767752)1.000:0.002106705,(HEL_BA9944AA_AS:0.013269012,HEL_CA0374AA_AS:0.012989589)1.000:0.001978358)0.971:0.000647051)0.996:0.000618814)0.838:0.000529246,((HEL_BA9948AA_AS:0.014757651,(HEL_BA0200AA_AS:0.014055895,HEL_BA4543AA_AS:0.013550352)0.738:0.001778254)1.000:0.000986185,((VN0859:0.014078193,(HEL_BA4995AA_AS:0.013431186,(HEL_CA2729AA_AS:0.011807125,(VN0844:0.008531621,VN0866:0.007162355)1.000:0.005072209)1.000:0.001984201)1.000:0.001563635)1.000:0.001119505,(HEL_CA0001AA_AS:0.012809465,NY97-29:0.013619198)1.000:0.002102336)0.491:0.000674176)1.000:0.000812961)0.999:0.000458732,((((HEL_CA0000AA_AS:0.01436734,(HEL_BA9912AA_AS:0.012125071,HEL_BA9975AA_AS:0.011842187)1.000:0.002684578)1.000:0.001014828,((HEL_BA9973AA_AS:0.012173606,HEL_CA2715AA_AS:0.012620623)1.000:0.002359838,HEL_BA9941AA_AS:0.01414365)1.000:0.000912724)1.000:0.000787285,(((HEL_CA2565AA_AS:0.012701922,HEL_CA2716AA_AS:0.012586133)1.000:0.002247342,(HEL_CA2607AA_AS:0.013061968,HEL_CA2645AA_AS:0.01289287)1.000:0.001831642)1.000:0.000840057,(HEL_CA2135AA_AS:0.013153022,HEL_CA0002AA_AS:0.013368593)1.000:0.002234953)0.838:0.00060132)1.000:0.000642264,((((HEL_BA9934AA_AS:0.01399427,HEL_BA9954AA_AS:0.013286391)0.556:0.001747937,HEL_BA9972AA_AS:0.014073323)1.000:0.000937716,(((HEL_BA9908AA_AS:0.010657171,HEL_BA9987AA_AS:0.01156435)1.000:0.004061423,(HEL_BA9980AA_AS:0.011506869,HEL_CA2665AA_AS:0.011922798)1.000:0.00308811)0.950:0.0006338,(HEL_BA4516AA_AS:0.012930968,HEL_CA0003AA_AS:0.013216701)1.000:0.002202634)0.000:0.000617702)1.000:0.000634792,(((HEL_BA9903AA_AS:0.012599795,HEL_CA2720AA_AS:0.012334616)1.000:0.002508028,(HEL_BA9914AA_AS:0.013345907,HEL_BA5447AA_AS:0.012858155)1.000:0.001794843)1.000:0.000744551,((HEL_CA2703AA_AS:0.00973145,HEL_CA2722AA_AS:0.009634123)1.000:0.005478617,(HEL_BA9974AA_AS:0.015210733,(HEL_CA2603AA_AS:0.011133961,HEL_CA2760AA_AS:0.011015486)1.000:0.002925658)1.000:0.00106404)0.983:0.000908332)1.000:0.000694261)0.581:0.000440776)0.907:0.000388029)1.000:0.000355867,(((((((((((((HpGP-MAL-003:0.015149277,((Taiwan902:0.013161861,(HEL_CA0214AA_AS:0.010703938,Kyoto98A:0.011488657)1.000:0.002989191)0.995:0.001087596,((HEL_AA2008AA_AS:0.009450667,HpGP-TWN-001:0.011008409)1.000:0.003250141,HEL_BA5454AA_AS:0.015520627)1.000:0.001267049)1.000:0.001358677)1.000:0.001430036,(HEL_CA0222AA_AS:0.014885863,(HEL_AA0326AA_AS:0.013448158,(Taitung35:0.012204664,(HEL_CA2628AA_AS:0.008851653,ID0048:0.009276572)1.000:0.002898367)1.000:0.002576598)1.000:0.001745294)1.000:0.001292449)1.000:0.000937835,(((HEL_BA4687AA_AS:0.00948544,HpGP-TWN-009:0.008892357)1.000:0.005909993,(HEL_BA5446AA_AS:0.01328322,HEL_CA2694AA_AS:0.013170246)1.000:0.002059564)0.995:0.000793116,((HpGP-MAL-018:0.010691067,NY97-18:0.011177997)1.000:0.003425475,((HEL_BA7969AA_AS:0.002874915,(HEL_BA7968AA_AS:0.004316947,(HEL_AA5345AA_AS:0.003024493,HEL_BA5356AA_AS:0.002901659)1.000:0.00178945)1.000:0.00280289)1.000:0.00825709,(HEL_BA9052AA_AS:0.011318988,HEL_CA2588AA_AS:0.010459661)1.000:0.00230102)1.000:0.00244147)1.000:0.001927322)1.000:0.000808864)1.000:0.000556968,((((((HEL_AA6076AA_AS:0.011636106,KK-KH-21:0.013101122)1.000:0.002628755,(HEL_BA4158AA_AS:0.012459172,HEL_CA2756AA_AS:0.012596572)1.000:0.002100843)1.000:0.001362806,((HEL_BA9524AA_AS:0.013242728,HEL_CA2617AA_AS:0.013155198)0.371:0.00189416,RN169:0.014819855)0.999:0.000961125)1.000:0.000963764,((((((HEL_CA2568AA_AS:0.010519376,JP0154:0.012294081)1.000:0.002319213,((KY-TH-10:0.013197854,(HEL_CA2673AA_AS:0.009422984,KY-TH-79:0.009178158)1.000:0.002110929)1.000:0.00191384,(HEL_CA2581AA_AS:0.004772818,HpGP-SGP-004:0.005019693)1.000:0.007627451)1.000:0.001367182)1.000:0.001345953,((HEL_BA9965AA_AS:0.011251356,HEL_CA2704AA_AS:0.010102994)1.000:0.003097724,HEL_CA2697AA_AS:0.013099611)1.000:0.001190396)1.000:0.001260362,(HEL_CA2570AA_AS:0.013356524,(HEL_BA4610AA_AS:0.016169257,HEL_CA0226AA_AS:0.010776474)1.000:0.00243007)1.000:0.001413798)1.000:0.001368215,(HEL_CA2577AA_AS:0.015214261,(HEL_CA2662AA_AS:0.013660561,HpGP-SGP-009:0.013411192)0.341:0.001882913)1.000:0.000954214)1.000:0.000753718,((HEL_CA2742AA_AS:0.012650959,RN190:0.01274365)1.000:0.002358422,((HEL_BA5348AA_AS:0.012224688,HEL_CA0100AA_AS:0.012729111)1.000:0.002160098,HEL_CA2728AA_AS:0.014213552)1.000:0.000953358)1.000:0.001060753)0.434:0.000597574)0.701:0.000465466,((((HEL_CA2539AA_AS:0.012338129,HEL_CA2712AA_AS:0.012309883)1.000:0.003122206,(HpGP-TWN-018:0.012415603,KY-TH-53:0.013235637)1.000:0.002198881)1.000:0.001144691,((((MMM_59:0.01851273,((KY-TH-81:0.004712026,(KY-TH-28:0.002892642,KY-TH-73:0.001733657)1.000:0.003965367)1.000:0.010241903,HEL_AA1879AA_AS:0.013622877)0.974:0.00180644)0.933:0.001084493,(HEL_BA4183AA_AS:0.014310543,(HEL_BA8225AA_AS:0.012866197,HpGP-TWN-017:0.012961754)1.000:0.002061858)1.000:0.001034594)1.000:0.000979875,((HEL_CA0080AA_AS:0.012631794,HEL_CA0092AA_AS:0.012791621)1.000:0.002687411,((HpGP-MAL-015:0.014139453,(HEL_CA2684AA_AS:0.011765484,HEL_CA2698AA_AS:0.01241123)1.000:0.002279621)0.986:0.000969776,(HEL_CA2521AA_AS:0.013588069,(Yangon173:0.012400415,HEL_CA2755AA_AS:0.012369726)0.961:0.001907359)1.000:0.001012715)0.975:0.000905659)1.000:0.000788803)0.986:0.000633161,((((Taitung76:0.013574485,(HEL_CA2706AA_AS:0.010800409,HEL_BA5600AA_AS:0.011505571)1.000:0.003002823)1.000:0.001149338,(HEL_CA2644AA_AS:0.010123114,HEL_CA2575AA_AS:0.010476723)1.000:0.003641114)1.000:0.001047924,((HEL_CA2612AA_AS:0.012078256,HEL_CA2669AA_AS:0.011534834)1.000:0.002666874,HpGP-SGP-002:0.014122201)1.000:0.001206061)1.000:0.001019134,((((HpGP-SGP-038:0.011770946,HpGP-SGP-015:0.012528424)1.000:0.002476802,((HEL_BA7971AA_AS:0.011861532,ID0050:0.012288565)1.000:0.002105859,(HEL_AA2005AA_AS:0.007921473,HEL_AA2009AA_AS:0.007539097)1.000:0.005914156)0.471:0.000938766)1.000:0.000945895,((HEL_BA4460AA_AS:0.013519846,(HEL_CA0149AA_AS:0.012619486,(JP0534:0.008530295,(AH67:0.004982935,(HEL_BA5460AA_AS:0.005058492,HEL_BA9319AA_AS:0.002509227)0.942:0.001352483)1.000:0.004413759)1.000:0.005680041)0.677:0.001535711)0.686:0.001002439,(HEL_CA0164AA_AS:0.012762242,HEL_CA0208AA_AS:0.012259012)1.000:0.00255785)1.000:0.000953558)1.000:0.000901716,(((HEL_AA5337AA_AS:0.012201157,(HEL_CA2556AA_AS:0.011144082,JP0016:0.01150449)0.948:0.002278777)1.000:0.002278398,((HEL_BA3828AA_AS:0.011825219,HpGP-SGP-008:0.012206599)1.000:0.00224764,(HEL_BA4458AA_AS:0.012550797,Kyoto90A:0.013519103)1.000:0.002163439)0.721:0.000793727)0.998:0.000929936,((HEL_AA2000AA_AS:0.012740324,HEL_CA2532AA_AS:0.012612924)1.000:0.002132152,(HEL_CA2734AA_AS:0.00812955,HpGP-TWN-020:0.0093397)1.000:0.005368926)1.000:0.001035948)1.000:0.00077865)1.000:0.000716043)1.000:0.000601582)0.195:0.000532618)0.915:0.000561332,((HEL_CA0095AA_AS:0.013300643,HEL_CA0183AA_AS:0.013447736)1.000:0.002395754,((HEL_BA5345AA_AS:0.013046099,OK304:0.012737954)1.000:0.00234759,((HEL_BA5777AA_AS:0.013441306,HpGP-SGP-005:0.012667355)0.984:0.002125472,HpGP-SGP-006:0.015882886)0.966:0.000838122)0.857:0.000713958)1.000:0.000807366)0.969:0.000561343)0.996:0.000455767,(((HEL_CA2611AA_AS:0.013574803,HpGP-MAL-012:0.013540648)1.000:0.002265162,((HEL_CA2528AA_AS:0.013442665,HEL_CA2730AA_AS:0.012775023)1.000:0.002318791,(HEL_CA0178AA_AS:0.013470404,HEL_CA2605AA_AS:0.013234441)1.000:0.002235986)0.000:0.000610782)1.000:0.000772825,((HEL_CA2621AA_AS:0.01406576,(HEL_CA0099AA_AS:0.012731871,HEL_CA2735AA_AS:0.013048522)0.432:0.001939209)1.000:0.001022361,(HEL_AA6080AA_AS:0.014322541,(HEL_AA0328AA_AS:0.012306065,Taitung234:0.012271196)1.000:0.002592027)1.000:0.001236536)1.000:0.000915687)1.000:0.000580355)0.997:0.00040204)1.000:0.000445971,((((HEL_CA0185AA_AS:0.014262036,(HEL_CA0195AA_AS:0.012752293,HEL_CA0407AA_AS:0.01304595)0.976:0.00222207)1.000:0.001048043,(HEL_CA0408AA_AS:0.01402277,(HEL_CA0209AA_AS:0.014311333,oki200:0.014157545)0.245:0.001983521)0.993:0.000941366)1.000:0.000878154,(((HpGP-SGP-017:0.013454869,HEL_CA0412AA_AS:0.013213037)1.000:0.002224103,(HEL_CA0406AA_AS:0.013140628,HEL_CA0414AA_AS:0.013324111)1.000:0.002126495)0.880:0.000652854,(HEL_CA0215AA_AS:0.01469446,HEL_CA0191AA_AS:0.012879225)1.000:0.002566585)0.999:0.000699728)1.000:0.000631964,(((HEL_CA0158AA_AS:0.013148743,HpGP-TWN-022:0.01362922)1.000:0.002448694,((HEL_CA0200AA_AS:0.013319377,HEL_CA0212AA_AS:0.013298752)1.000:0.002189901,(HpGP-SGP-019:0.013694294,HEL_CA0168AA_AS:0.013323752)1.000:0.002097438)0.746:0.000646202)1.000:0.000843521,(((HpGP-MAL-023:0.01335445,Taitung216:0.013883847)1.000:0.002327058,(HEL_CA0189AA_AS:0.012411836,HEL_CA0203AA_AS:0.012432745)1.000:0.002907609)1.000:0.000877545,((HEL_BA3919AA_AS:0.014557555,(HEL_CA0157AA_AS:0.012285081,HEL_CA0373AA_AS:0.012558078)1.000:0.002591897)1.000:0.001029412,((HEL_BA9678AA_AS:0.013178782,HEL_CA0409AA_AS:0.013356758)1.000:0.00206085,(HEL_CA0411AA_AS:0.010797802,HpGP-USA-425:0.010459516)1.000:0.004514231)0.957:0.000704896)0.953:0.000663139)0.166:0.000571331)0.966:0.000493821)1.000:0.000430255)0.986:0.000326794,(((((((HEL_BA8375AA_AS:0.014101693,MMM_123:0.014902331)1.000:0.002040036,(HEL_CA2549AA_AS:0.012619774,HpGP-MAL-010:0.015711602)1.000:0.003278878)0.999:0.000702807,(HEL_CA0171AA_AS:0.012361376,HpGP-SGP-033:0.012785293)1.000:0.002857085)1.000:0.00068005,(((Taiwan878:0.013354113,HEL_AA6795AA_AS:0.014338411)1.000:0.001802008,(HEL_CA2705AA_AS:0.012440188,MMM_14:0.013748321)1.000:0.003073233)1.000:0.001006076,(Taiwan907:0.014910493,(HEL_BA8930AA_AS:0.01303304,HpGP-TWN-027:0.013926506)0.969:0.001906966)1.000:0.000958035)1.000:0.00074477)0.212:0.000473039,((HEL_BA5592AA_AS:0.013558654,Taiwan904:0.012937008)1.000:0.002372818,((HEL_CA2560AA_AS:0.012380167,HpGP-SGP-036:0.013799879)1.000:0.002708381,(HEL_CA0206AA_AS:0.013004706,HpGP-TWN-024:0.012637802)1.000:0.002209089)1.000:0.001387527)1.000:0.00092179)0.314:0.000409756,((((KY-TH-93:0.0140203,NY97-103:0.013201722)1.000:0.002585755,(HEL_BA8947AA_AS:0.01336764,KK-KH-50:0.013203465)1.000:0.002326003)0.719:0.000721746,((HEL_CA2633AA_AS:0.01175947,ID0397:0.012512343)1.000:0.003076551,(HEL_CA2584AA_AS:0.012173424,HpGP-TWN-008:0.012815064)1.000:0.002713644)1.000:0.000957309)1.000:0.000763316,((HEL_CA2538AA_AS:0.014599243,(HEL_AA6078AA_AS:0.012357972,HEL_BA8898AA_AS:0.013996412)0.919:0.002221675)1.000:0.00124354,((((HEL_BA5577AA_AS:0.012068126,(HEL_BA9247AA_AS:0.011610493,(HEL_AA0202AA_AS:0.011931933,HpGP-JAP-101:0.010121516)1.000:0.001996862)1.000:0.001766462)1.000:0.003076011,(HEL_CA2004AA_AS:0.014247689,((Mandalay38:0.011854034,ID0741:0.011225782)1.000:0.001946853,((Taitung69:0.011803678,Taitung71:0.010864355)1.000:0.002159411,HEL_CA0155AA_AS:0.012401575)1.000:0.001298082)1.000:0.001229217)0.726:0.00114922)1.000:0.001163166,(HEL_CA0153AA_AS:0.01286554,HEL_BA5605AA_AS:0.012883976)1.000:0.002200659)1.000:0.001022697,(HpGP-SGP-024:0.013892975,HEL_BA4596AA_AS:0.019109587)1.000:0.002340055)1.000:0.000891688)1.000:0.00094109)1.000:0.000555365)1.000:0.000389946,((((HEL_BA7962AA_AS:0.01530017,(HEL_CA0162AA_AS:0.012305747,HpGP-TWN-021:0.013354376)1.000:0.00245519)1.000:0.001042554,((HpGP-TWN-004:0.013301988,Taitung36:0.012849586)1.000:0.002406849,HpGP-TWN-019:0.014968005)1.000:0.001055007)1.000:0.000865089,(((HpGP-TWN-006:0.018328709,RN3:0.018346347)1.000:0.004088754,((HEL_CA2713AA_AS:0.013215035,HpGP-TWN-002:0.013394969)1.000:0.00228308,HEL_BA9248AA_AS:0.014656692)0.998:0.00091397)1.000:0.001086049,((HEL_AA6034AA_AS:0.011489088,HEL_CA0198AA_AS:0.011724998)1.000:0.00384153,(HpGP-TWN-023:0.013337984,(Taitung30:0.005396835,Taiwan45:0.005233384)1.000:0.009564721)1.000:0.001870317)1.000:0.000833367)0.533:0.000640746)0.999:0.000599744,(((HEL_BA9551AA_AS:0.013900339,HpGP-TWN-016:0.014972558)0.989:0.002094793,HpGP-TWN-007:0.016016898)1.000:0.001016686,(((HEL_BA5440AA_AS:0.012640507,HEL_CA2679AA_AS:0.012591526)1.000:0.002208984,HpGP-TWN-026:0.015100137)1.000:0.000944109,((OK103:0.005831247,OK212:0.006000395)1.000:0.008472084,HEL_CA0172AA_AS:0.013230811)1.000:0.001927579)1.000:0.000829336)1.000:0.000920288)0.999:0.000458046)0.906:0.000295916)0.963:0.000272052,((((HEL_CA2759AA_AS:0.015281741,((HEL_BA3846AA_AS:0.007723174,RN5:0.007213761)1.000:0.007066756,(HEL_CA2609AA_AS:0.012570103,(HEL_CA2692AA_AS:0.01114867,HEL_CA2757AA_AS:0.011040078)1.000:0.002334276)1.000:0.001863718)1.000:0.001240357)1.000:0.001030864,((HEL_BA5362AA_AS:0.013010911,(HEL_BA9812AA_AS:0.01156834,(HEL_BA3872AA_AS:0.009766085,HEL_CA2638AA_AS:0.00884283)1.000:0.002504717)1.000:0.002172415)1.000:0.002850936,(HpGP-TWN-028:0.014515489,(HpGP-TWN-005:0.012804615,Taitung243:0.012947746)1.000:0.002626882)0.990:0.000969863)1.000:0.001023204)0.991:0.000587992,((HEL_CA2762AA_AS:0.014432989,(HEL_CA0097AA_AS:0.012083381,HEL_CA2593AA_AS:0.012377534)1.000:0.002536836)1.000:0.001365604,(HEL_CA2542AA_AS:0.014644563,(HEL_CA2540AA_AS:0.012311027,HEL_CA2602AA_AS:0.013692309)1.000:0.0024922)1.000:0.001140593)1.000:0.000888469)0.984:0.000530128,(((HEL_CA2661AA_AS:0.01270465,HEL_BA9389AA_AS:0.012847321)1.000:0.002379003,(RN61:0.0139255,HpGP-MAL-022:0.013777016)1.000:0.001913207)1.000:0.000917734,((HpGP-TWN-003:0.013171037,KY-TH-32:0.013273504)1.000:0.002437692,((HEL_CA2752AA_AS:0.012115907,HpGP-SGP-003:0.012054442)1.000:0.002713633,HEL_CA2564AA_AS:0.014571899)0.755:0.000871685)1.000:0.000818075)1.000:0.000763526)1.000:0.000513298)1.000:0.000390017,(((HEL_CA2658AA_AS:0.015177861,(HEL_AA5340AA_AS:0.013243033,HEL_CA2550AA_AS:0.013446513)0.914:0.001851127)1.000:0.001011799,(((HEL_CA2666AA_AS:0.011882534,KY-TH-41:0.012112621)1.000:0.002819423,HEL_CA2687AA_AS:0.014419162)1.000:0.001042228,((HEL_BA3835AA_AS:0.013295921,HEL_CA2690AA_AS:0.01246048)1.000:0.002158427,HEL_CA2702AA_AS:0.014491552)0.682:0.000814069)1.000:0.001012231)1.000:0.000746316,((((HEL_BA9045AA_AS:0.013552761,HEL_CA2531AA_AS:0.01314139)1.000:0.002419923,(NY97-38:0.013400202,HEL_CA0083AA_AS:0.013634548)1.000:0.002191207)1.000:0.000901265,(((HEL_CA2523AA_AS:0.013197237,(HEL_CA2552AA_AS:0.006362727,ID0449:0.007763818)1.000:0.006625658)1.000:0.002289628,(HEL_CA2534AA_AS:0.013610377,HpGP-MAL-020:0.013769645)1.000:0.002120044)1.000:0.000881815,(HEL_CA2543AA_AS:0.012664744,HpGP-SGP-014:0.012952578)1.000:0.003005546)0.130:0.00070893)0.503:0.000537378,((NYPt140:0.016735773,(HEL_BA5776AA_AS:0.013559114,HEL_CA0102AA_AS:0.012502306)1.000:0.002669574)1.000:0.00102596,((HEL_AA0324AA_AS:0.013289391,JP0017:0.015717357)1.000:0.002735379,(HEL_CA2529AA_AS:0.014746084,(HEL_BA5452AA_AS:0.012752631,HEL_CA2096AA_AS:0.012415285)1.000:0.002539973)1.000:0.001077915)0.718:0.000720521)1.000:0.000810005)1.000:0.000519631)1.000:0.000448002)0.000:0.000293348,((((((HEL_CA2685AA_AS:0.014171304,(HEL_CA0068AA_AS:0.013283233,HEL_CA0081AA_AS:0.013146538)1.000:0.002016865)0.100:0.000756332,(HEL_CA2589AA_AS:0.013532798,HEL_CA2600AA_AS:0.012957964)1.000:0.002578041)1.000:0.000817483,((HEL_CA2695AA_AS:0.015200098,(HEL_BA9929AA_AS:0.013547931,HEL_CA0082AA_AS:0.013349258)0.998:0.001902392)1.000:0.000890189,((HEL_BA5595AA_AS:0.013326172,HEL_CA2533AA_AS:0.013552465)1.000:0.002127828,(HEL_BA9918AA_AS:0.013675502,HpGP-SGP-013:0.013624029)1.000:0.002018729)0.999:0.00075037)0.996:0.000687465)0.874:0.000555869,((HEL_BA9913AA_AS:0.014208148,(HEL_CA2622AA_AS:0.012622053,(HEL_BA9907AA_AS:0.004369503,HEL_BA9943AA_AS:0.004262036)1.000:0.008491409)1.000:0.002155601)1.000:0.00132929,(HpGP-SGP-026:0.014966512,(HEL_BA9990AA_AS:0.013494753,HEL_BA9905AA_AS:0.013567683)0.361:0.00182058)0.999:0.000895272)1.000:0.000980593)1.000:0.000556994,(((HEL_CA2745AA_AS:0.014028177,VN0123:0.013194997)1.000:0.002646226,(HEL_CA0094AA_AS:0.014646444,(VN0139:0.013194476,(EKB34:0.012441403,HEL_BA9978AA_AS:0.011304016)1.000:0.002671041)1.000:0.001793869)1.000:0.001359031)0.833:0.000740633,((HEL_BA9995AA_AS:0.013610702,HEL_CA0069AA_AS:0.013561106)1.000:0.002233966,(HEL_CA2591AA_AS:0.013688217,HEL_CA2761AA_AS:0.013626976)1.000:0.002211103)1.000:0.00083887)1.000:0.000607953)1.000:0.000452414,(((((HEL_CA2548AA_AS:0.011969714,KY-TH-84:0.014445786)1.000:0.002518409,(VN0905:0.014598472,VN0568:0.015029904)1.000:0.002211406)1.000:0.001623593,(HEL_CA2563AA_AS:0.015405683,(HEL_CA2648AA_AS:0.012813155,NY97-20:0.012745002)1.000:0.002612565)0.927:0.001042368)1.000:0.000812814,(((HEL_CA2595AA_AS:0.013360203,HpGP-MAL-006:0.013498641)1.000:0.002421161,(HEL_BA7956AA_AS:0.013662034,HpGP-SGP-018:0.014085461)1.000:0.002134688)1.000:0.000793047,((HEL_BA5344AA_AS:0.013259914,HEL_BA5358AA_AS:0.013360287)1.000:0.002277942,(HEL_AA0384AA_AS:0.015877585,(HEL_CA2724AA_AS:0.013109147,HEL_CA2545AA_AS:0.013071083)1.000:0.002049286)1.000:0.00102224)0.988:0.000768874)1.000:0.000902994)1.000:0.000626172,((((((((HEL_CA0549AA_AS:0.016629903,((HEL_BA9754AA_AS:0.014116775,HEL_CA0541AA_AS:0.013346216)1.000:0.002786002,(HEL_CA0464AA_AS:0.014817538,HNI78:0.013494902)1.000:0.002570813)1.000:0.00219651)1.000:0.001476925,((VN1328:0.015771049,HEL_BA9633AA_AS:0.014621774)1.000:0.002254865,(DUHN25:0.015270279,HEL_BA8722AA_AS:0.014735428)1.000:0.003498575)0.995:0.000707841)1.000:0.000727527,(((HEL_CA0489AA_AS:0.015317891,Va125:0.01528051)1.000:0.002312021,(HEL_BA9335AA_AS:0.01684753,(HCM55:0.01522672,Va75:0.014506437)1.000:0.002559061)0.518:0.000814581)0.252:0.000671762,(Va114:0.017174821,(HpGP-VNM-001:0.010735365,VN1220:0.010870287)1.000:0.006321551)1.000:0.0015804)0.995:0.000651944)1.000:0.000652912,(((((((HEL_BA8670AA_AS:0.012050019,HEL_CA0525AA_AS:0.010089139)1.000:0.006528775,((HEL_BA8685AA_AS:0.004593619,((HEL_CA0456AA_AS:0.003326822,VH107:0.00497338)1.000:0.002550376,HEL_BA8721AA_AS:0.005443919)0.872:0.001710447)1.000:0.01229231,(HEL_CA0579AA_AS:0.015682803,((((HEL_BA8682AA_AS:0.00527766,(VN0772:0.004169972,((((HEL_BA8705AA_AS:0.003858891,HEL_BA8727AA_AS:0.00431193)1.000:0.0027069,(HEL_BA8683AA_AS:0.004996424,VN0639:0.002486372)1.000:0.001090375)1.000:0.000734965,HEL_BA8730AA_AS:0.005168039)1.000:0.00126838,VN0053:0.003522624)1.000:0.000685279)0.904:0.000444573)1.000:0.000855018,(HEL_BA4123AA_AS:0.003075697,(BHB_16-3:0.005553357,CHC143:0.005890974)0.908:0.000757338)1.000:0.000691865)1.000:0.001216449,HEL_CA0436AA_AS:0.003777247)1.000:0.002890908,((HEL_BA8740AA_AS:0.00735719,((HEL_BA8671AA_AS:0.006916718,HEL_CA0438AA_AS:0.006765323)0.000:0.000754601,((HEL_BA8677AA_AS:0.002850554,(DUHN19:0.003535528,HEL_CA0455AA_AS:0.002909374)0.999:0.000315552)1.000:0.000397747,((HEL_BA8661AA_AS:0.005067275,HUE40:0.006972652)0.000:0.000967318,HEL_BA8741AA_AS:0.009328352)1.000:0.001172874)0.874:0.000451569)1.000:0.001275373)0.976:0.000947856,(HEL_BA8734AA_AS:0.00574455,(DU_31:0.003207488,VN1314:0.002622973)1.000:0.001717432)1.000:0.003650454)0.997:0.002047385)1.000:0.008142794)1.000:0.002882461)0.950:0.001157202)1.000:0.001405932,((HEL_CA0573AA_AS:0.01498606,(HEL_BA8713AA_AS:0.006142005,HUE59:0.00644984)1.000:0.010083605)1.000:0.002853879,HEL_CA0457AA_AS:0.016924594)1.000:0.001147194)1.000:0.001188533,(((HEL_CA0449AA_AS:0.015851743,(HEL_BA8666AA_AS:0.013460442,HEL_CA0569AA_AS:0.013000457)1.000:0.002924702)1.000:0.002929743,((SP30:0.011612357,VH12:0.012932336)1.000:0.003628031,((CK20:0.011743831,HEL_CA0446AA_AS:0.012106396)1.000:0.004133138,(HEL_BA4602AA_AS:0.013181347,HEL_BA9622AA_AS:0.013551794)1.000:0.002677552)1.000:0.001827173)1.000:0.003333082)1.000:0.001186522,(((HEL_CA0501AA_AS:0.013998596,VN0297:0.012980734)1.000:0.004179817,((VN0277:0.010967182,(HEL_CA0581AA_AS:0.012097946,(EKB20:0.008451531,HEL_BA4624AA_AS:0.011045439)0.437:0.001760385)1.000:0.002318476)1.000:0.005211587,VN0381:0.015863936)0.997:0.00135264)1.000:0.001207062,(VN0387:0.017871613,(HCM45:0.01281894,HEL_CA0454AA_AS:0.012038908)1.000:0.00454109)1.000:0.001323043)1.000:0.000922601)0.997:0.000668908)1.000:0.000565985,(((((HEL_CA0529AA_AS:0.001851215,VN1310:0.001609567)1.000:0.015405552,(VN0281:0.015866837,HEL_BA4942AA_AS:0.015318524)0.994:0.002090334)1.000:0.00098587,(HEL_CA0515AA_AS:0.017360034,(HCM69:0.015185481,HEL_BA8738AA_AS:0.015723636)1.000:0.002728451)1.000:0.001150788)1.000:0.000868913,((VN0250:0.015595669,(HEL_CA0535AA_AS:0.015142779,(HEL_CA0575AA_AS:0.012661558,(HEL_BA4985AA_AS:0.001551387,HEL_BA8739AA_AS:0.002153725)1.000:0.010686763)1.000:0.003569695)1.000:0.002619602)1.000:0.001908729,((HEL_BA8679AA_AS:0.017295458,(HEL_CA0439AA_AS:0.014385526,HEL_CA0486AA_AS:0.013727079)1.000:0.003108543)1.000:0.001146184,(VN0460:0.015904299,HEL_CA0466AA_AS:0.015284937)1.000:0.002426479)0.861:0.000741204)1.000:0.000729848)0.945:0.000552273,(((((HCM43:0.010963541,HEL_BA4607AA_AS:0.012559085)1.000:0.005365927,(HEL_BA8712AA_AS:0.012516371,VN0597:0.012297759)1.000:0.004052899)1.000:0.001420257,(CG4:0.015586558,(VN0644:0.005294871,VN0667:0.004538541)1.000:0.011859584)1.000:0.002716341)1.000:0.000980116,(VH33:0.015893955,HEL_BA8905AA_AS:0.014888637)1.000:0.002922785)0.606:0.000694705,((HEL_BA3857AA_AS:0.014913535,(HEL_CA0567AA_AS:0.011579349,KG54:0.014972537)1.000:0.003421855)1.000:0.003023222,((HNI91:0.014106911,VN0611:0.015851391)1.000:0.002433147,HEL_CA0471AA_AS:0.017113214)0.999:0.00105523)1.000:0.001369732)1.000:0.0009562)0.998:0.000460793)0.214:0.00030035,(((((((HEL_CA0522AA_AS:0.015580108,(HEL_BA8729AA_AS:0.015725891,HEL_CA0507AA_AS:0.013561788)1.000:0.002771469)1.000:0.001660075,(VN0127:0.017469937,VN0314:0.013904882)1.000:0.002981997)1.000:0.001346981,(HNI39:0.014782085,VN0427:0.016164698)1.000:0.002927066)1.000:0.000834265,((HN84:0.017091656,(HEL_CA0462AA_AS:0.015216513,HEL_CA0509AA_AS:0.01599259)0.907:0.002320538)1.000:0.001298556,(HEL_BA4955AA_AS:0.01723279,((HEL_CA0548AA_AS:0.014417845,(CHN99:0.011737392,HEL_AA0212AA_AS:0.011843454)1.000:0.003720721)1.000:0.001911882,((DUHN20:0.012782256,SP29:0.012497768)1.000:0.002818697,Va33:0.016297686)1.000:0.001521678)1.000:0.001553114)1.000:0.001322717)0.828:0.000691406)1.000:0.000771109,(((HEL_CA0512AA_AS:0.017402741,(HEL_CA0532AA_AS:0.013974638,HEL_CA0537AA_AS:0.013619497)1.000:0.003966088)0.302:0.000988309,(HEL_CA0482AA_AS:0.015194061,HEL_CA0526AA_AS:0.014764155)1.000:0.003569738)1.000:0.001219992,(((HpGP-VNM-002:0.015392725,(HEL_CA0475AA_AS:0.014127185,(VH103:0.012967019,VH21:0.012182519)1.000:0.003410364)1.000:0.001927352)1.000:0.002724429,((HEL_CA0442AA_AS:0.003230557,HEL_CA0452AA_AS:0.003935)1.000:0.011389392,(Va89:0.015622323,((VN1333:0.012545305,((HEL_CA0540AA_AS:0.010287515,HEL_CA0437AA_AS:0.01248421)1.000:0.002069822,((((((HEL_CA0564AA_AS:0.012809603,(HEL_CA0478AA_AS:0.003859622,VN1327:0.008587772)1.000:0.004864791)1.000:0.001949725,((HEL_BA8716AA_AS:0.011610029,KY-TH-78:0.010985021)0.989:0.001952863,HEL_CA0502AA_AS:0.011172481)1.000:0.000998739)0.990:0.000841991,(HEL_CA0571AA_AS:0.008842908,VH110:0.01071528)1.000:0.001947201)0.237:0.000681143,((VN0474:0.008233214,Va149:0.008230755)1.000:0.001772594,(HEL_CA0545AA_AS:0.006666002,HEL_BA8698AA_AS:0.009817483)0.992:0.001094826)1.000:0.000803805)0.726:0.00078911,(HEL_CA0503AA_AS:0.008630065,HNI79:0.010577872)1.000:0.002115969)1.000:0.001258417,(HEL_CA0434AA_AS:0.011677166,(HEL_CA0552AA_AS:0.009110805,HNI86:0.009444487)1.000:0.003306997)0.995:0.001269227)1.000:0.001491281)1.000:0.001356398)1.000:0.001888767,HEL_BA4962AA_AS:0.01223514)1.000:0.002671079)0.971:0.001989278)1.000:0.002415376)0.926:0.000904601,((VH11:0.013822346,VH37:0.014922536)1.000:0.003649455,((HEL_BA4179AA_AS:0.014847552,HEL_CA0485AA_AS:0.015243928)1.000:0.0023505,(((HEL_CA0531AA_AS:0.014003653,VN0545:0.013437161)1.000:0.00277825,(KG86:0.015739954,HEL_BA8708AA_AS:0.015201604)1.000:0.002464582)1.000:0.001559138,VN0526:0.016015954)0.755:0.001220672)1.000:0.001505326)1.000:0.001034503)1.000:0.000967376)0.999:0.000576311)1.000:0.000454038,((((((VN0773:0.017434967,(HEL_BA9588AA_AS:0.015298533,(VN0362:0.012998386,(KG12:0.01140682,(RN112:0.003914804,UBN61:0.007484972)1.000:0.003540319)1.000:0.005919193)1.000:0.003623003)1.000:0.002018381)0.989:0.001226062,(HEL_AA0213AA_AS:0.015561121,VN0357:0.014587145)1.000:0.003745484)1.000:0.001191632,((((EKA22:0.00487808,EKB4:0.002480855)1.000:0.015403249,(HEL_CA0451AA_AS:0.014517665,(HEL_BA9317AA_AS:0.015498015,((HCM_66:0,HEL_CA0520AA_AS:0):0.011453448,KG127:0.014701999)0.997:0.002355599)0.538:0.001568237)1.000:0.002435824)1.000:0.00190365,(HEL_CA0546AA_AS:0.013407757,VN1316:0.015579498)1.000:0.003234124)1.000:0.001543171,(VN0948:0.017314439,(CK14:0.015444019,(VN0806:0.003720841,(DUHN13:0.001155269,VN1335:0.001189563)1.000:0.003160359)1.000:0.010042563)1.000:0.004379007)1.000:0.00158188)1.000:0.000848914)1.000:0.000797031,(((HEL_CA0494AA_AS:0.016707057,(KK-KH-24:0.013614289,(HNI37:0.010528638,VH84:0.010531315)1.000:0.004485697)1.000:0.00392823)1.000:0.002095213,((VH120:0.016302259,VN0637:0.016488172)1.000:0.002896047,HEL_CA0497AA_AS:0.017778645)1.000:0.001208614)1.000:0.000997784,((HEL_CA0459AA_AS:0.01528285,(HEL_BA4629AA_AS:0.011747167,VH6:0.010926432)1.000:0.005314669)1.000:0.002667683,(((Va100:0.013822743,(VN0498:0.013603521,(HEL_CA0534AA_AS:0.012246112,HNI68:0.010684288)1.000:0.00246273)1.000:0.001818134)1.000:0.003394605,(CHN56:0.014409663,HNI66:0.012782738)1.000:0.003906284)1.000:0.001780053,((((CHC98:0.011918333,(HEL_BA8702AA_AS:0.005684865,(HEL_BA8689AA_AS:0.000685124,(HEL_BA8681AA_AS:0.007142651,(VN0467:0.004580389,HEL_BA8699AA_AS:0.000477919)1.000:0.000785904)1.000:0.00194766)1.000:0.00306238)1.000:0.010104149)1.000:0.004041023,((VN0673:0.014751416,CHC159:0.013014411)1.000:0.002529887,((((HEL_CA0480AA_AS:0.008731151,VN0186:0.008410052)1.000:0.005845492,(VN0670:0.013466274,(CHC122:0.01092243,HEL_BA4917AA_AS:0.011951203)1.000:0.003990731)0.824:0.001280824)1.000:0.001243833,((HEL_CA0498AA_AS:0.012942409,VN0596:0.01433767)0.992:0.002329756,HEL_CA0568AA_AS:0.013448496)0.856:0.000973916)1.000:0.001118199,((HEL_BA4644AA_AS:0.013402472,HEL_BA8704AA_AS:0.011015318)1.000:0.003386753,(((HEL_BA8706AA_AS:0.010912875,HEL_BA4671AA_AS:0.013436638)1.000:0.002607966,(HEL_AA0446AA_AS:0.014267143,HEL_CA0566AA_AS:0.013116511)1.000:0.002227453)1.000:0.001224673,(HEL_CA0572AA_AS:0.014554479,(HEL_CA0556AA_AS:0.012097521,VN0012:0.010488019)0.999:0.002133559)1.000:0.001453613)0.972:0.001041362)1.000:0.001292637)1.000:0.001679124)1.000:0.00203685)1.000:0.001510673,((HEL_BA9312AA_AS:0.014534136,(EKB16:0.01234639,VN0604:0.014875041)0.966:0.002618964)1.000:0.002153303,(VH58:0.015231111,(HEL_BA8833AA_AS:0.013118397,HEL_CA0521AA_AS:0.014506325)1.000:0.003023891)0.828:0.001406355)1.000:0.00185258)1.000:0.001250006,(HCM73:0.014622646,HEL_CA0481AA_AS:0.01636348)1.000:0.002815406)0.998:0.000917383)0.862:0.0007813)1.000:0.000792219)1.000:0.000694363)0.993:0.000490288,((((CHC130:0.015750583,HEL_CA0467AA_AS:0.014761409)1.000:0.003066013,((Va24:0.013353955,(KG131:0.008579553,UBN80:0.008378107)1.000:0.008232877)1.000:0.004092178,(VN0661:0.019395238,(((HEL_BA4646AA_AS:0.003836171,KK-KH-29:0.004881452)1.000:0.013932321,(UBN56:0.013314995,(KG129:0.012157071,(KG35:0.010983425,UBN68:0.007718888)1.000:0.004445132)0.814:0.001815085)1.000:0.005300861)0.985:0.002234182,UBN111:0.017185683)0.369:0.001459857)1.000:0.001560587)0.265:0.001065992)1.000:0.001029006,(((HEL_BA8675AA_AS:0.015772218,HEL_BA8718AA_AS:0.015314407)1.000:0.002714427,(VH77:0.015248907,DUHN15:0.014475476)1.000:0.002813266)0.993:0.000930907,(((VN0969:0.014383764,((EKB32:0.006514789,HEL_CA0453AA_AS:0.006222152)1.000:0.007250081,(VN1337:0.014342324,((((HpGP-VNM-006:0.010742708,HEL_CA0468AA_AS:0.01246585)1.000:0.002660456,((VN1330:0.013615704,(VH123:0.008067445,VH63:0.01027421)1.000:0.001899742)1.000:0.001202202,(HEL_BA8669AA_AS:0.008317254,HEL_CA0469AA_AS:0.007874225)1.000:0.004347028)0.998:0.000987476)0.306:0.000842933,(HpGP-VNM-005:0.010526486,VN0646:0.01248082)1.000:0.002353447)0.417:0.001259503,(HEL_CA0473AA_AS:3.127e-06,Va96:2.113e-06)1.000:0.012565118)1.000:0.001448089)0.931:0.001328042)1.000:0.00221204)1.000:0.002761369,(HEL_CA0483AA_AS:0.013473515,HNI55:0.014848737)1.000:0.002938796)0.351:0.000998726,(HEL_BA8667AA_AS:0.006728185,VN0449:0.00591347)1.000:0.011386577)1.000:0.000874552)0.585:0.000710581)0.994:0.000802307,((HpGP-VNM-009:0.015827031,(EKB5:0.015305517,HNI3:0.012978509)1.000:0.003733052)1.000:0.002301493,(BHB_23-3:0.01768532,(VN0486:0.01615832,(VN0325:0.013517288,VN0692:0.014856335)1.000:0.003830121)0.919:0.001411681)1.000:0.001420133)1.000:0.001027912)1.000:0.00070506)1.000:0.000440935,(((((((HEL_BA4635AA_AS:0.015332918,KG28:0.018782493)1.000:0.004476781,(UBN69:0.017579587,VN0141:0.018665457)1.000:0.003494445)1.000:0.001983041,((((BHB_37-3:0.014856611,EKA49:0.01628127)1.000:0.008300751,((HEL_BA8732AA_AS:0.02448089,(UBN14:0.025509195,((UBN36:0.019354105,(UBN9:0.020219247,(KG106:0.015198969,KG88:0.015913326)1.000:0.0039188)0.977:0.003002109)1.000:0.005548152,(HEL_CA0490AA_AS:0.016807844,((HEL_CA0492AA_AS:0.012358152,VN1048:0.014391757)1.000:0.005029699,(((UBN62:0.012801337,(CK54:0.004826227,(TH0831:0.003968409,UBN116:0.004281726)1.000:0.001481206)1.000:0.009655269)1.000:0.003582477,(VN0003:0.013197157,HEL_BA4623AA_AS:0.016535158)1.000:0.002366583)1.000:0.002202363,((HEL_BA4627AA_AS:0.006093939,KK-KH-23:0.007581311)1.000:0.010299639,(HEL_BA8678AA_AS:0.013293368,(((((VN0651:0.009524278,VN0658:0.008314618)1.000:0.001176848,(HEL_BA9533AA_AS:0.009085203,HEL_BA3871AA_AS:0.010212051)1.000:0.001479069)1.000:0.001131605,(HEL_BA4936AA_AS:0.010660519,HUE22:0.010531783)0.996:0.001367149)1.000:0.001701042,(VN1162:0.01174705,(VH80:0.008609946,(HEL_BA4893AA_AS:0.008487922,KK-KH-7:0.009763274)1.000:0.003392497)1.000:0.003375549)1.000:0.001490591)0.878:0.001036741,HUE2:0.010667641)1.000:0.001445949)1.000:0.001925298)1.000:0.004536122)1.000:0.002547416)1.000:0.004243426)1.000:0.005889542)1.000:0.00453644)0.600:0.002629683)1.000:0.002810393,(HEL_CA0506AA_AS:0.023450702,(HEL_BA4632AA_AS:0.015288626,VN0612:0.01646163)1.000:0.005712844)1.000:0.002915988)1.000:0.004026011)1.000:0.002063632,(EKA17:0.019428032,(BHB_29-3:0.002044533,BHB_46-3:0.00206938)1.000:0.017250457)1.000:0.003715726)0.999:0.001109724,((UBN28:0.018582398,((MS33:0.007202952,RN138:0.007632121)1.000:0.009008667,((TH0354:0.017943272,(HEL_BA3859AA_AS:0.00720707,HEL_BA4633AA_AS:0.011908313)1.000:0.009572247)1.000:0.002309269,((KG114:0.012292882,((CK75:0.004440465,UBN122:0.009180518)1.000:0.003797253,(UBN99:0.009170046,(UBN31:0.008350305,KY-TH-85:0.012291737)1.000:0.00203473)1.000:0.001409953)1.000:0.003610766)1.000:0.001915997,((RN165:0.0151066,(KG118:0.012916247,(KG132:0.016606925,(TH0341:0.007182232,(CS24:0.003444485,KG70:0.009211784)1.000:0.0013016)1.000:0.001485629)0.829:0.001722547)1.000:0.004263853)1.000:0.002047584,((HEL_BA3840AA_AS:0.00844572,KY-TH-67:0.012023641)1.000:0.006601514,((TH0599:0.01112604,UBN83:0.003942764)1.000:0.007997917,(UBN35:0.011188297,(KG24:0.006485468,TH0628:0.008796368)1.000:0.003779885)1.000:0.003935849)1.000:0.003397487)1.000:0.001515651)1.000:0.002295884)1.000:0.001548828)1.000:0.002706269)1.000:0.003280241)1.000:0.005512038,(VN0510:0.021943264,TH0610:0.020153327)1.000:0.003073502)1.000:0.001210365)1.000:0.001075279)0.930:0.000903988,((RW_186:0.01966481,(KG101:0.00720568,KG59:0.008101564)1.000:0.009505519)1.000:0.002804932,((KG47:0.00780369,TH0351:0.006354654)1.000:0.014914754,(CK89:0.018504917,KG56:0.017768154)1.000:0.002620124)0.885:0.001079192)1.000:0.001171746)0.985:0.000757988,((HEL_BA4614AA_AS:0.019660308,(HEL_CA0574AA_AS:0,VN0420_1:0):0.013706702)1.000:0.004424964,HEL_BA4611AA_AS:0.021236702)1.000:0.001718146)0.821:0.000731709,((HEL_CA0479AA_AS:0.019637434,HEL_BA9055AA_AS:0.017313327)1.000:0.003042402,(HEL_BA8680AA_AS:0.018023524,HpGP-VNM-003:0.016594889)1.000:0.002720099)1.000:0.000976663)0.996:0.000611912,(((VN0247:0.015965071,VN0294:0.015164542)1.000:0.003827585,(HEL_BA8714AA_AS:0.01811406,HEL_BA8700AA_AS:0.018570512)1.000:0.002733842)1.000:0.001089917,((HEL_BA4967AA_AS:0.0158769,HEL_BA8736AA_AS:0.015711272)1.000:0.002162715,((((((HEL_BA8731AA_AS:0.0136312,((HEL_BA4648AA_AS:0.015648618,(HEL_BA4636AA_AS:0.012752406,(HEL_AA0210AA_AS:0.007612136,HEL_BA9547AA_AS:0.008865791)1.000:0.002129495)1.000:0.002813556)0.999:0.001338711,((CHC28:0.013188389,HEL_CA0508AA_AS:0.010729087)1.000:0.002714059,((HEL_AA0211AA_AS:0.00911596,VN0607:0.012459828)1.000:0.001926838,(VN0625:0.011498398,HEL_CA0576AA_AS:0.012658724)1.000:0.001744924)1.000:0.001461952)1.000:0.001034964)1.000:0.001211639)0.811:0.001072793,(HEL_CA0547AA_AS:0.013386387,HUE47:0.012041857)1.000:0.002369211)0.172:0.000925299,(HEL_AA6526AA_AS:0.014038462,CHC53:0.012860134)1.000:0.002460565)0.878:0.001106421,HEL_BA8673AA_AS:0.014804613)1.000:0.001323123,(HEL_CA0553AA_AS:0.01658586,VN0606:0.013244619)1.000:0.002837284)0.295:0.001697067,HEL_BA8710AA_AS:0.015636937)1.000:0.002364306)1.000:0.001960074)1.000:0.000762948)1.000:0.000682899)0.981:0.000373219)0.904:0.000290214,((((VN0666:0.017557717,(Va146:0.013917634,VN0251:0.014702104)1.000:0.002772033)1.000:0.00212563,((((VN1311:0.014936122,VN0483:0.015096104)1.000:0.002829642,((HpGP-VNM-008:0.013113851,VN0345:0.012269098)1.000:0.00459089,((HNI82:0.009766859,Va49:0.010175457)1.000:0.005550016,HEL_CA0496AA_AS:0.015864826)0.999:0.001318974)1.000:0.001077189)1.000:0.000929755,(VN0636:0.017638308,(SP16:0.014060823,VN1340:0.014939298)1.000:0.003048138)1.000:0.001258406)1.000:0.000773089,((HNI32:0.016904269,VN0298:0.015642707)1.000:0.002845467,((HEL_CA0543AA_AS:0.016607242,(HEL_AA4373AA_AS:0.012745854,HEL_CA0472AA_AS:0.012663294)1.000:0.004823655)1.000:0.001276143,(HEL_CA0519AA_AS:0.016605937,(HCM135:0.013051852,HNI93:0.012289959)1.000:0.00439366)1.000:0.001908141)0.866:0.000787949)0.996:0.000656001)1.000:0.000656712)0.950:0.000569826,(((((KK-KH-9:0.013128663,(VN0347:0.012273435,VN0760:0.010660603)1.000:0.003312668)1.000:0.003680225,VN0450:0.016085153)1.000:0.001830169,(HEL_BA4965AA_AS:0.014981434,SP24:0.014537034)1.000:0.002726434)0.972:0.000771354,((HEL_BA3844AA_AS:0.017314028,(VN0301:0.015469722,VN1242:0.014371551)0.268:0.002152667)1.000:0.001152468,(((Va122:0.015189118,(HEL_BA8665AA_AS:0.012145862,VN0630:0.013300332)1.000:0.004823548)1.000:0.002241605,UBN11:0.018287309)1.000:0.001560285,((((HEL_CA0550AA_AS:0.013027468,VN1336:0.01309573)1.000:0.002209924,(HEL_BA8693AA_AS:0.013513651,UBN74:0.013693114)1.000:0.00245258)1.000:0.001835311,(HUE38:0.015201567,(HEL_CA0511AA_AS:0.014658503,(TH0820:0.011356853,Va27:0.012290965)1.000:0.002478085)1.000:0.001378856)1.000:0.001688887)1.000:0.001816407,(((HEL_BA8725AA_AS:0.003833852,VN0500:0.006484244)0.250:0.001584553,(HEL_CA0559AA_AS:0.00722345,VN1339:0.00568121)0.999:0.001921025)1.000:0.009995043,(HEL_CA0528AA_AS:0.013906895,(HEL_BA4603AA_AS:0.01468457,Va144:0.013232917)0.946:0.002295564)1.000:0.001664619)1.000:0.002980707)0.988:0.000921322)1.000:0.001118963)0.997:0.00086817)1.000:0.00115167,((HEL_BA8737AA_AS:0.017870949,(VN0998:0.015392737,HEL_CA2792AA_AS:0.01583735)0.999:0.002196866)1.000:0.000987313,(HEL_CA0477AA_AS:0.016292988,(HEL_CA0450AA_AS:0.015250714,HEL_CA0565AA_AS:0.014971142)0.995:0.002281093)1.000:0.001341804)0.989:0.000810898)1.000:0.000716207)0.218:0.000413503,((((KY-TH-15:0.015495906,(HEL_BA8676AA_AS:0.008724131,HEL_CA0539AA_AS:0.008531569)1.000:0.006680523)1.000:0.002799776,(EKA43:0.012276587,HEL_BA3836AA_AS:0.011610088)1.000:0.006271823)0.154:0.000885909,(VN0327:0.018603518,(HEL_BA4645AA_AS:0.016627804,VN0594:0.016370471)1.000:0.002638589)1.000:0.001370333)1.000:0.000859663,((((((((HCM72:0.014627471,HEL_BA8687AA_AS:0.013435589)1.000:0.003019761,(HEL_BA4220AA_AS:0.01093234,VN0561:0.010754139)1.000:0.003315231)1.000:0.001881328,(((HEL_CA0440AA_AS:0.006545398,(HEL_BA8703AA_AS:0.00377865,VN0598:0.004235397)1.000:0.002839573)1.000:0.008187532,HpGP-VNM-004:0.014361549)1.000:0.001864201,((HEL_CA0441AA_AS:0.013546832,HEL_CA0460AA_AS:0.013441833)1.000:0.002590172,(((HEL_CA0495AA_AS:0.010617865,VH26:0.011839882)1.000:0.003173988,(HEL_BA9420AA_AS:0.010335834,NY97-102:0.011408796)1.000:0.002002201)0.863:0.001021941,((HEL_CA0551AA_AS:0.010119252,(HEL_CA0463AA_AS:0.008119524,VH57:0.007360618)0.791:0.001965456)1.000:0.002798278,HEL_BA8664AA_AS:0.013770194)0.996:0.001645644)0.969:0.001131504)1.000:0.001357206)1.000:0.001498015)1.000:0.001439722,(HEL_BA4960AA_AS:0.016088615,(HEL_CA0560AA_AS:0.013098604,HNI60:0.013525999)1.000:0.00242956)1.000:0.001366638)1.000:0.00195136,((KK-KH-53:0.016084997,VN0138:0.015110085)1.000:0.002586461,(HEL_BA4190AA_AS:0.01588544,((HEL_BA8742AA_AS:0.010953685,HEL_BA9452AA_AS:0.011093246)1.000:0.002981092,(HCM70:0.012137246,HEL_CA0444AA_AS:0.011372367)1.000:0.002851655)1.000:0.003034871)1.000:0.001514022)0.980:0.000791532)0.999:0.000730417,(((DUHN17:0.016167392,(HEL_CA0493AA_AS:0.014654126,KK-KH-55:0.013389343)1.000:0.003100811)1.000:0.001391191,(HEL_CA0578AA_AS:0.012407304,VN0372:0.013099632)1.000:0.004328683)1.000:0.000931483,((((HEL_BA8663AA_AS:0.01119896,VN0741:0.014751832)1.000:0.002633351,(((HEL_CA0544AA_AS:0.008238424,(HEL_CA0523AA_AS:0.007030964,(HEL_BA8695AA_AS:0.007345739,(HEL_CA0510AA_AS:0.003534168,(DUHN11:0.002571192,VN0686:0.004216866)1.000:0.000542446)1.000:0.000737156)0.999:0.00098561)1.000:0.002283488)1.000:0.007282548,((HEL_BA8724AA_AS:0.010656571,HEL_CA0577AA_AS:0.011158705)0.984:0.001676773,(HEL_CA0513AA_AS:0.010657808,VN0373:0.011923728)1.000:0.001789048)1.000:0.001582688)1.000:0.001768829,CK63:0.013243985)1.000:0.002036038)0.805:0.001222162,(HEL_BA8691AA_AS:0.013088687,HEL_CA0527AA_AS:0.013951337)1.000:0.002518041)1.000:0.002701556,(VN0635:0.013865092,HEL_BA8982AA_AS:0.015363122)0.976:0.002629709)1.000:0.002095481)1.000:0.000827627)0.849:0.000615681,((HpGP-VNM-007:0.015921633,(HEL_BA9802AA_AS:0.013478785,VN0785:0.014151324)1.000:0.002720929)1.000:0.002177769,((HCM62:0.01511406,(VN0370:0.012519777,(HEL_CA0536AA_AS:0.010561102,HEL_CA0570AA_AS:0.010543159)1.000:0.00288495)1.000:0.00252048)1.000:0.002549675,(HEL_CA0557AA_AS:0.014984938,((HEL_CA0458AA_AS:0.015195664,HEL_CA0562AA_AS:0.012067217)1.000:0.002472824,(HEL_BA4223AA_AS:0.012989827,HCM64:0.014403507)1.000:0.002343012)0.320:0.001307728)1.000:0.001767376)1.000:0.001762006)1.000:0.00087149)0.958:0.000618068,(HEL_CA0554AA_AS:0.018080216,(VN0656:0.015762775,(HEL_BA8707AA_AS:0.01325145,(KK-KH-51:0.011526412,RN173:0.010609121)1.000:0.004779222)1.000:0.004562562)0.643:0.002250207)1.000:0.001373342)0.880:0.000586782)1.000:0.000700898)0.601:0.000305846)0.519:0.000263607)1.000:0.000381205,((((HEL_CA0563AA_AS:0.019316496,(HEL_BA9590AA_AS:0.01686008,VN0787:0.014472814)1.000:0.002625786)1.000:0.001218745,((HNI57:0.016935157,HEL_CA0443AA_AS:0.016454254)1.000:0.00235997,((HEL_CA0533AA_AS:0.015521121,VH116:0.015614223)1.000:0.002411452,(HEL_BA8728AA_AS:0.012796041,HEL_CA0561AA_AS:0.012585754)1.000:0.006066859)0.689:0.000760641)0.997:0.000801338)1.000:0.000726723,((HEL_BA8690AA_AS:0.016569117,(VN0196:0.015263895,((VN0532:0.01276645,VN0835:0.013910253)1.000:0.002746293,(HNI38:0.014652254,VN0266:0.013433899)1.000:0.00244915)0.966:0.001541199)1.000:0.001914112)1.000:0.00144534,((HEL_CA0484AA_AS:0.015280947,UBN71:0.014875109)1.000:0.003304848,(HEL_CA0580AA_AS:0.015534548,VN0389:0.015357061)1.000:0.002575136)1.000:0.000984616)1.000:0.00071345)0.997:0.000494993,((((HNI20:0.015717309,VN0786:0.015082084)1.000:0.00273933,((HEL_BA8709AA_AS:0.013830341,HEL_CA0514AA_AS:0.013908475)1.000:0.003394777,(HEL_BA8696AA_AS:0.015918475,VN1042:0.014353211)1.000:0.003130173)1.000:0.001317869)0.564:0.000821392,(HEL_BA9578AA_AS:0.017169496,(CHN48:0.014526674,HEL_CA0538AA_AS:0.014256471)1.000:0.002484445)1.000:0.001360646)1.000:0.000903605,(((HEL_BA4157AA_AS:0.016592156,(HEL_BA4993AA_AS:0.012766854,HEL_BA8694AA_AS:0.012758101)1.000:0.003932601)1.000:0.002007979,(VN0558:0.016748708,((((HEL_BA8672AA_AS:0.01078061,VN0563:0.010215541)1.000:0.0040971,(VN0371:0.012349929,VN0949:0.012487437)0.043:0.001914286)0.998:0.001151133,(HEL_CA0487AA_AS:0.012594297,HNI33:0.011453653)1.000:0.002981533)1.000:0.001257071,(HNI69:0.014173061,HEL_BA8711AA_AS:0.01054865)1.000:0.003044551)1.000:0.002170714)1.000:0.001681922)1.000:0.001850782,(KY-TH-43:0.013077384,VN0530:0.012530771)1.000:0.00524477)1.000:0.001034884)0.997:0.000619174)0.790:0.000406751)0.608:0.000393726)1.000:0.000595004,(VN0889:0.01816812,((HEL_CA0504AA_AS:0.015243561,HEL_CA0524AA_AS:0.015037565)1.000:0.002986475,((HEL_CA0461AA_AS:0.011065127,HEL_CA0465AA_AS:0.010824845)1.000:0.00532369,VN0385:0.016514365)0.047:0.00106837)0.268:0.001024704)1.000:0.001227471)1.000:0.000598403,((((UBN117:0.018886248,((CK18:0.008960076,CK60:0.008762534)1.000:0.00625767,(CK2:0.012179347,(CK30:0.010545175,(CK101:0.008884709,(CS31:0.009634183,(CK53:0.008751888,CK88:0.008604686)0.910:0.001679533)1.000:0.001722853)1.000:0.002128679)1.000:0.003193493)1.000:0.002551777)1.000:0.001333999)1.000:0.001081597,((CS16:0.014232987,CK69:0.01358151)0.982:0.001987687,(CK81:0.011602299,CS8:0.011971102)1.000:0.003768555)1.000:0.001012503)0.954:0.00078187,((CK26:0.013685612,HEL_CA0470AA_AS:0.014061833)1.000:0.002600041,(CK37:0.0155717,(CK91:0.010993635,CK93:0.010606595)1.000:0.004573026)1.000:0.00167149)1.000:0.000963381)1.000:0.000898826,(((ID0576:0.01584953,(((ID0177:0.013867006,(ID0154:0.012758887,(ID0173:0.013444834,(HpGP-IDN-007:0.011916113,ID0624:0.009589357)0.992:0.002375866)1.000:0.003249066)1.000:0.003364742)1.000:0.002347576,(ID0563:0.016518075,(ID0607:0.007543122,ID0640:0.006448329)1.000:0.007965375)1.000:0.002551899)1.000:0.001652152,((ID0562:0.017068905,(ID0395:0.011208891,ID0623:0.011865044)1.000:0.008062301)0.985:0.002613738,ID0178:0.016121586)0.545:0.001662313)1.000:0.003005181)1.000:0.002977721,(((ID0233:0.010144884,(ID0214:0.0069737,ID0221:0.008799003)1.000:0.004430087)1.000:0.005549106,(UBN67:0.014495678,ID0302:0.016531699)0.957:0.002211469)1.000:0.001293846,(ID1079:0.02000787,(((((MLS210:0.010317779,MLS9:0.011094796)1.000:0.003387305,((MLS101:0.009669927,(MLS206:0.007057949,MLS218:0.007233273)1.000:0.004467143)1.000:0.002432554,(MLS209:0.010910837,MLS212:0.011780993)0.856:0.002128727)1.000:0.001711871)1.000:0.001834771,(HpGP-TWN-030:0.012565816,((Taitung63:0.004195509,(((((Taitung41:0.001501785,Taiwan244:0.00161087)1.000:0.003769331,(Taitung06:0.00265264,(Taitung19:0.002115524,Taitung217:0.001858311)1.000:0.001168354)0.269:0.001103365)1.000:0.001025002,(Taitung195:0.003295752,(Taitung03:0.002604475,(Taiwan58:0.002187459,Taiwan62:0.002459364)1.000:0.001284841)1.000:0.000752208)1.000:0.00082919)0.977:0.000746213,(Taitung20:0.003463085,(Taitung257:0.003168746,(Taitung276:0.002392562,(Taitung51:0.001523495,(Taitung04:0.001780865,Taitung27:0.001087455)0.998:0.000540353)1.000:0.001043304)1.000:0.001398646)1.000:0.00202945)1.000:0.001009651)1.000:0.000814517,((((Taitung197:0.00293739,Taitung79:0.003241902)1.000:0.001783008,(Taitung201:0.004449151,(Taitung21:0.003900792,(Taitung26:0.00326166,Taiwan64:0.002785799)1.000:0.001583589)1.000:0.00116871)1.000:0.000945058)1.000:0.000761516,(Taitung73:0.004312611,Taiwan2:0.004424229)1.000:0.001428961)0.595:0.000635437,(Taiwan10:0.004293985,Taitung263:0.004773275)1.000:0.001209933)1.000:0.000834663)1.000:0.00186949)1.000:0.00732446,((Taitung233:0.009152349,(TW235:0.009009721,(Taitung14:0.004775923,Taitung32:0.00456602)1.000:0.00410457)1.000:0.001930727)1.000:0.002307893,((((Taitung15:0.005731928,Taitung203:0.00537266)1.000:0.003848399,(Taitung42:0.007455881,Taiwan55:0.008117668)1.000:0.001922964)1.000:0.00140406,(Taiwan47:0.007736352,Taitung222:0.009296299)1.000:0.002570765)1.000:0.001845836,(Taitung52:0.008956835,(Taiwan16:0.008329085,(HEL_AA6015AA_AS:0.008236285,Taiwan43:0.008045852)0.965:0.002110199)1.000:0.002186435)1.000:0.002413111)0.948:0.001031357)1.000:0.001350845)0.584:0.001499659)1.000:0.002014947)0.240:0.000773241,(((HpGP-IDN-008:0.013522312,(ID0517:0.012257041,ID0458:0.010255883)1.000:0.002159691)0.865:0.001058588,(ID0408:0.008194682,(HEL_BA5618AA_AS:0.006569637,ID0405:0.006160158)1.000:0.003045568)1.000:0.004488228)0.676:0.001114214,((HpGP-CHI-208:0.008928662,(HEL_BA9783AA_AS:0.007399843,(HEL_AA5963AA_AS:0.006557396,HEL_BA9350AA_AS:0.007211467)1.000:0.002097056)1.000:0.001778062)1.000:0.003352783,(ID0079:0.012296844,((ID0086:0.008153439,ID0094:0.007831586)1.000:0.00342241,(HpGP-IDN-005:0.00945565,ID0081:0.00949965)1.000:0.00225217)1.000:0.001390475)1.000:0.001473275)1.000:0.001329046)1.000:0.001061373)0.628:0.00083048,((ID0205:0.008649965,(HpGP-IDN-002:0.003362679,MLS217:0.003428257)1.000:0.005738006)1.000:0.005368546,((ID0463:0.010879454,ID0469:0.00957116)1.000:0.004300394,(ID0444:0.010434156,ID0445:0.017635648)1.000:0.003011858)0.993:0.001058361)0.999:0.000848452)1.000:0.001334769)1.000:0.001268955)1.000:0.001657367)1.000:0.002015194,(CK22:0.016257989,CK61:0.015859413)1.000:0.002364585)0.835:0.000668131)1.000:0.000903758)1.000:0.000597652,((HEL_CA0447AA_AS:0.014127132,(VN0768:0.013328029,DUHN30:0.013782078)0.626:0.002676686)1.000:0.001322115,((HEL_CA0448AA_AS:0.011976854,VN0368:0.01166456)1.000:0.004587376,HEL_CA0530AA_AS:0.015516891)0.981:0.001363635)1.000:0.001686572)0.962:0.000658547,(HEL_CA0103AA_AS:0.013416317,(HEL_CA2749AA_AS:0.00642289,HpGP-SGP-012:0.006117796)1.000:0.007594702)1.000:0.002816821)0.710:0.000471337)0.000:0.000427522)1.000:0.00052125)0.855:0.000319651,(((HEL_CA0176AA_AS:0.013520838,HpGP-MAL-008:0.013310066)1.000:0.002248664,((HEL_CA0223AA_AS:0.012906491,HEL_CA2610AA_AS:0.013875782)0.000:0.001755058,(HEL_BA9930AA_AS:0.012606159,HEL_CA0211AA_AS:0.011992816)1.000:0.003190106)0.999:0.000894138)1.000:0.000801391,(((HEL_BA3697AA_AS:0.013072539,HEL_CA0179AA_AS:0.013665173)1.000:0.002207685,(HpGP-SGP-032:0.014988403,(HEL_CA0161AA_AS:0.012585795,HEL_CA0187AA_AS:0.011821267)1.000:0.003066869)1.000:0.001028188)1.000:0.000806481,((HEL_CA0220AA_AS:0.013380355,HEL_CA2650AA_AS:0.01267532)1.000:0.002380685,((HEL_BA8390AA_AS:0.012730943,(HEL_CA0217AA_AS:0.011138309,(HEL_CA0148AA_AS:0.008304835,HEL_CA0159AA_AS:0.009256702)1.000:0.003576587)1.000:0.001927461)1.000:0.002412751,HpGP-MAL-021:0.014729959)0.866:0.001040302)1.000:0.000914922)0.055:0.000557784)1.000:0.000563411)1.000:0.000409917,((((HEL_CA0205AA_AS:0.013398478,HEL_CA2708AA_AS:0.013245167)1.000:0.002267539,((HEL_BA9977AA_AS:0.013412956,KK-KH-12:0.013958864)1.000:0.001995141,(HEL_CA0180AA_AS:0.013175577,HEL_AA6081AA_AS:0.014468026)1.000:0.002059605)0.601:0.000602515)0.819:0.000586252,((HEL_BA5590AA_AS:0.010742967,HEL_CA2731AA_AS:0.010562007)1.000:0.004690833,(HEL_BA5349AA_AS:0.015275885,((HEL_BA5597AA_AS:0.011191443,HEL_BA7980AA_AS:0.011905827)1.000:0.002349456,(HEL_BA9694AA_AS:0.012673631,TW223:0.014807347)1.000:0.002281373)1.000:0.00165675)0.997:0.001166467)1.000:0.000793464)1.000:0.000618414,(((HEL_CA0077AA_AS:0.013398965,HEL_CA0163AA_AS:0.012552252)1.000:0.002482833,(HEL_CA2701AA_AS:0.014867388,(HEL_BA5774AA_AS:0.013149773,HpGP-MAL-005:0.013899414)1.000:0.002032954)0.653:0.000867551)1.000:0.000805327,((HEL_CA2616AA_AS:0.014994655,(HEL_CA0006AA_AS:0.013339986,HEL_CA2579AA_AS:0.013513448)0.900:0.001882376)0.995:0.000823473,((HEL_AA1999AA_AS:0.014872371,HEL_AA2006AA_AS:0.013945284)0.950:0.002153281,HEL_AA0251AA_AS:0.014349564)1.000:0.000963662)0.998:0.000809073)1.000:0.000623176)0.938:0.000369613)1.000:0.000427483,(((HEL_BA5593AA_AS:0.015266179,((JP0003:0.008068246,JP0537:0.008640565)1.000:0.007171861,(HpGP-JAP-012:0.010280567,(AH443:0.009782226,HEL_CA2019AA_AS:0.006721169)0.614:0.00326338)1.000:0.004599756)0.999:0.001295252)1.000:0.001067458,(((HP97:0.013304011,(Kyoto101A:0.010891492,(HEL_CA0600AA_AS:0.011960388,(JP0568:0.008998887,(JP0002:0.009309147,oki779:0.008462091)1.000:0.001949943)1.000:0.001464901)0.609:0.001370247)0.670:0.001898573)1.000:0.004283872,(HEL_CA2676AA_AS:0.013621686,(HpGP-JAP-010:0.011336197,MM0353:0.016203061)1.000:0.002540743)1.000:0.001705163)1.000:0.001067179,((HEL_CA0613AA_AS:0.010980996,(HEL_CA2005AA_AS:0.008978918,OK314:0.006656566)1.000:0.004791673)1.000:0.004493778,(HEL_CA2011AA_AS:0.014249313,(HEL_BA9901AA_AS:0.008739421,JP0018:0.009157769)1.000:0.005445867)1.000:0.001891886)1.000:0.00116524)0.999:0.000613922)1.000:0.000543345,((((((HEL_BA8906AA_AS:0.008248497,OK302:0.007622584)1.000:0.002696665,(oki86:0.009071942,(HpGP-JAP-108:0.007353326,oki298:0.006698887)1.000:0.001935441)0.985:0.002443021)1.000:0.007142765,MALT1785:0.014836135)1.000:0.001657159,(HEL_CA0610AA_AS:0.014608237,(HEL_BA8999AA_AS:0.009900211,HEL_CA0136AA_AS:0.009278363)1.000:0.004863646)1.000:0.001470135)0.990:0.000744278,((((HEL_AA0167AA_AS:0.008190665,Kyoto142A:0.00775989)1.000:0.006562017,(HpGP-JAP-115:0.01020506,JP0167:0.009748161)1.000:0.004675666)1.000:0.000998616,((HEL_AA0243AA_AS:0.012256913,(HEL_AA0241AA_AS:0.00683123,HEL_AA4455AA_AS:0.006358638)1.000:0.006008802)1.000:0.002851249,(GU1862:0.01459083,(HEL_CA2014AA_AS:0.012767402,JP0542:0.012358077)1.000:0.002607899)0.796:0.000877711)0.947:0.00083303)0.764:0.00059852,((((((OK307:0.0084711,OK312:0.009128105)1.000:0.004996381,(oki684:0.009692744,(OK99:0.005018184,oki52:0.006004688)1.000:0.005272749)1.000:0.002851497)1.000:0.001648835,(HpGP-BRA-012:0.013826355,(OK306:0.009481467,(OK134:0.007357827,((OK311:0.005684862,oki672:0.006609357)1.000:0.001623961,((oki156:0.004171727,oki361:0.004428395)1.000:0.00154428,oki423:0.0106276)1.000:0.001323204)1.000:0.001879948)1.000:0.00267832)1.000:0.002077796)0.998:0.001548655)1.000:0.002130622,((OK308:0.014639062,((HEL_BA8831AA_AS:0.007798538,(HpGP-JAP-114:0.00734104,oki184:0.007403501)1.000:0.002394827)1.000:0.003085701,(oki25:0.009819451,(OK168:0.009120384,oki760:0.009489183)1.000:0.002433758)1.000:0.002579566)1.000:0.00429871)0.827:0.001786497,JP0565:0.013278905)0.043:0.001087396)1.000:0.001590095,(((((OK130:0.010708319,(HpGP-JAP-103:0.005894839,oki2:0.007878634)1.000:0.004722457)1.000:0.002815958,HEL_AA0331AA_AS:0.013357495)0.885:0.002360484,((OK301:0.009123038,(oki164:0.005555882,oki81:0.006233925)1.000:0.003240521)1.000:0.003377583,oki386:0.014872914)1.000:0.001886697)1.000:0.001653814,(HpGP-JAP-106:0.010784326,(JP0186:0.012298543,((HpGP-JAP-105:0.002439267,JP0531:0.002452375)1.000:0.006351323,(HEL_AA0394AA_AS:0.003349566,(HEL_CA0432AA_AS:0.003421637,(oki114:0.003501059,(((HEL_CA2769AA_AS:0.001383319,HEL_CA2772AA_AS:0.004010674)1.000:0.00079498,(HEL_CA0435AA_AS:0.002206469,HEL_AA0395AA_AS:0.004506543)1.000:0.001179582)0.999:0.000302534,HEL_AA0397AA_AS:0.002697339)1.000:0.000277055)1.000:0.000510352)1.000:0.001755858)1.000:0.004626603)1.000:0.003183195)1.000:0.00366834)1.000:0.004953759)1.000:0.001089317,((OK195:0.011225594,OK316:0.012102233)1.000:0.003059407,(oki352:0.00967442,(OK318:0.010182483,(oki108:0.006450372,(HEL_AA0335AA_AS:0.011283976,oki424:0.006787197)1.000:0.002738157)1.000:0.002845334)1.000:0.002470343)1.000:0.003967635)1.000:0.001005234)0.970:0.000747685)1.000:0.001128375,((JP0575:0.014296712,((JP0079:0.004780767,JP0133:0.005066197)1.000:0.008387643,(JP0543:0.01025884,Kyoto89A:0.009526259)1.000:0.003311858)1.000:0.001420456)1.000:0.001622362,(((((Kyoto42B:0.012083536,JP0138:0.012109112)1.000:0.00233666,((AH277:0.014220484,(HEL_AA4441AA_AS:0.011784561,(GU1882:0.011874811,((AH126:0.010553042,(AH369:0.006109429,AH396:0.006197878)1.000:0.002161672)1.000:0.002174236,(HEL_BA3533AA_AS:0.010824165,(Kyoto72B:0.007513383,(((JP0134:0.001864269,(Kyoto9B:0.006411779,oki674:0.005571741)0.996:0.000756598)1.000:0.000460705,(((JP0140:0.001395927,(JP0567:0.005291908,(JP0173:0.006297851,(JP0558:0.006653818,(JP0146:0.005837878,JP0184:0.005086794)1.000:0.001810359)1.000:0.00226627)1.000:0.001117237)0.640:0.000420709)0.846:0.000390734,((HEL_CA2015AA_AS:0.008632512,JP0577:0.002982348)0.050:0.000990764,HEL_BA9902AA_AS:0.006703259)0.139:0.000299881)1.000:0.000722876,(HEL_CA0622AA_AS:0.006527976,((HEL_CA0306AA_AS:0,JP0027:0):0.002292064,HEL_CA0635AA_AS:0.004752256)1.000:0.003083444)1.000:0.000974117)1.000:0.001578682)1.000:0.000700147,(Kyoto169A:0.010819107,MALT1726:0.00684895)0.000:0.00081159)1.000:0.001898829)1.000:0.002118842)0.733:0.001217305)1.000:0.00160654)1.000:0.001617275)1.000:0.001807388)1.000:0.001622423,((GU1871:0.011145277,HEL_CA2018AA_AS:0.010272412)1.000:0.003101832,((HpGP-JAP-002:0.01185836,HEL_AA4446AA_AS:0.01131744)1.000:0.001910482,((HEL_CA0385AA_AS:0.011147504,F228:0.011519299)1.000:0.002171371,(98_10:0.008929278,Kyoto4A:0.009027973)1.000:0.003594889)0.993:0.001047005)1.000:0.001309581)0.917:0.000973907)0.162:0.000621444)1.000:0.00068653,((((((HpGP-JAP-022:0.011259684,MALT1706:0.011209733)1.000:0.003271801,(HpGP-JAP-015:0.012703669,(HEL_BA4769AA_AS:0.010067653,(HEL_AA0247AA_AS:0.004431552,HEL_CA2022AA_AS:0.004834367)1.000:0.005801447)1.000:0.003114878)1.000:0.001550439)1.000:0.000890237,(((AH447:0.011080244,JP0150:0.010814738)1.000:0.003191979,(HEL_BA9900AA_AS:0.010477891,(HEL_CA0607AA_AS:0.009254409,(HEL_CA0602AA_AS:0.009574223,(DU1867:0.008679228,HEL_AA4442AA_AS:0.007916136)0.336:0.001602773)1.000:0.001479692)1.000:0.002720187)1.000:0.003128852)1.000:0.000885082,((HEL_CA0608AA_AS:0.007996737,Kyoto74B:0.006791554)1.000:0.006065784,(BD0144:0.010451452,(oki272:0.01023185,(Kyoto204A:0.004865018,Kyoto47B:0.004772618)1.000:0.003743191)1.000:0.002783178)1.000:0.002877709)1.000:0.001408066)0.995:0.000790593)0.559:0.000634826,((HP76:0.012523063,JP0557:0.013749284)0.994:0.002020693,HEL_CA0619AA_AS:0.015188564)1.000:0.001107881)1.000:0.000646245,((((((HEL_AA4449AA_AS:0.011347539,(HEL_AA4454AA_AS:0.008409659,JP0011:0.007717351)1.000:0.003874513)1.000:0.002211533,(oki407:0.01330941,(((((AH212:0.008550781,AH408:0.010494684)0.985:0.001770919,(AH254:0.008993036,AH323:0.007189685)1.000:0.003224627)1.000:0.001565398,((GU1861:0.009952113,(Kyoto34B:0.010158844,(HEL_BA9710AA_AS:0.007916868,HEL_CA0605AA_AS:0.006068499)1.000:0.001678066)1.000:0.001187943)1.000:0.001482406,(HEL_AA0199AA_AS:0.011418512,(HEL_BA8975AA_AS:0.008725391,Kyoto62A:0.009900462)1.000:0.002495772)1.000:0.001224511)0.999:0.001234071)1.000:0.001206133,((AH201:0.010027223,HEL_BA8913AA_AS:0.010654803)1.000:0.002388328,PIK93:0.010561177)1.000:0.001171704)1.000:0.001150212,(HEL_AA4430AA_AS:0.011094949,F219:0.010966545)1.000:0.001856685)1.000:0.001160796)1.000:0.001278838)1.000:0.001447127,(((Kyoto127A:0.011251017,Kyoto48A:0.011475359)1.000:0.002517915,(DU1888:0.012007567,HEL_BA9371AA_AS:0.011639083)1.000:0.002116276)1.000:0.001133436,(AH130:0.012016544,oki101:0.011342702)1.000:0.003889119)0.982:0.000699409)0.961:0.000576816,(((HEL_BA4683AA_AS:0.011750657,oki783:0.011937172)1.000:0.002426059,(HEL_AA0249AA_AS:0.011220922,HEL_CA2020AA_AS:0.010720001)1.000:0.003349212)0.944:0.000693571,(((AH105:0.009728458,AH70:0.011058396)1.000:0.003481697,(AH178:0.011159452,(AH231:0.010818918,AH205:0.008878058)1.000:0.002508412)1.000:0.001938178)0.821:0.000858954,(((AH269:0.009930537,(AH185:0.009862386,AH534:0.008346084)1.000:0.003098221)1.000:0.002904749,(HEL_AA0170AA_AS:0.012086045,AH271:0.012031435)0.950:0.001729563)0.960:0.000896057,((AH451:0.012201022,((((((AH221:0.008856317,AH416:0.005932022)1.000:0.003383831,(AH439:0.006466199,HEL_BA5575AA_AS:0.010106314)1.000:0.00183389)1.000:0.001081912,(((AH383:0.009413836,HEL_AA0205AA_AS:0.008922779)1.000:0.002175283,((AH209:0.005732928,(AH402:0.006432622,(HEL_BA4684AA_AS:0.008420133,(AH249:0.004492005,AH359:0.007361474)1.000:0.001561356)0.780:0.000959531)1.000:0.002091391)1.000:0.002010282,AH456:0.007837819)1.000:0.000981138)0.999:0.00086958,(((AH226:0.008394786,(AH275:0.006582744,(AH168:0.007161362,AH420:0.007119132)0.994:0.001517012)0.999:0.001156651)1.000:0.00178726,(AH445:0.009510936,(AH246:0.007039882,AH259:0.00800657)0.999:0.001284119)0.478:0.000613849)0.290:0.000527075,((AH119:0.008521229,AH86:0.006420465)1.000:0.001394276,(DU1829:0.008786163,JP0176:0.007790868)1.000:0.00144417)1.000:0.000710016)1.000:0.000593922)1.000:0.000626372)1.000:0.001013522,(AH315:0.006527098,(AH362:0.006652544,(AH113:0.00476568,HEL_BA9084AA_AS:0.006541867)1.000:0.001211089)0.935:0.001333502)1.000:0.00331266)1.000:0.00141087,(HpGP-JAP-019:0.011298091,(AH203:0.00962476,((AH207:0.003772782,AH280:0.004192055)1.000:0.004181133,(AH343:0.007971522,AH414:0.008129406)1.000:0.002063331)1.000:0.002851611)1.000:0.001909476)1.000:0.001478844)0.067:0.000947222,(AH20:0.010751629,HEL_BA9030AA_AS:0.011912358)1.000:0.002314778)1.000:0.00096682)1.000:0.001024669,((HP37:0.007336465,(F216:0.005718211,F227:0.006913005)1.000:0.002120392)1.000:0.003482506,(HEL_CA0107AA_AS:0.009998633,Kyoto46A:0.009263871)1.000:0.002940748)1.000:0.001666356)1.000:0.001173682)0.997:0.001034782)1.000:0.001388681)1.000:0.000725404)1.000:0.000682933,((((HEL_AA0239AA_AS:0.009184271,HEL_AA0246AA_AS:0.007979154)1.000:0.005183574,(PIK29:0.012061568,HEL_BA9591AA_AS:0.012002449)1.000:0.001909959)0.997:0.000798053,((Kyoto55A:0.012439079,(GU1883:0.011388347,(Kyoto84A:0.010603265,(F16:0.006757542,HEL_AA0169AA_AS:0.007106081)1.000:0.003303829)0.950:0.001702217)1.000:0.001766094)1.000:0.00143642,Kyoto1A:0.014422914)1.000:0.001065906)1.000:0.001079976,(((HpGP-JAP-111:0.011802632,HEL_AA4437AA_AS:0.011838158)1.000:0.002395072,(F226:0.010599733,HEL_AA4447AA_AS:0.010477712)1.000:0.003567484)0.996:0.00076706,(((F225:0.010854686,F30:0.011597806)1.000:0.002420482,(HEL_AA4450AA_AS:0.009108286,(HEL_AA0238AA_AS:0.006407368,Kyoto41A:0.006927193)1.000:0.003833701)1.000:0.004553355)1.000:0.001095779,((F235:0.004565627,HEL_AA4457AA_AS:0.005498414)1.000:0.00760003,(JP0143:0.012180504,(F233:0.009171398,((HEL_AA0168AA_AS:0.006310348,(HEL_AA4436AA_AS:0.003091863,HEL_AA4440AA_AS:0.003977463)1.000:0.004210714)0.977:0.001302419,(HEL_AA4445AA_AS:0.007061772,HEL_AA4451AA_AS:0.008694112)0.999:0.001691488)1.000:0.002104397)1.000:0.002975747)1.000:0.001783638)1.000:0.001884644)1.000:0.000932633)1.000:0.000806902)0.999:0.00058776)0.817:0.000471263,(((HEL_CA0629AA_AS:0.011909178,(JP0136:0.008902527,JP0569:0.008252657)1.000:0.003592795)1.000:0.001910479,((HEL_CA0601AA_AS:0.010240485,oki288:0.009721552)1.000:0.003105566,(HEL_AA0248AA_AS:0.006321688,Kyoto80A:0.00594842)1.000:0.006752674)0.994:0.001033289)0.995:0.001004737,((HEL_AA0173AA_AS:0.011336353,HEL_AA4448AA_AS:0.010880157)1.000:0.002631263,HEL_CA0625AA_AS:0.01361216)1.000:0.001186629)1.000:0.001203071)0.197:0.000356337)0.903:0.000353561,((((((HEL_CA2007AA_AS:0.0124547,(HEL_CA0592AA_AS:0.009917071,HpGP-JAP-016:0.010000268)1.000:0.002617033)1.000:0.001258844,(HEL_BA8838AA_AS:0.013132245,(HEL_CA2017AA_AS:0.011403882,(JP0547:0.009638832,(((JP0145:0.005289524,JP0163:0.008936148)1.000:0.002184056,(HEL_CA0312AA_AS:0.006205869,HEL_CA0593AA_AS:0.007609934)1.000:0.001395781)1.000:0.001240408,OK305:0.008835482)1.000:0.001817255)1.000:0.002075992)0.227:0.001652481)1.000:0.001693662)1.000:0.000980097,(((JP0013:0.003728979,JP0175:0.004340582)1.000:0.007608597,(HEL_CA0597AA_AS:0.005442301,JP0009:0.005556706)1.000:0.005753767)1.000:0.001858875,(HEL_AA0180AA_AS:0.011357118,AH251:0.011354901)1.000:0.001838027)1.000:0.00119287)1.000:0.000883836,((((HEL_AA0196AA_AS:0.010484361,(HEL_CA0586AA_AS:0.008214697,(JP0015:0.003854009,(HEL_CA0582AA_AS:0.002566406,JP0170:0.005202006)1.000:0.001423015)1.000:0.005115987)1.000:0.003747863)1.000:0.001734901,JP0174:0.012228363)0.991:0.001178133,((HEL_AA0178AA_AS:0.010652183,HEL_AA0440AA_AS:0.010888174)1.000:0.00257152,(HpGP-JAP-029:0.011641218,HEL_CA0606AA_AS:0.011084467)0.764:0.001622621)1.000:0.001521125)1.000:0.000963146,((JP0006:0.006746854,oki390:0.00635782)1.000:0.005885114,((JP0166:0.006528884,(F93:0.006371542,(((HEL_CA0595AA_AS:0.005029441,HEL_CA0623AA_AS:0.006419431)1.000:0.002326938,(JP0539:0.004984731,(HEL_CA0418AA_AS:5.234e-06,JP0566:8.81e-07)1.000:0.002697853)1.000:0.001160405)0.100:0.000638972,HEL_CA0634AA_AS:0.0056072)1.000:0.001169931)1.000:0.002562746)1.000:0.005441277,(HEL_CA0591AA_AS:0.008939682,HEL_CA2013AA_AS:0.008275215)1.000:0.003548371)0.706:0.001280951)1.000:0.001220493)0.866:0.000699996)1.000:0.000681061,(((((((JP0142:0.008398325,JP0028:0.010175163)1.000:0.00254945,((JP0036:0.00819855,HEL_AA0172AA_AS:0.009528292)1.000:0.001811599,(F232:0.010519173,(HpGP-JAP-028:0.004678768,JP0014:0.004997942)1.000:0.005969785)1.000:0.001296928)1.000:0.000984074)1.000:0.001529618,(F221:0.010864582,HpGP-JAP-021:0.011890584)1.000:0.00189813)1.000:0.001103319,(Kyoto67A:0.012457424,(DU1838:0.01121736,(HEL_BA5507AA_AS:0.008964227,((JP0181:0.00981526,((HEL_AA0171AA_AS:0.00823168,JP0135:0.009097518)1.000:0.001704539,(((JP0151:0.003886232,JP0153:0.006648848)1.000:0.000775436,(HEL_CA0637AA_AS:0.006660202,Kyoto44A:0.007602518)1.000:0.000955231)0.994:0.00056478,(Kyoto22A:0.008129104,HEL_CA2012AA_AS:0.008090905)1.000:0.001496902)0.916:0.000637066)1.000:0.001042424)1.000:0.001156379,HEL_CA0611AA_AS:0.008388655)1.000:0.001611091)1.000:0.001940991)1.000:0.001998646)1.000:0.001489099)1.000:0.000986074,(HEL_AA0179AA_AS:0.010010181,JP0182:0.011095575)1.000:0.003186234)0.999:0.000769358,(Kyoto68B:0.013334628,(HEL_AA4433AA_AS:0.011179789,HEL_BA9831AA_AS:0.011880036)1.000:0.002079299)1.000:0.001343581)1.000:0.000748116,((((HEL_BA9815AA_AS:0.010677342,Kyoto123A:0.010694154)1.000:0.002438081,Kyoto28A:0.013057685)0.754:0.000830009,(35A:0.010892358,OK303:0.011366863)1.000:0.002516077)1.000:0.000790494,(HEL_BA4505AA_AS:0.012301679,(HEL_AA4438AA_AS:0.01067591,(HEL_CA2010AA_AS:0.007145618,Kyoto96A:0.007261891)1.000:0.003721463)1.000:0.002530373)1.000:0.001982342)0.991:0.000649755)1.000:0.000608729)0.985:0.000517079,((((HEL_AA4434AA_AS:0.012784157,(HP85:0.011212119,Kyoto59B:0.011170661)0.788:0.001964779)1.000:0.001106714,((HEL_BA5578AA_AS:0.01207207,Kyoto91A:0.011038184)1.000:0.00234547,JP0545:0.01323628)1.000:0.000979129)0.995:0.000938914,((HEL_AA4439AA_AS:0.008832147,HEL_CA0612AA_AS:0.009512855)1.000:0.004486486,(((HpGP-JAP-107:0.010130232,(oki265:0.003847293,(HpGP-JAP-109:0.003630113,oki388:0.007353649)1.000:0.002292071)1.000:0.005224122)1.000:0.003732649,(F234:0.011174681,(HEL_CA0596AA_AS:0.01112489,HEL_CA0620AA_AS:0.008795725)1.000:0.002012902)1.000:0.001289549)1.000:0.001611036,(HpGP-JAP-026:0.011037968,HEL_CA0588AA_AS:0.011097801)1.000:0.001969084)1.000:0.001289176)1.000:0.001676846)1.000:0.000800846,(((Taiwan44:0.014022653,(HEL_AA4452AA_AS:0.010889539,HEL_BA8897AA_AS:0.010908544)1.000:0.002604479)0.993:0.000998841,(HEL_AA4458AA_AS:0.012021994,(HEL_AA0443AA_AS:0.0055075,HpGP-JAP-113:0.00555837)1.000:0.006585307)1.000:0.002120236)1.000:0.000835895,((JP0107:0.017855876,MMM_67:0.013056389)1.000:0.002311993,(HEL_AA4453AA_AS:0.013708599,(JP0144:0.010281942,JP0550:0.011662346)1.000:0.002738127)1.000:0.001236886)1.000:0.000901891)0.907:0.000644157)1.000:0.000589312)1.000:0.000505384)0.821:0.000345974)0.997:0.000450758,(((HpGP-JAP-017:0.011539562,OK188:0.011708129)1.000:0.003612897,(HEL_AA4432AA_AS:0.011647008,HEL_CA0590AA_AS:0.011360296)1.000:0.002397337)1.000:0.00116482,((((JP0183:0.012498332,JP0546:0.012185479)1.000:0.002021892,(((HEL_CA0583AA_AS:0.009234114,JP0162:0.011181123)1.000:0.002214127,JP0148:0.012149656)0.966:0.000822061,((oki143:0.014094352,(Kyoto95A:0.008158729,oki772:0.009475737)1.000:0.004149834)1.000:0.001742776,((((HEL_CA2016AA_AS:0.005446345,JP0020:0.00756786)1.000:0.003798268,((HEL_BA5576AA_AS:0.008186309,HEL_CA2023AA_AS:0.00849931)1.000:0.003309578,(OK313:0.010590944,(JP0180:0.0078748,(JP0106:0.006389828,JP0168:0.006688646)1.000:0.001186069)1.000:0.001317757)1.000:0.001325241)1.000:0.00173061)1.000:0.001598295,((HEL_CA2025AA_AS:0.012526571,((JP0012:0.007244292,JP0108:0.006219733)1.000:0.00370589,(HEL_CA0618AA_AS:0.007963351,HEL_CA0633AA_AS:0.005473866)1.000:0.001982982)1.000:0.001426876)0.982:0.001296783,JP0553:0.010184657)1.000:0.001349954)1.000:0.000861293,(JP0022:0.010498285,(CPY1124:0.003739135,HEL_CA0616AA_AS:0.004048738)1.000:0.007178312)1.000:0.001576229)1.000:0.001056429)0.983:0.001160323)1.000:0.001292944)0.994:0.001059148,((HEL_CA0413AA_AS:0.00813931,JP0159:0.008332078)1.000:0.003138171,(HEL_CA0627AA_AS:0.010312631,((JP0564:0.007470064,(HEL_CA0628AA_AS:0.006222182,JP0165:0.006515142)1.000:0.002127853)1.000:0.001827687,JP0001:0.010170434)1.000:0.00259751)0.990:0.00152503)1.000:0.001872282)1.000:0.001549145,(HEL_CA0621AA_AS:0.012425857,HEL_CA2024AA_AS:0.012815109)1.000:0.001974464)1.000:0.00079735)1.000:0.000839267)0.986:0.000471752,((HEL_AA0103AA_AS:0.012615675,HEL_CA2009AA_AS:0.012923867)1.000:0.002234785,(((AH283:0.00440496,(HEL_CA0626AA_AS:0.004405653,(HEL_CA0303AA_AS:0.003174307,JP0562:0.002892696)1.000:0.002315184)1.000:0.002140883)1.000:0.008706993,HEL_AA0174AA_AS:0.014075729)1.000:0.001610187,(Kyoto25A:0.011409931,(HEL_BA5573AA_AS:0.012654069,(HEL_CA2026AA_AS:0.0082431,(HEL_CA0589AA_AS:0.007078171,JP0035:0.006415904)1.000:0.002614813)1.000:0.003313505)0.994:0.002318569)1.000:0.003075801)0.997:0.000681234)1.000:0.00062022)0.198:0.000465778)0.469:0.000512569)1.000:0.000752555)0.999:0.000648379)1.000:0.000621364,(((JP0157:0.01500835,(JP0178:0.01230813,JP0185:0.012877135)1.000:0.003760173)0.943:0.000940859,(oki286:0.012772885,(HEL_CA0594AA_AS:0.008856615,HP32:0.010346232)1.000:0.003890744)1.000:0.004224183)0.999:0.000912232,(HEL_CA2006AA_AS:0.014600778,Taitung242:0.013200415)1.000:0.003030816)1.000:0.000740831)1.000:0.000571062)1.000:0.000614662)1.000:0.000393959,(((HEL_CA2091AA_AS:0.014481315,(HEL_CA0243AA_AS:0.013062302,HEL_CA2055AA_AS:0.013314484)0.194:0.001759622)1.000:0.000994575,((HEL_AA2004AA_AS:0.012382799,HEL_BA4503AA_AS:0.012102231)1.000:0.002565188,(Kyoto30A:0.013211518,HEL_CA2522AA_AS:0.012311189)1.000:0.00192316)1.000:0.000933202)1.000:0.000789275,(((HEL_CA2590AA_AS:0.014157411,(HEL_AA0165AA_AS:0.014060361,HEL_AA2002AA_AS:0.012631693)1.000:0.002301582)0.997:0.000957323,(HEL_BA9909AA_AS:0.013247397,HEL_CA2114AA_AS:0.013094086)1.000:0.002031243)1.000:0.000770553,((HEL_CA0160AA_AS:0.01308339,(HEL_BA5644AA_AS:0.001137342,(HEL_BA5651AA_AS:0.001264038,HEL_BA5653AA_AS:0.001411716)1.000:0.0009923)1.000:0.011500929)1.000:0.002042512,(HEL_CA2040AA_AS:0.013077655,HEL_CA2134AA_AS:0.013082443)1.000:0.001971254)1.000:0.00074446)1.000:0.000680965)1.000:0.000594344)0.998:0.000364793)1.000:0.000369451)0.877:0.000329337)0.677:0.000321288)0.999:0.000331138,((((HEL_BA4513AA_AS:0.013643601,HEL_CA2093AA_AS:0.012826451)1.000:0.001947903,(HEL_CA2048AA_AS:0.012820281,HEL_CA2677AA_AS:0.013083063)1.000:0.00188819)0.980:0.000640193,(HEL_CA2070AA_AS:0.014280282,(HEL_CA2081AA_AS:0.01277078,HEL_CA2663AA_AS:0.013009438)0.844:0.001696942)1.000:0.000876345)1.000:0.000737047,(((HEL_CA2079AA_AS:0.013431365,HEL_CA2080AA_AS:0.013113862)1.000:0.001988189,(HEL_BA9910AA_AS:0.013380321,HEL_CA2109AA_AS:0.012673904)1.000:0.001832987)1.000:0.000725057,(HEL_CA2060AA_AS:0.014289855,(HEL_CA0087AA_AS:0.014979589,HEL_CA0114AA_AS:0.012651313)0.994:0.001812297)1.000:0.000915432)1.000:0.000699393)1.000:0.000596769)0.978:0.000331443,(((((HEL_CA2225AA_AS:0.013742094,HEL_CA2717AA_AS:0.012158813)1.000:0.002663377,(HEL_BA9946AA_AS:0.010978583,HEL_CA2640AA_AS:0.011144945)1.000:0.003950353)0.817:0.00062317,(HEL_BA9969AA_AS:0.013125105,HEL_CA0098AA_AS:0.014426244)1.000:0.002281695)0.832:0.000645367,(HEL_BA9917AA_AS:0.012361246,HEL_BA9935AA_AS:0.012461149)1.000:0.002508735)1.000:0.000670593,((((HEL_AA0254AA_AS:0.012711529,Taiwan894:0.011477874)1.000:0.002114257,(HEL_CA2551AA_AS:0.011698374,HEL_CA0228AA_AS:0.012398353)1.000:0.001798696)1.000:0.001184615,(HEL_BA4773AA_AS:0.012705684,HEL_BA9911AA_AS:0.012752699)1.000:0.002025752)1.000:0.000855029,((HEL_BA9951AA_AS:0.013093771,HEL_CA2562AA_AS:0.013274137)1.000:0.002174636,((HEL_BA9949AA_AS:0.012613882,HEL_BA9985AA_AS:0.013070384)1.000:0.002345212,(HEL_BA9957AA_AS:0.013971056,(HEL_BA9904AA_AS:0.009836785,HEL_BA9927AA_AS:0.010226765)1.000:0.004533397)1.000:0.001247049)0.912:0.00066927)0.952:0.000672684)0.970:0.000550021)1.000:0.000495909)0.625:0.000260615)1.000:0.000304685,(((((HEL_CA2117AA_AS:0.011333692,HEL_CA2754AA_AS:0.012801396)1.000:0.003314212,(HEL_CA0119AA_AS:0.012671841,HEL_BA4508AA_AS:0.013147485)1.000:0.001791863)0.947:0.000653204,(HEL_BA9986AA_AS:0.01342671,HEL_CA2097AA_AS:0.013041715)1.000:0.002081686)1.000:0.000782574,(((HEL_CA2036AA_AS:0.013463805,HEL_BA4534AA_AS:0.013491633)0.610:0.001626193,HEL_CA2546AA_AS:0.015722818)1.000:0.000872773,((HEL_CA2629AA_AS:0.012869148,HEL_CA2649AA_AS:0.013455799)1.000:0.001975274,(HEL_BA3763AA_AS:0.012847916,HEL_CA2689AA_AS:0.013263774)1.000:0.001950199)0.867:0.000609114)0.972:0.00070087)1.000:0.000584151,((((HEL_CA2113AA_AS:0.014574002,(HEL_CA2038AA_AS:0.013093082,HEL_CA2064AA_AS:0.013070941)0.968:0.001767718)0.995:0.000777057,(HEL_CA0126AA_AS:0.012878756,HEL_CA2136AA_AS:0.012696555)1.000:0.001988822)1.000:0.00072659,((HEL_CA2566AA_AS:0.013202864,HEL_CA2571AA_AS:0.013913714)1.000:0.002002371,(HEL_CA2678AA_AS:0.01397637,(HEL_CA2027AA_AS:0.012754212,HEL_CA2076AA_AS:0.013126213)0.742:0.001687913)0.967:0.000745651)1.000:0.00071642)1.000:0.000572509,((HEL_CA2065AA_AS:0.013559279,HEL_BA9961AA_AS:0.012810087)1.000:0.002153118,((HEL_CA2063AA_AS:0.012313414,HEL_CA2710AA_AS:0.011976616)1.000:0.002748375,((CK67:0.011641686,MS19:0.011015627)1.000:0.003484948,((HEL_BA9926AA_AS:0.005009858,HEL_BA9994AA_AS:0.004926191)1.000:0.008704319,(HEL_CA0338AA_AS:0.011861294,HEL_CA2107AA_AS:0.01278842)0.636:0.001954678)0.319:0.000922882)1.000:0.000884991)0.991:0.000740448)1.000:0.000727651)1.000:0.000488789)0.998:0.000350774)0.999:0.000243951,(((((HEL_CA2634AA_AS:0.014090135,(HEL_BA4547AA_AS:0.013944537,HEL_CA2635AA_AS:0.012932505)0.851:0.001719001)0.925:0.000824048,(HEL_BA9963AA_AS:0.013106873,HEL_CA2727AA_AS:0.013755618)1.000:0.002027787)1.000:0.000723963,((HEL_BA4540AA_AS:0.013282738,HEL_CA2569AA_AS:0.012965149)1.000:0.002231686,((HEL_CA0079AA_AS:0.013878149,HEL_CA2680AA_AS:0.012781474)1.000:0.001953952,(HEL_CA2585AA_AS:0.013088356,HEL_CA2624AA_AS:0.013377504)1.000:0.00189218)0.686:0.000563655)0.996:0.000609)1.000:0.000621199,((((HEL_CA0294AA_AS:0.013496122,HEL_CA2652AA_AS:0.013399293)1.000:0.002136313,((HEL_CA2583AA_AS:0.012457492,HEL_CA2686AA_AS:0.013209053)1.000:0.0025364,(HEL_BA4522AA_AS:0.014233218,HEL_CA2664AA_AS:0.013591609)1.000:0.001967637)0.999:0.000663508)0.990:0.000625938,((HEL_CA0113AA_AS:0.015144882,HEL_CA0241AA_AS:0.013985358)1.000:0.002259386,((HEL_CA2620AA_AS:0.014687439,HEL_CA2296AA_AS:0.016173025)1.000:0.002039044,(HEL_CA0327AA_AS:0.013874809,YN1-136:0.015601289)1.000:0.001789997)0.987:0.000701766)0.990:0.000658722)1.000:0.000605977,((((HEL_BA3773AA_AS:0.01298013,HEL_BA3754AA_AS:0.013233419)1.000:0.001828643,(HEL_BA4509AA_AS:0.012521425,HEL_CA0106AA_AS:0.012231202)1.000:0.002350031)0.815:0.000631571,(HEL_CA2525AA_AS:0.013760143,(HEL_BA4524AA_AS:0.012618606,HEL_BA4529AA_AS:0.012896604)0.222:0.001619722)1.000:0.000880321)1.000:0.000753662,(((HEL_CA2667AA_AS:0.012999534,TH0127:0.013754217)1.000:0.001960163,(HEL_CA2632AA_AS:0.014017155,HEL_CA2741AA_AS:0.012890346)1.000:0.001865686)0.997:0.000687117,((HEL_BA4152AA_AS:0.01272705,HEL_CA2608AA_AS:0.012271147)0.979:0.001721036,HEL_CA2086AA_AS:0.014598893)1.000:0.000804199)0.974:0.000628358)0.964:0.000446698)1.000:0.000416198)0.997:0.000370575,(((((HEL_CA0378AA_AS:0.012535042,(HEL_CA2087AA_AS:0.011288045,HEL_CA2112AA_AS:0.011651001)1.000:0.002211923)1.000:0.00176194,((HEL_BA9997AA_AS:0.012546674,HEL_CA2637AA_AS:0.012690208)0.843:0.00162941,HEL_CA2586AA_AS:0.014540903)0.153:0.000752766)1.000:0.000917855,((HEL_CA0110AA_AS:0.012355981,HpGP-CHN-010:0.01207725)1.000:0.002622943,(HEL_CA2691AA_AS:0.013756298,(HEL_CA2526AA_AS:0.011910403,VN0837:0.01284916)1.000:0.002124194)1.000:0.001033938)1.000:0.000906264)0.735:0.000523962,((HEL_BA4504AA_AS:0.013163701,HEL_CA0085AA_AS:0.013155832)1.000:0.002192955,((HEL_CA2682AA_AS:0.013129772,HEL_CA2737AA_AS:0.013432009)1.000:0.001915526,(HEL_CA0377AA_AS:0.015711279,HEL_CA2599AA_AS:0.014061171)1.000:0.002169415)0.862:0.000612707)1.000:0.00068561)1.000:0.000466172,((((((HEL_BA4184AA_AS:0.012829353,HEL_CA2688AA_AS:0.012832466)0.927:0.001724212,HEL_BA9931AA_AS:0.014506256)0.081:0.00067436,(HEL_BA9952AA_AS:0.012624882,HEL_BA9996AA_AS:0.012575744)1.000:0.002146928)0.932:0.000714467,(VN1051:0.014404437,(HEL_BA9939AA_AS:0.012850665,HEL_CA2594AA_AS:0.011105531)1.000:0.00344832)1.000:0.001188798)0.998:0.000651121,((HEL_BA4518AA_AS:0.014908501,(HEL_BA9950AA_AS:0.012703877,HEL_CA0004AA_AS:0.013074438)0.715:0.001665318)1.000:0.000943354,((HEL_BA9960AA_AS:0.0130168,HEL_CA2124AA_AS:0.012994844)1.000:0.001937413,(HEL_BA9933AA_AS:0.013266046,HEL_CA2709AA_AS:0.012745089)1.000:0.002118494)0.921:0.000627806)1.000:0.00075993)0.995:0.000466836,((((HEL_CA2555AA_AS:0.014166859,(HEL_CA2674AA_AS:0.012832459,HEL_CA2758AA_AS:0.013416054)0.972:0.001802684)0.837:0.000764022,(HEL_BA9966AA_AS:0.012952776,HEL_BA9979AA_AS:0.013472454)1.000:0.002047192)0.992:0.00072697,(HEL_BA3768AA_AS:0.014073842,(HEL_BA9923AA_AS:0.013424213,HEL_BA9988AA_AS:0.012934667)0.999:0.001837377)1.000:0.000908238)1.000:0.000712146,(((HEL_BA4998AA_AS:0.013424723,HEL_CA2104AA_AS:0.012831727)0.983:0.001762183,HEL_CA2623AA_AS:0.013938046)0.998:0.000844685,(HEL_CA0096AA_AS:0.014305976,(HEL_BA9932AA_AS:0.013750737,HEL_CA2660AA_AS:0.013186813)0.433:0.001762691)1.000:0.000777835)1.000:0.000895589)1.000:0.000610677)0.996:0.00042159)1.000:0.000420143)0.963:0.000307067)0.723:0.000372706,((((HEL_BA9325AA_AS:0.012722801,HEL_CA2618AA_AS:0.012827392)1.000:0.002117736,((HEL_CA2547AA_AS:0.012385221,HLJHP271:0.012862256)1.000:0.002052426,(HEL_CA2059AA_AS:0.014876581,(HEL_BA4520AA_AS:0.009148428,HEL_CA0071AA_AS:0.009394449)1.000:0.003869706)1.000:0.001706321)0.722:0.000649688)1.000:0.000732437,(((HEL_CA2068AA_AS:0.013443496,(HEL_BA4507AA_AS:0.004776356,HEL_BA4519AA_AS:0.005002232)1.000:0.008046983)1.000:0.001538381,(HEL_BA4533AA_AS:0.013635979,HEL_CA2699AA_AS:0.012837811)1.000:0.002046688)1.000:0.000785858,(((VN1070:0.013412295,HEL_CA2751AA_AS:0.01276859)1.000:0.001808508,(HEL_BA4546AA_AS:0.013043351,HEL_BA3746AA_AS:0.01324921)1.000:0.001895872)0.953:0.000625155,(HEL_CA2753AA_AS:0.014204325,(HEL_CA2111AA_AS:0.012548494,HpGP-CHN-002:0.013071506)1.000:0.002355137)1.000:0.00114428)0.948:0.000651993)0.914:0.000503085)0.996:0.000495415,(((((HEL_BA4517AA_AS:0.011965706,HEL_CA2736AA_AS:0.013606192)1.000:0.002028611,(HEL_CA0230AA_AS:0.01162872,HEL_CA2636AA_AS:0.011926166)1.000:0.002346952)0.977:0.000650264,((HEL_CA0232AA_AS:0.011969159,HEL_BA4895AA_AS:0.011867271)1.000:0.001824422,((HEL_BA4530AA_AS:0.011416797,HEL_CA2746AA_AS:0.010759549)1.000:0.003140088,HEL_BA4235AA_AS:0.013812393)0.374:0.000783543)1.000:0.000893461)0.962:0.000599054,(((HEL_CA0073AA_AS:0.012086781,HEL_CA2544AA_AS:0.010619994)1.000:0.002880996,(HEL_BA5660AA_AS:0.011607589,HEL_BA4531AA_AS:0.012260019)0.882:0.001618391)1.000:0.001344687,((HEL_BA9998AA_AS:0.013053101,(HEL_CA2557AA_AS:0.012119912,HEL_CA2573AA_AS:0.011618591)0.913:0.00169404)0.910:0.000765802,(HEL_CA2053AA_AS:0.013248538,(HEL_BA4970AA_AS:0.01139235,HEL_CA0111AA_AS:0.011334892)0.662:0.001779833)1.000:0.000946127)0.063:0.000705164)1.000:0.000652955)1.000:0.000525441,((((HEL_BA3959AA_AS:0.013175961,HEL_CA0075AA_AS:0.01231797)1.000:0.002031323,((HEL_CA0339AA_AS:0.012020517,HEL_CA2088AA_AS:0.012348711)1.000:0.001919187,(HEL_CA0239AA_AS:0.012688635,HEL_CA2138AA_AS:0.012268506)1.000:0.00234632)0.940:0.000775935)0.824:0.000657843,(HEL_CA2641AA_AS:0.012314177,HEL_CA2653AA_AS:0.011172245)1.000:0.002914568)1.000:0.000649586,(((HEL_CA2631AA_AS:0.012449805,HEL_BA8239AA_AS:0.012991139)1.000:0.002088592,((HEL_CA0091AA_AS:0.012550631,JP0179:0.012211222)1.000:0.003184679,(HEL_CA2115AA_AS:0.012618534,HEL_CA0328AA_AS:0.01325935)0.973:0.001590275)1.000:0.000836666)0.979:0.000607362,((HEL_CA0229AA_AS:0.012359113,HEL_CA2643AA_AS:0.012620622)1.000:0.002046133,(HEL_CA0238AA_AS:0.013331617,(HEL_CA2671AA_AS:0.011805606,HLJHP256:0.011912939)0.977:0.001662707)0.992:0.000784676)1.000:0.000754726)0.982:0.000556435)0.859:0.000477676)1.000:0.000628638)1.000:0.000375919)1.000:0.000309272,((((((YN4-125:0.015224273,YN4-134:0.015621935)1.000:0.002328191,(YN3-21:0.014229036,YN3-34:0.013867594)1.000:0.002410536)1.000:0.000837636,((HEL_CA0382AA_AS:0.014504958,HEL_CA2744AA_AS:0.01264832)1.000:0.002262306,(TH0279:0.014475925,YN4-58:0.013676441)1.000:0.002231414)0.959:0.000717338)1.000:0.000672182,(((YN1-139:0.017109715,(HEL_CA0349AA_AS:0.016527617,(HEL_CA0255AA_AS:0.008455172,HEL_CA0356AA_AS:0.007807582)1.000:0.008059204)0.992:0.00184213)1.000:0.001363498,(((HEL_AA5726AA_AS:0.013946837,HEL_CA0252AA_AS:0.014380457)1.000:0.002983171,((HEL_CA0354AA_AS:0.013201596,(HEL_CA0245AA_AS:0.006098208,HEL_CA0248AA_AS:0.005912188)1.000:0.007964336)1.000:0.002943238,((HEL_CA0254AA_AS:0.004854856,HEL_CA0345AA_AS:0.004611172)1.000:0.009544411,HEL_CA0351AA_AS:0.014244161)1.000:0.00166545)1.000:0.00101967)1.000:0.00075941,((((HEL_CA0341AA_AS:0.01542816,HEL_CA0355AA_AS:0.014699975)1.000:0.002129134,(HEL_CA0344AA_AS:0.011595078,HEL_CA0348AA_AS:0.012032723)1.000:0.005209412)1.000:0.001038737,(((((HEL_CA0322AA_AS:0.011363125,HEL_CA0324AA_AS:0.011623382)1.000:0.003931656,YN4-105:0.015217714)1.000:0.00141717,(HEL_CA0367AA_AS:0.015398589,(HEL_CA0364AA_AS:0.013354741,HEL_CA0358AA_AS:0.013689088)1.000:0.002407723)1.000:0.001028926)1.000:0.000974668,(HEL_CA0362AA_AS:0.014286875,HEL_AA6023AA_AS:0.014020269)1.000:0.002632833)0.998:0.000874921,((((BT274:0.014250784,YN4-109:0.014734974)1.000:0.002317586,(HA151:0.014402659,BTM505:0.015125789)1.000:0.002415392)0.721:0.000694709,((BT192:0.014654465,BTM449:0.014802163)1.000:0.002348691,XZ274:0.0159343)1.000:0.000916701)0.758:0.000783721,(((((BT353:0.012728515,(BT152:0.00763802,HA170:0.007335849)1.000:0.005857142)1.000:0.00296681,((BT249:0.011917244,BT320:0.011253567)1.000:0.004020259,(BT157:0.013398287,(BT351:0.008010487,HA136:0.008061936)1.000:0.00609858)1.000:0.002234365)0.501:0.000784552)0.988:0.000811313,((BT193:0.01385956,(BTM175:0.004439639,HA276:0.00423878)1.000:0.008330511)1.000:0.002219878,(BT107:0.015463024,HA54:0.012999821)1.000:0.00256595)1.000:0.001000461)0.998:0.000622142,((((BTM393:0.015523734,(BT226:0.013576483,BTM342:0.012851354)1.000:0.002426039)0.999:0.000965361,(BTM312:0.013667713,BTM150:0.013621316)1.000:0.002293337)0.960:0.000865293,(BTM275:0.014607765,(HA84:0.01246012,(HA119:0.004503856,(HA148:0.005095604,HA262:0.004102571)1.000:0.002570581)1.000:0.007953978)1.000:0.00261311)1.000:0.001196968)1.000:0.000795167,((((((BTM361:0.014211083,(BTM440:0.014839745,(BT259:0.004075513,(BTM319:0.003306981,(BTM452:0.001359035,BTM479:0.003140576)1.000:0.002928568)1.000:0.002387343)1.000:0.008433108)0.748:0.002057086)1.000:0.001398926,((BTM343:0.009290778,((BTM417:0.009237953,(BTM328:0.002996247,BTM370:0.003419768)1.000:0.002112601)1.000:0.002377935,(BTM432:0.008478958,(BT209:0.007535082,(HA117:0.00587697,(((((BTM413:0.001290486,BTM499:0.002064882)0.791:0.000675033,BTM411:0.005252767)1.000:0.000760912,BTM410:0.00352471)1.000:0.00059259,(HA304:0.004616536,BTM431:0.005352376)1.000:0.00062406)1.000:0.000483241,BTM463:0.001958599)1.000:0.001712149)1.000:0.001417598)1.000:0.002194354)1.000:0.002321484)1.000:0.003436303)1.000:0.004757242,(BTM416:0.013545317,BTM502:0.014418277)1.000:0.00219056)1.000:0.001124751)0.976:0.000835366,(HA225:0.014205342,(BT260:0.011799791,BT289:0.011398031)1.000:0.003069323)1.000:0.001259779)0.513:0.000633338,((BT174:0.013372294,HA63:0.012787106)1.000:0.002445977,((BTM429:0.013397824,NP15:0.013842984)1.000:0.002327165,(HEL_BA4732AA_AS:0.014322956,(BT032:0.011334262,BT333:0.011262151)1.000:0.003155784)0.995:0.000997174)1.000:0.000896553)1.000:0.000887981)1.000:0.000640925,(((BTM315:0.012102356,(BTM401:0.005234479,BTM418:0.005489073)1.000:0.007256573)1.000:0.002622917,((BTM273:0.008844209,(BTM415:0.007395117,(BTM261:0.002912498,BTM423:0.002314675)1.000:0.005798616)1.000:0.003027617)1.000:0.005034451,(BTM314:0.013872335,((BTM188:0.001889644,BTM442:0.001860895)1.000:0.009146176,(BTM427:0.005569547,(BTM392:0.004427999,(BTM330:0.00439393,BTM354:0.001690552)1.000:0.001609791)1.000:0.002586057)1.000:0.006845249)1.000:0.002553462)0.977:0.001370883)0.988:0.000997671)1.000:0.001023223,((((BT135:0.012404306,(BTM305:0.012143833,(BTM480:0.001459129,DR91:0.009757084)1.000:0.007418395)0.994:0.003864217)1.000:0.00201036,BT014:0.014614161)1.000:0.001226533,(BT013:0.013676918,HA294:0.01239871)1.000:0.002506012)1.000:0.000835863,((((BT060:0.003258459,HA279:0.002973608)1.000:0.008508232,(BT093:0.005895453,BTM474:0.004802383)1.000:0.006855053)1.000:0.00270985,(HA273:0.013376453,(BTM443:0.012603426,(BT112:0.009472434,BTM353:0.0099589)1.000:0.003530763)1.000:0.001800579)0.960:0.001302218)0.831:0.000927733,((HA162:0.011132426,HA184:0.010966472)1.000:0.00344787,(BTM304:0.012555543,HA277:0.012940383)1.000:0.001909559)1.000:0.001264579)1.000:0.000911565)1.000:0.000660049)0.996:0.000555667)0.999:0.000496952,((((BT101:0.013828205,(BT223:0.011638928,(BTM231:0.009681565,(BT350:0.002495697,(Bhutan_358-4:0.001624651,BT352:0.00260958)1.000:0.001660763)1.000:0.007081787)1.000:0.003587188)1.000:0.002816167)1.000:0.001689233,(Bhutan_199-4:0.014541755,(BT166:0.012425907,HA66:0.013396958)0.719:0.00234871)1.000:0.001357254)1.000:0.001057941,(((BT138:0.012404925,(Bhutan_239-4:0.009629849,BT327:0.010913241)1.000:0.003084962)1.000:0.002033866,(BT123:0.006510405,BTM245:0.005849216)1.000:0.008428226)1.000:0.001404228,((BT335:0.008866546,HA237:0.010504537)1.000:0.005316773,(BT039:0.01298617,HA285:0.01203501)1.000:0.002754308)1.000:0.001383769)1.000:0.000839763)1.000:0.000736375,(((((BTM113:0.014179114,(BT241:0.015295246,NP94:0.01473056)0.848:0.002125786)0.997:0.000992181,(BTM207:0.013404007,BT0303:0.014253282)1.000:0.002350698)0.998:0.000897766,(((HA233:0.010897788,(BTM223:0.010477034,(HA139:0.007382709,(BT0202:0.007774369,(BT0262:0.003976986,BTM460:0.004928759)1.000:0.001216561)0.112:0.001613818)1.000:0.002912542)1.000:0.003563783)1.000:0.003556809,(BT220:0.011936291,(BTM451:0.009323142,(BT240:0.007542449,HA275:0.007238771)1.000:0.002206844)1.000:0.005714133)1.000:0.002548344)0.228:0.001040147,BT018:0.014922593)1.000:0.001075557)1.000:0.000765957,((((((BT319:0.011780075,BT210:0.01276582)1.000:0.002363288,(((((BTM255:0.006837113,HA88:0.008682808)1.000:0.001970415,(BT121:0.006874808,((BTM145:0.003510007,((BTM478:0.001723297,BTM308:0.006794376)1.000:0.000653813,((BTM237:0.005085636,BT151:0.002769356)1.000:0.000367858,(BTM110:0.001238223,BT276:0.005308023)1.000:0.000311947)1.000:0.000478247)1.000:0.000993354)1.000:0.001858993,BTM344:0.006518221)1.000:0.001026416)1.000:0.00102982)0.624:0.001534794,(BTM355:0.005356305,BTM398:0.003030232)1.000:0.004333047)1.000:0.005078955,(HA142:0.007809747,(BTM148:0.00893383,(BT106:0.007211538,HA212:0.005235585)1.000:0.002992974)1.000:0.003349123)0.777:0.003299431)1.000:0.002209386,BT236:0.01376504)1.000:0.001569748)1.000:0.001772852,((BT0082:0.011733134,HA199:0.011137979)1.000:0.003508797,((Bhutan_343-4:0.005311514,BT271:0.006522423)1.000:0.008697426,(HA181:0.012833201,(BT344:0.011665008,HA229:0.010905864)1.000:0.002735141)1.000:0.001788375)1.000:0.001251598)0.993:0.000898606)0.012:0.000636072,((((BTM249:0.004526975,BTM494:0.003595846)1.000:0.008743293,BTM112:0.012491477)1.000:0.002129856,BT056:0.014076393)1.000:0.001029786,((BTM252:0.006077825,(BTM120:0.004227768,BTM325:0.003994497)1.000:0.003239555)1.000:0.007377904,BT125:0.012845352)1.000:0.002306922)1.000:0.00096327)0.949:0.000557966,(((BTM205:0.011796484,(BT0142:0.012388463,(BT156:0.009873461,BTM317:0.007923269)1.000:0.003958007)1.000:0.001874856)1.000:0.002362371,(BT143:0.012378751,HA121:0.01362846)1.000:0.002700959)1.000:0.001160092,(((((HA134:0.008776057,(BTM115:0.009600979,((BTM383:0.003813701,BTM454:0.003558984)1.000:0.004533116,(BT038:0.006125473,(BTM126:0.010469485,BTM467:0.006202347)1.000:0.002307869)1.000:0.002608873)1.000:0.002778388)1.000:0.002791364)1.000:0.002885623,(BT087:0.006383454,BT273:0.00772206)1.000:0.004553824)1.000:0.002765963,((HA76:0.009559941,(BTM366:0.009658861,(BT176:0.006320678,(BT077:0.005566434,HA290:0.005344781)1.000:0.002458774)1.000:0.002418672)1.000:0.002703723)1.000:0.003114827,((BT004:0.001677019,BTM156:0.001815721)1.000:0.010724407,BTM326:0.01089449)0.825:0.001867647)1.000:0.001707266)1.000:0.001861227,(BTM402:0.014138018,(BT206:0.01331592,HA4:0.013214058)1.000:0.002653288)1.000:0.001657835)1.000:0.001108884,(BT164:0.013256738,(((BT0282:0.007825254,BT265:0.007945091)1.000:0.004510762,(BT345:0.009826994,BTM53:0.011139054)1.000:0.002431997)1.000:0.001250793,((BT110:0.009753163,(BT0214:0.006233109,BT117:0.008149858)1.000:0.003244797)1.000:0.002730504,BTM151:0.012782725)0.849:0.001656355)1.000:0.001831274)1.000:0.00150109)0.341:0.000730306)1.000:0.00064932)0.952:0.000471104,((((BT091:0.010189782,((((BT0263:0.000629834,BT0326:0.002495268)1.000:0.001928457,(BTM49:0.005989153,(BTM235:0.004236598,(BT307:0.001334103,(((BT0205:0.001389399,BTM166:0.002732056)1.000:0.002291371,(HA97:0.003613546,BT036:0.007166861)1.000:0.001347662)0.998:0.000297298,(BTM116:0.002066127,BTM448:0.002886937)1.000:0.003180164)1.000:0.000385438)1.000:0.000670618)1.000:0.001490373)1.000:0.001266431)1.000:0.001173974,(BTM419:0.007310394,((((BT0383:0.00458601,BTM258:0.004499959)1.000:0.000600798,(BT322:0.000341275,BTM306:0.004917395)1.000:0.000706799)1.000:0.000252655,HA281:0.001921239)1.000:0.000286291,(BT288:0.005120558,BTM453:0.006907337)1.000:0.000782989)1.000:0.000714009)0.976:0.001431924)1.000:0.005764535,(((BT015:0.006837606,BTM396:0.003349827)1.000:0.003586726,(BT292:0.007169355,(BT064:0.007054008,HA291:0.003193062)1.000:0.00198003)1.000:0.004143845)1.000:0.00205788,(((BTM153:0.007305265,(BT281:0.008822567,((BT115:0.005174643,(BT031:0.003972219,BTM173:0.006982876)1.000:0.003716712)1.000:0.001918266,BTM161:0.008930176)1.000:0.0013383)1.000:0.001956456)1.000:0.001183124,(BT340:0.005450866,BTM162:0.004638302)1.000:0.002977767)1.000:0.000869854,(BTM169:0.008048565,BT025:0.006991592)1.000:0.00118995)1.000:0.001032501)0.904:0.001253124)1.000:0.002300212)1.000:0.003259311,((BT268:0.006731958,BT341:0.006921912)1.000:0.006443099,(BT0144:0.005487505,((HA272:0.001765927,(BT0247:0.003944168,HA278:0.001991785)1.000:0.00082065)1.000:0.001823154,(BT295:0.004471504,HA21:0.003356168)1.000:0.001230926)1.000:0.004441367)1.000:0.006296089)1.000:0.002368839)1.000:0.001854026,(BT026:0.013268474,(((Bhutan_27-4:0.006685396,HA293:0.006284151)1.000:0.003457154,(Bhutan_357-4:0.008835577,BT348:0.004947614)1.000:0.00306162)1.000:0.004234527,(Bhutan_61-4:0.010445336,((BT0224:0.008540202,BT228:0.007497563)1.000:0.002318918,((BT189:0.006981536,(BTM495:0.001562974,DR117:0.015862963)1.000:0.005750846)1.000:0.001407973,(BT150:0.006182442,BTM438:0.009075091)1.000:0.002123786)1.000:0.001179369)1.000:0.002308428)1.000:0.003218125)1.000:0.001555903)1.000:0.001376561)1.000:0.001973069,((BT159:0.010536815,((BT108:0.007819459,(BTM158:0.010038327,(BT170:0.003670621,(BTM450:0.002085176,HA218:0.000511425)1.000:0.001293841)1.000:0.006092204)0.998:0.002123556)1.000:0.001991107,(BTM501:0.009016541,HA271:0.0098579)1.000:0.002302948)1.000:0.002700427)1.000:0.003713808,(HA116:0.012436689,(HA210:0.009644014,((BTM279:0.001769447,BTM482:0.002935221)1.000:0.008354655,(HA175:0.003760379,(HA101:0.004699935,HA149:0.003870411)1.000:0.00153108)1.000:0.004235073)0.875:0.002698023)1.000:0.003204733)1.000:0.002175282)1.000:0.002072467)1.000:0.001059829)0.395:0.00043678)0.998:0.000411181,((((((HA62:0.004260521,(HA157:0.002804941,HA165:0.004716094)1.000:0.003663717)1.000:0.0091525,(HA287:0.011529336,(HA82:0.008030266,(HA129:0.005238079,(HA18:0.003589998,(BT069:0.002032867,(HA214:0.005367032,HA238:0.001328726)1.000:0.000964648)1.000:0.001360529)1.000:0.001343698)1.000:0.004142339)1.000:0.004371132)0.998:0.00214068)1.000:0.001994399,((BT096:0.004103972,HA297:0.0042964)1.000:0.009527645,(BT074:0.011476237,(HA5:0.009775925,(HA12:0.004706747,(HA172:0.002144861,HA95:0.00163225)1.000:0.003339131)1.000:0.004861576)1.000:0.002839478)1.000:0.003764997)1.000:0.001872763)1.000:0.00100252,((((HA307:0.001757083,HA308:0.001445168)1.000:0.009455399,(HA187:0.003539466,HA216:0.003649729)1.000:0.008133535)1.000:0.004256798,(BT088:0.013384646,(HA65:0.009024845,(((HA190:0.006015211,(BTM430:0.002576061,HA289:0.003598212)1.000:0.00434002)1.000:0.00176475,(HA191:0.005609535,HA109:0.007671618)1.000:0.002082172)0.999:0.001160288,HA60:0.00659338)1.000:0.003661161)1.000:0.004476945)1.000:0.002607041)1.000:0.001077693,((BT120:0.013956389,(((HA167:0.00457007,(HA49:0.016169335,HA219:0.003270089)1.000:0.002114126)1.000:0.005639871,(HA243:0.012197379,HA303:0.007025285)1.000:0.003809441)1.000:0.001915658,((BT076:0.009468571,BT215:0.009931712)1.000:0.002920399,(BT211:0.01074396,HA3:0.01129937)0.973:0.001766758)1.000:0.001512094)1.000:0.002315879)1.000:0.001592237,((HA106:0.009019011,HA44:0.009865413)1.000:0.004925496,(HA239:0.011126124,(HA168:0.008329902,(HA30:0.008566436,(HA126:0.007222877,HA265:0.006163648)1.000:0.001816952)0.955:0.001573108)1.000:0.003056537)1.000:0.002584807)1.000:0.001751978)0.827:0.000835582)0.849:0.000668545)0.455:0.000560629,((HA70:0.013774491,(HA251:0.012397839,(((HA211:0.009295432,(HA86:0.00661002,(HA14:0.003071539,HA252:0.003998522)1.000:0.00288931)1.000:0.003009615)1.000:0.003501347,(HA257:0.002750258,HA72:0.002845112)1.000:0.006672498)1.000:0.002169539,((((BTM420:0.009199523,(BT075:0.00861139,(BT140:0.002816042,(BT146:0.001696572,(BT187:0.000893666,BTM369:0.002386493)1.000:0.001800835)1.000:0.001502952)1.000:0.001829591)1.000:0.001843985)1.000:0.002126607,(BT308:0.008024005,HA254:0.009658036)1.000:0.0027402)1.000:0.001147178,(HA123:0.009874105,BTM119:0.010376247)0.187:0.001609579)1.000:0.001671792,DR100:0.01006021)0.981:0.001443138)1.000:0.001800951)1.000:0.002423751)1.000:0.001754585,(((HA274:0.005404989,(HA203:0.002842361,(BTM181:0.002000789,HA248:0.002021307)1.000:0.000756448)1.000:0.004195763)1.000:0.007067207,(HA7:0.008004851,HA98:0.008787368)1.000:0.005363748)1.000:0.00224657,((HA234:0.011949673,(HA306:0.008808838,(HA31:0.006735709,HA40:0.006200417)1.000:0.003121263)1.000:0.003167413)1.000:0.002649003,((HA152:0.008727579,HA249:0.008394241)1.000:0.003829195,(HA15:0.008550484,(BT331:0.007054402,(HA217:0.011015358,(HA16:0.002122616,HA215:0.001929431)1.000:0.003554722)1.000:0.003681481)1.000:0.005054495)1.000:0.003766672)0.718:0.001650763)1.000:0.002286241)0.793:0.000968761)1.000:0.000865039)1.000:0.000754683,((((BT283:0.011368018,BTM54:0.011243666)1.000:0.003789164,(BTM352:0.012312393,BT318:0.01339736)1.000:0.002449617)1.000:0.000952737,((BTM182:0.006418445,BTM303:0.007323289)1.000:0.007348293,(BTM160:0.012004354,(BT0181:0.009204783,BT349:0.007693724)1.000:0.004692168)1.000:0.002176103)1.000:0.001807636)1.000:0.00078618,(((BTM285:0.011545426,(BTM388:0.004674643,(BTM426:0.001744936,(BTM122:0.002159725,BT321:0.0035818)1.000:0.001051363)1.000:0.002971615)1.000:0.007828029)1.000:0.002628484,(BT0363:0.012943092,BTM142:0.013005171)0.998:0.001976532)1.000:0.001405392,((BTM329:0.012571513,BTM368:0.013890673)1.000:0.002411436,BT030:0.0135312)0.439:0.001116198)1.000:0.000970951)1.000:0.000541078)0.808:0.000385361)0.999:0.000451079)0.788:0.000440049)1.000:0.000616757)0.161:0.000547)1.000:0.00101729,(((BT171:0.005422497,BTM351:0.005644643)1.000:0.009330696,HA283:0.015540959)1.000:0.002018712,(HEL_AA5929AA_AS:0.016601566,((HEL_AA6046AA_AS:0.015886149,HEL_AA5930AA_AS:0.0185433)1.000:0.002452867,((HEL_AA5953AA_AS:0.016899048,HEL_AA6040AA_AS:0.016494334)1.000:0.003503869,((HEL_AA7273AA_AS:0.001509522,HEL_BA9666AA_AS:0.001344588)1.000:0.015308779,(BT059:0.010617502,BTM60:0.011319675)1.000:0.009257974)0.911:0.001686124)1.000:0.00147585)1.000:0.001269031)0.850:0.001240172)1.000:0.000971082)1.000:0.000839007)1.000:0.00104898)1.000:0.00082145)0.953:0.000677744,(YN4-83:0.014667286,YN3-77:0.0137236)1.000:0.002763723)0.239:0.000560945)0.997:0.000640209)1.000:0.000693342,((CS36:0.016602392,(HEL_AA5727AA_AS:0.015738093,YN1-99:0.013792783)1.000:0.00241563)1.000:0.001098123,((TH0233:0.017138753,(Yangon222:0.009146681,(Yangon244:0.007236697,YGH035:0.007350484)1.000:0.003097689)1.000:0.00326695)1.000:0.002560975,(((VN0851:0.001992418,VN0860:0.002211456)1.000:0.008905392,VN0963:0.011661198)1.000:0.002849867,(((VN0985:0.011941294,(VN0880:0.004300824,(VN0824:0.002509016,(VN0815:0.005092633,VN0877:0.002332936)0.107:0.001205104)1.000:0.003132763)1.000:0.006351486)1.000:0.002487812,(VN1000:0.011194468,VN0823:0.008847615)1.000:0.00292925)0.845:0.00146758,(VN0966:0.005858758,VN1001:0.006644007)1.000:0.007530751)0.962:0.001187258)1.000:0.002396764)0.415:0.000878405)1.000:0.00075813)1.000:0.000635841)1.000:0.000780043,(((HEL_BA4521AA_AS:0.014877333,HEL_CA2604AA_AS:0.014765653)1.000:0.002169181,(HEL_BA4544AA_AS:0.01283397,HEL_CA2630AA_AS:0.014232611)1.000:0.0019064)1.000:0.000738254,((HEL_CA2587AA_AS:0.014896318,(HEL_CA0074AA_AS:0.013535977,HEL_CA2121AA_AS:0.013822685)0.469:0.001688157)0.671:0.000803122,(HEL_CA2576AA_AS:0.013012198,VN0935:0.013637038)1.000:0.001951761)0.990:0.000683348)1.000:0.000746736)1.000:0.000430349,((((SIM25:0.014854278,((CK100:0.013105937,((MS118:0.001680287,MS264:0.001797776)1.000:0.009232351,(VN0816:0.008466935,VN0871:0.009781828)1.000:0.003921342)1.000:0.002387939)1.000:0.001792354,(VN0841:0.012939431,VN1029:0.013681644)1.000:0.001738733)1.000:0.000995297)1.000:0.000921518,(((VN0944:0.013171827,(VN0914:0.004538476,VN0916:0.004914672)1.000:0.007998719)1.000:0.002400125,((YN1-92:0.011126385,(TH0141:0.010157137,(VN0861:0.009559102,(MS105:0.009099236,(MS117:0.00735382,VN0930:0.00703711)0.723:0.001477675)1.000:0.001235741)0.986:0.001359343)1.000:0.001971438)1.000:0.003023599,((MS270:0.007703518,MS27:0.007623239)1.000:0.006030848,(M116:0.010814313,SP84:0.011627713)1.000:0.002576265)0.992:0.001173889)1.000:0.001472547)1.000:0.001010701,((MS10:0.000775783,TH0013:0.000979319)1.000:0.011613442,(VN0847:0.008911475,(MS29:0.001961712,TH0178:0.002498629)1.000:0.00787746)1.000:0.004037296)1.000:0.002470224)0.268:0.000603653)0.985:0.000537216,(((MS51:0.008266703,VN1035:0.008236525)1.000:0.006168994,((MS81:0.002717131,TH0071:0.00237807)1.000:0.009934784,(MS212:0.012632428,(MS113:0.011243622,MS9:0.010715301)0.981:0.002129125)1.000:0.002060712)1.000:0.003439345)1.000:0.001108153,((MS204:0.011440747,VN0805:0.01544907)1.000:0.002829385,(MS196:0.00476343,TH0179:0.004366502)1.000:0.009859241)1.000:0.000964513)1.000:0.000776886)0.972:0.00043201,((((MS11:0.01241973,VN0902:0.013906409)1.000:0.00298673,((MS197:0.006189829,MS52:0.006019769)1.000:0.008067312,(MS7:0.012894964,MS70:0.012489253)1.000:0.002565913)1.000:0.000886715)1.000:0.000793103,((VN0932:0.015034363,VN1064:0.014732681)1.000:0.002997756,(VN0858:0.014895952,(VN0921:0.015854413,(HEL_CA0517AA_AS:0.001806301,SIM21:0.001185219)1.000:0.011658324)1.000:0.002104886)0.350:0.000943988)1.000:0.000830759)1.000:0.000746697,((((MS54:0.014044531,(TH0006:0.010830557,(MS120:0.010862158,MS68:0.010165111)0.829:0.00231953)1.000:0.003631402)1.000:0.001663401,(MS30:0.013845146,MS14:0.013974108)1.000:0.002224926)1.000:0.000755008,(SIM16:0.014658968,(HEL_BA4538AA_AS:0.010352153,TH0245:0.010946366)1.000:0.004302202)1.000:0.001462942)0.986:0.000665063,((MS199:0.014169561,(HEL_CA2696AA_AS:0.014302213,(MS203:0.007838746,MS97:0.007294351)1.000:0.004600948)1.000:0.002133307)1.000:0.001491723,(MS53:0.013573289,(VN0798:0.003170904,VN0867:0.002890277)1.000:0.010938021)1.000:0.001907045)1.000:0.0007505)0.953:0.000567553)1.000:0.000533451)1.000:0.000467504)0.963:0.000358998)0.587:0.00031544,(((((HEL_CA2293AA_AS:0.014190166,HEL_CA2719AA_AS:0.014841675)0.443:0.001766383,HEL_CA0265AA_AS:0.015189386)1.000:0.000912762,((HEL_BA9250AA_AS:0.013427074,HEL_CA0335AA_AS:0.012720446)1.000:0.002021617,(HEL_CA0235AA_AS:0.013222059,HEL_CA2656AA_AS:0.013971019)1.000:0.0018989)0.764:0.000653646)1.000:0.000723827,(((HEL_CA2075AA_AS:0.015214971,HEL_CA2520AA_AS:0.014232894)1.000:0.002044947,(HEL_BA9999AA_AS:0.01394985,HEL_CA2084AA_AS:0.015501965)1.000:0.002056893)0.665:0.000653552,(HEL_CA2613AA_AS:0.014008749,(HEL_CA2127AA_AS:0.014260612,HEL_CA2129AA_AS:0.013286574)0.532:0.001703083)1.000:0.000874624)1.000:0.000630817)1.000:0.000556198,((((HpGP-CHN-004:0.014832253,(HEL_BA4539AA_AS:0.012705973,HpGP-CHN-005:0.012823613)1.000:0.00191822)1.000:0.00094907,((HpGP-CHN-007:0.012507749,HpGP-CHN-003:0.012870543)1.000:0.001865297,(HEL_CA0090AA_AS:0.013000631,HEL_CA0274AA_AS:0.01285493)1.000:0.001969523)0.975:0.00061701)0.885:0.000598656,((HEL_CA0282AA_AS:0.014509352,(HEL_CA2646AA_AS:0.012703928,HpGP-CHN-001:0.012760703)0.961:0.001737496)1.000:0.000845716,(HEL_BA3745AA_AS:0.014115315,(HEL_CA0277AA_AS:0.012657633,HEL_BA3766AA_AS:0.0130402)0.192:0.00164508)1.000:0.000887499)1.000:0.000727699)0.982:0.00048152,((((HEL_BA9023AA_AS:0.011813358,HEL_CA2763AA_AS:0.013592717)1.000:0.003206629,(HEL_AA4464AA_AS:0.013351629,HEL_CA2700AA_AS:0.013697315)1.000:0.001959223)0.847:0.000636293,(HEL_BA4506AA_AS:0.013177489,HEL_CA0144AA_AS:0.01325178)1.000:0.002205828)0.938:0.000604806,((HEL_CA0070AA_AS:0.013218894,HpGP-CHN-006:0.013384999)1.000:0.002072629,(HEL_BA4536AA_AS:0.013029477,HpGP-CHN-009:0.012344906)1.000:0.002210314)1.000:0.000797631)1.000:0.0005664)1.000:0.000463592)0.995:0.000341961)0.770:0.000445766,(((((HEL_CA2292AA_AS:0.015791887,HEL_CA2294AA_AS:0.016196306)1.000:0.002432799,(HEL_CA2651AA_AS:0.015535125,HEL_CA2668AA_AS:0.014883124)1.000:0.002140754)1.000:0.000912859,((HEL_CA0281AA_AS:0.017704581,(HEL_CA2625AA_AS:0.015764863,HEL_CA2721AA_AS:0.016522914)1.000:0.002681308)1.000:0.001236886,((HEL_CA2295AA_AS:0.016548794,HEL_BA3776AA_AS:0.01539093)1.000:0.002563892,((HEL_CA2289AA_AS:0.017402386,HEL_CA2297AA_AS:0.015417696)1.000:0.003119248,(((HA55:0.019147489,(BTM294:0.019803165,HA38:0.018964524)0.700:0.003408851)1.000:0.005578374,(BTM500:0.014099189,NP70:0.0193833)1.000:0.004782991)1.000:0.00147191,((((HEL_BA9303AA_AS:0.004477692,HEL_BA9707AA_AS:0.004435973)1.000:0.050945457,(HEL_BA9722AA_AS:0.018658434,((((HpGP-CAN-019:0.012661758,(HpGP-CAN-016:0.012022205,(((CAN_258:2.3357e-05,HEL_CA2453AA_AS:2.9371e-05)1.000:0.000301419,(HpGP-CAN-011:9.6871e-05,((CAN_095:2.039e-06,(CAN_172:9.09e-07,CAN_136:0.000173527)0.971:5.096e-06)0.916:6.739e-06,HpGP-CAN-006:4.9969e-05)0.999:4.7046e-05)1.000:0.000339742)1.000:0.008960871,((HpGP-CAN-015:3.5709e-05,((Aklavik86:1.6543e-05,(CAN_019:2.717e-06,(HEL_CA2371AA_AS:7.6456e-05,HpGP-CAN-010:8.104e-05)0.888:3.3706e-05)1.000:0.000107935)1.000:4.7425e-05,CAN_290:1.8858e-05)0.978:2.7916e-05)1.000:0.009519455,HpGP-CAN-018:0.013349275)1.000:0.002344338)1.000:0.002106807)1.000:0.003071702)1.000:0.002675351,(HpGP-CHI-105:0.013990322,HpGP-CHI-116:0.012715922)1.000:0.007821123)1.000:0.002885142,((((HEL_BA9287AA_AS:0.01007493,(Koryak28:0.005756627,(Koryak37:0.000753599,Koryak38:0.000342938)1.000:0.005599358)1.000:0.004649906)1.000:0.002013353,(HEL_BA9127AA_AS:0.009515203,HEL_BA9243AA_AS:0.012104733)1.000:0.002464091)1.000:0.001443859,(HEL_BA9726AA_AS:0.011987941,HEL_BA8817AA_AS:0.013162567)1.000:0.002837252)1.000:0.004201265,(HEL_BA9629AA_AS:0.014938899,((HEL_BA9526AA_AS:0.011956397,(HEL_BA9060AA_AS:0.001719429,HEL_BA9258AA_AS:0.001106354)1.000:0.010003861)1.000:0.002432209,(HEL_AA7337AA_AS:0.012227517,(((HEL_BA9172AA_AS:6.8398e-05,(HEL_AA5967AA_AS:1.692e-05,HEL_AA6482AA_AS:8.91e-07)1.000:8.2114e-05)1.000:0.008698884,(Ca_97_34:5.35e-06,(HEL_AA7297AA_AS:5e-09,HEL_AA6016AA_AS:8.89e-07)0.959:5.322e-06)1.000:0.008503878)1.000:0.003788945,(CAN_243:0.011893033,(HEL_AA5916AA_AS:0.006297736,(HEL_AA6037AA_AS:0.005537958,HpGP-CAN-007:0.002521873)1.000:0.004162685)1.000:0.005182597)1.000:0.002276349)1.000:0.002531774)1.000:0.002025692)1.000:0.001381243)1.000:0.001923103)0.651:0.002175932)0.987:0.002126984,(HEL_BA9746AA_AS:0.016438071,((HEL_BA9584AA_AS:0.007593039,(HEL_BA8849AA_AS:0.001457711,HEL_BA9070AA_AS:0.001508498)1.000:0.004950084)1.000:0.008517968,(HEL_AA7311AA_AS:0.006007712,Khanty47:0.008790983)1.000:0.009326942)1.000:0.003399149)1.000:0.002071298)1.000:0.004005508)0.923:0.003791989)1.000:0.014380102,((HEL_CA0125AA_AS:0.022460071,HEL_CA0301AA_AS:0.021393687)1.000:0.003621049,((HEL_CA0285AA_AS:0.019555262,((HEL_CA0370AA_AS:0.017641991,HEL_CA2572AA_AS:0.015883966)1.000:0.002999485,((HEL_CA2095AA_AS:0.01572046,HEL_CA2597AA_AS:0.014059563)0.996:0.003435076,HEL_BA4939AA_AS:0.017131954)1.000:0.002085)1.000:0.003211279)1.000:0.002893556,((oki61:0.014833648,(oki116:0.008518566,(HpGP-JAP-104:0.008595491,(oki421:0.00882473,(HEL_CA2773AA_AS:0.00933012,(((HEL_AA0400AA_AS:0.002246324,HpGP-JAP-102:0.002762342)1.000:0.005424356,oki416:0.005225341)1.000:0.000850549,((oki290:0.006444339,OK179:0.004886908)1.000:0.000943776,((OK144:0.003093147,(JP0493:0.002486688,HEL_AA0399AA_AS:0.00667167)1.000:0.001096115)1.000:0.000176296,((HEL_AA0393AA_AS:0.004050738,(HEL_AA0396AA_AS:0.000710364,oki385:0.004831531)1.000:0.001525549)1.000:0.000577208,oki1342:0.006659326)1.000:0.000323213)0.475:0.000125694)1.000:0.000393049)1.000:0.001045172)1.000:0.001366525)0.650:0.002083975)1.000:0.006669363)1.000:0.012290217)1.000:0.008972179,(((((((EKB22:0.019261467,(EKB44:0.008466406,(EKA39:0.007037522,VN0128:0.011007402)1.000:0.003764679)1.000:0.011230145)1.000:0.005939611,((BHB_25-3:0.005310294,VN0020:0.0054508)1.000:0.016874613,UBN72:0.02308076)1.000:0.003600401)1.000:0.001734528,CK27:0.026349381)1.000:0.001708622,(((((((HEL_BA7787AA_AS:0.022462066,HEL_BA9126AA_AS:0.022205764)0.994:0.003608211,HEL_BA4975AA_AS:0.024972966)1.000:0.002336702,(((NP05-266:0.024249736,((NP38:0.021122735,HEL_BA9616AA_AS:0.020442134)1.000:0.003924948,(NP83:0.023623845,(((HEL_AA7391AA_AS:0.013142601,NP05-234:0.012773897)1.000:0.006473891,(HpGP-NPL-001:0.015025789,HpGP-NPL-011:0.016460567)1.000:0.00446892)1.000:0.003018437,(3754:0.019162849,NP0089:0.019489489)1.000:0.003208481)1.000:0.002037671)0.974:0.001706915)1.000:0.00183658)1.000:0.001874761,((NP137:0.019895086,Qsc35:0.019627262)1.000:0.004476422,NP138:0.024583596)1.000:0.002052091)1.000:0.002290313,(((HEL_BA5180AA_AS:0.022349172,HpGP-IND-003:0.022578821)1.000:0.00414245,((((HEL_CA2510AA_AS:0.004659079,HEL_CA2515AA_AS:0.00415907)1.000:0.017192455,((HEL_BA5150AA_AS:0.015326451,MM0342:0.014465426)1.000:0.00522611,(HEL_BA4171AA_AS:0.015808277,HpGP-IND-005:0.016108699)1.000:0.004077442)1.000:0.004871578)1.000:0.005286438,(((HEL_BA5145AA_AS:0.016994663,HEL_BA8223AA_AS:0.016733333)1.000:0.006416771,((BT0391:0.016937935,(HEL_BA5158AA_AS:0.015295247,HEL_CA2502AA_AS:0.015965928)1.000:0.00359626)1.000:0.004587732,((HEL_BA5011AA_AS:0.018552302,HEL_BA7775AA_AS:0.018449553)1.000:0.002965357,(NP0152:0.02014263,(BD0014:0.016050499,(HEL_BA4964AA_AS:0.009907552,HEL_CA2507AA_AS:0.015000028)0.682:0.002642737)1.000:0.004099256)1.000:0.003981336)0.934:0.001836301)1.000:0.003288459)1.000:0.003104118,(NP105:0.020370293,(((HEL_AA0322AA_AS:0.012654767,(HEL_BA5177AA_AS:0.00545389,HEL_BA7791AA_AS:0.007216269)1.000:0.00699436)1.000:0.007327088,(((BD0073:0.021458857,(BD0143:0.013387223,HEL_BA8214AA_AS:0.012592506)1.000:0.003346765)1.000:0.004050916,(((HEL_BA5179AA_AS:0.014682893,(HEL_CA2506AA_AS:0.006573425,HpGP-BGD-005:0.00658697)1.000:0.009553331)1.000:0.003204371,(HEL_BA7776AA_AS:0.016741601,BD0133:0.016936774)1.000:0.003190871)1.000:0.002498029,((HpGP-IND-002:0.022278608,((HpGP-IND-006:0.013069587,(HEL_BA5167AA_AS:0.01127954,HpGP-NPL-010:0.011681785)1.000:0.002790723)1.000:0.003133549,(HEL_BA9382AA_AS:0.010135226,(HEL_AA7219AA_AS:0.013034612,HEL_AA7202AA_AS:0.013890646)0.815:0.002418653)1.000:0.003092208)0.997:0.001624415)0.999:0.001738107,((ID1052:0.015836129,((((BD0003:0.017861952,HEL_CA2500AA_AS:0.01893374)1.000:0.003727558,(HEL_CA2505AA_AS:0.013327289,HEL_CA2517AA_AS:0.01696513)0.854:0.002294651)0.926:0.001292306,(BD0043:0.015328251,(BD0104:0.012557286,HpGP-BGD-009:0.012300044)1.000:0.004824916)1.000:0.002210929)1.000:0.002197616,HEL_BA9349AA_AS:0.012740886)1.000:0.00194393)1.000:0.002198994,HEL_BA9488AA_AS:0.013777988)0.999:0.00147222)1.000:0.001670206)1.000:0.001922223)1.000:0.001805151,(BD0042:0.010071878,BD0095:0.010702477)1.000:0.009245763)0.000:0.002005682)0.512:0.002808264,HEL_BA9558AA_AS:0.018748338)1.000:0.004347384)1.000:0.004997346)1.000:0.002256049)1.000:0.002213212,(((((BT011:0.001074867,HEL_CA0048AA_AS:0.000879927)1.000:0.020793763,(HEL_BA4987AA_AS:0.017332494,M018:0.017063172)1.000:0.005262409)1.000:0.00257036,(BD0127:0.010271509,HpGP-BGD-004:0.010236787)1.000:0.013540617)1.000:0.002325841,((MS191:0.020849391,NP05-282:0.020925963)1.000:0.003779477,HEL_BA4913AA_AS:0.023659003)0.985:0.001671731)1.000:0.002539462,((((((((((IRANL81:0.017561613,IR-HC-627:0.018846652)1.000:0.003243565,(IR-HC-447:0.018413965,IR-OC-179:0.017713682)1.000:0.003883544)0.999:0.001791552,(IR-52-A-Hp:0.018255018,IR-S-38-Hp:0.018942024)1.000:0.003739728)1.000:0.002804133,(HEL_BA3579AA_AS:0.020448323,IRANL63-31:0.020926458)0.000:0.003292313)1.000:0.002794398,((IR-HC-133:0.022887223,(IR-HC-149:0.021117976,HEL_BA3580AA_AS:0.020652041)0.643:0.003153768)0.384:0.001466796,(IR-OC-15:0.020779577,HEL_BA3922AA_AS:0.021068376)1.000:0.003730055)1.000:0.001545589)1.000:0.001457702,((((IR-HC-256:0.020339062,IR-192:0.020472314)1.000:0.00418549,((IR-HC-188:0.019591999,IR-OC-23-Hp:0.01969189)1.000:0.004064133,(IR-S-1-Hp:0.021478305,(IR-HC-100:0.018187341,(HEL_CA0033AA_AS:0.019587355,IR-S-7-Hp:0.017636061)1.000:0.00394591)1.000:0.003071077)1.000:0.002440652)1.000:0.00180729)1.000:0.001509717,(((HEL_BA4231AA_AS:0.018004244,IR-OC-241:0.018287955)1.000:0.004922003,(IR-OC-601:0.018229885,IR-OC-748:0.018642816)1.000:0.004554713)1.000:0.001904823,((IR-OC-1112:0.019252232,IR-OC-913:0.020249867)1.000:0.00361451,IR-HC-727:0.023590231)0.792:0.001638928)1.000:0.001912945)1.000:0.001271241,((IR-OC-175:0.022714084,(IR-HC-70:0.018898342,IR-OC-149:0.018609243)1.000:0.004629242)1.000:0.002299387,((IR-HC-147-Hp:0.018021661,IR-S-22-Hp:0.018362413)1.000:0.005418077,(IR-HC-175:0.009475161,IR-OC-220:0.009450778)1.000:0.01361507)1.000:0.001810322)1.000:0.001979846)0.640:0.001008917)1.000:0.001130928,((((((((IR-OC-348:0.020773319,IR-OC-562:0.021328372)1.000:0.00401541,((IRAN65-B:0.021623386,IR-OC-776:0.020323971)1.000:0.003856098,(HEL_BA4950AA_AS:0.020974339,IRANL18:0.020935188)1.000:0.003573158)0.989:0.001335935)1.000:0.00143586,((IR-59-B-Hp:0.02331498,((HEL_BA9833AA_AS:0.020077742,HEL_AA7318AA_AS:0.020232256)1.000:0.00399143,(((HEL_AA7262AA_AS:0.018878868,NP145:0.018765942)1.000:0.003883606,(HEL_AA7285AA_AS:0.019269458,HEL_BA8877AA_AS:0.017878287)1.000:0.003756322)1.000:0.002295716,((IR-OC-231:0.017390985,(IR-OC-256:0.014599573,IR-OC-806:0.014094992)1.000:0.004845385)1.000:0.003399939,HEL_BA4221AA_AS:0.020684403)1.000:0.002470758)1.000:0.002231446)1.000:0.002600266)1.000:0.002540563,((IR-OC-1094:0.021472451,IR-HC-176:0.021418901)1.000:0.003719789,(IR-HC-87:0.021258698,IR-S-78-Hp:0.02102275)1.000:0.003785355)0.639:0.001381468)1.000:0.001484264)0.948:0.001079151,((((IR-S-54-Hp:0.021894387,(IR-139:0.018319446,IR-OC-254:0.018515838)1.000:0.003759701)1.000:0.002446473,IR-OC-702:0.023121089)1.000:0.002452409,((IR-58-A-Hp:0.019269322,IR-OC-796:0.018369506)1.000:0.005522135,(IR-HC-143:0.020720948,IR-HC-383:0.020227236)1.000:0.004053242)1.000:0.00155778)0.555:0.001307167,((HpGP-RUS-003:0.020944022,(IR-S-15:0.014282158,IR-S-6-Hp:0.014173225)1.000:0.006655683)1.000:0.003074098,((IR-OC-263-Hp:0.01829968,IR-OC-309:0.018335384)1.000:0.004079865,(IR-HC-179:0.018755644,IR-OC-814:0.020255969)1.000:0.003408723)1.000:0.002117587)1.000:0.002864278)1.000:0.001589916)1.000:0.000931187,(((((HEL_BA4791AA_AS:0.021055329,IR-HC-119:0.020852262)1.000:0.003518171,(HEL_BA9685AA_AS:0.021359398,IR-OC-585:0.020273043)1.000:0.003800042)1.000:0.001511318,((IR-HC-187:0.021723824,HpGP-TUR-009:0.020940667)1.000:0.003444389,(IR-OC-1110-Hp:0.021552399,(IR-OC-1107:0.018590695,HEL_BA8940AA_AS:0.019719034)0.985:0.004076769)1.000:0.00314809)1.000:0.001658804)0.704:0.001261849,(((IR-HC-452:0.020411971,IR-OC-283:0.020534394)0.914:0.00296125,HpGP-SWT-004:0.02346943)0.995:0.001469813,(HpGP-FRA-007:0.021917777,IR-OC-808:0.021487549)1.000:0.003519417)1.000:0.00172731)0.996:0.00115754,(((((28861:0.020238849,HpGP-TUR-006:0.020102494)1.000:0.00358361,IR-S-61:0.023305198)1.000:0.001747587,((HpGP-GRE-011:0.020342568,IR-HC-78-Hp:0.019696041)1.000:0.003781861,(HEL_BA9416AA_AS:0.020205832,HpGP-TUR-023:0.01952676)1.000:0.003484545)1.000:0.00175556)0.949:0.001479861,((IR-S-79:0.020760892,IR-1034-Hp:0.021436111)1.000:0.003677485,(IR-1027:0.019270546,IR-OC-542:0.018544486)1.000:0.005031706)1.000:0.001780323)0.975:0.001067446,(((HEL_BA4790AA_AS:0.022963735,(HEL_CA0040AA_AS:0.018748212,HpGP-TUR-001:0.018560318)1.000:0.004408945)1.000:0.001893756,(HpGP-TUR-016:0.020261317,HEL_BA4046AA_AS:0.019680765)1.000:0.00356981)1.000:0.001816493,(((HEL_AA6003AA_AS:0.020527453,IR-S-104-Hp:0.020998762)1.000:0.003532313,(HEL_BA4789AA_AS:0.018841404,HpGP-TUR-007:0.019733111)1.000:0.004933549)0.698:0.001403395,(((HEL_CA2216AA_AS:0.019017775,IR-OC-505-Hp:0.018660258)1.000:0.0040057,(IR-OC-373-Hp:0.019394387,HEL_BA3568AA_AS:0.01892719)1.000:0.003533375)0.960:0.001499534,((IR-732-Hp:0.01850487,IR-OC-442-Hp:0.019620307)1.000:0.003876924,IR-OC-4-Hp:0.022366376)0.986:0.001777438)1.000:0.002024559)1.000:0.001705824)1.000:0.001329371)0.995:0.000952042)1.000:0.000925982)0.580:0.000721178,((HpGP-TUR-005:0.023853944,((IR-OC-1021:0.020743959,HEL_BA4810AA_AS:0.020844226)1.000:0.003134522,((HpGP-IRN-001:0.015706582,IR-OC-190:0.015243645)1.000:0.006820566,IR-OC-691:0.02214)1.000:0.002139652)1.000:0.00176051)1.000:0.001851764,((30950:0.021366981,HpGP-TUR-022:0.021842411)1.000:0.004087846,((HEL_AA5992AA_AS:0.023954954,(IR-HC-163:0.019623225,IR-OC-661-Hp:0.019695923)1.000:0.004342715)0.926:0.001541991,(IR-OC-561:0.021568577,HEL_AA5982AA_AS:0.021015006)1.000:0.003613244)0.442:0.001232428)0.724:0.001213579)1.000:0.001491113)0.957:0.000738753,((((((HpGP-RUS-004:0.023883663,(HEL_AA7210AA_AS:0.020074426,HEL_BA8985AA_AS:0.020344465)1.000:0.003607786)0.571:0.001660935,(HEL_BA4102AA_AS:0.022074061,HEL_BA9111AA_AS:0.021226043)1.000:0.003843922)1.000:0.001606596,(((HpGP-LIT-024:0.020946223,(HEL_AA0227AA_AS:0.019539803,HEL_BA4740AA_AS:0.016977484)1.000:0.00413127)1.000:0.002917609,((HEL_BA9362AA_AS:0.021617333,(HpGP-ITA-028:0.017927197,HpGP-LIT-001:0.016723045)1.000:0.004110734)1.000:0.002540451,((HEL_BA9409AA_AS:0.019565434,(HEL_AA6694AA_AS:0.017617821,HpGP-BGR-010:0.016737094)1.000:0.003528125)1.000:0.003253444,(HEL_BA5496AA_AS:0.019252125,IR-OC-945:0.02041057)1.000:0.00354755)0.001:0.001748053)0.999:0.001902457)1.000:0.001757945,(HEL_BA9646AA_AS:0.021366674,HEL_BA9643AA_AS:0.019889145)1.000:0.004089785)1.000:0.00173074)1.000:0.001434834,(((((HEL_BA8851AA_AS:0.021336426,(HpGP-LIT-032:0.017420593,(HpGP-LAT-007:0.016708638,HpGP-LIT-004:0.014472687)0.995:0.003911629)1.000:0.00514237)0.885:0.00266731,HpGP-LAT-022:0.024128645)1.000:0.001750156,((HEL_AA4466AA_AS:0.020610536,HpGP-POL-105:0.021195633)1.000:0.00371211,(HEL_BA9292AA_AS:0.021462469,HEL_BA4812AA_AS:0.020836722)1.000:0.003669703)1.000:0.001695039)0.966:0.001344988,(((HpGP-LAT-014:0.023504701,((HpGP-LAT-036:0.019369514,HpGP-LIT-010:0.019216407)1.000:0.003966494,((HpGP-LAT-011:0.008582586,HpGP-LAT-032:0.008489446)1.000:0.011732712,HpGP-LAT-035:0.021756396)0.861:0.00253305)1.000:0.001884853)0.993:0.001807922,(HEL_AA7213AA_AS:0.02326732,((HpGP-LAT-017:0.018425248,HpGP-RUS-010:0.018530851)1.000:0.003517583,(HpGP-LAT-005:0.020495335,(HpGP-LAT-028:0.015914466,HpGP-LAT-020:0.019024148)1.000:0.004119116)1.000:0.001712793)1.000:0.002407873)1.000:0.002527853)1.000:0.001442757,(HEL_BA9828AA_AS:0.020735452,HpGP-LAT-009:0.021345575)1.000:0.004257375)1.000:0.001313327)1.000:0.001204582,((((HEL_BA4667AA_AS:0.021703644,HEL_AA6584AA_AS:0.021586794)1.000:0.003374264,(HEL_BA9495AA_AS:0.023455842,(HEL_AA8689AA_AS:0.019637889,HEL_AA8740AA_AS:0.020119989)1.000:0.0043458)0.999:0.001709193)1.000:0.001591833,((HEL_BA9393AA_AS:0.020513754,HpGP-LAT-030:0.020714601)1.000:0.003953972,((HEL_BA4794AA_AS:0.020580953,HpGP-LIT-026:0.020573816)1.000:0.003393459,(HEL_BA8871AA_AS:0.020003091,HEL_BA9497AA_AS:0.019966809)1.000:0.003812175)0.789:0.001469194)1.000:0.001876642)1.000:0.001270982,((((HEL_BA9364AA_AS:0.021005268,HpGP-RUS-001:0.020166664)1.000:0.003883573,(HEL_BA8998AA_AS:0.023289434,(HEL_BA8824AA_AS:0.020604623,HpGP-RUS-007:0.01888722)1.000:0.004050114)1.000:0.001646151)1.000:0.001497002,((HEL_CA2379AA_AS:0.020393794,HEL_AA6021AA_AS:0.020879473)1.000:0.003918517,((HEL_BA3709AA_AS:0.020242141,HpGP-LIT-013:0.019621696)1.000:0.003701205,(HEL_BA3576AA_AS:0.019259662,HEL_BA8874AA_AS:0.019690376)1.000:0.003984802)1.000:0.001840127)1.000:0.001749773)1.000:0.001399398,((((HpGP-LAT-026:0.018618427,HEL_BA9747AA_AS:0.019946925)1.000:0.003695921,HEL_BA8819AA_AS:0.023267122)0.993:0.001684991,((HEL_BA9077AA_AS:0.019565545,HEL_BA9505AA_AS:0.01904872)1.000:0.003621213,HEL_AA5993AA_AS:0.022695483)1.000:0.001904848)1.000:0.00170543,(HEL_BA9366AA_AS:0.020169209,HpGP-LAT-004:0.020341175)1.000:0.004291429)1.000:0.001578171)1.000:0.001308766)0.998:0.00103424)0.987:0.000857087)1.000:0.001282881,((((((HEL_BA4994AA_AS:0.02036224,(HEL_BA8574AA_AS:0.001274917,(((HEL_BA8559AA_AS:0.001060915,(HEL_BA8601AA_AS:0.002496989,HEL_BA8602AA_AS:0.002012581)1.000:0.000140711)0.768:5.4313e-05,(HEL_BA8596AA_AS:0.002153489,HEL_BA8606AA_AS:0.001858857)1.000:0.000168333)0.929:3.6534e-05,P12:2.9679e-05)1.000:0.00132756)1.000:0.019414859)1.000:0.004517754,((HEL_BA4693AA_AS:0.018700538,HEL_CA2474AA_AS:0.017993876)1.000:0.00571071,Hp_A_11:0.022531255)1.000:0.002047113)1.000:0.001907328,((((HEL_BA4781AA_AS:0.020154512,HEL_BA4770AA_AS:0.020231997)0.583:0.003159811,HpGP-SPA-709:0.022976011)1.000:0.001701295,(HEL_BA4743AA_AS:0.020717006,HEL_BA4797AA_AS:0.019743106)1.000:0.003967518)0.995:0.001509362,((((GC62-HL-2:0.021482904,HEL_BA4029AA_AS:0.019954178)1.000:0.003574691,((HEL_BA4736AA_AS:0.016675604,HpGP-TUR-014:0.017413708)1.000:0.003529094,(HEL_BA8937AA_AS:0.017203778,HEL_BA3943AA_AS:0.016686394)1.000:0.0029605)1.000:0.00342159)0.374:0.00162821,(HEL_BA4704AA_AS:0.020040249,GC31_B:0.020341682)1.000:0.003726834)1.000:0.001739025,((HEL_BA4705AA_AS:0.019658937,Hp_A_27:0.020632631)1.000:0.004025992,(HEL_BA4758AA_AS:0.021743221,(HEL_BA4720AA_AS:0.019352903,HEL_BA5521AA_AS:0.018552314)1.000:0.003973704)0.712:0.001730333)0.462:0.001398291)1.000:0.001587101)1.000:0.001741056)1.000:0.001699188,(((((((((GR-32:0.019828518,GR-6:0.019409997)1.000:0.004656733,(HEL_BA3973AA_AS:0.020419926,HpGP-GRE-008:0.020643469)1.000:0.003526924)1.000:0.00171541,(HpGP-GRE-001:0.022269372,(HEL_BA4027AA_AS:0.021222139,(GR-7:0.015824545,HEL_BA4783AA_AS:0.016625798)1.000:0.006020684)0.990:0.002292838)1.000:0.002460811)1.000:0.001567552,(((GR-36:0.016829413,HEL_BA9226AA_AS:0.016275389)1.000:0.00655995,(GR-34:0.01978819,HpGP-GRE-004:0.020090985)1.000:0.00354953)1.000:0.001610169,(GR-29:0.020832918,HEL_BA4697AA_AS:0.020233748)1.000:0.004201756)1.000:0.001355273)1.000:0.001290408,(((HpGP-GRE-022:0.019779957,HpGP-GRE-036:0.019570249)1.000:0.004495308,(GR-1:0.023147723,(GR-11:0.020119707,GR-18:0.020370731)1.000:0.003371056)1.000:0.001677338)1.000:0.001742613,((HpGP-ITA-025:0.020772196,HpGP-GRE-039:0.020495917)1.000:0.003637215,(HpGP-GRE-020:0.023137924,(HEL_BA9197AA_AS:0.020185624,oki1413:0.021197842)1.000:0.003431267)1.000:0.001683049)1.000:0.001526539)1.000:0.001325793)0.911:0.001007327,((((((DUHN8:0.018775405,SSR43:0.018149122)1.000:0.004663568,(HEL_BA4760AA_AS:0.019894196,HEL_BA9257AA_AS:0.02100743)1.000:0.003628178)0.262:0.001852857,(((HpGP-USA-404:0.015633746,((((((((HEL_BA5563AA_AS:0.006804601,HpGP-USA-115:0.010626538)1.000:0.002763909,(HEL_BA9786AA_AS:0.009034882,HpGP-USA-423:0.016381659)1.000:0.001757221)1.000:0.001060126,(HpGP-USA-116:0.010213054,HEL_BA9550AA_AS:0.013703683)1.000:0.002126079)0.987:0.00058318,((((HpGP-USA-436:0.010657162,HpGP-USA-410:0.012343163)1.000:0.002465166,(HpGP-USA-405:0.010204472,HEL_BA8151AA_AS:0.014216048)1.000:0.00149303)0.665:0.001038322,HpGP-USA-106:0.014531445)1.000:0.001142704,(HpGP-USA-119:0.011579284,(HEL_BA5511AA_AS:0.012676429,HEL_BA9743AA_AS:0.018774578)1.000:0.003281337)1.000:0.001093749)1.000:0.000935687)1.000:0.00088524,(HpGP-USA-431:0.012714142,HEL_BA5533AA_AS:0.010182319)1.000:0.002002989)1.000:0.00168181,HpGP-USA-120:0.009144923)1.000:0.002257786,(HEL_BA9300AA_AS:0.005955442,HpGP-USA-407:0.00591206)1.000:0.00894292)1.000:0.002524585,HpGP-USA-402:0.014947676)1.000:0.005277323)1.000:0.006058084,(BON254:0.01647243,HEL_BA9068AA_AS:0.018387445)1.000:0.003816774)1.000:0.002462587,(HEL_BA4008AA_AS:0.018772911,HEL_BA5253AA_AS:0.024264196)1.000:0.003776812)1.000:0.002776857)1.000:0.002342955,(((HpGP-FRA-008:0.021502756,HEL_BA4700AA_AS:0.022273488)0.172:0.003126776,HEL_AA0391AA_AS:0.023352786)1.000:0.001907641,((HEL_BA4738AA_AS:0.020595665,HEL_BA4752AA_AS:0.021320985)1.000:0.003658704,(HEL_BA4035AA_AS:0.021345999,HEL_BA4813AA_AS:0.021734548)1.000:0.003858734)1.000:0.001494867)1.000:0.001553469)1.000:0.001136796,(((HEL_BA4775AA_AS:0.022329128,(HEL_BA4698AA_AS:0.021414921,(HEL_BA4787AA_AS:0.017948197,HEL_BA9619AA_AS:0.018201202)1.000:0.003824715)1.000:0.002341613)1.000:0.002881529,((HpGP-KAZ-001:0.021406198,HEL_BA8899AA_AS:0.021270337)1.000:0.003742621,(HpGP-ITA-006:0.02110003,HpGP-ITA-013:0.021004118)1.000:0.003578444)0.720:0.001290963)1.000:0.001353285,((HEL_BA4749AA_AS:0.023175255,(HEL_BA4240AA_AS:0.020872743,HEL_BA5001AA_AS:0.020355311)1.000:0.003444433)0.997:0.00165161,(HpGP-ITA-002:0.021022088,HEL_BA4907AA_AS:0.020923747)1.000:0.003594897)1.000:0.001735116)1.000:0.001237693)0.985:0.00080916,((((((HEL_BA4722AA_AS:0.021344036,(HEL_CA0039AA_AS:0.017091738,HpGP-TUR-017:0.019354697)1.000:0.004697913)1.000:0.002573996,(29009:0.023507448,(HEL_AA4492AA_AS:0.01986997,HpGP-SWT-014:0.019341907)1.000:0.003802636)0.998:0.001650586)1.000:0.002020745,(((HpGP-BGR-001:0.019663876,IL_3173:0.018828391)1.000:0.004168093,HpGP-GRE-003:0.022333488)1.000:0.002062357,((HpGP-BGR-004:0.019214534,TH0156:0.020498248)1.000:0.004558393,(IR-S-20:0.021765339,(AMI:0.016939334,HEL_AA6727AA_AS:0.016935843)1.000:0.005552558)0.438:0.001830094)1.000:0.001596857)0.985:0.001320844)0.694:0.001077174,(((HpGP-TUR-010:0.019490047,IR-S-85-Hp:0.020254318)1.000:0.003988348,((HEL_BA9543AA_AS:0.00169341,HEL_BA9744AA_AS:0.001844361)1.000:0.018547397,HpGP-GRE-046:0.020831673)1.000:0.003101352)1.000:0.001718945,((HEL_BA3938AA_AS:0.018706728,(GR_15:0.000852306,HpGP-GRE-005:0.000869951)1.000:0.017305109)1.000:0.005370368,(HpGP-TUR-003:0.020338758,IR-OC-364:0.020432732)1.000:0.003615467)1.000:0.00150925)1.000:0.001570578)1.000:0.00090497,(((((((((IR-OC-840:0.019796113,IR-S-50-Hp:0.019917946)1.000:0.003525819,(IR-OC-239:0.023225091,(HpGP-IRN-003:0.018563748,IR-OC-652:0.018895053)1.000:0.004224153)0.920:0.0015619)1.000:0.00154048,((IR-HC-255:0.019522801,IR-OC-681:0.020216816)1.000:0.003250516,(IR-OC-910:0.018854562,IR-S-31-Hp:0.01873799)1.000:0.004876031)1.000:0.00191285)1.000:0.001343042,((((HEL_CA2212AA_AS:0.019661652,IR-S-57-Hp:0.019684449)1.000:0.003296207,(IR-S-65-Hp:0.018754961,((IR-OC-546-Hp:0.01479249,(HEL_AA6860AA_AS:0.00866139,IR-OC-639-Hp:0.008498834)1.000:0.007740204)1.000:0.004019435,(GR_20:0.016652975,(HEL_BA9553AA_AS:0.017494295,(IR-1032-Hp:0.0107266,IR-OC-473:0.01067323)1.000:0.004235488)1.000:0.002172503)1.000:0.003089614)0.703:0.002569469)1.000:0.003145794)1.000:0.0018974,(IR-OC-689:0.019576536,IR-HC-206:0.019857369)1.000:0.004153175)1.000:0.001422995,((IR-OC-1005:0.018375262,IR-OC-795:0.018393436)1.000:0.004620721,((IR-23-B-Hp:0.020360808,(IR-1025-Hp:0.017910187,(HEL_AA6559AA_AS:0.015445079,(HEL_AA6044AA_AS:0.016288959,IR-S-49-Hp:0.014742582)1.000:0.003030963)1.000:0.002503164)1.000:0.002761778)1.000:0.002249881,(IR-S-66-Hp:0.019600635,IR-153:0.019243468)1.000:0.00314622)1.000:0.001877659)1.000:0.002055135)1.000:0.001959848)0.827:0.000929571,(((((HEL_AA6597AA_AS:0.016745145,HEL_AA6657AA_AS:0.018203928)1.000:0.004522525,(IRANL118-91:0.011278563,IRANL59-11:0.012048095)1.000:0.010412344)1.000:0.001836037,(((IR-OC-443:0.017908908,IR-OC-963:0.01723146)1.000:0.00472978,((IRANL60-11:0.015916085,IR-OC-813:0.014748781)1.000:0.004534051,(IR-OC-217:0.016650041,IR-S-21-Hp:0.019204907)1.000:0.00335298)1.000:0.0022918)0.963:0.001766033,(IR-OC-457:0.019100629,(IR-S-5-Hp:0.019213712,(IR-S-80:0.015840883,IR-S-91-Hp:0.016082888)1.000:0.003792105)1.000:0.002851078)1.000:0.00314627)1.000:0.001587051)1.000:0.001480307,(((IR-OC-543:0.01204727,IR-OC-81:0.012518105)1.000:0.009298193,IR-OC-815:0.020722553)0.167:0.002000979,(HEL_AA6886AA_AS:0.019145402,IR-HC-487-Hp:0.01833662)1.000:0.004038402)1.000:0.00182131)1.000:0.001806614,((IR-HC-491:0.02018795,IR-S-12:0.019193112)1.000:0.003670157,IR-S-18-Hp:0.022220461)1.000:0.002095439)1.000:0.001739029)0.993:0.000941046,((IR-S-97-Hp:0.023081466,(HpGP-IRN-002:0.020356683,IR-OC-937-Hp:0.020613161)0.364:0.003166896)1.000:0.002072219,(((IR-22-C:0.019996496,HEL_AA0389AA_AS:0.020807874)1.000:0.003668377,IR-S-84:0.022275949)1.000:0.001972682,((IR-HC-196:0.020562625,(IR-15-C-Hp:0.009852068,IR-OC-528:0.009889988)1.000:0.011432522)1.000:0.002740037,((IR-OC-247:0.017856068,(IR-OC-571:0.015181171,(IR-OC-731:0.011815634,(IR-OC-250:0.011465229,IR-OC-258:0.004562512)1.000:0.007625544)1.000:0.004008765)1.000:0.004038992)1.000:0.00392601,(IR-OC-245:0.018988711,IR-OC-971:0.019395626)1.000:0.003389683)1.000:0.00233698)0.972:0.001594675)1.000:0.001841361)1.000:0.001408465)1.000:0.000791574,((((SSR12:0.022001248,(IRANL80:0.018413586,IR-OC-353:0.018659515)1.000:0.004283669)1.000:0.002142408,(IR-518-Hp:0.020496923,IRANL66-31:0.020143966)1.000:0.003826828)1.000:0.001697934,(((IR-HC-738-Hp:0.018444739,IR-OC-1065:0.018762799)1.000:0.004375457,(IR-OC-611:0.019789776,IR-HC-132:0.020613423)0.311:0.00300502)1.000:0.002039389,(HEL_BA4784AA_AS:0.020820643,IR-HC-194:0.020511457)1.000:0.003890886)0.981:0.001282627)1.000:0.001467079,(((IR-S-16-Hp:0.020724773,IR-OC-947:0.020559638)1.000:0.003655026,(IR-OC-854:0.019994022,HEL_BA3920AA_AS:0.020562081)1.000:0.003997772)1.000:0.001782221,(((HEL_BA4668AA_AS:0.021102402,(IR-OC-427-Hp:0.017940463,IR-S-47-Hp:0.017855641)1.000:0.003626257)1.000:0.002351656,IR-S-2:0.02281423)1.000:0.002204157,((IR-OC-468:0.020489372,(HEL_AA4494AA_AS:0.008798334,IR-S-75-Hp:0.008836707)1.000:0.01136451)1.000:0.003057684,IR-OC-80:0.022269659)1.000:0.001881077)0.750:0.0012318)0.998:0.00113285)0.999:0.000898599)1.000:0.000827016,(((((IR-1043-Hp:0.01751981,IR-S-67-Hp:0.017844558)1.000:0.004576738,(SLK36:0.018670982,IR-1036:0.01942977)1.000:0.003400704)1.000:0.00239307,((GR_21:0.020084343,IR-S-43-Hp:0.020673493)1.000:0.003362085,(HEL_BA4764AA_AS:0.019685466,GR-33:0.020225811)1.000:0.003814103)1.000:0.00149019)1.000:0.001617182,(((HEL_BA3978AA_AS:0.01647852,IR-46-B-Hp:0.016396936)1.000:0.006419303,(IR-HC-725-Hp:0.020702281,(IR-OC-248:0.014657226,IR-OC-287:0.015435773)1.000:0.006406248)1.000:0.00259106)1.000:0.002008934,((HEL_AA5984AA_AS:0.020378736,HEL_BA4868AA_AS:0.020338034)1.000:0.003299184,(HEL_BA8989AA_AS:0.020631364,IL_3172:0.019975763)1.000:0.003606885)1.000:0.001548089)0.920:0.001237182)0.763:0.00105806,(((HEL_AA6013AA_AS:0.016061585,(HEL_BA3570AA_AS:0.013846829,HEL_BA4007AA_AS:0.014527127)1.000:0.004515822)1.000:0.00663097,(HpGP-TUR-004:0.020671136,IR-HC-506:0.021502666)1.000:0.003314403)0.949:0.001746162,(IR-HC-174:0.02075324,(HpGP-FRA-006:0.018921338,(HEL_BA7764AA_AS:0.01291549,HEL_BA7768AA_AS:0.012288324)1.000:0.007540018)1.000:0.00309286)1.000:0.003304582)1.000:0.001942461)1.000:0.000930653)1.000:0.000775268,((((((((HEL_BA4817AA_AS:0.021237979,HpGP-JOR-010:0.019236773)1.000:0.00398531,(HEL_BA9721AA_AS:0.025210653,(HEL_BA5750AA_AS:0.00773768,(HEL_BA8946AA_AS:0.003574598,HEL_BA9704AA_AS:0.00453541)1.000:0.003384677)1.000:0.015791961)1.000:0.003085091)1.000:0.001674339,((HEL_AA5979AA_AS:0.018842684,HEL_BA3946AA_AS:0.019476611)1.000:0.003574766,((HEL_AA6018AA_AS:0.019640036,HpGP-ISR-007:0.019874789)0.894:0.002914755,(HEL_AA6017AA_AS:0.004211528,HEL_AA6020AA_AS:0.004325498)1.000:0.018306075)0.999:0.001565611)0.999:0.00134423)1.000:0.001227963,((((HEL_AA5989AA_AS:0.021218502,(HEL_AA5981AA_AS:0.020302342,HpGP-JOR-003:0.018660493)1.000:0.003384145)1.000:0.002016069,((HpGP-JOR-006:0.019801646,HEL_BA4748AA_AS:0.019489506)1.000:0.003260948,((HEL_BA4128AA_AS:0.01672875,(HEL_AA5946AA_AS:0.013418002,(HEL_CA0032AA_AS:0.000341112,HEL_CA0036AA_AS:0.000127064)1.000:0.013081463)1.000:0.004747186)1.000:0.003857061,59:0.020763444)1.000:0.002408086)1.000:0.002008789)1.000:0.001554815,((HpGP-JOR-007:0.0191245,SW23Ci:0.019069582)1.000:0.005136293,(((HpGP-JOR-005:0.017721402,HpGP-JOR-008:0.017792546)1.000:0.004765952,(HEL_AA5927AA_AS:0.02142563,(HEL_AA6085AA_AS:0.017375834,HEL_BA4731AA_AS:0.018284682)1.000:0.00365533)0.939:0.001622785)1.000:0.002334417,(HpGP-ISR-003:0.020178482,(HEL_AA5998AA_AS:0.015977062,HEL_BA4809AA_AS:0.017325932)1.000:0.004847598)1.000:0.002879801)1.000:0.002321431)1.000:0.001719809)1.000:0.00116087,((((HEL_AA6513AA_AS:0.017543336,HEL_AA6563AA_AS:0.017257703)1.000:0.004573017,(HEL_AA6071AA_AS:0.01764569,IL_3184:0.018574086)1.000:0.004028201)1.000:0.003475556,((HEL_AA6073AA_AS:0.020377973,HEL_AA6620AA_AS:0.021796119)1.000:0.004004626,(HEL_AA6536AA_AS:0.021627329,HpGP-JOR-009:0.019310964)1.000:0.003224982)0.699:0.001352215)1.000:0.001422229,(HpGP-ISR-004:0.021024733,(HpGP-ISR-010:0.018507718,HpGP-JOR-004:0.018688787)1.000:0.003826875)1.000:0.002671297)1.000:0.001277537)0.958:0.00091922)0.272:0.000724897,(((HpGP-ISR-002:0.019649093,HEL_BA8951AA_AS:0.019914049)1.000:0.003446396,(HEL_AA6862AA_AS:0.019490467,HEL_CA2202AA_AS:0.019182007)1.000:0.003585637)1.000:0.001818966,(((HEL_CA2205AA_AS:0.018547941,HpGP-JOR-002:0.018971133)1.000:0.003266597,HpGP-ISR-001:0.0216521)1.000:0.001845426,((HEL_AA5935AA_AS:0.019299542,HEL_BA4785AA_AS:0.018829983)1.000:0.003787342,(HEL_AA6000AA_AS:0.018529049,HEL_AA6001AA_AS:0.018929448)1.000:0.003905801)0.975:0.001257781)0.488:0.001253321)1.000:0.001205165)0.231:0.000816843,(((HEL_AA6514AA_AS:0.019447401,HpGP-GRE-042:0.019450233)1.000:0.003575343,((HEL_BA4908AA_AS:0.01725645,HEL_BA4978AA_AS:0.017196581)1.000:0.004712178,HEL_BA8196AA_AS:0.021510262)1.000:0.0016374)1.000:0.001603822,((HEL_AA5996AA_AS:0.018507165,IRANL110:0.019882101)1.000:0.004279285,(HEL_AA5999AA_AS:0.020260607,HpGP-SWT-013:0.019616483)1.000:0.003569327)1.000:0.001601423)1.000:0.001396114)0.927:0.000796317,((((HEL_BA4923AA_AS:0.020946753,HEL_BA3972AA_AS:0.021181366)1.000:0.00345551,(HEL_BA8152AA_AS:0.020457132,HEL_BA9600AA_AS:0.020367623)1.000:0.003716595)1.000:0.001530862,((HEL_BA8650AA_AS:0.020502431,HpGP-ITA-011:0.020268501)1.000:0.003669798,(HEL_BA4273AA_AS:0.021124201,HEL_BA4803AA_AS:0.021027797)1.000:0.003346383)1.000:0.001355689)1.000:0.001508357,(((HEL_BA4717AA_AS:0.019682705,IR-HC-514:0.020461294)1.000:0.004175864,(B40:0.021524252,(HEL_BA4929AA_AS:0.021334747,(HEL_BA4818AA_AS:0.018434311,HEL_BA4882AA_AS:0.018486496)0.999:0.003605265)0.550:0.002317371)1.000:0.002884498)0.996:0.001249808,((GR-3:0.021616669,HEL_BA9823AA_AS:0.020280693)1.000:0.003385889,(B47:0.020352519,HEL_BA5087AA_AS:0.020610967)1.000:0.003715686)1.000:0.001563629)0.213:0.001056604)1.000:0.001072231)1.000:0.000907269,(((HEL_CA2183AA_AS:0.021703167,(HEL_AA6817AA_AS:0.021318568,(HEL_AA6628AA_AS:0.016544729,HEL_BA4494AA_AS:0.01841364)1.000:0.0038627)1.000:0.002488665)1.000:0.0032331,(((HEL_BA4228AA_AS:0.016700763,IR-OC-236:0.016766496)1.000:0.006561095,(IRANL104:0.022505124,(HEL_BA4946AA_AS:0.031056824,IR-19-B-Hp:0.019223603)1.000:0.005938116)1.000:0.002627755)0.998:0.001622476,((HEL_BA8972AA_AS:0.018517068,(HEL_BA4786AA_AS:0.015665545,HEL_BA9396AA_AS:0.015450827)1.000:0.004378754)1.000:0.003833237,(HEL_BA5741AA_AS:0.024537216,SLK260:0.021073588)1.000:0.003355837)1.000:0.003407193)0.767:0.001343781)0.956:0.001147724,(((HpGP-JOR-001:0.020213956,IR-S-45:0.020554477)1.000:0.003836758,(IRANL133_91:0.022570813,(IR-OC-846:0.011827696,IR-OC-897:0.011502241)1.000:0.011006229)1.000:0.002737817)0.973:0.001383576,(((HEL_BA5583AA_AS:0.016669252,IRANL112_91:0.016262324)1.000:0.004812011,(IRANL124_91:0.019160226,IRANL65-31:0.019838927)1.000:0.003000918)1.000:0.002177138,((IRANL125:0.01549255,IRANL97:0.016809237)1.000:0.005171783,IR-OC-467:0.021074304)0.826:0.001871965)1.000:0.003560537)1.000:0.001494525)1.000:0.001062562)1.000:0.000948788)0.992:0.00067134)1.000:0.000852207,((((HEL_BA3559AA_AS:0.0226273,HEL_BA3561AA_AS:0.023583248)1.000:0.004178143,(3745:0.024270904,(HEL_BA3590AA_AS:0.018687039,HEL_BA5489AA_AS:0.019260955)1.000:0.005554102)0.851:0.001881563)1.000:0.001973105,(((HEL_BA8904AA_AS:0.018081142,Hp_A_14:0.01797792)1.000:0.005954892,(HEL_AA6067AA_AS:0.021210182,HEL_BA9617AA_AS:0.021190904)1.000:0.003908033)0.961:0.001417305,(HpGP-FRA-019:0.022194656,HEL_CA2353AA_AS:0.021878987)1.000:0.00412596)0.418:0.001247212)0.994:0.001146257,((((PHI092:0.022306403,HEL_AA0217AA_AS:0.021678116)1.000:0.003792938,(HpGP-FRA-002:0.022495726,HpGP-FRA-004:0.022602555)1.000:0.004034863)1.000:0.001620281,(((HEL_BA4733AA_AS:0.018904471,HEL_BA4832AA_AS:0.019533258)1.000:0.006425011,HEL_BA9385AA_AS:0.025961131)1.000:0.00237847,((HEL_BA4839AA_AS:0.023244781,(HEL_AA4924AA_AS:0.019509694,HpGP-ARG-001:0.018618388)1.000:0.005284027)1.000:0.002600024,HEL_BA4464AA_AS:0.026466801)0.556:0.001858314)1.000:0.001919528)1.000:0.001486497,((((((HEL_BA3997AA_AS:0.019943247,HEL_BA4802AA_AS:0.019961143)1.000:0.003552262,HEL_BA4875AA_AS:0.022824323)1.000:0.001745556,(HEL_AA6541AA_AS:0.023943247,(HEL_BA9412AA_AS:0.019964154,HpGP-GRE-040:0.020107681)1.000:0.003573989)1.000:0.001509235)0.273:0.001467434,(((HEL_BA4165AA_AS:0.019688548,19027:0.020663537)1.000:0.003736666,(HpGP-SPA-011:0.021252035,HEL_BA4872AA_AS:0.020658889)1.000:0.003538361)0.571:0.001342374,(HEL_BA9117AA_AS:0.02068559,HEL_BA4013AA_AS:0.02036909)1.000:0.004489603)1.000:0.00145094)1.000:0.001356586,((HpGP-ITA-005:0.022411354,(HEL_BA9342AA_AS:0.020223933,HpGP-ITA-003:0.02031668)1.000:0.003651046)1.000:0.002085816,((HEL_BA9324AA_AS:0.020058517,HpGP-SWT-017:0.020367449)1.000:0.003819228,HpGP-FRA-018:0.023199804)0.984:0.001667876)1.000:0.001651191)1.000:0.001351451,((HpGP-BRA-004:0.020906857,HEL_BA4911AA_AS:0.021171569)1.000:0.004075849,(HpGP-SWE-006:0.020628014,HEL_BA4757AA_AS:0.021005648)1.000:0.00376569)1.000:0.001606771)1.000:0.001601209)1.000:0.001270133)1.000:0.001132993)1.000:0.00083028)0.991:0.000826219)1.000:0.001151187,((((HpGP-BGR-007:0.023245234,(HEL_BA4718AA_AS:0.020915625,(HEL_BA3981AA_AS:0.011521166,HEL_BA4800AA_AS:0.012696409)1.000:0.010044042)0.754:0.00293407)1.000:0.002554129,((HpGP-SWT-002:0.020935328,HEL_BA3923AA_AS:0.021230168)1.000:0.00362733,(HpGP-SPA-504:0.021055027,HpGP-BGR-008:0.020964673)1.000:0.003639221)0.684:0.001417802)1.000:0.001691591,(((HEL_BA9536AA_AS:0.022978958,(HEL_AA6538AA_AS:0.019556375,HEL_BA4807AA_AS:0.020610875)1.000:0.003462242)1.000:0.002252055,((HEL_BA3998AA_AS:0.020601405,HpGP-SPA-101:0.020034787)1.000:0.003867165,(HEL_BA9620AA_AS:0.020632803,HEL_BA3999AA_AS:0.019930183)1.000:0.003576013)0.166:0.001237721)1.000:0.001604081,(((Kazakhstan3193:0.020523503,HpGP-POL-005:0.020812957)1.000:0.003882635,(HpGP-GER-006:0.020832887,HEL_BA9019AA_AS:0.021135601)1.000:0.003375827)1.000:0.001719768,((((HpGP-TUR-008:0.019075058,HEL_BA9177AA_AS:0.019480583)1.000:0.00309682,(HpGP-ITA-029:0.017838675,(HEL_BA9200AA_AS:0.002245938,HEL_BA9715AA_AS:0.00238365)1.000:0.01619999)1.000:0.003451776)0.366:0.002087012,(HEL_BA4037AA_AS:0.013509485,HpGP-BGR-005:0.012906394)1.000:0.008396116)1.000:0.002475854,(HEL_BA8881AA_AS:0.021258337,HpGP-SWT-008:0.020287513)1.000:0.003440111)1.000:0.002753786)0.848:0.001285305)1.000:0.001174071)1.000:0.001004055,((((((HpGP-GER-020:0.013575979,HpGP-POL-004:0.014039251)1.000:0.008756144,HEL_CA2481AA_AS:0.022945472)1.000:0.002400527,(HpGP-POL-003:0.021872366,(HEL_BA4788AA_AS:0.018604222,HpGP-POL-008:0.018534244)1.000:0.004449323)1.000:0.002347158)0.876:0.001402527,((HpGP-POL-106:0.014989969,(HpGP-POL-110:0.014811989,(HpGP-POL-101:0.01122302,HpGP-POL-109:0.012703545)1.000:0.003019489)1.000:0.003638353)1.000:0.00836127,(HpGP-POL-102:0.019509238,HEL_AA4350AA_AS:0.02253854)0.403:0.003639417)1.000:0.002373848)0.994:0.00129248,((HpGP-POL-002:0.022999364,(HEL_BA3588AA_AS:0.020084691,HpGP-GER-004:0.020104579)1.000:0.003888489)1.000:0.001952058,((HEL_BA4734AA_AS:0.018244573,HpGP-POL-006:0.017772717)1.000:0.005144812,(HEL_CA2442AA_AS:0.019944191,HEL_BA3937AA_AS:0.020387448)1.000:0.00335037)1.000:0.002391354)1.000:0.001732364)1.000:0.00126667,((((HpGP-RUS-009:0.020299538,(HEL_BA5525AA_AS:0.017861456,HEL_AA6702AA_AS:0.018536168)0.158:0.003635479)1.000:0.003755725,(HEL_BA4780AA_AS:0.020607757,HEL_BA9296AA_AS:0.020280255)1.000:0.00396703)1.000:0.002030222,((HEL_BA9458AA_AS:0.023005563,(HEL_BA8931AA_AS:0.019391597,HEL_BA9582AA_AS:0.019153164)1.000:0.004299827)1.000:0.002277056,(HpGP-LIT-006:0.023301993,(HEL_BA9820AA_AS:0.018846742,(HEL_BA9073AA_AS:0.018330137,(HEL_BA9026AA_AS:0.015452947,HEL_BA9414AA_AS:0.015105667)1.000:0.003823268)1.000:0.003233538)1.000:0.004651971)1.000:0.002035193)1.000:0.001523611)1.000:0.001247207,(((HpGP-LAT-008:0.021291156,HpGP-LIT-012:0.021125045)0.000:0.003225847,HpGP-LAT-002:0.023878775)1.000:0.002143405,(((HEL_BA8908AA_AS:0.022449371,(HEL_BA9204AA_AS:0.021039197,(HEL_BA9365AA_AS:0.016889719,HEL_BA9442AA_AS:0.014391672)1.000:0.007163422)1.000:0.003120466)1.000:0.002209968,(HEL_BA0139AA_AS:0.021599113,(HpGP-LIT-008:0.016575188,HpGP-SPA-806:0.017176257)1.000:0.005790715)1.000:0.002904123)0.422:0.001300164,(((HEL_BA9809AA_AS:0.019635091,(HEL_BA9618AA_AS:0.018100292,HpGP-RUS-006:0.017194401)1.000:0.003814461)1.000:0.00228379,HEL_BA8945AA_AS:0.021561779)1.000:0.002587795,((HEL_BA8995AA_AS:0.019514347,HpGP-RUS-002:0.01952086)1.000:0.003429363,Kazakhstan3189:0.022533609)0.927:0.001739483)1.000:0.002317597)0.332:0.001190357)1.000:0.001143577)1.000:0.001006777)1.000:0.000953469)0.446:0.000675577)1.000:0.000951595,((((HEL_BA8395AA_AS:0.02374003,(HEL_AA7289AA_AS:0.020008227,HpGP-ITA-020:0.019977129)1.000:0.00441658)1.000:0.00197017,((HpGP-FRA-013:0.006934489,HpGP-FRA-015:0.006939347)1.000:0.016922246,(HpGP-FRA-016:0.022832391,HpGP-ITA-018:0.021670143)0.999:0.003109301)0.919:0.001590668)0.950:0.001420127,((HpGP-ITA-030:0.021685661,(G27:0.018498495,HEL_BA8170AA_AS:0.018959733)1.000:0.004020149)1.000:0.002613591,((HpGP-ITA-012:0.01379013,(HEL_BA8907AA_AS:7.755e-06,HEL_CA0131AA_AS:1.0598e-05)1.000:0.012963026)1.000:0.008575316,HpGP-ITA-024:0.022173014)1.000:0.002859613)1.000:0.002701314)1.000:0.001519272,((HEL_BA9120AA_AS:0.021956458,HpGP-GRE-012:0.021383943)1.000:0.004451931,(((HpGP-ITA-017:0.023524437,(HpGP-ITA-001:0.02036794,HpGP-ITA-019:0.021196262)0.798:0.003359494)1.000:0.001833282,(HpGP-BRA-015:0.021625518,HpGP-ITA-008:0.021092658)1.000:0.004222506)1.000:0.00169345,((HpGP-ITA-004:0.01929271,HpGP-ITA-007:0.019845255)1.000:0.004744355,((HpGP-ITA-026:0.01960718,((HpGP-ITA-014:0.014725303,HpGP-ITA-016:0.014787775)1.000:0.004496636,HpGP-ITA-023:0.019169588)1.000:0.002624246)1.000:0.004322724,(HpGP-ITA-015:0.020965068,HpGP-ITA-009:0.021883223)1.000:0.00315403)1.000:0.001882584)1.000:0.001917898)0.034:0.00125751)0.983:0.001164967)1.000:0.001409045)0.997:0.000709377,((((HpGP-GRE-018:0.021445471,HEL_BA3932AA_AS:0.020855577)1.000:0.003942682,((HEL_AA5997AA_AS:0.019343832,(HpGP-BGR-003:0.017400297,HpGP-ITA-022:0.016197286)1.000:0.003756964)1.000:0.005038303,(HpGP-ITA-027:0.020420764,HEL_BA4699AA_AS:0.02102245)1.000:0.003481318)1.000:0.001752565)0.996:0.001533685,((HpGP-BGR-006:0.021417762,HpGP-SWT-007:0.021772671)1.000:0.003408371,(HpGP-GRE-044:0.02217854,HEL_BA4811AA_AS:0.02136574)1.000:0.003655384)1.000:0.001723103)1.000:0.001529929,((((GR-24:0.020945839,GR-31:0.02098744)1.000:0.004085904,((HEL_BA3994AA_AS:0.019083358,HEL_BA4737AA_AS:0.019346564)1.000:0.00485586,(HpGP-SWT-006:0.020488495,HEL_BA4801AA_AS:0.021273297)1.000:0.003190994)0.974:0.001540527)1.000:0.001410011,(((GR-14:0.021444474,HEL_BA4730AA_AS:0.020986661)1.000:0.003709988,(GR-17:0.020989195,HpGP-GRE-043:0.021450564)1.000:0.003647555)0.395:0.001305056,(HEL_BA4759AA_AS:0.022413644,GR-25:0.021343425)1.000:0.003992206)1.000:0.001396818)0.409:0.001098948,(((GR-9:0.017416321,HpGP-GRE-019:0.016816184)1.000:0.006618518,(GR-10:0.01756389,GR-2:0.0173481)1.000:0.00615935)1.000:0.00227941,(((HpGP-GRE-002:0.021169379,GR-30:0.020724357)0.659:0.00306888,GR-12:0.023044246)0.997:0.001705744,(GR-23:0.021837313,(GR-28:0.019386058,GR-35:0.01947321)1.000:0.003766747)1.000:0.002876513)0.148:0.001579751)1.000:0.00139295)0.944:0.000946196)1.000:0.000973417)1.000:0.00081697)0.900:0.000980999,((((HEL_BA3586AA_AS:0.019296998,HpGP-GER-001:0.016332979)1.000:0.005720538,(HEL_BA3976AA_AS:0.018807532,HEL_BA5509AA_AS:0.019201198)1.000:0.00442469)1.000:0.002518602,(HpGP-POL-007:0.020317854,HEL_BA8648AA_AS:0.020707795)1.000:0.004106015)1.000:0.001788936,((HEL_BA3945AA_AS:0.019275552,HpGP-SWE-012:0.01977581)1.000:0.005072892,(HEL_BA9171AA_AS:0.020957132,HEL_BA9512AA_AS:0.021779068)0.994:0.00308688)1.000:0.002100438)1.000:0.00174871)0.000:0.000768093,(((HEL_BA4869AA_AS:0.02195832,HEL_BA3569AA_AS:0.021411039)1.000:0.003789908,((HEL_BA3583AA_AS:0.02189141,HEL_BA8128AA_AS:0.021785054)1.000:0.003526352,HpGP-POL-001:0.023812613)0.000:0.001590391)1.000:0.001822411,(((27935:0.021005951,HEL_BA4716AA_AS:0.020627249)1.000:0.004336459,(HpGP-GER-009:0.021627523,GC65_HL:0.021891825)0.280:0.003058513)1.000:0.002058857,(HpGP-POL-009:0.023631532,(HEL_BA8910AA_AS:0.021271962,HEL_BA9113AA_AS:0.021129816)0.997:0.003176635)1.000:0.001824298)0.883:0.001364367)1.000:0.00137642)0.000:0.000637436)0.000:0.000796025,((((HpGP-LAT-023:0.020059554,HpGP-LIT-003:0.020581292)1.000:0.004631572,(HpGP-LIT-023:0.021459289,HpGP-LIT-030:0.021251396)1.000:0.003564257)1.000:0.001621335,((HpGP-LIT-007:0.021340282,HpGP-LIT-029:0.021155837)1.000:0.003997951,((HEL_AA0367AA_AS:0.020681696,HpGP-LIT-020:0.02105263)1.000:0.003904282,(HpGP-LIT-025:0.021389454,HpGP-LIT-028:0.021194904)1.000:0.003560102)0.780:0.001147683)1.000:0.001382246)1.000:0.001381025,((((HEL_BA3571AA_AS:0.021828236,HEL_BA9199AA_AS:0.022289829)1.000:0.00373663,(HEL_BA3577AA_AS:0.021686632,HpGP-GER-007:0.022176521)1.000:0.003213994)0.999:0.001310017,(HEL_BA3572AA_AS:0.023614737,(HpGP-GER-010:0.021663801,HpGP-GER-016:0.021535454)0.474:0.003108835)1.000:0.001819854)1.000:0.001431375,(((HEL_BA5757AA_AS:0.017283468,HEL_BA8371AA_AS:0.018947906)1.000:0.005852867,(HpGP-GER-021:0.022295498,(HEL_BA3575AA_AS:0.019269896,HEL_BA3581AA_AS:0.019115965)1.000:0.003975325)1.000:0.001835422)1.000:0.002758875,((HpGP-GER-015:0.021310296,HpGP-GER-012:0.021504757)0.874:0.002991774,HpGP-GER-005:0.024052395)1.000:0.001816622)1.000:0.001791951)1.000:0.001180867)1.000:0.001653211)1.000:0.001479699)0.863:0.000777474,((((HEL_BA0156AA_AS:0.023118005,(GR-8:0.020430575,IR-OC-261:0.020731279)1.000:0.00356193)1.000:0.00224954,(((IR-OC-1019:0.020617733,IR-OC-1047:0.020443005)1.000:0.003802914,(HEL_AA5983AA_AS:0.021069283,IR-OC-739:0.02073413)1.000:0.003545745)0.154:0.001252418,((IR-HC-208:0.019724317,IR-HC-231:0.020433832)0.992:0.003575529,IR-S-35:0.021892796)1.000:0.002495322)0.766:0.001412022)0.658:0.001221632,((IR-OC-112:0.023163072,(IR-OC-1116:0.016578276,IR-OC-819:0.016976236)1.000:0.006634405)1.000:0.002248834,(IR-42-C-Hp:0.023207436,(IR-OC-805:0.020382472,IR-OC-944:0.020762179)1.000:0.003843968)1.000:0.001792324)1.000:0.001775003)0.285:0.001023836,(((GR-26:0.021865316,IRANL114-91:0.021897122)1.000:0.003740574,(HEL_BA4710AA_AS:0.020781922,HEL_CA2217AA_AS:0.020942965)1.000:0.003433333)1.000:0.001877504,((IR-S-99-Hp:0.023069977,(HEL_AA5985AA_AS:0.019482068,(IR-OC-1062:0.011668898,IR-OC-816:0.011510728)1.000:0.009097984)1.000:0.003864778)1.000:0.002076323,(HpGP-ISR-006:0.021629192,(IR-OC-1127:0.019112663,IR-OC-474:0.019072578)1.000:0.003734761)1.000:0.002906979)0.181:0.001464705)1.000:0.001617467)1.000:0.000893914)1.000:0.000770773)1.000:0.000976455,((((HEL_BA4174AA_AS:0.020743318,IR-OC-912:0.021209265)1.000:0.003568272,((IR-OC-151:0.020712817,IR-OC-359:0.021116163)1.000:0.003581196,IR-OC-751-Hp:0.022830774)0.945:0.001604446)1.000:0.001745101,(((IR-168:0.019195222,IR-OC-630-Hp:0.018362716)1.000:0.005678968,(IR-HC-113-Hp:0.020862099,IR-1038-Hp:0.0219818)1.000:0.003109151)1.000:0.001611331,(IR-OC-485:0.023297729,(IRAN5KH:0.02074041,IR-OC-3-Hp:0.020365147)1.000:0.003443426)1.000:0.001822337)1.000:0.001509315)1.000:0.001355958,(((IRANL72-31:0.020002721,IR-OC-159:0.01978448)1.000:0.004407444,(IR-OC-494-Hp:0.020488262,IR-OC-30:0.021163638)1.000:0.003681904)1.000:0.001688848,((IR-HC-207:0.021882822,(IR-OC-576:0.019686443,IR-OC-939-Hp:0.018945994)1.000:0.003767895)1.000:0.003067277,((IR-OC-743:0.020312375,IR-OC-975:0.021589749)1.000:0.003706823,(IR-HC-320:0.01931588,IR-OC-375:0.018644802)1.000:0.005122295)0.503:0.00128329)0.776:0.00143283)1.000:0.001307598)0.993:0.000949381)0.967:0.001018141,(((HEL_AA6818AA_AS:0.020620125,HpGP-IRN-009:0.020884708)1.000:0.004636127,(((HpGP-NPL-006:0.018935969,NP05-261:0.018651921)1.000:0.005658652,((HpGP-USA-009:0.018127148,NP116:0.019023099)1.000:0.004910746,HEL_BA9155AA_AS:0.02274852)0.992:0.001841821)1.000:0.002387022,(((HEL_BA4151AA_AS:0.017301746,(HEL_BA5149AA_AS:0.004126197,HEL_BA5153AA_AS:0.004463654)1.000:0.011177131)1.000:0.007732077,(HEL_BA7786AA_AS:0.019653342,((HEL_BA5156AA_AS:0.010105505,HpGP-BGD-007:0.010043885)1.000:0.004918977,(BD0096:0.011716995,HEL_BA4916AA_AS:0.011752939)1.000:0.003611207)1.000:0.007813056)1.000:0.003623669)1.000:0.002513947,(HEL_BA4101AA_AS:0.025507894,(HEL_BA9763AA_AS:0.017472551,HEL_CA2519AA_AS:0.017665199)1.000:0.006352989)1.000:0.002219871)0.999:0.001459917)0.400:0.001142884)0.000:0.000924955,((((BD0053:0.011988398,BD0090:0.012054603)1.000:0.011201803,(HEL_BA8978AA_AS:0.020112339,IR-HC-312:0.020104027)0.987:0.00311618)1.000:0.002200144,(HEL_BA9246AA_AS:0.021116389,BTM277:0.021208604)1.000:0.003912691)1.000:0.001571967,((IR-OC-953:0.020705183,GR-27:0.020658188)1.000:0.004136562,((HEL_BA9673AA_AS:0.021085898,HEL_BA8934AA_AS:0.020533125)1.000:0.0032809,(HEL_BA4779AA_AS:0.019863079,HpGP-KGZ-003:0.019501347)1.000:0.004192535)1.000:0.001576529)0.984:0.001318372)1.000:0.001325957)1.000:0.001560061)0.935:0.000943146,((((IR-S-73-Hp:0.019777973,((HEL_CA2222AA_AS:0.017331181,IR-OC-180:0.015763076)1.000:0.004298999,(IR-73-B:0.019349502,(IR-HC-138:0.015963473,IR-S-3-Hp:0.017102265)1.000:0.0032361)1.000:0.001825829)0.831:0.002268978)1.000:0.003960298,(HEL_AA7259AA_AS:0.020180367,HEL_CA2223AA_AS:0.020997157)1.000:0.003737871)1.000:0.00190228,((IR-HC-446-Hp:0.020949111,IRANL63-11:0.020485149)1.000:0.003882412,HEL_BA9692AA_AS:0.023486753)1.000:0.001887804)1.000:0.001982125,(((HpGP-KGZ-009:0.024658479,(HEL_BA9152AA_AS:0.021777298,HEL_BA9405AA_AS:0.021218544)0.279:0.00320435)1.000:0.001649445,(HEL_BA4890AA_AS:0.023944677,((HEL_BA4187AA_AS:0.021634264,(HEL_BA4677AA_AS:0.01885813,(IRAN1KH:0.019686177,(HEL_BA8209AA_AS:0.019690741,(HEL_BA5602AA_AS:0.0177159,(IR-OC-803-Hp:0.014835736,(((NP64:0.007729072,HEL_CA0055AA_AS:0.0108263)1.000:0.003804764,NP29:0.005320463)1.000:0.00313538,(HpGP-NPL-012:0.015662442,HEL_BA5003AA_AS:0.004533058)1.000:0.004671419)1.000:0.002724472)1.000:0.002201017)1.000:0.002290214)0.282:0.001914943)1.000:0.002602437)1.000:0.003349118)1.000:0.00298731,((HEL_AA7260AA_AS:0.018758288,HEL_BA9632AA_AS:0.01757411)1.000:0.004897839,(HEL_BA9378AA_AS:0.020073254,MMM_85:0.020790772)1.000:0.003305533)0.999:0.001860081)0.991:0.001748344)1.000:0.001877013)0.990:0.001500215,((HEL_BA8834AA_AS:0.019810788,HEL_BA8963AA_AS:0.019347928)1.000:0.005566103,(HEL_BA9298AA_AS:0.02255157,Kazakhstan3194:0.02202371)1.000:0.003316391)1.000:0.002046204)0.527:0.001127985)1.000:0.001371067)1.000:0.00145962)0.999:0.001341261)1.000:0.001408887)0.988:0.001437242,((BD0097:0.024328717,(HEL_BA5598AA_AS:0.022136866,SLK91:0.022484293)1.000:0.003427884)1.000:0.001907529,(BD0047:0.022729246,Mandalay46:0.023578602)1.000:0.00384659)0.762:0.0014519)1.000:0.001971664)0.895:0.001690613)1.000:0.001743987,(BD0049:0.020937139,(BT0162:0.001609411,BTM363:0.001524219)1.000:0.020264303)1.000:0.004897749)0.000:0.001694802,(((BD0115:0.021768795,RN133:0.023302)1.000:0.002803844,(KK-KH-31:0.021684861,KY-TH-29:0.021884463)1.000:0.004167829)0.861:0.001386103,(((((((NP104:0.016343316,NP55:0.017876768)1.000:0.005267094,((NP05-250:0.010453496,NP110:0.010487101)1.000:0.010012206,(NP84:0.019256623,(HpGP-NPL-003:0.015671835,HpGP-NPL-009:0.016506341)1.000:0.005917031)0.919:0.00224466)0.990:0.001602384)1.000:0.001469091,(((NP05_112:0.012480031,NP132:0.011449734)1.000:0.009070575,(NP8:0.018134441,(BT0238:0.012086372,NP05-105:0.011085444)1.000:0.007479448)1.000:0.003210503)0.994:0.001879491,NP92:0.020607578)1.000:0.001704487)0.701:0.001004599,(((BT0002:0.018241149,NP05_272:0.020477132)1.000:0.0033707,((NP05:0.013579012,NP14:0.012297951)1.000:0.007209853,NP86:0.020193588)1.000:0.001889584)1.000:0.00202359,((((BT0258:0.018091053,(NP05_278:0.010321924,NP49:0.01018343)1.000:0.007324594)1.000:0.002484523,((NP126:0.016884054,NP99:0.012033745)1.000:0.005081631,NP44:0.018084723)0.512:0.00175165)1.000:0.002551751,(NP05_121:0.019897923,(HpGP-NPL-008:0.01469399,NP102:0.017365954)1.000:0.004125268)1.000:0.002068544)1.000:0.002037618,((NP0041:0.01854055,NP133:0.016950677)1.000:0.004806333,(BTM444:0.01865126,HpGP-NPL-013:0.019725125)1.000:0.004028243)1.000:0.001963838)0.696:0.001118935)1.000:0.001292699)1.000:0.001265427,(((NP140:0.019206866,NP56:0.016278562)1.000:0.005227768,(NP05_107:0.018687822,(NP04:0.000823588,NP4:0.002747626)1.000:0.017862869)0.207:0.002570526)0.999:0.001557516,BT0154:0.022691555)1.000:0.001483955)1.000:0.002031902,(((((((((((MMM_139:0.01581311,MMM_19:0.016521584)1.000:0.002848481,(MMM_110:0.014352543,MMM_92:0.014090866)1.000:0.00574306)1.000:0.001236205,(((((((((HEL_BA5668AA_AS:0.018226989,M040:0.015529721)1.000:0.003101415,((HpGP-MAL-016:0.014352308,(CK6:0.014091098,HEL_AA5329AA_AS:0.011948314)1.000:0.003036204)1.000:0.002366089,(HEL_BA5609AA_AS:0.013578367,Yangon190:0.015290922)1.000:0.002331718)1.000:0.001419477)1.000:0.001095311,(((((HEL_BA8057AA_AS:0.01575182,HEL_BA8121AA_AS:0.011805994)1.000:0.004181989,HEL_BA5596AA_AS:0.020025771)0.814:0.001329378,(HEL_BA4205AA_AS:0.01548653,HEL_BA8096AA_AS:0.01509853)1.000:0.002927494)1.000:0.001176431,(HEL_BA5450AA_AS:0.014739441,HEL_BA8063AA_AS:0.015900138)1.000:0.002967234)1.000:0.001148748,(((HpGP-MAL-019:0.014112536,YGH009:0.014646036)1.000:0.002504564,(HpGP-MAL-002:0.014360389,M004:0.016608192)1.000:0.00340598)1.000:0.001244234,(HEL_BA5586AA_AS:0.015351937,HpGP-IND-010:0.017130631)1.000:0.003213637)1.000:0.001038246)1.000:0.000890825)0.739:0.000828115,((HEL_CA0029AA_AS:0.014982038,HpGP-MAL-025:0.01590004)1.000:0.002565047,(HEL_BA5601AA_AS:0.01192419,ID1076:0.013849584)1.000:0.004843077)1.000:0.001455929)0.962:0.000765833,((((HEL_BA8204AA_AS:0.013918104,HpGP-MAL-004:0.014696899)1.000:0.003082845,(FD662:0.014251515,HEL_BA8387AA_AS:0.014630266)1.000:0.002770622)0.993:0.00096632,(HEL_BA5769AA_AS:0.014896289,HEL_BA8388AA_AS:0.014525333)1.000:0.003026785)0.984:0.000876487,((Kyoto57A:0.014682695,HEL_CA0035AA_AS:0.014839309)1.000:0.002831579,((HEL_BA5455AA_AS:0.013826088,HEL_BA8203AA_AS:0.014200238)0.629:0.002423905,HEL_BA8206AA_AS:0.015969136)0.379:0.001114018)1.000:0.001038551)1.000:0.000884692)1.000:0.000836778,((((HEL_BA3985AA_AS:0.015017385,HEL_BA5359AA_AS:0.014260408)1.000:0.002908266,SLK231:0.016774059)0.923:0.001154234,(HEL_CA0034AA_AS:0.017992395,(SLK40:0.01437453,YGH029:0.01560481)1.000:0.003732027)1.000:0.001613843)1.000:0.001221478,((HEL_BA8219AA_AS:0.017053037,(HEL_AA6074AA_AS:0.014361508,HpGP-MAL-017:0.014353254)1.000:0.002832071)1.000:0.001530478,((HEL_BA5587AA_AS:0.015894851,HEL_CA0037AA_AS:0.016576251)1.000:0.00313705,(HEL_BA8068AA_AS:0.018275762,(HEL_BA5603AA_AS:0.014860726,SLK237:0.015229228)1.000:0.003017316)1.000:0.001431884)0.988:0.001170577)0.827:0.000962512)0.926:0.000798428)1.000:0.001222455,(((HEL_BA5164AA_AS:0.015948608,(HEL_BA5168AA_AS:0.008291632,HEL_BA5182AA_AS:0.007935075)1.000:0.007745311)1.000:0.00213706,((HEL_BA5174AA_AS:0.015970902,(HEL_CA0026AA_AS:1.689e-06,HEL_CA0028AA_AS:6.317e-06)1.000:0.017593066)1.000:0.002696746,HEL_CA0027AA_AS:0.017329787)0.907:0.001138741)1.000:0.001240216,((HEL_BA5155AA_AS:0.013648528,HpGP-IND-001:0.013430389)1.000:0.003891991,(HEL_BA5166AA_AS:0.014471383,HEL_BA5173AA_AS:0.014185046)1.000:0.003029308)1.000:0.001433606)1.000:0.001153597)1.000:0.000982827,(((HEL_BA5172AA_AS:0.018054488,HEL_BA7799AA_AS:0.018621948)1.000:0.003046335,(HEL_BA5162AA_AS:0.016438567,HpGP-IND-008:0.016014103)1.000:0.004921695)1.000:0.001347528,((HEL_BA7801AA_AS:0.015779214,HpGP-IND-009:0.015722341)1.000:0.003839021,(HEL_AA4372AA_AS:0.017562905,HpGP-IND-007:0.016212831)1.000:0.00243702)0.932:0.001004363)0.988:0.000955783)1.000:0.001296722,((MMM_16:0.015866819,MMM_7:0.015381521)1.000:0.002926195,MMM_100:0.019184774)1.000:0.001379118)1.000:0.001914323)1.000:0.001038598,(((MS236:0.015618197,MS243:0.015788938)1.000:0.004262486,MMM_6:0.018534065)1.000:0.001786247,((MS158:0.017219007,Myanmar52:0.016680234)1.000:0.003262753,(MMM_31:0.016027424,((TH0227:0.016952008,(MMM_2:0.014609841,TH0460:0.012859964)0.137:0.002554189)1.000:0.001736906,(MMM_60:0.01407181,MMM_95:0.01397863)1.000:0.003180582)1.000:0.003025256)1.000:0.00341823)0.992:0.001146719)1.000:0.001176389)0.999:0.000801129,((((MMM_130:0.016655443,YGH007:0.018778098)1.000:0.004059396,((((HpGP-MMR-006:0.011578695,MMM_30:0.011239477)1.000:0.006748561,(CS_12:0.012751627,M042:0.015630178)0.999:0.002902012)1.000:0.003386176,(TH0818:0.005528786,UBN25:0.005441708)1.000:0.013453197)1.000:0.002123053,((TH0221:0.016611346,(HpGP-MMR-007:0.014271661,HpGP-MMR-009:0.014013812)1.000:0.004146986)1.000:0.002126888,MMM_46:0.018015021)1.000:0.001741133)0.881:0.001092912)1.000:0.001017666,((Mandalay30:0.016839924,MS170:0.017403691)1.000:0.003581443,((HpGP-MMR-011:0.016395309,TH0225:0.016320374)1.000:0.004004246,((MMM_125:0.017099953,TH0213:0.016285042)1.000:0.003447899,HpGP-MMR-008:0.019337043)0.774:0.001272517)0.472:0.00103913)0.959:0.001033431)1.000:0.000939042,(((MS280:0.017263932,M006:0.016758932)1.000:0.003005478,((MS64:0.016127527,(MMM_77:0.008693769,Myanmar66:0.008943644)1.000:0.008006379)1.000:0.002974591,Myanmar51:0.017839235)0.998:0.001477034)1.000:0.001379299,(((HpGP-MMR-001:0.013700955,ID0047:0.015732807)1.000:0.00607416,(TH0950:0.018311357,MMM_5:0.017743853)1.000:0.002815004)1.000:0.001111373,((MMM_127:0.01686255,Mandalay03:0.016184323)0.784:0.002534341,yangon_129-2:0.018628474)1.000:0.001364616)0.995:0.001021159)0.994:0.000836433)1.000:0.000735781)0.988:0.000652434,((((TH79:0.019099149,(MMM_27:0.015783939,HEL_AA6014AA_AS:0.019318653)1.000:0.004004142)1.000:0.00202096,(NP52:0.014774949,(NP74:0.017729768,(BTM233:0.009437751,NP113:0.011512549)1.000:0.002781043)1.000:0.002221572)1.000:0.006532845)0.741:0.001367173,((ID0440:0.02043475,ID0507:0.02067953)1.000:0.003580086,(HpGP-MMR-003:0.020327614,(KY-TH-49:0.019169911,RN110:0.019892671)1.000:0.003486884)0.675:0.001318405)1.000:0.001588616)1.000:0.001229763,((((HpGP-MMR-012:0.014795124,(HpGP-MMR-010:0.005480771,Yangon233:0.004789709)1.000:0.0098404)1.000:0.005693866,(TH0144:0.017528919,TH0551:0.017962114)1.000:0.002870171)0.978:0.001015681,((TH0211:0.004006937,(TH0175:0.004915056,TH0238:0.004293504)1.000:0.002033822)1.000:0.013976543,(Yangon179:0.016354286,(M067:0.015936054,MS178:0.013947447)1.000:0.003720825)1.000:0.00265829)1.000:0.001934761)0.995:0.000996755,((MMM_94:0.006606875,(HpGP-MMR-004:0.003619764,MMM_103:0.005693353)1.000:0.003120226)1.000:0.013742127,(MMM_114:0.020768589,Yangon142:0.017385489)1.000:0.003515551)1.000:0.001801261)0.930:0.000898238)1.000:0.000740029)0.076:0.000637469,(((((BD0137:0.016355072,HEL_CA2511AA_AS:0.016416497)1.000:0.003472336,(BD0107:0.016833322,HEL_CA2518AA_AS:0.017234161)1.000:0.002755813)0.998:0.001080851,(BD0136:0.018283336,((BD0038:0.012996566,HpGP-MMR-005:0.012922581)1.000:0.003169389,((BD0135:0.012960617,HpGP-USA-422:0.011176442)1.000:0.00425279,HEL_BA5585AA_AS:0.016081521)1.000:0.001915608)1.000:0.003394388)1.000:0.002492616)1.000:0.001001823,(((BD0069:0.016211243,MMM_148:0.01591988)1.000:0.003420482,(BD0130:0.008616324,HEL_CA2504AA_AS:0.009736846)1.000:0.009759273)1.000:0.001306053,(MMM_102:0.0189025,(BD0063:0.017447447,BD0065:0.017183114)0.745:0.002760708)1.000:0.00143301)1.000:0.001211274)1.000:0.000921623,(((BD0112:0.019993034,(BD0015:0.017645072,(HpGP-BGD-008:0.016687669,(BD0072:0.005839965,BD0081:0.006636038)1.000:0.009826767)1.000:0.002806869)1.000:0.002329054)1.000:0.001864313,((HpGP-BGD-002:0.017471201,HEL_CA2508AA_AS:0.019395411)1.000:0.00293521,(MMM_63:0.016111514,NAK7:0.016978959)1.000:0.003117485)1.000:0.001201974)1.000:0.001067589,(((HEL_AA0364AA_AS:0.017077276,HEL_AA5920AA_AS:0.018741487)1.000:0.003246492,((BD0086:0.007364999,BD0094:0.00621301)1.000:0.012996653,HEL_CA2513AA_AS:0.02031273)1.000:0.002425996)0.999:0.001277353,(HEL_AA5921AA_AS:0.018424317,BD0138:0.0193944)1.000:0.003559073)1.000:0.001317254)0.312:0.000769397)0.980:0.000716691)1.000:0.000753143,(((CS43:0.017416151,MS172:0.015239014)1.000:0.003312738,(CK102:0.017349172,HEL_BA9229AA_AS:0.020330294)1.000:0.003316183)1.000:0.002231059,((((KY-TH-09:0.021976568,(HpGP-MMR-002:0.014694514,TH0249:0.012205177)1.000:0.004104547)0.900:0.001623563,((HEL_BA3839AA_AS:0.005822179,HEL_BA4638AA_AS:0.005328451)1.000:0.012633488,KK-KH-38:0.021667518)1.000:0.00503573)1.000:0.00244173,(HEL_AA6079AA_AS:0.017607093,(HEL_BA4601AA_AS:0.012494941,HEL_BA4625AA_AS:0.017159148)1.000:0.00553265)1.000:0.004933408)0.597:0.00142403,(CK65:0.017066744,(MS150:0.013183896,(RN126:0.008767498,(M063:0.006617506,TH0058:0.011656797)1.000:0.004993152)0.999:0.002715391)1.000:0.006057513)1.000:0.004554986)0.250:0.001049135)1.000:0.00111493)0.945:0.000863616,((((Yangon188:0.007096643,Yangon202:0.008491365)1.000:0.012138984,HEL_BA8890AA_AS:0.019874151)1.000:0.002323128,(HpGP-BGD-001:0.017851259,HpGP-BGD-003:0.018981354)1.000:0.003013014)1.000:0.001190865,((BD0119:0.019849582,BD0120:0.018703066)1.000:0.003192799,(BD0013:0.017250751,BD0134:0.019206254)1.000:0.004698868)1.000:0.001316232)1.000:0.001089414)1.000:0.001062789,((BD0016:0.018538242,HEL_CA2503AA_AS:0.019233526)1.000:0.003459886,(BD0109:0.022266226,(HEL_CA2501AA_AS:0.01970822,BD0036:0.019220926)0.492:0.002902815)0.575:0.001295131)1.000:0.001331518)1.000:0.001349999,((BHB_4-3:0.021755219,India7:0.020410317)1.000:0.00306442,(HEL_BA3865AA_AS:0.021939618,(HEL_BA3897AA_AS:0.020481322,KG99:0.01886268)1.000:0.005009337)1.000:0.00211939)0.997:0.001218446)1.000:0.001815193)0.707:0.001397864,((MM0347:0.013945044,(CK59:0.003784933,TH0573:0.003514772)1.000:0.01219132)1.000:0.009143222,((HEL_BA9186AA_AS:0.003753772,HEL_BA9638AA_AS:0.003557338)1.000:0.019164643,BD0139:0.022300991)1.000:0.003509067)1.000:0.001589259)1.000:0.001517012)1.000:0.002182551)0.000:0.001929619,((((KG66:0.01956134,(KG65:0.014072211,(UBN86:0.010842453,((CS46:0.007423612,(KG96:0.00379313,(KG67:0.007612327,TH0821:0.006906245)1.000:0.001003106)1.000:0.002171358)1.000:0.001669997,KY-TH-27:0.004287234)1.000:0.003217129)1.000:0.005528082)1.000:0.006809579)1.000:0.006082133,((UBN53:0.013475791,(TH0615:0.006312154,TH0631:0.007040001)1.000:0.003943966)1.000:0.005529605,(KG91:0.012719685,((KG120:0.001773844,KG121:0.008454569)1.000:0.00601499,(KG13:0.003793879,(TH0819:0.007314884,UBN76:0.005996618)1.000:0.002308406)1.000:0.001999993)1.000:0.003407623)1.000:0.00508699)1.000:0.011061943)1.000:0.004115084,(((HEL_BA4622AA_AS:0.023631361,RN195:0.023132764)1.000:0.004813986,(((HEL_BA4647AA_AS:0.021729364,KK-KH-59:0.021888627)0.997:0.00356526,CS30:0.025258779)0.955:0.0017546,(KH0155:0.021748491,(MS102:0.003718847,TH0138:0.003465887)1.000:0.017527928)1.000:0.00431722)0.995:0.001613266)1.000:0.001382696,(((KY-TH-63:0.023811536,(KK-KH-54:0.015889561,KY-TH-86:0.01554483)1.000:0.007937856)1.000:0.003680453,(KH0074:0.022478731,(HEL_BA4620AA_AS:0.016735356,(CS9:0.0160222,KY-TH-92:0.014686099)1.000:0.004498809)1.000:0.006903444)1.000:0.002931018)1.000:0.002056193,((((CK11:0.002697713,CS39:0.002856235)1.000:0.019004039,KG64:0.024124422)1.000:0.00341496,((RN124:0.011717368,(KG61:0.011751946,((TH0464:0.007896322,TH0638:0.006239082)0.986:0.001059626,(MS86:0.009641456,UBN65:0.014151528)0.743:0.001591769)1.000:0.002203891)1.000:0.004665765)1.000:0.011338083,((TH0611:0.002387618,UBN48:0.002244724)1.000:0.011925324,(UBN32:0.008426062,UBN52:0.007839765)1.000:0.007581061)1.000:0.008786702)1.000:0.002983754)1.000:0.001819799,((TH0793:0.021691586,(KY-TH-42:0.014122439,MS63:0.013433171)1.000:0.009544827)1.000:0.002913822,((TH0335:0.022179687,(KG72:0.022419237,TH0833:0.018412564)1.000:0.004955618)0.389:0.001866808,((KY-TH-14:0.002382356,KY-TH-68:0.002473045)1.000:0.018839229,HEL_BA4621AA_AS:0.021983789)1.000:0.004087862)0.859:0.001453983)1.000:0.001640139)1.000:0.001787261)1.000:0.001516692)1.000:0.001471527)0.975:0.001133475,(((HEL_BA3843AA_AS:0.016078699,(HEL_BA4606AA_AS:0.01118949,KK-KH-26:0.011554635)1.000:0.006571689)1.000:0.008780443,(((((EKB46:0.002614857,VN0041:0.002225638)1.000:0.017837618,(VN0016:0.01390457,(VN0031:0.012576247,(((BHB_10-3:0.002892244,BHB_47-3:0.001458953)1.000:0.004638882,(VN0011:0.001645431,VN0054:0.005469215)1.000:0.007691487)1.000:0.004639568,(BHB_21-3:0.007505473,VN0018:0.01084594)1.000:0.002956344)1.000:0.004158476)1.000:0.006695154)1.000:0.004379035)1.000:0.002253511,(((BHB_17-3:0.011592784,VN0017:0.01055612)1.000:0.009952278,((VN0045:0.013435077,(BHB_5-3:0.014006353,EKA34:0.01237565)1.000:0.004561138)1.000:0.002430471,((((VN0005:0.010328574,VN0052:0.009010856)1.000:0.002632595,(EKB14:0.014107453,VN0004:0.016507187)0.977:0.002556747)1.000:0.004440722,((KY-TH-80:0.011631642,(EKA_26-3:0.00300746,EKA47:0.001812369)1.000:0.014234747)0.999:0.001874841,((BHB_49-3:0.009444721,VN0032:0.012861281)1.000:0.004903949,(((EKA_11-3:0.009061142,(BHB_2-3:0.001934016,VN0019:0.002611454)1.000:0.00741344)1.000:0.00492248,((VN0009:0.00317751,VN0021:0.008216368)1.000:0.008296956,((VN0025:0.001666808,(BHB_15-3:0.000760229,EKB48:0.004948495)1.000:0.001354768)1.000:0.005777263,(VN0033:0.008523261,(EKB27:0.008689345,(VN0171:0.00388419,(BHB_45-3:0.004760533,EKA15:0.005247644)1.000:0.004739767)1.000:0.001696814)1.000:0.002331803)1.000:0.003399596)1.000:0.001538393)1.000:0.001254049)1.000:0.0024927,(VN0170:0.010901905,(BHB_32-3:0.008880928,VN0002:0.006588564)1.000:0.003458534)1.000:0.002408972)1.000:0.001017548)1.000:0.001564082)1.000:0.001885912)1.000:0.002327198,VN0044:0.020072454)1.000:0.001815255)1.000:0.001951083)0.988:0.001648637,((EKA48:0.019587556,(EKA_13-3:0.001236945,EKA_9-3:0.001411492)1.000:0.014379584)1.000:0.004158258,(VN0013:0.016637113,VN0007:0.018956079)0.934:0.002616553)1.000:0.001897837)1.000:0.002745776)1.000:0.00303649,(CK98:0.020344064,TH0802:0.020342739)1.000:0.003272939)1.000:0.00293461,(RN161:0.017779724,(TH0823:0.01073417,UBN10:0.012556849)1.000:0.007257656)1.000:0.007134163)1.000:0.002499819)1.000:0.003755756,(((((((CS40:0.01696317,TH0596:0.017928891)1.000:0.005486007,((TH0630:0.017124617,(EKA37:0.006954371,VN0039:0.00657925)1.000:0.010258175)1.000:0.006024374,((VN0965:0.005682254,(CK44:0.004761742,CK64:0.004406942)1.000:0.003903622)1.000:0.013812559,(BHB_13-3:0.0170794,VN0175:0.015134228)1.000:0.003209755)1.000:0.00232945)1.000:0.004418253)0.999:0.002175248,(KY-TH-90:0.019430602,TH0436:0.021363774)1.000:0.004557905)1.000:0.002909954,(HEL_BA4616AA_AS:0.02238908,(HEL_BA4600AA_AS:0.009896121,HEL_BA4643AA_AS:0.009632977)1.000:0.012776769)1.000:0.003368513)1.000:0.003556605,((TH0757:0.022069255,((KK47-3:0.003793474,(HEL_BA4618AA_AS:0.005288192,HEL_BA4631AA_AS:0.005268896)1.000:0.003262479)1.000:0.013458497,(KK-KH-17:0.018346831,(((((HEL_BA3868AA_AS:0.016814631,HEL_BA4598AA_AS:0.016235004)1.000:0.003295293,HEL_BA4617AA_AS:0.014972498)1.000:0.002091012,(HEL_BA3870AA_AS:0.017711869,TH0805:0.011267647)1.000:0.002252903)0.488:0.001104122,(KK-KH-46:0.010928671,MS151:0.014100633)1.000:0.005109399)1.000:0.002531615,((((UBN78:0.009843234,(UBN24:0.00499658,UBN113:0.018410632)1.000:0.002873345)1.000:0.001168656,(MS147:0.011410966,(UBN104:0.008873604,UBN2:0.012502345)1.000:0.008686054)0.682:0.001354468)1.000:0.002873238,UBN26:0.012735696)1.000:0.001726743,(HEL_BA4599AA_AS:0.005777925,(HEL_BA4630AA_AS:0.001022923,KY-TH-17:0.000469891)1.000:0.004559094)1.000:0.004002721)1.000:0.002890716)1.000:0.00287428)1.000:0.003041413)1.000:0.005100739)1.000:0.003052296,KG90:0.023156264)1.000:0.003529022)1.000:0.003875315,(UBN20:0.025556403,(BHB_8-3:0.018705735,EKA44:0.01963396)1.000:0.006778732)0.998:0.002659709)1.000:0.003017299,(((HCM100:0.010468209,HEL_BA3850AA_AS:0.010016092)1.000:0.014558795,Taitung37:0.024755302)1.000:0.003626745,(((Yangon132:0.014641149,(HEL_BA4686AA_AS:0.013041687,((HEL_AA2003AA_AS:0.006348518,HEL_BA4528AA_AS:0.008014533)1.000:0.008718903,(Taiwan905:0.012111232,((HEL_CA2536AA_AS:0.005538363,HEL_CA2725AA_AS:0.003706943)1.000:0.005964711,(HEL_CA2615AA_AS:0.01057101,HEL_CA2627AA_AS:0.004523736)1.000:0.006091095)1.000:0.002520771)1.000:0.002975062)1.000:0.003423216)1.000:0.005789102)1.000:0.011981597,JP0171:0.027940762)0.620:0.002614044,(HEL_CA2274AA_AS:0.028284761,(HEL_AA0105AA_AS:5e-09,PeCan4:4.362e-06)1.000:0.022912921)1.000:0.006769942)1.000:0.00254326)0.996:0.0019337)1.000:0.002107116)0.812:0.00163555)0.811:0.001354092)1.000:0.001953729,(UBN105:0.025630556,(ID0189:0.022251918,(HpGP-IDN-010:0.003905042,ID0498:0.003723529)1.000:0.016354381)1.000:0.004506136)1.000:0.001938056)1.000:0.001437887)1.000:0.001450327,(((Neuguinea78:0.002864141,(HEL_BA9674AA_AS:0.002770163,(((Neuguinea66:0.001793462,PNG84A:0.001819955)1.000:0.000744649,((Neuguinea63:0.002980682,(Neuguinea12:0.002136086,Neuguinea51:0.001583463)0.995:0.000528792)1.000:0.0003368,(HEL_BA9408AA_AS:0.001960958,(Neuguinea25:0.00125428,PNGhigh97B:0.00124832)1.000:0.000784153)0.984:0.000448088)1.000:0.00050552)0.991:0.000377843,(HEL_BA9658AA_AS:0.001830794,PNGhigh42A:0.001598081)1.000:0.001035767)1.000:0.000600789)1.000:0.001438647)1.000:0.009617034,(ID0084:0.007071278,((HpGP-IDN-011:0.006443584,(ID0090:0.006000837,(HEL_BA9784AA_AS:0.004692586,((ID0987:0.001931832,(ID0985:0.001440834,ID1001:0.002863022)1.000:0.000950925)1.000:0.00106193,(ID0983:0.00279657,(ID0082:0.002381505,ID0988:0.001624943)1.000:0.001060528)1.000:0.00061754)1.000:0.001477792)1.000:0.001947942)1.000:0.001971367)1.000:0.001533452,(ID0992:0.004409966,ID1017:0.004809034)1.000:0.002365586)1.000:0.001468113)1.000:0.004522267)1.000:0.007834618,(((HPAS23:0.008986368,HEL_AA6010AA_AS:0.012047888)1.000:0.002052965,(((HPJ148:0.00623109,(HEL_BA4584AA_AS:0.003860255,(HEL_BA4580AA_AS:0.00364528,HEL_BA9332AA_AS:0.003716494)1.000:0.001986901)1.000:0.00350478)1.000:0.003946269,((HPJ071:0.008441659,(ausabrJ05:8.68e-07,HPJ023:5.257e-06)1.000:0.00799782)1.000:0.001851068,((HEL_BA3814AA_AS:0.003526969,(HEL_BA3813AA_AS:0.000808807,HEL_BA4578AA_AS:0.005607077)1.000:0.002835712)1.000:0.005765773,(HPJ156:0.008722026,(HEL_BA4574AA_AS:0.00812954,(HEL_BA3812AA_AS:0.006775642,HEL_BA9236AA_AS:0.006253774)1.000:0.001835965)1.000:0.001442923)0.969:0.001452993)1.000:0.001315191)1.000:0.00128017)1.000:0.00121623,(HP99440:0.010553075,HEL_BA3807AA_AS:0.011299182)1.000:0.002439892)0.991:0.001096935)1.000:0.001809268,(HEL_AA6024AA_AS:0.009587794,HEL_AA5952AA_AS:0.016134573)1.000:0.004224549)1.000:0.006703477)1.000:0.013932453)1.000:0.001926711,((HA295:0.02369198,HpGP-NPL-004:0.019879018)1.000:0.003884401,(HpGP-NPL-007:0.021523839,(HEL_AA5923AA_AS:0.018844896,(((HEL_AA6019AA_AS:0.008455225,HEL_BA9314AA_AS:0.008256278)1.000:0.009242652,(HEL_AA5978AA_AS:0.00550456,HEL_BA9687AA_AS:0.005805388)1.000:0.011758313)1.000:0.002557202,((((HEL_AA6012AA_AS:0.01521277,(HEL_BA9836AA_AS:0.00328926,L7:0.001657787)1.000:0.013085988)1.000:0.00311247,(HEL_AA4493AA_AS:0.01514489,HEL_BA9741AA_AS:0.015027481)1.000:0.003215783)1.000:0.0013135,(HEL_AA5924AA_AS:0.016488428,(HEL_AA5974AA_AS:0.012005611,HEL_AA6042AA_AS:0.01283639)1.000:0.005013795)1.000:0.002438967)0.816:0.001060569,(((HEL_AA5926AA_AS:0.015793944,(HEL_AA5977AA_AS:0.012571977,(HEL_AA6038AA_AS:0.008547599,(HEL_BA8813AA_AS:0.010954132,HEL_AA7340AA_AS:0.006297353)1.000:0.002976936)1.000:0.005004813)1.000:0.003215495)1.000:0.002983769,((HEL_AA5954AA_AS:0.015337627,HEL_AA6033AA_AS:0.015351154)1.000:0.003013939,(HEL_AA6066AA_AS:0.013913585,HEL_AA7222AA_AS:0.016026969)1.000:0.003484735)0.989:0.001183968)0.984:0.001277139,(((HEL_AA6063AA_AS:0.013556995,HEL_AA6083AA_AS:0.012789935)1.000:0.004880095,(HEL_AA6043AA_AS:0.014484614,HEL_AA7242AA_AS:0.015554315)1.000:0.003186016)0.928:0.001200009,(HEL_AA7388AA_AS:0.016270313,((HEL_AA5950AA_AS:0.002816457,HEL_AA6086AA_AS:0.002649861)1.000:0.011107309,(HEL_AA7320AA_AS:0.005128389,HEL_BA9450AA_AS:0.005351162)1.000:0.009162416)1.000:0.003634516)1.000:0.002224126)0.871:0.001112105)1.000:0.001186556)0.972:0.001327345)1.000:0.002789008)1.000:0.003372906)0.995:0.001892663)0.999:0.001508414)1.000:0.001639072,(((HEL_CA0128AA_AS:0.013495741,HEL_CA0280AA_AS:0.013793179)1.000:0.010754272,((HEL_CA0290AA_AS:0.020755237,(HEL_CA0072AA_AS:0.019558792,HEL_CA2748AA_AS:0.018223696)1.000:0.003533974)1.000:0.002277975,(HEL_CA2553AA_AS:0.019236558,(HEL_BA8826AA_AS:0.012965983,HEL_CA2718AA_AS:0.013728268)1.000:0.007019647)1.000:0.002700314)1.000:0.003228918)1.000:0.003477056,((HEL_CA0227AA_AS:0.022915149,((JP0551:0.011039693,((JP0554:0.009036875,(JP0114:0.004141986,(JP0024:0.005469448,JP0124:0.003341372)0.829:0.001000162)1.000:0.005265571)1.000:0.003061752,((HEL_CA0133AA_AS:0.003039668,oki149:0.002349595)1.000:0.007186936,HpGP-KOR-032:0.011542277)1.000:0.002401521)1.000:0.00333141)1.000:0.008357719,(HEL_CA2723AA_AS:0.016275763,HEL_CA2739AA_AS:0.011982066)1.000:0.009049504)1.000:0.003225883)1.000:0.002228646,((HEL_CA0375AA_AS:0.02146147,(HEL_CA2683AA_AS:0.016147068,(HEL_CA2740AA_AS:0.002529721,HEL_CA2750AA_AS:0.002612814)1.000:0.013480905)1.000:0.004635441)1.000:0.003344181,(HEL_CA2655AA_AS:0.014469107,(VN0918:0.005415062,(HEL_CA0488AA_AS:0.005361488,VN0895:0.004952259)1.000:0.002185747)1.000:0.010153099)1.000:0.008434021)1.000:0.001607341)1.000:0.001481433)1.000:0.001620048)1.000:0.001755241)0.990:0.001567472)0.000:0.001366165)1.000:0.001660352)0.995:0.001183834,HEL_CA2291AA_AS:0.020225981)1.000:0.001455202)1.000:0.001349285)1.000:0.000953506)0.738:0.000719984)0.457:0.000756588)1.000:0.000786598,(((HEL_BA4219AA_AS:0.014904404,HEL_CA0296AA_AS:0.014090617)1.000:0.00224772,(HEL_CA0116AA_AS:0.014843245,HEL_CA0297AA_AS:0.014909856)1.000:0.002156763)0.984:0.000667313,((HEL_BA4541AA_AS:0.0148958,HEL_CA2290AA_AS:0.015337704)1.000:0.00234708,(HEL_CA2288AA_AS:0.015306323,HEL_CA0117AA_AS:0.013796938)1.000:0.002125674)1.000:0.000751636)1.000:0.000691561)1.000:0.000673345,((((HEL_CA0286AA_AS:0.016829265,HEL_CA2567AA_AS:0.016312743)1.000:0.002409861,(HEL_BA4512AA_AS:0.017369937,HEL_BA9992AA_AS:0.016357674)1.000:0.002248143)0.530:0.000589756,(HEL_CA2639AA_AS:0.015314392,HEL_CA0231AA_AS:0.015299451)1.000:0.002407764)1.000:0.000667997,(((HEL_CA0088AA_AS:0.01536175,HpGP-CHN-008:0.015664827)1.000:0.002117301,(HEL_CA0147AA_AS:0.015182682,HEL_CA0089AA_AS:0.014850022)1.000:0.002248725)0.986:0.000691373,((HEL_CA0078AA_AS:0.016550522,HEL_CA0145AA_AS:0.019541479)1.000:0.00272052,(HEL_CA2747AA_AS:0.017295078,(HEL_AA4459AA_AS:0.011548652,HEL_CA2554AA_AS:0.009680221)1.000:0.00732344)1.000:0.00134669)1.000:0.000822161)1.000:0.000804905)0.855:0.000501287)1.000:0.000577092)1.000:0.000607797,(((HEL_CA0121AA_AS:0.014378173,HpGP-KOR-034:0.013329139)1.000:0.002069508,((HpGP-KOR-007:0.013456862,((HpGP-KOR-010:0.007478863,(HEL_BA8953AA_AS:0.007182521,HpGP-KOR-101:0.006728443)1.000:0.001946761)1.000:0.002910172,(HEL_BA9528AA_AS:0.009486722,HEL_CA0587AA_AS:0.009926965)0.118:0.002095194)1.000:0.00404756)1.000:0.001730927,HpGP-KOR-051:0.015518677)0.951:0.000861941)1.000:0.000642435,(((HpGP-KOR-023:0.012878943,(AH238:0.008169466,HEL_CA0134AA_AS:0.007656464)1.000:0.004716795)1.000:0.002594995,(HEL_CA0135AA_AS:0.012667117,((HpGP-KOR-013:0.013272899,(((((JP0021:0.006509193,Kyoto148B:0.008490094)0.828:0.001318201,(HEL_AA0359AA_AS:0.007205272,HEL_BA5574AA_AS:0.009462936)1.000:0.002075986)1.000:0.001414164,HpGP-JAP-013:0.008002707)0.959:0.001108177,(HEL_AA0176AA_AS:0.008730142,HEL_CA2008AA_AS:0.007132809)1.000:0.00244311)1.000:0.001434272,HEL_CA0599AA_AS:0.009118088)1.000:0.002617896)1.000:0.00217189,(HEL_BA9189AA_AS:0.012008097,HEL_CA0598AA_AS:0.01110437)1.000:0.00231504)1.000:0.002011554)1.000:0.001968268)0.955:0.000956931,(HEL_BA9703AA_AS:0.013462059,HpGP-KOR-006:0.012977714)1.000:0.002062477)1.000:0.000968949)1.000:0.000552534)1.000:0.000434032,((((HpGP-KOR-024:0.015749211,(HpGP-KOR-105:0.013560967,(HEL_CA0043AA_AS:0.010535214,HpGP-KOR-004:0.009730996)1.000:0.002958064)1.000:0.002871905)1.000:0.001490357,(HEL_BA9680AA_AS:0.013684248,(HpGP-KOR-043:0.009821055,(HpGP-KOR-019:0.007646818,HpGP-KOR-114:0.005299267)1.000:0.005555959)1.000:0.00320121)1.000:0.002364582)1.000:0.000846009,((HpGP-KOR-012:0.013543519,JP0556:0.014341608)1.000:0.002960346,(HpGP-KOR-115:0.015708761,(HEL_CA2021AA_AS:0.015596609,HpGP-KOR-049:0.012678747)0.982:0.002000658)0.954:0.000958067)1.000:0.000888976)1.000:0.000689048,(((HpGP-ARG-010:0.01389076,((HEL_BA9702AA_AS:0.012747693,HpGP-KOR-109:0.01192909)1.000:0.002676562,((HpGP-KOR-037:0.014522573,JP0475:0.013403794)1.000:0.00249518,(HpGP-KOR-046:0.011628887,HpGP-KOR-009:0.012071408)1.000:0.001955134)0.923:0.000924558)1.000:0.00107926)1.000:0.00124767,((HEL_BA4957AA_AS:0.01274067,(HEL_CA0042AA_AS:2.6256e-05,HEL_CA0044AA_AS:3.3201e-05)1.000:0.014010494)1.000:0.002474288,(HEL_BA9664AA_AS:0.013114483,HpGP-KOR-111:0.01322447)1.000:0.00185453)0.997:0.00095938)1.000:0.001406641,((HEL_CA0631AA_AS:0.014499308,((HEL_CA0636AA_AS:0.009142163,JP0030:0.009136248)1.000:0.004783364,(HEL_BA9473AA_AS:0.011016724,HpGP-KOR-001:0.01147976)1.000:0.003127471)1.000:0.001830764)1.000:0.001397706,(((HpGP-KOR-042:0.014044527,HpGP-KOR-117:0.011939284)1.000:0.002318365,(51:0.012817328,oki169:0.012897803)1.000:0.002058736)1.000:0.001813394,(HpGP-ARG-008:0.013146211,HpGP-KOR-050:0.013607649)1.000:0.001999338)1.000:0.000837613)0.562:0.000609196)0.925:0.000534906)1.000:0.000437125)1.000:0.000353448,(((HpGP-KOR-005:0.014057099,(HEL_CA0585AA_AS:0.010773159,HpGP-KOR-035:0.01155794)1.000:0.003262469)1.000:0.001339233,(HpGP-KOR-116:0.015515677,(HpGP-KOR-047:0.014183104,(HpGP-KOR-022:0.013011117,(HEL_BA9453AA_AS:0.010027848,HpGP-KOR-048:0.009820018)1.000:0.003671609)0.849:0.001409281)1.000:0.001510416)1.000:0.001073862)1.000:0.000819418,(((((HEL_BA8927AA_AS:0.014813951,HpGP-KOR-016:0.013358149)1.000:0.002350554,((JP0155:0.006893349,(HEL_CA0614AA_AS:0.005926366,HEL_CA0630AA_AS:0.006711853)0.690:0.002014795)1.000:0.005756188,HEL_CA0584AA_AS:0.013988408)1.000:0.002151969)1.000:0.001146291,HpGP-KOR-014:0.014322093)0.962:0.000937842,(HEL_AA0319AA_AS:0.013415902,(HpGP-KOR-052:0.006176498,HpGP-KOR-053:0.005727737)1.000:0.007500707)1.000:0.002111916)0.151:0.000583506,(HEL_BA9025AA_AS:0.014130378,(HpGP-KOR-008:0.013698288,(HpGP-KOR-118:0.012086047,(HpGP-JAP-009:0.010237201,HpGP-KOR-028:0.009530951)1.000:0.003179226)0.994:0.001416288)1.000:0.001840882)1.000:0.001239519)1.000:0.000631649)0.999:0.000500574)0.606:0.000431217,(((HEL_BA4189AA_AS:0.0121155,HLJHP193:0.01153302)1.000:0.004707284,(HpGP-KOR-020:0.013409775,HpGP-KOR-044:0.013492761)1.000:0.002196513)1.000:0.000754874,(HEL_AA4486AA_AS:0.0151441,((HEL_BA8901AA_AS:0.010945682,Kyoto51B:0.011107375)1.000:0.003031097,(HEL_CA0609AA_AS:0.012270012,HpGP-KOR-021:0.0143609)1.000:0.001965431)0.715:0.000915627)1.000:0.001017219)1.000:0.000836898)0.996:0.000511594,((52:0.015332314,HpGP-KOR-119:0.012507753)1.000:0.003106786,(((HEL_CA0632AA_AS:0.014691948,HpGP-KOR-033:0.01275458)1.000:0.0020721,HpGP-KOR-029:0.014506243)0.787:0.000754005,(HpGP-KOR-002:0.013337157,HpGP-KOR-036:0.014718031)1.000:0.002439839)1.000:0.000841846)1.000:0.000725585)0.994:0.000574812,(((HpGP-JAP-112:0.013581535,HpGP-KOR-025:0.012530552)1.000:0.002534107,(HpGP-ARG-009:0.013340494,HpGP-KOR-041:0.012976126)1.000:0.001874927)1.000:0.001161238,HpGP-KOR-112:0.015419036)1.000:0.001105881)0.900:0.000795234,(HpGP-KOR-027:0.01450999,JP0532:0.013631502)1.000:0.003508171)1.000:0.000927023,(JP0023:0.013253521,HpGP-KOR-045:0.013855772)1.000:0.00204663)1.000:0.001394908,(JP0164:0.015275144,JP0177:0.014558348)1.000:0.002030975)1.000:0.00169738,JP0160:0.015238722)1.000:0.001380956,(HEL_CA0615AA_AS:0.013136963,(HEL_CA0617AA_AS:0.010635939,JP0033:0.011892223)1.000:0.003331985)1.000:0.001602831)0.627:0.002753735,(HEL_BA9308AA_AS:0.01319092,((HEL_BA9649AA_AS:0.011737646,(HEL_BA9411AA_AS:0.006762067,(HEL_BA9341AA_AS:0.006534097,(HEL_BA9348AA_AS:0.001745293,HEL_BA9759AA_AS:0.008841961)1.000:0.002859091)1.000:0.002511115)1.000:0.005938588)1.000:0.001869222,((((TUVAB18a:0.011428869,(HEL_BA9160AA_AS:0.004877076,HEL_BA9667AA_AS:0.00785177)1.000:0.005606958)1.000:0.002081535,((((HEL_BA9454AA_AS:0.005920527,(HEL_BA8832AA_AS:0.003092553,HEL_BA9479AA_AS:0.004181124)1.000:0.003425183)1.000:0.003686677,HEL_BA9162AA_AS:0.015960073)1.000:0.002421788,(HEL_BA9036AA_AS:0.010208351,(HEL_BA9130AA_AS:0.0069995,HEL_BA9537AA_AS:0.006773402)1.000:0.004734887)1.000:0.00161876)1.000:0.001863919,((HEL_BA9735AA_AS:0.010698064,HEL_BA8880AA_AS:0.01069027)1.000:0.001840033,(((HEL_BA9656AA_AS:0.009428683,HEL_BA9299AA_AS:0.008731888)1.000:0.001910756,(HEL_BA9138AA_AS:0.009212999,HEL_BA9379AA_AS:0.009633004)0.979:0.00165705)1.000:0.001587019,(HEL_BA9736AA_AS:0.009638333,((HEL_BA9016AA_AS:0.006791119,HEL_BA9390AA_AS:0.006783822)1.000:0.002680867,((HEL_BA9256AA_AS:0.005376231,HEL_BA9780AA_AS:0.007132192)1.000:0.00288345,HEL_BA9166AA_AS:0.009363925)0.196:0.001202089)1.000:0.002312173)1.000:0.001971583)0.927:0.001095903)1.000:0.001229574)0.226:0.000781721)0.986:0.000865091,(((HEL_AA7249AA_AS:0.009756425,HEL_AA7373AA_AS:0.009928571)1.000:0.002944871,((BURYAT9:0.010834284,BURYAT14:0.01035376)1.000:0.002415786,(HEL_BA9220AA_AS:0.009220285,HEL_BA9534AA_AS:0.010694862)1.000:0.002116898)0.431:0.000682946)1.000:0.000941287,(((HEL_BA8883AA_AS:0.00689391,HEL_BA9163AA_AS:0.00506516)1.000:0.003373699,(HEL_BA8875AA_AS:0.00650474,(HEL_BA9614AA_AS:0.00194799,HEL_BA9797AA_AS:0.001649174)1.000:0.003884513)1.000:0.002714724)1.000:0.004174766,HEL_CA0410AA_AS:0.010808622)1.000:0.001632745)1.000:0.000903587)1.000:0.001164967,(((HEL_BA9098AA_AS:0.011460389,(HEL_BA9841AA_AS:0.009350832,(HEL_BA9080AA_AS:0.004389306,HEL_BA9391AA_AS:0.00584578)1.000:0.004614194)1.000:0.003557615)0.993:0.001733112,HEL_BA8932AA_AS:0.015980058)1.000:0.001439566,(HEL_BA8868AA_AS:0.007733005,HEL_BA9752AA_AS:0.007846899)1.000:0.004390728)0.047:0.001217755)0.897:0.001295312)1.000:0.002371191)1.000:0.002531839)1.000:0.002343539,((((HEL_AA7212AA_AS:0.000139526,HEL_CA0045AA_AS:0.000177542)1.000:0.013538615,((HpGP-CAN-020:0.009210433,HpGP-CAN-023:0.009946921)1.000:0.002892718,(HpGP-CAN-001:0.011447256,((HEL_AA7339AA_AS:0.009223663,(HEL_BA9778AA_AS:1.73e-06,HEL_CA0057AA_AS:5.266e-06)1.000:0.008197471)1.000:0.001821111,((HEL_AA7365AA_AS:1.5019e-05,HEL_CA0047AA_AS:1.3834e-05)1.000:0.008415024,HEL_CA0046AA_AS:0.009556155)1.000:0.001568979)1.000:0.0017185)1.000:0.001566741)1.000:0.001603138)1.000:0.002167857,((((((HpGP-PER-121:0.012866484,((HEL_CA2279AA_AS:0.010810452,HpGP-PER-019:0.009430671)1.000:0.001779361,(HpGP-PER-111:0.010980435,HpGP-PER-138:0.01200026)1.000:0.001401352)1.000:0.001372181)1.000:0.00170302,(HpGP-PER-011:0.019738748,(((HpGP-SPA-706:0.015914759,(HEL_CA2268AA_AS:0.013629691,HEL_CA2272AA_AS:0.013826366)0.982:0.001936264)0.266:0.000776133,((HEL_CA2258AA_AS:0.01588905,Puno120:0.01163442)1.000:0.002666612,(HEL_CA2270AA_AS:0.014894391,HEL_CA2271AA_AS:0.012375085)1.000:0.001805293)0.353:0.00070495)0.794:0.000758867,(HEL_CA2267AA_AS:0.011932165,Puno135:0.011017202)1.000:0.002124355)1.000:0.001370285)1.000:0.001645207)1.000:0.001232901,(HEL_BA3942AA_AS:0.019602595,(((Shi417:0.007612795,(HEL_CA2266AA_AS:0.004940087,Shi169:0.004520939)1.000:0.002786537)1.000:0.001968041,((Cuz20:0.006056688,Shi112:0.005583867)1.000:0.004052994,HEL_CA2265AA_AS:0.007413068)1.000:0.001322587)1.000:0.001650865,(((HEL_CA2257AA_AS:0.003567044,Shi470:0.003383827)1.000:0.004233911,(HEL_CA2262AA_AS:0.007624419,Sat464:0.006001965)1.000:0.002374269)0.794:0.0010401,(HEL_CA2260AA_AS:0.006338616,(HEL_CA2284AA_AS:0.003081033,((HEL_CA2261AA_AS:0.002547469,(HEL_CA2287AA_AS:0.002973449,HEL_CA2286AA_AS:0.005525222)1.000:0.001098426)1.000:0.001149191,HEL_CA2283AA_AS:0.001620828)1.000:0.00565737)1.000:0.004569051)1.000:0.002309076)1.000:0.001557379)1.000:0.002406692)0.858:0.00101229)1.000:0.001242866,((v225d:0.01121548,(HEL_BA9201AA_AS:0.007585049,HEL_BA9433AA_AS:0.008219645)1.000:0.003883446)1.000:0.001114697,(((Hui1769:1.8514e-05,(CO1768:2.619e-06,COL0002:6.116e-06)1.000:3.2139e-05)1.000:0.010742736,(Hui1764:0.000414562,(CO1766:5.3971e-05,Hui1766:2.3253e-05)1.000:0.000194836)1.000:0.00922509)1.000:0.002269925,HEL_AA5991AA_AS:0.012267495)1.000:0.001121496)1.000:0.0011857)1.000:0.002042301,((HEL_AA6759AA_AS:0.010936528,HpGP-USA-205:0.012076511)1.000:0.003430902,(HEL_AA6511AA_AS:0.014635067,HpGP-MEX-028:0.010830393)1.000:0.002714766)1.000:0.001233946)1.000:0.002545586,(CAN_196:0.013898206,(Aklavik117:0.003278854,CAN_219:0.009591875)1.000:0.008007518)1.000:0.002291741)1.000:0.001995903)0.000:0.001967043,(((HEL_BA9472AA_AS:0.010824501,(HEL_BA9677AA_AS:0.011402508,((HEL_BA9263AA_AS:0.007415913,HEL_BA9518AA_AS:0.007539006)1.000:0.002133631,(HEL_BA9819AA_AS:0.008115048,HEL_AA7214AA_AS:0.008645378)1.000:0.001711292)1.000:0.001279215)1.000:0.001646348)1.000:0.002373212,(((HEL_AA7283AA_AS:0.007002249,HEL_BA9448AA_AS:0.008294519)1.000:0.006440718,(HEL_BA9621AA_AS:0.010147691,Nanai40:0.010999211)1.000:0.002352895)1.000:0.001381506,((HEL_BA9159AA_AS:0.010485361,(HEL_BA9669AA_AS:0.00887748,(HEL_BA9040AA_AS:0.006139252,(HEL_BA9467AA_AS:0.008913082,HEL_BA9234AA_AS:0.004857028)1.000:0.002600238)1.000:0.003274464)1.000:0.002349997)1.000:0.002087547,((HEL_BA8864AA_AS:0.010602333,(HEL_BA9559AA_AS:0.009945439,HEL_BA9514AA_AS:0.008598347)0.954:0.002390986)1.000:0.001415333,((HEL_CA0054AA_AS:0.008915181,((HEL_AA6006AA_AS:0.000156497,HEL_CA0053AA_AS:0.00013985)1.000:0.004733233,(HEL_AA6077AA_AS:8.63e-07,HEL_CA0052AA_AS:1.758e-06)1.000:0.004448057)1.000:0.005154452)1.000:0.00365565,Sakhalin60:0.012475512)0.998:0.001491679)1.000:0.001379422)0.956:0.001107433)1.000:0.001402605)1.000:0.001745055,((Evenky58:0.013538951,(HEL_BA9304AA_AS:0.012908031,HEL_BA9748AA_AS:0.011095033)1.000:0.002707187)1.000:0.001486918,((HEL_AA7264AA_AS:0.011821798,((HEL_BA9774AA_AS:0.01073345,HEL_BA8815AA_AS:0.01022662)1.000:0.002128138,((HEL_BA9773AA_AS:0.009565539,Khanty04:0.010122617)1.000:0.002173068,HEL_BA9415AA_AS:0.012149853)0.939:0.00089852)1.000:0.001284999)1.000:0.002104127,(HEL_BA9476AA_AS:0.013502205,Nentsy81:0.017760123)1.000:0.003367849)1.000:0.002660997)1.000:0.00179495)1.000:0.001481808)1.000:0.001974523)1.000:0.002600193,(HEL_BA8279AA_AS:0.017273076,Nanai30:0.01660812)1.000:0.002804931)1.000:0.001651047,((HEL_BA9218AA_AS:0.015298122,(HEL_BA9042AA_AS:0.003719899,HEL_BA9253AA_AS:0.004359492)1.000:0.012641458)1.000:0.004049454,(HEL_AA7380AA_AS:0.017017916,((HEL_BA9333AA_AS:0.008462849,(HEL_BA9636AA_AS:0.00867667,HEL_BA9651AA_AS:0.007326044)1.000:0.00188095)1.000:0.004267368,(HEL_AA7221AA_AS:0.009010299,(HEL_BA9208AA_AS:0.005687689,HEL_BA9487AA_AS:0.005470739)1.000:0.004102228)1.000:0.003365424)1.000:0.008189288)1.000:0.002625383)1.000:0.001422089)1.000:0.001402158,((HEL_BA9294AA_AS:0.007056771,(HEL_BA9266AA_AS:0.004470446,Keto18:0.00541066)1.000:0.005521697)1.000:0.008426182,((HEL_BA9761AA_AS:0.007229509,(HEL_BA9032AA_AS:0.006480708,(HEL_BA9339AA_AS:0.004500819,HEL_BA9830AA_AS:0.006601599)1.000:0.002356536)1.000:0.004061506)1.000:0.00396949,((HEL_BA9544AA_AS:0.007435403,HEL_BA9792AA_AS:0.007236662)1.000:0.005434238,(HEL_BA9838AA_AS:0.007860326,Keto60:0.009713323)1.000:0.004092034)1.000:0.002465843)1.000:0.007262282)1.000:0.007024739)1.000:0.001557403,(((HEL_BA9321AA_AS:0.013700874,(Evenky11:0.010034477,((HEL_BA9676AA_AS:0.002550083,HEL_BA9686AA_AS:0.001950495)1.000:0.007082006,(HEL_BA9546AA_AS:0.005383032,HEL_BA9760AA_AS:0.006319091)1.000:0.002252838)1.000:0.003597256)1.000:0.005985198)1.000:0.006146653,(((HEL_BA8993AA_AS:0.015650686,(HEL_BA8858AA_AS:0.005803994,HEL_BA9445AA_AS:0.006083027)1.000:0.010095235)1.000:0.003143269,(HEL_BA8847AA_AS:0.016183326,(Evenky65:0.018396069,(HEL_BA9079AA_AS:0.015188625,HEL_BA9095AA_AS:0.01323192)1.000:0.002963932)0.718:0.001873425)1.000:0.001926787)1.000:0.001622977,((HEL_BA9047AA_AS:0.015340114,(HEL_BA8842AA_AS:0.004628333,(Evenky73:0.001814392,(Evenky01:0.003188977,HEL_BA9406AA_AS:0.0026095)1.000:0.001833268)0.237:0.00132973)1.000:0.010926316)1.000:0.003875107,HEL_BA8812AA_AS:0.017095967)1.000:0.001905102)1.000:0.001379266)1.000:0.001182029,(((HEL_BA9037AA_AS:0.015389655,HEL_BA9315AA_AS:0.016267868)1.000:0.004064138,(HEL_BA9096AA_AS:0.018000701,(HEL_BA9063AA_AS:0.015383788,(HEL_BA9398AA_AS:0.001596122,(HEL_BA8914AA_AS:0.000732704,(HEL_BA9175AA_AS:0.002705929,HEL_BA8962AA_AS:0.001786652)1.000:0.000876897)1.000:0.001444736)1.000:0.013968898)1.000:0.003148444)0.991:0.001320947)1.000:0.001254434,(HEL_AA7246AA_AS:0.017365219,yak97:0.016766956)1.000:0.00340413)1.000:0.001058157)0.934:0.000913181)1.000:0.001811543,((HEL_BA9404AA_AS:0.019564162,(HEL_BA9626AA_AS:0.017543651,(HEL_BA9209AA_AS:0.017738974,(HEL_BA9407AA_AS:0.015854184,HEL_BA9814AA_AS:0.014653307)0.890:0.002917306)1.000:0.002390742)0.757:0.002319257)1.000:0.001841781,(((BURYAT19:0.016158256,HEL_BA9538AA_AS:0.019253215)1.000:0.003173374,(HEL_BA8921AA_AS:0.016992811,BURYAT27:0.017770029)1.000:0.002971909)1.000:0.001068821,(HEL_BA9628AA_AS:0.019086354,(HEL_BA9027AA_AS:0.017248265,HEL_BA9058AA_AS:0.017684844)0.780:0.002689398)1.000:0.001363051)0.458:0.000956529)0.652:0.000816643)1.000:0.000906231,(((HEL_BA9837AA_AS:0.017997134,(HEL_BA9437AA_AS:0.011067761,HEL_BA9443AA_AS:0.010632468)1.000:0.008222599)1.000:0.002196236,((((HEL_BA9739AA_AS:0.014482618,(HEL_BA8976AA_AS:0.014180563,(HEL_BA9249AA_AS:0.014519167,HEL_BA9140AA_AS:0.013997421)0.691:0.002585907)0.393:0.002004881)1.000:0.004472849,altai59:0.019428861)0.994:0.001490504,((HEL_BA9592AA_AS:0.014637487,HEL_BA9603AA_AS:0.014309013)1.000:0.00428511,(HEL_BA8856AA_AS:0.016104736,HEL_BA9176AA_AS:0.014659292)1.000:0.003351729)1.000:0.002245913)1.000:0.001273988,(altai11:0.017884241,(HEL_BA9440AA_AS:0.012772963,HEL_BA9605AA_AS:0.014110248)1.000:0.005151583)1.000:0.002598646)0.953:0.001189264)1.000:0.001156702,(((((HEL_BA8814AA_AS:0.013144575,HEL_BA8889AA_AS:0.012224668)1.000:0.005966859,(HEL_BA9018AA_AS:0.01559973,HEL_BA9776AA_AS:0.015436924)1.000:0.003092932)1.000:0.001977529,(HEL_BA9347AA_AS:0.0185522,(HEL_BA8830AA_AS:0.013862633,HEL_BA8911AA_AS:0.014081554)1.000:0.004830108)1.000:0.001892266)1.000:0.001436927,(((HEL_BA9170AA_AS:0.011521064,HEL_BA9569AA_AS:0.011291024)1.000:0.006444911,((HEL_BA8860AA_AS:0.010567535,HEL_BA9261AA_AS:0.011223837)1.000:0.006218185,(HEL_BA8861AA_AS:0.01337757,HEL_BA9451AA_AS:0.014337991)1.000:0.003885566)0.719:0.00213756)1.000:0.002630029,(HEL_BA9259AA_AS:0.017329103,(HEL_BA8823AA_AS:0.012050152,HEL_BA9545AA_AS:0.012228995)1.000:0.006562119)1.000:0.002905558)1.000:0.001473962)1.000:0.001029775,((((HEL_BA8825AA_AS:0.014458948,HEL_BA9167AA_AS:0.014834325)1.000:0.004001746,(HEL_BA9562AA_AS:0.01687227,(HEL_BA9650AA_AS:0.013464359,(HEL_BA9564AA_AS:0.012124311,HEL_BA9671AA_AS:0.012810497)1.000:0.003353714)1.000:0.003345099)1.000:0.002362096)1.000:0.002256099,((Tuvac46:0.017182967,(HEL_BA9129AA_AS:0.011701867,HEL_BA9471AA_AS:0.010992832)1.000:0.006711754)0.992:0.002067043,HEL_BA9568AA_AS:0.019257852)1.000:0.001896498)1.000:0.001288027,((HEL_BA9049AA_AS:0.017150921,TUVAB15:0.017460931)1.000:0.003435648,((HEL_BA9606AA_AS:0.016590662,Tuvac80:0.016016472)1.000:0.003506533,(HEL_BA9576AA_AS:0.016959116,(HEL_BA9571AA_AS:0.003897954,HEL_BA9807AA_AS:0.003679669)1.000:0.012887854)1.000:0.00331979)0.799:0.001036041)0.999:0.000895494)1.000:0.000914193)1.000:0.000822102)1.000:0.000754381)1.000:0.000723888,((((HEL_CA0264AA_AS:0.017291558,HEL_CA0266AA_AS:0.018928444)1.000:0.00352501,(HEL_CA0270AA_AS:0.018096113,HEL_CA0261AA_AS:0.017428429)1.000:0.003065352)1.000:0.001215542,((HEL_BA9059AA_AS:0.017535172,HEL_BA9627AA_AS:0.017322747)1.000:0.003074572,(HEL_CA0258AA_AS:0.017258237,HEL_CA0278AA_AS:0.017636974)1.000:0.002853949)0.999:0.001144139)0.823:0.000923981,((((HEL_BA8959AA_AS:0.013773187,HEL_BA9641AA_AS:0.013993559)1.000:0.004448555,(HEL_BA9085AA_AS:0.015424642,HEL_BA9383AA_AS:0.014670348)1.000:0.003390591)1.000:0.001885354,HEL_BA9483AA_AS:0.019773285)0.966:0.001356747,(HEL_BA9611AA_AS:0.018262723,mong44:0.017516986)1.000:0.003183043)1.000:0.001474189)0.999:0.00081048)0.977:0.000673194,((HEL_BA9706AA_AS:0.018794598,(HEL_BA8958AA_AS:0.011347298,HEL_BA9410AA_AS:0.011801185)1.000:0.007264977)1.000:0.002109099,(HEL_AA7314AA_AS:0.02021715,(HEL_BA8829AA_AS:0.017577114,mong49:0.016808088)0.206:0.00248496)0.999:0.001400162)1.000:0.001371574)0.714:0.000773369,((HpGP-KAZ-002:0.020087654,(HEL_BA8957AA_AS:0.016757425,HEL_BA9608AA_AS:0.017952178)1.000:0.003063637)1.000:0.001516279,(HEL_BA8956AA_AS:0.019675638,(HEL_BA9115AA_AS:0.016077714,HEL_BA9354AA_AS:0.019571573)1.000:0.002917383)1.000:0.00152222)1.000:0.001211252)0.957:0.000997431,((HEL_BA9575AA_AS:0.01924284,(HEL_BA9612AA_AS:0.014566563,(HEL_BA9302AA_AS:0.012720393,HEL_CA0289AA_AS:0.011178566)1.000:0.004154658)1.000:0.006343251)1.000:0.002308454,(HEL_AA7332AA_AS:0.019232864,HEL_BA9607AA_AS:0.016937598)1.000:0.003702431)1.000:0.001212105)1.000:0.001137756,((HEL_BA8872AA_AS:0.018223093,HpGP-KGZ-006:0.017352759)1.000:0.004158873,(HEL_BA9640AA_AS:0.020230529,Kazakhstan3173:0.019402885)1.000:0.002843926)1.000:0.001167049)1.000:0.001157537,(HEL_BA9184AA_AS:0.022632337,(HEL_BA9153AA_AS:0.01942327,HEL_BA9301AA_AS:0.020041614)1.000:0.003529844)1.000:0.001723639)1.000:0.00101562,((HpGP-KGZ-004:0.021052876,HEL_BA9653AA_AS:0.018614225)1.000:0.003152239,(HEL_BA9556AA_AS:0.01077722,HEL_BA9770AA_AS:0.011092446)1.000:0.00994275)1.000:0.001697211)0.436:0.001661247,(HEL_BA8915AA_AS:0.023433116,(HEL_BA9690AA_AS:0.021130483,HEL_BA9566AA_AS:0.020267602)1.000:0.002936474)0.962:0.001292763)1.000:0.00162837,(HEL_BA9732AA_AS:0.022247011,HEL_BA9244AA_AS:0.02143529)1.000:0.003368066)1.000:0.001497167,HEL_BA9775AA_AS:0.024055809)1.000:0.001619223,(HEL_BA9087AA_AS:0.023031375,HpGP-KGZ-010:0.021727313)1.000:0.003257542)1.000:0.002356345,((HpGP-KGZ-005:0.011484979,Kazakhstan3172:0.011274759)1.000:0.011431467,HEL_BA9577AA_AS:0.023345862)1.000:0.002770508)1.000:0.00148569,(HEL_BA9693AA_AS:0.023639783,(HEL_AA7298AA_AS:0.020309956,HEL_BA9563AA_AS:0.019295854)1.000:0.004341578)1.000:0.00340245)0.497:0.00124212,((HEL_BA9242AA_AS:0.023241071,HEL_CA2779AA_AS:0.02201062)1.000:0.004079297,(HEL_BA8865AA_AS:0.009989485,HEL_BA9679AA_AS:0.009745285)1.000:0.015246798)1.000:0.001990054)0.000:0.001528594,((HEL_CA0283AA_AS:0.026126584,(((oki326:0.025921089,(oki1106:0.007492083,(JP0552:0.009585457,(HpGP-JAP-110:0.004970036,JP0576:0.006761573)1.000:0.001721417)0.936:0.00370524)1.000:0.020190122)1.000:0.00421791,(HCM49:0.024271549,(ID0603:0.021705777,(ID0148:0.012933038,((ID0617:0.008937494,(ID0158:0.006859184,ID0170:0.007494307)1.000:0.003278894)1.000:0.005659035,((ID0093:0.006846207,ID0186:0.005500596)1.000:0.008162952,(ID0181:0.011649297,(ID0635:0.011265086,((ID0561:0.008814714,(HpGP-IDN-001:0.009518091,ID0604:0.005799583)1.000:0.002224564)0.982:0.00098855,(ID0180:0.010384052,ID0183:0.010308096)1.000:0.002068012)1.000:0.002223978)1.000:0.00379948)0.971:0.002129335)0.774:0.002040526)1.000:0.00418336)1.000:0.010417191)1.000:0.007320839)1.000:0.003004936)1.000:0.003261689,(((HEL_BA4197AA_AS:0.015915611,(HEL_CA2592AA_AS:0.0172985,HEL_CA0084AA_AS:0.01401069)1.000:0.005208838)1.000:0.005836505,((HEL_BA9924AA_AS:0.010286869,(HEL_CA2596AA_AS:0.012131676,(HEL_CA0124AA_AS:0.004154452,HEL_CA2559AA_AS:0.005140392)1.000:0.005627253)1.000:0.004385018)1.000:0.00645964,(HEL_CA2726AA_AS:0.013805248,(HEL_CA2530AA_AS:0.012006124,(HEL_CA2598AA_AS:0.010931137,(HEL_CA2601AA_AS:0.011971101,((HEL_CA2732AA_AS:0.008373599,HEL_CA2619AA_AS:0.007783675)1.000:0.001065753,(HEL_CA2580AA_AS:0.007879388,HEL_CA2714AA_AS:0.009875865)1.000:0.001106759)1.000:0.001014808)0.999:0.001292249)1.000:0.001948328)0.992:0.003309808)1.000:0.007725736)1.000:0.005008867)1.000:0.003339365,HEL_CA2659AA_AS:0.0229217)1.000:0.003348421)1.000:0.002233151)1.000:0.00235306,(HEL_CA2527AA_AS:0.024832479,(HEL_CA2675AA_AS:0.021374659,HEL_CA2711AA_AS:0.021541195)1.000:0.003873334)1.000:0.001838383)1.000:0.001928075)1.000:0.001579978,(((HpGP-CAN-014:0.009742778,(HEL_AA5986AA_AS:0.004146433,HpGP-CAN-008:0.002566992)1.000:0.004680938)1.000:0.01606388,HpGP-CAN-017:0.024109571)1.000:0.003431562,HEL_CA2224AA_AS:0.026379538)1.000:0.002165854)1.000:0.001241178,(((((HEL_BA9148AA_AS:0.020656344,((HEL_BA8943AA_AS:0.001001386,HEL_BA9110AA_AS:0.000529428)1.000:0.014825765,((HEL_BA8918AA_AS:0.001420785,HEL_BA9046AA_AS:0.001397602)1.000:0.001410724,(HEL_BA9169AA_AS:0.003038753,(HEL_BA9260AA_AS:0.005468296,((HEL_BA8996AA_AS:0.001469948,HEL_BA9604AA_AS:0.001473251)1.000:0.006106661,(HEL_BA9705AA_AS:0.003715883,HEL_BA9825AA_AS:0.006450539)1.000:0.003303473)1.000:0.002560321)1.000:0.006075633)1.000:0.002215571)1.000:0.01102308)1.000:0.007492765)1.000:0.004095189,((HEL_BA9734AA_AS:0.018410711,(Khanty30:0.002819649,Khanty40:0.004232215)1.000:0.014303011)1.000:0.004486278,((Khanty39:0.011028353,(Nentsy90:0.007951207,(Nentsy28:0.006631636,((N34:0.001853827,((Nentsy65:0.002059515,Nentsy32:0.007707567)1.000:0.002736134,Nentsy38:0.003843881)1.000:0.000795191)1.000:0.001653521,(Nentsy29:0.002479158,(Nentsy37:0.004520995,HEL_BA9014AA_AS:0.010478179)1.000:0.001418867)1.000:0.000793021)1.000:0.002055621)1.000:0.004108437)1.000:0.00486293)1.000:0.007871393,(Khanty17:0.012587684,(Khanty26:0.001538437,(Khanty16:0.003476129,Khanty27:0.004593065)1.000:0.002967941)1.000:0.011724191)1.000:0.005517561)1.000:0.004314536)1.000:0.003490158)1.000:0.00214807,(HEL_BA9772AA_AS:0.022969303,(HEL_BA8867AA_AS:0.007245754,HEL_BA9549AA_AS:0.007434198)1.000:0.01528111)1.000:0.003448655)0.415:0.001201202,(HEL_BA9696AA_AS:0.023290505,HpGP-LAT-027:0.022108899)1.000:0.004091473)0.000:0.001030551,(HEL_BA9683AA_AS:0.022265863,HEL_BA9402AA_AS:0.021808402)1.000:0.004903337)0.994:0.00102644)1.000:0.001048697,(((((((((HEL_AA6726AA_AS:0.022898041,((HEL_AA6503AA_AS:0.017370467,HpGP-SWE-003:0.017406944)1.000:0.005472484,((HEL_AA6724AA_AS:0.016452758,(HEL_AA6753AA_AS:5e-09,HEL_CA0428AA_AS:2.276e-05)1.000:0.017036209)1.000:0.005336931,(HpGP-SWE-030:0.02007762,(HEL_BA8949AA_AS:0.018420792,(HpGP-IDN-004:0.009236703,ID1078:0.018351006)1.000:0.008164055)0.983:0.002677727)0.887:0.002091958)1.000:0.002538972)0.996:0.001920333)1.000:0.002036654,(HEL_AA6831AA_AS:0.023316235,(HEL_AA6820AA_AS:0.020288865,HE_NC32_5:0.020585971)0.995:0.003039718)1.000:0.00159573)1.000:0.001423967,((HEL_AA6869AA_AS:0.021873498,(HEL_AA6484AA_AS:0.016945965,HEL_AA6608AA_AS:0.016993492)1.000:0.005486763)1.000:0.002105455,(HE_NC24_6:0.018176163,HpGP-SWE-015:0.018089118)1.000:0.005970548)1.000:0.00165223)0.589:0.000998168,((HEL_AA6662AA_AS:0.018591374,HEL_AA6819AA_AS:0.01915246)1.000:0.005735671,(((HEL_CA0429AA_AS:0.013618299,HPAG1:0.012806994)1.000:0.008691356,HEL_AA6505AA_AS:0.022112293)1.000:0.002437018,(HpGP-SWE-016:0.020320131,(HEL_AA6804AA_AS:0.001594719,HpGP-SWE-025:0.00151793)1.000:0.018148289)1.000:0.004156015)0.493:0.001268758)1.000:0.001623285)1.000:0.0011643,((HEL_AA6551AA_AS:0.022768657,(((HEL_AA8647AA_AS:0.014378147,HpGP-SWE-026:0.014351344)1.000:0.007322617,(HEL_AA6591AA_AS:0.019946327,(HEL_AA8726AA_AS:0.016005621,HEL_BA3565AA_AS:0.016465354)1.000:0.004472263)1.000:0.002132795)1.000:0.002234369,(HEL_AA6742AA_AS:0.019913908,HEL_AA6552AA_AS:0.020427055)1.000:0.003299394)1.000:0.002168879)1.000:0.002459768,((HpGP-SWE-001:0.023401641,(ID0213:0.020970437,HpGP-SWE-019:0.020218961)1.000:0.003230878)1.000:0.001851968,((HEL_AA6725AA_AS:0.021282633,(HEL_AA6588AA_AS:0.015861864,HEL_AA6590AA_AS:0.016826914)1.000:0.00609156)1.000:0.002428219,((HEL_AA8692AA_AS:0.015833116,HpGP-SWE-024:0.016276657)1.000:0.006709781,HpGP-SWE-013:0.022038547)0.997:0.001818737)1.000:0.001939602)0.063:0.001245495)0.999:0.001106487)1.000:0.001221314,((((((HE_C50:0.016233456,HEL_AA6689AA_AS:0.017337909)1.000:0.00623198,HpGP-SWE-014:0.022659209)0.995:0.001942387,(HpGP-SWE-031:0.02127098,HpGP-SWE-034:0.020440204)1.000:0.003604789)1.000:0.001444814,((HpGP-SWE-017:0.019949033,HpGP-SWE-032:0.019594556)1.000:0.003635999,(HEL_AA6658AA_AS:0.021313753,(HpGP-SWE-002:0.019770082,HpGP-SWE-005:0.019515966)1.000:0.003766624)1.000:0.002234919)1.000:0.001218725)1.000:0.001112905,((((((HEL_AA7216AA_AS:0.017951472,HEL_BA8966AA_AS:0.018803576)1.000:0.003928567,(HEL_BA9017AA_AS:0.020829851,HEL_BA9468AA_AS:0.020636204)1.000:0.003447951)0.943:0.001040171,((HEL_BA8887AA_AS:0.019412143,HEL_AA6784AA_AS:0.020961602)1.000:0.002671322,(HEL_AA0403AA_AS:0.019071016,HEL_BA4765AA_AS:0.017951261)1.000:0.002910498)1.000:0.001118687)0.998:0.001004543,((((((HEL_BA8977AA_AS:0.020147388,HEL_BA9800AA_AS:0.020362145)1.000:0.003670459,(SSR8:0.020630492,HEL_BA4116AA_AS:0.019282278)1.000:0.003255029)0.999:0.001394401,((HEL_AA7253AA_AS:0.01856766,HEL_BA4162AA_AS:0.019063126)1.000:0.004782654,(HEL_BA9554AA_AS:0.022078845,(HEL_BA9475AA_AS:0.019089356,HpGP-SWT-011:0.020329908)0.990:0.003537319)1.000:0.002361522)1.000:0.001687395)1.000:0.001452752,((HEL_BA8852AA_AS:0.022009154,((((HEL_BA9191AA_AS:0.008300392,(HEL_AA5914AA_AS:0.003167592,HEL_BA4968AA_AS:0.006215328)1.000:0.003277397)1.000:0.008794226,(HEL_AA7276AA_AS:0.011405548,HEL_BA8942AA_AS:0.011574714)1.000:0.003399901)1.000:0.006750989,(HEL_BA8839AA_AS:0.016443571,HEL_BA9043AA_AS:0.022166793)1.000:0.003976186)1.000:0.002788265,(HEL_BA9490AA_AS:0.018451385,HEL_BA9158AA_AS:0.019798304)1.000:0.003021356)0.999:0.001773704)1.000:0.002048529,((HEL_BA8811AA_AS:0.018458831,HEL_BA9288AA_AS:0.019921657)1.000:0.003612454,(HEL_BA9149AA_AS:0.020221336,HEL_BA9417AA_AS:0.020628855)1.000:0.003337968)1.000:0.001459266)0.999:0.001233554)1.000:0.001469493,((HEL_BA9009AA_AS:0.019724667,(HEL_BA9843AA_AS:0.017881358,(HEL_BA9203AA_AS:0.016040182,HEL_BA9210AA_AS:0.014700844)1.000:0.003222173)1.000:0.00224902)1.000:0.0032659,(HEL_CA2449AA_AS:0.022422143,(HEL_BA9001AA_AS:0.019331405,SSR23:0.020338926)0.982:0.002849911)0.606:0.001265379)1.000:0.001351759)1.000:0.001610778,((((SSR17:0.017948456,SSR3:0.015741561)1.000:0.003783068,(HEL_BA9395AA_AS:0.017766333,HEL_AA8670AA_AS:0.017070854)1.000:0.002745848)1.000:0.00104576,(((((HEL_BA4906AA_AS:0.015552202,HEL_CA2490AA_AS:0.014553395)1.000:0.002943848,((((HEL_BA4149AA_AS:0.012528544,HpGP-ISL-004:0.012549349)1.000:0.003530227,(HpGP-ISL-002:0.013137566,HpGP-ISL-001:0.013808853)1.000:0.002705061)1.000:0.001049369,((HpGP-ISL-010:0.014929852,(HpGP-ISL-007:0.01350761,HpGP-ISL-008:0.01317838)0.654:0.002387742)1.000:0.001250648,((HpGP-ISL-003:0.013113657,HpGP-ISL-009:0.01308333)1.000:0.002752048,HpGP-ISL-005:0.015048189)0.954:0.001174947)0.998:0.001084304)1.000:0.001104119,(HpGP-ISL-006:0.014209081,HpGP-ISL-011:0.014652267)1.000:0.003063156)1.000:0.001215674)0.906:0.000768321,(((HEL_AA5970AA_AS:0.014901784,SSR5:0.015575443)1.000:0.002858594,(SSR7:0.015607442,HEL_BA4933AA_AS:0.015575718)1.000:0.002461386)0.803:0.000908126,((HEL_BA4119AA_AS:0.014894431,HEL_BA8979AA_AS:0.014967899)1.000:0.002583489,(HEL_BA4982AA_AS:0.015139034,HEL_BA9392AA_AS:0.016034967)1.000:0.002340119)1.000:0.00089836)0.890:0.000770027)1.000:0.000813941,((HEL_BA3562AA_AS:0.017043813,SSR9:0.015438616)1.000:0.002992224,(SSR2:0.016721097,SSR33:0.017345759)1.000:0.002921531)1.000:0.0010838)0.103:0.000652135,(((HEL_BA9327AA_AS:0.019514896,(HEL_AA6807AA_AS:0.018340481,(HEL_BA9066AA_AS:0.005518496,HEL_BA9587AA_AS:0.007464694)1.000:0.012528522)1.000:0.002221873)0.019:0.001148191,(HEL_BA4114AA_AS:0.017445997,(HEL_BA4928AA_AS:0.015489667,HEL_BA8939AA_AS:0.011339115)1.000:0.007045056)1.000:0.001659707)0.999:0.001011058,((HEL_AA7254AA_AS:0.018509215,HEL_BA5083AA_AS:0.01595885)0.954:0.002310654,Otzi:0.015710039)1.000:0.001140973)1.000:0.001207309)1.000:0.000910696)1.000:0.001025604,((HEL_BA9024AA_AS:0.020715556,(HEL_AA4910AA_AS:0.018940135,HEL_BA9728AA_AS:0.016514693)1.000:0.003665694)1.000:0.001307479,((HEL_BA9738AA_AS:0.018771125,HEL_BA9252AA_AS:0.019835879)0.815:0.002831357,HEL_AA1822AA_AS:0.02031066)1.000:0.001280049)1.000:0.001150455)0.990:0.001003666)1.000:0.000986747)1.000:0.000879527,(((((HEL_AA6596AA_AS:0.02019729,(HEL_AA8664AA_AS:0.014552297,(HEL_AA8709AA_AS:0.00804444,HEL_AA8725AA_AS:0.008802536)1.000:0.007462496)1.000:0.007238133)1.000:0.002660389,(HpGP-SWE-018:0.017993743,HpGP-SWE-022:0.020012232)1.000:0.003023)1.000:0.001224695,((HEL_BA8141AA_AS:0.017537405,HpGP-SWE-021:0.017500264)1.000:0.004158417,(HEL_AA8713AA_AS:0.01919987,HEL_BA5562AA_AS:0.019446078)1.000:0.003658092)0.998:0.00105867)1.000:0.000996963,(((HEL_AA8682AA_AS:0.014550515,HpGP-SWE-036:0.017173167)1.000:0.004945165,((HpGP-CAN-022:0.00419056,(HpGP-CAN-025:0.004222305,HpGP-CAN-026:0.003416402)0.994:0.001553567)1.000:0.01671063,HEL_AA6500AA_AS:0.019447286)0.845:0.002688)1.000:0.001943562,((HEL_AA8648AA_AS:0.010999488,HEL_AA8652AA_AS:0.010945521)1.000:0.010659136,((HEL_AA8687AA_AS:0.015298797,HEL_AA8722AA_AS:0.01545289)1.000:0.00704428,(HEL_AA8727AA_AS:0.0195177,(HEL_AA8641AA_AS:0.015985979,HE-NC1-2:0.015865199)1.000:0.005803919)0.525:0.001869156)1.000:0.001971486)0.839:0.001322696)1.000:0.001228808)0.910:0.000789856,(((HEL_AA8708AA_AS:0.019358564,(HEL_AA6729AA_AS:0.015453556,(HEL_AA8659AA_AS:0.008634052,(HEL_AA8630AA_AS:0.008166428,HEL_BA0204AA_AS:0.009313094)1.000:0.003161312)1.000:0.007948968)1.000:0.004817171)1.000:0.002839681,(((HEL_AA8690AA_AS:0.015482351,HEL_AA8629AA_AS:0.017459218)1.000:0.003878285,(HEL_AA8715AA_AS:0.016832338,HEL_AA8745AA_AS:0.019031371)1.000:0.002986431)1.000:0.002011728,((HEL_AA8635AA_AS:0.017688889,HEL_AA8724AA_AS:0.017055211)1.000:0.003960133,(HEL_AA8691AA_AS:0.020324208,(HEL_AA6560AA_AS:0.014024438,HEL_AA8738AA_AS:0.015238179)1.000:0.004924875)1.000:0.00230654)1.000:0.001458707)0.931:0.001187588)1.000:0.001270819,(((((HEL_AA6512AA_AS:0.01825131,(HEL_AA8618AA_AS:0.013516933,HEL_AA8624AA_AS:0.015100536)1.000:0.003942633)1.000:0.002756362,(HEL_AA8660AA_AS:0.018258376,HEL_AA8706AA_AS:0.019111743)0.986:0.002962774)1.000:0.001902899,((HEL_AA8688AA_AS:0.0147234,HEL_AA8731AA_AS:0.014852044)1.000:0.005294352,(HEL_AA6718AA_AS:0.016950242,HEL_AA8617AA_AS:0.017415315)1.000:0.003720896)1.000:0.002178034)1.000:0.001242489,(((HEL_AA8654AA_AS:0.006179387,(HEL_AA8749AA_AS:0.005951089,(HEL_AA8701AA_AS:0.006390612,(HEL_AA8614AA_AS:0.00196879,HEL_AA8721AA_AS:0.0039687)1.000:0.001215566)1.000:0.0010056)1.000:0.003611033)1.000:0.01284632,(HEL_AA8684AA_AS:0.016850743,HEL_AA8739AA_AS:0.018729065)1.000:0.003018689)0.999:0.001610714,(HEL_BA0179AA_AS:0.008952843,Sw-577-G:0.0088499)1.000:0.012714931)1.000:0.001553633)0.000:0.000794669,(HEL_AA6674AA_AS:0.019843826,(HEL_AA8695AA_AS:0.018220098,(HEL_AA8734AA_AS:0.018268889,((HEL_AA8639AA_AS:0.012952831,HEL_AA8736AA_AS:0.012683005)1.000:0.003383449,((HEL_AA8697AA_AS:0.016521984,HEL_AA8747AA_AS:0.009549314)1.000:0.004924404,HEL_AA8669AA_AS:0.011477073)1.000:0.003311673)1.000:0.003061302)1.000:0.003069692)0.263:0.002761702)1.000:0.002261536)0.614:0.000812033)1.000:0.001075188)1.000:0.000957802)1.000:0.001153938,(((HEL_AA6825AA_AS:0.018427889,HpGP-SWE-028:0.018413541)1.000:0.004231131,(HpGP-SWE-027:0.019431816,HEL_AA8730AA_AS:0.019784105)1.000:0.003084541)1.000:0.001512581,(HEL_CA2444AA_AS:0.022552124,(HEL_CA0430AA_AS:0.020198008,HpGP-SWE-010:0.019526817)1.000:0.003727057)1.000:0.00197217)1.000:0.001391654)1.000:0.001034968)1.000:0.000990684,(((((HE_C33:0.019421533,HEL_AA6883AA_AS:0.018291415)1.000:0.004216627,HpGP-SWE-008:0.022319364)1.000:0.001647839,(HEL_AA6053AA_AS:0.021148857,(HEL_AA8665AA_AS:0.018136888,HEL_AA8674AA_AS:0.018979927)1.000:0.003598985)1.000:0.002196596)1.000:0.001605836,((HEL_AA6593AA_AS:0.022837676,(HEL_AA6877AA_AS:0.019049709,HpGP-SWE-007:0.018767981)1.000:0.003947421)1.000:0.002081235,(HEL_BA9758AA_AS:0.020898376,HEL_AA6732AA_AS:0.020507658)1.000:0.00361874)1.000:0.001680291)1.000:0.001260939,(((HEL_AA6848AA_AS:0.022587461,((((HEL_AA8628AA_AS:0.016339835,HEL_AA8638AA_AS:0.016321465)1.000:0.004082167,(HEL_AA8619AA_AS:0.017814952,(HEL_AA8621AA_AS:0.011328221,(HEL_AA8716AA_AS:0.007517482,HEL_AA8744AA_AS:0.009900295)1.000:0.003965327)1.000:0.005975061)1.000:0.003425023)1.000:0.001921911,(HEL_AA8623AA_AS:0.017595203,HEL_AA8712AA_AS:0.017078271)1.000:0.004010735)1.000:0.002364749,(HEL_AA8743AA_AS:0.01825154,HEL_AA8728AA_AS:0.019487642)1.000:0.002851647)1.000:0.001695397)1.000:0.00191079,((((HEL_AA8627AA_AS:0.012512437,HEL_AA8733AA_AS:0.015161721)1.000:0.006115295,((HEL_AA8750AA_AS:0.014121129,(HEL_AA8707AA_AS:0.014865425,HEL_AA8714AA_AS:0.015449323)1.000:0.004463763)1.000:0.004094536,(HEL_AA8681AA_AS:0.016769338,((HEL_AA8696AA_AS:0.012090221,HEL_AA8683AA_AS:0.015505759)1.000:0.003506269,HEL_AA8746AA_AS:0.012947911)1.000:0.002594919)1.000:0.003165592)0.306:0.001960693)1.000:0.002252282,HEL_AA6714AA_AS:0.020905874)1.000:0.002416801,((HEL_AA8693AA_AS:0.017447063,(HEL_AA6693AA_AS:0.008202019,HEL_AA8667AA_AS:0.008619833)1.000:0.01008682)1.000:0.004206293,(HEL_AA8634AA_AS:0.020039598,HpGP-SWE-033:0.019557959)1.000:0.003889898)1.000:0.002234604)1.000:0.001884027)1.000:0.00151329,((HEL_AA6618AA_AS:0.016899021,HEL_AA8742AA_AS:0.019248983)1.000:0.005049454,((HEL_AA8705AA_AS:0.014094695,(HEL_AA8694AA_AS:0.007412905,HEL_AA8737AA_AS:0.008354598)1.000:0.007087312)1.000:0.005803879,HEL_AA8720AA_AS:0.019314905)1.000:0.003190358)1.000:0.002071696)1.000:0.001463712)1.000:0.001007708)1.000:0.00099673)0.000:0.000618497,(((HEL_AA8657AA_AS:0.021411353,(HEL_AA1862AA_AS:0.015416214,HEL_AA8703AA_AS:0.018033112)1.000:0.005789298)1.000:0.00338598,((HEL_AA8732AA_AS:0.011907043,HEL_AA8741AA_AS:0.012378273)1.000:0.009804182,(HEL_AA8671AA_AS:0.021608855,(HEL_AA6542AA_AS:0.013483731,HEL_AA6884AA_AS:0.014125781)1.000:0.006763426)0.493:0.002206085)1.000:0.001804641)0.988:0.001420537,(HEL_AA8622AA_AS:0.023961614,((HEL_BA8924AA_AS:0.021115314,((HEL_AA8656AA_AS:0.018671178,(HEL_AA6629AA_AS:0.008805535,(HEL_AA6701AA_AS:0.007717068,HEL_AA8729AA_AS:0.007462854)1.000:0.004521123)1.000:0.008362758)1.000:0.003952693,((HEL_AA8642AA_AS:0.018064526,(HEL_AA8658AA_AS:0.015504986,HEL_BA8973AA_AS:0.016469792)1.000:0.003288713)1.000:0.002061906,(HEL_BA9343AA_AS:0.017529681,HEL_AA8699AA_AS:0.018178261)1.000:0.003251966)1.000:0.002514391)0.987:0.002151952)1.000:0.002137582,(HEL_AA8723AA_AS:0.019534315,HEL_AA8644AA_AS:0.020058428)1.000:0.003224615)1.000:0.001840082)1.000:0.0015573)1.000:0.001698062)0.999:0.001002079,((((((((HEL_BA9419AA_AS:0.022296554,HEL_BA9637AA_AS:0.021077733)1.000:0.003804441,(SSR22:0.021492562,HEL_BA9053AA_AS:0.02187702)1.000:0.003403582)0.000:0.001222086,(448:0.023398011,(HEL_BA9207AA_AS:0.020083651,HEL_BA9579AA_AS:0.020203122)1.000:0.003666343)1.000:0.002064819)0.999:0.001438136,(((HEL_BA8870AA_AS:0.01930783,HEL_BA9829AA_AS:0.020008084)1.000:0.004767717,(HEL_AA6733AA_AS:0.020747375,HEL_BA8969AA_AS:0.021637658)1.000:0.003590377)0.998:0.001508376,(HEL_AA0181AA_AS:0.021474616,HEL_AA6768AA_AS:0.021421209)1.000:0.003912757)1.000:0.001580001)1.000:0.001290879,((HEL_BA9717AA_AS:0.023855711,((HEL_BA8988AA_AS:0.006585144,(HEL_BA9272AA_AS:0.003756064,HEL_BA9531AA_AS:0.003470086)1.000:0.001990075)1.000:0.007861289,(HEL_BA9581AA_AS:0.007103322,(HEL_BA9521AA_AS:0.006162006,HEL_BA8912AA_AS:0.008305794)1.000:0.002193565)1.000:0.006575573)1.000:0.011725939)1.000:0.003429943,(((HEL_BA4156AA_AS:0.00492399,(HEL_BA9274AA_AS:0.005576836,(HEL_BA4109AA_AS:0.001207086,HEL_BA4866AA_AS:0.002335393)1.000:0.000781963)1.000:0.004076275)1.000:0.017770031,(HEL_BA3907AA_AS:0.018230211,(HEL_BA9583AA_AS:0.011442184,((HEL_BA9165AA_AS:0.009213887,(HEL_BA8846AA_AS:0.007936503,(HEL_BA4111AA_AS:0.002536127,HEL_BA4981AA_AS:0.003232562)1.000:0.002517827)1.000:0.005753941)1.000:0.003997005,(HEL_BA9791AA_AS:0.004639996,(HEL_BA9121AA_AS:0.00479092,HEL_BA9271AA_AS:0.005832342)1.000:0.00290791)1.000:0.006337883)1.000:0.00277702)1.000:0.006975035)1.000:0.005222264)1.000:0.002935212,((HEL_BA9086AA_AS:0.023200132,(HEL_BA9615AA_AS:0.020395291,(HEL_BA9613AA_AS:0.020787798,(HEL_BA9168AA_AS:0.017551237,(HEL_BA4862AA_AS:0.005517623,(HEL_BA9320AA_AS:0.004594712,((HEL_BA9118AA_AS:0.003921455,HEL_BA9277AA_AS:0.004970442)1.000:0.000688853,(HEL_BA9478AA_AS:0.002496989,HEL_BA9116AA_AS:0.006605022)1.000:0.000937131)1.000:0.000659678)1.000:0.002267378)1.000:0.010766512)1.000:0.003791773)1.000:0.002357026)1.000:0.002608522)1.000:0.002855591,(HEL_BA8983AA_AS:0.022745436,(HEL_BA9481AA_AS:0.020518987,(HEL_BA9104AA_AS:0.014219016,HEL_BA9276AA_AS:0.012916497)1.000:0.006994931)1.000:0.004161197)0.940:0.00198608)1.000:0.001536653)0.489:0.001234242)1.000:0.001382938)1.000:0.00113706,(((((HEL_AA7277AA_AS:0.020782439,HEL_BA9273AA_AS:0.020779021)1.000:0.004268404,((HEL_BA9082AA_AS:0.020837194,(HEL_BA9502AA_AS:0.006004577,(HEL_BA4979AA_AS:0.003535521,(HEL_BA9504AA_AS:0.002998035,HEL_BA9806AA_AS:0.002396406)0.949:0.000787557)1.000:0.002613251)1.000:0.017484368)1.000:0.004757228,(HEL_BA4938AA_AS:0.023083722,HEL_BA9762AA_AS:0.021545371)1.000:0.003411776)0.593:0.001296382)1.000:0.001532016,((HEL_BA9459AA_AS:0.024350525,(HEL_AA7272AA_AS:0.02052953,HEL_BA4887AA_AS:0.021457177)1.000:0.003496419)1.000:0.001933522,((HEL_BA9269AA_AS:0.021304527,(HEL_BA3563AA_AS:0.009992033,HpGP-USA-101:0.00931618)1.000:0.012987375)1.000:0.003084423,HEL_BA9102AA_AS:0.023934523)0.980:0.001779)1.000:0.001578911)0.975:0.001097162,(((((HEL_BA4145AA_AS:0.021472291,HEL_BA5524AA_AS:0.022173771)1.000:0.004044636,(HEL_BA9245AA_AS:0.024515896,(HEL_BA5520AA_AS:0.021924023,HEL_AA6816AA_AS:0.021974122)0.550:0.003184548)0.966:0.001551474)0.999:0.001556375,(((HpGP-FRA-021:0.024833145,(HpGP-FRA-011:0.021972836,21580:0.022261696)0.887:0.003286137)1.000:0.001754846,(HEL_BA5522AA_AS:0.024527371,(HEL_BA3882AA_AS:0.020388263,HpGP-FRA-014:0.0204732)1.000:0.004630465)1.000:0.002150954)0.104:0.001598044,(((CHA185:0.022970581,GC34_HL:0.022011207)1.000:0.004269708,(31181:0.022433457,HEL_BA5088AA_AS:0.02200066)1.000:0.003544055)0.585:0.001435602,(HEL_AA4916AA_AS:0.022685448,HEL_BA4310AA_AS:0.02308857)1.000:0.003804066)1.000:0.00154984)1.000:0.001959358)0.981:0.001365469,(((HEL_AA6672AA_AS:0.024422706,(33375:0.022457014,(HEL_BA3584AA_AS:0.019892697,(HEL_BA3591AA_AS:0.017701704,HpGP-GER-002:0.018089684)1.000:0.003729993)1.000:0.003265494)0.980:0.00291591)0.998:0.001850234,(HEL_BA8967AA_AS:0.022099762,HpGP-GER-019:0.0224147)1.000:0.003947053)1.000:0.001581747,((444:0.023810666,(HEL_BA9083AA_AS:0.022064651,HEL_BA9642AA_AS:0.022516154)0.778:0.003099592)0.949:0.00154825,(29373:0.022250104,HpGP-GER-013:0.022129066)1.000:0.003801831)1.000:0.001598229)0.347:0.001238661)1.000:0.00121992,(((HEL_BA4874AA_AS:0.024890747,HEL_AA7227AA_AS:0.021174679)1.000:0.00422027,((HEL_AA0390AA_AS:0.017385725,HEL_BA3558AA_AS:0.01402554)1.000:0.01061541,(HEL_AA7345AA_AS:0.019969577,HEL_BA5523AA_AS:0.020998888)1.000:0.004184268)1.000:0.001666709)0.999:0.001295576,((HEL_BA9500AA_AS:0.021250458,HEL_BA9255AA_AS:0.021951782)1.000:0.003777841,(HEL_BA4935AA_AS:0.024196605,(HpGP-USA-123:0.022630299,HEL_BA9338AA_AS:0.021241666)0.748:0.003019447)0.488:0.001610273)1.000:0.001554176)1.000:0.00149806)0.999:0.001044503)0.689:0.000985004,(((HEL_BA9075AA_AS:0.022053377,HEL_BA9811AA_AS:0.020812171)0.946:0.003152264,HEL_BA9522AA_AS:0.023914997)0.805:0.001626506,(HEL_BA9305AA_AS:0.020557511,SSR20:0.020640045)1.000:0.004707223)1.000:0.002022814)1.000:0.000979842)1.000:0.001051086,(((HEL_AA6022AA_AS:0.023219635,(HEL_BA5091AA_AS:0.020914903,HEL_BA9091AA_AS:0.020293661)1.000:0.004078004)1.000:0.002410285,(((SSR13:0.013929115,SSR4:0.014682563)1.000:0.003639351,(HEL_AA7258AA_AS:0.012860492,HEL_BA9484AA_AS:0.015941642)1.000:0.004033351)1.000:0.007740755,(HEL_AA6868AA_AS:0.022003164,HEL_BA9532AA_AS:0.021274893)0.917:0.003134371)1.000:0.001643321)1.000:0.001623896,((((HEL_AA4482AA_AS:0.022185423,HEL_BA9212AA_AS:0.021409992)0.621:0.003256821,HEL_BA9233AA_AS:0.023112389)0.999:0.001570784,(HEL_BA9322AA_AS:0.021819187,SSR40:0.020485413)1.000:0.003582099)0.986:0.001299341,((HEL_BA9498AA_AS:0.02086327,HEL_BA9386AA_AS:0.021887567)0.945:0.003174512,HEL_BA9431AA_AS:0.022616507)1.000:0.001847029)1.000:0.001232237)1.000:0.001075125)1.000:0.000810324,((((HEL_BA9428AA_AS:0.021943863,(HEL_BA5614AA_AS:0.018199665,HEL_BA5615AA_AS:0.016278222)1.000:0.006106335)1.000:0.002259059,((HEL_BA9793AA_AS:0.022024743,NCTC11637:0.020220063)1.000:0.003448491,(HEL_BA9128AA_AS:0.021285713,(HEL_AA1880AA_AS:0.00156247,HEL_AA1881AA_AS:0.001459045)1.000:0.018946984)1.000:0.003241704)1.000:0.001253781)0.000:0.001151535,((HEL_BA9094AA_AS:0.020309336,HEL_BA9114AA_AS:0.020480747)1.000:0.003773679,(SW7C:0.021484496,(HEL_BA8026AA_AS:0.002822791,(HEL_BA5391AA_AS:0.003138956,((26695:0.000100261,((HEL_BA5385AA_AS:0.001739651,(HEL_BA5377AA_AS:0.002240155,HEL_BA5430AA_AS:0.001803481)1.000:0.000225015)0.993:3.6256e-05,((HEL_BA5404AA_AS:0.002473276,HEL_BA5397AA_AS:0.002173796)1.000:0.000276301,HEL_BA5393AA_AS:0.002927459)1.000:6.5525e-05)0.998:3.7944e-05)0.962:1.2054e-05,HEL_BA5429AA_AS:0.000788122)1.000:0.00025601)0.854:0.00101998)1.000:0.019516633)1.000:0.003396321)1.000:0.001758299)1.000:0.001369456,(((((HEL_BA9624AA_AS:0.007534907,(HEL_BA8840AA_AS:0.002165465,(HEL_BA9295AA_AS:0.001238624,HEL_BA9477AA_AS:0.004357902)1.000:0.002590257)1.000:0.008112895)1.000:0.014559159,(HEL_BA9517AA_AS:0.01598058,(HEL_BA9270AA_AS:0.01144267,(HEL_BA9202AA_AS:0.007852345,(HEL_BA4180AA_AS:0.001146227,(HEL_BA4894AA_AS:0.002211021,HEL_BA9363AA_AS:0.001968582)1.000:0.001955668)1.000:0.005333699)1.000:0.003175585)1.000:0.005248441)1.000:0.00820607)1.000:0.004053034,(HEL_BA4571AA_AS:0.002645572,((HEL_BA4575AA_AS:0.001909183,HEL_BA5661AA_AS:0.003139652)1.000:0.002630414,HEL_BA4572AA_AS:0.001588166)1.000:0.001781133)1.000:0.021491917)1.000:0.002138085,((HEL_BA9194AA_AS:0.024044327,(HEL_BA9048AA_AS:0.008219093,(HEL_BA9501AA_AS:0.007268933,(HEL_BA8886AA_AS:0.002931528,HEL_BA9112AA_AS:0.002986388)1.000:0.001419105)0.991:0.003287568)1.000:0.015943536)1.000:0.002962973,(HEL_BA9192AA_AS:0.021183944,SSR14:0.020384029)1.000:0.003457245)1.000:0.001320127)1.000:0.001352941,(((HEL_BA9492AA_AS:0.023340455,(HEL_BA9215AA_AS:0.022287796,(HEL_BA4881AA_AS:0.005224952,HEL_BA4999AA_AS:0.005580693)1.000:0.016570456)0.939:0.002929088)1.000:0.001746978,(HEL_BA9499AA_AS:0.023396145,(HEL_AA7280AA_AS:0.020456501,HEL_BA9827AA_AS:0.020240452)0.986:0.002905495)1.000:0.001592856)1.000:0.001453875,((HEL_BA4104AA_AS:0.02118712,SW21C:0.020916537)1.000:0.00375931,((HEL_BA4172AA_AS:0.020802602,HEL_CA2446AA_AS:0.018598869)1.000:0.004067337,HEL_BA3560AA_AS:0.023883064)0.886:0.001460326)1.000:0.001858176)1.000:0.001330219)0.320:0.000858554)1.000:0.000825442)0.901:0.000863112)1.000:0.001464089,((((HEL_BA9103AA_AS:0.023489944,(HEL_BA3892AA_AS:0.019935716,HEL_BA8836AA_AS:0.020515695)1.000:0.003881584)1.000:0.001746681,(HEL_BA9033AA_AS:0.022170409,(HEL_BA9733AA_AS:0.018947794,(HEL_AA7302AA_AS:0.014785506,HpGP-LAT-025:0.015832565)1.000:0.004832327)1.000:0.002980892)1.000:0.003367627)1.000:0.001766961,(((HpGP-KGZ-002:0.020352192,(HEL_AA7217AA_AS:0.016348878,HEL_BA9144AA_AS:0.016513522)1.000:0.005476494)1.000:0.003570357,(HEL_BA9466AA_AS:0.022546577,(HEL_AA7278AA_AS:0.020579645,HEL_BA9097AA_AS:0.019771113)1.000:0.003390102)0.979:0.00171677)1.000:0.001684441,((HpGP-LAT-001:0.022483644,(HpGP-LAT-024:0.019492584,((HEL_BA9351AA_AS:0.006351735,HEL_BA9491AA_AS:0.006488055)1.000:0.013636354,HpGP-LIT-035:0.017775448)1.000:0.003374608)0.410:0.002318585)1.000:0.002220145,(HpGP-LIT-021:0.019940847,HEL_BA9421AA_AS:0.021555575)1.000:0.003572715)1.000:0.001413018)0.998:0.001335616)1.000:0.001611166,(((HEL_AA8645AA_AS:0.021228098,HpGP-LIT-041:0.022246352)0.956:0.003047028,(HEL_BA9241AA_AS:0.022591199,(HpGP-POL-103:0.018054247,HpGP-POL-104:0.017963248)1.000:0.00481136)1.000:0.002933497)1.000:0.001966732,((HpGP-LIT-031:0.021251383,HpGP-LAT-012:0.020934878)1.000:0.00362454,((HpGP-LAT-034:0.023136031,(((HpGP-LAT-018:0.017408424,HpGP-LAT-031:0.014965892)1.000:0.003474322,(HpGP-LAT-021:0.017615123,HEL_BA9154AA_AS:0.01956392)0.538:0.002612889)1.000:0.003212514,(HpGP-LAT-010:0.020031492,HpGP-LAT-006:0.019644934)1.000:0.003036994)1.000:0.001898382)0.697:0.001593916,(HpGP-LAT-015:0.019006931,HpGP-LAT-019:0.018009987)1.000:0.004556658)1.000:0.001979609)1.000:0.001383931)0.830:0.001023734)1.000:0.001291529)1.000:0.001419233)0.000:0.001179525,(((HEL_BA9369AA_AS:0.02238583,HEL_BA9598AA_AS:0.022435917)1.000:0.004155857,((HEL_BA9185AA_AS:0.0179256,HEL_BA9290AA_AS:0.018815513)1.000:0.006517755,(HEL_BA9147AA_AS:0.021627627,HEL_BA8990AA_AS:0.020774326)1.000:0.003493404)0.999:0.001443185)0.276:0.001214888,((HEL_BA9668AA_AS:0.021412231,HEL_BA9840AA_AS:0.021052317)1.000:0.00392641,(HEL_AA7275AA_AS:0.021938864,HEL_BA8955AA_AS:0.0218822)1.000:0.004174316)1.000:0.00142006)1.000:0.001470255)1.000:0.001392449,((((HEL_BA4991AA_AS:0.020303848,HEL_BA9361AA_AS:0.020161945)1.000:0.004893719,(HEL_CA0342AA_AS:0.022099304,HEL_CA2558AA_AS:0.023579581)1.000:0.003905585)1.000:0.002175326,(((HEL_BA8892AA_AS:0.020305381,HEL_BA9832AA_AS:0.020398869)1.000:0.004839444,(HEL_AA7300AA_AS:0.021741058,HEL_AA7271AA_AS:0.021990166)1.000:0.003469973)1.000:0.001690489,((HEL_BA9310AA_AS:0.017601607,HEL_BA9485AA_AS:0.017171455)1.000:0.008311821,((Kazakhstan3190:0.021907021,HEL_AA7331AA_AS:0.021803819)1.000:0.003212018,((HEL_CA0105AA_AS:0.01724766,HpGP-KGZ-007:0.016819563)1.000:0.006255192,HEL_BA9179AA_AS:0.022595699)1.000:0.00220382)1.000:0.001651932)1.000:0.001555818)1.000:0.001335957)1.000:0.001413093,(((HEL_BA4702AA_AS:0.019737635,HEL_BA4984AA_AS:0.019745282)1.000:0.006021162,(HEL_BA9513AA_AS:0.022466689,HpGP-LAT-029:0.02273203)1.000:0.003434083)1.000:0.001587827,((HEL_BA9089AA_AS:0.022973886,HEL_BA8822AA_AS:0.022191056)1.000:0.003835336,(HEL_BA9785AA_AS:0.022742534,(HEL_BA8843AA_AS:0.018485487,HEL_BA9723AA_AS:0.016941383)1.000:0.006028776)1.000:0.003096923)1.000:0.001686111)1.000:0.001452943)1.000:0.001566727)1.000:0.001250004,(((HEL_BA9601AA_AS:0.023816845,(HEL_BA9065AA_AS:0.021048971,HEL_BA9279AA_AS:0.019820307)1.000:0.004119354)1.000:0.00199524,(HEL_BA8895AA_AS:0.018727307,HEL_BA8902AA_AS:0.018547811)1.000:0.006854529)0.994:0.001594122,((HEL_AA6885AA_AS:0.020840911,HEL_BA9035AA_AS:0.020341748)1.000:0.004415255,(HEL_BA8971AA_AS:0.021248425,HEL_BA9438AA_AS:0.02129624)1.000:0.003570754)1.000:0.001774882)1.000:0.001473445)1.000:0.001060534,((HEL_BA9790AA_AS:0.024227696,(HEL_BA8991AA_AS:0.017885437,(HEL_BA9318AA_AS:0.008294918,HEL_BA9768AA_AS:0.007102127)1.000:0.012816894)1.000:0.005528846)0.997:0.002076481,(HEL_BA9745AA_AS:0.022136612,HEL_BA9356AA_AS:0.023063747)1.000:0.003938155)1.000:0.001947913)0.993:0.001167216,((HpGP-RUS-011:0.022488215,(HEL_BA9826AA_AS:0.020322939,(HEL_BA8891AA_AS:0.003930532,HEL_BA9219AA_AS:0.006853609)1.000:0.015669101)1.000:0.003851377)1.000:0.002727638,((HEL_AA5965AA_AS:0.020214916,IR-OC-722:0.0201462)1.000:0.003589823,HEL_BA9355AA_AS:0.024458548)1.000:0.001828881)1.000:0.001639364)0.980:0.001304397,(HEL_AA7319AA_AS:0.022446801,HpGP-RUS-008:0.021524151)1.000:0.004430015)1.000:0.001040581,((HEL_AA6072AA_AS:0.022468666,((((HEL_AA7360AA_AS:0.012854719,HEL_BA8923AA_AS:0.013295661)1.000:0.005616701,(HEL_AA7301AA_AS:0.015934596,HEL_AA7344AA_AS:0.016966625)0.974:0.002942706)1.000:0.002184486,(HpGP-POL-010:0.017425626,HpGP-LAT-033:0.018665242)0.680:0.002966806)1.000:0.003659339,(HEL_AA7336AA_AS:0.020558858,HEL_BA9593AA_AS:0.021271654)0.999:0.003030696)0.999:0.00230839)1.000:0.002810821,(HpGP-POL-107:0.020466031,(HpGP-LIT-002:0.017278923,HEL_BA9268AA_AS:0.019212192)1.000:0.004528506)1.000:0.004331272)1.000:0.001713157)0.937:0.001286257,((NP90:0.024529717,((HEL_BA9493AA_AS:0.020151488,HEL_BA9764AA_AS:0.018355617)1.000:0.004638042,(HpGP-LAT-003:0.021783325,((HEL_BA8922AA_AS:0.006067137,HpGP-KGZ-008:0.007424599)1.000:0.01428925,((HEL_BA8810AA_AS:0.017731913,HEL_BA9508AA_AS:0.017322771)1.000:0.00414828,(HEL_BA8950AA_AS:0.019130106,((HEL_BA8944AA_AS:0.017009166,HEL_BA9654AA_AS:0.018445738)1.000:0.003080408,(HEL_BA9670AA_AS:0.016963299,HpGP-KGZ-001:0.016047342)1.000:0.002695032)1.000:0.001865082)1.000:0.001829255)0.989:0.001916862)1.000:0.002532961)1.000:0.002175973)0.994:0.001775814)1.000:0.002448858,((BD0082:0.02192551,HEL_BA8117AA_AS:0.021585676)1.000:0.003791618,((HEL_BA5165AA_AS:0.022268284,IR-OC-454-Hp:0.021805421)0.931:0.003212428,HEL_BA9731AA_AS:0.023533859)0.993:0.001599884)1.000:0.001497423)1.000:0.001245745)1.000:0.001202559,((((HEL_BA5169AA_AS:0.021728656,(HpGP-IND-004:0.015155225,(HEL_BA5147AA_AS:0.01235046,HEL_BA5176AA_AS:0.01022402)1.000:0.005986402)1.000:0.006708945)1.000:0.004662517,(KK-KH-37:0.023545882,(HEL_BA4954AA_AS:0.009744468,M024:0.008931753)1.000:0.013493984)1.000:0.003052928)1.000:0.001691972,((HpGP-BGD-010:0.021126978,BD0045:0.022073668)1.000:0.003872647,((BD0024:0.019165562,HEL_CA2512AA_AS:0.017571185)1.000:0.006143978,(BD0111:0.021419355,(BD0070:0.015411587,BD0110:0.013735419)1.000:0.006850125)1.000:0.003536465)0.874:0.001768386)1.000:0.001788417)1.000:0.001368356,((BD0084:0.022457964,(HEL_BA9460AA_AS:0.02216426,(BD0142:0.011455701,(BD0068:0.009564634,HpGP-NPL-002:0.009863316)1.000:0.003621097)1.000:0.007232378)1.000:0.005030894)1.000:0.003309236,((BD0027:0.022774733,HpGP-BGD-006:0.018471098)1.000:0.006103962,(BD0114:0.021662475,NP101:0.02162555)1.000:0.003970059)0.203:0.001293346)1.000:0.001664222)1.000:0.001133395)1.000:0.001119547,((BD0080:0.023597836,(HEL_BA4217AA_AS:0.020004282,(HEL_BA4642AA_AS:0.008763037,HEL_BA4963AA_AS:0.009677826)1.000:0.012441599)1.000:0.003485036)0.977:0.001809072,(HEL_CA0031AA_AS:0.021240846,HEL_CA0419AA_AS:0.021164137)1.000:0.004852998)1.000:0.00192216)1.000:0.001212448,((HEL_BA9697AA_AS:0.02535779,((HEL_BA9480AA_AS:0.007197795,(HEL_BA9580AA_AS:0.002788336,(HEL_BA9119AA_AS:0.002523485,HEL_BA9634AA_AS:0.00158348)1.000:0.000682827)1.000:0.004983027)1.000:0.010452453,(HEL_BA8327AA_AS:0.022216864,HEL_BA9657AA_AS:0.007397577)1.000:0.006726665)1.000:0.008526909)1.000:0.00293977,((HEL_BA8660AA_AS:0.003555053,((((HEL_CA0499AA_AS:0.002896655,VN0739:0.000617609)0.153:0.000251401,HEL_BA8719AA_AS:0.0041193)1.000:0.000201554,(HEL_BA4192AA_AS:0.002498409,HEL_BA8733AA_AS:0.002814838)1.000:0.001052898)1.000:0.00022504,((VN0781:0.004145479,HEL_CA0558AA_AS:0.002666376)1.000:0.000322043,HCM95:0.0035489)1.000:0.000454863)1.000:0.002859653)1.000:0.01930277,(HEL_BA8735AA_AS:0.002271245,(HEL_CA0474AA_AS:0.003000068,(HEL_BA8723AA_AS:0.003290035,(HEL_BA4969AA_AS:0.000331001,(HEL_CA0505AA_AS:0.001463711,(HEL_BA8726AA_AS:0.003152316,HEL_BA8674AA_AS:0.002845119)0.431:0.000179429)1.000:0.000313433)1.000:0.000532849)1.000:0.000303409)1.000:0.002007611)1.000:0.021964755)1.000:0.004143743)1.000:0.00162939)0.990:0.001205907,(((((HpGP-CHI-010:0.022475745,((HpGP-CHI-014:0.016696033,(HpGP-CHI-104:0.019378791,(HpGP-CHI-204:0.018358906,(HpGP-CHI-117:0.011497096,(HpGP-CHI-101:0.009529619,HpGP-CHI-126:0.008362482)1.000:0.005754103)1.000:0.003014349)1.000:0.004718982)0.627:0.002616903)1.000:0.00234205,((HpGP-CHI-102:0.01607365,HpGP-CHI-114:0.015220707)1.000:0.00392858,(HpGP-CHI-007:0.01476233,(HpGP-CHI-113:0.014650371,HpGP-CHI-017:0.013653884)1.000:0.003621009)0.404:0.002036586)1.000:0.00333446)1.000:0.004272813)1.000:0.003530999,HpGP-CHI-008:0.023995257)0.959:0.002399707,HEL_CA2352AA_AS:0.025119467)0.999:0.001955613,(HpGP-CHI-110:0.024064721,(HEL_BA3660AA_AS:0.020244981,HpGP-CHI-006:0.020773158)1.000:0.005888908)1.000:0.003405581)1.000:0.002084085,((((HEL_CA2280AA_AS:0.024012246,HpGP-MEX-008:0.0247069)1.000:0.003514223,((HEL_CA2269AA_AS:0.003686373,HEL_CA2273AA_AS:0.003366112)1.000:0.019702297,HEL_BA4414AA_AS:0.024137282)1.000:0.004345362)1.000:0.00210743,((HEL_CA2259AA_AS:0.024107728,HpGP-CHI-001:0.022331917)1.000:0.003673133,(HEL_BA9093AA_AS:0.027082617,(HEL_AA8700AA_AS:0.022036224,HEL_BA3542AA_AS:0.02200303)1.000:0.004251214)1.000:0.002095898)0.994:0.001480141)1.000:0.00130038,((((((((((HpGP-SPA-001:0.018620109,HpGP-SPA-323:0.019621823)1.000:0.007404199,((HpGP-SPA-403:0.022060564,HUP_B14:0.02319028)1.000:0.004173381,((HpGP-SPA-322:0.021106185,HEL_BA8885AA_AS:0.021410079)1.000:0.004175529,HpGP-SPA-301:0.024688367)1.000:0.001738749)0.908:0.001446927)1.000:0.001580675,((HpGP-SPA-014:0.025166835,(HEL_CA2461AA_AS:0.022494668,HpGP-SPA-020:0.022587054)1.000:0.00414704)1.000:0.002400942,((34320:0.020689465,HpGP-SPA-607:0.01926399)1.000:0.006074506,(HpGP-SPA-407:0.022758512,HEL_AA4651AA_AS:0.021825522)1.000:0.003971465)0.946:0.001430133)1.000:0.001677812)1.000:0.001172278,(((HEL_BA8974AA_AS:0.025113411,(HEL_AA4646AA_AS:0.022103476,(HEL_BA4856AA_AS:0.001582626,HpGP-SPA-321:0.001550368)1.000:0.019620579)0.576:0.003467616)1.000:0.00243112,((HpGP-SPA-311:0.021490384,HpGP-SPA-315:0.022313415)1.000:0.004559435,((HEL_BA8876AA_AS:0.021078281,HEL_BA9574AA_AS:0.020989013)1.000:0.004671245,3738:0.025133037)0.967:0.001702072)1.000:0.001580135)1.000:0.001626315,(((HEL_BA9441AA_AS:0.022196155,HpGP-ARG-007:0.022641154)1.000:0.00444002,((HEL_AA4673AA_AS:0.021968673,HpGP-SPA-601:0.022508512)1.000:0.00407914,(HEL_BA9496AA_AS:0.022703193,HEL_BA5076AA_AS:0.022630329)1.000:0.003803208)1.000:0.001563171)1.000:0.001554924,(((HEL_AA7316AA_AS:0.006095008,HEL_BA9217AA_AS:0.005893518)1.000:0.017856016,HEL_BA4847AA_AS:0.023263747)1.000:0.003998318,(((HEL_BA8855AA_AS:0.022251281,HpGP-SPA-013:0.023040579)1.000:0.004885061,(HEL_BA9012AA_AS:0.02292252,HEL_BA9729AA_AS:0.023766553)1.000:0.003282824)0.313:0.001631553,(HEL_AA6069AA_AS:0.022707806,HEL_AA7313AA_AS:0.021499019)1.000:0.005679112)0.528:0.001452011)1.000:0.00141753)0.625:0.001046409)0.684:0.000900058)0.999:0.000789704,(((((((HpGP-SPA-312:0.020464089,COL13:0.020998879)1.000:0.00380803,(((HEL_BA9436AA_AS:0.014583473,HpGP-COL-112:0.015050789)1.000:0.008136459,(HEL_AA4644AA_AS:0.01500304,HEL_BA4074AA_AS:0.013713817)1.000:0.006704963)1.000:0.003626671,(HEL_AA6722AA_AS:0.021051298,(ID0308:0.020335484,(HEL_BA4413AA_AS:0.021991927,(HpGP-DOM-005:0.019856767,(HEL_AA0224AA_AS:0.017830775,HEL_AA0381AA_AS:0.01479516)0.973:0.003176969)1.000:0.00223501)0.975:0.00251071)1.000:0.002954223)1.000:0.002936898)0.998:0.001913624)1.000:0.002550161,((HEL_BA3642AA_AS:0.019452566,HEL_CA2308AA_AS:0.020436681)1.000:0.006403045,HEL_BA4082AA_AS:0.023553434)1.000:0.002064418)1.000:0.002940775,(HEL_AA6746AA_AS:0.025700319,(PT-1661-05:0.022226658,HpGP-SPA-015:0.022481677)0.892:0.003397861)1.000:0.002040384)1.000:0.002044004,((((HEL_AA6749AA_AS:0.022566255,HEL_AA6798AA_AS:0.022621642)1.000:0.004385956,(HpGP-POR-012:0.024201358,(HEL_AA4657AA_AS:0.022187393,HEL_AA6655AA_AS:0.020989768)1.000:0.004566155)1.000:0.002021617)1.000:0.001721548,(GRA247:0.025933342,((HEL_BA9597AA_AS:0.023086424,HpGP-SPA-611:0.022867465)1.000:0.004118371,((HpGP-SPA-509:0.021310459,(HEL_AA6068AA_AS:0.001789587,HEL_BA9238AA_AS:0.001847229)1.000:0.018279441)1.000:0.004872629,HpGP-SPA-016:0.023911167)1.000:0.002395783)1.000:0.002067223)1.000:0.001866344)0.982:0.001180549,((HEL_BA4080AA_AS:0.024981597,(HpGP-SPA-004:0.022715042,ID0464:0.022564845)0.000:0.003459115)1.000:0.001993336,((HEL_AA7346AA_AS:0.021354864,HEL_BA4486AA_AS:0.022393043)1.000:0.005047272,(HEL_AA4654AA_AS:0.022230629,HpGP-BRA-025:0.023757699)1.000:0.004340172)0.996:0.001508711)1.000:0.001699464)0.902:0.001027687)0.477:0.000815417,(((((((HEL_CA2437AA_AS:0.022143614,(HpGP-HON-011:0.017820371,(HEL_AA0372AA_AS:0.015916512,HpGP-HON-005:0.017319115)1.000:0.004122727)1.000:0.005838917)1.000:0.005644326,((HEL_CA2327AA_AS:0.026588733,(((((HEL_CA2417AA_AS:0.013682976,(HEL_CA2423AA_AS:0.010146292,(HEL_CA2427AA_AS:0.004224885,HEL_CA2445AA_AS:0.004643648)1.000:0.004893271)1.000:0.008298335)1.000:0.005772091,(HEL_CA2430AA_AS:0.015625614,(HEL_AA6741AA_AS:0.000214525,HN_G260:0.000130092)1.000:0.015713942)1.000:0.004135179)1.000:0.006685345,(HEL_AA6548AA_AS:0.020948433,(HpGP-HON-009:0.018948506,(HEL_BA4421AA_AS:0.013954929,HEL_CA2452AA_AS:0.017360236)1.000:0.003959394)1.000:0.002886118)1.000:0.002788977)1.000:0.002205654,(HEL_BA3552AA_AS:0.02213802,HEL_AA0216AA_AS:0.021699557)1.000:0.004277795)0.000:0.001793504,(HEL_CA2322AA_AS:0.022613945,(((((HpGP-MEX-001:0.012273733,HpGP-MEX-010:0.017736321)1.000:0.00359662,HpGP-MEX-032:0.012837402)1.000:0.003112118,((HEL_AA6723AA_AS:0.013266642,MC-ms965:0.011966152)1.000:0.003232426,HpGP-MEX-004:0.016748564)1.000:0.001597339)1.000:0.002249399,HEL_BA4427AA_AS:0.016122513)1.000:0.002296901,(HEL_AA6691AA_AS:0.013809486,HpGP-MEX-003:0.021412696)1.000:0.004076999)1.000:0.004892267)1.000:0.004306886)1.000:0.002535062)0.000:0.001361572,(HEL_AA6670AA_AS:0.022336181,HEL_CA2316AA_AS:0.022822055)1.000:0.00448734)1.000:0.001879568)1.000:0.001788425,(((HEL_BA4415AA_AS:0.022773652,(HEL_CA2310AA_AS:0.021467779,(HEL_BA4552AA_AS:0.017614751,(HpGP-MEX-002:0.01397127,HpGP-MEX-035:0.012935025)1.000:0.006691946)1.000:0.003509452)0.965:0.003178898)1.000:0.003786942,HEL_AA6692AA_AS:0.024790166)1.000:0.003616115,((((HEL_BA3539AA_AS:0.022819413,(HpGP-USA-004:0.021026711,HEL_BA3547AA_AS:0.022633972)0.990:0.004009281)1.000:0.003253719,(HEL_AA5922AA_AS:0.023586006,((HEL_AA4667AA_AS:0.020461505,HEL_BA8869AA_AS:0.020780766)1.000:0.003879994,((HpGP-SPA-404:0.024260651,(DR28_2016:0.019535802,HEL_BA9609AA_AS:0.018174059)0.996:0.003498299)0.337:0.001786896,(HEL_AA7312AA_AS:0.022499213,(HEL_AA7294AA_AS:0.018365541,HEL_AA7315AA_AS:0.018927775)1.000:0.003863036)1.000:0.002155505)0.992:0.001969287)0.978:0.00188456)1.000:0.002324643)1.000:0.002443265,(HEL_BA4409AA_AS:0.021505141,HpGP-SPA-320:0.022293512)1.000:0.005243229)0.973:0.001584126,((HpGP-COL-302:0.023194829,HpGP-SPA-807:0.021773974)0.937:0.003873293,HpGP-MEX-045:0.026976126)1.000:0.002170241)0.999:0.001674489)1.000:0.001467561)1.000:0.001331113,(((HEL_CA2309AA_AS:0.024933839,(HEL_BA5311AA_AS:0.01887998,HpGP-MEX-044:0.018326047)1.000:0.008013863)1.000:0.004295208,((HEL_BA4564AA_AS:0.023473515,HEL_BA5323AA_AS:0.022426239)1.000:0.004971115,((HEL_BA8903AA_AS:0.017771068,MCms1055:0.016899759)1.000:0.009466164,(HEL_CA2489AA_AS:0.022427895,HpGP-USA-203:0.024873863)1.000:0.004110176)1.000:0.002052768)0.643:0.001484145)1.000:0.001587439,((((HEL_BA7899AA_AS:0.024354326,(HEL_AA6660AA_AS:0.014960863,HEL_BA5240AA_AS:0.01615817)1.000:0.007413384)1.000:0.002961459,((HpGP-HON-001:0.020748381,((HEL_CA2460AA_AS:0.015179026,(HEL_CA2436AA_AS:0.01096925,(HEL_CA2406AA_AS:0.012315289,(HEL_CA2441AA_AS:0.012303598,HpGP-HON-027:0.010958681)1.000:0.002019712)1.000:0.001501716)1.000:0.003240487)1.000:0.005097393,(HEL_CA2464AA_AS:0.016552875,HpGP-USA-002:0.019293315)1.000:0.004081919)0.879:0.002832762)1.000:0.004733021,(HEL_BA3537AA_AS:0.021224731,HpGP-MEX-006:0.018977688)1.000:0.005231126)1.000:0.002812492)1.000:0.002124573,(HpGP-HON-026:0.021906885,(HEL_BA3715AA_AS:0.004720655,HEL_BA4471AA_AS:0.005744385)1.000:0.015800459)1.000:0.006499679)1.000:0.002005527,(HEL_BA4556AA_AS:0.022922482,HEL_BA5319AA_AS:0.024421918)1.000:0.0047136)1.000:0.001930562)1.000:0.001188375)1.000:0.000897201,(((((HEL_CA2278AA_AS:0.026512298,(HpGP-PER-110:0.024465743,(HEL_AA0376AA_AS:0.019441835,HpGP-PER-119:0.019292155)1.000:0.006439105)0.989:0.002759337)0.994:0.002600326,(HpGP-PER-109:0.019781557,(HEL_CA2281AA_AS:0.016753127,HpGP-PER-105:0.020884536)1.000:0.004729105)1.000:0.007199164)1.000:0.00185373,(((HpGP-PER-107:0.020333933,(HEL_BA8394AA_AS:0.019018795,HpGP-PER-136:0.019105508)0.385:0.004102337)1.000:0.005823367,(HpGP-PER-018:0.026221981,(HpGP-PER-014:0.019077178,HpGP-PER-106:0.019820276)1.000:0.006385844)1.000:0.002772154)1.000:0.00246035,((HpGP-PER-114:0.026112195,(JP0272:0.017502421,(HpGP-PER-130:0.013225644,(HEL_CA2276AA_AS:0.012803346,HpGP-PER-101:0.013893319)1.000:0.003129274)1.000:0.005376439)1.000:0.007888261)1.000:0.004084601,(HEL_BA9751AA_AS:0.022174784,HpGP-PER-104:0.021473397)1.000:0.006783894)1.000:0.00186036)1.000:0.001564804)1.000:0.001603788,((((HEL_CA2282AA_AS:0.021373503,HEL_CA2395AA_AS:0.023191606)1.000:0.005362584,((HEL_BA4951AA_AS:0.020509013,HpGP-PER-115:0.020802231)1.000:0.004771445,HpGP-PER-021:0.025503077)1.000:0.001903832)1.000:0.002273466,(HpGP-COL-107:0.024247378,HpGP-MEX-040:0.023522255)1.000:0.004786591)0.922:0.001393401,(((HEL_CA2469AA_AS:0.024118846,(HEL_BA5039AA_AS:0.020261902,HpGP-COL-210:0.02156252)1.000:0.004230881)1.000:0.0046006,(HpGP-SPA-804:0.023636282,(HpGP-SPA-207:0.019502956,(HEL_CA2400AA_AS:0.015888765,HpGP-USA-001:0.014495395)1.000:0.005148334)1.000:0.004855814)1.000:0.004910243)0.940:0.001729302,(HEL_BA3954AA_AS:0.025294345,(HEL_AA8632AA_AS:0.021534639,HpGP-PER-117:0.019677619)1.000:0.004991173)1.000:0.003749216)0.920:0.001497794)1.000:0.001401963)1.000:0.001053619,((((((((COL23:0.021997395,((HpGP-CHI-212:0.02106428,HEL_BA7804AA_AS:0.017921254)1.000:0.003663329,(HEL_BA5207AA_AS:0.021277952,HEL_BA9367AA_AS:0.022589212)1.000:0.00420262)1.000:0.002382669)1.000:0.002594489,((COL10:0.017675456,HEL_BA9712AA_AS:0.020026258)1.000:0.003999416,HEL_BA7809AA_AS:0.021174671)1.000:0.002839096)1.000:0.002580034,(HEL_BA5285AA_AS:0.022527658,(HEL_BA5241AA_AS:0.018294766,HpGP-COL-103:0.017382312)1.000:0.005618272)1.000:0.00229404)1.000:0.003825513,((CM-22341:0.015929883,(COL18:0.015842772,HEL_AA6659AA_AS:0.012714214)1.000:0.005437625)1.000:0.008772122,(22360:0.020468547,(((COL19:0.011730113,HpGP-COL-119:0.011774546)1.000:0.00646526,(COL1:0.015530643,COL6:0.017187446)0.999:0.003578072)1.000:0.002847773,(CM-22046:0.017015762,HEL_AA6653AA_AS:0.019447484)1.000:0.003751387)1.000:0.003616611)1.000:0.004806808)1.000:0.002390913)1.000:0.001981732,((((((HEL_BA5272AA_AS:0.018094468,HpGP-COL-110:0.018883126)1.000:0.007411219,(HEL_BA9143AA_AS:0.021708995,(COL25:0.014182418,HpGP-COL-122:0.014220761)1.000:0.008659964)1.000:0.003409667)1.000:0.002398324,(((VE-HV062:0.022142364,(((HpGP-COL-114:0.018000711,((HEL_AA5312AA_AS:0.014769049,HEL_AA5314AA_AS:0.0192638)1.000:0.005477762,((HEL_BA5224AA_AS:0.015018813,HpGP-COL-104:0.010739905)1.000:0.006718724,HEL_BA9573AA_AS:0.020520966)0.673:0.001839012)0.813:0.001684228)1.000:0.002040743,(((HEL_BA5204AA_AS:0.01956584,HEL_BA5282AA_AS:0.017172691)1.000:0.004218664,((HEL_BA4056AA_AS:0.019398352,(HEL_BA5213AA_AS:0.014820706,HEL_BA5270AA_AS:0.015474751)0.998:0.002800218)0.728:0.001230816,(HEL_AA6540AA_AS:0.015128255,HEL_AA6747AA_AS:0.016830666)1.000:0.003923535)1.000:0.001435393)1.000:0.00153495,((HpGP-COL-113:0.019392766,HEL_CA2252AA_AS:0.018374506)0.089:0.003505611,HEL_BA5571AA_AS:0.022283878)1.000:0.001953846)1.000:0.002493968)1.000:0.00179623,(HEL_AA6602AA_AS:0.017231616,(HEL_BA5189AA_AS:0.016534339,(HEL_AA6791AA_AS:0.013733819,HEL_BA7889AA_AS:0.010952216)1.000:0.002714824)1.000:0.002421365)1.000:0.003138108)0.000:0.002055542)0.000:0.002250336,HEL_BA5262AA_AS:0.019480895)1.000:0.003244415,HEL_BA7892AA_AS:0.023350887)1.000:0.002465648)1.000:0.001975626,(((HpGP-SPA-405:0.015848702,(HEL_BA5569AA_AS:0.00995584,HpGP-COL-308:0.013483406)1.000:0.005189012)1.000:0.008274002,((HEL_BA4823AA_AS:0.016891761,HEL_BA5237AA_AS:0.019679337)1.000:0.003662554,(HEL_BA5212AA_AS:0.016910704,HEL_BA7897AA_AS:0.018072819)1.000:0.003263084)1.000:0.002392476)1.000:0.003341848,(COL2:0.017450898,HEL_BA7875AA_AS:0.018573199)1.000:0.005128431)1.000:0.005400589)0.662:0.001454687,(COL22:0.024540334,(HEL_AA6710AA_AS:0.022347091,HEL_BA5218AA_AS:0.022108218)1.000:0.003994039)1.000:0.00243841)0.175:0.001240915,((HEL_BA5211AA_AS:0.019593512,(COL20:0.005388055,COL21:0.005317263)1.000:0.01432241)1.000:0.006802388,(((HEL_BA5230AA_AS:0.022084225,HpGP-COL-118:0.021297262)1.000:0.00371475,(22352:0.018885842,HEL_BA5229AA_AS:0.018185815)1.000:0.005634582)0.212:0.001829936,((((HpGP-COL-303:0.022680431,(COL16:0.020005988,HEL_BA7811AA_AS:0.019411303)1.000:0.003765728)0.991:0.00203032,(COL12:0.019606632,HEL_BA5194AA_AS:0.017267451)1.000:0.006672146)0.757:0.001566685,(((((CM-22021:0.014975645,HEL_CA2238AA_AS:0.01441055)1.000:0.004146921,(COL9:0.017278956,(HEL_BA5208AA_AS:0.016266392,HpGP-COL-121:0.012000894)0.991:0.003241191)1.000:0.002884929)1.000:0.001801326,(HEL_AA6532AA_AS:0.015581106,(HEL_CA2240AA_AS:0.016506467,(HEL_AA6646AA_AS:0.009926972,HEL_CA2255AA_AS:0.014723997)1.000:0.003488532)1.000:0.006134768)1.000:0.003587374)1.000:0.001898399,(CM-22013:0.021712451,((HEL_CA2248AA_AS:0.013438566,HEL_BA5196AA_AS:0.018536344)1.000:0.002668485,((HEL_BA5228AA_AS:0.013841763,HEL_BA9767AA_AS:0.015809167)1.000:0.00647677,((HEL_BA8853AA_AS:0.018727282,(HEL_BA7821AA_AS:0.017710345,HpGP-COL-008:0.010886919)1.000:0.00574641)0.766:0.001824901,(22087:0.009376465,HEL_BA5263AA_AS:0.013344605)1.000:0.004437916)1.000:0.001723843)0.939:0.001500188)1.000:0.00204439)1.000:0.003191463)1.000:0.002277046,((HEL_BA5257AA_AS:0.020639601,HEL_BA5210AA_AS:0.018850731)1.000:0.003824296,(HEL_CA2234AA_AS:0.021420867,(HEL_BA5277AA_AS:0.019950366,HEL_BA5278AA_AS:0.017043952)1.000:0.005098535)1.000:0.001993083)0.996:0.001717191)1.000:0.002092244)0.248:0.001800234,((COL4:0.017882936,HEL_AA6707AA_AS:0.01778454)1.000:0.005186452,(HEL_BA5219AA_AS:0.020204625,(HEL_AA6489AA_AS:0.003327136,HpGP-COL-120:0.003222969)1.000:0.018206362)0.999:0.003521897)0.837:0.002063897)1.000:0.002476255)1.000:0.002875414)1.000:0.00203724)0.990:0.001484837)1.000:0.002271011,(((HEL_BA4418AA_AS:0.025046534,(HEL_AA8710AA_AS:0.016423593,HEL_CA2304AA_AS:0.017155975)1.000:0.007178878)1.000:0.00533529,(((HpGP-SPA-710:0.023030792,(HEL_AA6834AA_AS:0.022110133,(HpGP-MEX-046:0.019761974,(HpGP-PER-017:0.013113877,(HEL_CA2246AA_AS:0.00931888,HpGP-COL-211:0.010786607)1.000:0.006835938)1.000:0.00337048)1.000:0.003366035)1.000:0.002780531)1.000:0.003042596,((HEL_CA2373AA_AS:0.021731213,(HpGP-PER-108:0.019267271,(HEL_CA2277AA_AS:0.014829435,HEL_CA2354AA_AS:0.013827283)1.000:0.003778275)1.000:0.003271279)1.000:0.004746701,(HpGP-POR-110:0.020051044,HEL_AA6600AA_AS:0.022129846)1.000:0.004083013)1.000:0.002140436)1.000:0.002664512,(HEL_CA2157AA_AS:0.022116147,HpGP-SPA-313:0.021175546)1.000:0.004463373)0.999:0.002038656)1.000:0.003576206,((HpGP-COL-204:0.025439284,HEL_BA5568AA_AS:0.023103498)1.000:0.003908286,(HEL_BA4024AA_AS:0.022677132,(HEL_BA5214AA_AS:0.00176183,HEL_BA5275AA_AS:0.001938323)1.000:0.020099482)1.000:0.006191147)1.000:0.001991884)1.000:0.001666377)0.998:0.00109051,((((HpGP-COL-307:0.020919875,(HEL_BA5572AA_AS:0.019326501,HpGP-COL-309:0.01858173)0.995:0.004815785)1.000:0.004547425,(HEL_BA4820AA_AS:0.022026376,(HEL_BA8087AA_AS:0.016152988,HpGP-COL-301:0.017590181)1.000:0.006737241)1.000:0.003818044)1.000:0.002620382,((HEL_BA5280AA_AS:0.023923742,(HEL_AA5309AA_AS:0.017892652,HEL_BA8081AA_AS:0.019715345)1.000:0.00631783)1.000:0.003421544,(HEL_AA4662AA_AS:0.022734815,HpGP-PER-016:0.023593901)1.000:0.004677284)0.770:0.001585138)1.000:0.0015537,((HEL_BA8378AA_AS:0.0249871,(HEL_BA5501AA_AS:0.019870224,HEL_BA5764AA_AS:0.019519208)1.000:0.005546307)1.000:0.003769759,((HEL_AA5316AA_AS:0.020053568,(HEL_BA8981AA_AS:0.015773302,(HEL_BA5567AA_AS:0.012941174,HEL_BA5570AA_AS:0.015016196)1.000:0.003724)1.000:0.005643028)1.000:0.00705983,((HEL_CA2156AA_AS:0.019345408,HpGP-COL-206:0.018159782)1.000:0.00670405,(COL447:0.019479056,HEL_BA7859AA_AS:0.02013074)1.000:0.005178454)1.000:0.003544505)1.000:0.002564716)1.000:0.002135008)1.000:0.001332684)1.000:0.001158326,(((HEL_AA9182AA_AS:0.025251915,((HEL_BA9602AA_AS:0.020967357,HpGP-POR-115:0.019211956)1.000:0.004219755,((HEL_CA2326AA_AS:0.019791482,HEL_CA2484AA_AS:0.019200368)1.000:0.003853054,(HEL_AA5697AA_AS:0.01900155,HEL_AA6787AA_AS:0.019182553)1.000:0.003291131)1.000:0.002361871)1.000:0.003085695)1.000:0.004837849,((HEL_BA4407AA_AS:0.020273793,(HEL_CA2170AA_AS:0.012779081,MU-2004-2:0.014337028)1.000:0.009071249)1.000:0.007000061,(((DR77_2016:0.01260496,(DR52_2016:0.010801113,(DR97_2016:0.005143309,(DR55_2016:0.002662612,(DR21_2016:0.010474407,HpGP-USA-302:0.00547778)1.000:0.002631089)1.000:0.00490729)1.000:0.006161225)0.999:0.003224239)1.000:0.01193641,(HEL_BA0250AA_AS:0.020073932,HEL_AA6502AA_AS:0.021321513)0.992:0.003723847)1.000:0.002824169,((HEL_AA6712AA_AS:0.018619527,HpGP-POR-114:0.018743564)1.000:0.006162181,(HEL_AA6497AA_AS:0.022870267,(HEL_BA3549AA_AS:0.022459603,(HEL_BA0253AA_AS:0.019619503,(OK317:0.015517992,(HEL_BA9388AA_AS:0.017903384,HpGP-BRA-008:0.008119476)1.000:0.006049007)1.000:0.004010866)1.000:0.003562482)1.000:0.003196275)0.988:0.002099133)0.999:0.002191216)1.000:0.002988623)0.084:0.001798618)1.000:0.001424489,((((((HpGP-CHI-026:0.019963873,(HpGP-CHI-023:0.021181272,((((HpGP-CHI-209:0.01780448,HpGP-CHI-119:0.018505143)1.000:0.00356656,HEL_AA6771AA_AS:0.020076367)1.000:0.001574566,(HpGP-CHI-028:0.013200802,HpGP-CHI-027:0.01935654)1.000:0.003355284)1.000:0.001809675,(HpGP-CHI-024:0.017532469,HpGP-CHI-125:0.014669451)1.000:0.004018908)1.000:0.002881034)0.441:0.003287821)1.000:0.006167196,(HpGP-CHI-011:0.020119552,HpGP-CHI-122:0.021398871)1.000:0.006775653)0.995:0.001768927,((HpGP-CHI-123:0.019673499,HpGP-CHI-207:0.019128418)1.000:0.008413641,(HEL_CA2377AA_AS:0.022717116,(HpGP-CHI-005:0.023451948,((HEL_AA6719AA_AS:0.017404435,HpGP-CHI-018:0.017090415)1.000:0.003790482,(HEL_BA4558AA_AS:0.016879615,HpGP-CHI-127:0.018461148)1.000:0.00308539)1.000:0.004550378)1.000:0.003811981)0.939:0.003746553)1.000:0.002239517)1.000:0.001771632,((HpGP-CHI-021:0.018626465,HpGP-CHI-124:0.020987706)1.000:0.009712668,(HpGP-CHI-004:0.012687509,HpGP-CHI-022:0.015639985)1.000:0.013060029)1.000:0.003441157)1.000:0.002416308,(((((((HEL_AA0118AA_AS:0.017970635,HEL_BA4377AA_AS:0.020297962)1.000:0.005734962,(((HEL_AA8698AA_AS:0.017384938,(((Nic21_C:0.019149777,HEL_AA0155AA_AS:0.013479001)1.000:0.004188525,(HEL_AA0157AA_AS:0.005465,Nic24_A:0.002822345)1.000:0.011309767)1.000:0.001952873,(((Nic29_A:0.014190141,HEL_AA9189AA_AS:0.015068141)1.000:0.002669733,((HEL_AA8717AA_AS:0.017151317,Nic30_A:0.017185549)1.000:0.003620805,(HEL_AA0431AA_AS:0.013028636,HEL_AA9194AA_AS:0.017351238)1.000:0.002647039)1.000:0.001413208)0.899:0.001457561,HEL_AA9180AA_AS:0.017099317)1.000:0.002556802)1.000:0.002829883)1.000:0.003196159,HEL_AA8704AA_AS:0.019666327)1.000:0.004232909,HEL_BA3625AA_AS:0.021396182)1.000:0.003849929)1.000:0.004877929,HEL_BA3603AA_AS:0.026482015)1.000:0.0033443,((((((((HEL_CA2285AA_AS:0.009877265,HpGP-PER-112:0.007916986)1.000:0.017703654,(HEL_BA3551AA_AS:0.023803427,PeCan18:0.025737806)0.616:0.003752614)0.572:0.001910128,(HEL_BA9180AA_AS:0.023462345,HEL_BA3532AA_AS:0.021427371)1.000:0.005255867)1.000:0.002263305,(((HEL_BA3535AA_AS:0.027757033,(HpGP-HON-006:0.023751919,(HEL_AA0121AA_AS:0.021216155,((HEL_AA8666AA_AS:0.011406758,HEL_AA9177AA_AS:0.012052329)1.000:0.007630007,(HEL_CA2410AA_AS:0.013712166,(HpGP-HON-013:0.012469619,(HEL_CA2418AA_AS:0.009171755,HEL_CA2426AA_AS:0.004537109)1.000:0.004840649)1.000:0.00515063)1.000:0.004824159)1.000:0.003350554)0.981:0.003151262)1.000:0.005080409)1.000:0.003035767,(((HpGP-COL-003:0.019398253,HpGP-HON-014:0.021836413)1.000:0.007110756,((HEL_BA8163AA_AS:0.023818813,HEL_CA2314AA_AS:0.024253931)1.000:0.004432091,(HEL_CA2386AA_AS:0.023801699,HpGP-CHI-120:0.026594798)1.000:0.005451925)0.117:0.00184341)0.841:0.001581247,((HEL_AA6664AA_AS:0.022028732,(MM2005_72:0.021927235,(HEL_CA2451AA_AS:0.023168921,(HEL_CA2492AA_AS:0.016672361,(HEL_AA6573AA_AS:0.017358023,((HEL_BA8467AA_AS:0.014571342,HEL_BA4408AA_AS:0.014505882)1.000:0.002155768,(HEL_CA2315AA_AS:0.009945134,HEL_AA6578AA_AS:0.017258775)0.926:0.001854346)1.000:0.002223942)0.506:0.002276122)1.000:0.002819931)0.998:0.002338172)0.990:0.002954926)1.000:0.00527496,(HEL_BA3550AA_AS:0.023037986,(HEL_BA3785AA_AS:0.017478186,HEL_BA4399AA_AS:0.019924979)1.000:0.005181702)1.000:0.004341106)1.000:0.00235051)0.351:0.001438725)1.000:0.001852311,(((((((((HpGP-USA-105:0.018495331,HpGP-USA-411:0.019296598)1.000:0.005470288,((HpGP-CAN-002:0.00725495,(CAN_004:9.39e-07,HpGP-CAN-004:5.177e-06)1.000:0.007923045)1.000:0.016576426,(DR2_2016:0.011150501,DR95_2016:0.010600399)1.000:0.013878268)1.000:0.00293588)0.999:0.001764929,(((HEL_AA0225AA_AS:0.021836033,HEL_CA2181AA_AS:0.022023597)1.000:0.004715174,(HEL_AA8668AA_AS:0.024010939,HEL_BA5101AA_AS:0.020436512)1.000:0.003257807)0.256:0.00153856,(HpGP-SPA-402:0.018730459,HpGP-SPA-409:0.020789258)1.000:0.004380718)1.000:0.001945135)1.000:0.002326398,(((((HEL_BA5493AA_AS:0.019707817,(HpGP-USA-427:0.016547441,(HEL_BA5495AA_AS:0.01416733,HEL_BA8109AA_AS:0.01396793)1.000:0.004601219)1.000:0.002588086)1.000:0.002088927,((Hp_P_8:0.016859259,HEL_BA5492AA_AS:0.017812941)1.000:0.003640509,(((HEL_AA5484AA_AS:0.015253138,HEL_BA8105AA_AS:0.018263487)1.000:0.003773209,(HpGP-USA-429:0.016933748,(HEL_AA5503AA_AS:0.012688479,(GAM103Bi:0.012010964,HEL_CA0041AA_AS:0.012993103)1.000:0.003380251)1.000:0.003877429)1.000:0.002565239)0.986:0.001410718,((HEL_BA5488AA_AS:0.017478454,HEL_CA2478AA_AS:0.01724596)1.000:0.003618817,(((((GAM245Ai:0.014798852,(GAM118Bi:0.012281375,HEL_AA5464AA_AS:0.01266333)1.000:0.004004013)0.227:0.002227215,HEL_AA5490AA_AS:0.016894888)0.995:0.001830101,(HpGP-USA-403:0.017070037,HpGP-GMB-008:0.014744679)1.000:0.003856043)0.915:0.001153588,(((HEL_AA5477AA_AS:0.00534104,HpGP-GMB-007:0.004864942)1.000:0.011379752,(GAM119Bi:0.014120142,GAM121Aii:0.013871731)1.000:0.003309224)1.000:0.001749914,(((HEL_AA5949AA_AS:0.01439883,(GAM115Ai:0.013857523,((Gambia94_24:0.010856949,GAM120Ai:0.011831058)1.000:0.002341569,(HEL_AA5462AA_AS:0.011095221,HEL_BA4739AA_AS:0.012765239)1.000:0.002127828)1.000:0.002092228)0.627:0.002055147)1.000:0.002520205,(HEL_AA5478AA_AS:0.01438312,HEL_AA5494AA_AS:0.014624211)1.000:0.002654708)1.000:0.002034437,HEL_AA5489AA_AS:0.016104563)0.997:0.001782422)1.000:0.001764738)1.000:0.001264765,(((((((((HpGP-USA-435:0.017528371,GAMchjs106B:0.013637246)0.813:0.002819057,(HEL_AA5480AA_AS:0.006706488,HEL_AA5508AA_AS:0.006799129)1.000:0.008373256)0.999:0.001490881,((GAM239Bi:0.014271653,(GAM101Biv:0.011432238,HEL_AA5481AA_AS:0.0106304)1.000:0.00483157)0.929:0.001903521,(HEL_AA5479AA_AS:0.011941824,HEL_AA5488AA_AS:0.01270713)1.000:0.003812158)0.735:0.001335615)1.000:0.001775853,(HEL_AA5463AA_AS:0.015416234,(HEL_AA5483AA_AS:0.012443073,HEL_BA4091AA_AS:0.015031725)1.000:0.003872334)1.000:0.002552547)1.000:0.001940608,(HEL_AA5506AA_AS:0.015721264,(HEL_AA5493AA_AS:0.014271264,HpGP-GMB-003:0.014718317)1.000:0.00341657)1.000:0.001655766)0.759:0.001598883,(GAM201Ai:0.015364477,HEL_AA5485AA_AS:0.017741273)1.000:0.003124233)1.000:0.001928795,(HEL_AA7299AA_AS:0.017212685,HEL_BA5086AA_AS:0.017121232)1.000:0.003910722)1.000:0.002800446,(HEL_AA5874AA_AS:0.017005049,(GAM100Ai:0.015021861,HEL_AA5492AA_AS:0.015432522)1.000:0.00307412)0.872:0.001507186)1.000:0.001396024,(((HpGP-GMB-004:0.0134794,(HpGP-POR-004:0.012704606,HEL_AA5487AA_AS:0.013175715)0.804:0.003109744)1.000:0.003508721,(HEL_AA5498AA_AS:0.015981239,(GAM105Ai:0.013015733,HEL_BA4227AA_AS:0.013936333)1.000:0.003415039)1.000:0.002277303)0.999:0.00153882,(HEL_AA5948AA_AS:0.015433892,HEL_AA7317AA_AS:0.015506336)1.000:0.003628439)1.000:0.001245594)0.655:0.001036122)1.000:0.001342624)1.000:0.001293524)1.000:0.001499826)0.534:0.001176089)1.000:0.001596833,((HpGP-USA-424:0.017120546,HpGP-USA-433:0.013672265)1.000:0.005681809,(HEL_BA5558AA_AS:0.017820076,HEL_CA2399AA_AS:0.01895213)1.000:0.003313376)1.000:0.001557983)1.000:0.001256855,(((((((HEL_BA8160AA_AS:0.01643598,HEL_CA2497AA_AS:0.016561543)1.000:0.00387438,((HEL_BA9527AA_AS:0.0177231,(HEL_CA2466AA_AS:0.010696456,NYPt189:0.010404763)1.000:0.007656237)1.000:0.002962583,(HEL_BA5542AA_AS:0.016102087,HEL_BA4475AA_AS:0.016057266)1.000:0.003529377)0.200:0.001336072)0.998:0.001193852,(((((DR150:0.012061372,(HpGP-BRA-018:0.015596801,(HEL_CA2367AA_AS:0.010078703,HpGP-SPA-202:0.011388971)1.000:0.002455052)1.000:0.002154526)1.000:0.002572831,(HEL_BA5459AA_AS:0.012725153,HEL_BA8175AA_AS:0.011695086)1.000:0.005360223)0.989:0.00199642,HEL_CA2351AA_AS:0.014542269)1.000:0.003020838,HEL_BA4729AA_AS:0.0156911)1.000:0.002725188,HEL_BA5561AA_AS:0.018679923)1.000:0.002104962)0.991:0.000997183,(((HEL_BA4481AA_AS:0.015514949,HEL_BA8841AA_AS:0.015808892)1.000:0.004536818,((HEL_BA9224AA_AS:0.013362973,HpGP-USA-432:0.013824041)1.000:0.00506323,(HEL_BA5531AA_AS:0.016049975,(HpGP-USA-418:0.013178876,(HpGP-USA-415:0.016482112,(HEL_BA5477AA_AS:0.009435415,HEL_BA8835AA_AS:0.012217915)1.000:0.003027875)0.951:0.002364042)1.000:0.00397903)1.000:0.002731337)0.999:0.001409939)1.000:0.001214035,((HEL_BA5534AA_AS:0.018861002,(HEL_CA2359AA_AS:0.014416301,DR146:0.015814078)1.000:0.003818401)1.000:0.001785648,((DR59_2016:0.013031528,(HEL_BA9486AA_AS:0.011314545,HpGP-USA-406:0.010808988)1.000:0.004812328)1.000:0.00430608,(HEL_BA5547AA_AS:0.017481516,(DR76_2016:0.012099441,HEL_AA6776AA_AS:0.013368572)1.000:0.006185374)1.000:0.002340355)1.000:0.002079962)1.000:0.001831407)1.000:0.001092891)1.000:0.000967838,((((((HpGP-BRA-002:0.018345329,(HpGP-USA-102:0.01717529,HpGP-USA-421:0.015516669)1.000:0.004249859)1.000:0.002499883,(HEL_AA9174AA_AS:0.018050879,HEL_AA6665AA_AS:0.018589656)1.000:0.003721292)0.252:0.00122122,(HEL_BA9078AA_AS:0.017705773,HEL_AA5936AA_AS:0.018325402)1.000:0.003796086)0.950:0.001152853,(((HEL_CA2152AA_AS:0.009174606,HpGP-COL-306:0.016022302)1.000:0.007454623,(HEL_CA2155AA_AS:0.012371448,(HpGP-COL-207:0.012390507,(HpGP-COL-208:0.006600837,(HEL_AA5320AA_AS:0.004219603,HEL_BA5767AA_AS:0.010589123)1.000:0.004066153)1.000:0.003718118)1.000:0.004390189)1.000:0.006952464)1.000:0.002976242,(((HEL_CA2151AA_AS:0.001594203,HEL_CA2153AA_AS:0.001945418)1.000:0.010569333,(HEL_BA5187AA_AS:0.002326855,HEL_CA2154AA_AS:0.003187026)1.000:0.011343063)1.000:0.007481417,(HEL_AA5308AA_AS:0.015071662,HpGP-COL-205:0.013979311)1.000:0.007058444)1.000:0.001960247)1.000:0.001826469)0.753:0.001019536,(((HEL_CA2356AA_AS:0.015508497,(HEL_BA4487AA_AS:0.012104326,HEL_BA5566AA_AS:0.014529598)1.000:0.004039631)1.000:0.002818339,HpGP-BRA-001:0.019424802)0.745:0.001994745,((HEL_BA4495AA_AS:0.009297184,HpGP-USA-306:0.011932604)1.000:0.010610362,(HEL_BA4477AA_AS:0.019781538,HpGP-PRI-005:0.015359467)1.000:0.003903878)1.000:0.002069436)1.000:0.001735931)1.000:0.001031595,((((((HEL_BA4488AA_AS:0.014539132,HpGP-DOM-011:0.015795631)0.994:0.002600687,(DR64_2016:0.013550656,HEL_BA4479AA_AS:0.01277194)1.000:0.004267187)1.000:0.002013849,(HEL_AA0356AA_AS:0.014997967,HpGP-USA-419:0.014679489)1.000:0.003470194)1.000:0.001440642,((((DR134:0.014243275,DR79:0.015525226)1.000:0.003688975,NYPt310:0.017730269)0.372:0.001461064,(HEL_BA8106AA_AS:0.019248637,HpGP-USA-305:0.017894477)1.000:0.003851572)0.989:0.001304202,((COL14:0.018545041,(Hp_P_11b:0.017377401,HEL_BA4457AA_AS:0.015888465)1.000:0.003323694)0.998:0.001431767,(COL8:0.017758256,HEL_CA2361AA_AS:0.015876337)1.000:0.003606154)1.000:0.001425705)0.933:0.001138992)1.000:0.000984849,(((DR15_2016:0.015847744,HEL_BA3701AA_AS:0.014629914)1.000:0.003772212,((((HEL_BA8158AA_AS:0.014297472,HpGP-DOM-006:0.013975654)1.000:0.004106425,HEL_BA4491AA_AS:0.016016652)0.575:0.001654925,(HEL_BA5457AA_AS:0.014435844,HEL_BA5554AA_AS:0.012308408)1.000:0.005051221)0.857:0.00161007,(DR94_2016:0.015358582,HEL_BA5552AA_AS:0.017749307)1.000:0.00325156)0.984:0.00125127)1.000:0.001242877,((((Hp_P_13:0.01485246,HEL_AA5319AA_AS:0.01678472)1.000:0.003575755,(HEL_BA4902AA_AS:0.016021886,(HEL_CA2358AA_AS:0.017094905,HEL_BA4489AA_AS:0.014495202)0.294:0.003023046)1.000:0.001710248)0.247:0.001100866,(HEL_BA3705AA_AS:0.015776146,HEL_BA8095AA_AS:0.017126814)1.000:0.003763374)0.933:0.001117744,((HEL_BA4108AA_AS:0.015901867,(HpGP-GHA-009:0.011937997,(DR137:0.010514626,HEL_BA3730AA_AS:0.010915732)1.000:0.003056957)1.000:0.003604765)1.000:0.003363809,((HEL_CA2495AA_AS:0.015979785,(DR23_2016:0.008573261,HpGP-NGA-019:0.007580843)1.000:0.008465146)1.000:0.0021556,(DR142:0.014805265,DR44:0.015194365)1.000:0.003292186)0.999:0.001316159)1.000:0.001367417)1.000:0.001021178)0.407:0.000777148)1.000:0.000941834,(((((HpGP-BRA-019:0.015744078,DR48:0.014733293)1.000:0.003155517,(HEL_BA3690AA_AS:0.010070067,HEL_BA4482AA_AS:0.010635914)1.000:0.007424924)1.000:0.001441173,(((HEL_BA8159AA_AS:0.013893749,HpGP-GHA-003:0.012072337)1.000:0.004867659,((DR25_2016:0.016944925,DR35_2016:0.015179889)1.000:0.003176331,(HEL_AA5509AA_AS:0.01059664,HpGP-SPA-317:0.010242456)1.000:0.006754297)0.215:0.001337981)1.000:0.001502966,((HpGP-USA-304:0.014459159,HEL_AA1847AA_AS:0.016009134)1.000:0.003040515,(HpGP-GMB-009:0.015534958,HpGP-USA-417:0.015323452)1.000:0.003438372)1.000:0.001412326)1.000:0.001398901)0.962:0.001124738,(HpGP-USA-416:0.016908954,HEL_CA2365AA_AS:0.015839867)1.000:0.00389422)1.000:0.001268172,((DR82_2016:0.017301338,HEL_BA9403AA_AS:0.016053095)1.000:0.003626187,(HEL_BA4490AA_AS:0.015379632,HpGP-DOM-004:0.015026006)1.000:0.003592291)1.000:0.00152081)1.000:0.001138759)0.768:0.000636556)0.972:0.000683274)0.979:0.000728158,(((HEL_BA9432AA_AS:0.016504299,DR5:0.019126745)1.000:0.004178574,(HEL_BA8965AA_AS:0.015477094,HpGP-USA-202:0.016802918)1.000:0.003114237)1.000:0.001909935,((HEL_BA8180AA_AS:0.017784946,HEL_BA8101AA_AS:0.017458265)1.000:0.003779962,((HpGP-USA-434:0.015388706,(HpGP-USA-104:0.01568352,(HEL_BA5516AA_AS:0.008707409,HpGP-USA-437:0.011766046)1.000:0.005386904)1.000:0.002712981)1.000:0.00414768,HpGP-USA-303:0.018700194)0.998:0.00174166)1.000:0.001391355)1.000:0.001368315)0.970:0.000783145,((((HEL_BA9358AA_AS:0.016193771,HpGP-USA-301:0.013454724)1.000:0.004363348,(HEL_BA5556AA_AS:0.016479407,HEL_BA4876AA_AS:0.017991339)0.628:0.002745346)1.000:0.001724234,((HEL_AA4428AA_AS:0.01577442,HEL_BA3694AA_AS:0.01478369)1.000:0.004246839,((HpGP-NGA-017:0.015229065,NYPt273:0.015045088)1.000:0.003318146,(HEL_BA8174AA_AS:0.017280064,(HEL_CA2475AA_AS:0.014324336,HpGP-USA-420:0.015326187)1.000:0.004344319)1.000:0.002039736)0.928:0.001433649)1.000:0.00166977)1.000:0.002049463,(((HEL_CA2465AA_AS:0.01667668,HEL_BA5546AA_AS:0.016493167)0.023:0.003016887,HEL_BA5500AA_AS:0.018525935)1.000:0.001806797,(((HpGP-ZAF-011:0.010539285,(HEL_BA5716AA_AS:0.007242359,(SA161A:0.001386776,SA161C:0.000676663)1.000:0.004152431)1.000:0.005805604)1.000:0.009174876,HEL_BA8164AA_AS:0.018880382)1.000:0.002561913,(HEL_AA6663AA_AS:0.015679185,HEL_BA8168AA_AS:0.015902936)1.000:0.003291897)0.577:0.001170991)0.856:0.001288941)1.000:0.001304996)1.000:0.001195468)1.000:0.001194842,((HpGP-USA-428:0.014192979,J99:0.016438656)1.000:0.00554527,HEL_CA2462AA_AS:0.022265534)1.000:0.002585289)0.913:0.001104861)0.109:0.001215309,(((HpGP-USA-409:0.022960846,(HEL_BA5550AA_AS:0.018248013,HpGP-USA-412:0.018734996)1.000:0.004292018)1.000:0.001846789,((HpGP-USA-413:0.022179771,HpGP-CAN-012:0.021339433)1.000:0.00342339,(HEL_AA5315AA_AS:0.020573855,HpGP-USA-408:0.019149724)1.000:0.004725641)1.000:0.001748491)0.874:0.00148052,(HEL_BA9173AA_AS:0.020698918,HEL_BA5487AA_AS:0.022653901)1.000:0.005144382)1.000:0.001558399)1.000:0.001317479,((((HEL_AA7296AA_AS:0.002733159,HEL_AA7390AA_AS:0.001237846)1.000:0.002733044,(HEL_BA9331AA_AS:0.002378589,HEL_BA9665AA_AS:0.00694653)1.000:0.002934438)1.000:0.018308642,(HEL_BA4465AA_AS:0.022053276,HpGP-USA-311:0.019862362)1.000:0.004255935)1.000:0.002378249,((HpGP-PER-013:0.013372002,(HEL_BA4497AA_AS:0.012642299,HpGP-PER-020:0.01270599)1.000:0.006151615)1.000:0.008461072,(HEL_AA6874AA_AS:0.019692645,HEL_BA9064AA_AS:0.021056479)1.000:0.004135564)0.824:0.001657138)1.000:0.001633808)1.000:0.001552403,(((HEL_BA4076AA_AS:0.021212335,HpGP-BRA-014:0.021219852)0.973:0.003676113,HEL_BA4403AA_AS:0.024527167)1.000:0.001828691,(HEL_CA2149AA_AS:0.02217111,(HpGP-CRI-004:0.009589016,HpGP-CRI-007:0.009338252)1.000:0.012446888)1.000:0.003609153)1.000:0.001859613)0.978:0.001412119,(HEL_CA2429AA_AS:0.026480403,(HpGP-DOM-007:0.022005718,HpGP-USA-003:0.022327373)0.464:0.003813131)1.000:0.002645721)1.000:0.00148987,((HEL_BA4557AA_AS:0.021799706,(HpGP-USA-206:0.018819106,(HEL_BA3796AA_AS:0.011854507,HEL_BA5308AA_AS:0.014331482)1.000:0.006712639)1.000:0.00479161)1.000:0.004333963,(HEL_BA3662AA_AS:0.022543702,HEL_BA3663AA_AS:0.021029278)1.000:0.004696736)1.000:0.002096892)1.000:0.001614232)0.992:0.001538742)0.000:0.001206297,(HEL_AA5313AA_AS:0.02469855,(HEL_BA9645AA_AS:0.019815917,(HEL_CA2150AA_AS:0.016584599,(HEL_AA5973AA_AS:0.013517075,HEL_CA2402AA_AS:0.011761828)1.000:0.004445386)1.000:0.004293019)1.000:0.00704629)1.000:0.003620235)0.805:0.001372321,((HEL_BA3530AA_AS:0.024296529,(HEL_BA7832AA_AS:0.022099434,HpGP-COL-109:0.020982534)1.000:0.00525559)1.000:0.003554269,((HEL_AA5311AA_AS:0.023445373,(HpGP-COL-102:0.015215107,(HpGP-COL-006:0.013975574,(HEL_BA4053AA_AS:0.011407482,HpGP-COL-108:0.012070317)0.121:0.003058951)1.000:0.005420931)1.000:0.00679992)1.000:0.004813435,(HEL_BA9695AA_AS:0.018856531,(HEL_BA3531AA_AS:0.018575511,(HEL_BA5203AA_AS:0.013072777,(HEL_BA5197AA_AS:0.013419042,HpGP-SPA-609:0.01503941)1.000:0.004395391)1.000:0.005743839)1.000:0.003969239)1.000:0.005175768)0.999:0.002308397)1.000:0.002439379)1.000:0.001803826,(HEL_BA5199AA_AS:0.027701828,((HEL_AA6761AA_AS:0.02539175,(((HEL_CA2438AA_AS:0.009708067,HpGP-HON-015:0.008806948)1.000:0.014398584,(HpGP-HON-010:0.020997764,(HpGP-HON-021:0.017479145,(HEL_CA2416AA_AS:0.012685879,HpGP-HON-023:0.012343011)1.000:0.006415254)1.000:0.003338644)1.000:0.004628257)1.000:0.002564012,((HEL_CA2325AA_AS:0.020298932,HpGP-PER-116:0.021409894)1.000:0.004753137,((((HpGP-HON-017:0.012830524,HpGP-HON-020:0.016146118)1.000:0.005982228,HpGP-HON-012:0.022039458)1.000:0.003403794,(HEL_CA2457AA_AS:0.019161322,(HEL_CA2428AA_AS:0.019978504,(HpGP-HON-003:0.009483042,(HpGP-HON-007:0.007510811,HpGP-HON-018:0.008539003)1.000:0.003388863)1.000:0.008564772)1.000:0.004992369)1.000:0.003563039)1.000:0.001896256,((((HpGP-HON-004:0.017096923,(HEL_AA8675AA_AS:0.015737533,HEL_CA2411AA_AS:0.01934093)0.989:0.003691476)1.000:0.003993285,HEL_CA2447AA_AS:0.019087137)1.000:0.003027419,(((HpGP-HON-019:0.017722812,DR14:0.01898933)1.000:0.003933094,(HEL_BA3543AA_AS:0.021302324,(HpGP-BRA-023:0.018175369,HpGP-ARG-006:0.019212415)0.931:0.003285407)0.000:0.001369818)0.162:0.001304115,(((((HpGP-ZAF-004:0.019104315,(SA146C:0.018027549,(((SA35C:0.010987972,(HEL_BA5704AA_AS:0.000781939,SA158C:0.000162812)1.000:0.009416035)1.000:0.003329721,(SA45C:0.012890786,SA30C:0.012465498)1.000:0.00244302)0.614:0.001156253,(HEL_BA4155AA_AS:0.012243986,SA46C:0.015496182)1.000:0.003041335)1.000:0.00268134)1.000:0.00338991)0.056:0.001560926,(HEL_BA4945AA_AS:0.02326053,SA157A1:0.01669525)1.000:0.003328341)1.000:0.001527877,(((HEL_BA8848AA_AS:0.015133399,(HEL_BA4236AA_AS:0.013788366,HEL_BA4898AA_AS:0.010597501)0.999:0.002998635)1.000:0.002154516,(HEL_BA5639AA_AS:0.018073829,(HEL_BA9753AA_AS:0.004341139,(HEL_AA7374AA_AS:0.004494783,HEL_BA9183AA_AS:0.001469613)1.000:0.002399871)1.000:0.010908276)1.000:0.004478046)0.572:0.001958549,HpGP-ZAF-002:0.021294943)1.000:0.002944298)1.000:0.001386625,((((kin27:0.013217203,(((HpGP-COG-005:0.011949554,HpGP-COG-011:0.012155841)1.000:0.002815614,(((ckin5:0.008674273,kin61:0.008943057)1.000:0.005262899,(ckin125:0.011765245,HEL_BA5084AA_AS:0.012221129)1.000:0.002496485)0.000:0.001077089,(HpGP-COG-004:0.01128634,kin38:0.010981551)1.000:0.002888844)0.975:0.001127427)0.195:0.001085329,(HpGP-COG-001:0.01284258,(HEL_BA5097AA_AS:0.009766351,kin5:0.010217823)1.000:0.00402498)1.000:0.001661877)1.000:0.001487969)1.000:0.001347771,((((((ckin24:0.008968702,kin82:0.010403821)1.000:0.002518696,HEL_BA4239AA_AS:0.012413908)0.450:0.001189044,(HpGP-COG-010:0.010551974,kin12:0.009818833)1.000:0.002908384)1.000:0.001205221,(((kin62:0.009205826,kin68:0.00947322)1.000:0.002726143,((ckin106:0.009399492,HpGP-COG-003:0.009169488)1.000:0.002758689,(HEL_BA8970AA_AS:0.009753683,HpGP-COG-006:0.010066623)1.000:0.002366189)1.000:0.001033644)0.840:0.000874787,((ckin129:0.010240773,kin74:0.010125189)1.000:0.00257455,((kin77:0.008777479,HpGP-COG-008:0.010064542)1.000:0.002538818,(((ckin130:0.008266862,kin86:0.007355383)1.000:0.002321473,((ckin1:0.007474957,ckin3:0.007818526)1.000:0.002425224,(ckin34:0.007896922,kin58:0.008857498)1.000:0.0019752)0.946:0.000946856)1.000:0.001503625,kin81:0.009234293)1.000:0.002784685)1.000:0.001364097)1.000:0.001059984)0.947:0.000908719)1.000:0.001107594,(ckin65:0.010615553,kin14:0.010845915)1.000:0.002683627)1.000:0.00138691,(((ckin36:0.010000395,kin59:0.009784526)1.000:0.003110834,((HEL_AA7359AA_AS:0.00168229,HEL_BA9193AA_AS:0.001982627)1.000:0.010893148,(HEL_BA8933AA_AS:0.010570248,HEL_BA9771AA_AS:0.010498588)1.000:0.00234779)1.000:0.001171007)0.418:0.00099,(((((HpGP-BRA-005:0.014479055,HpGP-BRA-010:0.016569148)1.000:0.002979122,HEL_BA3723AA_AS:0.016460581)0.870:0.001226991,HpGP-BRA-013:0.019063144)1.000:0.001365824,((HpGP-POR-006:0.013970974,HpGP-BRA-007:0.012757551)1.000:0.002411583,HpGP-BRA-022:0.015895824)1.000:0.001208598)1.000:0.001088059,(((ckin8:0.010272139,HEL_AA4369AA_AS:0.011507882)1.000:0.002582763,(kin71:0.01229917,HEL_AA0448AA_AS:0.008805248)1.000:0.002296291)1.000:0.001658951,(((HEL_AA7352AA_AS:0.010060637,HEL_CA2494AA_AS:0.008253639)1.000:0.00324606,HEL_AA7201AA_AS:0.012522208)1.000:0.001369352,((HEL_BA9399AA_AS:0.012364147,(ckin132:0.006589488,ckin35:0.006788343)1.000:0.004929502)1.000:0.001483775,((HpGP-BRA-020:0.008564956,HEL_CA2362AA_AS:0.012418472)1.000:0.003434882,HpGP-COG-009:0.011108031)1.000:0.001505741)0.991:0.001130911)0.000:0.000858153)0.668:0.000872095)1.000:0.001239771)1.000:0.001373455)0.987:0.001054113)1.000:0.001469569,((HEL_BA4905AA_AS:0.012058083,SA170C:0.012068329)1.000:0.003763304,(HpGP-COG-007:0.011908558,kin87:0.011625818)1.000:0.003471658)0.934:0.001264684)1.000:0.001157982,((((ckin28:0.012251108,ckin37:0.013457047)1.000:0.002902797,(ckin111:0.016650026,HEL_BA4670AA_AS:0.018477109)1.000:0.004344935)1.000:0.001799358,(HEL_AA6734AA_AS:0.01193318,(ckin79:0.00960904,(HEL_BA4947AA_AS:0.014053128,kin79:0.008197788)1.000:0.003028886)1.000:0.003178308)1.000:0.002486264)1.000:0.002027504,DR96_2016:0.01918323)1.000:0.001556682)1.000:0.001339336)0.996:0.001458121,(((((HEL_BA9817AA_AS:0.003497482,(HEL_BA9599AA_AS:0.005454258,HEL_BA9195AA_AS:0.006078726)1.000:0.00226433)1.000:0.015498567,(HEL_BA9240AA_AS:0.017650024,SA226A:0.015693765)1.000:0.005758666)1.000:0.002038028,(HEL_BA4976AA_AS:0.016143452,HEL_BA5010AA_AS:0.023163524)1.000:0.004168853)1.000:0.001897758,(HEL_BA9174AA_AS:0.022769664,((((HEL_BA9372AA_AS:0.018475032,(HpGP-ZAF-010:0.022361089,(SA220C:0.015678118,((ID0468:0.00602745,(ID0278:0.000330383,ID0462:0.001145078)1.000:0.001080284)1.000:0.004568885,(HEL_BA4163AA_AS:0.006841463,HEL_BA5002AA_AS:0.010497084)1.000:0.003527233)1.000:0.002590578)0.388:0.002751938)1.000:0.005313596)1.000:0.004508634,(((((HEL_BA5720AA_AS:0.001540899,HEL_BA8361AA_AS:0.001676037)1.000:0.007301187,(HEL_BA5691AA_AS:0.007203801,(HEL_BA5638AA_AS:0.000648186,SA227:0.000627278)1.000:0.00516473)1.000:0.002313313)1.000:0.007414396,(SA252C:0.001576528,(HEL_BA5735AA_AS:0.002861665,(SA168C:0.000705623,SA224:0.000755029)1.000:0.002556292)1.000:0.002622099)1.000:0.017924447)1.000:0.004986959,(HEL_BA9376AA_AS:0.01565842,HEL_BA4884AA_AS:0.017638322)1.000:0.003472034)1.000:0.003130102,HEL_BA9555AA_AS:0.018016744)1.000:0.004429093)1.000:0.003515611,(HEL_BA4900AA_AS:0.015959962,HEL_BA8873AA_AS:0.019320293)1.000:0.005158078)1.000:0.00237329,((HEL_AA0318AA_AS:0.014067124,HEL_BA9689AA_AS:0.013496014)1.000:0.006453849,HEL_BA9635AA_AS:0.02043188)1.000:0.001911294)0.446:0.001846662)1.000:0.002111461)1.000:0.00172262,HEL_BA5527AA_AS:0.022728156)0.000:0.001327663)1.000:0.002664961)1.000:0.00164352)1.000:0.001349683,(((((HEL_AA8631AA_AS:0.016240631,HEL_AA8702AA_AS:0.015280185)1.000:0.003945602,HEL_AA0428AA_AS:0.022007929)1.000:0.002678233,((HEL_BA3622AA_AS:0.016013177,(HEL_AA0113AA_AS:0.013641312,Nic32_A:0.01440649)1.000:0.00456331)1.000:0.003282388,HEL_AA8718AA_AS:0.021980972)0.993:0.00251815)1.000:0.004051706,HEL_AA8672AA_AS:0.020555442)1.000:0.00251571,((HEL_AA0427AA_AS:0.016451141,(HEL_AA0156AA_AS:0.010573946,HEL_AA4346AA_AS:0.010394337)1.000:0.006578395)1.000:0.00769508,HpGP-GTM-010:0.01818786)1.000:0.003564796)1.000:0.001920375)0.493:0.001426662)1.000:0.001541269)1.000:0.001682725)1.000:0.002022556)0.000:0.001696861,((HEL_AA5318AA_AS:0.017229971,VE_HV055:0.017822123)1.000:0.007315175,HEL_AA5317AA_AS:0.024495684)1.000:0.002808923)1.000:0.002210626)1.000:0.002328012)1.000:0.001732893,(HpGP-PER-140:0.027092522,(HEL_BA4420AA_AS:0.023896199,HEL_CA2313AA_AS:0.022985221)0.648:0.004041916)1.000:0.0025104)0.000:0.001771753)1.000:0.002868916,((HEL_BA8380AA_AS:0.023190832,(HpGP-COL-318:0.008889398,(HEL_BA5469AA_AS:0.002569607,HEL_BA5470AA_AS:0.008560356)1.000:0.00684187)1.000:0.012923961)1.000:0.004906582,(HEL_BA5508AA_AS:0.020736987,(HEL_AA5310AA_AS:0.004305712,HEL_BA9699AA_AS:0.004203437)1.000:0.01745164)1.000:0.005547174)0.992:0.002436259)1.000:0.002785204,((HEL_AA0422AA_AS:0.019992035,Nic23-A:0.020542982)1.000:0.006756134,(HEL_AA8636AA_AS:0.01122962,HEL_AA8673AA_AS:0.011624712)1.000:0.015332846)1.000:0.003322398)0.165:0.001752775,(HEL_BA3650AA_AS:0.027517379,(((HEL_CA2302AA_AS:0.010503159,(HEL_AA6577AA_AS:0.009343775,(HEL_BA3534AA_AS:0.007773606,HpGP-MEX-041:0.008738999)1.000:0.003868204)1.000:0.003179477)1.000:0.013312523,(HEL_BA4406AA_AS:0.020376592,HpGP-PER-113:0.019369009)1.000:0.004173846)1.000:0.003340432,(HpGP-PER-102:0.025136052,(HEL_CA2412AA_AS:0.020629183,HpGP-SPA-318:0.020097995)1.000:0.004409304)1.000:0.002808742)0.998:0.002436819)1.000:0.002638964)1.000:0.001437534)0.228:0.001168104,HEL_BA3541AA_AS:0.031637242)0.983:0.001092083)1.000:0.001425103)1.000:0.001062727)1.000:0.000853121)1.000:0.000788691,((((HpGP-CRI-003:0.020573011,HpGP-CRI-006:0.020713591)1.000:0.00509639,(HEL_AA6648AA_AS:0.023966997,HpGP-CRI-005:0.020897538)1.000:0.004611453)1.000:0.002852323,((HEL_BA4836AA_AS:0.024271875,(HEL_AA6880AA_AS:0.021312617,(((((HEL_AA8685AA_AS:0.017410391,HEL_CA2414AA_AS:0.016352692)1.000:0.003422909,(HEL_AA0112AA_AS:0.015226843,(HEL_AA0423AA_AS:0.011767737,HEL_AA8615AA_AS:0.010907145)1.000:0.005207698)1.000:0.002026775)1.000:0.002168751,((HEL_AA6740AA_AS:0.014879206,(HEL_CA2394AA_AS:0.017777496,HpGP-HON-028:0.014662891)0.680:0.002941347)1.000:0.004287364,((HEL_AA0111AA_AS:0.016679436,(HEL_BA4393AA_AS:0.013368368,HpGP-CRI-008:0.013758055)1.000:0.003098393)0.581:0.001387603,(HpGP-CRI-001:0.014756694,HpGP-CRI-002:0.017219957)1.000:0.004472685)1.000:0.004332921)1.000:0.002558154)1.000:0.002675009,HEL_AA8748AA_AS:0.025079133)1.000:0.00275799,(HEL_BA9280AA_AS:0.014036916,HEL_BA9041AA_AS:0.017313125)1.000:0.003822912)1.000:0.003463454)1.000:0.00411484)1.000:0.002549335,((HpGP-SPA-305:0.018585651,HpGP-SPA-314:0.020191807)1.000:0.005558868,HEL_AA4661AA_AS:0.023920364)0.999:0.001985539)1.000:0.002035376)1.000:0.002035907,(((HEL_AA6671AA_AS:0.024738487,HEL_CA2320AA_AS:0.024170625)1.000:0.00401028,((HpGP-GTM-004:0.017652418,HpGP-GTM-007:0.017770026)1.000:0.008552521,HpGP-HON-025:0.024403646)1.000:0.003002021)1.000:0.002213101,(((HEL_BA4405AA_AS:0.017355734,HpGP-MEX-023:0.018444724)1.000:0.007610169,HpGP-SPA-309:0.026055975)0.962:0.002238684,((HpGP-COG-002:0.020286574,HEL_BA3553AA_AS:0.021362238)1.000:0.003561162,((DR19_2016:0.00960603,(DR84_2016:0.010372411,(DR100_2016:0.007738498,DR49_2016:0.008875008)0.898:0.001488588)1.000:0.00351484)1.000:0.011578967,HpGP-PER-124:0.023537185)0.861:0.002696593)1.000:0.003813062)1.000:0.002273957)0.981:0.001418102)1.000:0.001233495)0.987:0.000643884,((((HpGP-SPA-018:0.023151154,(HEL_BA3536AA_AS:0.019913745,(HEL_BA5306AA_AS:0.010949314,HpGP-MEX-043:0.012151146)1.000:0.010603233)1.000:0.004685069)1.000:0.003924491,(HpGP-SPA-803:0.023119908,(HpGP-MEX-027:0.020146557,MM2012_26:0.017830887)1.000:0.007000899)1.000:0.003005554)1.000:0.002203076,(((HpGP-MEX-024:0.022386776,MG2005_98:0.019390162)1.000:0.006461393,((MU-2003-84:0.018938067,(HEL_BA4549AA_AS:0.01832482,HEL_BA4396AA_AS:0.017900238)0.631:0.003858612)1.000:0.006371351,(HEL_BA4422AA_AS:0.021310185,(HEL_CA2324AA_AS:0.021078924,((HEL_BA4566AA_AS:0.014460924,(HEL_BA3782AA_AS:0.005653041,HpGP-MEX-012:0.00788668)1.000:0.005199462)1.000:0.00893552,(HEL_BA3538AA_AS:0.015470318,(HpGP-IDN-009:0.008133205,MM2004_20:0.010988139)1.000:0.003547022)1.000:0.004500772)0.990:0.003295236)1.000:0.003074821)1.000:0.003927226)0.960:0.002269855)1.000:0.002294925,(HpGP-SWT-005:0.024020528,HEL_BA4435AA_AS:0.022297083)1.000:0.004311092)1.000:0.001746386)1.000:0.001416622,((HEL_BA3544AA_AS:0.026767548,((HEL_BA9293AA_AS:0.02084832,HpGP-HON-016:0.022429393)1.000:0.004437789,(HEL_AA5687AA_AS:0.021034716,HEL_CA2388AA_AS:0.024047867)1.000:0.003870456)1.000:0.002809251)1.000:0.00245881,(((HEL_AA6061AA_AS:0.021919231,HEL_BA4404AA_AS:0.023355391)1.000:0.004784424,(MGms203:0.024482336,(HEL_BA3545AA_AS:0.019631566,HEL_BA4402AA_AS:0.019189766)1.000:0.005268631)1.000:0.004058214)1.000:0.001713612,(((HEL_AA6790AA_AS:0.020104494,HEL_AA6656AA_AS:0.021125879)1.000:0.00442707,((HEL_BA3540AA_AS:0.003067692,MM-2003-103:0.003595587)1.000:0.018814719,HpGP-USA-204:0.020841366)1.000:0.003979632)1.000:0.003370106,(MG-ms2:0.022472952,HEL_BA8462AA_AS:0.022732074)0.747:0.004209664)1.000:0.003490819)0.394:0.001340292)0.997:0.001088677)1.000:0.000900007)1.000:0.00073055)1.000:0.000934286,((((HpGP-SPA-019:0.022438912,HpGP-SPA-319:0.022442241)1.000:0.004184438,(HpGP-SPA-507:0.024658087,(HEL_BA0252AA_AS:0.021351814,HpGP-POR-104:0.021702772)1.000:0.004199201)0.917:0.001654746)1.000:0.001593056,((HEL_AA6495AA_AS:0.021789522,HEL_AA6832AA_AS:0.021303822)1.000:0.004603119,(HpGP-POR-005:0.024293428,(HpGP-FRA-001:0.021873302,HpGP-FRA-020:0.022150577)1.000:0.003649827)0.302:0.001782027)1.000:0.001817178)1.000:0.00149831,((((HpGP-SPA-801:0.026119883,((HEL_AA6844AA_AS:0.01870407,HpGP-PRI-008:0.020484247)1.000:0.006560193,(HEL_BA4695AA_AS:0.021807046,HpGP-SPA-104:0.022979023)1.000:0.003373806)0.929:0.001667752)0.991:0.001863059,((DR57_2016:0.022272639,HEL_BA9589AA_AS:0.021422586)1.000:0.005210132,HEL_CA2488AA_AS:0.026626986)1.000:0.001858038)1.000:0.001429586,((HEL_AA0220AA_AS:0.021749505,HEL_CA2409AA_AS:0.021421676)1.000:0.005018106,((HEL_AA0447AA_AS:0.021414263,HEL_AA6581AA_AS:0.021454388)1.000:0.004408776,(HEL_AA4688AA_AS:0.022105599,HEL_AA5700AA_AS:0.022102913)1.000:0.004058484)0.196:0.001332149)1.000:0.001850868)0.000:0.000994637,(((HEL_CA2491AA_AS:0.023580651,(HEL_BA4808AA_AS:0.020414688,HpGP-POR-002:0.020974521)1.000:0.003896227)1.000:0.002523067,(HpGP-POR-113:0.025729829,(HEL_AA0219AA_AS:0.021393512,HEL_BA4756AA_AS:0.02120174)0.990:0.003641969)1.000:0.002089919)1.000:0.002145172,((HEL_AA5699AA_AS:0.021334571,HEL_AA6803AA_AS:0.021582249)1.000:0.004672976,(HpGP-POR-112:0.023996172,(HEL_BA9541AA_AS:0.021659115,HpGP-FRA-017:0.022429876)1.000:0.003880023)0.962:0.002087727)1.000:0.001650842)1.000:0.001317179)0.000:0.00080106)1.000:0.00107966)1.000:0.000796725)1.000:0.001118025,((((DR99:0.020304684,HpGP-DOM-003:0.021535928)1.000:0.005476163,(HEL_AA4668AA_AS:0.020335169,HpGP-SPA-017:0.022025134)1.000:0.004000201)1.000:0.002210581,(HEL_AA6485AA_AS:0.025004341,(HpGP-POR-108:0.021523319,(HEL_AA4649AA_AS:0.011077228,HpGP-SPA-201:0.011671489)1.000:0.011329141)1.000:0.00374544)1.000:0.002059196)1.000:0.001558911,((((HpGP-SPA-325:0.018476903,(HEL_AA4652AA_AS:0.015767249,HEL_AA4669AA_AS:0.01688422)0.961:0.004874647)1.000:0.007177365,(HEL_BA4855AA_AS:0.022051771,HpGP-SPA-108:0.023318417)1.000:0.003307855)0.999:0.001511637,(HpGP-SPA-701:0.021786735,HpGP-SPA-303:0.02279403)1.000:0.003849265)0.358:0.001251784,(HpGP-SPA-606:0.022641868,HEL_CA2408AA_AS:0.023446717)1.000:0.004859795)0.881:0.001230044)0.998:0.001073684)1.000:0.001116585,(((((HEL_BA0251AA_AS:0.021470407,HEL_BA9275AA_AS:0.020514698)1.000:0.004238875,(HEL_AA6685AA_AS:0.023473976,(HEL_BA4003AA_AS:0.019875845,HpGP-SPA-506:0.020247024)1.000:0.003896361)1.000:0.001845895)1.000:0.00173884,((HEL_AA6721AA_AS:0.019735938,HEL_BA0869AA_AS:0.019890259)1.000:0.005635042,((DR37_2016:0.021246061,HEL_BA3950AA_AS:0.018887526)1.000:0.005681034,(HEL_AA6493AA_AS:0.020998441,HEL_AA1876AA_AS:0.021776774)1.000:0.00390032)0.999:0.00163994)0.972:0.001447096)1.000:0.001388914,((((HpGP-POR-010:0.020941289,(HEL_AA1872AA_AS:0.014868005,HpGP-POR-018:0.015833961)1.000:0.007559376)1.000:0.003578455,(HEL_BA3236AA_AS:0.022883077,(HEL_BA0867AA_AS:0.019765179,HpGP-SWT-001:0.020422782)1.000:0.00399474)1.000:0.002315932)1.000:0.001817942,(((HEL_CA2398AA_AS:0.019754591,HEL_AA6711AA_AS:0.019850693)1.000:0.003944076,((HEL_AA5690AA_AS:0.01882568,HpGP-POR-003:0.019519562)1.000:0.004454851,HEL_AA5696AA_AS:0.021931866)0.742:0.001575572)0.999:0.001542253,(Pt-212-99R-U:0.020279837,HEL_AA8651AA_AS:0.021712599)1.000:0.00423591)1.000:0.001977382)1.000:0.001366096,(((HEL_AA1868AA_AS:0.02094645,HEL_BA4005AA_AS:0.020361498)1.000:0.004643837,(HEL_AA5698AA_AS:0.023605126,(HEL_AA0215AA_AS:0.021052536,HpGP-POR-015:0.019921705)0.994:0.003455336)0.998:0.001726006)1.000:0.001567161,(HpGP-SPA-107:0.023760294,(HEL_AA1875AA_AS:0.022109809,HpGP-POR-013:0.021782259)0.263:0.00334755)1.000:0.00189861)1.000:0.001516593)0.902:0.000967705)1.000:0.000901537,((((((HEL_AA5691AA_AS:0.021116117,HEL_CA2482AA_AS:0.020846369)1.000:0.003988764,(HEL_BA3958AA_AS:0.018663223,Pt-4481-G:0.018434194)1.000:0.006544623)1.000:0.001743406,(((HEL_BA4834AA_AS:0.019896857,HpGP-POR-008:0.019607597)1.000:0.004502631,(HpGP-SWT-012:0.022639517,(HEL_CA2471AA_AS:0.019877072,(HpGP-COL-002:0.019079713,HpGP-POR-009:0.015989372)1.000:0.00422775)1.000:0.002850128)1.000:0.002429655)1.000:0.002083972,(HpGP-IDN-006:0.02380942,(HEL_AA1866AA_AS:0.021932694,Pt_7757:0.021243409)1.000:0.003511885)0.998:0.001707196)0.979:0.00143679)0.861:0.001196596,((HpGP-BRA-003:0.023635145,(HEL_AA0214AA_AS:0.019983245,(HpGP-POR-101:0.017038582,(HEL_AA6529AA_AS:0.017233346,(HpGP-POR-106:0.016786864,(HpGP-POR-103:0.013378157,HpGP-POR-111:0.013281119)1.000:0.003706994)0.992:0.00210809)0.937:0.002804624)1.000:0.004223789)1.000:0.003912633)1.000:0.003370256,((HpGP-SWT-015:0.020917995,(HEL_AA6669AA_AS:0.020726197,(HEL_AA1878AA_AS:0.014695253,HpGP-BRA-009:0.01550347)1.000:0.006156362)1.000:0.003248294)1.000:0.003206701,Nic20-A:0.026832444)1.000:0.001982345)1.000:0.001754129)1.000:0.00097761,(((HEL_AA6601AA_AS:0.021794671,HpGP-POR-109:0.020961735)1.000:0.004399206,((HEL_AA6744AA_AS:0.019194373,HEL_AA6841AA_AS:0.019454478)1.000:0.004932225,(HpGP-POR-001:0.021384009,HEL_AA5689AA_AS:0.021473821)1.000:0.003397809)1.000:0.001867575)1.000:0.001960068,((((HEL_AA0218AA_AS:0.021696944,HEL_AA0222AA_AS:0.020317697)1.000:0.005455405,(HEL_BA4690AA_AS:0.021131787,HEL_BA0144AA_AS:0.021661407)1.000:0.003614933)1.000:0.001729264,((HEL_AA6498AA_AS:0.020476293,HEL_AA6802AA_AS:0.021170424)1.000:0.004193946,(HpGP-POR-011:0.020970295,HEL_BA0176AA_AS:0.021713048)1.000:0.003705426)1.000:0.001653638)0.429:0.001159967,((HEL_BA3234AA_AS:0.024385876,(HEL_BA0868AA_AS:0.021225347,HpGP-POR-007:0.020910908)1.000:0.003768456)0.945:0.00187465,(HEL_BA4735AA_AS:0.021083343,HEL_CA2396AA_AS:0.021168449)1.000:0.004206214)1.000:0.001870064)0.936:0.001177804)0.911:0.000860169)1.000:0.000767146,(((((HpGP-BRA-006:0.019146282,HpGP-POR-107:0.018778394)1.000:0.00611315,HpGP-ARG-004:0.02437897)1.000:0.00235987,((HpGP-SPA-505:0.021781618,HpGP-SPA-802:0.021305812)1.000:0.004261107,(HpGP-FRA-010:0.021269117,HpGP-SPA-502:0.022085422)1.000:0.003951463)0.994:0.001405908)1.000:0.001417155,((HEL_CA2357AA_AS:0.022668971,HpGP-ARG-005:0.021821857)1.000:0.004276389,(HEL_BA3233AA_AS:0.023860864,(HEL_BA5458AA_AS:0.021688076,HpGP-ARG-003:0.021675716)1.000:0.00347995)0.927:0.001614745)1.000:0.001769452)0.998:0.001168925,((HEL_AA6610AA_AS:0.024839866,(HpGP-SPA-501:0.0212682,HpGP-SPA-503:0.021736497)1.000:0.003828907)1.000:0.001961206,((HEL_AA4655AA_AS:0.021151433,HEL_BA4846AA_AS:0.02062511)1.000:0.00463386,(HEL_AA6853AA_AS:0.0211578,HEL_AA6857AA_AS:0.021286805)1.000:0.003987254)1.000:0.001798272)1.000:0.001712312)1.000:0.001075323)0.850:0.000666553)0.999:0.000588956)0.868:0.000499454,(((((((HEL_BA3239AA_AS:0.021364478,HpGP-SPA-008:0.021303612)1.000:0.003670013,(HEL_AA6546AA_AS:0.020369988,HpGP-BRA-017:0.021693146)1.000:0.004344536)0.930:0.001364754,(HEL_CA2391AA_AS:0.022857607,(HpGP-SPA-003:0.018300564,HpGP-SPA-414:0.018084046)1.000:0.005585227)1.000:0.003153591)1.000:0.001577652,((((HpGP-SPA-111:0.016436149,HpGP-SPA-316:0.017183456)1.000:0.006481154,(HEL_CA2458AA_AS:0.023295404,(HEL_BA4498AA_AS:0.020168905,HpGP-SPA-006:0.018209044)1.000:0.00401841)1.000:0.00235782)1.000:0.0022874,(HEL_AA6041AA_AS:0.020876098,HEL_BA8893AA_AS:0.020879714)1.000:0.004698656)1.000:0.001575657,((HEL_AA6064AA_AS:0.020922872,HpGP-SPA-005:0.020319244)1.000:0.00568184,(((HpGP-SPA-102:0.020499618,(HEL_CA2389AA_AS:0.018669404,HpGP-POR-105:0.018294376)1.000:0.004138328)1.000:0.00198057,(HEL_AA6065AA_AS:0.019499764,HEL_BA4401AA_AS:0.022238798)1.000:0.003680887)1.000:0.002416063,((HpGP-SPA-401:0.019938482,HEL_BA9340AA_AS:0.019655842)1.000:0.003735748,(((HEL_AA7310AA_AS:0.010576344,HpGP-SPA-413:0.011162802)1.000:0.009546228,HpGP-SPA-406:0.021438862)0.976:0.00222222,(HEL_BA8844AA_AS:0.018889478,HpGP-SPA-010:0.019044529)1.000:0.003741524)1.000:0.001630345)1.000:0.002181552)1.000:0.001724935)1.000:0.001652505)1.000:0.001378554)1.000:0.001168028,((HEL_AA5918AA_AS:0.021946181,HpGP-SPA-002:0.021484756)1.000:0.004744159,(((HEL_BA9818AA_AS:0.019266711,HpGP-SPA-304:0.019370989)1.000:0.005195428,HEL_AA6518AA_AS:0.023974634)1.000:0.001730424,((HEL_AA4682AA_AS:0.020777361,HpGP-SPA-012:0.021749266)0.991:0.003390337,HEL_AA6048AA_AS:0.026041457)1.000:0.001693122)0.554:0.001451559)1.000:0.001373662)1.000:0.001012865,(((HEL_BA4840AA_AS:0.023834511,(HpGP-SPA-209:0.021995993,HpGP-SPA-805:0.022274435)0.861:0.00336454)0.984:0.001946946,((HEL_AA0332AA_AS:0.019612679,(DR86:0.006866521,HEL_BA4724AA_AS:0.007881023)1.000:0.013075107)1.000:0.004833208,(HEL_AA6555AA_AS:0.02078688,HpGP-SPA-703:0.020804331)1.000:0.00328612)1.000:0.002249249)1.000:0.001959276,((((HEL_BA9074AA_AS:0.017774231,HEL_CA2305AA_AS:0.017080029)1.000:0.009132757,(HEL_BA3665AA_AS:0.022672704,HpGP-USA-008:0.025497006)1.000:0.003866605)1.000:0.001764001,((HEL_CA2303AA_AS:0.023056218,(HEL_CA2473AA_AS:0.022738896,(HEL_BA9178AA_AS:0.01884005,(HEL_BA3716AA_AS:0.017199904,(HpGP-PRI-001:0.013929134,(HpGP-PRI-002:0.008923111,(HpGP-PRI-004:0.010864427,HpGP-PRI-006:0.008412266)1.000:0.00325354)1.000:0.002584025)1.000:0.003957549)1.000:0.004842345)1.000:0.003796714)1.000:0.003368884)0.791:0.002781815,HpGP-MEX-009:0.025842484)1.000:0.002065747)0.989:0.00122735,((HEL_AA0160AA_AS:0.024665954,(HEL_AA0125AA_AS:0.023540341,(HEL_AA8678AA_AS:0.011317421,HEL_AA9190AA_AS:0.012488016)1.000:0.010216703)1.000:0.003385929)1.000:0.002847854,((HEL_CA2435AA_AS:0.024086489,(HpGP-HON-024:0.019988032,(HEL_CA2403AA_AS:0.018535379,((HEL_AA6865AA_AS:0.00694966,(HEL_AA6737AA_AS:0.008624783,(HEL_CA2415AA_AS:0.006126881,HEL_CA2422AA_AS:0.0055784)1.000:0.00390585)1.000:0.004434043)1.000:0.004511096,(HEL_CA2432AA_AS:0.012010553,HEL_CA2439AA_AS:0.009904991)1.000:0.002998389)1.000:0.005097232)1.000:0.005642503)1.000:0.003320305)0.993:0.002728259,Nic15-C:0.025641235)1.000:0.001963391)1.000:0.001681799)0.946:0.001045905)0.991:0.000909712)1.000:0.000688315,(((((((HEL_CA2392AA_AS:0.019768468,HpGP-GER-003:0.02032612)1.000:0.004683641,(HpGP-POR-102:0.020736094,HpGP-USA-005:0.020946562)1.000:0.004066476)1.000:0.002107077,((HpGP-SPA-009:0.021269299,HpGP-SPA-324:0.021969491)1.000:0.003049598,(HEL_BA4861AA_AS:0.01908997,HpGP-SPA-702:0.01816661)1.000:0.006421424)1.000:0.001690209)0.999:0.001404105,((HEL_BA4848AA_AS:0.021675578,HpGP-SPA-110:0.021413032)1.000:0.004593907,(HEL_BA4073AA_AS:0.021443498,HpGP-SPA-705:0.021566956)1.000:0.003691626)1.000:0.001774541)1.000:0.001210609,((((HEL_BA4064AA_AS:0.018075565,HEL_BA4075AA_AS:0.020263072)1.000:0.005588094,(HpGP-SPA-704:0.02267712,(HEL_AA6854AA_AS:0.018263445,HEL_BA9141AA_AS:0.018914476)1.000:0.005056065)1.000:0.002085026)0.994:0.001624123,((HEL_AA6855AA_AS:0.019928615,HpGP-MEX-007:0.02183426)1.000:0.004637048,HpGP-SPA-204:0.023711613)1.000:0.001970778)1.000:0.001346365,((HEL_BA4850AA_AS:0.019457725,HEL_CA2434AA_AS:0.019308508)1.000:0.005084235,(HpGP-SPA-310:0.023352506,(HpGP-SPA-302:0.020831712,HpGP-SPA-707:0.020967872)1.000:0.003653509)0.516:0.001586824)1.000:0.001744706)1.000:0.001188484)1.000:0.001061693,(((((HEL_AA6070AA_AS:0.017011032,HEL_CA2190AA_AS:0.017417575)1.000:0.005529037,HEL_CA2448AA_AS:0.023632238)1.000:0.001900747,((HEL_BA4854AA_AS:0.022203874,HEL_AA6772AA_AS:0.021309026)1.000:0.003354135,(HEL_CA2219AA_AS:0.019742526,HpGP-ISR-008:0.020849327)1.000:0.004195825)0.690:0.001284461)1.000:0.001408736,((((((HEL_AA6697AA_AS:0.010761777,(HEL_CA2207AA_AS:0.005622135,HpGP-ISR-009:0.004183767)1.000:0.005848386)1.000:0.007374194,(HEL_CA2209AA_AS:0.007935264,((((HEL_AA6698AA_AS:0.001080413,((HEL_CA2210AA_AS:0.00199529,HEL_CA2193AA_AS:0.004991747)1.000:0.00160385,HEL_CA2194AA_AS:0.002288266)0.999:0.000163519)1.000:0.000188824,((HEL_AA1870AA_AS:0.00347135,HEL_CA2189AA_AS:0.002178863)1.000:0.00092912,((HEL_CA2199AA_AS:0.006926852,HpGP-ISR-005:0.002657725)1.000:0.000378844,HEL_CA2176AA_AS:0.001155526)1.000:0.001911363)1.000:0.000486716)1.000:0.000463537,HEL_CA2211AA_AS:0.006927352)1.000:0.00216959,HEL_CA2175AA_AS:0.000733595)1.000:0.013872639)1.000:0.009177235)1.000:0.004472594,HEL_CA2185AA_AS:0.021867506)1.000:0.002409268,((HEL_CA2179AA_AS:0.018598771,(HEL_CA2198AA_AS:0.002911113,(HEL_CA2197AA_AS:0.002270384,HEL_CA2214AA_AS:0.002930141)1.000:0.002241191)1.000:0.016781626)1.000:0.003611329,HEL_CA2172AA_AS:0.022075059)0.352:0.001669231)1.000:0.002244014,(HEL_AA8653AA_AS:0.022430734,(HEL_CA2218AA_AS:0.020356853,(HpGP-COL-305:0.016760381,HpGP-COL-310:0.017376411)1.000:0.006108561)0.618:0.002546197)1.000:0.002699352)1.000:0.001831389,(HEL_AA1882AA_AS:0.024260064,(HEL_AA6695AA_AS:0.020320764,HpGP-SPA-206:0.021195761)0.999:0.003467485)1.000:0.001955314)1.000:0.001707101)1.000:0.001291092,(((HpGP-SPA-307:0.021814821,HpGP-SPA-210:0.021578573)1.000:0.004423859,((HpGP-SPA-203:0.023268166,(HpGP-FRA-005:0.020786271,HpGP-SPA-508:0.021582671)1.000:0.00384477)0.945:0.001834263,((HEL_AA4684AA_AS:0.019986919,HEL_BA4400AA_AS:0.022943894)1.000:0.003483559,((3800:0.0160792,HEL_CA2493AA_AS:0.017644812)1.000:0.00503993,(((HpGP-CHI-002:0.016790995,HpGP-COL-209:0.017350162)1.000:0.003071367,((HpGP-CHI-106:0.018087299,(HpGP-CHI-107:0.005370482,(HpGP-CHI-103:0.003831459,HpGP-CHI-210:0.003598294)1.000:0.001879824)1.000:0.010115728)1.000:0.005187933,(HEL_AA6815AA_AS:0.017343575,HpGP-CHI-016:0.01780463)1.000:0.002962716)1.000:0.001997797)1.000:0.003181262,((HEL_BA9719AA_AS:0.015140298,HEL_CA2227AA_AS:0.016929252)1.000:0.004271777,HEL_CA2463AA_AS:0.019082143)0.995:0.00176637)1.000:0.002268554)1.000:0.003611176)1.000:0.002348052)0.505:0.001332752)0.995:0.00100537,(((HEL_CA2385AA_AS:0.020822331,(HEL_BA4089AA_AS:0.015373416,HEL_BA4852AA_AS:0.013621296)1.000:0.00698958)1.000:0.003170594,(HpGP-SPA-103:0.020265223,HpGP-SPA-604:0.019218318)1.000:0.004608371)1.000:0.002399506,((HpGP-COL-010:0.021804778,HpGP-SPA-306:0.021424081)1.000:0.003878589,(HEL_BA4837AA_AS:0.01976424,HEL_BA9088AA_AS:0.019666016)1.000:0.004526626)0.197:0.001271755)1.000:0.001306868)1.000:0.001158258)1.000:0.000855796)0.226:0.000698966,(((((((COL401:0.01909613,HpGP-COL-004:0.018797976)1.000:0.006528058,(HEL_BA5478AA_AS:0.021914867,(COL116:0.018035914,(DR115:0.00603492,(DR24_2016:0.002222703,(DR12_2016:0.008378327,DR46_2016:0.0044592)1.000:0.001354166)1.000:0.005067341)1.000:0.013321693)1.000:0.004028514)1.000:0.003432981)1.000:0.001827245,((((HEL_CA2243AA_AS:0.019923874,(HEL_BA9136AA_AS:0.014165077,HEL_CA2245AA_AS:0.016076514)1.000:0.006928584)1.000:0.002921929,((HEL_CA2244AA_AS:0.018295179,(HEL_BA9560AA_AS:0.017422789,((HEL_CA2242AA_AS:0.015664949,(COL178:0.010834915,HEL_CA2180AA_AS:0.011222013)1.000:0.003355054)1.000:0.00484312,(HpGP-COL-005:0.013660185,HpGP-PER-103:0.014742845)1.000:0.003734599)1.000:0.004084953)1.000:0.003330756)1.000:0.003302935,HEL_BA7839AA_AS:0.021153231)0.999:0.00237567)1.000:0.001969203,(((HEL_CA2254AA_AS:0.018529427,(HEL_BA5255AA_AS:0.014448381,HpGP-COL-105:0.013490735)1.000:0.007244736)0.982:0.002237453,((((COL199:0.003697736,HEL_AA6706AA_AS:0.002389497)1.000:0.015193058,(COL152:0.017438436,(HEL_AA6644AA_AS:0.014048964,HEL_BA5209AA_AS:0.015488235)1.000:0.004002222)0.955:0.001966896)1.000:0.0020583,(((COL5:0.015289079,HEL_AA6637AA_AS:0.014860767)1.000:0.004399336,((HEL_BA9769AA_AS:0.015389586,HEL_AA6539AA_AS:0.016205172)1.000:0.002752368,(COL446:0.017236195,(HEL_BA9716AA_AS:0.012095054,(HEL_AA6636AA_AS:0.000658576,HEL_BA5200AA_AS:0.000597083)1.000:0.011865881)1.000:0.004014091)1.000:0.001551676)0.041:0.001132052)0.491:0.001319988,(HEL_BA9507AA_AS:0.015243671,HEL_CA2230AA_AS:0.017914107)1.000:0.003857906)0.926:0.001470168)1.000:0.002141,((HEL_AA6836AA_AS:0.013376694,COL24:0.016465279)1.000:0.00379151,(HpGP-COL-106:0.012065525,HEL_CA2241AA_AS:0.020501184)1.000:0.005673278)1.000:0.002648433)1.000:0.002500143)1.000:0.002791058,(HEL_BA5264AA_AS:0.018612973,(HpGP-COL-201:0.00088928,HpGP-COL-202:0.000958754)1.000:0.018927252)1.000:0.003195974)1.000:0.003862241)1.000:0.002207801,((HEL_BA5231AA_AS:0.021258239,(HEL_BA5190AA_AS:0.017932075,HEL_CA2228AA_AS:0.017629427)1.000:0.004560787)1.000:0.003175905,(COL288:0.021301062,HEL_AA6708AA_AS:0.02004033)1.000:0.003738488)0.577:0.001436587)1.000:0.002097526)0.780:0.001250325,((HEL_BA7887AA_AS:0.020106363,HpGP-COL-203:0.019264557)1.000:0.006683707,(HEL_CA2455AA_AS:0.024588072,(HEL_BA7883AA_AS:0.021269153,HEL_BA8964AA_AS:0.021953704)1.000:0.003925961)0.705:0.00168344)1.000:0.002376678)0.875:0.001153009,(((HEL_BA9214AA_AS:0.01045086,HEL_CA2467AA_AS:0.01062021)1.000:0.012231312,HEL_BA4746AA_AS:0.023289895)1.000:0.00292536,(HEL_CA2401AA_AS:0.022414992,HEL_CA2470AA_AS:0.02210377)1.000:0.004307666)1.000:0.001602035)1.000:0.001095042,(((HpGP-SPA-610:0.02425623,(HpGP-SPA-007:0.02205688,HpGP-SPA-510:0.022267919)0.965:0.003248141)0.073:0.00155931,(HEL_CA2390AA_AS:0.021813627,HEL_CA2431AA_AS:0.021516315)1.000:0.004082439)1.000:0.001604973,((HpGP-SPA-205:0.020483993,HpGP-SWT-003:0.020483624)1.000:0.004557978,(HEL_CA2393AA_AS:0.021126193,HpGP-GER-018:0.021883011)1.000:0.003658835)1.000:0.001593573)1.000:0.001622753)0.983:0.00081994,((((HpGP-ALG-001:0.021370406,HEL_AA4925AA_AS:0.021965775)1.000:0.00433083,((((HpGP-ALG-004:0.020148556,HpGP-ALG-006:0.01971946)1.000:0.004073821,(HpGP-ALG-005:0.020541249,HpGP-ALG-009:0.021297468)1.000:0.003343379)1.000:0.001911754,(HEL_CA2196AA_AS:0.020846848,HpGP-FRA-009:0.022122378)1.000:0.004210116)1.000:0.001601176,(B23:0.025679277,(B25:0.020636402,HpGP-ALG-008:0.023225522)0.918:0.003653497)1.000:0.001880372)0.995:0.001470834)1.000:0.001509838,(((HEL_BA9015AA_AS:0.028220946,(38185:0.025147812,(3735_2:0.016421572,HpGP-ALG-002:0.017151591)1.000:0.00753654)1.000:0.002953246)0.300:0.001481502,(((HEL_BA4879AA_AS:0.019617894,HpGP-ALG-003:0.020398989)1.000:0.00533654,((GR-19:0.018925026,HEL_BA4333AA_AS:0.021402706)1.000:0.003591117,(HEL_BA5078AA_AS:0.022142613,HEL_BA5081AA_AS:0.020570254)1.000:0.004003537)0.851:0.001464399)1.000:0.002341069,(((((SUD-S72:0.018939109,HEL_BA9254AA_AS:0.016066148)1.000:0.002993509,((((SUD_C8_1:0.012727172,SUD_YL1_6:0.012768703)1.000:0.005053822,(SUD-C1-1a:0.014894034,SUD_C5_1:0.015516746)1.000:0.002864627)1.000:0.001217147,(((SUD_SO16_1:0.014598139,SUD-C16-3:0.015635884)0.980:0.002749888,SUD_J1_1a:0.016329174)0.996:0.001271382,(SUD_SO21_1:0.016277357,(SUD_C15_1:0.014793189,SUD_SO38_1:0.014247321)1.000:0.003041721)1.000:0.001699418)1.000:0.001544081)1.000:0.001148663,(((SUD_SO48_1:0.015477768,SUD_I2:0.015066459)1.000:0.003024907,((SUD_C18_1:0.013901634,SUD_SO11_1:0.014129148)1.000:0.003502205,SUD_SO41_1:0.01686549)0.494:0.0011102)1.000:0.001339159,(((((((CAM-107A1:0.01449291,CAM_153C1:0.014656722)1.000:0.003429111,(((CAM_116A1:0.016190251,(CAM-105A1:0.014138478,CAM-147C1:0.015056096)1.000:0.002778607)0.973:0.001317368,(CAM_125C1:0.016379017,(CAM_22A1:0.014403081,CAM-23A1:0.014090921)0.536:0.002605211)1.000:0.00130085)1.000:0.001369635,((((CAM-121A1:0.010728473,CAM_141C1:0.01171246)1.000:0.00453086,(CAM-117A1:0.014983776,(CAM-140C1:0.001306832,(CAM-135C1:0.003274974,CAM-146C1:0.002437521)0.787:0.000933336)1.000:0.013583814)1.000:0.002566338)1.000:0.001720295,(CAM_118A1:0.012905457,CAM-133C1:0.012667384)1.000:0.004461227)1.000:0.001333447,(CAM_104A1:0.015637173,(CAM_106A1:0.014580017,(CAM-108A1:0.003826761,CAM-109A1:0.004031532)1.000:0.010606508)1.000:0.002980895)1.000:0.002092474)0.814:0.001046957)0.995:0.000991084)1.000:0.001048633,((((HEL_AA5951AA_AS:0.014000404,CAM_149C1:0.015319213)1.000:0.002920751,(HEL_BA9125AA_AS:0.014435828,nigh2494:0.014603888)1.000:0.002785235)1.000:0.001261569,CAM_14C1:0.019391648)1.000:0.001202035,(((nigh2495:0.016981557,CAM-126C1:0.016021591)1.000:0.002678148,(HEL_BA9309AA_AS:0.015552635,HpGP-NGA-010:0.016213612)1.000:0.003979996)0.998:0.001203121,((HpGP-NGA-006:0.015193311,(CAM-144C1:0.013926658,(CAM-21A1:0.010913321,HEL_BA5038AA_AS:0.010894732)1.000:0.00347633)1.000:0.002823919)1.000:0.003635098,(CAM_110A1:0.018069528,(nigh1448:0.015320163,(ckin59:0.012129594,nigh2496:0.011066488)1.000:0.005797588)0.997:0.002175503)0.916:0.00173802)1.000:0.00144279)1.000:0.00123959)1.000:0.001448419)1.000:0.001771575,((SUD-C13-1:0.014402131,SUD-SO32-1:0.013961949)1.000:0.002941954,CAM-132C1:0.018065996)0.488:0.001135203)1.000:0.001674989,((SUD-K201:0.014166065,SUD-SO42:0.014488158)1.000:0.002923531,(SUD-S74:0.014095712,SUD-SO60-1:0.014545433)1.000:0.002578774)0.938:0.001283923)1.000:0.002790852,((HEL_BA4922AA_AS:0.014694879,(ckin116:0.013408098,HEL_BA9805AA_AS:0.014848679)1.000:0.002996872)1.000:0.002212129,(HEL_BA4135AA_AS:0.015513231,((HEL_AA6583AA_AS:0.011466236,HEL_BA4901AA_AS:0.01037459)1.000:0.005763531,((SUD-S12:0.01300232,SUD-SO50-1:0.012849606)1.000:0.003367022,(HEL_BA4168AA_AS:0.013434875,HEL_BA4891AA_AS:0.013786558)1.000:0.0025479)1.000:0.001308985)1.000:0.001829471)1.000:0.003638746)1.000:0.001999391)1.000:0.001417526,(((HEL_BA8928AA_AS:0.01492738,HEL_BA9413AA_AS:0.01457985)1.000:0.003103976,(((SUD-C14-1:0.012645157,SUD_C17_1:0.011815054)1.000:0.003188285,(SUD-SO35-1:0.014098997,SUD-SO49-1:0.014174563)1.000:0.002334021)0.582:0.001272417,SUD-I14:0.016761574)1.000:0.001429409)0.417:0.001224564,SUD_SO43_1x:0.018194701)1.000:0.001182948)0.999:0.000987565)0.984:0.00097556)1.000:0.001181585)1.000:0.002208046,(((HEL_BA9329AA_AS:0.019832756,(HEL_BA4665AA_AS:0.016750143,HEL_BA5007AA_AS:0.017681563)1.000:0.00308548)1.000:0.001335589,((HEL_BA4983AA_AS:0.016542558,HEL_BA5006AA_AS:0.017205624)1.000:0.003113927,HpGP-SWT-010:0.018648876)1.000:0.001451867)1.000:0.001440498,((((HEL_BA9464AA_AS:0.015000605,(HEL_AA6699AA_AS:0.005329586,(HEL_BA4709AA_AS:0.004353537,HEL_BA9765AA_AS:0.004546777)1.000:0.002761793)1.000:0.010063237)1.000:0.004526192,(HEL_BA4973AA_AS:0.01274439,HEL_BA9282AA_AS:0.012372479)1.000:0.006956375)0.939:0.001095819,(HEL_BA4944AA_AS:0.016546116,HEL_AA5975AA_AS:0.016621483)1.000:0.003211398)1.000:0.001255562,((((((HEL_AA6060AA_AS:0.014307613,HEL_BA9462AA_AS:0.01426627)1.000:0.004483192,HEL_BA9427AA_AS:0.018252981)0.994:0.001248763,(HEL_BA9005AA_AS:0.015687301,HEL_BA9006AA_AS:0.016040889)1.000:0.003138686)1.000:0.001194671,(((HEL_BA9283AA_AS:0.014963684,HEL_BA9463AA_AS:0.015148511)1.000:0.002960148,(HEL_BA9013AA_AS:0.015674358,HEL_BA9003AA_AS:0.01555889)1.000:0.002974472)1.000:0.001548117,((HEL_AA5931AA_AS:0.015715283,HEL_BA9157AA_AS:0.014805169)1.000:0.00315998,(HEL_BA9595AA_AS:0.016031797,HEL_BA9281AA_AS:0.015320531)1.000:0.002696846)0.976:0.001206435)1.000:0.001150399)1.000:0.000944665,(((HEL_BA9424AA_AS:0.016624714,HEL_BA9429AA_AS:0.017170028)1.000:0.003143655,(HEL_BA9291AA_AS:0.017100986,HEL_BA9426AA_AS:0.016658237)1.000:0.002690777)1.000:0.001276453,(HEL_BA9648AA_AS:0.018135753,(HEL_AA6058AA_AS:0.016278492,HpGP-MAL-007:0.016032672)0.962:0.002704375)1.000:0.001433872)1.000:0.001065957)0.992:0.000926177,(((HEL_BA9004AA_AS:0.015835419,HEL_BA9387AA_AS:0.017128313)1.000:0.003348028,(HEL_BA9010AA_AS:0.017024646,HEL_BA4886AA_AS:0.016149007)1.000:0.00300761)1.000:0.001231052,(((HEL_BA9028AA_AS:0.015920812,HEL_BA9756AA_AS:0.0165672)0.972:0.002690765,HEL_BA9457AA_AS:0.019012573)0.274:0.001133492,(HEL_BA4203AA_AS:0.017157266,HEL_BA8987AA_AS:0.016772776)1.000:0.00307294)0.944:0.001052129)0.999:0.00097092)1.000:0.000992)1.000:0.000983634)0.982:0.001152035)0.800:0.00143413,(((HEL_BA8649AA_AS:0.019522042,(HEL_BA4863AA_AS:0.017658035,HEL_BA8837AA_AS:0.017917457)1.000:0.003966193)1.000:0.002413608,(ckin74:0.019625417,HEL_BA4909AA_AS:0.021974307)1.000:0.003819916)0.999:0.001501442,(HEL_BA4130AA_AS:0.017229589,HEL_BA4685AA_AS:0.018637259)1.000:0.004178908)1.000:0.001326196)1.000:0.002017344,((ID0475:0.020213177,HEL_BA4889AA_AS:0.021673912)0.990:0.003047732,HEL_AA5944AA_AS:0.022569105)0.996:0.001463854)1.000:0.003113531)1.000:0.003987974)1.000:0.001851284,((3697:0.020869484,HpGP-ALG-007:0.02171942)1.000:0.004501637,(HpGP-ALG-010:0.024502462,(B45:0.021348321,HEL_AA1850AA_AS:0.022387977)1.000:0.003851073)0.762:0.001791521)1.000:0.001844245)0.965:0.00121162)1.000:0.00162364,(((HpGP-DOM-009:0.024894704,((DR29_2016:0.019340112,HpGP-DOM-010:0.014274242)1.000:0.008572418,((DR98_2016:0.00994569,HpGP-DOM-008:0.010630263)1.000:0.013316602,(DR66_2016:0.02122535,(DR130:0.012194574,(DR105:0.016694786,HpGP-DOM-002:0.009880977)1.000:0.006027729)0.977:0.00342177)1.000:0.004958491)1.000:0.002898218)0.999:0.002265483)1.000:0.002664372,((HEL_CA2405AA_AS:0.01424269,HEL_CA2476AA_AS:0.013719349)1.000:0.012067863,(HEL_CA2483AA_AS:0.022188953,HEL_BA8879AA_AS:0.021747581)0.842:0.003482395)1.000:0.001866513)0.910:0.001285439,((DR81:0.022329423,HEL_BA3238AA_AS:0.022158385)1.000:0.00431085,((DR63:0.023832326,HpGP-SPA-105:0.022052092)1.000:0.004825379,(HEL_BA4903AA_AS:0.010988392,HEL_BA8340AA_AS:0.01423281)1.000:0.015489103)0.199:0.001494947)1.000:0.001694133)0.990:0.001113183)1.000:0.001195664)0.964:0.000638946)0.942:0.000527392)0.186:0.000445136)1.000:0.00086313,((HEL_AA6568AA_AS:0.022674917,(HpGP-USA-207:0.017155887,(HEL_BA4410AA_AS:0.012494904,HpGP-USA-201:0.012831212)1.000:0.006999528)1.000:0.006825817)1.000:0.003075651,((DR72_2016:0.022703655,Pt_7901:0.023547976)1.000:0.004152951,(HEL_AA6579AA_AS:0.022658688,HEL_BA9394AA_AS:0.021405095)1.000:0.003833739)1.000:0.001692775)1.000:0.001821916)1.000:0.001018772,((((HpGP-SPA-308:0.021831083,HpGP-FRA-003:0.022954926)0.386:0.003131106,3843_2:0.025106162)1.000:0.001710719,((HA33:0.010097353,(DR4_2016:0.003129348,HpGP-DOM-001:0.000658878)1.000:0.005774091)1.000:0.018549221,(HpGP-ARG-002:0.02376641,HEL_CA2384AA_AS:0.024788621)1.000:0.003804216)1.000:0.002007721)0.997:0.001427247,(((HEL_BA5551AA_AS:0.010509253,HpGP-USA-208:0.01077325)1.000:0.013498599,(HEL_BA5557AA_AS:0.013224617,HpGP-USA-414:0.012128173)1.000:0.01113695)1.000:0.002735057,(HEL_AA0333AA_AS:0.022819206,HEL_BA4469AA_AS:0.024846165)1.000:0.003968452)1.000:0.001754038)1.000:0.001132807)0.947:0.000996564)0.959:0.001082033)1.000:0.001682415)0.992:0.001772796,((HEL_BA8299AA_AS:0.007359172,HEL_BA9021AA_AS:0.010619797)1.000:0.01752264,HpGP-IDN-003:0.024056875)1.000:0.002964506)1.000:0.003306066,HEL_BA9346AA_AS:0.030415939)1.000:0.003872741,HEL_BA4910AA_AS:0.027128478)1.000:0.013591937,HpGP-ZAF-008:0.018984078)1.000:0.043531526,((HEL_AA0408AA_AS:0.009564683,HEL_BA9262AA_AS:0.008785895)1.000:0.053392633,((((HEL_AA7309AA_AS:0.01023634,((HEL_AA7200AA_AS:0.003668225,(HEL_AA7199AA_AS:0.002909928,HEL_AA7293AA_AS:0.001941148)1.000:0.002637531)1.000:0.006114635,HEL_AA7329AA_AS:0.009275882)0.869:0.002457539)1.000:0.004093807,(HEL_AA7206AA_AS:0.011995419,(HEL_AA7288AA_AS:0.000910154,HEL_BA9306AA_AS:0.000889396)1.000:0.012862931)1.000:0.004513815)1.000:0.003397588,((HEL_AA7356AA_AS:0.002531797,(HEL_AA7268AA_AS:0.001305529,HEL_AA7368AA_AS:0.005387956)0.616:0.002010898)1.000:0.008163356,(HEL_AA7215AA_AS:0.01054519,K26A1:0.009531495)1.000:0.00302661)1.000:0.002685482)1.000:0.006501904,((((HEL_AA7351AA_AS:0.008435865,HEL_AA7371AA_AS:0.008228415)1.000:0.004598953,(HEL_AA7378AA_AS:0.011085061,(HEL_AA7376AA_AS:0.007740664,(HEL_AA7350AA_AS:0.002902124,HEL_AA7375AA_AS:0.001588032)1.000:0.006993782)1.000:0.003488935)1.000:0.002076576)1.000:0.001403861,(HEL_BA9540AA_AS:0.013486694,HEL_BA8916AA_AS:0.01377243)0.999:0.00226601)1.000:0.002871472,((((HpGP-ZAF-001:0.014253353,SA233C:0.011895028)1.000:0.00323127,(((((HEL_BA5739AA_AS:0.0133544,SA172C1:0.013847415)1.000:0.003656011,((HEL_BA5677AA_AS:0.007860747,SA166A:0.015370042)1.000:0.003950128,SA169C:0.013627878)0.927:0.00203238)1.000:0.001961413,(HEL_BA5709AA_AS:0.014984114,((HEL_BA8309AA_AS:0.008336316,HEL_BA9749AA_AS:0.007006067)1.000:0.010945809,SA29A:0.013391878)1.000:0.003013722)1.000:0.002034326)1.000:0.001604699,((SouthAfrica50:0.013410351,HEL_AA7362AA_AS:0.015705231)1.000:0.003304541,(((HEL_BA5731AA_AS:0.009836919,SouthAfrica7:0.014853571)1.000:0.004404866,HEL_BA8291AA_AS:0.015541977)0.843:0.001659105,(HEL_BA5715AA_AS:0.003436028,SA175A:0.00367826)1.000:0.011650227)0.995:0.001347706)0.984:0.00099951)1.000:0.001036514,((SouthAfrica20:0.013114087,HEL_BA4919AA_AS:0.013794103)1.000:0.003022627,((((HEL_BA9328AA_AS:0.000801229,SA144A:0.000804751)1.000:0.001539463,(HEL_BA5671AA_AS:0.00308179,SA251C:0.002511321)1.000:0.003110303)1.000:0.010222136,HEL_BA8345AA_AS:0.010905003)1.000:0.003239355,(HEL_BA5706AA_AS:0.012809411,HEL_BA9494AA_AS:0.013190671)1.000:0.003372378)0.974:0.000968414)0.721:0.000890724)0.864:0.000923126)0.212:0.000900463,(((HEL_BA4143AA_AS:0.013075675,HpGP-ZAF-009:0.016746168)1.000:0.003176491,HEL_BA5666AA_AS:0.014403383)0.203:0.001850966,SA253C1:0.013902656)1.000:0.001896512)1.000:0.001233733,(HpGP-ZAF-007:0.014137717,HpGP-ZAF-006:0.015458934)1.000:0.003065737)1.000:0.002282969)1.000:0.005681244)1.000:0.014779998)1.000:0)Root;
